# Supplementary material for: Cross-Regional Gradient of Dendritic Morphology in Isochronically-Sourced Mouse Supragranular Pyramidal Neurons
Source: Front Neuroanat. 2018 Dec 4;12:103. doi: 10.3389/fnana.2018.00103 (PMC6288488; doi:10.3389/fnana.2018.00103)
Supplement: Supplementary file 3 [file Data_Sheet_1.ZIP]

Archive with 116 entries (116 files):
- SWC reconstructions/X041.S1.Z5.C01-exported-000.swc
- SWC reconstructions/X041.S2.Z2.C01-exported-000.swc
- SWC reconstructions/X041.S3.Z1.C01-exported-000.swc
- SWC reconstructions/X041.S3.Z2.C01-exported-000.swc-000.swc
- SWC reconstructions/X041.S4.Z1.C01-exported-000.swc
- SWC reconstructions/X041.S4.Z2.C01-exported-000.swc
- SWC reconstructions/X041.S4.Z4.C01-exported-000.swc
- SWC reconstructions/X041.S4.Z5.C01-exported-000.swc
- SWC reconstructions/X041.S5.Z1.C02-exported-000.swc
- SWC reconstructions/X041.S5.Z2.C01-exported-000.swc
- SWC reconstructions/X041.S5.Z4.C01-exported-000.swc
- SWC reconstructions/X041.S5.Z5.C01-exported-000.swc
- SWC reconstructions/X041.S5.Z5.C02-exported-000.swc
- SWC reconstructions/X041.S6.Z1.C01-exported-000.swc
- SWC reconstructions/X041.S6.Z2.C01-exported-000.swc
- SWC reconstructions/X041.S6.Z2.C02-exported-000.swc
- SWC reconstructions/X041.S6.Z5.C01-exported-000.swc
- SWC reconstructions/X041.S6.Z5.C02-exported-000.swc-000.swc
- SWC reconstructions/X041.S7.Z1.C01-exported-000.swc
- SWC reconstructions/X041.S7.Z2.C01-exported-000.swc
- SWC reconstructions/X041.S7.Z3.C01-exported-000.swc
- SWC reconstructions/X041.S7.Z4.C01-exported-000.swc
- SWC reconstructions/X041.S7.Z5.C01-exported-000.swc
- SWC reconstructions/X041.S7.Z6.C01-exported-000.swc
- SWC reconstructions/X043.S1.Z1.C01-exported-000.swc
- SWC reconstructions/X043.S1.Z3.C01-exported-000.swc
- SWC reconstructions/X043.S1.Z4.C01-exported-000.swc
- SWC reconstructions/X043.S2.Z2.C01-exported-000.swc
- SWC reconstructions/X043.S2.Z3.C02.20x-exported-000.swc
- SWC reconstructions/X043.S2.Z3.C03.20x-exported-000.swc
- SWC reconstructions/X043.S2.Z4.C01.20x-exported-000.swc
- SWC reconstructions/X043.S2.Z4.C02.20x-exported-000.swc
- SWC reconstructions/X043.S2.Z4.C03.20x-exported-000.swc
- SWC reconstructions/X043.S2.Z5.C01-exported-000.swc
- SWC reconstructions/X043.S2.Z5.C02-exported-000.swc
- SWC reconstructions/X043.S3.Z1.C01-exported-000.swc
- SWC reconstructions/X043.S3.Z4.C01-exported-000.swc
- SWC reconstructions/X043.S3.Z4.C02-exported-000.swc
- SWC reconstructions/X043.S3.Z4.C03-exported-000.swc
- SWC reconstructions/X043.S3.Z6.C01-exported-000.swc
- SWC reconstructions/X043.S4.Z1.C01-exported-000.swc
- SWC reconstructions/X043.S4.Z2.C01-exported-000.swc
- SWC reconstructions/X043.S4.Z2.C02-exported-000.swc
- SWC reconstructions/X043.S4.Z2.C03-exported-000.swc
- SWC reconstructions/X043.S4.Z4.C01-exported-000.swc
- SWC reconstructions/X043.S4.Z4.C02-exported-000.swc
- SWC reconstructions/X043.S4.Z5.C01-exported-000.swc
- SWC reconstructions/X043.S4.Z5.C02-exported-000.swc
- SWC reconstructions/X043.S4.Z5.C03-exported-000.swc
- SWC reconstructions/X043.S4.Z6.C01-exported-000.swc
- SWC reconstructions/X043.S4.Z6.C02-exported-000.swc
- SWC reconstructions/X043.S5.Z1.C01-exported-000.swc
- SWC reconstructions/X043.S5.Z1.C02.20x-exported-000.swc
- SWC reconstructions/X043.S5.Z1.C03-exported-000.swc
- SWC reconstructions/X043.S5.Z1.C04.20x-exported-000.swc
- SWC reconstructions/X043.S5.Z2.C01.20x-exported-000.swc
- SWC reconstructions/X043.S5.Z2.C02.20x-exported-000.swc
- SWC reconstructions/X043.S5.Z2.C04-exported-000.swc
- SWC reconstructions/X043.S5.Z2.C05.20x-exported-000.swc
- SWC reconstructions/X043.S5.Z3.C02.20x-exported-000.swc
- SWC reconstructions/X043.S5.Z3.C03.20x-exported-000.swc
- SWC reconstructions/X043.S5.Z4.C03.20x-exported-000.swc
- SWC reconstructions/X043.S5.Z4.C04.20x-exported-000.swc
- SWC reconstructions/X043.S5.Z5.C01.20x-exported-000.swc
- SWC reconstructions/X043.S5.Z5.C02.20x-exported-000.swc
- SWC reconstructions/X043.S7.Z1.C01-exported-000.swc
- SWC reconstructions/X043.S7.Z2.C01-exported-000.swc
- SWC reconstructions/X043.S7.Z3.C01-exported-000.swc
- SWC reconstructions/X043.S7.Z4.C01-exported-000.swc
- SWC reconstructions/X046.S1.Z1.C02-exported-000.swc
- SWC reconstructions/X046.S1.Z2.C01.20X-exported-000.swc
- SWC reconstructions/X046.S1.Z2.C02.20X-exported-000.swc
- SWC reconstructions/X046.S1.Z2.C03-exported-000.swc
- SWC reconstructions/X046.S1.Z2.C04-exported-000.swc
- SWC reconstructions/X046.S1.Z2.C05-exported-000.swc
- SWC reconstructions/X046.S1.Z3.C01.20X-exported-000.swc
- SWC reconstructions/X046.S1.Z5.C01.20X-exported-000.swc
- SWC reconstructions/X046.S1.Z5.C03.20X-exported-000.swc-000.swc
- SWC reconstructions/X046.S1.Z6.C02.20X-exported-000.swc
- SWC reconstructions/X046.S2.Z1.C01.20X-exported-000.swc
- SWC reconstructions/X046.S2.Z2.C01.20X-exported-000.swc
- SWC reconstructions/X046.S2.Z2.C02.20X-exported-000.swc
- SWC reconstructions/X046.S2.Z4.C01.20X-exported-000.swc
- SWC reconstructions/X046.S3.Z1.C01.20X-exported-000.swc
- SWC reconstructions/X046.S3.Z2.C01.20X-exported-000.swc
- SWC reconstructions/X046.S3.Z4.C01.20X-exported-000.swc
- SWC reconstructions/X046.S4.Z1.C01.20X-exported-000.swc
- SWC reconstructions/X046.S4.Z1.C02.20X-exported-000.swc
- SWC reconstructions/X046.S4.Z1.C03.20X-exported-000.swc
- SWC reconstructions/X046.S4.Z2.C02.20X-exported-000.swc
- SWC reconstructions/X046.S4.Z2.C03.20X-exported-000.swc
- SWC reconstructions/X046.S4.Z3.C01.20X-exported-000.swc
- SWC reconstructions/X046.S4.Z3.C02.20X-exported-000.swc
- SWC reconstructions/X046.S4.Z3.C03.20X-exported-000.swc
- SWC reconstructions/X046.S4.Z3.C04.20X-exported-000.swc
- SWC reconstructions/X046.S4.Z4.C01.20X-exported-000.swc
- SWC reconstructions/X046.S4.Z4.C02.20X-exported-000.swc
- SWC reconstructions/X046.S4.Z4.C03.20X-exported-000.swc
- SWC reconstructions/X046.S4.Z4.C04.20X-exported-000.swc
- SWC reconstructions/X046.S4.Z5.C01-exported-000.swc
- SWC reconstructions/X046.S5.Z1.C02.20x-exported-000.swc
- SWC reconstructions/X046.S5.Z1.C03.20x-exported-000.swc
- SWC reconstructions/X046.S5.Z1.C04.20x-exported-000.swc
- SWC reconstructions/X046.S5.Z2-exported.000.swc
- SWC reconstructions/X046.S5.Z3.C01-exported-000.swc
- SWC reconstructions/X046.S5.Z3.C02.20x-exported-000.swc
- SWC reconstructions/X046.S5.Z3.C04.20x-exported-000.swc
- SWC reconstructions/X046.S5.Z4.C02.20x-exported-000.swc
- SWC reconstructions/X046.S5.Z4.C03.20x-exported-000.swc
- SWC reconstructions/X046.S5.Z5.C01-exported-000.swc
- SWC reconstructions/X046.S5.Z5.C02-exported-000.swc
- SWC reconstructions/X046.S5.Z6.C01-exported-000.swc
- SWC reconstructions/X046.S5.Z6.C02-exported-000.swc
- SWC reconstructions/X046.S6.Z1.C01-exported-000.swc
- SWC reconstructions/X046.S6.Z2.C02-exported-000.swc
- SWC reconstructions/X046.S6.Z6.C01-exported-000.swc
