# Supplementary material for: Cross-Regional Gradient of Dendritic Morphology in Isochronically-Sourced Mouse Supragranular Pyramidal Neurons
Source: Front Neuroanat. 2018 Dec 4;12:103. doi: 10.3389/fnana.2018.00103 (PMC6288488; doi:10.3389/fnana.2018.00103)
Supplement: Supplementary file 3 [file Data_Sheet_1.ZIP › SWC reconstructions/X041.S1.Z5.C01-exported-000.swc]

# Exported from "Simple Neurite Tracer" version 3.1.6-SNAPSHOT-b9f15e3b69824d8d9ebdf26f302be1ac12e484dc on 2018-06-22T13:07:05.968
# https://imagej.net/Simple_Neurite_Tracer
#
# All positions and radii in microns
# Voxel separation (x,y,z): 0.621480569402239, 0.621480569402239, 0.825
#
1 1 336.28065018127387 343.434513015663 25.254075 0.8027850959139542 -1
2 1 330.86506849950274 349.3193125273329 25.745197499999996 0.7768507117527987 1
3 1 336.28065018127387 343.434513015663 25.254075 0.8027850959139542 1
4 1 342.43579374063364 335.59950747720904 23.924999999999997 0.621480569402239 3
5 4 336.28065018127387 343.434513015663 25.254075 0.8027850959139542 1
6 4 343.34626277480794 332.3180900707652 24.927704999999996 2.202850307857624 5
7 4 347.0422077210431 327.370483257754 24.2610225 1.305985483347559 6
8 4 349.03529590711605 325.0237726276911 23.700352499999997 1.2902744545530704 7
9 4 350.7145364056409 322.44462826467185 23.1348975 1.2825556658810946 8
10 4 352.2986903770472 319.8045788058512 22.575712499999998 1.098653350589278 9
11 4 353.78775782133494 317.0818724312999 22.352137499999998 1.1468180947179516 10
12 4 355.55462708014556 314.5791701783171 21.6630975 1.1768791098599378 11
13 4 357.3904806821597 312.1417233851215 20.886442499999998 1.1768791098599378 12
14 4 359.22633428417396 309.7036551113565 20.1097875 1.1706021561089752 13
15 4 360.8745007542287 307.2668297987304 18.781042499999998 1.301038498015117 14
16 4 362.94651697261577 304.98040278389954 18.291075 0.9806341904597928 15
17 4 365.296956486095 302.9748849864385 17.8552275 0.9806341904597928 16
18 4 367.6473959995743 300.96936718897746 17.4192975 1.153896758403443 17
19 4 370.02145177469083 298.998652303403 16.9246275 1.391762231536456 18
20 4 372.4850007518013 297.15534093455597 16.350345 0.8834097701825065 19
21 4 375.3755068800911 296.04972700158936 15.977444999999998 0.8833786961540365 20
22 4 378.30392332311453 295.0391995957413 15.651074999999999 0.8833786961540365 21
23 4 381.2317182855684 294.02867218989326 15.324622499999998 0.8723536308528407 22
24 4 384.111037763609 292.8640176028335 15.4518375 1.0068917445170373 23
25 4 386.9164010538907 291.5371565871597 15.2388225 1.0068917445170373 24
26 4 389.7217643441724 290.2102955714859 15.02589 1.0857141251343234 25
27 4 392.22570955829406 288.3713345666247 14.929529999999998 1.0857141251343234 26
28 4 394.7290332918463 286.53237356176345 14.8332525 0.8914268695277955 27
29 4 397.52569585415637 285.178167401036 14.907255000000001 0.8914268695277955 28
30 4 400.32173693589704 283.8233397597391 14.981174999999999 1.1171983307802407 29
31 4 402.94314197763566 282.1615007171575 14.786392499999998 1.1171983307802407 30
32 4 405.5645470193743 280.4996616745759 14.591610000000001 0.8714276248044314 31
33 4 408.41217098837535 279.2573220163408 14.686155 1.0824762113677378 32
34 4 411.147928454884 277.78565602799637 14.780782499999999 0.8800537751077345 33
35 4 413.8047578890786 276.17477839210574 14.815927499999999 0.8800537751077345 34
36 4 416.4622088038426 274.56390075621516 14.851072499999999 0.9948101622478579 35
37 4 419.0506753754029 272.8479929040956 14.9918175 0.9948101622478579 36
38 4 421.6391419469632 271.132085051976 15.132480000000001 1.3040899676108821 37
39 4 424.17540415069374 269.3391136092505 15.253754999999998 1.1240656910721356 38
40 4 426.92669863143743 267.89603572709854 15.321652499999999 1.3105595803383594 39
41 4 429.6270317054902 266.364086123522 15.505049999999999 0.9584473341321329 40
42 4 432.64369838936864 265.645654585293 15.2398125 0.9584473341321329 41
43 4 435.6597435926777 264.92722304706405 14.974575 1.0130071133199554 42
44 4 438.6155051807548 263.99438071239126 14.674522499999998 1.0988149355373227 43
45 4 441.33572563302835 262.51152807379754 14.357392499999998 1.0546525262755995 44
46 4 443.82599827462315 260.74279437327874 13.599217499999998 0.8048421965986755 45
47 4 446.620796395225 259.4743525311288 12.9532425 0.8048421965986755 46
48 4 449.41559451582685 258.2059106889788 12.307267499999998 1.1047065713352557 47
49 4 452.3595479730853 257.21278473907404 12.319642499999999 1.1047065713352557 48
50 4 455.30412291091307 256.21903730859987 12.3320175 1.1047065713352557 49
51 4 458.2480763681715 255.22591135869507 12.3443925 1.1047065713352557 50
52 4 461.114966234824 254.2017113803202 13.172939999999999 0.8031082658100432 51
53 4 464.1086381376346 253.59017450002835 13.9227 0.8031082658100432 52
54 4 467.10293152101457 252.9786376197366 14.67246 0.8519690681764474 53
55 4 470.14694334994675 252.35715705033434 14.6256825 0.8237849243540558 54
56 4 473.1356434082021 251.52188716505773 14.842574999999998 0.8237849243540558 55
57 4 476.1243434664575 250.68661727978113 15.059384999999997 0.8746282497368529 56
58 4 478.89676828656087 249.3815080840364 15.744135 0.9429600383426291 57
59 4 481.5958583994748 248.0471893015298 16.762185 0.8178995033618165 58
60 4 484.0469777651972 246.31387999346697 17.828249999999997 0.7464727415204172 59
61 4 486.67149020978286 244.70175939643758 18.375059999999998 1.0918294939372415 60
62 4 489.0946429498822 242.80997254317717 18.977639999999997 0.901022529519366 61
63 4 491.18343914364317 240.50987295581947 19.0369575 0.901022529519366 62
64 4 493.2722353374041 238.20977336846175 19.096357499999996 1.0226214177286082 63
65 4 495.7202473002795 236.29623469527226 19.122014999999998 1.0055742057099046 64
66 4 497.94514773873954 234.13907563887713 19.434195 0.6544687580261098 65
67 4 500.3210679555643 232.1422585693877 19.63368 0.8008647209545012 66
68 4 502.48133441480644 229.9154936892195 19.8624525 0.8008647209545012 67
69 4 504.64097939347926 227.68810732848186 20.0913075 0.8429389555030329 68
70 4 506.8062176972766 225.51976162183746 20.7775425 0.957080076879448 69
71 4 509.2467718933192 223.8740810740603 22.09845 0.8652687523616551 70
72 4 512.0341122470883 222.59258813995294 22.7586975 1.0407686503551534 71
73 4 514.6269291826344 220.89843210776243 23.08647 1.0407686503551534 72
74 4 517.2197461181805 219.2036545950025 23.4142425 0.5671494950639564 73
75 4 519.6820521341523 217.36096470672487 24.003127499999998 0.6990164852408622 74
76 4 522.4171881200915 215.9346667999467 24.501179999999998 0.8824464752999331 75
77 4 524.9609080906548 214.24672557345025 25.2703275 1.0290350972048392 76
78 4 527.1578419034918 212.24990850396085 26.4883575 0.7507423130322105 77
79 4 529.6698663650155 210.59428426707328 27.5235675 0.7702381584943588 78
80 4 531.9755592774978 208.6279197454846 28.4356875 0.8159107655397294 79
81 4 534.1482553481281 206.42601408809247 28.825169999999996 0.8159107655397294 80
82 4 536.3215728993277 204.2241084307003 29.21457 0.8604460631430938 81
83 4 538.9056891069023 202.64368334271043 30.135434999999998 0.7119929995299811 82
84 4 541.656983587646 203.97054435838425 30.8950125 1.3824213785783404 83
85 3 336.28065018127387 343.434513015663 25.254075 0.8027850959139542 1
86 3 338.4937424889153 337.0612297764431 33.2589675 0.8956342929826486 85
87 3 338.35080195795274 334.25462352502257 35.0201775 0.8612477730776227 86
88 3 338.00277283908747 331.2019109681188 35.638349999999996 0.8534916955714829 87
89 3 337.5298261257724 328.13801176096575 35.91522 0.7048211137590793 88
90 3 336.63365114469434 325.16671315865364 36.121222499999995 1.0302904879550316 89
91 3 335.52430832831135 322.2712351858086 36.391079999999995 0.6616841474368698 90
92 3 333.47528689099215 319.9350897254256 36.399742499999995 0.9396972653532674 91
93 3 331.65621326435183 317.43238747244277 36.788647499999996 1.0770941896367143 92
94 3 329.41826173393434 315.3094098473647 37.2834825 1.1207221256087514 93
95 3 326.808043342445 313.6357626739645 37.552432499999995 0.6999238468721896 94
96 3 324.1934745869698 311.9583866171478 37.65993 0.6999238468721896 95
97 3 321.5782843509251 310.2816320409006 37.767509999999994 0.8844289983163263 96
98 3 318.9121327081895 308.68815586095326 37.87641 0.6813042890128985 97
99 3 313.2516876820739 306.17861732170707 38.591685 0.6813042890128985 98
100 3 310.7402847011195 306.3899207153038 39.599999999999994 1.242961138804478 99
101 3 306.23455057295325 305.3023297188499 39.416684999999994 1.242961138804478 100
102 3 303.2825178682926 305.76844014590154 38.866657499999995 1.242961138804478 101
103 3 299.94392424946375 305.37069258148415 38.775 1.242961138804478 102
104 3 298.23423120303823 304.64977512097755 38.775 1.242961138804478 103
105 3 293.96030932725904 303.2825178682926 39.428152499999996 1.242961138804478 104
106 3 290.2314259108456 302.03955672948814 39.428152499999996 1.242961138804478 105
107 3 286.50254249443213 300.79659559068364 39.39375 1.242961138804478 106
108 3 281.84143822391536 300.4858553059825 39.39375 1.242961138804478 107
109 3 278.1877539563996 301.6374588010849 39.39375 1.242961138804478 108
110 3 336.28065018127387 343.434513015663 25.254075 0.8027850959139542 1
111 3 327.85150921847134 345.9160849292862 26.796495 1.119733971503402 110
112 3 321.6621842277944 345.5811069023784 26.19573 1.119733971503402 111
113 3 318.6318449713891 346.25417035904104 26.010187499999997 0.8266934534188582 112
114 3 315.6363086268703 347.0173484982669 25.595129999999997 0.8835651403248571 113
115 3 312.85456159822587 348.3299154608445 25.00641 0.7331854869465974 114
116 3 310.37423264574153 350.198707533037 24.86946 0.7331854869465974 115
117 3 307.8932822126878 352.0674996052296 24.7325925 0.7331854869465974 116
118 3 305.4129532602035 353.9356701968527 24.595724999999998 1.0770879748310205 117
119 3 303.09731665861074 356.0045790123927 24.765427499999998 1.0770879748310205 118
120 3 300.7823015375874 358.07286634736334 24.9352125 1.0770879748310205 119
121 3 298.46666493599463 360.14115368233405 25.104997499999996 0.7100912689876101 120
122 3 295.99565819205134 362.00124502655495 25.502399999999998 1.1043026089651444 121
123 3 293.27170885636133 363.49652727653677 25.446959999999997 0.6580360564944787 122
124 3 290.346399816185 364.5437220359795 25.462799999999998 0.6580360564944787 123
125 3 287.42046929543926 365.5909167954223 25.478722499999996 0.995388139177402 124
126 3 284.6828473872224 367.058232419781 25.610722499999998 0.995388139177402 125
127 3 281.9452254790055 368.52492656357026 25.742804999999997 0.6892716699126352 126
128 3 279.16969325605515 369.9008845442268 26.06076 0.9605230792339363 127
129 3 276.59924962100746 371.62487164374863 26.4307725 0.9605230792339363 128
130 3 274.0294274665292 373.3488587432704 26.800784999999998 0.9676079577251219 129
131 3 271.183046458667 374.5327792279817 27.3191325 0.9676079577251219 130
132 3 268.3366654508047 375.71732119326236 27.837562499999997 1.0218383522111614 131
133 3 265.5238443936902 377.0062718942026 28.216072500000003 1.0218383522111614 132
134 3 262.71102333657564 378.29584407571224 28.594665000000003 0.7434337015360403 133
135 3 259.9013096823081 379.5835518155137 29.023252499999995 0.9623253728852029 134
136 3 256.90950222120574 380.41322837566565 29.188252499999997 0.9054039675336518 135
137 3 253.95001174971227 381.36036476343463 29.1808275 0.9294428359581304 136
138 3 251.02159530668894 382.39948027547524 29.217539999999996 1.0610537761404426 137
139 3 248.32809851889962 383.948831334995 29.254252499999996 0.785532795307348 138
140 3 245.64392393965133 385.49258906939014 28.9107225 0.785532795307348 139
141 3 242.9597493604031 387.0369682843547 28.567192499999997 0.7923380075423025 140
142 3 240.50303666955602 388.93994178786437 28.5633975 1.0165992710111003 141
143 3 238.34214872974445 391.17292147372666 28.5939225 0.7964522089117453 142
144 3 236.45036187648404 393.6339845285595 28.776989999999998 1.0758760877206859 143
145 3 234.3628086438619 395.93159819363956 28.954282499999998 1.1948896167612146 144
146 3 231.89490930276563 397.8128198772202 29.171092499999997 1.3552378184726863 145
147 3 229.77131019711817 400.0650654607339 29.535082499999998 1.2253483794676183 146
148 3 227.54640975865817 402.2240889588372 29.813684999999996 0.7668262301683406 147
149 3 224.93556988659935 403.8890354042658 29.4720525 0.7668262301683406 148
150 3 222.32473001454053 405.5546033302639 29.1303375 0.914371932150126 149
151 3 220.0122008157948 407.6160543789711 28.8080925 1.277416021572138 150
152 3 336.28065018127387 343.434513015663 25.254075 0.8027850959139542 1
153 3 328.7234464573427 347.8756131646115 34.898325 0.831621794334218 152
154 3 323.5937458374966 349.864972467268 36.236475 0.831621794334218 153
155 3 320.6038028181024 350.7108075222245 36.2146125 0.7773727554310965 154
156 3 317.56414135315606 351.2334726810917 36.719595 0.9019547503734694 155
157 3 314.5505820721246 351.85495325049396 37.29495 0.8716637874208043 156
158 3 311.6395670850445 352.7331052950593 38.14569 0.8264697204138733 157
159 3 308.664539599316 353.63052323727624 38.1876825 0.8264697204138733 158
160 3 305.6901335941569 354.52794117949304 38.229675 0.8264697204138733 159
161 3 302.71510610842836 355.42535912170985 38.27166749999999 1.2349688986819651 160
162 3 296.5587195879298 356.22769053680815 38.6501775 1.2349688986819651 161
163 3 336.28065018127387 343.434513015663 25.254075 0.8027850959139542 1
164 3 330.85077444640655 349.9631663972336 35.823314999999994 0.686990836222929 163
165 3 329.5661741094521 354.6385647208466 37.2843075 0.686990836222929 164
166 3 328.74333383556353 357.6341010653654 37.380089999999996 0.6874880206784507 165
167 3 327.92049356167496 360.6296374098842 37.4758725 1.080338318208994 166
168 3 325.24750563267594 366.2372565876006 37.72427999999999 1.080338318208994 167
169 3 324.41285722796874 366.05205537791875 39.3250275 0.8789040360543403 168
170 3 322.548415519762 369.7809387943322 39.4624725 0.8789040360543403 169
171 3 321.61370874338104 371.08294058722987 39.39375 0.8789040360543403 170
172 3 336.28065018127387 343.434513015663 25.254075 0.8027850959139542 1
173 3 328.5382452476608 348.40138572632577 28.3356975 0.7781433913371554 172
174 3 324.7751803999302 350.4901819200867 29.176455 0.7781433913371554 173
175 3 322.3035521754175 352.31671331355983 29.789677499999996 0.8802277896671671 174
176 3 319.6722034445684 353.80950964126407 30.730919999999998 0.6233512259161397 175
177 3 317.04085471371934 355.3023059689682 31.672079999999998 0.918249970903196 176
178 3 314.47351848151874 356.9156695271364 32.57496 0.8206091586444104 177
179 3 311.92544814696953 358.6210122095762 33.244035 0.8206091586444104 178
180 3 309.3773778124204 360.3269763725853 33.9130275 0.9207110339580289 179
181 3 306.80631269680333 362.0696078891892 34.0278675 0.9207110339580289 180
182 3 304.2346261006168 363.81161792522363 34.142624999999995 0.9207110339580289 181
183 3 301.66293950443037 365.5542494418275 34.257464999999996 0.9173239648547867 182
184 3 298.80723628802707 366.73816992653883 33.84381 0.9173239648547867 183
185 3 295.95091159105436 367.9220904112501 33.430072499999994 1.0453489621516479 184
186 3 293.0635128656116 369.0469702418681 33.73623 1.0695494155241712 185
187 3 290.2656073421627 370.3738312575419 34.075965 0.5206963084234166 186
188 3 287.7262377355852 372.15934493343457 34.275037499999996 0.7642533006110153 187
189 3 285.1060756549853 373.82864174284896 34.373459999999994 0.7642533006110153 188
190 3 282.4865350549549 375.49731707169394 34.4718825 0.7642533006110153 189
191 3 279.86637297435504 377.1666138811084 34.570305 0.7642533006110153 190
192 3 277.2462108937552 378.83591069052284 34.668727499999996 1.0410110277772202 191
193 3 274.40666617215635 380.0620918539534 35.0632425 1.0410110277772202 192
194 3 271.5671214505576 381.28827301738403 35.4577575 0.8716575726151102 193
195 3 268.7499500294572 382.5803311211713 35.7592125 0.7510716977339938 194
196 3 265.77367958258986 383.4671838937083 35.90697 0.8515091725550897 195
197 3 262.7483121707398 384.17318582054924 35.9956575 0.6094661070345548 196
198 3 259.7223232783203 384.8742159028349 35.901442499999995 0.7203394835770531 197
199 3 256.79950016042153 385.9251395456941 35.760284999999996 1.0230005208759434 198
200 3 253.8984288624519 387.0382112454936 35.78223 0.8469475051756772 199
201 3 251.33979335822286 388.7584694615989 36.2944725 0.7488032936556757 200
202 3 249.13913066196955 390.93178701279857 36.691545 0.7488032936556757 201
203 3 246.93846796571623 393.10510456399817 37.0886175 0.7948177150142174 202
204 3 244.64893354803834 395.2038444468696 37.221194999999994 0.8007963580918669 203
205 3 242.22205192452262 397.10495350867103 37.7395425 0.9492742809277558 204
206 3 239.92070937602617 399.1744838047805 38.108729999999994 0.9492742809277558 205
207 3 237.61936682752963 401.2433926203205 38.477835 1.159166913631974 206
208 3 233.40199968356606 403.8759843123084 38.407215 1.159166913631974 207
209 3 336.28065018127387 343.434513015663 25.254075 0.8027850959139542 1
210 3 328.80796781478136 353.33159108339373 22.993574999999996 1.0018204630707153 209
211 3 326.3102374063538 355.1717950493938 22.755232499999998 0.8345613974274906 210
212 3 323.6558938944368 356.7416549677038 23.261452499999997 0.8888663695818582 211
213 3 321.00155038251984 358.3115148860138 23.76759 0.8888663695818582 212
214 3 318.40438308298786 359.97646133144247 24.258712499999998 0.9032785039862962 213
215 3 315.86377051527154 361.7234432120321 24.770707499999997 0.8145248638699624 214
216 3 313.2622528517538 363.41387036080624 25.0117725 0.6075805349869885 215
217 3 310.9720969535065 365.51261024367756 24.935294999999996 0.6557117191649143 216
218 3 308.68131957468984 367.61197160711833 24.8588175 0.6557117191649143 217
219 3 306.0530782466878 369.26883880514475 24.929602499999998 0.7834197613713804 218
220 3 303.37263255085594 370.8349698400384 25.10706 0.853547628822729 219
221 3 300.8021889158083 372.58133024005866 25.102604999999997 0.6741199736306086 220
222 3 298.5977973361385 374.7689418443545 25.245247499999998 0.963195445682366 221
223 3 296.27283852600476 376.82790697078417 25.379309999999997 0.963195445682366 222
224 3 293.94725823530155 378.88625061664436 25.5133725 0.963195445682366 223
225 3 291.6216779445984 380.945215743074 25.647435 0.963195445682366 224
226 3 289.2967191344646 383.0041808695036 25.781497499999997 1.0947442378077379 225
227 3 286.96989588262267 384.98421796361913 26.532742499999998 0.7817728378624643 226
228 3 284.2658339251535 386.48385057758674 26.939715 0.7817728378624643 227
229 3 281.56115048711496 387.98348319155434 27.346604999999997 0.948485000604615 228
230 3 279.00189350231653 389.74413764467084 27.229867499999997 0.948485000604615 229
231 3 276.4432579980875 391.504170617218 27.1132125 0.9089029031393864 230
232 3 273.7932648501564 393.10883344741455 27.4450275 0.9259252559353137 231
233 3 271.42355943902567 395.11808012829204 27.4032 0.8676428081367719 232
234 3 268.87051725992126 396.88929975108846 27.437519999999996 0.8676428081367719 233
235 3 266.31809656138626 398.66114085445423 27.471839999999997 0.9139368957515446 234
236 3 263.46860815067697 399.9009945904117 27.50616 0.7510592681226057 235
237 3 260.8832489819637 401.6218742870865 27.6331275 1.0668024714074134 236
238 3 258.30037573552795 403.3495902700247 27.638325 1.0668024714074134 237
239 3 255.71750248909223 405.0773062529629 27.643439999999995 0.7473987475688265 238
240 3 253.0345708709828 406.6359795210238 27.872542499999998 0.7473987475688265 239
241 3 250.35163925287333 408.19403130851515 28.1015625 0.7473987475688265 240
242 3 247.66870763476385 409.7520830960066 28.330665 0.8545792865679367 241
243 3 244.94662274078206 411.24425794314135 28.522724999999998 0.8628822669751507 242
244 3 242.05673809306163 412.3772170211616 28.714784999999996 1.1542137134938382 243
245 3 239.17368973160467 413.4492710033805 29.298885000000002 1.2190279220767977 244
246 3 233.49024992442116 415.67230700013226 30.8580525 1.2190279220767977 245
247 3 336.28065018127387 343.434513015663 25.254075 0.8027850959139542 1
248 3 336.86422043594257 353.20480904723564 25.987747499999998 0.7543282559176615 247
249 3 333.4976601914907 358.42400286907565 25.698337499999997 0.7543282559176615 248
250 3 332.1714206563863 361.23371652334316 25.650734999999997 0.7838299385471859 249
251 3 330.84455964071253 364.04343017761073 25.603215 0.7838299385471859 250
252 3 329.51769862503875 366.85314383187824 25.5556125 0.7199044471784715 251
253 3 328.1628709837418 369.6466989913413 25.3797225 0.7536819161254832 252
254 3 326.28724262528584 372.12267757983983 25.272389999999998 1.067821699541233 253
255 3 324.05674886170124 374.28605144192903 25.199542499999996 0.8496509456525769 254
256 3 322.2712351858086 376.8285284513536 25.20243 0.942661727669316 255
257 3 320.56775694507706 379.41823798405267 24.9109575 0.942661727669316 256
258 3 318.86427870434557 382.0079475167518 24.6195675 1.0109437978295401 257
259 3 316.6915826337153 384.2197968632544 24.3426975 0.7733144873129 258
260 3 314.77182915483183 386.6591080981582 24.527414999999998 0.9511262930245744 259
261 3 313.14230710185916 389.30475088210346 24.5966325 0.8774124826877749 260
262 3 311.67623443863926 392.0429942708898 24.7146075 0.9001897455563671 261
263 3 310.2977905357051 394.8272272218118 24.77079 0.9616666034816365 262
264 3 309.48489395092696 397.826492449747 24.827054999999998 0.949870902274382 263
265 3 308.5756678778915 400.7915762463651 25.077855 0.949870902274382 264
266 3 307.6658203242866 403.75728152355254 25.328654999999998 0.9205121601758203 265
267 3 306.4091866129553 406.5974477257208 25.2208275 0.9921937290506745 266
268 3 304.62926626218723 409.14365361856176 25.113 0.8890279545299029 267
269 3 302.8325659360454 411.6538136383774 25.588365 0.9794968810177868 268
270 3 301.41061839325306 414.4162947693704 25.62351 1.0716500198487509 269
271 3 300.51817229559146 417.3919437356683 25.543567499999998 0.6873202209247121 270
272 3 299.44114646881735 420.3029587227484 25.749157499999995 0.6873202209247121 271
273 3 298.3641206420433 423.21335222925904 25.9547475 0.9879179427331871 272
274 3 296.8501939749794 425.9273578758386 25.9941 0.9789375485053247 273
275 3 295.6849179073502 428.8072988344486 25.9128375 0.8024743556292531 274
276 3 294.0603676989328 431.45356309896334 25.756995 0.8024743556292531 275
277 3 292.4358174905153 434.09982736347814 25.601152499999998 0.8837080808558196 276
278 3 291.1412734644505 436.9082980566068 26.0012775 0.8837080808558196 277
279 3 289.8467294383856 439.71739023030494 26.401320000000002 0.8009641578456055 278
280 3 288.75105919452943 442.5929808249291 26.972054999999997 0.9407910711554153 279
281 3 287.58018980177565 445.4343899882361 27.5824725 0.9876569208940381 280
282 3 285.45224033214237 447.66053338783496 28.1325 0.803046117753103 281
283 3 283.4628810294858 450.0196736292859 28.618012499999995 1.262680717271611 282
284 3 281.3454967295324 452.2731621739384 29.023252499999995 0.9701125244198129 283
285 3 278.9956786966225 454.30353919417547 29.176289999999998 0.7280023389977827 284
286 3 276.31336855908245 455.87029170963854 29.267699999999998 0.7280023389977827 285
287 3 273.6310584215424 457.43766570567095 29.3591925 1.056697197348933 286
288 3 271.5254822524076 457.7757511354258 28.7877975 1.056697197348933 287
289 3 336.28065018127387 343.434513015663 25.254075 0.8027850959139542 1
290 3 336.1240370777846 351.0153330012315 20.29104 1.0286622088631978 289
291 3 339.65280375085047 350.4261694214382 18.895139999999998 1.0286622088631978 290
292 3 342.65020453707746 350.13345207324977 17.879647499999997 0.8338529095783721 291
293 3 345.5792424606702 350.58961881119103 16.642642499999997 1.4384975703555045 292
294 3 348.34793839735715 350.19373568848175 14.845379999999999 1.5102102132588286 293
295 3 351.12284913973815 350.79657184080196 13.1695575 1.0636329205034618 294
296 3 352.6914660969094 353.10412919499254 11.354474999999999 1.1374523825370597 295
297 3 353.8287755389155 355.7143475864819 9.7024125 1.1380676483007681 296
298 3 355.4079576657666 358.25371719305946 8.5800825 1.2220234584213165 297
299 3 355.90017027673315 361.22377283423276 7.5590955 1.2581749831434448 298
300 3 356.31594077766323 363.99495469319737 5.7765675 2.058673030561999 299
301 3 356.24136310933505 367.0513961335175 5.038753499999999 2.058673030561999 300
302 3 336.28065018127387 343.434513015663 25.254075 0.8027850959139542 1
303 3 340.77146877577445 341.52718914816757 35.0607675 0.7870802819251594 302
304 3 346.0552965768323 344.1187631225749 37.711904999999994 0.8605890036740564 303
305 3 347.2162222804757 346.98068114467225 38.1660675 0.8357049216751907 304
306 3 347.9222242073166 350.00356263424476 38.344762499999995 0.8357049216751907 305
307 3 348.6282261341576 353.0270656043866 38.523375 1.0760749615028946 306
308 3 348.1068039364291 359.5265093991952 39.565597499999996 1.3163144904110242 307
309 3 348.65059943465604 362.6339122462064 39.599999999999994 1.242961138804478 308
310 3 348.869982075655 364.2410609986806 39.599999999999994 1.242961138804478 309
311 4 478.89676828656087 249.3815080840364 15.744135 0.9429600383426291 58
312 4 482.24281967222254 249.2833141540709 13.776015 1.0729862030729655 311
313 4 485.15694206214965 249.4082317485207 12.355034999999999 1.0729862030729655 312
314 4 488.0387474624678 248.9545509328571 10.9341375 1.0617871232123373 313
315 4 490.7875560209339 247.94961685213366 9.5461575 0.9833873493822448 314
316 4 492.5426171489258 245.4910397195784 8.581484999999999 0.8963676400545433 315
317 4 493.0951133751244 242.51352631157226 7.6548945 0.9771290400483642 316
318 4 493.90303811534733 239.75850294741215 6.078319499999999 1.198282900670151 317
319 4 494.2529316759208 237.2725806698032 3.7899014999999996 1.198282900670151 318
320 4 455.30412291091307 256.21903730859987 12.3320175 1.1047065713352557 50
321 4 457.5893069646051 257.4452184720305 12.0955725 1.0368657523793074 320
322 4 459.92607390555753 259.4805673368228 12.400409999999999 1.0368657523793074 321
323 4 462.2491682739831 261.5289672935726 12.732225 0.693087560608765 322
324 4 464.18445876710166 263.9502555919637 13.0212225 0.5854210238043822 323
325 4 466.1203707407896 266.3715438903548 13.3101375 0.5854210238043822 324
326 4 468.39933998878763 268.46779785094856 13.654574999999998 0.9616603886759424 325
327 4 470.7994979478191 270.4347838531067 13.863959999999999 0.7310289493707716 326
328 4 473.1847403731849 272.4260075974715 13.907024999999999 0.71336647158836 327
329 4 475.48421847997315 274.51666823294056 13.9313625 0.71336647158836 328
330 4 477.7830751061921 276.6067073878403 13.9557825 0.71336647158836 329
331 4 480.0825532129803 278.69674654274 13.980202499999999 0.71336647158836 330
332 4 482.38203131976866 280.78740717820915 14.0046225 0.71336647158836 331
333 4 484.6808879459875 282.8774463331089 14.0290425 0.71336647158836 332
334 4 486.9803660527758 284.968106968578 14.05338 0.8311308246843903 333
335 4 488.87463882831383 287.4285485428415 13.922865 0.948497430216003 334
336 4 489.98584608640505 290.2432340416642 12.985665 0.8108581285104892 335
337 4 491.62282590621055 292.83232209379395 12.288292499999999 0.8108581285104892 336
338 4 493.2591842454466 295.4207886653543 11.590919999999999 0.6644373063593217 337
339 4 494.13112148431793 298.2267734362054 10.2475725 0.6767985548847323 338
340 4 494.9943579952177 301.07191148292884 9.0501675 0.7303639651615113 339
341 4 496.1950584553028 303.82817780822774 8.006278499999999 0.8611980546320706 340
342 4 497.2260947199411 306.6963106360191 7.201061999999999 0.6855987197474679 341
343 4 497.47655138941025 309.6874966165521 6.13396575 0.8778040154464983 342
344 4 497.850061211621 312.6221278652695 4.8710805 0.6737470852889673 343
345 4 498.482106950703 315.50393326558765 3.57780225 0.8074586297958589 344
346 4 499.489526953704 319.72192189012065 2.11395525 0.8074586297958589 345
347 4 429.6270317054902 266.364086123522 15.505049999999999 0.9584473341321329 41
348 4 431.01914818095116 264.5692502390884 16.534567499999998 1.1622867460903732 347
349 4 433.11415918040615 262.35305052859997 17.326484999999998 1.1622867460903732 348
350 4 435.2091701798611 260.13747229868096 18.1184025 1.1622867460903732 349
351 4 437.01581419511336 257.7304780533861 19.1466825 1.1589245362099072 350
352 4 438.56578673520255 255.07302713862214 19.72872 1.1589245362099072 351
353 4 440.55825344070615 252.7294239114063 20.31084 1.0424217886697633 352
354 4 442.85275970293924 250.65305732903337 20.691495 0.8081546880335895 353
355 4 445.84208124176394 249.83270297742243 20.980574999999998 0.8114361054400333 354
356 4 448.80467911610447 248.89551027876388 20.9775225 0.8188130797988379 355
357 4 451.8263176445381 248.27092230651462 21.4624575 0.7752224326609648 356
358 4 454.68574974435785 247.10875364173242 21.9399675 0.8833414073198722 357
359 4 457.54518184417753 245.94658497695025 22.417477499999997 0.9406046269845946 358
360 4 460.12308324605806 244.25118598362093 22.9083525 1.134512779443787 359
361 4 461.7942444971806 241.70808749362698 22.0739475 0.9609954044666821 360
362 4 463.9812346209071 239.57703062114672 22.838969999999996 0.8021511857331638 361
363 4 465.7822853110348 237.05630543165123 23.1636075 1.0375742402284258 362
364 4 467.7157113624452 234.62693788585787 23.010982499999997 0.7229310575514605 363
365 4 470.28366907521524 232.87747008299056 22.987222499999998 0.8889036584160223 364
366 4 473.08903236549696 231.54128685877578 22.952655 0.9542026218431156 365
367 4 475.94908594588605 230.3325071512884 23.117325 1.068704201949784 366
368 4 479.0521384289114 230.4201359115741 22.934504999999998 0.6629519677984503 367
369 4 482.1197665194809 230.89929743058323 22.7577075 0.9017248025627906 368
370 4 485.2029316242854 231.20133698731271 22.44429 0.8492904869223237 369
371 4 488.20592573563704 230.77873020011918 21.542565 0.9797392584398535 370
372 4 491.2201064972379 230.25855096352953 20.81442 0.738051679805017 371
373 4 494.13174296488734 229.32508714828737 20.0779425 1.1104801258250026 372
374 4 497.12727930940616 228.64767332763893 19.4539125 0.8581092962021414 373
375 4 500.1103860425369 227.9727454292681 18.725025 0.8581092962021414 374
376 4 503.09349277566764 227.29843901146668 17.99622 0.8581092962021414 375
377 4 506.0772209893678 226.62351111309584 17.267415 0.8537837914391019 376
378 4 509.1591431330335 226.2263850292478 17.25999 0.9699571542774624 377
379 4 512.2093697676597 225.9187521473937 16.58679 1.2931208355609325 378
380 4 515.0489144892586 224.7012717119347 16.147972499999998 0.9124950608305313 379
381 4 517.945013942673 223.68080061697623 15.514289999999999 1.0852853035414358 380
382 4 520.2283335546567 221.69517019773608 14.5768425 1.0702206145391255 381
383 4 521.654631461435 219.13777765464587 13.1972775 1.0428257510398748 382
384 4 522.9292881092789 216.3467084174604 12.544372499999998 0.94708666932346 383
385 4 525.3915941252505 212.48544963976428 13.61481 2.549139281128552 384
386 4 372.4850007518013 297.15534093455597 16.350345 0.8834097701825065 20
387 4 373.42778677558454 295.1199920697636 16.052767499999998 1.1647975275907583 386
388 4 374.56571769816 292.24315851400064 15.666667499999997 1.1647975275907583 387
389 4 375.465000082085 289.35327386628023 14.733262499999999 1.0580023065446775 388
390 4 376.3642824660101 286.4633892185598 13.7998575 1.0580023065446775 389
391 4 376.9254794201803 283.5486453480633 12.5773725 1.242961138804478 390
392 4 377.6762279480182 280.6755406757168 11.364374999999999 1.2069774138360883 391
393 4 378.42759795642553 277.8018145228008 10.1513775 1.2162188299030996 392
394 4 379.2964277924499 274.92870985045425 9.0854775 1.282108199871125 393
395 4 380.6680354091206 272.3073048087156 7.82254275 1.2756137279208715 394
396 4 381.85195589383187 269.587084356442 6.59718675 1.212788257159999 395
397 4 381.95760759063023 266.5809828422434 5.562117 1.213565107871752 396
398 4 381.74257531361707 263.5313776881866 4.819551 1.1689552326000592 397
399 4 381.6394095390963 260.4892303009626 3.9900712499999997 1.1689552326000592 398
400 4 381.5362437645755 257.44708291373865 3.1605914999999998 0.9322146392976643 399
401 4 381.4455076014428 254.37883334259982 2.52308925 0.8655670630349682 400
402 4 381.1907005679879 251.30188304348934 2.05277325 0.9756064126533287 401
403 4 380.9265713259919 248.7121735107902 1.7970727499999999 0.9756064126533287 402
404 4 382.0551800400264 245.7955651985855 1.65 0.8575623933010674 403
405 4 381.5890696129747 242.37742206687318 1.65 0.7395245887545002 404
406 4 382.8320307517792 240.51298035866648 1.65 0.621480569402239 405
407 4 382.8320307517792 237.40557751165528 1.65 0.621480569402239 406
408 4 384.07499189058365 235.54113580344855 1.65 0.707288391619606 407
409 4 384.8518426023365 232.74447324113848 1.65 0.7930962138369733 408
410 4 385.9394335987904 229.32633010942618 1.65 0.7930962138369733 409
411 4 387.18239473759485 228.0833689706217 1.92499725 0.707288391619606 410
412 4 387.8038753069971 226.21892726241498 2.20000275 0.707288391619606 411
413 4 388.42535587639935 223.73300498480603 2.4749999999999996 0.7930962138369733 412
414 4 389.0922045273679 221.45900758136324 2.4749999999999996 0.8789040360543403 413
415 4 390.28979758460605 217.51819929078363 3.7125 0.621480569402239 414
416 4 391.53275872341055 215.03227701317468 3.7125 0.621480569402239 415
417 4 392.775719862215 212.54635473556573 3.57499725 0.621480569402239 416
418 4 393.39720043161725 210.06043245795675 3.4375027499999997 0.621480569402239 417
419 4 393.39720043161725 207.5745101803478 3.3 0.621480569402239 418
420 4 393.39720043161725 205.08858790273885 3.3 0.621480569402239 419
421 4 393.39720043161725 202.6026656251299 3.3687472499999997 0.621480569402239 420
422 4 392.775719862215 200.11674334752095 3.6437527499999995 0.621480569402239 421
423 4 392.775719862215 197.63082106991197 3.9187499999999997 0.621480569402239 422
424 4 391.53275872341055 195.14489879230302 4.125 0.621480569402239 423
425 4 391.53275872341055 192.65897651469407 4.125 0.621480569402239 424
426 4 390.9112781540083 190.17305423708513 4.125 0.621480569402239 425
427 4 390.28979758460605 187.68713195947618 4.125 0.707288391619606 426
428 4 390.28979758460605 185.2012096818672 4.125 0.707288391619606 427
429 4 389.6683170152038 182.71528740425825 4.125 0.707288391619606 428
430 4 389.0468364458016 180.2293651266493 4.125 0.621480569402239 429
431 4 388.42535587639935 177.74344284904035 4.125 0.707288391619606 430
432 4 387.8038753069971 175.25752057143137 4.125 0.7930962138369733 431
433 4 387.8038753069971 173.39307886322467 4.125 1.0002605468415156 432
434 4 386.56091416819265 170.90715658561572 4.125 1.1216108428229967 433
435 4 384.6964724599859 167.79975373860452 4.125 1.242961138804478 434
436 4 385.31795302938815 165.31383146099557 4.125 1.242961138804478 435
437 4 385.31795302938815 162.8279091833866 4.125 1.242961138804478 436
438 4 385.007212744687 159.4097660516743 3.9187499999999997 1.1216108428229967 437
439 4 384.2782160367782 157.96420224724469 3.7125 1.0609356948322561 438
440 4 383.45351132118145 155.99162291996197 4.39999725 0.7930962138369733 439
441 4 385.31795302938815 151.6412589341463 4.894997249999999 0.707288391619606 440
442 4 385.9394335987904 149.7768172259396 5.444999999999999 0.621480569402239 441
443 4 387.18239473759485 147.91237551773287 5.7887527500000004 0.621480569402239 442
444 4 387.8038753069971 146.04793380952614 6.11875275 0.621480569402239 443
445 4 389.0468364458016 142.31905039311272 6.46249725 0.621480569402239 444
446 4 390.28979758460605 139.83312811550377 6.94375275 0.621480569402239 445
447 4 391.53275872341055 136.10424469909032 7.21875 0.621480569402239 446
448 4 392.1542392928128 134.23980299088362 7.425 0.621480569402239 447
449 4 391.9342351712444 132.17524453932938 7.425 0.621480569402239 448
450 4 362.94651697261577 304.98040278389954 18.291075 0.9806341904597928 16
451 4 360.0056709182043 307.5595471469188 16.061594999999997 1.427603015973883 450
452 4 357.7963074939794 309.26488982935854 14.2471725 1.427603015973883 451
453 4 355.23270014519517 310.61785302894725 12.761182499999999 1.3447845152953408 452
454 4 352.58208551669463 311.76199875721676 11.235674999999999 1.2014213775456322 453
455 4 349.89853241801575 312.9098733689027 9.81948 0.9915784632869663 454
456 4 347.2187082027533 314.14351229916616 8.525054999999998 0.9984209643560849 455
457 4 344.8030132294868 315.838289811926 7.230728999999999 0.8350212930488482 456
458 4 342.0666342824087 316.86497571257854 5.831001 0.942369631801697 457
459 4 339.2314399247957 317.3783186629048 4.2867165 0.8169797121191013 458
460 4 336.90772407580073 315.4100896996079 2.0505044999999997 0.8169797121191013 459
461 4 355.55462708014556 314.5791701783171 21.6630975 1.1768791098599378 12
462 4 355.22959274234813 313.17027372748225 23.081684999999997 1.4554702047058796 461
463 4 353.43848574133085 311.6687766718064 25.7999775 1.4554702047058796 462
464 4 350.54673665190234 311.719116597928 27.310305 0.9245890727110989 463
465 4 347.624535014573 312.4133103939503 28.36713 0.9245890727110989 464
466 4 344.70233337724363 313.1068827094032 29.4238725 0.9245890727110989 465
467 4 341.7795102593449 313.8004550248561 30.480697499999998 0.7573237922621804 466
468 4 338.9946558278534 315.03036507170316 31.3052025 0.8427711557492943 467
469 4 336.1955073432657 316.2155285175532 32.1623775 0.8427711557492943 468
470 4 333.3963588586781 317.40069196340323 33.019552499999996 0.8782328370393859 469
471 4 330.7861404671887 318.76608477438 34.331962499999996 0.8782328370393859 470
472 4 328.17592207569925 320.13209906592607 35.644454999999994 0.954556865767675 471
473 4 325.69497164264556 321.7752936914256 36.831464999999994 0.954556865767675 472
474 4 323.21339972902246 323.4184883169251 38.0183925 0.954556865767675 473
475 4 320.83188618707305 324.9964274826374 39.157965 0.954556865767675 474
476 4 347.0422077210431 327.370483257754 24.2610225 1.305985483347559 7
477 4 350.28695777389214 327.2008190623072 23.654317499999998 0.895205471389761 476
478 4 353.10040031157604 328.4388083565564 23.04852 0.895205471389761 477
479 4 355.6814091163036 329.9763512852576 21.99516 0.7317250076085021 478
480 4 358.18286840814756 331.69536654022414 21.112904999999998 0.9288959330570564 479
481 4 359.8683237123664 334.26083833071664 20.467755 0.7034041380608421 480
482 4 361.57242343366744 336.8548982274015 20.278417499999996 0.8949382347449181 481
483 4 362.8769111488427 339.62918748921317 19.6035675 0.9861467231103908 482
484 4 363.1012656343969 342.6744422792841 18.839699999999997 1.0219191446851836 483
485 4 363.2143750980281 345.7296407584655 18.1007475 0.9509025600195897 484
486 4 362.73334913731077 348.7916755239103 17.813895 0.8966535211164683 485
487 4 362.14169963523983 351.79342667412317 17.090204999999997 1.3554429070605891 486
488 4 360.48296799550525 354.3303103584231 16.182045 1.2470194069226745 487
489 4 358.42835323306144 356.6310314263502 15.683745 1.5068977218239148 488
490 4 357.4308769191709 359.55696194709594 15.265222499999998 1.0841604237108178 489
491 4 356.45577390577876 362.4772991427171 14.705872499999998 0.9013270549983732 490
492 4 355.3532673756592 365.2932276026786 13.7554725 0.9227681346427504 491
493 4 354.18985574973823 368.14147305224907 13.180034999999998 1.1565131916006264 492
494 4 353.3036244577706 371.0935057569097 12.6536025 1.1512678955948716 493
495 4 352.7175682808243 374.07474804833225 11.789579999999999 0.9684345268824269 494
496 4 351.2471452536186 376.7607870692887 11.088412499999999 1.5069225810466906 495
497 4 350.79719332137137 379.7264923464762 10.010219999999999 0.9768058701522749 496
498 4 351.1992912497746 382.73259386067485 9.111464999999999 1.2650361286296454 497
499 4 350.77295557916466 385.78592789814803 8.5949325 1.1720191318072124 498
500 4 350.0713040163095 388.7777353592504 7.987328249999999 1.1341212466850639 499
501 4 349.43366495210284 391.70242291885734 6.87897375 1.1126180189837462 500
502 4 348.9955211506743 394.6936088993903 5.925083999999999 0.9037135403848777 501
503 4 349.6449683456996 397.62326830355244 4.85331825 0.9702492501450815 502
504 4 350.8270243887027 400.43546788009763 4.0702035 0.698370145448684 503
505 4 352.6069447394707 405.05306851075625 3.43002825 0.698370145448684 504
506 4 343.34626277480794 332.3180900707652 24.927704999999996 2.202850307857624 6
507 4 340.82802350759005 330.3610477577176 24.2531025 1.0388296309786185 506
508 4 338.6708644511949 328.1821368813933 23.580975 1.0388296309786185 507
509 4 336.2868649869679 326.2020997872778 23.283727499999998 0.9248687389673299 508
510 4 333.46534320188175 324.9032053972271 23.1599775 0.9603055610346456 509
511 4 330.52387566690095 323.90386464162833 23.228782499999998 0.8769028686208651 510
512 4 327.71354053206403 323.19537679250976 21.739739999999998 0.807216252373792 511
513 4 324.7994181421369 322.9567282538593 20.3435925 0.8587245619658497 512
514 4 323.39797945813484 325.65519688620384 19.4940075 0.8587245619658497 513
515 4 321.9959192935634 328.3536655185483 18.644422499999997 1.1198706972286705 514
516 4 319.97486448186737 330.695404304056 18.251475 0.9413752628906533 515
517 4 317.53803916924113 332.61267186066186 17.975099999999998 0.978452793661191 516
518 4 314.7743150771094 334.01473202523334 17.6778525 0.978452793661191 517
519 4 312.0099695044083 335.41679218980477 17.380522499999998 0.978452793661191 518
520 4 309.2462454122765 336.8194738349456 17.0831925 1.0528067289844747 519
521 4 306.553991585626 338.27063096449984 16.3535625 0.9189646735580086 520
522 4 303.9928701591193 339.9977254668687 15.909299999999998 0.9689068521151726 521
523 4 301.1446247095489 341.1946970435374 15.465119999999999 1.4563899959485949 522
524 4 298.1006128806167 341.190968160121 14.635499999999999 1.008464090357625 523
525 4 295.12869279773525 340.55767945990004 13.776427499999999 1.105874954805732 524
526 4 292.3599968610483 339.26872875895987 13.013467499999999 1.108628113728184 525
527 4 290.3004102540492 337.0531505290409 12.06909 1.1854493269119946 526
528 4 288.2700332338121 335.0644127069537 10.401929999999998 0.7073878285107105 527
529 4 285.6859170262376 333.5082253611705 9.4105275 1.1503543191578502 528
530 4 283.3584722938262 331.5940652074116 8.40345 0.9133962076561647 529
531 4 281.28521311430035 329.3921595500194 7.4570595 1.0112856121427114 530
532 4 278.6296266412446 327.88755509149667 6.685074 1.0112856121427114 531
533 4 275.9734186876194 326.3829506329738 5.91309675 0.9921999438563686 532
534 4 273.0561888948453 325.38050247452804 5.4160425 1.015163650895781 533
535 4 270.022742235593 324.9572742067651 4.719627 1.015163650895781 534
536 4 266.9892955763406 324.5340459390022 4.0232114999999995 1.013976623008223 535
537 4 263.93223265545106 324.7217330709616 3.32680425 0.8802588636956372 536
538 4 262.816675033374 325.7055368123254 3.4742895 0.8802588636956372 537
539 3 298.23423120303823 304.64977512097755 38.775 1.242961138804478 104
540 3 294.58178989666123 303.2825178682926 38.912527499999996 1.242961138804478 539
541 3 293.2611436866815 299.3982643095286 39.3250275 1.242961138804478 540
542 3 291.5582869265194 295.66130164571297 39.599999999999994 1.242961138804478 541
543 3 329.41826173393434 315.3094098473647 37.2834825 1.1207221256087514 94
544 3 331.4759838992252 311.4991124763596 36.90324 0.9918332703204212 543
545 3 332.0881422600864 308.4569650891357 36.681727499999994 0.9918332703204212 544
546 3 333.31121602067 305.76284682077693 37.9424925 0.8591906723929014 545
547 3 334.55293419833566 303.2085616805337 39.1527675 0.8591906723929014 546
548 3 335.59950747720904 300.1751150212814 39.434999999999995 1.29186544481074 547
549 3 338.47199066898617 297.0304233401061 39.599999999999994 1.3896740568232644 548
550 3 335.52430832831135 322.2712351858086 36.391079999999995 0.6616841474368698 91
551 3 339.9498714630247 319.44101267275084 37.0562775 0.8789040360543403 550
552 3 341.1928326018292 318.19805153394634 37.949999999999996 0.8789040360543403 551
553 3 343.0572743100359 317.5765709645441 38.2249725 0.8789040360543403 552
554 3 345.1286690478535 315.7121292563374 38.866657499999995 0.8789040360543403 553
555 3 347.71837858055267 313.6923174057801 39.531277499999995 0.8789040360543403 554
556 3 350.51504114286274 311.3617652705217 39.599999999999994 0.9193562063167321 555
557 3 353.62244398987394 309.18658327761386 39.599999999999994 1.1822859908137373 556
558 3 356.419106552184 307.9436221388094 39.599999999999994 1.242961138804478 557
559 3 359.2157691144941 306.3899207153038 39.599999999999994 1.242961138804478 558
560 3 362.14791444093385 303.7318483199704 39.599999999999994 1.242961138804478 559
561 3 338.00277283908747 331.2019109681188 35.638349999999996 0.8534916955714829 88
562 3 335.59950747720904 330.62766292199115 37.949999999999996 0.8789040360543403 561
563 3 332.80284491489897 328.14174064438214 38.0875275 0.8789040360543403 562
564 3 330.62766292199115 325.6558183667732 38.2249725 0.8789040360543403 563
565 3 328.7632212137844 324.1021169432676 38.4312225 0.7930962138369733 564
566 3 327.52026007497994 323.16989608916424 38.6374725 0.707288391619606 565
567 3 326.27729893617544 321.9269349503598 38.6374725 0.7930962138369733 566
568 3 325.12755988278127 321.5260799830953 38.56875 0.7501954101311366 567
569 3 323.7913766585665 318.8195321033486 38.912527499999996 0.8789040360543403 568
570 3 322.548415519762 316.33360982573964 39.1875 0.8789040360543403 569
571 3 321.30545438095754 314.4691681175329 39.39375 0.8789040360543403 570
572 3 320.35023874578627 312.92665334427653 39.599999999999994 0.8789040360543403 571
573 3 316.95509039514184 313.22620697872844 39.4624725 0.7930962138369733 572
574 3 315.09064868693514 311.98324583992394 39.531277499999995 0.7930962138369733 573
575 3 311.98324583992394 312.6047264093262 39.599999999999994 0.8789040360543403 574
576 3 310.7402847011195 311.98324583992394 39.599999999999994 0.8789040360543403 575
577 3 309.4718428589695 312.26539801843256 39.599999999999994 0.8789040360543403 576
578 3 308.25436242351054 312.6047264093262 38.912527499999996 0.8789040360543403 577
579 3 306.28613346021365 314.5729553726231 38.683342499999995 0.8789040360543403 578
580 3 302.97177758359146 315.7121292563374 38.912527499999996 0.8789040360543403 579
581 3 301.728816444787 315.7121292563374 39.4624725 0.8789040360543403 580
582 3 300.7251253252024 316.60146795115196 39.599999999999994 0.8789040360543403 581
583 3 298.46666493599463 360.14115368233405 25.104997499999996 0.7100912689876101 121
584 3 299.7854467042662 359.019381254563 24.903285 0.9719831809337136 583
585 3 297.790494076485 364.8190379282247 23.5701675 0.9719831809337136 584
586 3 296.9210427598913 367.7940654139532 23.272754999999997 1.0075380843092157 585
587 3 296.608438033482 370.87660903818835 22.962555 0.9160437148818181 586
588 3 295.5916958219399 373.80378252007284 22.652437499999998 1.2267529255544674 587
589 3 294.1200298335954 376.5103303998196 22.1127225 1.0046854884956595 588
590 3 291.8578405609713 378.6165280495238 21.687022499999998 0.8543493387572579 589
591 3 289.88277531141097 380.9936912274874 21.2613225 0.8500176191885243 590
592 3 288.0114973169408 383.4653194520001 20.9791725 0.7678703175249363 591
593 3 286.1408408030401 385.9375691570822 20.6970225 0.7678703175249363 592
594 3 284.7126784545537 388.6615184927722 20.1097875 0.979005911367959 593
595 3 283.62073709411396 391.5688045964359 19.956667500000002 0.9538297335014743 594
596 3 282.7991397813642 394.55501873241366 19.623615 0.9119481579294574 595
597 3 281.97754246861444 397.5412328683914 19.2905625 0.9490132590886069 596
598 3 280.0751904456742 399.99670259809966 19.4088675 0.9861280786933087 597
599 3 277.79062787255157 402.0910921169852 19.1164875 0.9861280786933087 598
600 3 275.50606529942894 404.1861031164401 18.824189999999998 1.2156408529735554 599
601 3 272.9418364700753 405.941164244432 18.75984 0.8606760109537728 600
602 3 270.15449611630623 407.2978563274371 18.4799175 0.9816782778163886 601
603 3 267.32986692837306 408.54889671364384 18.03417 0.7479332208585125 602
604 3 264.4940510901907 409.8049089444057 17.7827925 0.9325129499709774 603
605 3 261.8372216559961 411.3666896153136 17.257845 0.7761173646809041 604
606 3 259.1660981687053 412.93717101419304 16.9363425 0.8914206547221014 605
607 3 256.43531254675185 414.38646370203907 16.52607 0.7607232909768107 606
608 3 253.50068129803446 415.3982340690259 16.324935 0.953183393709296 607
609 3 250.57288633558053 416.4075185137351 15.9930375 0.953183393709296 608
610 3 247.67678688216608 417.52556205808975 15.8110425 1.0896480971386395 609
611 3 244.89131097010525 418.8965481941911 15.62913 0.675070838901794 610
612 3 240.42783752065836 421.0847812790564 15.54036 0.675070838901794 611
613 3 318.6318449713891 346.25417035904104 26.010187499999997 0.8266934534188582 113
614 3 320.4664556122645 346.30699620744025 26.3312775 0.7762416607947845 613
615 3 315.9812303428885 342.0057291866073 26.438774999999996 0.7762416607947845 614
616 3 313.8762756543232 339.7205451329153 26.366669999999996 0.8519814977878353 615
617 3 312.2616691350161 337.1134341442729 25.699575 1.191633058577547 616
618 3 310.5625412582704 334.5597704845991 25.0386675 1.1722739388406673 617
619 3 308.8634133815247 332.00610682492527 24.37776 1.2286608709025324 618
620 3 307.3407859864892 329.2976945034703 24.421072499999998 0.9746431177707553 619
621 3 305.7858416018448 326.6128984436526 24.658589999999997 1.2963711789389063 620
622 3 304.6404529124365 323.7310930433345 24.3961575 1.2963711789389063 621
623 3 303.4944427424588 320.84990912358575 24.133725 0.9595162807115047 622
624 3 302.4453835413078 317.9594029952959 23.5384875 1.0415268566498241 623
625 3 301.8773503008741 315.00239844608 22.5196125 0.8286821912409453 624
626 3 301.44479982457017 311.998782854159 21.63084 0.8286821912409453 625
627 3 301.0122493482662 308.995167262238 20.74215 1.0668397602415773 626
628 3 300.8618510504709 305.9188384436969 20.1993 0.9407413527098631 627
629 3 300.9507227718954 302.82386520807376 19.8510675 1.231588044384417 628
630 3 300.8525288419298 299.7288919724506 19.5029175 1.0139144749512827 629
631 3 299.5946521694597 296.9154494347667 18.97698 1.1524859975108999 630
632 3 298.1223647005458 294.2095230355893 18.43611 0.9932564608243523 631
633 3 296.55250478223576 291.5750669018932 17.76885 0.9932564608243523 632
634 3 294.9826448639257 288.94061076819713 17.1016725 0.9932564608243523 633
635 3 293.41278494561567 286.3067761150705 16.4344125 0.9932564608243523 634
636 3 291.8429250273056 283.67231998137436 15.767152499999998 1.1835040927297658 635
637 3 290.0959431467159 281.12487112739456 15.317857499999999 0.8271347046231339 636
638 3 287.97482996334605 278.88754107754653 14.807265 1.0138523268943425 637
639 3 285.57902236830046 276.9516291038585 14.259299999999998 1.009856206833086 638
640 3 283.24909171361145 274.93243873387064 13.748789999999998 0.7426382064072053 639
641 3 279.71783911826793 271.50186599077034 12.826687499999998 0.7426382064072053 640
642 3 336.86422043594257 353.20480904723564 25.987747499999998 0.7543282559176615 248
643 3 337.6143474832111 354.34460441151936 25.0220025 1.195821837615318 642
644 3 338.533517245357 357.11330034820634 23.599537499999997 1.195821837615318 643
645 3 339.5639320294259 359.7993393691628 22.04103 0.9096424650169751 644
646 3 341.1978044463844 362.31447123353365 20.9615175 1.1481915667763305 645
647 3 342.74031921964075 364.8743496989015 19.832835 1.2308857713409924 646
648 3 344.1187631225749 367.43112076142233 18.3675525 1.2640604041356838 647
649 3 343.2915724847005 369.51991695518325 19.1750625 1.2232167011145687 648
650 3 342.6141586640521 372.5521206532967 19.201545 1.2232167011145687 649
651 3 342.1828511488869 375.6216131855744 18.904874999999997 0.8835527107134691 650
652 3 341.3028346626134 378.60099103528876 18.80736 0.8193599826999118 651
653 3 340.00580471427094 381.41567653411147 18.5139075 0.9769550254889315 652
654 3 338.6646496455009 384.13216810296865 17.592959999999998 1.1195413125268872 653
655 3 337.757909494743 386.81572120164753 15.897749999999998 1.1219899459703322 654
656 3 337.6671733316103 389.70063400481274 14.3704275 1.3210439575441753 655
657 3 337.7771753923945 392.6122704724622 12.935917499999999 0.825748802953367 656
658 3 338.99341286671466 395.3741301228858 11.953919999999998 0.833250073426052 657
659 3 340.5601653821777 397.9799981503894 11.102355 0.928802710971646 658
660 3 341.7360066194868 400.83694432793146 10.657184999999998 0.928802710971646 659
661 3 342.91122637622635 403.69326902490417 10.212015 0.8331319921178654 660
662 3 343.09207722192247 406.7832704159721 9.8439825 0.8024184223780068 661
663 3 342.9659166663337 409.82106743921025 8.99118 1.2472369251219655 662
664 3 343.56688837694577 412.7271105817351 7.767127499999999 0.8825521269967315 663
665 3 344.7713177204473 415.49518503785265 6.78936225 0.9206364562897007 664
666 3 345.40957826522333 418.45343254820733 5.853218249999999 0.945980433909924 665
667 3 344.9925648031545 421.46264146525294 4.987900499999999 0.7092398406075291 666
668 3 344.038592129122 424.37987125802704 4.3396155 0.7564288602422412 667
669 3 343.38603753124966 427.3816224082399 3.7207747500000004 0.8785684365468631 668
670 3 344.3095576573814 430.3404913991639 3.433023 0.8785684365468631 669
671 3 336.86422043594257 353.20480904723564 25.987747499999998 0.7543282559176615 248
672 3 339.4216129790328 355.00834565964095 25.860944999999997 0.8114982534969735 671
673 3 342.07471352981094 356.62046625667034 25.6859625 0.8114982534969735 672
674 3 344.7278140805891 358.23320833426914 25.518569999999997 0.9058887223777855 673
675 3 346.7482474117158 360.56313898895814 25.012845 0.9787759635572801 674
676 3 349.33733546384553 362.1572366494749 24.1623525 0.9787759635572801 675
677 3 351.9264235159752 363.75195579056106 23.311859999999996 1.1314488802366343 676
678 3 354.2768630294545 365.6748166722916 22.4362875 0.8219453418686251 677
679 3 356.2631149292641 368.0339569137425 21.93015 1.0937063652568362 678
680 3 358.5973959479389 370.03885323063406 21.36024 1.1470853313627944 679
681 3 361.26292611010507 371.552779897698 20.68407 0.844125983390591 680
682 3 364.0974989871487 372.5999746571407 19.720965 0.7169461996681169 681
683 3 366.59771531785395 374.33701284862 18.8940675 0.9478013719782725 682
684 3 368.5311413692643 376.76389447213575 18.6812175 1.09641602053943 683
685 3 370.0382317500647 379.4766571575765 18.4683675 0.8919302687890113 684
686 3 370.8952534552704 382.42744690109834 17.8542375 1.1549905642055909 685
687 3 371.9200749142147 385.2458612833375 16.7728275 1.02756840306105 686
688 3 373.42219345045993 387.8318419326202 15.654044999999998 1.4013392471109445 687
689 3 376.14738574728875 389.22520136922003 14.9391 1.4115253136434471 688
690 3 379.114333985615 389.13570816722614 13.719667499999998 0.8729067485596087 689
691 3 381.90664618393924 388.812538271137 11.9614275 0.9762776116682831 690
692 3 384.6753421206262 388.319704179601 10.206322499999999 0.8755045373397101 691
693 3 387.1979317518299 387.69263028507413 7.9457235 1.189930201817385 692
694 3 389.0051972476516 387.76782943397177 4.591446749999999 0.9747798434960238 693
695 3 389.3314745465878 389.1033911776172 2.2483725 0.9747798434960238 694
696 3 345.5792424606702 350.58961881119103 16.642642499999997 1.4384975703555045 293
697 3 347.79668513229734 352.25083637320324 15.70371 1.0978951442946072 696
698 3 350.04644479353345 354.30980149963284 14.911050000000001 1.0978951442946072 697
699 3 351.85806065334094 356.7522201373836 14.06163 0.8599799527160422 698
700 3 353.6087714173471 359.3002904719328 13.648139999999998 0.8783322739304903 699
701 3 355.34456664768754 361.8775703932439 13.6178625 1.1276081303177283 700
702 3 356.7901304521172 364.5766605061578 12.913559999999999 0.9834992158847372 701
703 3 358.13377144316485 367.30371724469484 12.0610875 0.9834992158847372 702
704 3 359.4774124342125 370.0313954638013 11.2086975 1.034553844661131 703
705 3 361.1678395829865 372.43901118966556 9.88185 1.0958007547757218 704
706 3 362.3523815482672 375.1921701121175 8.791034999999999 1.1180435443546277 705
707 3 362.9695117536836 378.0994562157811 7.587475499999999 0.9380130530101873 706
708 3 362.8532948872054 381.1279310304783 6.675000749999999 0.9380130530101873 707
709 3 362.73645654015775 384.15578436460595 5.76251775 1.1132332847474546 708
710 3 362.52080278257523 387.2215480134672 5.150582249999999 0.9172307427693764 709
711 3 362.87753262941214 390.24940134759487 4.3537395 0.9318852545958812 710
712 3 364.2093654896411 394.3157487131937 3.31106325 0.9318852545958812 711
713 3 346.0552965768323 344.1187631225749 37.711904999999994 0.8605890036740564 304
714 3 349.5828202887594 344.3002354488404 38.775 1.242961138804478 713
715 3 353.93318427457507 342.1250534559325 37.7093475 1.1822859908137373 714
716 3 355.7976259827818 341.1928326018292 37.468777499999995 0.939579184045081 715
717 3 357.97280797568965 341.1928326018292 37.6750275 0.8789040360543403 716
718 3 361.70169139210304 339.63913117832357 37.8124725 0.8789040360543403 717
719 3 362.94465253090755 338.70691032422025 37.881277499999996 0.7930962138369733 718
720 3 364.80909423911424 339.32839089362244 37.881277499999996 0.707288391619606 719
721 3 366.673535947321 339.32839089362244 37.949999999999996 0.621480569402239 720
722 3 369.15945822492995 338.70691032422025 37.949999999999996 0.621480569402239 721
723 3 370.4024193637344 338.085429754818 37.949999999999996 0.621480569402239 722
724 3 372.2183855875278 337.29677091224653 37.949999999999996 0.621480569402239 723
725 3 374.13130278014785 336.8424686160135 39.4624725 0.621480569402239 724
726 3 376.7725952001074 335.91024776191017 39.4624725 0.621480569402239 725
727 3 378.1709264812624 336.2209880466113 39.4624725 0.621480569402239 726
728 3 379.724627904768 336.8424686160135 39.599999999999994 0.621480569402239 727
729 3 381.7444397553253 336.2209880466113 39.599999999999994 0.7501954101311366 728
730 3 383.45351132118145 336.2209880466113 39.599999999999994 0.8789040360543403 729
731 3 385.9394335987904 335.2887671925079 39.599999999999994 0.8789040360543403 730
732 3 388.1146155916982 334.35654633840454 39.599999999999994 1.0853847404325403 731
733 3 391.53275872341055 333.4243254843012 39.599999999999994 1.3652187964172864 732
734 3 392.83600347744704 332.0980859491968 39.599999999999994 1.3896740568232644 733
735 3 394.64016157042175 328.7632212137844 39.4624725 1.0002605468415156 734
736 3 397.5399899072526 324.52720965273875 39.496874999999996 0.8789040360543403 735
737 3 398.058304702134 323.48063637386537 37.949999999999996 1.3896740568232644 736
738 3 399.9227464103408 319.44101267275084 38.4312225 0.8353196037221613 737
739 3 401.1657075491452 317.5765709645441 39.1187775 0.7501954101311366 738
740 3 402.0979284032486 316.33360982573964 39.1875 0.7930962138369733 739
741 3 403.9623701114553 314.0030576904812 38.981249999999996 0.975127872614889 740
742 3 404.9635753087623 312.7669328379402 38.56875 1.242961138804478 741
743 4 461.7942444971806 241.70808749362698 22.0739475 0.9609954044666821 361
744 4 461.71842386771357 240.57139953219027 20.7415725 2.007245513443963 743
745 4 461.274065260591 238.17807785942225 18.177885 2.007245513443963 744
746 4 462.7892348887936 235.59023276843135 17.096392499999997 1.0397432074156399 745
747 4 464.9072406693165 233.34979531573626 16.580767499999997 1.113873409733939 746
748 4 466.76298164955153 230.86449451869672 16.33269 1.0102788136202796 747
749 4 468.11159448515446 228.06534603410904 16.27329 0.9773962766932072 748
750 4 469.4471562287998 225.29354269457505 15.693149999999997 0.9688260596411503 749
751 4 471.45080958455264 222.92010840002789 15.593324999999998 0.7928911252490706 750
752 4 472.92123261175834 220.25084935444528 14.783422499999999 1.1153587482948102 751
753 4 474.57064204295193 217.70961530615952 13.869652499999997 1.1109897398919124 752
754 4 475.90247490318086 215.0384918188687 12.720344999999998 0.9613185743627713 753
755 4 477.0223828892437 212.22691372289296 11.784794999999999 1.0626261219810302 754
756 4 477.9508748599307 209.3227350220763 10.991475 1.250394046414529 755
757 4 478.7575566390148 206.44590146631336 9.855614999999998 0.9811624489437848 756
758 4 480.56792953768354 204.19116996052202 8.344710000000001 1.009296874320624 757
759 4 482.43920753215366 202.30000458783098 6.2141145 1.1700614680135952 758
760 4 483.85742619152956 199.9613732051704 4.25535825 1.094203549712358 759
761 4 485.8237907131182 197.56059376556954 4.46405025 0.9226376237231759 760
762 4 490.3034226573696 193.25435490018143 4.6044405 0.9226376237231759 761
763 4 457.54518184417753 245.94658497695025 22.417477499999997 0.9406046269845946 359
764 4 458.9515923727348 244.17971571813968 22.4466825 0.9686023266361655 763
765 4 464.94080062006424 242.99828115570605 23.9900925 0.9686023266361655 764
766 4 467.9220429114867 242.4103605370515 24.854857499999998 0.7472993106777223 765
767 4 470.90266372233987 241.822439918397 25.719704999999998 0.7472993106777223 766
768 4 473.88390601376244 241.23451929974246 26.584469999999996 0.7472993106777223 767
769 4 476.9614777934423 241.08163507966952 27.116925 1.242961138804478 768
770 4 480.0061111029439 240.95423156294206 27.925094999999995 1.1093925348285487 769
771 4 483.1091635859692 240.92626493731896 28.140832500000002 1.1093925348285487 770
772 4 486.2122160689946 240.89829831169587 28.356652499999996 0.8943913318438441 771
773 4 489.30967522689537 241.13694685034633 28.43214 0.7913933570768111 772
774 4 492.360523342091 241.4613597075743 29.084384999999997 0.7783174058965879 773
775 4 495.6953880775034 241.88893833932303 30.277747499999997 0.7783174058965879 774
776 4 383.45351132118145 155.99162291996197 4.39999725 0.7930962138369733 440
777 4 379.7084694099636 150.79169499577344 3.2263522499999997 0.9230167268705113 776
778 4 377.54198814502735 148.56741603788282 3.064512 0.8102739367752511 777
779 4 375.166689408772 146.56811304611583 3.23740725 0.8089563979681184 778
780 4 372.56952210924 144.88079330018877 2.8981672499999998 0.8233436731497802 779
781 4 370.4726466680769 142.60430997446835 2.5382279999999997 0.8628698373637625 780
782 4 369.07245094521363 139.83002071265676 2.5443165 0.9896705179389015 781
783 4 368.18186928926025 136.85312878522004 2.57057625 0.8731615555930636 782
784 4 367.8052520642025 133.77244960269311 2.37216375 0.9376712386970161 783
785 4 368.02649914690966 130.67374748365356 2.26450125 0.9377458163653444 784
786 4 369.12589827418225 127.7677043411287 2.278947 0.9664333594489517 785
787 4 369.86235274892385 124.74979469611142 2.168793 0.6515913029897775 786
788 4 370.51801474964327 121.71261915344267 2.23585725 0.8347975600438634 787
789 4 370.27625880814577 118.61640295668072 2.36386425 1.0351442512020632 788
790 4 370.1165383018094 115.52329416276578 2.0274704999999997 1.0565293975951944 789
791 4 369.6031953514832 112.46001643618216 1.9165822499999998 0.7027640130743578 790
792 4 369.23900773781344 109.38058021479405 1.647195 0.6359859258920871 791
793 4 369.1905322534 107.89772757620031 1.8513577499999998 0.6359859258920871 792
794 4 387.8038753069971 226.21892726241498 2.20000275 0.707288391619606 412
795 4 389.76464650346117 228.0802615677747 3.3155265 1.4013454619166383 794
796 4 392.0635031296801 229.53763350302293 5.30545125 1.4013454619166383 795
797 4 394.5133795342637 229.75639466345254 7.82653575 2.5137211034783182 796
798 4 394.9552522191086 227.14804071367132 9.9909975 1.061724975155397 797
799 4 396.2734125068108 224.83924039834199 12.1262625 1.0180783947662777 798
800 4 397.3007198880327 222.37258401838452 14.23092 0.8502848558333672 799
801 4 398.8134035939578 220.3620943763683 16.652212499999997 1.0398239998896621 800
802 4 401.6896156691513 220.71385237864993 18.1426575 1.0690087274287912 801
803 4 404.4831708286144 220.54356670263374 19.9345575 0.7119184218616528 802
804 4 407.37802732089 220.08056367842906 21.302325 0.678979951683334 803
805 4 410.49040201245646 219.5305533745081 23.929785 0.678979951683334 804
806 4 413.2845786524889 222.17930356130043 26.8125 2.2407792670082425 805
807 4 417.23470915160954 225.19721320631768 32.4775275 0.621480569402239 806
808 4 417.63494263830455 225.59744669301273 33.2749725 0.621480569402239 807
809 4 419.4993843465113 227.46188840121945 33.9625275 0.707288391619606 808
810 4 420.74234548531575 228.0833689706217 35.0625 0.7930962138369733 809
811 4 422.53842433088823 227.87641594101072 36.3919875 0.8640817244740969 810
812 4 424.4712289017292 229.48170025177674 38.15625 0.7693618708915018 811
813 4 423.84974833232695 230.56929124823066 39.1875 0.6406470301626039 812
814 4 424.174161189555 233.0303543030635 39.599999999999994 0.621480569402239 813
815 4 357.7963074939794 309.26488982935854 14.2471725 1.427603015973883 452
816 4 355.70937574192664 312.59664716192395 13.088872499999999 0.9553461460908157 815
817 4 354.3240955527291 315.33799795355725 12.463935 0.9553461460908157 816
818 4 352.9381938829621 318.07934874519054 11.83908 0.9553461460908157 817
819 4 351.2247719531202 320.61498946835167 11.12463 0.9588326520851623 818
820 4 350.2179734306885 323.4930659852534 10.330402499999998 1.2113091334048218 819
821 4 348.95885379707954 326.30091519781274 9.75381 0.9130792525657695 820
822 4 347.6991126829013 329.1081429298026 9.1773 0.9130792525657695 821
823 4 346.3076176880096 331.871245541365 8.7927675 1.1274216861469077 822
824 4 344.93103822678364 334.65547849228705 8.917919999999999 1.2120176212539404 823
825 4 343.3425338913915 337.31665829046744 8.621167499999999 0.8273335784053425 824
826 4 342.54393135970963 340.25688286430943 7.807618499999999 1.125271363376776 825
827 4 342.3369783300987 343.29592284868636 6.99406125 1.003983215452235 826
828 4 342.0921149857542 346.3063747268708 6.024513 1.1137801876485285 827
829 4 340.7789265426073 349.03343146540783 5.08913625 0.9324818759425074 828
830 4 339.23516880821217 351.57839439711 3.90463425 1.067231293000301 829
831 4 338.5608623904107 354.5229693349378 2.9373794999999996 1.067231293000301 830
832 4 350.54673665190234 311.719116597928 27.310305 0.9245890727110989 464
833 4 352.4254724132052 306.68636694690866 28.679804999999995 1.1387947805669687 832
834 4 353.73741789521335 303.99535608139695 29.7858825 0.8829001561155967 833
835 4 355.04998485779095 301.3043452158853 30.891877499999996 0.8829001561155967 834
836 4 356.02819527403 298.6779683295914 32.67198 0.882409186465769 835
837 4 357.6589602881415 296.83341399960557 35.188395 1.123636869479248 836
838 4 360.2374831705914 293.3052688071091 38.336842499999996 1.123636869479248 837
839 4 330.52387566690095 323.90386464162833 23.228782499999998 0.8769028686208651 511
840 4 328.17157171171345 322.0176711134925 24.4643025 1.3637583170791912 839
841 4 326.7949922504875 319.3850794215046 25.674 1.3637583170791912 840
842 4 325.74469008819773 316.5467776610446 26.6114475 1.1027240483188627 841
843 4 325.2437767492595 313.6127678928966 27.7969725 1.0998217340597543 842
844 4 323.5241400137236 311.1106871204832 28.675762499999998 1.1932302636409107 843
845 4 321.7143885956242 308.64713814337273 29.415045 1.0478162400121749 844
846 4 318.94880006178425 307.284852735243 29.927865 1.1835289519525418 845
847 4 316.28637730246504 305.73674463686206 30.479542499999997 0.8503159298618373 846
848 4 313.6593789356018 304.12462403983267 31.003169999999997 0.6989978408237802 847
849 4 310.9397799638976 302.62809882871204 30.812594999999995 0.7760925054581279 848
850 4 308.45261472514983 300.76925044562995 30.957629999999998 0.720569431387732 849
851 4 305.7448238842643 299.2453800894557 31.02462 1.2998141812933945 850
852 4 303.1196899591092 297.60094250281736 31.353299999999997 0.7254791278860097 851
853 4 300.67727132135843 295.6905112324749 31.626127499999996 1.1344692758039292 852
854 4 298.6425439371355 293.3450435635508 31.4644275 0.8663376989410271 853
855 4 297.3915035509288 290.50363440024375 31.64106 0.8663376989410271 854
856 4 296.13984168415266 287.66284671750617 31.81761 0.9730459127073915 855
857 4 294.38229463388313 285.1066971355547 32.053065000000004 1.0607989691069877 856
858 4 293.21018227999053 282.38399076100353 33.2922975 0.8539267319700644 857
859 4 292.606724647101 279.5040498023935 34.6182375 0.8551199746633166 858
860 4 293.7384407639824 276.61540811581193 34.3821225 0.9681424310148079 859
861 4 294.0535314126694 273.5247852441746 34.329322499999996 0.741954577780863 860
862 4 293.7620570256197 270.46088603702157 33.760814999999994 0.9785957341921534 861
863 4 293.3562302138001 267.40879496068715 33.203939999999996 1.0477851659837047 862
864 4 293.30216140426205 264.30263507481476 33.296587499999994 1.312343229572544 863
865 4 292.8018695458933 261.23997882880053 33.521069999999995 0.7368770815288467 864
866 4 291.7055778214677 258.3326927251369 33.57700499999999 0.8426344300240257 865
867 4 290.3289983602417 254.86856003128878 33.4711575 0.8426344300240257 866
868 4 338.6708644511949 328.1821368813933 23.580975 1.0388296309786185 508
869 4 335.4534595433995 330.3790706942302 17.355195 1.9575705715316423 868
870 4 332.82646117653627 330.9968223802161 15.309772500000001 0.8953608415321116 869
871 4 331.915992142362 333.21488653241266 12.685859999999998 1.2432408050607089 870
872 4 330.87811959146023 335.4031196172779 10.1015475 1.0404454804590644 871
873 4 329.35176331300835 337.3408960326741 7.5931679999999995 1.2547816992345084 872
874 4 327.1933612954744 338.638547461586 5.17638825 0.7896905003166489 873
875 4 324.94422311480764 340.3233812852354 3.4161435 0.6189138546506078 874
876 4 322.7336167294439 342.28912432625475 2.9058479999999998 0.6189138546506078 875
877 3 302.4453835413078 317.9594029952959 23.5384875 1.0415268566498241 624
878 3 301.166376529478 317.1371842019767 24.51933 0.8450892782731645 877
879 3 299.0489922295246 314.93092818059876 25.253002499999997 0.8450892782731645 878
880 3 296.223741561022 313.7271203176666 25.881240000000002 1.3130579322273563 879
881 3 293.3841968394231 313.1211767624995 27.351554999999998 0.9056277005386365 880
882 3 290.50239143910494 312.28652835779224 29.347725 0.9056277005386365 881
883 3 308.8634133815247 332.00610682492527 24.37776 1.2286608709025324 619
884 3 306.3551178034173 331.0123593944511 23.3825625 0.9798262657195699 883
885 3 304.0599900606148 329.0696111344997 22.3430625 0.9798262657195699 884
886 3 302.1682032073544 326.80617890073677 21.046409999999998 0.8997857831862556 885
887 3 299.4852715892449 325.31586849531016 20.399197499999996 1.377604904165473 886
888 3 296.6997956771841 323.99646524646926 19.8754875 0.9195240060704707 887
889 3 293.78940217067344 322.9498919675958 19.474537499999997 1.0058849459946058 888
890 3 290.7814362147666 322.37005059634356 18.780547499999997 0.8199690336579261 889
891 3 287.77409173942914 321.79083070566065 18.086474999999997 0.8215413794985137 890
892 3 284.784148720035 320.9704763540497 17.809275 0.8292663829761836 891
893 3 281.9191232950906 319.8437320817235 17.246625 0.8292663829761836 892
894 3 279.05409787014634 318.7169878093972 16.683974999999997 1.1548227644518523 893
895 3 276.0834207484036 317.98239777636377 15.968865000000001 0.7518050448058885 894
896 3 273.131388043743 317.08249391186934 15.487559999999998 0.919362421122426 895
897 3 270.1184502432809 316.39078603812465 15.0698625 0.9682605123229943 896
898 3 267.0359066190458 316.2963209915755 14.5652925 0.9982345201852643 897
899 3 264.0322910271248 315.59591238985917 14.060804999999998 0.6664757626269611 898
900 3 261.22382033399606 314.31690537802933 13.57554 0.7403262986890291 899
901 3 258.4190785242838 313.00371693488245 13.246777499999999 0.7846502928987968 900
902 3 255.9238340381338 311.16599889116003 12.93897 0.7846502928987968 901
903 3 253.4285895519838 309.32890232800696 12.631162499999999 0.8959015296274916 902
904 3 250.80469858796755 307.67514253282764 12.369554999999998 0.9185669259935912 903
905 3 248.47725385555617 305.63171442063305 12.041369999999999 0.9185669259935912 904
906 3 246.14918764257538 303.5876648278691 11.713185 0.959298762512214 905
907 3 244.2151401105956 301.22666014471 10.939499999999999 0.9283738893787586 906
908 3 242.24566818615992 299.05334259351037 9.852974999999999 0.9283738893787586 907
909 3 242.99890263627543 295.82475103546574 10.0375275 1.7061878960141306 908
910 3 245.48482491388438 292.0958676190523 10.587472499999999 1.3896740568232644 909
911 3 246.38845766179526 290.85974276651126 10.725 1.3896740568232644 910
912 3 313.8762756543232 339.7205451329153 26.366669999999996 0.8519814977878353 616
913 3 313.10066790370917 336.083019360204 27.241169999999997 1.1087834838705346 912
914 3 313.0229828325339 333.2875997590327 29.039669999999997 1.1087834838705346 913
915 3 312.42698296647717 330.3473751851907 30.11547 0.7395432331715822 914
916 3 311.9646014228419 327.3835343497114 31.191187499999995 0.9983774607162267 915
917 3 311.56996126127143 324.3693535881105 32.0457225 0.7821084373699416 916
918 3 310.8540156453201 321.4950059546252 33.2921325 1.0455664803509388 917
919 3 309.07223085284386 318.97676668740735 33.7876275 0.9354649826756382 918
920 3 307.3072260357415 316.48338664296557 34.544399999999996 0.9354649826756382 919
921 3 305.59877595045475 314.0701775919767 35.8126725 0.9292191029531457 920
922 3 304.16253435456616 311.36735859564635 36.5269575 0.9292191029531457 921
923 3 301.28942968221963 305.9623420835551 37.9555275 0.9292191029531457 922
924 3 344.1187631225749 367.43112076142233 18.3675525 1.2640604041356838 648
925 3 345.2361851863601 372.0847672651063 15.8118675 1.0031069278493778 924
926 3 347.12859352019 371.3992741970556 12.669442499999999 1.0031069278493778 925
927 3 349.55547514370573 370.61185831562295 10.315304999999999 0.9156521821230947 926
928 3 352.0221315236632 369.6765300586726 8.134615499999999 1.424501827932566 927
929 3 354.59071071700265 369.7399210767516 5.81459175 0.9204686565359621 928
930 3 356.6639698965285 370.5093140216716 2.03683425 0.8486255027130634 929
931 3 351.9264235159752 363.75195579056106 23.311859999999996 1.1314488802366343 677
932 3 351.6194121146906 365.9060074441092 23.239259999999998 0.9624372393876953 931
933 3 351.53986260180704 368.991036990622 22.759439999999998 0.9624372393876953 932
934 3 351.78845482956797 372.08849614852267 22.7568 0.9459182858529838 933
935 3 351.89721392921336 375.1809834618682 22.3788675 1.0452930289004019 934
936 3 352.00597302885876 378.27347077521375 22.000852499999997 1.0452930289004019 935
937 3 351.9848426894991 381.37590177766975 22.232594999999996 0.992050788519712 936
938 3 351.9637123501394 384.4783327801257 22.464254999999998 0.7099731876794237 937
939 3 351.75800228166725 387.57827786030407 22.5545925 0.9067836543977248 938
940 3 351.6585653905629 390.6838162656071 22.495275 0.9067836543977248 939
941 3 351.5591284994585 393.78935467091003 22.43604 0.7479332208585125 940
942 3 351.2055060554687 396.8718982951452 22.660605 1.0186501568901278 941
943 3 350.45227160535313 399.8842146150378 22.81686 1.0186501568901278 942
944 3 349.69903715523765 402.89653093493047 22.973115 0.7075680578758371 943
945 3 348.72082673899854 405.84607771731345 22.932525 0.7460625643446118 944
946 3 348.11301874212313 408.89319694909267 22.868999999999996 0.7460625643446118 945
947 3 347.5052107452477 411.9396947003025 22.8053925 0.7460625643446118 946
948 3 346.8974027483723 414.98681393208165 22.741784999999997 0.8330760588666193 947
949 3 346.7929940127127 418.0923523373846 22.7634825 0.8823781124372988 948
950 3 346.0913424498576 421.1183412298041 22.64691 0.7052437205462726 949
951 3 344.8303583745405 423.9411059760291 22.23342 0.9491437700081814 950
952 3 343.41400415687275 426.70420858759144 22.0688325 0.6725227685672448 951
953 3 341.8031265209822 429.3535802549532 22.345454999999998 0.8578979928085446 952
954 3 339.9722447635231 431.8556610273666 22.6222425 0.8580285037281191 953
955 3 337.92322332620404 434.19056352661084 22.519199999999998 1.0579215140706553 954
956 3 336.591390465975 436.9897120111985 22.80597 0.9422080468536524 955
957 3 335.59826451607023 439.9336654684569 22.844414999999998 0.968459386105203 956
958 3 334.50010834993645 442.8397086109818 22.75515 0.968459386105203 957
959 3 333.40195218380273 445.7457517535066 22.6659675 0.9716910850660946 958
960 3 332.4007469864957 448.6872192884875 22.726274999999998 0.9102328715579072 959
961 3 331.51451569452814 451.6628682547854 22.5479925 1.0581825359098043 960
962 3 330.1944909651178 454.4645026616506 22.2125475 0.6685825817572346 961
963 3 328.3418573877297 456.9299160804693 21.70509 0.801939882339567 962
964 3 326.4892238103416 459.39532949928804 21.197632499999997 0.801939882339567 963
965 3 324.63721171352296 461.8607429181067 20.690175 1.0571695225816786 964
966 3 322.64039464403356 467.73870614351307 20.299867499999998 1.0571695225816786 965
967 3 346.7482474117158 360.56313898895814 25.012845 0.9787759635572801 675
968 3 345.67122158494175 358.85220298139376 26.0352675 0.8744045167318681 967
969 3 351.00228190927413 358.234451295408 30.196484999999996 0.8744045167318681 968
970 3 352.6168884285811 358.2754690129885 35.55882 1.3743669903988873 969
971 3 349.89356057346055 359.83724968389635 37.125 1.3743669903988873 970
972 3 346.238633344806 359.8503007758538 37.125 1.3743669903988873 971
973 4 323.5241400137236 311.1106871204832 28.675762499999998 1.1932302636409107 844
974 4 320.5702428673547 310.2505580124305 30.6011475 1.0569892932165519 973
975 4 317.713918170382 309.77636833797663 32.099595 1.0569892932165519 974
976 4 314.9626236896383 308.5601308636564 33.1342275 0.6549970165101017 975
977 4 312.09697678412454 307.7926023604447 34.361414999999994 0.9237438591367119 976
978 4 309.65020778238795 305.8939792209208 34.6954575 0.8836894364387375 977
979 4 307.63474629581646 303.5292456543453 34.6561875 1.7653031277756717 978
980 4 306.63416257907886 300.7201534806472 33.4934325 0.9472979727170567 979
981 4 306.274325329395 297.72399565555895 34.475265 0.6908626601703048 980
982 4 306.2886193824912 294.8390828523938 36.007372499999995 0.8129960216692329 981
983 4 306.0269760627729 291.7838843732124 36.67653 0.9181629636234797 982
984 4 305.6758395410606 288.7094199963795 37.05141 0.9312389148037029 983
985 4 305.5241982821265 285.6486281920735 37.7369025 0.9247693020762257 984
986 4 305.9716642920961 282.5984015574473 38.251785 0.9838037413637443 985
987 4 307.9473510222258 279.44500914830036 38.5713075 0.9838037413637443 986
988 4 335.4534595433995 330.3790706942302 17.355195 1.9575705715316423 869
989 4 337.4390899626397 330.2317797992819 14.188185 1.7904482316136863 988
990 4 339.65528967312804 330.71404872113806 11.3692425 1.1695891427808496 989
991 4 343.9267256266296 330.07019485123726 9.100327499999999 1.9289513913106693 990
992 4 347.745102245037 331.2385783217135 6.5669175 1.1308646885013962 991
993 4 349.5623114299691 333.14155182522313 4.371864749999999 1.1308646885013962 992
994 4 351.34968954756994 334.5019727916447 2.6070495 1.1308646885013962 993
