# Supplementary material for: Cross-Regional Gradient of Dendritic Morphology in Isochronically-Sourced Mouse Supragranular Pyramidal Neurons
Source: Front Neuroanat. 2018 Dec 4;12:103. doi: 10.3389/fnana.2018.00103 (PMC6288488; doi:10.3389/fnana.2018.00103)
Supplement: Supplementary file 3 [file Data_Sheet_1.ZIP › SWC reconstructions/X041.S2.Z2.C01-exported-000.swc]

# Exported from "Simple Neurite Tracer" version 3.1.6-SNAPSHOT-b9f15e3b69824d8d9ebdf26f302be1ac12e484dc on 2018-06-22T14:32:47.282
# https://imagej.net/Simple_Neurite_Tracer
#
# All positions and radii in microns
# Voxel separation (x,y,z): 0.621480569402239, 0.621480569402239, 0.825
#
1 1 307.6216952038591 279.06342007868733 14.526765 0.6082573273270675 -1
2 1 310.65700630481956 271.7206271511999 12.405359999999998 0.9322208541033584 1
3 1 307.6216952038591 279.06342007868733 14.526765 0.6082573273270675 1
4 1 304.82192523870197 286.00225063606337 12.341009999999999 0.9322208541033584 3
5 4 307.6216952038591 279.06342007868733 14.526765 0.6082573273270675 1
6 4 313.70226109489056 270.4142749943164 14.225557499999997 3.0479271565194006 5
7 4 318.0420599110264 265.9675815202434 14.162692499999999 1.5873235223102584 6
8 4 321.4440445479342 262.7893298883203 14.0024775 1.2204573273864228 7
9 4 323.7714892803456 260.73347216473775 13.8491925 1.2204573273864228 8
10 4 326.441991287067 259.1853640663567 13.375312499999998 0.9722069139386985 9
11 4 329.11187181321907 257.63725596797576 12.901432499999999 1.3014735344136987 10
12 4 331.50457200541763 255.70569435827363 12.3031425 1.307961791558258 11
13 4 334.1999332349152 254.2116550694306 11.776049999999998 1.3489360054989477 12
14 4 336.70387844903684 252.40873993759473 11.28732 1.3292039974204266 13
15 4 339.108386772054 250.60893220860584 10.2287625 1.1803966898827545 14
16 4 341.25435917820005 248.52137897598374 9.1245 1.2994910113973055 15
17 4 343.4972825531727 246.66190911233224 7.689635249999999 1.3950560785542878 16
18 4 346.0565395379711 245.32945477153382 6.158955 0.9864388189780098 17
19 4 349.03902479053244 244.6315320920951 5.464601999999999 1.1264646060700283 18
20 4 352.09608771142206 244.4283079459006 4.772360999999999 1.1264646060700283 19
21 4 355.15252915174227 244.22446231913662 4.0801117499999995 0.9805533979857705 20
22 4 358.2431520233796 244.2704518812724 3.65464275 1.1434496700317913 21
23 4 361.3505548703908 244.27293780355004 3.6681067499999993 1.4241289395909247 22
24 4 364.4287481306401 244.53831000668475 3.2282992499999996 1.1880719749148723 23
25 4 367.29439503615384 245.60725658605662 3.954918 0.9440724885618591 24
26 4 370.22902628487117 246.5388559595906 4.5134265 0.9700690207799547 25
27 4 373.23947816305565 247.29022596799788 4.731770999999999 1.0329504247920733 26
28 4 376.3307225152624 247.45243239661187 5.10098325 0.943233489793166 27
29 4 379.3852995138743 247.91108505683073 5.550913499999999 1.0416014343181523 28
30 4 382.4156387702797 248.57731222722992 5.766931499999999 1.0416014343181523 29
31 4 385.4465995072544 249.24353939762912 5.98294125 0.8325726596054035 30
32 4 388.53349349547534 249.5772744633981 6.145796249999999 1.0783060767470487 31
33 4 391.6085793528776 249.9924234837588 6.3716235 0.9109227149899437 32
34 4 394.5979008917024 250.71458390540423 6.960401249999999 0.9109227149899437 33
35 4 397.58784391109657 251.43674432704964 7.549187249999999 0.9109227149899437 34
36 4 400.5771654499213 252.15890474869502 8.13797325 1.3660267211575092 35
37 4 403.5130396597775 251.148377342847 8.30247 0.8364196243300033 36
38 4 406.5073330431575 250.33050891351365 8.495932499999999 0.8364196243300033 37
39 4 409.5016264265375 249.5120190036109 8.689395 0.7815863936916437 38
40 4 412.45738801461454 248.76437787862 9.487665 0.7815863936916437 39
41 4 415.4125281221221 248.0173582341985 10.2858525 0.6966735034942158 40
42 4 418.4801562126916 247.6258254754751 10.69167 0.6966735034942158 41
43 4 421.5477843032611 247.23491419732107 11.097404999999998 1.0054685540131063 42
44 4 424.6067116658589 247.1261550976757 11.809214999999998 0.8162277206301246 43
45 4 427.65755978105443 247.19016759632416 12.5880975 0.8127225702186959 44
46 4 430.72021602706866 247.35050958322992 13.2500775 0.8343252348111176 45
47 4 433.71326644930986 248.11493068359468 13.6992075 0.8861691439106525 46
48 4 436.4981208808013 249.45173538837886 14.144295 1.0580333805731477 47
49 4 439.2630879340719 250.6810239546565 15.0833925 0.8844600723447963 48
50 4 441.87517076726954 252.33726967211348 15.4800525 0.8844600723447963 49
51 4 444.4872536004671 253.99413687013984 15.876629999999999 0.9615671665905322 50
52 4 446.7805169015614 255.9779028476718 16.778025 1.045622413602185 51
53 4 448.9948521703416 257.8982778071247 18.147689999999997 1.045622413602185 52
54 4 451.2098089196911 259.8180312860082 19.517355 0.818303465731928 53
55 4 453.4477604501086 261.84840830624535 20.476995 0.818303465731928 54
56 4 455.68633346109544 263.87940680705185 21.436717499999997 0.9553585757022038 55
57 4 458.2530482127267 265.5083073794551 22.28952 0.8630935703687475 56
58 4 460.85456587624446 267.1322361073032 22.955789999999997 0.7281514943344393 57
59 4 463.5169886355637 268.6679145942961 23.5663725 0.8826515638878358 58
60 4 466.0526293587248 270.4385127365231 23.960144999999997 0.9446815395198732 59
61 4 468.5248790638069 272.30979073099326 24.2314875 0.9446815395198732 60
62 4 471.216511409888 273.85230550424956 24.46686 0.7918718971152509 61
63 4 473.8720978829438 275.4333520728089 24.8992425 0.8100191297417961 62
64 4 476.39095863073106 277.2039502150359 25.4549625 0.8100191297417961 63
65 4 478.90981937851836 278.9751698378322 26.010599999999997 0.9595349251285867 64
66 4 481.28263219249607 280.9346980731575 26.584799999999994 0.9595349251285867 65
67 4 483.6554450064738 282.89360482791335 27.159 1.0130816909882836 66
68 4 486.3638573279288 284.3559486077168 27.725775 0.905186449334361 67
69 4 489.029387490095 285.62874081385263 29.0070825 0.8519877125935293 68
70 4 491.6439562455702 287.2402399303126 29.62971 1.009010993258699 69
71 4 493.9589713665935 289.3122561486997 29.703712499999998 0.9503867311469859 70
72 4 496.49150468690766 291.0412150927767 30.374025 0.9503867311469859 71
73 4 499.02341652665234 292.77017403685375 31.044337499999997 0.5756364337197134 72
74 4 501.7113199893171 294.3108243684019 31.3629525 0.7874096666269428 73
75 4 504.5614298805957 295.4630493440736 31.9648725 0.7874096666269428 74
76 4 507.4115397718744 296.61527431974537 32.5667925 0.691695444133304 75
77 4 510.17650682514494 297.88123023961776 33.4139025 0.691695444133304 76
78 4 512.0999891874449 297.06771217427024 34.375027499999995 0.691695444133304 77
79 4 515.2073920344561 297.06771217427024 35.26875 0.6565880067677714 78
80 4 517.693314312065 297.06771217427024 36.2083425 0.621480569402239 79
81 4 520.179236589674 297.68919274367244 36.895815 0.8286386876010872 80
82 4 523.5973797213863 297.99993302837356 37.594755 1.1393789723022067 81
83 4 527.6749137372344 298.553672215711 37.949999999999996 1.5537014235055975 82
84 3 307.6216952038591 279.06342007868733 14.526765 0.6082573273270675 1
85 3 297.5369300041689 280.41576179770664 14.365972499999998 1.2814121416333943 84
86 3 293.6980445269713 282.4405454928191 13.9683225 0.9793477256811303 85
87 3 291.3730857168375 284.4765158381809 13.536105 0.655376119657437 86
88 3 288.8262583434271 286.242763616422 13.233164999999998 0.653412241058126 87
89 3 286.074342382114 287.67092596490835 12.9583575 0.685058031652088 88
90 3 283.67294146194376 289.4303374568861 12.708464999999999 0.685058031652088 89
91 3 307.6216952038591 279.06342007868733 14.526765 0.6082573273270675 1
92 3 299.96443310825407 279.00251498288594 16.9096125 1.4063235212775504 91
93 3 295.15541646221953 277.8546403712 17.6006325 1.4063235212775504 92
94 3 292.3034421292327 276.8192537425759 18.494932499999997 1.328775175827539 93
95 3 289.80073987624985 278.1815391507056 20.140064999999996 0.8358727214289293 94
96 3 287.0979208799195 279.5183438554898 21.1377375 0.7103585056324532 95
97 3 284.3951018835892 280.8545270797046 22.13541 0.7103585056324532 96
98 3 281.5232401723814 281.78301905039154 23.116995 1.0748817188096422 97
99 3 278.87013962160324 283.08874972670566 24.383947499999998 0.9657124419884451 98
100 3 276.73100350172075 285.1402570863024 25.622932499999997 0.8109762098186757 99
101 3 274.19660573969844 286.7890450369266 26.5741575 1.1613358808191878 100
102 3 271.26197449098106 287.39125970867735 27.6704175 1.1779107676051455 101
103 3 268.35468838731737 287.9288404012103 28.9404225 0.8750073528841883 102
104 3 265.64938346870946 289.0767150128962 30.280552499999995 0.9029118304503487 103
105 3 262.97018073401637 290.5191714144788 31.1167725 0.7585046053440446 104
106 3 260.4165170743426 292.2562096059581 31.571264999999997 0.9979051354834811 105
107 3 257.6341485651287 293.5563469571476 32.199172499999996 0.5907234960225222 106
108 3 255.10099376424523 295.0640588185174 33.5043225 0.5957655678820825 107
109 3 253.69271879397974 296.6637498041588 35.2028325 0.5957655678820825 108
110 3 307.6216952038591 279.06342007868733 14.526765 0.6082573273270675 1
111 3 305.95488431672226 286.28502429514134 9.966164999999998 0.959572213962751 110
112 3 303.3707681091477 288.9281811568091 9.314744999999998 0.959572213962751 111
113 3 301.21671645559957 291.13008681420126 8.771894999999999 0.959572213962751 112
114 3 298.9066731791314 293.18780897949205 8.386702499999998 0.9121905353515243 113
115 3 296.4996789338366 295.1473372148173 8.1817725 0.7445275073381883 114
116 3 294.0933061691111 297.10748693071196 7.97688375 0.75891478251985 115
117 3 291.92247454018906 299.3243081217697 7.7591745 0.9816844926220827 116
118 3 289.66836451496715 301.40378210698964 7.092888 0.9816844926220827 117
119 3 287.41487597031465 303.4832560922095 6.426601499999999 1.1237611655931286 118
120 3 284.8549975049468 305.18238396895526 5.807142 1.0955335181308787 119
121 3 282.644391119583 307.34886523389144 5.441469 0.7730037470281989 120
122 3 280.950856567962 309.94789697513164 5.2032915 0.8153887218614314 121
123 3 279.793659747735 312.8303238560192 5.0833034999999995 0.9872156696897625 122
124 3 279.14172663043206 315.8668779181186 4.9430369999999995 0.9872156696897625 123
125 3 278.4891720325597 318.90281049964847 4.80276225 0.9872156696897625 124
126 3 276.8714581104056 321.51924369683195 4.214157749999999 0.9861529379160847 125
127 3 275.17046579195176 324.08098660390795 3.62311125 0.7089663891569922 126
128 3 272.8312129287217 326.0765607122585 3.03066225 0.7089663891569922 127
129 3 270.4913385849223 328.0727563011785 2.43821325 0.6435928480615706 128
130 3 268.7344130152222 330.6115044271867 1.97560275 0.6435928480615706 129
131 3 265.92283491924644 334.6741229093691 1.2354209999999999 0.6435928480615706 130
132 3 307.6216952038591 279.06342007868733 14.526765 0.6082573273270675 1
133 3 307.03439606577393 285.9904425052447 17.2155225 1.0297808738881218 132
134 3 307.7546920457111 289.6490986173157 17.2231125 1.0297808738881218 133
135 3 308.75092539846287 292.58497282717184 17.49462 1.0682256619113444 134
136 3 310.22694175079323 295.2964925514738 17.9687475 0.9118984394839053 135
137 3 312.02426355750447 297.8078955324283 18.42258 1.0827683072353569 136
138 3 312.771283201926 300.79348818783666 18.991912499999998 1.1565939840746486 137
139 3 312.96207773673245 303.8337711333524 19.8075075 0.7436201457068611 138
140 3 311.96211550056427 306.7391927953079 20.418915 0.7436201457068611 139
141 3 310.9615317838267 309.64523593783275 21.030322499999997 0.7436201457068611 140
142 3 309.9609480670891 312.5506575997882 21.641647499999998 0.8014489126897393 141
143 3 309.5153464988277 315.61331384580245 22.007865 0.8475192672995273 142
144 3 309.67755292744164 318.70828708142557 22.31625 0.842460415464593 143
145 3 310.45129623634745 321.7131456344854 22.527449999999998 0.9279761418143412 144
146 3 311.6867996083191 324.56201256462526 22.3663275 0.9279761418143412 145
147 3 312.92168149972133 327.4108794947651 22.205122499999998 1.0544163636592268 146
148 3 314.1099523484184 330.2802552836953 22.061325 0.8877849933910984 147
149 3 314.5853849840111 333.3466404131259 21.84336 0.8877849933910984 148
150 3 315.0608176196038 336.41302554255657 21.625394999999997 0.8877849933910984 149
151 3 315.53625025519653 339.47941067198724 21.407429999999998 0.8887234290508957 150
152 3 316.4939518126454 342.43082189607844 21.189465 0.9443707992351722 151
153 3 317.20119670062513 345.4518389439427 21.411142499999997 0.8020144600078953 152
154 3 317.7431277571439 348.5008226174301 21.75657 0.9570179288225078 153
155 3 318.0812131868987 351.5883380862204 21.8906325 0.9884026975773208 154
156 3 317.9345437725198 354.6920120498152 21.928665 0.9884026975773208 155
157 3 317.78787435814087 357.79568601341003 21.96678 0.9464216851141996 156
158 3 317.39758456055625 360.86207114284065 22.3909125 0.763339724173994 157
159 3 317.3186565282422 363.96512362586606 22.584539999999997 0.763339724173994 158
160 3 317.2391070153587 367.0681761088914 22.77825 0.8416524907243702 159
161 3 316.59401018431913 370.10286572928254 23.0052075 0.8577861263060523 160
162 3 316.05953689463325 373.1487419999229 23.4092925 0.8577861263060523 161
163 3 315.5250636049473 376.1946182705633 23.813377499999998 0.8754361744770759 162
164 3 314.6270241821611 379.1696457562918 23.78739 0.9289394366969146 163
165 3 314.26035064621374 382.24597457483287 24.10089 1.022584128894444 164
166 3 314.001193248773 385.3167100682494 24.6314475 1.022584128894444 165
167 3 313.74141437076287 388.3874455616658 25.162005 1.0460636648064605 166
168 3 312.89868671865344 391.36620193081075 25.51527 0.6763013704292103 167
169 3 311.73403213159366 394.1025808778888 26.711602499999998 0.8390919907784329 168
170 3 310.15236408246494 396.62392754795366 27.896549999999998 0.7471377257296777 169
171 3 308.2027795362501 400.00229592322427 28.350547499999998 0.7471377257296777 170
172 3 307.6216952038591 279.06342007868733 14.526765 0.6082573273270675 1
173 3 310.37050376232514 283.81463903176746 9.1968525 0.9230913045388395 172
174 3 314.4704110786717 284.91341667847064 7.9316077499999995 0.9230913045388395 173
175 3 317.46097557863527 285.72444882154053 7.619271 0.8204164996678956 174
176 3 320.482614107069 286.1172245414028 6.81236325 0.7573672959020386 175
177 3 323.44645494254826 286.9015330199884 6.13845375 0.9566512552865604 176
178 3 326.4096742974581 287.6864629791434 5.464536 0.9566512552865604 177
179 3 329.37351513293737 288.47077145772903 4.79061825 0.9293433990670261 178
180 3 332.30938934279357 289.1786378262782 3.81840525 0.8115479719425257 179
181 3 335.13464001129614 290.283008798106 2.92634925 0.8115479719425257 180
182 3 337.9605121603681 291.3873797699338 2.0342932499999997 0.8716202837809461 181
183 3 341.6371912089518 292.77390292027013 1.2134925 0.8716202837809461 182
184 3 307.6216952038591 279.06342007868733 14.526765 0.6082573273270675 1
185 3 313.2063196005076 280.21005172923446 17.104229999999998 1.166922991138114 184
186 3 316.0104399296505 282.3230856652021 18.7698225 1.166922991138114 185
187 3 318.168220466615 284.24346062465503 20.2911225 1.0575921293688721 186
188 3 320.66905827788963 285.7058044044585 21.7833825 1.0697110004722157 187
189 3 323.6167406185645 286.37016713314944 22.747065 1.0635396984180516 188
190 3 326.60171179340347 286.9661669992062 23.578004999999997 0.7947120633174191 189
191 3 329.6562887920154 286.9991054693845 24.33321 0.7123285990374583 190
192 3 332.64933921425666 286.4727114271008 25.1926125 0.6308897852229888 191
193 3 335.6765710678149 286.350901235498 26.111662499999998 0.9483047712394883 192
194 3 338.4806913969578 287.1364526752224 27.5496375 0.9322208541033584 193
195 3 341.3463383024715 288.127714183419 28.45293 0.7674290663206607 194
196 3 344.17345341268236 289.19417484051326 29.41488 1.1013381466490957 195
197 3 347.1640179126459 289.3228213183795 30.521865 0.7756015358083002 196
198 3 350.084355108267 288.89648564776957 31.812247499999998 1.1135129510036854 197
199 3 352.8679665786196 287.7100792407807 32.749942499999996 0.8084219246784324 198
200 3 355.6173966176552 286.47395438823963 33.7506675 0.8755293965624862 199
201 3 358.1778965635924 284.910930756193 34.8292725 1.0191286969285676 200
202 3 361.7576246433493 283.308753848274 37.328115 1.0191286969285676 201
203 4 491.6439562455702 287.2402399303126 29.62971 1.009010993258699 70
204 4 494.13795777058135 286.4876269607665 29.6058675 0.8271471342345218 203
205 4 497.1366015179472 285.67845925940475 29.478322499999997 0.8271471342345218 204
206 4 500.0370513353474 284.6523948393217 28.899585 0.5860841435719344 205
207 4 502.7951821023546 283.22485397140474 28.758014999999997 0.8573386602960826 206
208 4 505.7571584961256 282.28641831160735 28.7777325 0.722011266308745 207
209 4 508.71975637046614 281.34736117124055 28.797449999999998 0.722011266308745 208
210 4 511.6817327642372 280.4089255114432 28.8171675 0.722011266308745 209
211 4 514.410032463913 278.9403669259457 29.1258 0.7252802541038008 210
212 4 517.3042674756192 277.8316455901321 29.434349999999995 0.7260446752041656 211
213 4 520.01703016106 276.3494144321078 29.01987 0.8781706889824457 212
214 4 522.9044288865028 275.20526870383827 28.8811875 0.9296976429915853 213
215 4 525.5196191225474 273.52727116645224 28.870874999999998 0.47463651898330855 214
216 4 528.1186508637876 271.88469802152207 29.469990000000003 0.47463651898330855 215
217 4 530.7170611244584 270.24212487659196 30.069105 0.5237782305670824 216
218 4 532.9500408103206 268.12411909606914 30.640994999999997 0.7268215259159184 217
219 4 535.3595209778931 266.1683197441603 30.852195 0.8483271920397503 218
220 4 537.8547654640431 264.3163076473416 30.873067499999998 0.766938096670833 219
221 4 540.4227231768131 262.59667091180563 31.301985 0.7870057042568313 220
222 4 542.832824824955 260.63589971534157 31.372192499999997 0.8976106011933477 221
223 4 544.9794187116703 258.38986893752184 31.274924999999996 0.9317298844535306 222
224 4 550.2806479686714 257.72674916996965 33.4716525 0.9317298844535306 223
225 4 349.03902479053244 244.6315320920951 5.464601999999999 1.1264646060700283 19
226 4 345.0615491463581 244.44011607671922 5.894575499999999 1.232153591702573 225
227 4 342.0169158368566 243.8559243414811 5.618150999999999 1.232153591702573 226
228 4 339.05431796251605 242.95415603527846 5.27591625 0.8728756745311386 227
229 4 336.1998577072516 242.08532619925413 4.123812 0.8728756745311386 228
230 4 333.2670909002424 241.19288010159252 3.4474769999999997 0.8368546607285848 229
231 4 330.653765105906 239.64539348378094 2.577597 1.2386356340414382 230
232 4 327.6420702665828 237.33348576560462 1.3074682499999999 1.2386356340414382 231
233 4 339.108386772054 250.60893220860584 10.2287625 1.1803966898827545 15
234 4 344.63645643688704 253.28129865703548 10.713037499999999 0.8375196449378453 233
235 4 347.6841971492356 253.88102740650862 10.844955 0.8312675504096588 234
236 4 350.7251015753207 254.5087227816049 10.99494 0.9337994147496401 235
237 4 353.74674010375446 255.23461208666671 10.989825 0.8848205310750497 236
238 4 356.8131252331851 255.49376948410745 11.563695 1.1621065167252465 237
239 4 359.9112058716552 255.70755879998183 11.4352425 0.9322208541033584 238
240 4 363.0099079906948 255.92134811585618 11.3067075 0.8546725086533471 239
241 4 366.10488122631796 256.0934982335806 11.5905075 0.8546725086533471 240
242 4 369.2004759425105 256.265648351305 11.874225 1.0589718162329451 241
243 4 372.2674825525105 256.55960866063225 12.410392499999999 0.7982917913971759 242
244 4 375.3245454734001 257.06362940241746 12.721335 0.7982917913971759 243
245 4 378.3822298748592 257.5670286636333 13.0322775 0.8966410915050802 244
246 4 381.46663794080246 257.85290972555833 13.354852499999998 1.0648820964479604 245
247 4 384.56409709870326 258.0039295039231 13.614067499999999 1.1283041885554588 246
248 4 387.62426742243986 257.5583279356617 14.025247499999999 1.1235871510336959 247
249 4 390.62104672809744 256.8119297718096 14.47644 1.133630277035236 248
250 4 393.71166959973476 256.67023220198587 14.86452 1.061190501865711 249
251 4 396.7401444144319 257.12950634277416 15.554302499999999 0.7576469621582695 250
252 4 399.6207068536113 258.2307699117549 16.06077 0.7576469621582695 251
253 4 402.50126929279065 259.3320334807357 16.567237499999997 0.8916443877270862 252
254 4 405.1692853772345 260.8888423070883 17.017439999999997 0.8566363872526581 253
255 4 407.7266779203247 262.65446860476004 17.0553075 0.7615001416885634 254
256 4 410.2809630605679 264.41760898015417 17.2505025 0.9663463521692354 255
257 4 412.9433858198871 265.9949266652971 17.618782500000002 0.9098040499650196 256
258 4 415.6648492332995 267.473428939905 17.957445 1.1746293501987017 257
259 4 418.57399977867135 268.5038437239739 18.4363575 1.1746293501987017 258
260 4 421.4837718046126 269.53363702747345 18.91527 1.1932302636409107 259
261 4 424.53337695866946 269.96743046491616 19.457212499999997 1.1932302636409107 260
262 4 427.5829821127262 270.40060242178953 19.999155 0.8176571259397497 261
263 4 430.6630398146837 270.467722323285 20.5399425 0.8176571259397497 262
264 4 433.74309751664117 270.53422074421104 21.080647499999998 0.986519611452032 263
265 4 436.80451080151664 271.0556429419395 21.2322825 0.9093379395379679 264
266 4 439.7727020009817 271.96238309269734 21.434077499999997 0.9093379395379679 265
267 4 442.74089320044686 272.86912324345525 21.635872499999998 0.8797927532685855 266
268 4 445.61710527564037 274.03750671393146 21.470625 1.0332425206596922 267
269 4 448.2733132292655 275.64465546640565 21.29127 0.6422442352259677 268
270 4 450.5877068697195 277.71418576251506 21.11967 0.6735855003409226 269
271 4 453.1432349711015 279.47732613790924 20.9479875 0.7057533346131825 270
272 4 455.50983297938524 281.4903017022031 20.873655 0.8444180792582101 271
273 4 458.1884142335089 283.06513346506836 20.8828125 0.8444180792582101 272
274 4 460.8676169682019 284.63996522793366 20.891969999999997 0.8444180792582101 273
275 4 463.5461982223256 286.2141755102295 20.9011275 0.9368695287624871 274
276 4 466.5734300758839 286.9015330199884 21.098467499999998 0.9473974096081612 275
277 4 469.5782886289437 287.685841498574 21.238305 0.927087424600096 276
278 4 472.4147259476955 288.95366186015457 21.31074 0.7714749048274693 277
279 4 475.42144894246354 289.72181184393577 21.5182275 0.7723884812644907 278
280 4 478.30760470676756 290.8665790527747 21.683887499999997 0.8671083348470858 279
281 4 481.35099505513034 291.47127964680305 21.914805 0.8671083348470858 280
282 4 484.39376392292365 292.07660172140083 22.145805 0.7415257561879754 281
283 4 487.4806579111446 292.18101045706044 22.599967499999998 0.7415257561879754 282
284 4 490.56755189936547 292.28541919272 23.05413 0.8640009320000747 283
285 4 493.64698812075363 292.60361724425394 23.402279999999998 0.9118238618155768 284
286 4 496.6114504368023 293.51470775899764 23.659515 0.9117306397301667 285
287 4 499.6237667566949 294.2573770394333 23.902312499999997 0.9117306397301667 286
288 4 502.63546159601816 294.9994248392996 24.14511 0.9117306397301667 287
289 4 505.6471564353414 295.7414726391658 24.387825 0.9962892860030351 288
290 4 508.4717856232746 297.0335307429531 24.514957499999998 0.6233325814990576 289
291 4 511.4275472113517 297.99061081983257 24.600675 0.7629730506380467 290
292 4 514.3833087994287 298.9483123772814 24.68631 0.7629730506380467 291
293 4 517.3384489069364 299.90539245416085 24.771945 1.0262757234766933 292
294 4 520.2954534561522 300.85439328363805 24.91236 0.7864215125215932 293
295 4 522.8951066779617 302.48267237547196 25.57368 0.7508666091460912 294
296 4 525.7750476365718 303.57958558046687 26.103495 0.7796038706752506 295
297 4 528.8252742711979 304.10038629762596 26.480355 0.8805074559233981 296
298 4 531.9022245703085 304.52858640994407 26.5772925 1.0568836415197536 297
299 4 534.9673667386003 304.3123111717921 27.18903 1.0568836415197536 298
300 4 538.0331303874615 304.0966574142095 27.800767499999996 0.661466629237579 299
301 4 541.1274821425153 303.9530954026776 28.126807499999998 0.9244337025687485 300
302 4 544.1087244339378 304.60813592282756 28.897934999999997 0.8975546679421016 301
303 4 549.9450484611942 306.21155579188536 30.771015 0.8975546679421016 302
304 4 552.4962261985904 306.3899207153038 31.349999999999998 1.7471869691775963 303
305 4 556.8465901844061 305.14695957649934 31.900027499999997 1.5861924276739465 304
306 4 560.5754736008196 306.7006610000049 32.6562225 1.1467435170496232 305
307 4 562.825854742625 306.884619248548 33.4125 0.8789040360543403 306
308 4 326.441991287067 259.1853640663567 13.375312499999998 0.9722069139386985 10
309 4 324.3121773757255 258.9560377362473 13.862805 0.8792955688130638 308
310 4 325.1847360951663 252.80835194372037 14.2110375 0.8792955688130638 309
311 4 325.9578579235027 249.7997645072441 14.312347499999998 1.1180124703261578 310
312 4 326.82979516237407 246.8203866575298 14.128537499999998 0.8401857965805808 311
313 4 327.97829125462937 243.93298793208697 14.085389999999999 0.972623305920198 312
314 4 330.7873834283275 242.65708832310418 14.573789999999999 0.8742864354236817 313
315 4 333.59709708259504 241.38181019469081 15.06219 0.9313445665005013 314
316 4 336.1091215441189 239.6031328050616 15.632512499999999 0.966806247790593 315
317 4 338.55775498756367 237.76230735849217 16.323945 0.976258967251201 316
318 4 340.5918608912172 235.47215146024493 17.0153775 1.0513524644520735 317
319 4 342.11448828625265 233.00487359971802 18.500954999999998 1.0513524644520735 318
320 4 343.6371156812882 230.53821721976053 19.986614999999997 0.8505396628668221 319
321 4 345.61404537255675 228.3941092553228 21.4086675 1.1406840814979513 320
322 4 348.05770697144635 226.78509606114042 22.8001125 0.8615460837509358 321
323 4 350.8916583679205 225.8354737510938 23.928382499999998 0.8214854462472675 322
324 4 353.8331259029014 224.8647211016875 24.257392499999998 0.9214940994754758 323
325 4 356.73046831745455 223.8137974588283 24.779204999999997 0.9686209710532475 324
326 4 359.3711392568447 222.21534943432576 25.2571275 0.9686209710532475 325
327 4 361.78310534669475 220.29994631942805 25.804515 1.0002170432016575 326
328 4 363.7681142853655 217.94888532537936 26.3819325 0.8656602851203786 327
329 4 364.9731651094365 215.18640419438643 27.3864525 0.8489983910547046 328
330 4 366.2925683582774 212.5183881099426 28.570574999999998 0.6472595834210438 329
331 4 368.13650120769387 210.12009459261938 29.511734999999998 0.7338566859615517 330
332 4 370.2588573522025 207.93869779401751 30.344984999999994 1.0063572712273514 331
333 4 371.49995404929876 205.21350549718872 31.446689999999997 1.2947864034869307 332
334 4 371.41978305584587 202.24842170057062 32.675527499999994 0.8008895801772773 333
335 4 370.7585277300019 199.33554227178232 33.813615 0.8008895801772773 334
336 4 370.09727240415793 196.42266284299401 34.951702499999996 0.7980804880035791 335
337 4 370.00529327988636 193.31961035996864 35.130397499999994 0.9155278860092142 336
338 4 370.02331621639905 190.21780083808207 35.3774025 0.9192194805914635 337
339 4 370.642932344093 187.18870454281554 35.7890775 0.9152544345586773 338
340 4 371.6571886333575 184.3410805738145 36.74319 0.6135560706617911 339
341 4 372.60059613771017 178.94911515368068 38.2698525 0.6135560706617911 340
342 3 286.074342382114 287.67092596490835 12.9583575 0.685058031652088 89
343 3 282.1521785086165 287.1240230638344 13.2 0.6426730568188553 342
344 3 276.86959366869746 286.191802209731 13.2 1.1499752160105148 343
345 3 272.51922968288176 284.7418880413156 13.2 1.1216108428229967 344
346 3 269.1010865511695 282.4629187933176 13.062472499999998 0.8789040360543403 345
347 3 266.6151642735605 281.53069793921424 12.649972499999999 0.8789040360543403 346
348 3 264.43998228065266 280.59847708511086 12.375 0.8789040360543403 347
349 3 263.26724844619065 279.4897557492973 12.375 0.8789040360543403 348
350 3 261.02183914894033 279.0447756616053 11.549999999999999 0.8789040360543403 349
351 3 259.7788780101359 277.1803339533986 11.549999999999999 0.8789040360543403 350
352 3 256.6714751631247 275.9373728145941 11.34375 0.8789040360543403 351
353 3 253.56407231611348 275.31589224519183 10.931249999999999 0.8360032323485038 352
354 3 249.2137083302978 274.0729311063874 10.725 0.7930962138369733 353
355 3 246.41704576798773 274.0729311063874 10.725 0.7930962138369733 354
356 3 241.1344609280687 274.0729311063874 10.8625275 0.707288391619606 355
357 3 239.270019219862 274.69441167578964 11.1375 0.621480569402239 356
358 3 237.40557751165528 274.69441167578964 11.4124725 0.621480569402239 357
359 3 234.29817466464408 274.0729311063874 11.549999999999999 0.621480569402239 358
360 3 232.43373295643735 273.45145053698513 11.549999999999999 0.707288391619606 359
361 3 230.56929124823066 272.8299699675829 11.549999999999999 0.7930962138369733 360
362 3 227.46188840121945 271.58700882877844 11.549999999999999 1.0609356948322561 361
363 3 224.35448555420825 269.7225671205717 11.549999999999999 1.242961138804478 362
364 3 222.88157660472496 268.33852989251295 11.549999999999999 1.242961138804478 363
365 3 293.6980445269713 282.4405454928191 13.9683225 0.9793477256811303 86
366 3 292.0958676190523 281.53069793921424 14.024999999999999 0.8789040360543403 365
367 3 288.67772448734 280.1323666580592 14.024999999999999 0.8789040360543403 366
368 3 285.88106192502994 279.0447756616053 14.024999999999999 0.8789040360543403 367
369 3 283.39513964742093 277.8018145228008 14.024999999999999 0.8789040360543403 368
370 3 280.909217369812 276.55885338399634 14.024999999999999 0.8789040360543403 369
371 3 278.42329509220303 274.69441167578964 14.024999999999999 1.0002605468415156 370
372 3 275.9373728145941 272.8299699675829 14.024999999999999 1.1216108428229967 371
373 3 272.51922968288176 271.58700882877844 13.750027499999998 1.1393789723022067 372
374 3 269.7225671205717 270.34404768997393 13.337527499999998 0.8286386876010872 373
375 3 267.858125412365 270.34404768997393 13.2 0.621480569402239 374
376 3 265.37220313475603 270.34404768997393 13.2 0.707288391619606 375
377 3 261.02183914894033 269.1010865511695 13.2 0.8789040360543403 376
378 3 257.60369601722806 268.32423583941664 13.2 0.8789040360543403 377
379 3 256.8765637510274 267.6462005381988 13.2 0.8789040360543403 378
380 3 254.18555288551573 266.6151642735605 13.062472499999998 0.7930962138369733 379
381 3 249.83518889970006 264.12924199595153 12.5125275 0.621480569402239 380
382 3 247.3492666220911 263.50776142654934 12.375 0.621480569402239 381
383 3 244.86334434448216 262.8862808571471 12.237472499999999 0.621480569402239 382
384 3 244.2418637750799 262.26480028774483 11.962499999999999 0.621480569402239 383
385 3 239.89149978926423 261.6433197183426 11.6875275 0.621480569402239 384
386 3 237.40557751165528 259.7788780101359 11.549999999999999 0.621480569402239 385
387 3 234.91965523404633 259.7788780101359 11.549999999999999 0.621480569402239 386
388 3 233.0552135258396 259.15739744073363 11.549999999999999 0.621480569402239 387
389 3 230.56929124823066 257.9144363019292 11.6050275 0.621480569402239 388
390 3 228.0833689706217 257.29295573252693 11.7424725 0.8775429936073494 389
391 3 224.35448555420825 256.04999459372243 11.9899725 1.4570984837977132 390
392 3 221.49691789609676 254.13272703711655 12.375 1.976053403665665 391
393 3 292.3034421292327 276.8192537425759 18.494932499999997 1.328775175827539 94
394 3 292.8428872634738 274.51169638838536 21.8523525 0.6057844561414161 393
395 3 295.22315784428434 270.92326758065684 22.67628 0.6057844561414161 394
396 3 296.88064652288017 268.6498916577834 24.427425 0.5634535501177212 395
397 3 298.07637513841007 266.5337503189688 26.997299999999996 0.6294293058848937 396
398 3 298.53689224033707 265.6276316487804 30.895589999999995 0.8309692397363457 397
399 3 299.1540224457535 262.7035655697428 32.02518 1.233862663268429 398
400 3 298.83085254966437 259.6601752213801 32.741279999999996 0.9248935981901061 399
401 3 298.44056275207976 256.61864931472553 33.4040025 1.0636764241433199 400
402 3 298.5393781626147 253.55910047155828 34.116142499999995 1.1404417040758845 401
403 3 299.2161705026937 250.57412929671932 34.8292725 0.7479580800812886 402
404 3 300.15895652647697 247.7376919779675 35.9568825 0.6220399019147009 403
405 3 301.4808456975955 244.95159458533726 36.4637625 0.7382381239758375 404
406 3 302.2440238368215 241.9641374882207 36.9706425 0.7987951906583917 405
407 3 302.84872443084987 238.92696194555194 37.3178025 0.7265480744653815 406
408 3 302.43916873561375 234.00980768044144 38.129189999999994 0.7265480744653815 407
409 3 295.15541646221953 277.8546403712 17.6006325 1.4063235212775504 93
410 3 289.60994534144334 280.2877368004098 16.9812225 0.621480569402239 409
411 3 285.2595813556277 282.77365907801874 16.431277499999997 0.621480569402239 410
412 3 280.909217369812 284.0166202168232 15.88125 0.621480569402239 411
413 3 279.12308221334996 284.3223886569691 15.674999999999999 0.621480569402239 412
414 3 277.1803339533986 285.2595813556277 14.7124725 0.8789040360543403 413
415 3 274.69441167578964 287.4347633485355 13.6812225 0.7501954101311366 414
416 3 272.20848939818063 288.9884647720411 13.062472499999998 0.621480569402239 415
417 3 270.65478797467506 288.05624391793776 12.649972499999999 0.621480569402239 416
418 3 269.56719697822115 286.0364320673805 11.4812775 0.7501954101311366 417
419 3 267.858125412365 284.3273605015243 9.968722499999998 0.939579184045081 418
420 3 266.0788265421664 283.5716401291312 9.075 1.242961138804478 419
421 3 263.50776142654934 281.53069793921424 7.2874972499999995 1.242961138804478 420
422 3 257.9144363019292 280.2877368004098 6.87499725 1.1393789723022067 421
423 3 254.91082071000812 279.8172760093723 6.6 0.9322208541033584 422
424 3 252.321111177309 278.42329509220303 4.949999999999999 1.0358030206056297 423
425 3 249.83518889970006 277.8018145228008 4.7437499999999995 1.0180286763207256 424
426 3 247.97074719149333 276.55885338399634 4.33125 0.8966783803392443 425
427 3 246.72778605268886 275.31589224519183 3.5062499999999996 0.8789040360543403 426
428 3 245.48482491388438 273.45145053698513 2.8874999999999997 0.8789040360543403 427
429 3 242.83296732424503 271.35830397923837 2.4749999999999996 0.8789040360543403 428
430 3 295.15541646221953 277.8546403712 17.6006325 1.4063235212775504 93
431 3 294.294044393028 278.7943189921362 24.028785 1.7401020906864109 430
432 3 292.3090354543573 276.0927429569447 30.812264999999996 1.5179227871251104 431
433 3 290.38990345604316 273.7578404577004 31.770749999999996 1.4810565597481695 432
434 3 288.909536739727 271.0575073836477 32.323005 1.1498384902852463 433
435 3 287.9120604258364 268.18129530845414 33.1513875 0.8445361605663966 434
436 3 287.93008336234914 265.07389246144294 33.1017225 1.1102128891801597 435
437 3 288.08483202413026 261.99010587606904 33.5647125 1.0545655189958831 436
438 3 288.71749924378173 258.9485799694145 33.647707499999996 0.7499219586805996 437
439 3 288.7647317670563 255.84304156411147 33.776655 0.8008895801772773 438
440 3 289.1295408612954 252.77541347354205 34.22347499999999 1.1748033647581344 439
441 3 289.9933988527645 249.80535783236874 34.6205475 0.9819703736840076 440
442 3 290.6142579415974 246.90490801496853 35.848972499999995 0.7760614314296578 441
443 3 291.77766956751833 244.16231426219642 37.02138 0.7283752273394241 442
444 3 293.0305743954333 241.34452136052667 37.529085 0.7283752273394241 443
445 3 294.4332560405741 238.18864302910208 38.097675 0.7283752273394241 444
446 3 282.644391119583 307.34886523389144 5.441469 0.7730037470281989 121
447 3 279.9316284341423 308.2730068405926 5.027252999999999 0.9395543248223048 446
448 3 277.1163214547501 309.5675508666574 4.7195775 0.9395543248223048 447
449 3 274.59621774582405 311.3580363871053 4.2993555 0.8553685668910775 448
450 3 272.1432339383934 313.0963175397234 3.256836 0.9063796920276134 449
451 3 269.40001870505193 314.37159566813676 2.31611325 0.7901441811323126 450
452 3 266.61951463754633 315.329918706155 1.6508827499999998 0.7901441811323126 451
453 3 312.92168149972133 327.4108794947651 22.205122499999998 1.0544163636592268 147
454 3 315.1130219874336 329.5630667066051 22.4412375 1.135295844961234 453
455 3 317.65363455515 331.3249641208604 22.853489999999997 1.135295844961234 454
456 3 320.39063498279745 332.79476566749673 22.9439925 0.8803955894209057 455
457 3 323.2258293404105 333.9886298413184 23.5261125 0.8358478622061531 456
458 3 326.2232301266375 334.805255309513 23.412757499999998 1.1392111725484682 457
459 3 329.32752557080164 334.68468807904895 23.460525 0.7989194867722721 458
460 3 332.40820475332856 335.0917578520074 23.5082925 0.9905343759303705 459
461 3 335.44786621827484 335.7374761636163 23.485027499999998 1.0586983647824082 460
462 3 338.31227016264984 336.9307188568687 23.6947425 0.8121508080948459 461
463 3 340.91316634559814 338.590693457742 24.190402499999998 0.8121508080948459 462
464 3 343.51344104797715 340.25004657804595 24.6860625 1.10477493419789 463
465 3 346.3318554302163 341.3935708257461 25.5293775 0.7814620975777633 464
466 3 349.31371920220823 342.2394058807025 25.831822499999998 0.7350561434604981 465
467 3 352.194903121957 343.4021960260541 25.860697499999997 0.9574778244438654 466
468 3 354.9300391078963 344.877590897815 25.855582499999997 0.9574778244438654 467
469 3 357.5520656302043 346.53880845982724 26.0431875 0.9535687116623254 468
470 3 360.19273656959444 348.0055026036165 27.01116 1.0652984884294598 469
471 3 363.97506731497646 351.0662944079225 28.365479999999994 1.0652984884294598 470
472 3 311.96211550056427 306.7391927953079 20.418915 0.7436201457068611 140
473 3 314.557418358388 305.65470920170094 21.369562499999997 0.8985925404930032 472
474 3 317.1204042266029 305.26193348183875 22.7598525 0.8985925404930032 473
475 3 320.07492285354107 304.72000242532 23.8166775 0.9930638018478377 474
476 3 322.7062715843902 303.52054492637365 25.325107499999998 0.7606549281141763 475
477 3 325.4550801428563 303.1470351041629 27.184739999999998 0.8741994281439653 476
478 3 328.46988238502655 303.32726446928956 28.156259999999996 0.8741994281439653 477
479 3 331.4840631466274 303.5081153149856 29.127779999999994 0.9452595164494174 478
480 3 334.5081875973387 303.1370914150525 29.940817499999998 0.9002891824474714 479
481 3 337.57954457132456 303.3347222361224 30.506355 0.927957497397259 480
482 3 340.34886198858095 304.55717451613657 31.4381925 0.7631657096145614 481
483 3 342.99823365594267 306.0014953594274 32.424974999999996 0.9695594067130449 482
484 3 345.0397973264291 308.29227273824404 33.074662499999995 0.6587383295379031 483
485 3 347.0819824774848 310.58429307819955 33.712799999999994 0.8611545509922124 484
486 3 349.37275985630146 312.59664716192395 34.50678 0.6146063728240808 485
487 3 352.05569147441093 313.80542686941135 35.83239 0.708083886748441 486
488 3 355.8908480681921 314.98126810672034 38.067562499999994 0.708083886748441 487
489 3 312.02426355750447 297.8078955324283 18.42258 1.0827683072353569 137
490 3 314.78798764963625 295.8688761558933 18.887302499999997 1.2098859429008908 489
491 3 317.12724051286625 293.8950538674718 19.600762500000002 1.2098859429008908 490
492 3 318.9425852560902 291.3935945756278 20.027617499999998 0.8985801108816153 491
493 3 320.15509384699396 288.5509424511819 19.5999375 0.9639971556168948 492
494 3 321.7815084971196 285.93202333172087 19.080847499999997 0.784146893637581 493
495 3 323.1009117459606 283.1291459637168 19.3999575 0.7887209906283814 494
496 3 324.4196935142321 280.3256471151433 19.7190675 0.7887209906283814 495
497 3 326.33820403197683 277.9422691314857 20.442345 1.242961138804478 496
498 3 328.6786998563457 275.9566387122456 21.083205 0.875753129567471 497
499 3 331.0198171612839 273.9710082930054 21.724065 0.875753129567471 498
500 3 333.3609344662222 271.9853778737653 22.364925 1.1026370410391464 499
501 3 335.79900273998715 270.130879854669 23.056935 0.9959039680500059 500
502 3 338.5111439448585 268.66107830803264 23.556472499999998 1.0328261286781928 501
503 3 341.4569618438251 267.7897625497307 24.1747275 1.0328261286781928 502
504 3 344.4034012233612 266.9190682719982 24.793065 0.874081346835779 503
505 3 347.4697863527918 266.5666887891471 25.267192499999997 0.697562220708461 504
506 3 350.3826657815801 265.49339184578946 25.4576025 0.697562220708461 505
507 3 353.2955452103684 264.4200949024318 25.64793 0.8458164105393652 506
508 3 356.1823224552418 263.27222029074585 25.739504999999998 0.8840312507519088 507
509 3 358.7869475216065 261.57868573912475 25.819035 0.8840312507519088 508
510 3 361.3915725879713 259.88515118750365 25.898564999999998 0.8497503825436813 509
511 3 363.7662498436573 257.8852267151672 26.0641425 0.8497503825436813 510
512 3 366.14154857991264 255.88530224283087 26.2296375 0.9328609790898428 511
513 3 368.8518253430758 254.36578225064238 26.290687499999997 0.912128387294584 512
514 3 371.3476913097952 252.5156345955319 26.351655 0.71447892180759 513
515 3 374.29537365047 251.53120937359876 26.319974999999996 0.8836024291590212 514
516 3 377.09452213505773 250.18943282425934 26.136824999999998 0.9393119474002379 515
517 3 380.0962732852705 249.41506803478416 25.848487499999997 0.9314564330029936 516
518 3 382.97434980217236 248.2647075008206 25.55685 0.7703251657740752 517
519 3 386.00406757800823 247.64509137312658 25.1549925 1.215224460992056 518
520 3 388.5471660680022 245.881329517163 24.785227499999998 1.1144078830236248 519
521 3 390.24940134759487 243.31399328496238 24.243532499999997 0.9394424583198124 520
522 3 392.4363914713214 240.01517442257529 23.720317499999997 0.9394424583198124 521
523 4 436.80451080151664 271.0556429419395 21.2322825 0.9093379395379679 265
524 4 437.70255022430285 269.74369745993135 22.8091875 0.4898329618663321 523
525 4 443.86639451163427 269.8282188173701 23.858669999999996 0.4898329618663321 524
526 4 446.8992196903172 270.2166441732465 24.594157499999998 0.9200584793601565 525
527 4 449.7536799455817 271.18428941980574 25.5983475 1.0161393753897427 526
528 4 452.3949723655412 272.67335686409353 26.500237499999997 0.6116375601440462 527
529 4 454.7634348155331 274.6428287885292 27.044819999999998 0.7231796497792213 528
530 4 457.3606021150651 276.30715375338843 27.542129999999997 0.6670910283906692 529
531 4 460.1112751152394 277.68559765632256 28.1185575 0.5165560048700589 530
532 4 462.75878234089294 279.2163042987603 28.851982499999995 0.9191386881174413 531
533 4 465.441092478433 280.72525912126895 29.4172725 0.6080938779373147 532
534 4 468.2893379280034 281.92098773679885 29.867722499999996 0.8119395047012491 533
535 4 471.0723279177867 283.16457035617276 30.66723 0.8576431857750897 534
536 4 473.61294048550303 284.9103092756236 31.186484999999998 0.7318430889166886 535
537 4 476.1510671309417 286.6852577818364 31.5211875 0.7318430889166886 536
538 4 478.68919377638053 288.4602062880492 31.8558075 0.8089936868022825 537
539 4 481.30376253185574 290.1350964225883 32.0241075 0.8089936868022825 538
540 4 483.91833128733094 291.8099865571273 32.192407499999995 0.9147448204917675 539
541 4 486.823131468717 293.448830818641 32.6846025 0.9147448204917675 540
542 4 486.6192858419531 295.2032704660635 33.1375275 0.8789040360543403 541
543 4 487.86224698075756 296.446231604868 33.2749725 0.8789040360543403 542
544 4 489.7266886889643 297.68919274367244 33.5500275 0.7930962138369733 543
545 4 490.65890954306764 298.93215388247694 34.271902499999996 0.707288391619606 544
546 4 491.591130397171 298.93215388247694 35.1312225 0.7930962138369733 545
547 4 494.07705267477996 301.4180761600859 35.6125275 0.8789040360543403 546
548 4 495.32001381358447 303.90399843769484 36.0250275 0.8789040360543403 547
549 4 497.18445552179116 305.76844014590154 36.7125 0.8789040360543403 548
550 4 498.6685511215237 307.618587801012 37.5375 0.8789040360543403 549
551 4 327.97829125462937 243.93298793208697 14.085389999999999 0.972623305920198 313
552 4 327.91303579484213 241.29355995383565 13.938622499999997 0.9814359003943218 551
553 4 328.1212317855919 238.1936148736573 13.9117275 0.9814359003943218 552
554 4 328.3294277763417 235.09304831290953 13.8848325 0.9814359003943218 553
555 4 328.80175300908735 232.0247987417707 14.0740875 1.1773203610642133 554
556 4 329.04910227570946 229.74645097434208 16.85937 1.0989703056796731 555
557 4 329.46176537379256 227.79748790869667 20.0254725 1.0548886888919724 556
558 4 329.42012617564257 225.13506514937745 22.151909999999997 1.0073454253327012 557
559 4 329.5139697416223 222.21659239546457 23.563155 1.0827061591784166 558
560 4 329.0385371060296 219.32546478660535 24.93678 0.9132781263479781 559
561 4 328.4792045935676 216.3206062335455 25.681095 0.7138077227926356 560
562 4 327.19273981490494 213.5935494950085 26.6776125 0.8564623726932256 561
563 4 326.36492769646117 210.6800485856508 27.5981475 0.896572728642446 562
564 4 326.1206858326861 207.65281673209248 28.470502500000002 0.7544836260600122 563
565 4 326.7906418865017 204.62372043682598 28.714619999999996 0.7544836260600122 564
566 4 327.4612194208867 201.59524562212889 28.958737499999998 0.8567544685608446 565
567 4 327.5612777925605 198.4934361002423 29.166637499999997 0.9294241915410484 566
568 4 327.45127573177626 195.40032730632734 29.528565 0.7871548595934879 567
569 4 327.4605979403173 192.34885771056233 30.309674999999995 0.77499869965598 568
570 4 327.869532154984 189.3303265849757 31.124774999999996 0.9383610821290526 569
571 4 328.06778445662326 186.24281111618535 31.509389999999996 0.7817604082510764 570
572 4 327.83597220423627 183.15405268625625 31.83807 0.7817604082510764 571
573 4 327.6035384712798 180.0652942563271 32.16675 0.7817604082510764 572
574 4 327.3717262188928 176.976535826398 32.49543 0.7786405757926771 573
575 4 326.80617890073677 173.92568771120241 32.728245 0.7786405757926771 574
576 4 326.24063158258076 170.87546107657622 32.96106 0.7786405757926771 575
577 4 325.67508426442464 167.8246129613806 33.193875 0.6880224939681366 576
578 4 325.3071677673385 164.77500780732382 33.812954999999995 0.763047628306375 577
579 4 325.364965460293 161.69184270251932 34.321815 0.763047628306375 578
580 4 325.4227631532474 158.6086775977148 34.830675 0.763047628306375 579
581 4 325.48056084620174 155.5255124929103 35.3396175 0.763047628306375 580
582 4 325.5383585391562 152.4423473881058 35.8484775 0.8843917094821622 581
583 4 325.8155388731096 149.37161189468932 36.365587500000004 0.7672861257896982 582
584 4 326.5004104605909 146.39036960326678 37.0887825 0.6828020571851579 583
585 4 326.2710841304814 141.4222539314653 38.122755 0.6828020571851579 584
586 3 276.86959366869746 286.191802209731 13.2 1.1499752160105148 344
587 3 274.0729311063874 287.74550363323664 13.1312775 0.8789040360543403 586
588 3 272.8299699675829 288.9884647720411 12.8562225 0.8789040360543403 587
589 3 269.7225671205717 290.2314259108456 12.5125275 0.8789040360543403 588
590 3 267.23664484296273 292.0958676190523 11.921249999999999 0.8789040360543403 589
591 3 263.50776142654934 293.96030932725904 11.1649725 1.0002605468415156 590
592 3 260.40035857953814 294.58178989666123 10.1337225 1.1216108428229967 591
593 3 258.05489091061406 295.7545237311233 8.875184999999998 1.2361186377353592 592
594 3 255.37755261762922 294.6998712048477 8.6625 1.242961138804478 593
595 3 251.69963060790678 294.58178989666123 7.012499999999999 0.707288391619606 594
596 3 247.97074719149333 293.96030932725904 6.737502749999999 0.7930962138369733 595
597 3 245.48482491388438 293.96030932725904 6.11875275 0.8789040360543403 596
598 3 243.62038320567765 294.58178989666123 5.3625 0.8789040360543403 597
599 3 240.51298035866648 296.446231604868 4.60624725 0.8789040360543403 598
600 3 239.89149978926423 298.93215388247694 4.1937472499999995 0.8789040360543403 599
601 3 237.40557751165528 302.35029701418927 4.125 1.414576783239212 600
602 3 235.01287731945663 305.4918812925176 4.125 1.682416264234495 601
603 3 233.0552135258396 259.15739744073363 11.549999999999999 0.621480569402239 388
604 3 231.19077181763288 258.5359168713314 11.549999999999999 0.8789040360543403 603
605 3 229.9478106788284 259.7788780101359 11.1375 0.8789040360543403 604
606 3 227.61725854357002 261.02183914894033 10.56462 0.8360032323485038 605
607 3 226.8404078318172 262.26480028774483 10.2208425 0.7930962138369733 606
608 3 224.35448555420825 262.57554057244596 10.174972499999999 0.707288391619606 607
609 3 221.40866765524163 263.1970211418482 10.21185 1.15916069882628 608
610 3 218.4000802187654 263.1417093711714 9.899999999999999 1.3896740568232644 609
611 3 341.4569618438251 267.7897625497307 24.1747275 1.0328261286781928 503
612 3 342.7235392442669 265.62017388194755 24.0074175 0.901314625386985 611
613 3 344.6321060729012 263.20447890868104 24.569325 0.901314625386985 612
614 3 346.4449648938475 260.7415514121399 25.2978825 0.8081484732278954 613
615 3 348.4181657016996 258.3426364142473 25.440112499999998 0.6860399709517435 614
616 3 350.57905364151117 256.1220863397731 25.749157499999995 0.6062903413249094 615
617 3 353.5416515158517 255.24082689236073 26.171805 0.8453130112781494 616
618 3 356.3793317957423 254.09978856693823 26.901269999999997 0.5450707763553725 617
619 3 358.8037274969804 252.28257938200608 27.8200725 0.5450707763553725 618
620 3 361.22750171764915 250.46599167764333 28.738792499999995 0.6257625705254204 619
621 3 363.70472326728645 248.60900773626943 29.093625 0.7489400193809441 620
622 3 366.43675185037876 247.25480157554196 29.888512499999997 0.746976140781633 621
623 3 369.39064899674753 246.46614273297052 30.62532 0.6419272801355725 622
624 3 372.4265815782775 246.03234929552775 31.2880425 0.7585418941782087 623
625 3 375.3183306677061 245.08086254377295 32.11593 0.7585418941782087 624
626 3 378.21007975713474 244.12937579201812 32.9439 0.8092547086414315 625
627 3 380.94645870421283 242.86839171670098 33.951885 0.8406891958417966 626
628 3 383.7027250295117 242.00391224466244 35.4727725 0.5237508854220286 627
629 3 388.62298669746923 240.1015602217222 37.9418325 0.5237508854220286 628
630 4 328.80175300908735 232.0247987417707 14.0740875 1.1773203610642133 555
631 4 329.68239097593033 228.52089129148086 13.110322499999999 0.7284063013678942 630
632 4 330.20878501821403 225.46693577343828 12.80235 0.7284063013678942 631
633 4 330.7836545449111 222.41360173596507 12.7511175 1.0481145506854879 632
634 4 331.58536447944 219.41620094973806 12.5295225 0.976812084957969 633
635 4 332.66984807304686 216.50829336550498 12.732555 0.9023711423549688 634
636 4 333.75433166665374 213.5997643007025 12.93567 0.9023711423549688 635
637 4 334.58462970737514 210.60609239789193 12.8606775 1.0848502671428544 636
638 4 334.3546818966963 207.50739027885237 12.840382499999999 1.1519018057756618 637
639 4 333.5318416228078 204.51061097319476 12.8115075 1.1519018057756618 638
640 4 332.70962282948864 201.51445314810658 12.782715 0.9414933441988399 639
641 4 331.88926847787764 198.52699605099002 12.454777499999999 1.1140349946819834 640
642 4 331.6033874159527 195.43326577650566 12.387952499999999 0.9133278447935304 641
643 4 331.9110202978068 192.35755843853397 11.96877 1.0202970803990439 642
644 4 332.63380220002153 189.3589146911682 11.4652725 1.0575113368948499 643
645 4 333.8115078790388 186.51936996956934 10.864837499999998 1.066497945928406 644
646 4 334.0284045977602 183.46790037380438 10.139249999999999 0.9122899722426286 645
647 4 334.2409509524957 180.47484995156316 9.0671625 0.8661761139929824 646
648 4 334.5150238836021 177.45631882597652 8.159712 0.9304496344805621 647
649 4 334.79841902324955 174.36880335718618 7.880754749999999 1.1656613855822275 648
650 4 335.211703601902 171.30241822775554 7.501807499999999 0.904359880177056 649
651 4 336.0699682682465 168.31558261120836 7.5154612499999995 0.6399820459533436 650
652 4 336.4745521189274 165.2417397149449 7.241915999999999 0.9493799326245542 651
653 4 336.69020587650994 162.14365907647473 7.09378725 1.046753508238497 652
654 4 336.5012757834117 159.0549006465456 7.46408025 1.1140163502649012 653
655 4 335.8145397542222 156.05625689917983 8.046777749999999 0.8933037408473903 654
656 4 336.00346984732045 152.96501254697307 8.386785 0.8933037408473903 655
657 4 336.19239994041874 149.87438967533575 8.7267675 1.0161083013612726 656
658 4 336.65291704234585 146.80241122078047 8.850187499999999 1.0161083013612726 657
659 4 337.1140556248423 143.7310542467946 8.9736075 1.0672250781946069 658
660 4 337.35705452747857 140.63297360832445 8.926169999999999 1.0326707585358423 659
661 4 336.597605271669 137.6206572884318 8.988209999999999 1.0205021689869465 660
662 4 335.60323636062543 134.6829186368674 9.244042499999999 0.8516521130860522 661
663 4 334.43733881242684 131.80919248395145 9.51357 0.6929508348834964 662
664 4 333.8929218336305 128.75026512135364 9.560925 0.741712200358796 663
665 4 333.9538269294319 125.64410523548125 9.6081975 0.8930240745911593 664
666 4 335.1681999620439 122.78653757736976 9.7821075 0.7707291281441867 665
667 4 335.96431657144814 119.80280936366961 10.24353 1.038997430732357 666
668 4 335.7635783475312 116.71280797260167 10.5846675 0.7426071323787353 667
669 4 335.5497890316568 113.61348437299272 10.685482499999999 0.7426071323787353 668
670 4 335.33662119635187 110.51416077338375 10.786214999999999 0.9743137330689721 669
671 4 336.3048879234806 107.5845013692216 10.301775 1.0254926579592465 670
672 4 337.3850211531017 104.7039389300422 9.721717499999999 1.0254926579592465 671
673 4 338.46453290215334 101.82275501029342 9.1417425 0.806078942931786 672
674 4 339.07358386016756 98.77874318136126 8.9564475 0.8373145563499426 673
675 4 339.07234089902875 95.67506921776648 8.7530025 1.1066455907117907 674
676 4 338.7348769498433 92.60557668548883 8.29686 0.9245642134883227 675
677 4 337.94932551011885 88.20052240956575 8.240809500000001 0.9245642134883227 676
678 4 335.211703601902 171.30241822775554 7.501807499999999 0.904359880177056 650
679 4 334.4168299536366 168.8817514099338 5.617326 1.0195140148815969 678
680 4 334.1172763191847 165.89864467680306 4.53376275 1.0195140148815969 679
681 4 333.9376684346275 162.86892690096712 3.6489419999999995 0.9618157588182931 680
682 4 334.3615181829598 159.86344686733793 2.7641294999999997 0.9374972241375835 681
683 4 334.7549153833914 155.9997021673642 1.6259182499999998 0.8188006501874497 682
