# Supplementary material for: Cross-Regional Gradient of Dendritic Morphology in Isochronically-Sourced Mouse Supragranular Pyramidal Neurons
Source: Front Neuroanat. 2018 Dec 4;12:103. doi: 10.3389/fnana.2018.00103 (PMC6288488; doi:10.3389/fnana.2018.00103)
Supplement: Supplementary file 3 [file Data_Sheet_1.ZIP › SWC reconstructions/X041.S3.Z1.C01-exported-000.swc]

# Exported from "Simple Neurite Tracer" version 3.1.6-SNAPSHOT-b9f15e3b69824d8d9ebdf26f302be1ac12e484dc on 2018-06-22T14:35:55.166
# https://imagej.net/Simple_Neurite_Tracer
#
# All positions and radii in microns
# Voxel separation (x,y,z): 0.621480569402239, 0.621480569402239, 0.825
#
1 1 361.4655287757302 281.22306505736015 19.617345 0.7527683396884619 -1
2 1 367.81270983103525 277.22508055439556 19.82376 0.9322208541033584 1
3 1 361.4655287757302 281.22306505736015 19.617345 0.7527683396884619 1
4 1 355.8063267107534 285.3807700666611 19.402185 0.9322208541033584 3
5 3 361.4655287757302 281.22306505736015 19.617345 0.7527683396884619 1
6 3 362.4114222023605 278.47798538231046 14.377687499999999 0.7527683396884619 5
7 3 363.5661331003098 277.1803339533986 11.4124725 1.3407697508170022 6
8 3 364.80909423911424 273.60682067933567 7.8374999999999995 1.3407697508170022 7
9 3 365.7413150932176 270.65478797467506 4.60624725 1.267410184404762 8
10 3 364.18761366971205 269.7225671205717 2.4749999999999996 1.242961138804478 9
11 4 361.4655287757302 281.22306505736015 19.617345 0.7527683396884619 1
12 4 369.15945822492995 275.31589224519183 21.45 1.4248312126343492 11
13 4 372.4290675005551 272.1929523839456 22.708455 1.4248312126343492 12
14 4 374.42961345346095 269.81765364769024 22.5649875 1.3086143461561306 13
15 4 376.29032627825126 267.3441609814693 22.194809999999997 1.485891678578119 14
16 4 378.29211519229585 264.9725911286304 21.99153 1.242961138804478 15
17 4 380.2939041063405 262.6010212757914 21.788249999999998 1.242961138804478 16
18 4 382.29569302038504 260.22945142295254 21.58497 1.0760687466972005 17
19 4 384.3086685846789 257.8808763511815 21.184845 0.9075480754980895 18
20 4 386.53729790655535 255.72309581421686 20.947657500000002 0.9075480754980895 19
21 4 388.7653057478624 253.5646937966829 20.7103875 0.9075480754980895 20
22 4 390.9939350697388 251.40629177914892 20.4732 0.9075480754980895 21
23 4 393.22256439161526 249.24851124218432 20.23593 1.0024792324742815 22
24 4 395.42695597128494 247.05779223504146 20.2447575 1.272730058078845 23
25 4 397.486542578284 244.73159046376887 20.23527 1.169732083311812 24
26 4 399.8991301487035 242.81991623228757 19.666515 0.8030585473644911 25
27 4 402.6479387071696 241.40480497575868 19.2529425 0.8827074971390821 26
28 4 405.2034668085516 239.66465938143241 18.84003 1.1787684107909207 27
29 4 407.41966651903994 237.51371513073124 18.380835 0.9681610754318899 28
30 4 410.01931974084954 235.824530943096 18.1030575 0.9681610754318899 29
31 4 412.6189729626591 234.1353467554607 17.82528 0.9913733746990635 30
32 4 415.46659693166015 232.96758476555388 17.25999 1.0131189798224478 31
33 4 418.43975997568043 232.09689048782138 16.93593 1.0131189798224478 32
34 4 421.41230153913136 231.22619621008883 16.611952499999997 1.142784685822531 33
35 4 424.3382320598771 230.32567086502496 15.9012975 0.9229172899794069 34
36 4 427.3306610015489 229.5301757361901 15.5577675 0.9229172899794069 35
37 4 430.3237114237901 228.73468060735524 15.2142375 0.9229172899794069 36
38 4 433.3161403654618 227.93918547852036 14.870707499999998 1.1266448354351548 37
39 4 436.4185713679179 227.9211625420077 14.645399999999999 0.8789910433340566 38
40 4 439.4973861087365 227.90376108606446 14.085967499999997 0.9223455278555569 39
41 4 442.5768223301246 228.0889622957463 13.587914999999997 1.0952662814860359 40
42 4 445.6251845230426 228.43388401176458 12.933937499999999 1.4766067588712497 41
43 4 448.5492506020802 229.1299422494951 11.8878375 1.4799378947232456 42
44 4 451.54416546602954 229.4493832621678 10.87317 1.1318839166352157 43
45 4 454.22958300641665 230.40708481961664 9.2318325 0.9418662325404812 44
46 4 456.96782639520285 231.63015858020026 8.152064249999999 0.9654762793720721 45
47 4 459.9068080079061 232.29203538661366 7.142338499999999 1.053906749592317 46
48 4 462.8308740869436 233.30567019530872 6.7737945 1.0088556231163486 47
49 4 465.8233030286154 234.01540100556608 6.1832595 0.9826229282818799 48
50 4 468.84867044046547 234.6623622783138 5.797126499999999 1.1756982967780736 49
51 4 471.88833190541186 235.20802221824897 5.338377 1.1756982967780736 50
52 4 474.9279933703582 235.75430363875353 4.87963575 0.9617536107613528 51
53 4 477.82533578491143 236.59019500459954 3.8843145 1.0948374598931483 52
54 4 480.83827358537343 237.07432836816386 3.1059105 1.0948374598931483 53
55 4 483.85121138583554 237.55846173172822 2.32749825 1.1501492305699474 54
56 4 486.41295429291154 237.64857641429157 1.6736362499999997 1.1501492305699474 55
57 3 361.4655287757302 281.22306505736015 19.617345 0.7527683396884619 1
58 3 358.64835735462987 276.345064068122 27.14679 1.102500315313878 57
59 3 358.4382969221719 270.8176158838584 28.249319999999997 1.102500315313878 58
60 3 357.06420338322357 268.0501629083103 28.688797499999996 0.8611669806036004 59
61 3 356.15062694620224 265.08010726713695 28.6520025 0.7265977929109337 60
62 3 355.7976259827818 261.9932132789161 28.60374 0.9547246655214136 61
63 3 355.8224852055579 258.96349550308014 29.520645000000002 0.8969083281499232 62
64 3 356.5483745106197 255.98660357564344 30.206797499999997 0.8969083281499232 63
65 3 357.2742638156815 253.0097116482067 30.892949999999995 0.8969083281499232 64
66 3 358.0007746013127 250.03344120133937 31.579019999999996 0.7281825683629093 65
67 3 359.1039026120017 247.24672232813973 32.6684325 0.8252019000522929 66
68 3 359.67317881357417 244.2897177789239 33.686895 0.8361088840453021 67
69 3 360.2604779516593 241.2425985471447 33.9008175 0.7468580594734466 68
70 3 362.38345557673733 238.97605891053473 34.04989499999999 0.9728656833422648 69
71 3 364.45422883398555 236.67844524545464 34.443502499999994 0.8415592686389598 70
72 3 365.6424996826827 233.42002262007873 34.82358 0.8415592686389598 71
73 3 361.4655287757302 281.22306505736015 19.617345 0.7527683396884619 1
74 3 353.5198996959226 281.735786527117 20.522535 1.0223603958894592 73
75 3 349.17947939921737 281.7923412589326 20.1366825 1.0223603958894592 74
76 3 346.1609482736307 282.08816600996806 19.2423825 0.8625528822733673 75
77 3 343.27417102875734 282.95202400143717 18.233655 0.8009952318740757 76
78 3 340.49739584466806 284.332953826649 17.964705 1.2011417112894012 77
79 3 337.9188729622182 286.0544550038931 17.695755 1.2183380786447613 78
80 3 335.6063437634724 288.12957862512724 17.6202675 0.950131924113531 79
81 3 333.25901165284023 290.16554897048894 17.646997499999998 0.7977138144676319 80
82 3 330.9110580616385 292.2015193158507 17.67381 0.7977138144676319 81
83 3 328.5637259510063 294.236868180643 17.70054 0.7977138144676319 82
84 3 325.7254241905462 295.5015811393766 17.758867499999997 0.9602807018118695 83
85 3 322.6938419730022 296.18458828514963 17.775615 0.9952265542293575 84
86 3 319.8101721309758 297.3399206636684 17.8352625 0.856884979480419 85
87 3 316.9619266814053 298.562994424252 17.5451925 0.7561864828201742 86
88 3 314.4063985800233 300.3317281247708 17.518545 0.932947986369559 87
89 3 311.97827399536874 302.26391121504236 17.307015 0.8517204759486865 88
90 3 309.3593548759077 303.93507246616497 17.393887499999998 0.7299475731800118 89
91 3 306.6148966814274 305.38622959571916 17.2242675 0.7583803092301642 90
92 3 303.63676179285187 306.26935348483977 17.096145 0.7583803092301642 91
93 3 300.65924838484574 307.151855893391 16.96794 0.7583803092301642 92
94 3 297.68111349627026 308.0349797825115 16.8398175 0.9391814364806635 93
95 3 294.77382739260656 309.1070337647304 17.151419999999998 0.9391814364806635 94
96 3 291.8671627695123 310.17846626637987 17.463105 0.981765285096105 95
97 3 288.9163730259905 311.1311959792735 17.7389025 1.0125099288644337 96
98 3 285.8369368046023 311.48233250098576 18.0357375 0.7926363182156156 97
99 3 282.78546720883736 312.0317213243373 18.3117825 0.8561081287686662 98
100 3 279.8868818331453 313.1441715435673 18.471255 0.8561081287686662 99
101 3 276.98767497688385 314.25662176279735 18.630809999999997 0.9938530821709785 100
102 3 273.96106460389495 314.8992326715593 19.012784999999997 0.6497268612815708 101
103 3 271.0488066556761 315.9638288869453 19.2831375 0.7258458014219569 102
104 3 267.9898792930783 316.4697140704387 19.559265 1.1620505834740005 103
105 3 264.8899342128999 316.42931783342755 19.838115 0.9021909129898423 104
106 3 261.7993113412625 316.1751322805421 20.105745 0.9474968464992655 105
107 3 258.82366237496467 315.33240462843264 20.505869999999998 0.9474968464992655 106
108 3 255.91326886845394 314.2771306215876 20.8570725 0.7462614381268204 107
109 3 253.41926734344275 312.4356836944488 21.1400475 1.1096162678335335 108
110 3 251.55917599922188 309.95224733911743 21.366179999999996 0.6063941285799995 109
111 3 250.1204484810557 307.20343878065137 21.12924 0.6755866677743978 110
112 3 248.761270475773 304.5310723322217 20.423782499999998 0.6755866677743978 111
113 3 361.4655287757302 281.22306505736015 19.617345 0.7527683396884619 1
114 3 365.19006182815787 287.75606880291645 22.9568625 1.2766888893059374 113
115 3 367.17258484455095 292.9845848332975 22.79376 1.2766888893059374 114
116 3 368.46526442890763 295.8098355018001 22.724459999999997 1.1282296108871306 115
117 3 369.8710534768955 298.5797743996259 22.62117 1.19692185822316 116
118 3 372.01578292190266 300.82518369687614 22.783365 1.037617743868284 117
119 3 373.8143476897527 303.3570955366209 22.91718 0.8604460631430938 118
120 3 375.1020554295541 306.1842106468317 22.7976375 0.8604460631430938 119
121 3 376.3891416887862 309.010704276473 22.678012499999998 0.8604460631430938 120
122 3 377.9639734516515 311.68617812774966 22.861327499999998 0.8558781809579874 121
123 3 379.4064298532341 314.4175852302725 22.4136 0.8558781809579874 122
124 3 380.84888625481665 317.1489923327954 21.965954999999997 0.9356265676236827 123
125 3 382.70959907960696 319.6380220132513 21.977175 0.9356265676236827 124
126 3 384.56969042382786 322.1270516937073 21.9884775 0.754440122420154 125
127 3 386.85052411353405 324.2233056543011 21.664334999999998 0.754440122420154 126
128 3 389.13197928380964 326.3189381343254 21.3401925 0.8814334619718075 127
129 3 391.5576179461866 328.260443433138 21.281205 0.8814334619718075 128
130 3 393.9832566085636 330.2019487319506 21.2223 0.8961314774381703 129
131 3 395.47605293626776 332.92714102877943 21.1532475 1.0543480007965924 130
132 3 396.9477189246122 335.6635199758574 21.084194999999998 1.1148677786449823 131
133 3 397.8588094393559 338.63233265589196 20.95896 1.1148677786449823 132
134 3 398.770521434669 341.60176681649585 20.8336425 0.7140128113805383 133
135 3 400.3024710382455 344.2797265900501 21.3283125 0.7800451218795261 134
136 3 401.50627890117767 347.12300019506534 21.79254 0.8395394567884026 135
137 3 402.9263620022618 349.8742946758091 22.14135 0.8949693087733882 136
138 3 404.8560591702557 352.29744741590844 22.466565 0.8490232502774807 137
139 3 406.5440003967522 354.90642284625903 22.436452499999998 0.9332773710713422 138
140 3 407.7266779203247 357.7795275186055 22.385962499999998 0.8652190339161031 139
141 3 407.985213837196 360.8434267257586 21.79155 0.8936331255491734 140
142 3 408.24437123463673 363.907947413481 21.1971375 0.8936331255491734 141
143 3 408.5029071515081 366.97184662063404 20.602725 0.820254914719851 142
144 3 408.7844378494473 370.0494184003139 20.175044999999997 0.820254914719851 143
145 3 409.05416041656787 373.00455850782157 19.7644425 0.820254914719851 144
146 4 451.54416546602954 229.4493832621678 10.87317 1.1318839166352157 44
147 4 454.43032123033356 230.10815266573417 12.4532925 1.4177711933659398 146
148 4 457.4718471369881 229.52023204707967 12.7771875 0.831311054049517 147
149 4 460.5133730436427 228.93168994785574 13.1010825 0.831311054049517 148
150 4 463.55489895029723 228.34376932920122 13.424977499999999 0.831311054049517 149
151 4 466.53551976115034 227.59302080136334 14.030197499999998 0.7804490842496377 150
152 4 469.5099257663095 226.85159448206645 14.7030675 0.7596419147860507 151
153 4 472.5471013089782 226.77390941089115 15.5708025 1.126116576951163 152
154 4 475.60789311328426 226.99639945473717 16.2159525 0.6347305351418947 153
155 4 478.6693063981596 227.2182680180138 16.86102 0.6347305351418947 154
156 4 481.63501167534713 227.8347767428608 17.78073 0.7938482053259499 155
157 4 484.432917198796 229.00316021333703 18.683362499999998 0.7043487885263335 156
158 4 487.2308227222449 230.1715436838132 19.585995 0.7539553675760202 157
159 4 490.09336222491163 231.17958516738366 20.4732 0.8713841211645732 158
160 4 493.03731568217 231.98067362134313 21.253897499999997 0.8713841211645732 159
161 4 495.98189061999784 232.78114059473324 22.034512499999998 0.6521879243364035 160
162 4 498.9774269645166 233.59590162121955 22.2170025 0.7029193832167083 161
163 4 501.91578709665043 234.4653529378133 22.89969 0.7029193832167083 162
164 4 504.8547687093536 235.33480425440703 23.582295 0.7029193832167083 163
165 4 507.79312884148743 236.20425557100074 24.2649825 0.7851847661884827 164
166 4 510.7861792637285 237.03766101456915 24.3512775 0.9200274053316865 165
167 4 513.5797344231916 238.39870346156007 24.354 0.7126828429620174 166
168 4 516.4435168869971 239.5459565926766 24.843967499999998 0.7126828429620174 167
169 4 519.307920831372 240.6938312043625 25.3338525 0.7706234764473883 168
170 4 522.2176928573133 241.59187062714875 26.1537375 1.0142065708189019 169
171 4 525.1100634273114 242.54522182061177 26.973705 0.7535141163717446 170
172 4 527.8980252616498 243.76270225607078 27.814709999999994 0.7535141163717446 171
173 4 530.6859870959883 244.98018269152976 28.655715 0.8085400059866189 172
174 4 533.6672293874108 245.64205949794314 29.4159525 0.8340579981662748 173
175 4 536.7727677927138 245.5991773386544 29.284695 0.7819903560617552 174
176 4 539.7956492822863 245.22007419131904 30.1003725 0.813580213404471 175
177 4 542.8464973974818 245.22504603587424 30.880245 0.7103025723812069 176
178 4 545.8830514595812 245.1622764983646 31.75425 0.8210131210145217 177
179 4 548.8872885320716 245.67064760413564 32.56374 0.8210131210145217 178
180 4 551.891525604562 246.17964019047608 33.37322999999999 0.7514445860756351 179
181 4 554.9529388894374 246.48975899460783 33.94479 0.9023152091037228 180
182 4 557.8919205021407 245.73901046676988 34.8421425 0.6781782417488051 181
183 4 559.2231318818002 244.99882710861183 36.26865 0.6781782417488051 182
184 4 410.01931974084954 235.824530943096 18.1030575 0.9681610754318899 30
185 4 408.62347438197213 237.6100446189886 17.91042 1.1204548889639085 184
186 4 406.9262109469346 231.68671331201588 16.837425 1.1204548889639085 185
187 4 406.6415728461484 228.59236155696215 16.7597925 0.7956877878113806 186
188 4 406.35693474536214 225.4986312824778 16.68216 0.7956877878113806 187
189 4 405.79946667460837 222.4434328032964 16.563525000000002 1.1227232930422266 188
190 4 404.00028042618885 219.91027800241284 16.6452825 2.0727433506532655 189
191 4 401.10542393391324 218.78539817179478 16.7614425 1.2185866708725221 190
192 4 398.6959437663407 216.82462697533074 16.645365 1.131399161791082 191
193 4 397.09749574183815 214.16096125487275 16.7342175 0.7698341961242474 192
194 4 395.83464722481284 211.3512476006052 16.193099999999998 0.9517850624281409 193
195 4 394.5717987077875 208.5409124657683 15.652065 0.914608094766499 194
196 4 392.67690445168006 204.63987893163045 15.201202499999999 0.914608094766499 195
197 4 397.486542578284 244.73159046376887 20.23527 1.169732083311812 25
198 4 399.5361854961726 241.64842535896437 20.239147499999998 1.2315631851616409 197
199 4 400.9003353460105 238.87475757772216 20.6689725 1.2315631851616409 198
200 4 402.4882182008332 236.20487705157015 20.782327499999997 0.8489735318319285 199
201 4 404.0761010556559 233.53437504484873 20.769457499999998 0.925713952541717 200
202 4 405.66460539104804 230.86325155755793 20.75667 0.925713952541717 201
203 4 407.5172389684361 228.36987151311612 20.844615 0.8566923205039044 202
204 4 409.3704940263936 225.87649146867435 20.9326425 1.0799902890901287 203
205 4 411.2827897384443 223.43220838921536 21.143759999999997 0.9221528688790421 204
206 4 412.60467890956284 220.6262236183642 21.385814999999997 1.281008179263283 205
207 4 412.8395985647969 217.52814297989408 21.437955 1.1589928990725413 206
208 4 412.9527080284281 214.42260457459108 21.389115 0.8335110952652008 207
209 4 413.312545278112 211.34068243092537 21.61335 1.1338353656231388 208
210 4 414.04713531114544 208.3215298247693 21.6484125 1.1860024446187627 209
211 4 414.6014959790523 205.2650883844491 21.5545275 0.8940184435022028 210
212 4 413.96572135655373 202.22294099722512 21.549 0.8940184435022028 211
213 4 413.3293252534859 199.18141509057057 21.543472499999996 1.0035916826935116 212
214 4 413.643172941034 196.09017073836384 21.5832375 0.9559116934089718 213
215 4 413.5238486717088 192.98525381363024 21.61368 0.9559116934089718 214
216 4 413.4039029218141 189.88033688889666 21.644039999999997 0.7790880418026468 215
217 4 413.60712706800865 186.7797703281489 21.651382499999997 0.9057955002923753 216
218 4 413.71712912879286 183.67858228683173 21.4215375 1.1150542228158031 217
219 4 413.7332876235973 180.57801572608395 21.149535 1.1150542228158031 218
220 4 413.7494461184018 177.4774491653362 20.877615 1.1150542228158031 219
221 4 413.7656046132062 174.37688260458842 20.6056125 1.0212417308645352 220
222 4 413.75068907954056 171.321684125407 19.85478 0.899649057460987 221
223 4 413.17333363056593 168.28015821875246 19.4994525 0.9527545721164083 222
224 4 412.97135244551015 165.19077830825393 19.144042499999998 1.1103744741282042 223
225 4 412.77745050785666 162.08959026693674 19.1103825 1.1103744741282042 224
226 4 412.58292708963376 158.98840222561958 19.0767225 0.8282409400366698 225
227 4 411.73584907353853 155.9984592062254 19.0595625 0.8619376165096593 226
228 4 410.3163874530238 153.23535659466305 18.9929025 0.8619376165096593 227
229 4 408.89630435193965 150.4716325025313 18.926242499999997 0.9210217742427301 228
230 4 406.97095754793156 148.03605015104392 18.759014999999998 0.9227308458085863 229
231 4 404.6826660913925 145.93793174874196 18.57042 0.8945031983463366 230
232 4 402.7734777821888 143.48681238301953 18.544845 0.9623750913307549 231
233 4 400.4261456715565 141.4508420376578 18.533624999999997 0.6864874369617131 232
234 4 398.07881356092435 139.41425021172665 18.522405 0.6864874369617131 233
235 4 395.73148145029205 137.37827986636492 18.5111025 0.897933771089437 234
236 4 393.1653881792302 135.65367128627372 18.0934875 0.75888370849138 235
237 4 390.7304273083122 133.72397411827976 18.1584975 0.75888370849138 236
238 4 388.2960879179637 131.79365546971638 18.223507499999997 1.131970923914932 237
239 4 386.2986493679049 129.42830042257148 18.576772499999997 1.3788416504985834 238
240 4 385.211058371451 126.53903725542048 19.0476 1.0230440245158017 239
241 4 385.5329853064013 123.50869799901515 19.853872499999998 1.0840547720140195 240
242 4 386.06745859608725 120.51626905734338 20.713192499999998 1.0840547720140195 241
243 4 386.6013104052038 117.524461596241 21.5725125 0.9489076073918086 242
244 4 388.1624695955422 114.92232245215382 22.461615 0.764980432877216 243
245 4 389.5508571875868 112.2244753003787 23.3503875 0.764980432877216 244
246 4 390.93986626020086 109.52662814860359 24.23916 0.8501792041365689 245
247 4 392.0492090765838 106.63301461746676 24.5461425 1.0903565849877581 246
248 4 392.25119026163947 103.55855024063388 25.081072499999998 1.163585640480424 247
249 4 391.8658723086101 100.50956656714649 25.6915725 0.8484141993194666 248
250 4 392.2126584663366 97.46555473821434 26.3783025 0.899941153328606 249
251 4 393.14052895645415 94.54148865917679 27.0396225 0.9159691372134899 250
252 4 393.59296681097896 91.50742051935508 27.696735 0.7937984868803977 251
253 4 394.38100417298097 88.52679970850193 28.212937499999995 0.7144416329734259 252
254 4 394.7047955496396 85.45606421508546 28.67568 0.7346646107017747 253
255 4 394.63581120643596 82.36917022686454 29.138422499999997 0.8754548188941579 254
256 4 394.78372358195367 79.27916883579661 29.524934999999996 0.745577809500478 255
257 4 394.9328789186102 76.17611635277123 29.60925 0.745577809500478 256
258 4 395.0820342552667 73.07244238917646 29.693564999999996 0.745577809500478 257
259 4 395.2305681113539 69.96938990615106 29.77788 0.9377085275311802 258
260 4 394.8856463953356 66.88187443736075 29.859389999999998 0.7601390992415724 259
261 4 394.540103198748 63.79435896857043 29.9465925 0.7601390992415724 260
262 4 394.19456000216036 60.70709209200786 30.033795 1.128652217674324 261
263 4 394.6345682452971 57.63393282437074 29.8550175 0.9145148726810887 262
264 4 395.28525840146125 54.60682526692631 30.204074999999996 0.8105473882257881 263
265 4 395.5456587600408 51.57076838928249 31.01208 0.8967653876189606 264
266 4 396.2143718527176 48.542852907097846 31.279462499999994 0.8967653876189606 265
267 4 396.88308494539444 45.51493742491319 31.5467625 0.6414798141256031 266
268 4 397.98061963095876 42.61063442798265 31.7137425 0.7789823901058484 267
269 4 398.6257164619983 39.57339673725697 31.877092499999996 0.870495403950328 268
270 4 398.86622944235694 36.49731651094364 32.3664 0.870495403950328 269
271 4 399.10736390328503 33.421236284630325 32.855707499999994 0.6798127356463332 270
272 4 398.646846801358 30.348760645619535 32.937794999999994 0.9921626550222044 271
273 4 397.3199857856842 27.60200297303246 33.7229475 0.8920669945142797 272
274 4 394.3555234696355 24.48248125491792 35.350672499999995 0.8920669945142797 273
275 4 382.29569302038504 260.22945142295254 21.58497 1.0760687466972005 18
276 4 382.55236449554815 257.4495688360163 20.657175 1.0754659105448805 275
277 4 378.9403194261824 253.19677729959676 20.140147499999998 1.0754659105448805 276
278 4 377.6532331669504 250.39389993159267 19.642425 0.7307679275316227 277
279 4 376.35744617974666 247.57424258821473 19.42479 0.7800202626567502 278
280 4 374.53775107253693 245.05973220441322 19.22745 0.8998044276033377 279
281 4 372.9915074158642 242.4041457313575 19.839434999999998 0.9738103338077563 280
282 4 371.96420003464226 239.49499518598563 20.3327025 0.9932937496585165 281
283 4 370.9915829435277 236.54420544246375 20.388637499999998 0.9092012138126995 282
284 4 370.49874885199176 233.47906327417195 20.206807499999996 1.2602072246053901 283
285 4 369.45714741767364 230.56866976766125 19.785975 0.9044655318738545 284
286 4 368.36209865438684 227.69245769246768 19.21623 0.9044655318738545 285
287 4 367.2676713716695 224.81562413670474 18.6465675 0.9303377679780696 286
288 4 366.54488946945474 221.82443815617174 18.0768225 0.8705389075901862 287
289 4 364.9843517596857 219.1756879693794 17.473499999999998 0.9216991880633786 288
290 4 363.96574510643546 216.29636849133882 16.7137575 0.9260681964662762 289
291 4 363.3417786147556 213.2629218320865 16.379385 0.9807460569622852 290
292 4 362.13983519353167 210.4072186156832 16.063575 0.9749538580554563 291
293 4 361.30021494426927 207.4346770522323 15.613702499999999 1.0719918341619221 292
294 4 359.9286073275985 204.67406036294759 15.0936225 1.0437144682541202 293
295 4 358.460048742101 201.95694731352097 14.6369025 0.8979275562837429 294
296 4 356.5135715987332 199.55430343221192 14.2306725 0.8979275562837429 295
297 4 354.56647297479594 197.15165955090285 13.824359999999999 0.8387936801051198 296
298 4 352.8536725255234 194.633420283685 13.005465 0.9575586169178877 297
299 4 351.5902025279286 191.95235310728373 11.7687075 1.166090207175115 298
300 4 351.68156017163074 188.861108755077 11.365694999999999 0.8987106218011898 299
301 4 352.0749573720624 185.78291549482768 11.1397275 0.9743572367088302 300
302 4 353.29865261321544 182.00120623001507 10.961527499999999 0.9743572367088302 301
303 4 376.29032627825126 267.3441609814693 22.194809999999997 1.485891678578119 15
304 4 374.7527833495501 267.23664484296273 28.7374725 1.242961138804478 303
305 4 376.6172250577568 268.47960598176724 30.73125 1.1216108428229967 304
306 4 380.34610847417025 267.858125412365 32.793749999999996 1.0002605468415156 305
307 4 386.56091416819265 264.12924199595153 33.756277499999996 0.8789040360543403 306
308 4 388.42535587639935 262.8862808571471 33.824999999999996 0.8789040360543403 307
309 4 395.26164213982395 259.15739744073363 33.824999999999996 0.7930962138369733 308
310 4 398.36904498683515 257.29295573252693 33.824999999999996 0.707288391619606 309
311 4 403.9623701114553 254.80703345491796 33.824999999999996 0.621480569402239 310
312 4 406.5104404460045 253.50192425917325 33.824999999999996 0.621480569402239 311
313 4 376.29032627825126 267.3441609814693 22.194809999999997 1.485891678578119 15
314 4 374.7527833495501 267.23664484296273 28.7374725 1.242961138804478 313
315 4 372.26686107194115 267.858125412365 29.837527499999997 1.1216108428229967 314
316 4 369.71879073739194 269.6604190636315 30.9375 1.0609356948322561 315
317 4 369.15945822492995 275.31589224519183 21.45 1.4248312126343492 12
318 4 371.1022064848813 275.71177536790105 25.3619025 1.1296341569739796 317
319 4 374.52221405830187 275.4078713694634 27.292897499999995 1.1296341569739796 318
320 4 377.4779756463789 275.6465199081138 28.527262499999996 1.0174196253627112 319
321 4 380.5524400232118 276.00822159950593 28.8806925 0.7835999907365071 320
322 4 383.62752588061403 276.36992329089804 29.234122499999998 0.7835999907365071 321
323 4 386.70199025744694 276.73162498229016 29.5875525 0.5673427755210405 322
324 4 389.79509905136183 276.56320374798213 29.914664999999996 0.8371343269848158 323
325 4 392.88820784527684 276.39478251367416 30.241694999999996 0.8371343269848158 324
326 4 395.9601862998321 276.28415897232054 30.84675 0.9322208541033584 325
327 4 399.03216475438734 276.17415691153633 31.4517225 0.9322208541033584 326
328 4 402.1035217283732 276.0635333701827 32.056777499999995 0.9142600656476337 327
329 4 405.1406972710419 276.09025703466705 32.927895 0.7764094605485231 328
330 4 408.07532851975935 276.1157377380125 34.285102499999994 0.524330726793281 329
331 4 411.25420163225175 276.01132900235297 35.705505 0.524330726793281 330
332 3 358.64835735462987 276.345064068122 27.14679 1.102500315313878 58
333 3 355.8237281666967 277.97334315995585 27.694507499999997 0.8858956924601155 332
334 3 353.2203460614707 279.4512239539944 28.802069999999997 0.8858956924601155 333
335 3 350.62317876193873 281.11368447714534 29.308454999999995 0.9627790537008665 334
336 3 348.3877131537989 283.2509561553196 29.710064999999997 0.9085735184376033 335
337 3 346.1528690262285 285.38822783349394 30.111675 0.9085735184376033 336
338 3 344.3362813218657 287.85426273288203 30.80847 1.037592884645508 337
339 3 342.78568730120713 290.4259493290685 31.869254999999995 0.9792296443729437 338
340 3 341.6328408449659 293.27295181750014 32.490562499999996 0.9164601068633176 339
341 3 340.47937290815537 296.1205757865012 33.1117875 0.9159318483793257 340
342 3 339.0518320402384 298.7935637155002 34.024567499999996 0.720028743292352 341
343 3 337.706948088052 301.96622202229867 35.91489 0.720028743292352 342
344 3 333.25901165284023 290.16554897048894 17.646997499999998 0.7977138144676319 81
345 3 337.38315671139344 297.0416099903553 3.4906905 1.004517688741921 344
346 3 334.9823772717926 301.90966729048307 5.2828875 1.004517688741921 345
347 3 333.1831910233731 304.440336169089 5.1174585 0.916012640853348 346
348 3 331.38711217780065 306.9672761642785 4.844441249999999 0.7816112529144198 347
349 3 329.79550043956147 309.6315633653059 4.638554249999999 0.8934031777384946 348
350 3 328.1212317855919 312.2455106402117 4.4563035 0.8453440853066194 349
351 3 326.4463416510529 314.8594579151175 4.2740445 0.8453440853066194 350
352 3 324.7217330709616 317.4441956032614 4.35689925 0.5912163301140582 351
353 3 323.24323079635377 320.1743597446454 4.5185085 0.7507796018663748 352
354 3 321.7355189349839 322.8871224300862 4.31543475 0.7978070365530422 353
355 3 320.7877610666455 325.84226253759385 4.107658499999999 1.1476881675151147 354
356 3 320.4061719970325 328.92604912296775 4.131005999999999 1.0740178608181732 355
357 3 319.7244078123982 331.9507950542485 3.8534924999999993 0.8271222750117457 356
358 3 319.0476154723192 334.95192472389186 3.27355875 0.8271222750117457 357
359 3 318.2328544458329 338.32967161859307 3.54313575 0.8271222750117457 358
360 3 340.49739584466806 284.332953826649 17.964705 1.2011417112894012 78
361 3 339.0176506089214 287.4347633485355 13.6812225 1.2150815204610934 360
362 3 334.9780269078068 290.85290648024784 10.3812225 1.242961138804478 361
363 3 333.7350657690023 291.4743870496501 8.5937775 1.242961138804478 362
364 3 335.59950747720904 298.3106733130747 6.46249725 1.242961138804478 363
365 3 337.1867688514623 299.3690547227667 3.1844175 1.242961138804478 364
366 3 339.87777971697403 301.67847651866543 2.0625 1.242961138804478 365
367 3 346.1609482736307 282.08816600996806 19.2423825 0.8625528822733673 76
368 3 346.69169267990014 278.28408344465697 18.856859999999998 0.6601988088759985 367
369 3 340.75531028097004 276.6191369992283 17.819174999999998 0.6601988088759985 368
370 3 337.6522577979446 276.465631298586 17.875192499999997 0.6802042684050564 369
371 3 334.5485838343498 276.31274707851304 17.931292499999998 0.6802042684050564 370
372 3 331.50705792769526 275.67883689772276 18.01437 1.0099742881412725 371
373 3 328.5345163642443 274.79074116404695 17.7903 0.825786091787531 372
374 3 325.6290947022889 273.76094786054745 17.2641975 1.0848875559770184 373
375 3 323.1593309194844 271.87848321582806 17.412945 0.8910539811861541 374
376 3 320.56092065881364 270.2042145618584 16.999785 0.9221528688790421 375
377 3 317.7549358879625 269.01905111600837 16.1821275 0.9131041117885456 376
378 3 314.73702624294526 268.2993766166406 15.954015 0.8152519961361631 377
379 3 311.66380482725117 267.83948099528294 15.959295 0.8152519961361631 378
380 3 308.59058341155713 267.3795853739253 15.964574999999998 1.0336464830298038 379
381 3 305.67273213821363 266.3323906144825 15.675164999999998 1.0336464830298038 380
382 3 302.7555023454395 265.2851958550397 15.3858375 1.0336464830298038 381
383 3 299.837651072096 264.23862257616634 15.096427499999999 0.8700355083289704 382
384 3 296.7544859672915 263.87257052078843 14.928539999999998 0.9928649280656289 383
385 3 293.6831289933056 264.3349520644237 15.059384999999997 0.9928649280656289 384
386 3 290.61239349988915 264.797333608059 15.190312500000001 0.9328112606442905 385
387 3 287.5068550945862 264.91044307169017 15.218445 0.7135653453705686 386
388 3 284.59397566579787 265.99181926245006 15.278174999999997 0.7135653453705686 387
389 3 280.92413290347764 267.3541046705798 15.353332499999999 0.7135653453705686 388
390 3 397.8588094393559 338.63233265589196 20.95896 1.1148677786449823 133
391 3 401.3782539038808 337.93938182100845 20.7788625 0.7262870526262325 390
392 3 404.4769560229204 337.9872358248524 20.484667499999997 0.7262870526262325 391
393 3 407.5327759826712 337.4863224859142 20.138332499999997 0.7201406097948444 392
394 3 410.588595942422 336.9860306275454 19.7919975 0.7201406097948444 393
395 3 413.69226990601675 337.09541120776026 19.657027499999998 0.8617698167559207 394
396 3 416.7356602543795 337.64480003111186 20.0604525 0.7269768960582691 395
397 3 419.8250401648781 337.3241160573002 19.923254999999997 0.5448625803646227 396
398 3 422.92933560904225 337.4614632631381 19.8959475 0.5977325538842406 397
399 3 426.03611697548405 337.424174428974 19.8612975 0.86552355939511 398
400 3 429.1093383911781 337.3191442127451 19.2644925 0.7744331523378241 399
401 3 432.18691017085797 337.74112951936917 19.1790225 0.8898793829099839 400
402 3 435.292448576161 337.6323704197237 19.180094999999998 0.910425530534422 401
403 3 438.35945518616103 337.13270004192435 19.19577 0.8985987552986973 402
404 3 441.4407558492573 336.7306021135211 19.1851275 0.510694200139457 403
405 3 444.53883648772745 336.5118409530915 19.045702499999997 0.510694200139457 404
406 3 448.9998240148967 336.197371784974 18.84498 0.510694200139457 405
407 3 368.46526442890763 295.8098355018001 22.724459999999997 1.1282296108871306 116
408 3 367.85372754861584 299.76804524832295 22.4278725 0.8771079572087678 407
409 3 366.72076847059554 302.6610372988904 22.520849999999996 0.8771079572087678 408
410 3 365.40820150801807 305.4775872394213 22.526295 0.8346173306787369 409
411 3 363.77930093561474 308.12074410108903 22.368554999999997 0.8030026141132448 410
412 3 362.6575285078437 311.0187079962117 22.343392499999997 0.9458996414359018 411
413 3 361.6364359323158 313.95271776435965 22.2442275 0.9929208613168751 412
414 3 360.13556035720944 316.6561582412594 21.8388225 0.8409191436524754 413
415 3 359.010059046022 319.5497717723962 21.658395 0.8964422177228716 414
416 3 357.3457340811628 322.1680694112879 21.432509999999997 0.8964422177228716 415
417 3 355.6814091163036 324.7869885307489 21.2067075 0.8177876368593242 416
418 3 354.01708415144435 327.40528616964053 20.9808225 0.8177876368593242 417
419 3 352.35275918658516 330.0235838085322 20.75502 0.7318928073622407 418
420 3 350.46470121674116 332.4908616690591 20.6618775 0.7318928073622407 419
421 3 348.57726472746657 334.95876101015534 20.568734999999997 0.8215973127497599 420
422 3 347.1957134216854 337.74112951936917 20.5051275 1.0598418890301082 421
423 3 345.8738242505669 340.53654912054037 20.093700000000002 0.7703686694139333 422
424 3 344.2884273180217 343.2076726078312 19.969537499999998 0.7703686694139333 423
425 3 342.7036518660461 345.878796095122 19.845374999999997 0.7703686694139333 424
426 3 341.1188764140703 348.5499195824129 19.72113 0.7924001555992427 425
427 3 339.20968810486664 350.9991745064271 19.5888 0.7462055048755744 426
428 3 337.5130461503985 353.6025566116531 19.5283275 0.9455578271227305 427
429 3 336.1892925375717 356.4091628630736 19.7444775 0.7370821701167494 428
430 3 334.42739512331644 358.9690413284414 19.749922499999997 0.7370821701167494 429
431 3 332.66549770906107 361.5282983132399 19.75545 0.9075853643322538 430
432 3 331.08445114050176 364.2012862422389 19.604309999999998 1.0055617760985167 431
433 3 329.6569102725848 366.9575525675378 19.787542499999997 1.0055617760985167 432
434 3 328.22936940466786 369.71444037340615 19.970775 0.9590563850901471 433
435 3 325.65768280848147 371.4272408226787 20.40852 0.683939366627164 434
436 3 322.9063883277377 372.8641038991367 20.6031375 0.821323861299223 435
437 3 320.10910428485823 374.2133382153089 20.730517499999998 0.9370497581276138 436
438 3 317.64244790490073 376.0504347784619 20.1413025 0.7872418668732042 437
439 3 314.83957053689664 379.35049660198786 19.5774975 0.7872418668732042 438
440 3 365.19006182815787 287.75606880291645 22.9568625 1.2766888893059374 114
441 3 366.8046683474649 290.53160102586685 23.0507475 1.0935820691429559 440
442 3 368.72939367090356 292.9578611688132 22.715055 1.0935820691429559 441
443 3 371.74978923819845 293.38854720340896 23.4974025 0.9361859001361448 442
444 3 374.8031232756717 293.7502488948011 24.09198 0.9229235047851009 443
445 3 377.8340840126464 294.3375480328862 24.5600025 0.8582646663444919 444
446 3 380.88120324442554 294.93230493780413 24.7382025 0.8160039876251397 445
447 3 383.8263996628228 295.91051535404324 24.950805 0.889083887781149 446
448 3 386.879733700296 296.0609136518386 25.690335 0.8916381729213922 447
449 3 389.93058181549156 296.3082629184607 26.4004125 1.0030572094038257 448
450 3 392.9000159760955 297.10562248900374 27.003487499999995 1.0030572094038257 449
451 3 395.86882865612995 297.90236057897744 27.6065625 0.9044655318738545 450
452 3 398.89481754854944 298.569209229946 27.912802499999998 0.9044655318738545 451
453 3 404.34209473936005 299.76928820946176 28.46415 0.9044655318738545 452
454 3 406.44829238906425 302.6610372988904 28.600027499999996 0.8789040360543403 453
455 3 408.9342146666732 304.5254790070971 28.7374725 0.8789040360543403 454
456 3 411.4201369442822 305.76844014590154 29.081249999999997 0.8789040360543403 455
457 3 413.90605922189116 307.6328818541083 29.4250275 0.8789040360543403 456
458 3 416.3919814995001 308.87584299291274 30.043777499999997 0.8789040360543403 457
459 3 418.87790377710905 310.11880413171724 30.662527499999996 0.8789040360543403 458
460 3 421.363826054718 310.7402847011195 31.2124725 0.8789040360543403 459
461 3 424.4712289017292 311.98324583992394 31.693777499999996 0.8789040360543403 460
462 3 428.5108526028437 313.53694726342957 32.071875 0.8789040360543403 461
463 3 429.4430734569471 315.7121292563374 32.175 0.8789040360543403 462
464 3 429.4430734569471 316.95509039514184 32.4499725 0.8789040360543403 463
465 3 430.6860345957516 318.19805153394634 32.8624725 0.8789040360543403 464
466 3 432.2397360192572 320.37323352685416 34.3062225 1.3819304089285125 465
467 3 436.18675911553083 320.48696447105476 35.475 0.9937598600855682 466
468 4 525.1100634273114 242.54522182061177 26.973705 0.7535141163717446 171
469 4 528.0558813262779 242.2916577482957 27.067259999999997 1.0148839846395503 468
470 4 530.3367150159842 240.27619626172424 26.234505 0.7917662454184524 469
471 4 532.616927225121 238.26073477515274 25.401749999999996 0.5952752197128242 470
472 4 535.1948286270015 236.8592960911507 24.043305 0.7584735313155744 471
473 4 537.9945985921586 235.98984477455696 22.676774999999996 0.767789525050914 472
474 4 540.9895134561079 235.25401178038473 22.1711325 0.92099070021426 473
475 4 543.980699436641 234.54738837297438 21.56253 0.6749154687594434 474
476 4 546.9507550778143 233.64251266392472 21.38796 0.6258122889709725 475
477 4 550.0053320764263 233.1086608548082 21.1232175 0.9607903158787794 476
478 4 553.0344283716928 232.7755472696086 20.3153775 1.020651324323603 477
479 4 556.0498520944324 233.01792469167546 19.372484999999998 0.8692337983944415 478
480 4 558.9931840711214 233.23233548811925 18.0812775 0.8202673443312392 479
481 4 560.880620560396 234.1919014872763 17.1226275 0.8202673443312392 480
482 4 412.58292708963376 158.98840222561958 19.0767225 0.8282409400366698 226
483 4 413.763740171498 156.71564778331557 18.9462075 0.9147075316576033 482
484 4 415.31184826987896 154.0246369178039 18.773699999999998 0.9147075316576033 483
485 4 417.23719507388716 151.5878116051777 18.9085875 0.7898831592931636 484
486 4 419.1637848390341 149.14974333141274 18.932925 0.7259949567586135 485
487 4 421.54405541984465 147.15292626192334 19.008082499999997 1.0119692407690537 486
488 4 424.02438437232894 145.28848455371661 19.23636 0.9912987970307352 487
489 4 426.7912158673077 143.87834514174293 19.094872499999997 0.9578196387570367 488
490 4 429.5580473622865 142.46882721033867 18.9533025 0.9578196387570367 489
491 4 431.9911437914963 140.53726560063652 18.836565 0.953463059965527 490
492 4 434.3540129163636 138.54977073968814 18.37275 0.7301650913793024 491
493 4 436.68456505162203 136.49826338009134 18.2056875 0.9677446834503904 492
494 4 438.72302131926136 134.1527957111673 18.2205375 0.7159207567286032 493
495 4 441.1399592536667 132.20321116495248 18.37539 0.7257774385593228 494
496 4 443.2890390626596 129.962152231688 18.53016 0.8006596323665985 495
497 4 445.80914277158564 128.14432156618645 18.534285 0.8933658889043306 496
498 4 447.96257294456444 125.90388411349137 18.5607675 0.8933658889043306 497
499 4 450.1153816369738 123.66344666079631 18.5871675 0.8828504376700446 498
500 4 452.5254832851156 121.71945543970611 18.93243 0.9122837574369346 499
501 4 455.15993941881175 120.079989697623 19.15683 0.8960631145755362 500
502 4 457.4873841512231 118.02910381859562 19.395337499999997 0.8960631145755362 501
503 4 459.8148288836345 115.97821793956822 19.6337625 0.8960631145755362 502
504 4 462.14227361604594 113.92671057997143 19.8721875 0.8121694525119278 503
505 4 463.67919506417763 111.2263775059187 19.89504 0.8121694525119278 504
506 4 465.2167379928788 108.52604443186597 19.9178925 0.8121694525119278 505
507 4 466.7536594410105 105.82508987724384 19.940745 0.8121694525119278 506
508 4 468.2905808891423 103.12475680319112 19.9635975 0.6880784272193828 507
509 4 470.30728533685254 100.7618876783238 19.859234999999998 1.0034300977454669 508
510 4 472.7018499707593 98.78247206477768 19.764195 1.3762997949697282 509
511 4 475.7937158035355 98.64698930064799 20.1290925 1.2339372409367573 510
512 4 478.58167763787395 99.80853648486078 21.0996225 0.9850591321139368 511
513 4 480.46289932145453 102.24038995293174 21.7012125 0.9635807636353954 512
514 4 482.18005013471287 104.8120765491182 22.108845 0.6501681124858463 513
515 4 483.35775581373014 107.6696442072297 22.5349575 0.9256828785132468 514
516 4 485.0425896373796 110.2531389342348 23.036144999999998 0.8163147279098408 515
517 4 486.9996319504273 112.66324058237669 23.1979275 0.9874269730833592 516
518 4 489.0542467128711 114.9714194171366 23.634764999999998 1.0710161096679605 517
519 4 491.6744087934709 116.62331477060775 23.9612175 1.1836408184550342 518
520 4 494.5412986601234 117.8059922941802 24.230415 0.7756636838652403 519
521 4 497.1229289454203 119.52065718516099 24.530302499999998 0.7756636838652403 520
522 4 499.7051807112867 121.23470059557236 24.830189999999998 0.7756636838652403 521
523 4 502.28681099658354 122.94874400598373 25.1300775 0.823859502022384 522
524 4 505.2152274396069 123.9648647369564 25.4199 0.9813551079202993 523
525 4 508.3207658449099 123.98102323176086 25.269914999999997 0.8677795338620402 524
526 4 511.37472136295247 123.41298999132721 25.1741325 1.095614310604901 525
527 4 516.8773103244399 122.4105418328814 25.2236325 1.095614310604901 526
528 4 411.2827897384443 223.43220838921536 21.143759999999997 0.9221528688790421 205
529 4 414.4162947693704 221.23154569296202 21.3920025 1.0529185954869673 528
530 4 417.19742031744545 219.85185882888905 21.58431 1.0529185954869673 529
531 4 420.14945302210606 218.90099355770363 21.831975 0.7499530327090698 530
532 4 423.1021072073361 217.95012828651818 22.0797225 0.9610078340780701 531
533 4 425.9466237734901 216.7531567098495 22.5611925 0.7939725014398303 532
534 4 428.67803087601294 215.2957847746012 22.921552499999997 0.7131303089719871 533
535 4 431.516332636473 214.09881319793251 23.464979999999997 1.0415703602896824 534
536 4 434.53175635921264 213.41394161045125 23.8693125 0.8963862844716253 535
537 4 437.3501707414518 212.1560649379811 24.3448425 0.8431689033137116 536
538 4 440.13937553692904 210.7919150881432 24.516689999999997 0.9780239720683035 537
539 4 442.9279588518369 209.4277652383053 24.688454999999998 0.9780239720683035 538
540 4 445.7171636473142 208.06361538846735 24.8603025 0.9674090839429131 539
541 4 448.31930279140136 206.36573047286046 24.89421 1.0751675998715675 540
542 4 450.968674458763 204.76044616209447 25.219755 1.0751675998715675 541
543 4 453.6180461261248 203.1551618513285 25.545217499999996 1.1242769944657323 542
544 4 456.15057944643894 201.45727693572155 26.34027 0.9554642273990022 543
545 4 458.72785936775 200.05708121285832 27.7040775 1.2149572243472129 544
546 4 461.63949583539954 199.2379698223862 28.6506 0.8921912906281602 545
547 4 464.6928298728727 199.26717940914807 29.4157875 0.8967218839791025 546
548 4 467.7753734971078 199.39396144530613 29.9038575 1.051433256926096 547
549 4 470.81006311749894 199.8805807311481 30.511305 0.8527024152483419 548
550 4 473.86091123269455 199.93216361840845 31.2931575 0.8527024152483419 549
551 4 476.8452609269641 200.58969006083606 32.0412675 0.8527024152483419 550
552 4 479.80661584016576 201.4958087310245 32.38207499999999 1.002889409650087 551
553 4 482.6281376252519 202.7654935343133 32.762565 0.9256393748733887 552
554 4 485.1507272564556 204.5746234718432 32.9528925 0.9256393748733887 553
555 4 487.6733168876593 206.38375340937313 33.14322 0.710582238637438 554
556 4 490.4525779940261 207.7690335985707 33.283635 0.710582238637438 555
557 4 493.2318391003929 209.15431378776827 33.42405 0.5463037938050666 556
558 4 496.13415335950134 210.22885369226478 33.795465 0.5463037938050666 557
559 4 499.03646761860983 211.30339359676125 34.1669625 0.5463037938050666 558
560 4 501.93878187771827 212.3779335012577 34.538377499999996 0.6594343877756337 559
561 4 504.94923375590275 214.02112812675722 35.3214675 0.6594343877756337 560
562 4 378.9403194261824 253.19677729959676 20.140147499999998 1.0754659105448805 277
563 4 377.29898924239103 254.78217423214187 19.9718475 1.2184996635928058 562
564 4 374.2711359082634 255.34710006972853 19.4285025 1.2184996635928058 563
565 4 371.23023148217817 255.75354836211758 18.77106 0.8410682989891319 564
566 4 368.1905700172319 255.33218453606287 18.1228575 1.1892527879967365 565
567 4 365.1092693541355 255.0021783537103 17.815792499999997 0.8636218288527393 566
568 4 362.0372908995802 255.10720856993925 17.21082 0.8074834890186351 567
569 4 359.0454834384779 255.77778610432426 16.540425 0.8074834890186351 568
570 4 356.0536759773755 256.4489851192787 15.869947499999999 0.8074834890186351 569
571 4 353.06186851627314 257.1195626536637 15.1995525 0.8875736899975016 570
572 4 349.97808193089924 257.2388869229889 14.716927499999999 0.9509460636594479 571
573 4 346.9496071162021 257.82432161936583 14.221514999999998 0.9509460636594479 572
574 4 343.9205108209356 258.40975631574275 13.726019999999998 1.0287430013372203 573
575 4 341.06915796851814 259.5290428212362 13.031122499999999 0.9484663561875329 574
576 4 338.04689795951504 259.9920458454409 12.296624999999999 1.0105522650708165 575
577 4 334.9450884376285 260.1673033660123 12.2067825 0.8748395531304497 576
578 4 331.8600588911157 259.8205172082858 12.0379875 0.8002432403850989 577
579 4 328.9614735154237 260.91432301043375 11.7165675 0.888512125657299 578
580 4 326.1567317057114 262.23745514269115 11.4458025 0.9578507127855067 579
581 4 323.4302964477438 263.69109819452297 11.013584999999999 1.0341125934568556 580
582 4 320.6864597338329 264.87004683467904 9.8720325 0.83329357706591 581
583 4 317.7412633154357 265.2715232825129 8.6708325 0.8644483980100442 582
584 4 314.8843171378936 266.0315940188918 7.4002004999999995 0.8644483980100442 583
585 4 312.0273709603515 266.79228623584015 6.1295684999999995 0.8711417437425064 584
586 4 307.11581002036564 267.482751148446 5.671759499999999 0.8711417437425064 585
587 4 380.34610847417025 267.858125412365 32.793749999999996 1.0002605468415156 306
588 4 382.21055018237695 268.47960598176724 33.824999999999996 1.0002605468415156 587
589 4 384.3857321752848 270.65478797467506 33.824999999999996 1.0002605468415156 588
590 4 377.4779756463789 275.6465199081138 28.527262499999996 1.0174196253627112 320
591 4 374.7527833495501 277.8018145228008 31.55625 0.707288391619606 590
592 4 371.02389993313665 276.86959366869746 32.896875 0.8360032323485038 591
593 4 369.4701985096311 275.99952087153434 33.61875 0.8789040360543403 592
594 3 344.3362813218657 287.85426273288203 30.80847 1.037592884645508 338
595 3 340.6036690220359 287.48013143010184 31.03485 0.8795068722066606 594
596 3 337.54847054285443 286.9145841119458 30.97545 0.8795068722066606 595
597 3 334.6362125946356 285.848744935421 31.233014999999995 0.7650487957398501 596
598 3 331.7239546464167 284.78228427832676 31.490579999999998 0.7650487957398501 597
599 3 328.63643917762636 284.4622217850846 31.303635 0.8894878501512605 598
600 3 325.55327407282186 284.6486659559053 30.851535 0.7773106073741564 599
601 3 322.4955896713628 284.0980341714149 30.786112499999998 0.8995744797926588 600
602 3 319.3925371883375 283.9488788347584 30.67515 0.7628860433583304 601
603 3 316.388300115847 284.736294716191 30.534817499999996 0.9578693572025888 602
604 3 313.438753333464 285.69088887079283 30.264464999999994 0.9578693572025888 603
605 3 310.4885850705116 286.64610450596405 29.994112499999996 0.9523071061064388 604
606 3 307.3873970291944 286.6026008661059 29.7405075 0.9561789300538148 605
607 3 304.35643629221966 285.94383146253955 29.4869025 0.8614280024427494 606
608 3 301.3198822301203 285.28630502011197 29.5477875 0.4098341185311677 607
609 3 298.2143438248174 285.2713894864463 29.683417499999997 0.8862188623562047 608
610 3 295.1479586953867 285.74930804431665 29.4763425 0.8862188623562047 609
611 3 292.08157356595603 286.227226602187 29.26935 0.8981326448716456 610
612 3 288.9884647720411 286.4838980773501 29.0542725 0.7899515221557979 611
613 3 285.90902855065303 286.1308971139296 28.764202499999996 0.7132483902801735 612
614 3 282.84140046008355 286.61938084147977 28.67766 0.712539902431055 613
615 3 280.09383486275624 288.06556612647876 28.495499999999996 0.712539902431055 614
616 3 277.34689074599834 289.5111299309084 28.31334 0.712539902431055 615
617 3 274.5999466292405 290.9573152159074 28.1312625 0.8740378431959208 616
618 3 271.6379702354694 291.8957508757048 28.070294999999998 0.8839753175006626 617
619 3 268.54859032497086 292.228242980335 28.029127499999998 0.8839753175006626 618
620 3 265.45921041447235 292.5607350849652 27.987959999999998 0.6266264285168895 619
621 3 262.37542382909845 292.27174662019314 28.32192 0.7706856245043285 620
622 3 259.2717498655037 292.2903910372752 28.517362499999997 0.5501308711514455 621
623 3 256.2296024782797 292.91125012610803 28.3498875 0.5501308711514455 622
624 3 253.1868336104863 293.53148773437147 28.182412499999998 0.7112907264865564 623
625 3 250.13784993699898 294.1268661198588 28.126725 0.7696415371477326 624
626 3 247.0702218464295 294.6240505753806 28.14009 0.4628905362216062 625
627 3 243.97151972738993 294.57308916868965 28.4365125 0.4628905362216062 626
628 3 240.87219612778094 294.52212776199866 28.732935 0.4628905362216062 627
629 3 237.77349400874138 294.4711663553077 29.029274999999995 0.8853487895590415 628
630 3 232.2187006794242 293.97584634149405 29.605372499999998 0.8853487895590415 629
631 3 340.75531028097004 276.6191369992283 17.819174999999998 0.6601988088759985 369
632 3 341.81928501578665 274.6652020890277 15.346072499999998 1.5408616349417472 631
633 3 341.3861130589133 272.42973648088787 12.539505 1.5408616349417472 632
634 3 341.24068660567315 269.5485525611391 11.00715 1.255832001396798 633
635 3 340.69875554915444 266.71211524238726 9.48288 1.2330920273623704 634
636 3 339.18855776550697 264.18766116947535 8.154687749999999 1.3211496092409736 635
637 3 338.7075318047896 261.2915617160609 6.801382499999999 0.9939711634791648 636
638 3 338.47261214955563 258.38054672898085 5.39189475 0.6232580038307294 637
639 3 340.0232061702142 255.69077882460797 5.57352675 0.6232580038307294 638
640 3 341.57317871030335 253.00163240080448 5.75515875 0.7664409122153112 639
641 3 343.55072988214124 250.60458184462001 5.7488475 0.8912590697740569 640
642 3 345.4711048415942 248.2093957301438 5.1117989999999995 0.9427673793661143 641
643 3 346.52886477071684 245.3456132663383 4.34067975 0.9427673793661143 642
644 3 347.58662469983943 242.48245228310216 3.5695604999999997 0.7530915095845511 643
645 3 348.196297138423 239.4371974930312 3.4140067499999995 0.9362977666386371 644
646 3 347.63261426197516 236.38262049441917 3.3210705000000003 0.6957350678344185 645
647 3 346.50089814509374 233.50889434150326 2.8644494999999996 0.6001550851437706 646
648 3 344.49102998364685 230.0801860401111 2.6463937499999997 0.6001550851437706 647
649 3 361.6364359323158 313.95271776435965 22.2442275 0.9929208613168751 413
650 3 360.9801524510271 317.78538843586324 21.307769999999998 1.3957148479578543 649
651 3 362.5984878537505 320.332837289843 20.32734 1.0021684921895804 650
652 3 364.6164352625996 322.4551934343517 18.94662 1.1059681768911425 651
653 3 366.740034368247 324.59930139878935 17.9636325 0.7765337566624035 652
654 3 369.00843844656515 326.67566798116223 17.370045 0.9099345608845941 653
655 3 371.25819810780126 328.73525458816135 16.580849999999998 0.7980680583921912 654
656 3 373.22704855166756 331.08880150448755 15.92976 0.896025825741372 655
657 3 374.69063529260984 333.75619610836196 15.094282499999998 1.0576667070372003 656
658 3 376.1548435141215 336.4242121928058 14.258804999999999 1.0576667070372003 657
659 3 378.40273873364947 338.4508603296265 13.322925 1.006220545502083 658
660 3 380.43187279274775 340.7789265426073 12.8718975 0.9885394233025893 659
661 3 382.1490236060061 343.3388050079751 12.348104999999999 1.1026619002619225 660
662 3 384.29002416759687 345.5655698881433 11.89881 1.1026619002619225 661
663 3 386.4310247291876 347.7917132877422 11.449515 0.7100291209306699 662
664 3 388.67829846814607 349.8898316900441 10.8488325 0.6943180921361813 663
665 3 390.842915291374 352.05506999384147 10.142797499999999 1.0368408931565314 664
666 3 392.52712763445413 354.6037618089601 9.391387499999999 0.8776983637496999 665
667 3 393.491043997597 357.5359071353999 8.9132175 0.8776983637496999 666
668 3 394.45496036073985 360.4680524618396 8.43513 0.8776983637496999 667
669 3 395.4182552433133 363.40019778827934 7.9569435 1.1890912030486918 668
670 3 396.1292290147095 366.4087852247556 7.536919499999999 1.242476383960344 669
671 3 397.39829233742887 369.2129055538985 6.96743025 1.2051067573221874 670
672 3 399.4560145027197 371.4726089042451 6.22299975 1.0329317803749913 671
673 3 401.0196596153357 374.075991009471 5.34651975 0.8842425541455056 672
674 3 402.6274298483793 376.6514064890739 4.470047999999999 0.9388458369731862 673
675 3 406.35258438137635 380.6332324972341 2.8143802499999997 0.9388458369731862 674
676 3 383.8263996628228 295.91051535404324 24.950805 0.889083887781149 447
677 3 385.64920217287954 296.28837554023977 25.38855 0.9452470868380294 676
678 3 388.0822986020893 302.0072397398792 25.446959999999997 0.9452470868380294 677
679 3 388.76717018957055 305.03198567115993 25.70073 0.8755045373397101 678
680 3 389.4520417770519 308.05735308301 25.9545 0.8755045373397101 679
681 3 389.47876544153615 311.1510833574944 26.337547499999996 1.181353769959634 680
682 3 389.3588196916415 314.2516499182421 26.5662375 0.8499119674917259 681
683 3 390.2164628774166 317.2341351708035 26.3629575 1.1335121957270495 682
684 3 391.2269902832647 320.17249530293725 26.3741775 0.738635871540255 683
685 3 392.2381391696821 323.110855435071 26.385315 0.738635871540255 684
686 3 393.5395194820104 325.9174616864916 26.772157499999995 0.7086121452324329 685
687 3 395.35424274466493 328.4325935508624 27.032362499999998 0.6517963915776802 686
688 3 397.17020896845827 330.9483468958027 27.25932 0.8105971066713402 687
689 3 396.9011078819071 334.0371053257318 27.538335 0.6912666225404164 688
690 3 396.6326282759253 337.12586375566093 27.81735 0.6912666225404164 689
691 3 395.78430729869126 340.1133208527775 27.679822499999997 0.8301613149961227 690
692 3 395.0689831633093 343.1343379006418 27.850597499999996 0.7449936177652399 691
693 3 394.3816256535504 346.16219123476947 27.679575 0.8781706889824457 692
694 3 393.15979485410566 349.0135440871869 27.442635000000003 0.8781706889824457 693
695 3 391.9379640546608 351.8648969396044 27.205694999999995 0.8766232023646341 694
696 3 390.45076105208125 354.58449591130864 27.499064999999998 0.9316553067852024 695
697 3 388.879036692063 357.25996976258523 27.71802 1.1963314516822279 696
698 3 387.5490682735422 360.0678189751446 27.6278475 0.898256940985526 697
699 3 386.90770032591905 363.1037515566745 27.841192499999995 0.898256940985526 698
700 3 386.0096609031329 367.3546786513858 28.139925 0.898256940985526 699
701 4 496.13415335950134 210.22885369226478 33.795465 0.5463037938050666 558
702 4 494.63017038154794 209.29538987702261 33.380655 0.9933496829097627 701
703 4 499.14522671825523 213.49659852618174 32.360212499999996 0.9933496829097627 702
704 4 502.0276535991428 214.6450946184371 32.13738 0.6374836940643466 703
705 4 504.7279866731956 216.0651777195212 31.353795 0.8878160674195684 704
706 4 507.5432936525877 217.15028279369753 30.366929999999996 1.23131459293388 705
707 4 509.7352556208694 219.16015095514433 29.17167 0.9024332904119091 706
708 4 511.8750132213213 221.1215436321778 27.699457499999998 0.947111528546236 707
709 4 514.4522931426324 222.56089263091337 26.410559999999997 0.9241540363125174 708
710 4 517.2178816764723 223.7789945469418 25.45059 0.7310165197593835 709
711 4 519.5944233738664 225.7335509377118 24.874905 0.9024457200232973 710
712 4 522.2798409142536 227.26674350242715 24.468262499999998 0.9024457200232973 711
713 4 524.9652584546407 228.80055754771186 24.06162 0.9612937151399952 712
714 4 527.3007824344543 230.81788347599152 23.5828725 1.006748803986075 713
715 4 529.9768777663003 232.3398893904576 23.0222025 0.7773727554310965 714
716 4 532.6734819569366 233.82212054848196 22.447754999999997 0.7781309617257672 715
717 4 535.172455326503 235.64678750024694 22.070317499999998 0.9847173178007655 716
718 4 537.4893348892346 237.62620311379308 21.2600025 0.6965554221860294 717
719 4 539.3637202865517 240.03381883965733 20.481779999999997 0.6002197191229883 718
720 4 541.0429607850766 242.64403723114674 20.274375 0.7299413583743177 719
721 4 542.5289208265173 245.36860804740616 20.0713425 0.774414507920742 720
722 4 543.4518194720796 248.33182740231607 19.8682275 0.8925268901356374 721
723 4 544.9589098528801 251.01724494270312 20.420152499999997 0.8925268901356374 722
724 4 546.9277602967463 253.41864586287338 20.57682 0.7495677147560403 723
725 4 549.2589339125742 255.42292069919557 19.980179999999997 0.9113515365828313 724
726 4 552.874086384787 258.60490121453506 18.340327499999997 0.9113515365828313 725
727 4 550.6317844903837 261.02183914894033 17.7375 0.7930962138369733 726
728 4 548.767342782177 263.50776142654934 17.3937225 0.7930962138369733 727
729 4 546.9029010739703 264.12924199595153 16.912499999999998 0.8789040360543403 728
730 4 543.7954982269591 266.6151642735605 16.637527499999997 1.0002605468415156 729
731 4 541.9310565187524 269.1010865511695 16.3624725 1.1216108428229967 730
732 4 541.9310565187524 271.58700882877844 16.0187775 1.242961138804478 731
733 4 540.6880953799479 274.3836713910885 15.056249999999999 1.242961138804478 732
734 4 539.7136138471252 276.0007638326731 14.4375 1.242961138804478 733
735 3 388.76717018957055 305.03198567115993 25.70073 0.8755045373397101 679
736 3 390.3258434576314 306.97349096997254 26.29044 1.0657024507995714 735
737 3 392.09768456099715 309.42833921911136 27.220709999999997 1.0657024507995714 736
738 3 393.1896259214369 312.215058092311 28.330087499999998 0.7846316484817147 737
739 3 393.8583390141137 314.9905903152614 29.958885 1.100611014382895 738
740 3 394.8371709109222 317.8469150122341 30.934365 1.0468591599352954 739
741 3 396.5176543705859 320.43786750607205 31.3957875 1.0083646534665207 740
742 3 398.60396464206923 322.42101200303455 32.9486025 1.1346370755576678 741
743 3 401.2278556060855 323.7876477751501 34.21011 0.7140749594374785 742
744 3 403.63547133194976 325.1343961690447 35.71722 0.7140749594374785 743
