# Supplementary material for: Cross-Regional Gradient of Dendritic Morphology in Isochronically-Sourced Mouse Supragranular Pyramidal Neurons
Source: Front Neuroanat. 2018 Dec 4;12:103. doi: 10.3389/fnana.2018.00103 (PMC6288488; doi:10.3389/fnana.2018.00103)
Supplement: Supplementary file 3 [file Data_Sheet_1.ZIP › SWC reconstructions/X041.S3.Z2.C01-exported-000.swc-000.swc]

# Exported from "Simple Neurite Tracer" version 3.1.6-SNAPSHOT-b9f15e3b69824d8d9ebdf26f302be1ac12e484dc on 2018-06-22T16:55:43.040
# https://imagej.net/Simple_Neurite_Tracer
#
# All positions and radii in microns
# Voxel separation (x,y,z): 0.621480569402239, 0.621480569402239, 0.825
#
1 1 332.63504516116035 258.4743902949606 19.7918325 1.0041510152059736 -1
2 1 339.1506474507735 254.22470616138807 18.099345 1.1378998485470295 1
3 1 332.63504516116035 258.4743902949606 19.7918325 1.0041510152059736 1
4 1 332.63504516116035 258.4743902949606 19.7918325 1.0041510152059736 3
5 1 326.8186085121248 262.62712345970635 19.880354999999998 1.242961138804478 4
6 4 332.63504516116035 258.4743902949606 19.7918325 1.0041510152059736 1
7 4 332.63504516116035 258.4743902949606 19.7918325 1.0041510152059736 6
8 4 341.8453871997015 253.43666879938604 17.7375 1.317936554697164 7
9 4 344.51961808983935 251.6803647102553 18.303862499999997 1.2461990525710636 8
10 4 347.1422660927168 250.03903452646398 17.921062499999998 1.2880681985316924 9
11 4 349.78915183780094 248.47601089441736 17.3173275 1.4322268314102355 10
12 4 352.0196456013856 246.48105826663618 16.2058875 1.0541180529859135 11
13 4 354.8287377750837 245.35120659146293 15.2787525 1.0541180529859135 12
14 4 357.6378299487818 244.22073343572023 14.3516175 1.113885839345327 13
15 4 360.4581087727292 243.27981185364524 13.150995 1.333485998543608 14
16 4 363.1031300761051 242.39668796452466 11.33088 1.3911158917442776 15
17 4 365.6642515026117 240.96168932977488 9.9779625 1.367878733254328 16
18 4 369.65415675817417 239.50120999167964 7.486528499999999 1.6378747518254366 17
19 4 373.5850213596433 238.18367118454688 2.0289967499999997 1.6940193064652347 18
20 3 332.63504516116035 258.4743902949606 19.7918325 1.0041510152059736 1
21 3 332.63504516116035 258.4743902949606 19.7918325 1.0041510152059736 20
22 3 337.2955279511078 252.9531569163911 24.280244999999997 0.949323999373308 21
23 3 342.67382079871476 249.89298659265447 23.517532499999998 0.949323999373308 22
24 3 345.51958032600754 248.64816101214177 23.4063225 0.8159853432080576 23
25 3 348.4641552638354 247.67492244045786 23.67486 0.5613467309874477 24
26 3 351.4081087210938 246.70168386877398 23.9433975 0.5613467309874477 25
27 3 354.31663778589626 245.62714396427748 24.2214225 0.999825510442934 26
28 3 357.1468602989541 244.3537302775723 24.4077075 0.8245369158430325 27
29 3 360.11753742069675 243.44699012681446 24.548782499999998 0.6819506288050767 28
30 3 363.15471296336545 242.79754293178908 24.4086975 0.77388624943675 29
31 3 366.2099114425469 242.2717703700748 24.681442499999996 0.677022287889717 30
32 3 369.2657314022978 241.7459978083605 24.954105 0.677022287889717 31
33 3 372.3414387402694 241.62045873334125 25.518569999999997 0.889351124425992 32
34 3 375.3581054241479 241.00830037248008 26.082952499999998 0.889351124425992 33
35 3 378.3747721080263 240.39552053104944 26.6474175 0.9004134785613518 34
36 3 381.47098830478825 240.37314723055096 26.999774999999996 0.9004134785613518 35
37 3 384.5665830209809 240.3513954106219 27.352215 0.9361423964962866 36
38 3 387.3719463112625 239.3017147289015 28.451445 0.9532082529320721 37
39 3 390.03312610944295 238.48446778013755 30.28344 0.9461047300238045 38
40 3 392.6191067587257 237.67778600105345 32.30576249999999 0.9034152297115647 39
41 3 395.083898696975 237.03517509229155 34.521135 0.9034152297115647 40
42 3 397.74756441743295 236.1626163728508 35.475 0.9034152297115647 41
43 3 402.4086686879497 233.67669409524186 35.475 1.18636911815471 42
44 3 405.0170226377309 232.22988732967346 35.475 1.242961138804478 43
45 3 332.63504516116035 258.4743902949606 19.7918325 1.0041510152059736 1
46 3 332.63504516116035 258.4743902949606 19.7918325 1.0041510152059736 45
47 3 330.758795322135 250.5169530843343 18.492539999999998 0.8824775493284033 46
48 3 334.3677329886538 245.8496340081235 15.9001425 0.8824775493284033 47
49 3 336.4521788184289 243.767674100626 14.5882275 0.8824775493284033 48
50 3 337.8175716294056 241.1294890835135 13.379107499999998 1.2375977614905367 49
51 3 338.6683785289173 238.2340111106685 12.39645 1.2375977614905367 50
52 3 338.6236319279203 235.13717343333713 12.05952 1.136632028185449 51
53 3 338.8747100779588 232.07824607073928 11.4152775 0.957937720065223 52
54 3 338.6105808359629 229.01931870814144 10.777304999999998 0.9598332358018998 53
55 3 338.0674068183053 225.99768017970777 10.1393325 1.0277921360660347 54
56 3 337.4832150830672 222.99779347120318 9.3936975 0.8598743010192439 55
57 3 337.0494216456244 219.92767945835612 9.124665 0.87267680074893 56
58 3 336.61624968875105 216.85756544550907 8.85555 0.87267680074893 57
59 3 336.2464687499568 213.77937218525975 8.56812 0.763625605235919 58
60 3 335.87606633059306 210.7055292889963 8.22367425 0.7754585952773376 59
61 3 335.88601001970346 207.61925678134477 7.738524749999999 1.1040415871259954 60
62 3 335.812675312514 204.53609167654025 7.236759749999999 0.7758501280360611 61
63 3 336.3807085529476 201.4889724447611 7.529997749999999 0.7758501280360611 62
64 3 336.9487417933813 198.4418532129819 7.823227499999999 0.6990351296579443 63
65 3 337.9505684712577 195.54326783728987 8.4870225 0.8411428766574603 64
66 3 338.93685813489907 192.6129869525583 8.900924999999999 0.888244889012456 65
67 3 339.5956275384654 189.59196990469403 9.313012500000001 0.888244889012456 66
68 3 340.15744597320503 186.55417288145588 9.757109999999999 0.6912790521518043 67
69 3 340.1288578670125 183.46168556811034 10.155832499999999 0.8476746374418779 68
70 3 340.9013582147795 180.45869145675874 10.421399999999998 0.8476746374418779 69
71 3 341.6738585625465 177.4550758648377 10.6869675 1.0281215207678178 70
72 3 343.21388741352524 174.75722871306257 10.7749125 0.7205818609991199 71
73 3 345.2896325153287 172.44532099488626 10.7463675 0.9633197417962465 72
74 3 347.30820140474725 170.0986103648234 11.110439999999999 0.9633197417962465 73
75 3 349.32614881359626 167.75189973476054 11.47443 0.8950811752758806 74
76 3 353.0780270110776 164.61155841757105 12.649394999999998 0.8950811752758806 75
77 3 332.63504516116035 258.4743902949606 19.7918325 1.0041510152059736 1
78 3 332.63504516116035 258.4743902949606 19.7918325 1.0041510152059736 77
79 3 327.10759697689684 264.8395942867783 18.5201775 1.0288735122567947 78
80 3 322.21778785684 268.07440065051696 15.78291 1.0288735122567947 79
81 3 321.61619466565867 271.03264816087164 14.8047075 1.0302780583436437 80
82 3 320.5373043971764 273.94552758965995 14.677987499999999 0.8650077305225063 81
83 3 319.4180178916829 276.83851964022733 14.43585 0.7977386736904079 82
84 3 318.24466257665154 279.7159746765597 14.422649999999999 1.0136596679178278 83
85 3 316.5542354278774 282.3230856652021 14.4093675 0.9223393130498628 84
86 3 315.2491262321327 285.1402570863024 14.246429999999998 0.5520991001147424 85
87 3 313.3001631664873 287.5373076424869 13.802085 0.8612850619117869 86
88 3 311.1746996191317 289.7957680316946 13.5380025 0.6683588487522499 87
89 3 308.7739201795308 291.76275403385273 13.333402499999998 0.6683588487522499 88
90 3 306.37314073992997 293.7297400360108 13.128884999999999 0.8601539672754748 89
91 3 304.049424890935 295.79119108471804 13.036154999999999 0.8601539672754748 90
92 3 301.72570904194 297.8526421334252 12.943507499999999 0.8716886466435804 91
93 3 299.45854792476064 299.9706479139481 13.17855 0.6577066717926954 92
94 3 297.5717329160554 302.43979021618316 13.176899999999998 0.6577066717926954 93
95 3 295.6849179073502 304.9089325184183 13.17525 0.6577066717926954 94
96 3 293.79872437921443 307.37807482065335 13.173599999999999 0.6577066717926954 95
97 3 291.91190937050925 309.8472171228884 13.171949999999999 0.8119892231468013 96
98 3 290.2202392605964 312.45370663096145 13.176157499999999 0.8741621393098012 97
99 3 289.0549631929672 315.3342690701408 13.207919999999998 0.9734747343002791 98
100 3 287.16752670369254 317.777309188461 13.679572499999999 0.9424628538871074 99
101 3 285.2372080551292 320.20791969539323 13.863959999999999 1.0177800840929647 100
102 3 283.4610165877776 322.7559900299423 14.003715 0.7383872793124941 101
103 3 281.9079366448414 325.44389349260706 14.179934999999999 1.0873424042261572 102
104 3 279.94654396780794 327.8527521796101 14.079945 0.7893673304205598 103
105 3 277.8384818763956 330.1360717915939 14.0628675 0.893254022401838 104
106 3 275.08283703166603 332.2615353389496 14.094794999999998 0.893254022401838 105
107 3 332.63504516116035 258.4743902949606 19.7918325 1.0041510152059736 1
108 3 332.63504516116035 258.4743902949606 19.7918325 1.0041510152059736 107
109 3 330.37223440796686 266.6996856309992 21.2522475 0.9899128953609683 108
110 3 330.5387912005666 271.6646938999537 21.4995825 0.9899128953609683 109
111 3 331.00800903046525 274.72983606824556 21.7777725 0.9048259906041078 110
112 3 332.06328303731027 277.65265918614426 21.781155 0.9048259906041078 111
113 3 333.1185570441553 280.5748608234736 21.784454999999998 1.3319571563428787 112
114 3 334.85621671620396 283.1484118613683 21.933284999999998 1.2284868563430997 113
115 3 337.4061514924614 284.904715950499 22.285559999999997 0.7582187242821197 114
116 3 340.3457545857339 285.9021922643896 22.467389999999998 0.7915362976077737 115
117 3 343.3854160506803 286.52678023663884 22.689975 0.9101707235009671 116
118 3 346.26349256758203 287.64420230042407 23.1555225 0.9101707235009671 117
119 3 349.1415690844838 288.7622458447787 23.6209875 1.049289148961658 118
120 3 351.9108865017402 290.06051875426 24.350699999999996 1.0190479044545453 119
121 3 354.8212800082509 291.00081885576554 25.07769 0.993467764217949 120
122 3 357.7751771546197 291.94609080182636 25.3427625 1.0205208134040284 121
123 3 360.847155609175 292.29722732353866 25.7511375 0.8647715679061334 122
124 3 363.7587920768244 293.299054001415 26.301164999999997 0.9393492362344021 123
125 3 366.43613036980935 294.8328680466998 26.793359999999996 0.9393492362344021 124
126 3 369.11284718222475 296.3673035725539 27.2854725 0.8522425196269843 125
127 3 371.05310951989856 298.7861059486674 27.55203 0.9020666168759619 126
128 3 372.9442748925896 301.24841196463905 27.387937499999996 0.9818398627644331 127
129 3 374.34322765431403 304.0220797458813 27.284565 1.0553050808734719 128
130 3 376.0541636618784 306.5838226529573 26.747077499999996 1.1072359972527228 129
131 3 377.23435526317326 309.42709625797255 26.18154 0.7834073317599923 130
132 3 377.909283161544 312.45867847551665 26.040464999999998 1.271244719517974 131
133 3 377.2026597541337 315.47907404281153 25.808144999999996 0.7784789908446326 132
134 3 376.3158069815967 318.45348004797063 25.592985 1.0916119757379505 133
135 3 375.75461002742645 321.49562743519465 25.2074625 1.0723398632807872 134
136 3 332.63504516116035 258.4743902949606 19.7918325 1.0041510152059736 1
137 3 332.63504516116035 258.4743902949606 19.7918325 1.0041510152059736 136
138 3 333.23166650778654 266.0583176833761 19.245435 1.2016202513278411 137
139 3 334.76858795591824 269.4335786557997 18.732615 1.2016202513278411 138
140 3 335.8717159666072 272.30979073099326 18.19125 0.8021263265103877 139
141 3 336.35336340789394 275.3606388461888 17.7344475 0.8263454242999929 140
142 3 336.72003694384125 278.4413180287157 17.50254 0.8339585612751704 141
143 3 336.1227941166457 281.4903017022031 17.5567425 0.8339585612751704 142
144 3 335.52555128945016 284.5392853756905 17.6108625 0.8930365042025472 143
145 3 335.05011865385745 287.59199793259427 18.0540525 0.9047576277414735 144
146 3 335.13961185585134 290.6969148573279 18.1721925 0.9331033565119096 145
147 3 336.0693467876771 293.5923928301729 19.020622499999998 0.9203567900334696 146
148 3 337.32225161559205 296.4021064844404 19.599525 0.9645813473521331 147
149 3 338.00339431965693 299.39577838725097 20.235517499999997 1.764594639926553 148
150 3 339.5048913753327 301.9730583085621 21.394395 1.1315172430992684 149
151 3 341.99392105578863 303.7486282953443 22.129634999999997 0.8406084033677743 150
152 3 344.47176408599535 305.5677019219847 22.7334525 1.0193400003221642 151
153 3 346.18518601583736 308.1468462850039 23.0750025 0.9911682861111608 152
154 3 347.62018465058713 310.826049019697 23.936549999999997 1.2415690223290168 153
155 3 349.75807780933087 313.03851984676896 24.5133075 0.9730769867358615 154
156 3 352.57649219157 314.30261132493314 24.959302499999996 0.7210479714261716 155
157 3 355.399256937795 315.552408750001 25.432109999999998 0.9524811206658714 156
158 3 358.40722289370177 316.2758121327852 25.822499999999998 0.9524811206658714 157
159 3 361.4145673690392 316.99921551556946 26.212807499999997 0.5900112792899872 158
160 3 364.2466543238053 318.17505675287845 26.879984999999998 0.5900112792899872 159
161 3 367.0787412785713 319.3508979901875 27.547162500000002 0.8700168639118884 160
162 3 369.71319741226733 320.97544819860497 27.9159375 0.8700168639118884 161
163 3 372.34703206539405 322.6006198875918 28.284794999999995 0.8700168639118884 162
164 3 374.98148819909017 324.22517009600926 28.65357 1.2390644556343258 163
165 3 377.6209161773414 325.84847734328787 28.963027499999995 0.9893100592086481 164
166 3 380.01485933067886 327.8254070345564 29.1276975 0.9893100592086481 165
167 3 382.4094239645857 329.80233672582494 29.292367499999997 0.9696464139927612 166
168 3 385.2303242691025 331.0968807518898 29.484344999999998 0.9696464139927612 167
169 3 388.0518460541886 332.3914247779546 29.676322499999998 0.9758736492981718 168
170 3 390.5794075299475 334.1477288670854 30.24516 1.047306625945265 169
171 3 392.9609210718969 336.07804751564873 30.918029999999998 0.800547765864106 170
172 3 395.29520209057165 339.099064563513 32.0699775 0.800547765864106 171
173 4 363.1031300761051 242.39668796452466 11.33088 1.3911158917442776 16
174 4 363.1031300761051 242.39668796452466 11.33088 1.3911158917442776 173
175 4 365.3006853695115 243.69061051002012 11.8962525 1.1323562418679614 174
176 4 368.113506426626 245.00566339487526 12.0373275 1.1323562418679614 175
177 4 370.88655272729875 246.4064805983079 11.9396475 0.8498746786575617 176
178 4 373.6595990279715 247.80729780174056 11.841967499999999 0.8498746786575617 177
179 4 376.43202384807495 249.2081150051732 11.744287499999999 0.8498746786575617 178
180 4 379.0652370206322 250.85628147522792 11.6466075 1.0027153950906544 179
181 4 381.34296330749146 252.95875024151573 11.3586 1.022285818221131 180
182 4 383.5591630179798 255.13703963727056 11.4185775 1.022285818221131 181
183 4 385.7747412478988 257.314707552456 11.478472499999999 1.022285818221131 182
184 4 387.9909409583872 259.4929969482109 11.53845 0.7035595082031926 183
185 4 390.2972553514389 261.57184945286133 11.374275 0.7035595082031926 184
186 4 392.6029482639212 263.65070195751184 11.2100175 0.7035595082031926 185
187 4 394.9092626569729 265.7295544621623 11.0458425 0.7623764292914205 186
188 4 397.56236320775105 267.34788986488576 11.035942499999999 0.5564382774503088 187
189 4 400.00664628721006 269.2657789020611 11.082885 0.7806479580318464 188
190 4 402.44285011926684 271.1898827449304 11.2756875 0.6227483897638195 189
191 4 404.73114157580585 273.25817007990105 11.770605 0.7328623170505082 190
192 4 407.1232202874351 275.2406930962942 11.8769475 0.778056384057439 191
193 4 409.65637508831867 277.03987934471365 11.945174999999999 0.7721958222879759 192
194 4 412.5145642269995 278.24928053277046 12.150599999999999 0.8177627776365481 193
195 4 415.2416209655365 279.6873865703672 11.6393475 0.8795752350692947 194
196 4 417.9643273400877 281.1845332620572 11.56551 0.9466143440907143 195
197 4 420.16001819178587 283.37463078863067 11.301015 0.9587953632509981 196
198 4 421.8933274998487 285.9233226037493 10.77582 1.0596119412194294 197
199 4 423.14001752206957 288.74173698598844 10.250625 1.124202416797404 198
200 4 423.6974855928234 291.6285142308618 8.9165175 1.1752135419339398 199
201 4 424.7987491618042 294.35929985281524 7.597614749999999 1.3491845977267087 200
202 4 427.02799996425006 296.44312420202095 6.8173875 1.0048097846095398 201
203 4 428.6910819679704 298.9744145611963 5.89659675 0.8766169875589401 202
204 4 430.1702057231477 301.61570698115577 4.965452249999999 0.8262894910487468 203
205 4 430.73451008016497 302.68651800223586 4.590729 0.8262894910487468 204
206 4 352.0196456013856 246.48105826663618 16.2058875 1.0541180529859135 12
207 4 352.0196456013856 246.48105826663618 16.2058875 1.0541180529859135 206
208 4 353.28684448239676 243.3543895219735 17.13492 0.9583789712694987 207
209 4 354.4782227339408 240.4986863055702 17.50947 0.9583789712694987 208
210 4 355.89022658762275 237.73682665514667 17.75598 1.0061708270565308 209
211 4 357.414096943797 235.05886688159242 18.295199999999998 0.9146888872405212 210
212 4 358.95101839192876 232.43124703415975 19.121107499999997 0.8238843612451601 211
213 4 360.2051661809825 229.896227791568 20.8296 1.5825381219258614 212
214 4 360.86144966227124 227.223239862569 22.744425 1.1371167830295825 213
215 4 360.8968740547272 224.53471491933493 24.813277499999998 0.9716662258433185 214
216 4 361.2908927357282 221.9767008956753 27.09564 1.0266734710411107 215
217 4 361.5736663948062 219.31800701977252 29.196914999999997 1.0266734710411107 216
218 4 361.85706153445363 216.65869166330035 31.298189999999995 1.0255299467934105 217
219 4 362.8489445232196 212.41087197143602 34.46553 1.0255299467934105 218
220 4 349.78915183780094 248.47601089441736 17.3173275 1.4322268314102355 11
221 4 349.78915183780094 248.47601089441736 17.3173275 1.4322268314102355 220
222 4 353.19735128040287 249.5151264064579 18.9551175 0.8678416819189805 221
223 4 356.27492306008276 249.44924946610126 19.518674999999998 0.8678416819189805 222
224 4 359.3431726312216 249.43744133528264 20.168609999999997 0.7028075167142159 223
225 4 362.43628142513654 249.5723026188429 20.521545 0.8534979103771768 224
226 4 365.4759428900829 249.96818574155213 21.196725 1.091773560685995 225
227 4 368.5162258355986 250.36406886426136 21.871822499999997 1.091773560685995 226
228 4 371.55588730054495 250.75995198697058 22.547002499999998 0.9495725916010689 227
229 4 374.6284872356696 250.97187686113676 23.091915 0.7917351713899823 228
230 4 377.69611532623907 250.87741181458762 23.738055 1.395348174421907 229
231 4 380.21435459345696 251.74126980605672 25.8654825 1.2845257592860995 230
232 4 381.4685023825107 252.45970134428572 29.5172625 1.3224920072708823 231
233 4 382.1459162031591 252.76795570670922 33.437167499999994 1.3224920072708823 232
234 3 354.31663778589626 245.62714396427748 24.2214225 0.999825510442934 27
235 3 354.31663778589626 245.62714396427748 24.2214225 0.999825510442934 234
236 3 354.2439245592762 247.97074719149333 25.4374725 0.7475976213510354 235
237 3 354.2439245592762 249.83518889970006 26.4 0.8334054435684024 236
238 3 355.4868856980807 253.56407231611348 27.9124725 0.9192132657857697 237
239 3 354.86540512867845 256.04999459372243 29.3562225 0.8789040360543403 238
240 3 354.86540512867845 257.29295573252693 31.2124725 0.8789040360543403 239
241 3 357.3513274062874 261.02183914894033 33.0 0.8789040360543403 240
242 3 357.3513274062874 262.26480028774483 34.5812775 1.0002605468415156 241
243 3 358.5942885450919 264.12924199595153 35.26875 1.1216108428229967 242
244 3 358.8627681510736 265.8320987561137 35.475 1.242961138804478 243
245 3 359.2157691144941 270.34404768997393 35.475 1.242961138804478 244
246 3 353.49193307029947 275.96347499850896 35.475 1.242961138804478 245
247 3 342.67382079871476 249.89298659265447 23.517532499999998 0.949323999373308 23
248 3 342.67382079871476 249.89298659265447 23.517532499999998 0.949323999373308 247
249 3 340.1754689097178 250.2944630404883 24.259619999999998 0.9941824668727616 248
250 3 343.10512831387985 244.89379689238285 25.5011625 0.9941824668727616 249
251 3 345.32629986892346 242.89387242004645 26.63034 0.9836918748612518 250
252 3 348.71771933615145 243.39602872012347 30.821505 1.6456867625828229 251
253 3 351.2011556914829 243.79129036226328 33.895042499999995 1.6484399215052745 252
254 3 354.3011007716612 242.72669414687726 34.65 1.7564408148559958 253
255 3 338.6105808359629 229.01931870814144 10.777304999999998 0.9598332358018998 54
256 3 338.6105808359629 229.01931870814144 10.777304999999998 0.9598332358018998 255
257 3 339.2507058224472 230.86698044097432 10.7754075 0.8464751799429315 256
258 3 340.488073636127 224.84918408745244 9.53007 0.8464751799429315 257
259 3 341.39419230631546 221.89839434393062 9.05916 0.7260757492326357 258
260 3 342.3941545424837 218.98551491514232 8.5069875 0.6715532588789773 259
261 3 342.9541085355151 215.94461048905717 8.0965665 0.8821730238493961 260
262 3 342.0343172927998 213.07523470012703 7.091171999999999 0.7665092750779454 261
263 3 340.0872186688626 210.67259081881798 6.68476875 0.7665092750779454 262
264 3 338.14012004492537 208.2705684180783 6.278357249999999 0.8361523876851603 263
265 3 336.6087919219183 205.5665064606092 6.2362905 0.8826080602479777 264
266 3 334.79282569812494 203.05075311566893 6.01417575 0.9291942437303695 265
267 3 333.3472618936953 200.3000801154946 6.05793375 0.9261489889402985 266
268 3 331.6798295259891 197.69172616571342 5.70829875 0.9627541944780904 267
269 3 330.2510456969334 194.96777683002338 5.12182275 0.9446131766572391 268
270 3 329.976972765827 191.91257835084198 4.464149249999999 0.8933534592929424 269
271 3 330.66681619786345 188.95743824333434 3.57636675 0.8933534592929424 270
272 3 331.3566596298999 186.0022981358267 2.6885925 0.8365128464154137 271
273 3 331.91909954520895 182.74573995215894 1.239579 0.8365128464154137 272
274 3 330.758795322135 250.5169530843343 18.492539999999998 0.8824775493284033 47
275 3 330.758795322135 250.5169530843343 18.492539999999998 0.8824775493284033 274
276 3 328.51711490830115 250.2559312451854 18.2139375 0.9260930556890523 275
277 3 325.62039397431727 249.14410250652475 18.4409775 0.9260930556890523 276
278 3 322.77587740816324 247.9098420956919 18.7077825 0.7157156681407004 277
279 3 319.9475193368137 246.70603423275978 19.3131675 0.9480748234288094 278
280 3 317.3528379595593 245.24928377808092 20.499435 0.7023041174530001 279
281 3 315.0197999020233 243.44699012681446 21.80442 0.7032860567526557 280
282 3 312.9434333196504 241.2202252466462 22.6281 0.606712948112103 281
283 3 310.8664452567081 238.993460366478 23.4518625 0.606712948112103 282
284 3 308.7714342572532 236.78409694225303 24.2755425 1.2180646271942241 283
285 3 307.6067796701934 234.31930500400375 26.255542499999997 0.7072262435626658 284
286 3 306.20471950562194 231.66682593379502 27.327877499999996 0.8922037202395483 285
287 3 304.9275769355003 228.8428182264312 27.627105 0.8922037202395483 286
288 3 303.6510558459481 226.01818903849806 27.926332499999997 0.8845470796245126 287
289 3 301.51937749289846 223.83306335647978 28.696222499999998 1.2709774828731308 288
290 3 298.74943859507266 222.77965379134298 29.93595 0.7384245681466582 289
291 3 295.85396062222765 221.80455077795088 30.688679999999998 0.8036986723509754 290
292 3 293.178486770951 220.31424037252432 31.386052499999998 0.8036986723509754 291
293 3 290.50301291967435 218.82392996709774 32.0833425 0.6970961102814093 292
294 3 288.3029717039904 216.6773360803824 32.690295 1.0255113023763285 293
295 3 285.9052996672366 214.85826245374207 33.71742 0.9990548745368751 294
296 3 283.52813648927304 212.9509385862466 34.52097 0.940685419458617 295
297 3 280.81723824554047 211.43266155519692 34.475595 1.0534282095538772 296
298 3 277.42954766172886 210.66824045483216 34.780432499999996 1.0534282095538772 297
299 3 319.4180178916829 276.83851964022733 14.43585 0.7977386736904079 83
300 3 319.4180178916829 276.83851964022733 14.43585 0.7977386736904079 299
301 3 320.2843618054296 275.5141445468312 14.966242499999998 0.7956318545601343 300
302 3 319.28502104983085 281.5686082539478 13.6602675 0.7956318545601343 301
303 3 318.784729191462 284.5964615880755 13.0073625 0.7956318545601343 302
304 3 318.7977802834195 287.6448237809935 12.2094225 0.9552591388110994 303
305 3 318.9077823442037 290.6782704402458 11.3265075 0.934588695072781 304
306 3 318.57280431729583 293.68437195444443 10.380975 1.0117392929583748 305
307 3 317.8860682881064 296.68923050750425 9.8576775 0.8360902396282202 306
308 3 317.68160118077304 299.7319993752976 9.064935 0.8770458091518276 307
309 3 316.8848630907994 302.67533135198664 8.275409999999999 0.763625605235919 308
310 3 315.99490291541537 305.6087196395652 7.59748275 0.8125174816307932 309
311 3 314.58911386742756 308.36809336771114 7.260800249999999 0.8409626472923336 310
312 3 312.7532602654133 310.8422075145014 6.720986249999999 0.6649034167863734 311
313 3 310.7067247503718 313.1317419321793 6.0904635 0.6649034167863734 312
314 3 308.66018923533017 315.4212763498571 5.459949 0.8085027171524547 313
315 3 307.20095285837374 318.1203664627711 4.8074069999999995 0.8186639244621813 314
316 3 305.7218291031964 320.71069747603957 3.65013825 0.7537937826279757 315
317 3 304.2818586238914 323.3575832211237 2.64480975 0.7843768414482598 316
318 3 303.1737587686472 326.24311750485833 2.2198439999999997 0.7079471610231725 317
319 3 302.4708642446533 329.64820954461317 2.0056905 0.7079471610231725 318
320 3 327.10759697689684 264.8395942867783 18.5201775 1.0288735122567947 79
321 3 327.10759697689684 264.8395942867783 18.5201775 1.0288735122567947 320
322 3 322.91260313343173 265.50955034059393 16.754595 0.8966286618936923 321
323 3 319.9400615699808 264.99620739026767 15.7651725 0.8966286618936923 322
324 3 317.02531769948433 263.9726288924622 15.3198375 1.1168565164670696 323
325 3 314.3113120529047 262.4748607202028 15.0355425 0.7634640202878745 324
326 3 311.5973064063252 260.976471067374 14.751247499999998 0.7634640202878745 325
327 3 308.7378743065055 259.76644839874785 14.5831125 0.605997623976721 326
328 3 306.32590821665536 257.83053642505985 14.982082499999999 0.8527334892768121 327
329 3 304.3315770694436 255.4788539504418 15.493829999999999 0.7865147346070035 328
330 3 300.30065409630066 252.47337391681256 15.8156625 0.9644321920154765 329
331 3 298.93215388247694 253.56407231611348 16.5 0.8789040360543403 330
332 3 296.446231604868 252.94259174671126 16.5 0.8789040360543403 331
333 3 293.96030932725904 252.321111177309 16.431277499999997 0.8789040360543403 332
334 3 291.4743870496501 251.07815003850453 16.3624725 0.8789040360543403 333
335 3 289.60994534144334 249.83518889970006 16.156222500000002 0.8789040360543403 334
336 3 287.74550363323664 249.83518889970006 15.9499725 0.8789040360543403 335
337 3 285.2595813556277 249.83518889970006 15.7437225 0.8789040360543403 336
338 3 283.08439936271986 249.2137083302978 15.674999999999999 0.8789040360543403 337
339 3 279.66625623100754 249.83518889970006 15.674999999999999 0.8789040360543403 338
340 3 277.8018145228008 249.2137083302978 15.7437225 0.8789040360543403 339
341 3 275.31589224519183 247.97074719149333 16.0187775 0.8789040360543403 340
342 3 273.45145053698513 246.72778605268886 16.3624725 0.7930962138369733 341
343 3 272.20848939818063 244.86334434448216 16.843777499999998 0.707288391619606 342
344 3 270.9655282593762 242.99890263627543 17.11875 0.621480569402239 343
345 3 270.4633719592992 241.80628142359254 17.325 0.621480569402239 344
346 3 269.1010865511695 240.51298035866648 17.325 0.707288391619606 345
347 3 268.47960598176724 238.0270580810575 17.325 0.8789040360543403 346
348 3 267.70275527001445 235.23598884387206 17.974357499999996 1.1934042782003433 347
349 3 267.28947069136194 233.62759713025906 18.974999999999998 1.3896740568232644 348
350 3 334.85621671620396 283.1484118613683 21.933284999999998 1.2284868563430997 114
351 3 334.85621671620396 283.1484118613683 21.933284999999998 1.2284868563430997 350
352 3 332.1782569426497 286.02586689770067 21.46485 0.8580285037281191 351
353 3 330.755687919288 288.7864835869854 21.6231675 0.8580285037281191 352
354 3 329.5643096677439 291.6552378953461 21.7088025 1.0083087202152745 353
355 3 328.01868749164055 294.35122060541306 21.7338 1.0140760598993273 354
356 3 326.62097769105486 297.12675282836346 21.7587975 1.404303709426993 355
357 3 326.5103541497013 300.23166975309704 21.732644999999998 1.0079855503191852 356
358 3 326.0411363198026 303.29929784366647 21.941039999999997 1.0079855503191852 357
359 3 325.5712970093345 306.3675474148053 22.149434999999997 1.0913074502589437 358
360 3 324.86778100477113 309.3910503849472 22.316992499999998 1.0913074502589437 359
361 3 324.16364351963847 312.4151748356585 22.4846325 0.9455205382885664 360
362 3 322.9641860206921 315.282064702311 22.4808375 0.7809897723450177 361
363 3 322.0723614035999 318.2465270183597 22.83534 1.030911968524434 362
364 3 321.6385679661571 321.31166918665156 23.189759999999996 0.7479394356642066 363
365 3 321.43845122280965 324.40104909715006 23.545005 1.0844028011328846 364
366 3 321.1326827826637 327.4916719687874 23.68245 0.8253883442231136 365
367 3 321.14076203006596 330.5990748157986 23.65704 0.8902647008630133 366
368 3 320.5640280616607 333.65240885327177 23.6595975 0.9211895739964687 367
369 3 320.2700677523334 336.72127990498007 24.179595 0.9358627302400555 368
370 3 319.6423723772371 339.7621843310652 24.332137499999998 1.0094336000458926 369
371 3 318.4528585674012 342.6290741977178 24.53286 1.0502089402043735 370
372 3 317.91838527771534 345.6817867546215 24.8301075 1.1902036532679219 371
373 3 317.17571599727967 348.69161715223663 25.116464999999998 0.7356776240299004 372
374 3 315.83580388964845 351.47895750600566 25.51923 0.8398066934332454 373
375 3 314.64380415753493 354.30545113564705 26.1778275 0.8398066934332454 374
376 3 313.4518044254214 357.13194476528844 26.8365075 0.8996801314894572 375
377 3 312.2144366117416 359.9795687342895 26.677859999999995 0.9008547297656274 376
378 3 311.29650981073445 362.798604597098 26.235329999999998 0.9008547297656274 377
379 3 331.00800903046525 274.72983606824556 21.7777725 0.9048259906041078 111
380 3 331.00800903046525 274.72983606824556 21.7777725 0.9048259906041078 379
381 3 329.0503452368482 277.61785627425775 23.554162499999997 0.7621029778408835 380
382 3 327.1461287721998 279.83467746531556 24.955507499999996 0.7621029778408835 381
383 3 325.2419123075513 282.05212013694273 26.3568525 0.7621029778408835 382
384 3 323.4458334619788 284.39199448074214 27.65433 0.8606325073139146 383
385 3 321.75664927434354 286.91582707308464 28.527757499999996 0.9213076553046551 384
386 3 319.41739641111354 288.7659747281951 29.68383 0.7249881582361818 385
387 3 317.06509245592605 290.62544459184664 30.767549999999996 0.7249881582361818 386
388 3 314.71340998130796 292.4855359360675 31.851269999999996 0.7405003132484618 387
389 3 312.2442676790729 294.3518420859824 32.2140225 0.8572765122391425 388
390 3 310.15485000474257 296.6370261396745 32.5596975 0.6756488158313381 389
391 3 308.1642477409472 298.98435825030674 33.127957499999994 0.6756488158313381 390
392 3 306.1736454771518 301.331690360939 33.696135 0.8165508905262137 391
393 3 303.8387429779076 303.37760439541114 33.8846475 0.844679101097359 392
394 3 301.19247871339286 304.95740800283164 34.411245 1.0869011530218817 393
395 3 298.4480205189126 306.41105105466346 34.2875775 1.1817515175240514 394
396 3 295.9944152309126 308.3084312330485 34.5479475 1.1817515175240514 395
397 3 292.0697654351374 311.34374233400905 34.9645725 1.1817515175240514 396
398 3 336.0693467876771 293.5923928301729 19.020622499999998 0.9203567900334696 147
399 3 336.0693467876771 293.5923928301729 19.020622499999998 0.9203567900334696 398
400 3 334.19558287092934 295.2672829647119 18.6845175 2.2366712804444937 399
401 3 332.5691682208037 297.9116827875185 18.5087925 2.2366712804444937 400
402 3 332.63939552514614 301.01659971225206 18.369944999999998 0.7992177974455852 401
403 3 332.87058629696384 304.1078440644588 18.082679999999996 0.9335383929104911 402
404 3 334.2639457335636 306.8597600257719 17.584297499999998 0.9169262172903693 403
405 3 336.05753865685847 309.3823496569756 17.221049999999998 1.193031389858702 404
406 3 336.1159578303823 312.446870344698 16.54224 1.2680751686140224 405
407 3 336.7517324528808 315.45172889775785 15.914745 0.8061783798228904 406
408 3 337.88220560862345 318.33104837579845 15.52287 0.8217278236693344 407
409 3 338.42040778172577 321.3769246464388 15.124477499999998 0.8912342105512808 408
410 3 338.4508603296265 324.42217943650974 15.096345 0.8912342105512808 409
411 3 334.76858795591824 269.4335786557997 18.732615 1.2016202513278411 139
412 3 334.76858795591824 269.4335786557997 18.732615 1.2016202513278411 411
413 3 336.8325249269031 271.43350312813607 16.6807575 1.6857474000864912 412
414 3 339.6385096977542 270.915809813824 13.7493675 1.1285714252003018 413
415 3 342.4252285709538 269.6939790143792 12.911662499999998 1.0733155877747487 414
416 3 345.3238139466459 268.63249020184014 12.43506 0.8801034935532867 415
417 3 348.22177784176847 267.57100138930116 11.958374999999998 0.8801034935532867 416
418 3 351.26081782614546 267.31805879755444 11.163075 0.6990786332978025 417
419 3 354.29923632995303 267.0644947252383 10.3676925 0.8902647008630133 418
420 3 357.36686442052246 266.7512685182596 9.856935 0.7933448060647341 419
421 3 360.4413287973553 267.04274290530924 9.405165 0.9563218705847772 420
422 3 363.2752801938296 268.198075283828 8.688405 0.9563218705847772 421
423 3 366.10923159030375 269.3534076623468 7.971669749999999 0.8470718012895576 422
424 3 368.904651191475 270.6958056922556 7.71294975 0.9453775977576038 423
425 3 371.6627819584822 272.0257741107764 7.010140499999999 0.9424690686928012 424
426 3 374.24565520491785 273.5409437389791 5.9097884999999994 0.9638044966403803 425
427 3 377.20887455982773 274.25005306866706 5.0983019999999994 1.0035046754137953 426
428 3 380.2976329897569 274.50734602439957 4.806771749999999 0.5860369110486598 427
429 3 383.3944706670882 274.6931687146508 4.56184575 0.6882462269731214 428
430 3 386.4913083444196 274.73232199052313 4.231524 0.6882462269731214 429
431 3 389.5887675023203 274.7714752663955 3.9012022499999994 0.7247395660084209 430
432 3 392.6222141615727 274.77458266924253 3.006927 0.6089291478225913 431
433 3 395.64758157342277 275.20899758725466 2.26502925 0.6089291478225913 432
434 3 398.719560027978 275.64962731096085 2.0471797499999997 0.9458374933789615 433
435 3 401.80769697733774 275.45448241216855 1.672374 0.7869622006169731 434
436 3 405.24386304556276 275.01385268846235 1.22990175 0.7869622006169731 435
437 4 385.7747412478988 257.314707552456 11.478472499999999 1.022285818221131 183
438 4 385.7747412478988 257.314707552456 11.478472499999999 1.022285818221131 437
439 4 388.30789604878237 257.5769723527437 12.445619999999998 1.0965403166533103 438
440 4 391.3115116407033 257.49866580099905 13.499062499999999 1.0965403166533103 439
441 4 394.2262555111998 257.96912659203656 14.786309999999999 1.2729102874439717 440
442 4 396.5033603174897 259.7105151475016 16.3774875 1.3783755400715318 441
443 4 398.01480106227586 261.9161496883102 18.479999999999997 1.0331865874084463 442
444 4 399.25589775937215 265.1484701297712 20.3157075 1.0331865874084463 443
445 4 357.414096943797 235.05886688159242 18.295199999999998 0.9146888872405212 211
446 4 357.414096943797 235.05886688159242 18.295199999999998 0.9146888872405212 445
447 4 358.78321863819014 230.7986175783401 17.952412499999998 1.224677180452664 446
448 4 358.86898295676764 227.6930791730371 17.843265 1.224677180452664 447
449 4 358.6502217963381 224.59375557342813 17.841450000000002 1.0375058773657917 448
450 4 359.05853453043534 221.51618379374824 18.0202275 1.1234628549198153 449
451 4 359.95719543379096 218.54985703599135 17.723475 1.1493350910240305 450
452 4 361.3319104533087 215.77805369645736 17.341995 0.8540137392497807 451
453 4 362.5487694081984 212.92048603834584 17.2102425 1.0558333393574637 452
454 4 363.5195220576046 209.96969629482402 17.10324 1.0454981174883045 453
455 4 364.94146960039694 207.21094404724752 16.898887499999997 1.0454981174883045 454
456 4 366.015388024324 204.2955786961816 16.841302499999998 1.0888898908439688 455
457 4 367.63745231046386 201.64620702881984 16.733475 1.0916368349607268 456
458 4 369.2874832222268 199.03598863733046 17.19069 1.149950356787739 457
459 4 369.8163631867881 195.98949088612065 17.6036025 1.1820933318372226 458
460 4 369.7461358824456 192.91316206757958 18.179287499999997 0.8403970999741776 459
461 4 369.6299190159674 189.8890376168683 19.113105 0.8403970999741776 460
462 4 369.51370214948923 186.8642916855876 20.046922499999997 1.027033929771364 461
463 4 370.00902216330275 183.8153080121002 20.4937425 1.1326234785128044 462
464 4 371.05435248103737 180.90802190843652 20.940645 1.1326234785128044 463
465 4 371.7995076837507 177.9491529175125 21.72126 1.1176395819845164 464
466 4 372.9144438252583 175.10898671534426 22.501792499999997 0.9149561238853643 465
467 4 373.5216303415643 172.12215109879708 23.3038575 1.035635220851891 466
468 4 373.60553021843356 169.0762748281567 24.113429999999997 0.9277089051694981 467
469 4 373.18292343124006 166.05339333858421 24.888682499999998 0.9874518323061354 468
470 4 373.35383058782566 163.00627410680502 25.662945 0.9874518323061354 469
471 4 373.52473774441125 159.9591548750259 26.43729 0.9894219257111404 470
472 4 373.17670862554604 156.88158309534597 26.773229999999995 1.0696985708608275 471
473 4 372.27245439706576 153.93638667694879 27.3140175 0.8386569543798513 472
474 4 371.33899058182357 151.10243528047457 28.465387500000002 0.8390484871385747 473
475 4 370.7746862248064 148.18644844883926 29.6776425 0.863280014539568 474
476 4 370.31541208401813 145.340067440977 31.216102499999998 1.061768478795255 475
477 4 370.2414558962592 142.4495613126872 32.726924999999994 0.7388161009053817 476
478 4 370.76847141911236 139.41860057571247 33.310447499999995 0.7672736961783102 477
479 4 371.6714826864538 136.4821048852869 33.9267225 0.8696999088214932 478
480 4 371.6721041670232 133.39831829991297 34.437149999999995 0.8696999088214932 479
481 4 371.4900103601883 129.73406886271738 35.475 1.5003846054565795 480
482 4 370.6230449658722 128.09211719835668 35.475 1.5003846054565795 481
483 4 380.21435459345696 251.74126980605672 25.8654825 1.2845257592860995 231
484 4 380.21435459345696 251.74126980605672 25.8654825 1.2845257592860995 483
485 4 381.9681727603101 252.19432914115094 24.419669999999996 1.3172404964594335 484
486 4 384.5007060806242 253.700798041382 23.108662499999998 1.3172404964594335 485
487 4 386.55656380420686 255.9294273632584 22.2075975 0.9863518116982934 486
488 4 388.389310003374 258.40975631574275 21.699232499999997 0.936813595511241 487
489 4 390.47375583314914 260.7073699808228 21.471449999999997 1.2686904343777305 488
490 4 393.3474819860651 261.7694802739312 20.7808425 1.5811584350617882 489
491 4 396.37036347563753 262.3679660622656 20.2488 1.2554839722779332 490
492 4 399.4491782164563 262.57305465016833 19.764689999999998 0.7842836193628494 491
493 4 402.48511079798624 262.0360954382048 19.248322499999997 0.7842836193628494 492
494 4 405.52104337951613 261.49913622624126 18.731955 0.5116680601917103 493
495 4 408.6185025374169 261.63648343207916 18.45327 0.7833824725372163 494
496 4 411.68550914741695 261.30461280801836 17.957939999999997 0.8278618368893345 495
497 4 414.6996899090178 260.88511342367184 17.1252675 0.6988300410700417 496
498 4 417.62562042976356 259.95289256956846 16.49637 0.6988300410700417 497
499 4 420.55217243107865 259.02129319603455 15.8674725 0.909076917698819 498
500 4 423.6173145993705 258.51913689595756 15.73275 0.633959899235836 499
501 4 426.6855641705094 258.17545814107814 15.266955000000001 0.9060068036859719 500
502 4 429.7065812183736 257.5695145859109 14.736149999999999 0.6412747255377003 501
503 4 432.6269184139948 256.5906826891024 14.188514999999999 0.8247233600138532 502
504 4 435.6305340059158 255.82564010816824 13.89234 0.8247233600138532 503
505 4 438.6341495978368 255.06059752723408 13.596165 1.041222331170817 504
506 4 441.67691846563014 254.4341451132766 13.5327225 0.8716948614492743 505
507 4 444.75076136189364 254.02521089860997 13.260472499999999 0.8716948614492743 506
508 4 446.0415765045421 253.85306078088553 13.146127499999999 0.8716948614492743 507
509 4 365.4759428900829 249.96818574155213 21.196725 1.091773560685995 226
510 4 365.4759428900829 249.96818574155213 21.196725 1.091773560685995 509
511 4 366.8811104575013 250.64684252333936 20.679945 1.2200595798220053 510
512 4 369.71506185397556 251.7673719899716 19.8698775 1.2200595798220053 511
513 4 372.77585365828156 252.25896312036878 19.5898725 0.5849971740560499 512
514 4 375.87269133561296 252.13342404534953 19.2965025 0.5849971740560499 513
515 4 378.9527490375704 251.82952004691185 18.9316875 0.9690373630347471 514
516 4 381.9806023716981 251.14464845943058 19.113517499999997 0.8601228932470047 515
517 4 384.91150473699906 250.19689059109214 18.565634999999997 0.8834408442109767 516
518 4 387.8877751838664 249.30382301286113 18.536925 0.8834408442109767 517
519 4 390.9094137123001 248.6245447505045 18.204697499999998 0.835238811248139 518
520 4 393.87822639233457 248.0751559271529 17.2282275 0.8357670697321309 519
521 4 396.8408242666751 248.1180380864417 15.9852 0.8357670697321309 520
522 4 399.8034221410155 248.16154172629984 14.742172499999999 0.8357670697321309 521
523 4 402.76602001535605 248.20442388558857 13.499145 0.9650971762247368 522
524 4 405.7329682536823 248.03103080672534 12.293407499999999 0.9732758605180704 523
525 4 408.7111031422578 247.76752304529882 11.171407499999999 0.6708696302526348 524
526 4 411.6867521085557 247.3225429576068 10.1381775 0.8037235315737514 525
527 4 414.6748306862417 247.19451796030992 9.019147499999999 0.6786754262043271 526
528 4 417.6914973701202 247.4561612800283 8.09442975 0.7496982256756148 527
529 4 420.7162433014009 247.13982767020255 7.2463049999999996 0.8960568997698422 528
530 4 423.72234481559946 247.30638446280233 6.22641525 0.9417108623981305 529
531 4 426.77940773648913 246.96767755247814 5.63795925 0.8738949026649583 530
532 4 429.8265269682683 247.00993823119748 4.83059775 0.9026010901656477 531
533 4 432.8469225355632 246.46303533012352 4.190505 0.7673731330694146 532
534 4 435.72934941645076 245.58426180498876 3.1830645 0.7673731330694146 533
535 4 438.6117762973384 244.7048667992846 2.17561575 0.6771527988092915 534
536 4 442.5532060684874 242.80872958203835 0.9228945 0.6771527988092915 535
537 3 345.32629986892346 242.89387242004645 26.63034 0.9836918748612518 251
538 3 345.32629986892346 242.89387242004645 26.63034 0.9836918748612518 537
539 3 344.82662949112404 239.66776678427942 27.7812975 0.8930800078424054 538
540 3 343.2797643538819 237.0774357710109 28.770059999999997 0.8930800078424054 539
541 3 341.9690618330126 234.3292486931142 29.593410000000002 1.241046978650719 540
542 3 339.57201127682816 232.4113596559389 30.235342499999998 1.0721844931384366 541
543 3 336.67342590113606 231.3672722993431 30.7699425 0.5531083845594517 542
544 3 333.9432617597521 229.9714269404657 31.439842499999997 0.7574294439589787 543
545 3 331.21061169609044 228.5314564611607 31.8891375 0.7574294439589787 544
546 3 328.4779616324288 227.09148598185573 32.338515 0.6389193141796657 545
547 3 325.9267838950326 225.31840191735114 32.4072375 0.6389193141796657 546
548 3 323.374984677067 223.54531785284652 32.4760425 0.7086805080950671 547
549 3 320.88968388002746 221.68709095033387 32.6857575 0.5287792847090622 548
550 3 318.72071669281365 219.4621905118738 32.705145 0.7951408849103067 549
551 3 316.77921139400104 217.0365518494969 32.79837 0.7951408849103067 550
552 3 314.83832757575783 214.61091318711996 32.891595 0.7951408849103067 551
553 3 312.8974437575146 212.18527452474302 32.98482 0.7951408849103067 552
554 3 310.95593845870206 209.7602573429355 33.078044999999996 0.6658729264746409 553
555 3 308.7714342572532 207.55027243814112 33.121275 0.6828890644648742 554
556 3 306.32404377494714 205.63611228438222 33.1602975 0.6828890644648742 555
557 3 303.87603181207174 203.72257361119276 33.1992375 0.880451522672152 556
558 3 301.4360990965985 201.8220860299607 32.79936 0.880451522672152 557
559 3 298.99616638112536 199.92159844872862 32.3994825 0.9047016944902272 558
560 3 296.2647592786025 198.4399887712737 32.45921249999999 0.9583168232125584 559
561 3 293.3394502384262 197.417653234607 32.75975999999999 0.6032506798599631 560
562 3 290.42408488736027 196.34808517466575 32.9217075 0.7336578121793431 561
563 3 287.5441439287503 195.1846735487448 33.026977499999994 0.7994601748676522 562
564 3 284.9457336680795 193.48181678858265 33.13323749999999 0.7994601748676522 563
565 3 282.17641625082314 192.37558137504664 33.245685 0.7994601748676522 564
566 3 310.8664452567081 238.993460366478 23.4518625 0.606712948112103 283
567 3 310.8664452567081 238.993460366478 23.4518625 0.606712948112103 566
568 3 311.9409851612046 240.3495309689137 22.271369999999997 0.9668124625962871 567
569 3 307.3177912054213 236.1961763235985 22.236720000000002 0.9668124625962871 568
570 3 304.9499502359988 234.1968733318315 22.5455175 0.7752535066894349 569
571 3 302.51871824849724 232.26593320269876 22.71258 1.0544101488535327 570
572 3 299.7767459762946 230.80980422858931 22.8796425 0.9540658961178471 571
573 3 296.8054473739825 229.90430703897025 22.998277499999997 0.8926636158609059 572
574 3 294.07341879089023 228.42642624493175 23.116912499999998 0.887722845334158 573
575 3 291.1369231004646 227.5246579387291 23.7389625 0.7785908573471249 574
576 3 288.2004274100391 226.6228896325264 24.3610125 0.7785908573471249 575
577 3 285.2639317196135 225.72112132632378 24.982979999999998 1.408691362246973 576
578 3 282.64314815844426 224.1058933264474 25.54431 1.1065275094036044 577
579 3 280.4014677446104 221.9543275951768 25.62285 1.2080898640553182 578
580 3 278.5805296762618 219.44106017251414 25.827037499999996 0.647582753317133 579
581 3 277.2213516709791 216.6481264936205 25.72416 0.647582753317133 580
582 3 275.86217366569645 213.85457133415744 25.621199999999998 0.7970674746754535 581
583 3 274.93865353956465 210.89135197924756 25.430294999999997 0.7434585607588163 582
584 3 274.31157964503785 208.01886878747038 26.099782499999996 0.7434585607588163 583
585 3 319.9475193368137 246.70603423275978 19.3131675 0.9480748234288094 279
586 3 319.9475193368137 246.70603423275978 19.3131675 0.9480748234288094 585
587 3 317.1663937887386 247.16344393183985 18.4139175 0.7433839830904881 586
588 3 314.07887831994833 247.47356273597154 18.1903425 0.7433839830904881 587
589 3 310.9807976814781 247.2653667452218 18.034912499999997 0.7463919490463949 588
590 3 307.882717043008 247.05654927390265 17.879565 0.7463919490463949 589
591 3 304.8051452633281 246.91485170407893 17.344057499999998 0.8476435634134077 590
592 3 301.76361935667353 247.38406953397762 16.769609999999997 0.8891771098665593 591
593 3 298.7544104396279 247.73893493910631 15.855427499999998 1.0075442991149097 592
594 3 295.6787031016562 247.89430508145688 15.304657500000001 0.9050124347749284 593
595 3 292.6800593542904 248.57855518836874 14.716019999999999 0.7938606349373379 594
596 3 289.6814156069246 249.2628052952806 14.127382499999998 0.7938606349373379 595
597 3 286.7946383620512 250.31186449643158 13.50525 0.7651979510765067 596
598 3 283.90723963660844 251.36154517815197 12.883199999999999 0.7651979510765067 597
599 3 280.9098388503814 252.15952622926443 12.641062499999999 0.7651979510765067 598
600 3 278.1299562634452 253.5087605454367 12.20637 0.8754672485055459 599
601 3 275.4681549846954 255.0873211917184 11.837594999999999 0.7316628595515619 600
602 3 272.80573222537623 256.6658818380001 11.468902499999999 0.621480569402239 601
603 3 270.4745586095484 258.71366031418046 11.242275 0.952922371870147 602
604 3 267.91903050816643 260.45815627249254 10.860135 0.8164141648009452 603
605 3 265.3293209754673 262.16225599379345 10.578645 0.9613061447513832 604
606 3 262.32321946126865 262.921705249603 10.3130775 0.9373294243838448 605
607 3 259.41717631874377 263.89618678242573 9.6337725 0.9205805230384545 606
608 3 256.5111331762189 264.74202183738214 8.6977275 0.9205805230384545 607
609 3 253.60571151426345 265.5878568923386 7.761641249999999 0.7167535406916021 608
610 3 250.97622722512259 267.1086198456659 6.889764749999999 0.7167535406916021 609
611 3 248.3467429359817 268.62876131842376 6.01788 0.8823470384088288 610
612 3 244.17101499016806 271.01586818549777 4.347296249999999 0.8823470384088288 611
613 3 319.9400615699808 264.99620739026767 15.7651725 0.8966286618936923 323
614 3 319.9400615699808 264.99620739026767 15.7651725 0.8966286618936923 613
615 3 316.41813118317833 266.53250735783 15.1932 0.8804639522835399 614
616 3 314.1354330517639 268.56474881977533 14.447977499999999 0.8804639522835399 615
617 3 311.85335640091887 270.59761176229006 13.7028375 0.8804639522835399 616
618 3 309.65642258808197 272.7566352603934 13.1556975 0.5985727956140724 617
619 3 307.39671923773545 274.7422656796336 12.1226325 0.6562524072602942 618
620 3 305.06554562190763 276.790044155814 11.896004999999999 0.621480569402239 619
621 3 302.7349934866493 278.8378226319943 11.6693775 0.7253796909949053 620
622 3 300.07070628562184 280.42694844795585 11.429879999999999 0.7648499219576415 621
623 3 297.44308643818914 282.0253964724584 10.842067499999999 0.7648499219576415 622
624 3 294.8154665907565 283.623844496961 10.254254999999999 0.8265380832765077 623
625 3 292.1760386125052 285.22912880772697 9.807765 0.8265380832765077 624
626 3 289.53661063425386 286.83503459906234 9.361275 0.7934566725672265 625
627 3 286.95560182952636 288.53540543694686 8.9358225 0.7934566725672265 626
628 3 284.37521450536826 290.2357762748314 8.51037 0.8831301039262757 627
629 3 282.08132972370464 292.1735526902276 7.44786075 0.675070838901794 628
630 3 279.64326144993964 294.02991515103207 6.76223625 0.8748830567703079 629
631 3 277.01129123852115 295.60661135560554 6.108786749999999 0.8748830567703079 630
632 3 274.37932102710266 297.183307560179 5.4553372499999995 1.0548824740862783 631
633 3 271.68893164216036 298.553672215711 4.479717 0.7337386046533654 632
634 3 268.94882381166593 299.87183250341315 3.6293564999999997 0.7337386046533654 633
635 3 266.20871598117145 301.1893713105459 2.778996 0.5941820353912456 634
636 3 263.5220554796456 302.9866931172571 1.58171475 0.5941820353912456 635
637 3 326.62097769105486 297.12675282836346 21.7587975 1.404303709426993 356
638 3 326.62097769105486 297.12675282836346 21.7587975 1.404303709426993 637
639 3 324.1530783499586 298.5331633569207 20.82696 0.6921677693660496 638
640 3 321.9325282754844 300.6984016607181 20.573025 0.6921677693660496 639
641 3 319.9245245557458 303.0376545239481 20.053852499999998 0.7956691433942985 640
642 3 317.70521744241034 305.21097207514777 19.9213575 1.3089499456636078 641
643 3 315.37652974886015 307.26496535702216 20.07291 1.2857190019793518 642
644 3 313.050949458157 309.32579492516 20.0543475 1.3244061674246415 643
645 3 311.0796130920131 311.69301441401313 19.513477499999997 0.9138250292490521 644
646 3 309.05980124145583 314.0533976166028 19.4318025 1.181633436215865 645
647 3 307.3128193608661 316.6232197710811 19.396492499999997 1.1877053013789247 646
648 3 305.8579333478955 319.3403328205076 18.8691525 1.2733328942311652 647
649 3 303.60195888096536 321.47574005697373 18.779227499999998 1.2003648605776485 648
650 3 301.3484703363128 323.5446488725138 18.05463 1.2003648605776485 649
651 3 299.0949817916603 325.6129362074845 17.330032499999998 1.2003648605776485 650
652 3 296.8408717664384 327.6818450230245 16.605435 1.0652363403725196 651
653 3 295.24863854762987 330.2125139016304 15.482939999999997 1.0652363403725196 652
654 3 292.70118969365006 334.2620812918554 13.687079999999998 1.0652363403725196 653
655 3 339.6385096977542 270.915809813824 13.7493675 1.1285714252003018 414
656 3 339.6385096977542 270.915809813824 13.7493675 1.1285714252003018 655
657 3 338.2917613038595 273.3924098828919 12.727605 0.9434510079924568 656
658 3 337.0879534409274 277.73655906301354 11.2497825 0.8914579435562655 657
659 3 336.11471486924347 280.5748608234736 10.1772 0.8914579435562655 658
660 3 335.60323636062543 283.4858758105537 8.9031525 1.2499092915703949 659
661 3 336.2265813717359 286.3204486875973 7.42987575 1.2190154924654097 660
662 3 337.3993152061979 289.0363187758851 6.1681289999999995 1.2040440255485096 661
663 3 338.5018217363175 291.8696486917899 5.31551625 0.9178397937273907 662
664 3 339.6086786304229 294.75394001438565 4.871327999999999 0.6560348890610035 663
665 3 339.8305471936995 297.8147318186917 4.22163225 0.7429986651374587 664
666 3 340.54711429022024 300.7841659792956 3.4664355 1.0166676338737346 665
667 3 342.0859001800602 303.37449699256416 2.4538634999999998 0.7241118706333247 666
668 3 343.39971010377656 306.0599145329512 1.68617625 0.7241118706333247 667
669 4 373.17670862554604 156.88158309534597 26.773229999999995 1.0696985708608275 472
670 4 373.17670862554604 156.88158309534597 26.773229999999995 1.0696985708608275 669
671 4 375.29782180891584 154.62809455069348 26.248447499999997 0.8486068582959811 670
672 4 377.2132249238135 152.19064775749789 25.960605 0.8486068582959811 671
673 4 379.3759773053333 149.96015399391325 25.8852825 0.8637088361324556 672
674 4 381.24041901354 147.47423171630427 25.884952499999997 0.8637088361324556 673
675 4 383.14898584217434 145.02559827285947 25.7153325 0.970392190676044 674
676 4 384.75489163350977 142.3669043969567 25.8432075 0.6588439812347016 675
677 4 385.7840634564398 139.43600203165573 25.941464999999997 0.8150220483254842 676
678 4 386.69763989346114 136.47278267674585 26.208847499999997 0.8150220483254842 677
679 4 387.6118378110518 133.50956332183597 26.476229999999997 0.8274019412679767 678
680 4 388.8951951868674 130.686798575611 26.74353 0.8321189787897397 679
681 4 389.80877162388873 127.72544366240935 27.050347499999997 0.9112520996917268 680
682 4 391.2649005979981 124.98471435134547 27.259402499999997 0.8905008634793862 681
683 4 392.5445290903974 122.19737399757642 27.92196 0.9252354125032773 682
684 4 393.7495799144683 119.34602114515896 28.273492499999996 0.9394486731255065 683
685 4 394.7464347477895 116.4176047021356 28.664129999999997 1.1057444438861574 684
686 4 394.73151921412386 113.32076702480425 29.006175 0.8411677358802364 685
687 4 395.30887466309855 110.29477813238475 29.545312499999998 0.765552195001066 686
688 4 395.8769079035322 107.314778802101 30.439612500000003 0.968490460133673 687
689 4 397.14659270682097 103.1452656619814 33.6145425 0.968490460133673 688
690 4 395.8831227092262 100.67985224316271 34.65 0.9087661774141178 689
691 4 394.30456206294457 99.47045105510595 34.65 0.9237003554968537 690
692 4 364.94146960039694 207.21094404724752 16.898887499999997 1.0454981174883045 455
693 4 364.94146960039694 207.21094404724752 16.898887499999997 1.0454981174883045 692
694 4 361.92977476107365 205.5143020927794 16.931804999999997 1.6108838506962975 693
695 4 359.70052395862785 203.3515497112596 17.066362499999997 1.6108838506962975 694
696 4 357.3314400280665 201.3503822777844 16.805415 0.7320108886704272 695
697 4 354.96297757807463 199.34859336373978 16.5444675 0.7320108886704272 696
698 4 353.0544107494403 196.98821016115008 15.6632025 0.9943254074037242 697
699 4 351.6237624786764 194.31087186816524 14.7819375 0.9218421285943411 698
700 4 350.1931142079124 191.6335335751804 13.900672499999999 0.8144316417845521 699
701 4 348.68353790483434 188.95495232105674 13.304609999999998 0.8803583005867416 700
702 4 347.70719193030345 186.0339936448662 12.755737499999999 0.7024781320124328 701
703 4 346.3865457203237 183.24354588825017 12.2805375 1.103109366271892 702
704 4 345.10194538336924 180.49287288807582 11.96943 1.103109366271892 703
705 3 316.41813118317833 266.53250735783 15.1932 0.8804639522835399 615
706 3 316.41813118317833 266.53250735783 15.1932 0.8804639522835399 705
707 3 317.055770247385 269.0333451691046 12.515744999999999 1.3053515731667686 706
708 3 317.9078201080355 264.8899342128999 6.4712505 1.3053515731667686 707
709 3 317.9078201080355 262.18525077486134 4.440975 1.242961138804478 708
710 3 317.5715991199889 260.93918223320986 2.89146 1.229953550486889 709
711 3 335.60323636062543 283.4858758105537 8.9031525 1.2499092915703949 660
712 3 335.60323636062543 283.4858758105537 8.9031525 1.2499092915703949 711
713 3 334.26581017527184 286.8226049876743 7.6356885 1.1116857981296429 712
714 3 332.2789367948929 289.16931561773714 7.04004675 1.1116857981296429 713
715 3 330.698511706903 291.8211732073765 6.564698249999999 0.8852307082508551 714
716 3 328.79615968396274 294.26359184512734 6.2129924999999995 0.6841071663809026 715
717 3 326.7838056002383 296.59973730551036 5.701443 0.6933734416706899 716
718 3 325.0504962921754 299.10741140304833 4.9007145 0.6933734416706899 717
719 3 323.31718698411254 301.6150855005864 4.099986 0.7128817167442263 718
720 3 321.601279131993 304.20293059157734 3.94626375 0.7339001896014099 719
721 3 320.02209700514186 306.7808319934578 2.992638 0.6529150566026042 720
722 3 318.44912968398484 310.7694942878814 2.0153512499999997 0.6529150566026042 721
