# Supplementary material for: Cross-Regional Gradient of Dendritic Morphology in Isochronically-Sourced Mouse Supragranular Pyramidal Neurons
Source: Front Neuroanat. 2018 Dec 4;12:103. doi: 10.3389/fnana.2018.00103 (PMC6288488; doi:10.3389/fnana.2018.00103)
Supplement: Supplementary file 3 [file Data_Sheet_1.ZIP › SWC reconstructions/X041.S4.Z1.C01-exported-000.swc]

# Exported from "Simple Neurite Tracer" version 3.1.6-SNAPSHOT-b9f15e3b69824d8d9ebdf26f302be1ac12e484dc on 2018-06-22T14:49:28.539
# https://imagej.net/Simple_Neurite_Tracer
#
# All positions and radii in microns
# Voxel separation (x,y,z): 0.621480569402239, 0.621480569402239, 0.825
#
1 1 324.35630249615315 304.98599610902414 6.3789247499999995 0.7283876569508121 -1
2 1 330.62766292199115 300.1751150212814 5.7749999999999995 0.621480569402239 1
3 1 324.35630249615315 304.98599610902414 6.3789247499999995 0.7283876569508121 1
4 1 317.3143061642563 309.6700951606088 6.5937465 0.621480569402239 3
5 4 324.35630249615315 304.98599610902414 6.3789247499999995 0.7283876569508121 1
6 4 334.70022509328396 300.0004789812794 6.00086025 2.4006302842641927 5
7 4 338.8312064381007 297.85015621114763 6.1460025 1.4007488405700124 6
8 4 341.419673009661 296.14108464529147 6.38890725 1.2538991968259572 7
9 4 344.2958850848546 294.9714582136765 6.54295125 1.2400339653225934 8
10 4 347.03164255136323 293.51843664241403 6.870699 1.2474855173497263 9
11 4 349.76740001787186 292.06603655172097 7.1984467500000004 0.9744877476284046 10
12 4 352.5087508095051 290.6099075776115 7.39027575 1.1814967104905965 11
13 4 355.195411311031 289.04936986784253 7.3116615 1.3776919114451893 12
14 4 357.67076841896017 287.1787133539418 7.5403185 1.3776919114451893 13
15 4 360.14550404631984 285.30805684004105 7.7689755 1.2658751273983384 14
16 4 362.52577462713043 283.31123977055165 7.847853749999999 1.3267305047542057 15
17 4 364.8308460590433 281.2354946687482 8.101697999999999 1.2176047315728666 16
18 4 367.53428653594307 279.89931144453334 9.0953775 1.2176047315728666 17
19 4 370.2377270128428 278.56250673974915 10.08909 1.2154730532198168 18
20 4 372.9722415182127 277.1386947552486 10.6062 0.9513251668067833 19
21 4 375.7869270170354 275.86155218512704 11.031075 0.9513251668067833 20
22 4 378.60161251585816 274.5844096150054 11.45595 0.9513251668067833 21
23 4 381.4162980146809 273.3072670448838 11.880825 0.9513251668067833 22
24 4 384.2309835135036 272.0301244747622 12.3057 1.0498422666684262 23
25 4 387.2153332077732 271.2414656321908 12.7771875 1.0498422666684262 24
26 4 390.20030438261216 270.4521853090499 13.248675 1.0498422666684262 25
27 4 393.1846540768817 269.6629049859091 13.7201625 1.1278691521568773 26
28 4 396.2734125068108 269.4323356946609 14.05041 1.1079693443246177 27
29 4 399.3186672968818 268.88108242960107 14.418112500000001 1.118385358667799 28
30 4 402.362679125814 268.44542455045007 15.014669999999999 1.2625439915463423 29
31 4 405.10651583972486 267.2757981188351 16.171979999999998 1.2425261024058964 30
32 4 408.0280959964848 266.6723404859455 17.325825000000002 1.2425261024058964 31
33 4 410.9496761532447 266.06950433362533 18.4797525 0.9410272337717882 32
34 4 413.9066807024605 265.74446999582796 19.673032499999998 0.9410272337717882 33
35 4 416.863063771107 265.4200571386 20.8663125 0.9623999505535311 34
36 4 419.9480933176197 265.3703386930478 21.36057 0.6865433702129593 35
37 4 422.9883762631355 264.87004683467904 21.8932725 0.6773641022028882 36
38 4 425.5824361598204 263.1603537882535 21.9856725 0.7474671104314609 37
39 4 428.1553657171457 261.47116960061817 21.419144999999997 0.7474671104314609 38
40 4 430.72829527447095 259.78198541298286 20.852617499999997 0.8007528544520087 39
41 4 433.06195481257635 257.7298565728167 20.825145 0.820795602815231 40
42 4 434.94441945729574 255.2576068677346 20.856412499999998 1.002037981270006 41
43 4 436.5117934533282 252.57716117190273 21.002025 1.085919213722226 42
44 4 437.2594345783191 249.58908259421676 21.54768 0.9265032328648578 43
45 4 434.507518617006 249.4013954622573 23.44782 0.9265032328648578 44
46 4 431.75622413626223 249.2137083302978 25.3480425 0.7852158402169528 45
47 4 429.31877734306664 247.9036272899979 27.225247500000002 0.83275288897053 46
48 4 427.2107152516543 246.65755874834642 29.76468 0.9461793076921327 47
49 4 424.90440085860257 245.27290003971822 31.83015 0.9256518044847768 48
50 4 422.485598482489 243.668858690091 33.303105 0.8178932885561226 49
51 4 421.2594173190584 240.9380730681376 34.410172499999994 0.8279301997519687 50
52 4 419.94312147306454 238.48011741615173 36.2312775 0.8245307010373384 51
53 4 419.6957722064424 237.25890809727636 38.697779999999995 0.8245307010373384 52
54 3 324.35630249615315 304.98599610902414 6.3789247499999995 0.7283876569508121 1
55 3 324.0791221621997 305.8287237611336 11.201025 0.7283876569508121 54
56 3 323.7913766585665 305.76844014590154 14.162527499999998 1.0002605468415156 55
57 3 321.30545438095754 304.5254790070971 15.2625 1.0002605468415156 56
58 3 320.06249324215304 302.03955672948814 16.86663 0.8789040360543403 57
59 3 319.44101267275084 301.4180761600859 17.920815 0.8287319096864976 58
60 3 320.06249324215304 300.1751150212814 18.4249725 0.8036489539054232 59
61 3 319.44101267275084 300.1751150212814 21.587527499999997 0.8789040360543403 60
62 3 316.33360982573964 303.2825178682926 23.5125 1.5537014235055975 61
63 3 314.4691681175329 307.6328818541083 29.390625 1.328768961021845 62
64 3 313.22620697872844 311.3617652705217 31.3155975 1.1038364985380926 63
65 3 311.3617652705217 314.4691681175329 34.03125 0.8789040360543403 64
66 3 307.01140128470604 318.19805153394634 35.8530975 0.8789040360543403 65
67 3 303.90399843769484 320.6839738115553 37.228125 0.8789040360543403 66
68 3 300.79659559068364 321.9269349503598 37.8124725 0.8789040360543403 67
69 3 298.93215388247694 325.034337797371 38.15625 0.8789040360543403 68
70 3 324.35630249615315 304.98599610902414 6.3789247499999995 0.7283876569508121 1
71 3 317.47651259287034 302.3527829364669 5.035569 1.236379659574508 70
72 3 315.70218556722693 299.07633737457826 4.8415289999999995 1.236379659574508 71
73 3 314.22368329261906 296.34617323319424 4.679829 1.236379659574508 72
74 3 314.40018377432926 293.24436371130764 4.604143499999999 0.8411863802973185 73
75 3 314.443065933618 290.13758234486585 4.562481 0.6929881237176605 74
76 3 313.7998335442867 287.0985423604889 4.663131 0.9513686704466414 75
77 3 312.58048866711954 284.246568027502 4.9144755 0.9273298020221628 76
78 3 311.003792462546 281.58228082647463 4.552053 0.7883791763152103 77
79 3 310.17535886353284 278.5879874430946 4.49965725 0.8585940510462752 78
80 3 309.90563629641224 275.4936356880409 4.370643749999999 0.8585940510462752 79
81 3 309.6352922487223 272.39928393298715 4.24163025 1.0605193028507567 80
82 3 308.4619369336909 269.5292866634876 4.5156045 1.0605193028507567 81
83 3 307.2892030992288 266.6592893939881 4.7895787499999996 0.7636380348473071 82
84 3 306.842980050398 263.5842035365858 4.735895999999999 0.7572057109539939 83
85 3 306.7814534740272 260.48612289811564 4.43390475 0.7765772603022617 84
86 3 307.41909253823394 255.55591754104765 4.3097010000000004 0.7765772603022617 85
87 3 324.35630249615315 304.98599610902414 6.3789247499999995 0.7283876569508121 1
88 3 317.01848141322085 311.0845849365683 7.430271749999999 1.2400028912941232 87
89 3 314.64629007981256 315.68043374729785 8.8551375 1.0105709094878985 88
90 3 313.273439502003 318.40003271900207 9.6682575 0.9859727085509581 89
91 3 312.07460348362605 321.25262853255833 10.04124 0.8566301724469642 90
92 3 310.53146722980034 323.9330742283902 10.446562499999999 0.8711541733538944 91
93 3 310.07219308901205 326.99759491611263 10.7511525 0.872179616293408 92
94 3 310.01004503207184 330.1043762825544 10.73292 0.8055133956136299 93
95 3 310.10140267577395 333.20805024614924 10.562145 0.8055133956136299 94
96 3 310.1927603194761 336.3111027291746 10.391369999999998 0.9972090772457506 95
97 3 310.00010134296144 339.41104780935297 10.2594525 0.9972090772457506 96
98 3 309.8080638470161 342.51099288953134 10.127535 0.9950152508357607 97
99 3 309.3102579109249 345.5133655203135 9.293954999999999 0.7980680583921912 98
100 3 309.4177740494315 348.56048475209275 8.50146 0.7980680583921912 99
101 3 309.5252901879381 351.6082254644413 7.7090805 0.8296206269007428 100
102 3 309.3326312114234 354.7087920251891 7.601145749999999 0.8847210941839453 101
103 3 309.7117343587588 357.783256402022 7.281623249999999 0.8939625102509565 102
104 3 309.7664246488662 360.796194202484 6.272837999999999 0.9629406386489111 103
105 3 309.26737575163617 363.6867003307738 5.18610675 0.9629406386489111 104
106 3 324.35630249615315 304.98599610902414 6.3789247499999995 0.7283876569508121 1
107 3 326.2648693247874 312.1348870988581 12.76539 1.2209296526191686 106
108 3 326.8024500173204 315.1391241713485 13.5429525 1.1459604515321764 107
109 3 326.1884272147509 318.1564123357964 14.098755 1.0620792190799562 108
110 3 325.07597699552093 321.05375475034964 14.293949999999999 0.9874891211402995 109
111 3 323.3258877120842 323.61736209913386 14.092072499999999 0.7518920520856048 110
112 3 321.5757984286475 326.1803479673487 13.890195 0.7518920520856048 111
113 3 319.8257091452108 328.74395531613294 13.688317499999998 0.7518920520856048 112
114 3 318.0756198617741 331.30694118434775 13.48644 0.7518920520856048 113
115 3 316.3255305783374 333.8699270525626 13.284562499999998 0.7518920520856048 114
116 3 314.2305195788824 336.16070443137926 13.4701875 0.6661650223422599 115
117 3 312.1355085794275 338.45148181019596 13.655895000000001 0.6661650223422599 116
118 3 310.9397799638976 341.31526427400144 13.8689925 0.8851188417483628 117
119 3 310.5283598269533 344.3909716119731 13.6589475 0.8124056151283008 118
120 3 310.107617481468 347.4567352608343 13.282087499999998 0.7447512403431731 119
121 3 309.12194929839603 350.3758294953166 12.746084999999999 0.6924412208165865 120
122 3 308.1362811153241 353.29492372979894 12.2100825 0.6924412208165865 121
123 3 307.24507797880125 356.2562786430007 11.808554999999998 0.6325242791205168 122
124 3 305.8380459696746 359.010059046022 11.406944999999999 0.5574606129869755 123
125 3 304.43039247997854 361.7644609296127 11.005335 0.5574606129869755 124
126 3 303.02273899028245 364.51824133263403 10.603807499999998 0.644531283721368 125
127 3 301.668532829555 367.302474283556 10.95237 0.6719261472206186 126
128 3 300.67229947680323 370.23337664885696 11.309182499999999 0.7094511440011259 127
129 3 299.128541742408 372.909471980703 11.748495 0.7094511440011259 128
130 3 297.5841625274435 375.58556731254913 12.187807499999998 0.7727116511605797 129
131 3 295.5631077157474 377.93724978716716 12.4635225 0.6657859191949246 130
132 3 294.0678254657656 380.65809172001013 12.630584999999998 0.8255312847540761 131
133 3 292.40847234546163 383.27203899491593 12.979725 0.9108729965443915 132
134 3 290.340185010491 385.5702741405654 13.391482499999999 0.8945529167918886 133
135 3 288.5490780094737 388.1046719025878 13.605735000000001 0.6804839346612875 134
136 3 286.077449784961 389.9765713776273 13.876912499999998 0.6804839346612875 135
137 3 281.62827038861036 393.34686050549567 14.365064999999998 0.6804839346612875 136
138 4 422.9883762631355 264.87004683467904 21.8932725 0.6773641022028882 37
139 4 426.00939331099977 266.89483052979153 22.939372499999998 0.9710944637194685 138
140 4 428.75509446661886 268.21671970091006 23.746634999999998 0.9710944637194685 139
141 4 431.84882474110316 268.4541252784217 23.980275 0.9472544690771986 140
142 4 434.9475268601427 268.6486486966446 24.152865 0.799416671227794 141
143 4 438.04685045975174 268.7400063403467 24.418349999999997 0.799416671227794 142
144 4 441.14679553993005 268.8307425034795 24.683835 1.1517588652446993 143
145 4 444.0789408663698 269.45657343686753 25.766564999999996 0.7718229339463346 144
146 4 446.47412698084605 271.1109547126163 27.209902499999995 0.8535787028511991 145
147 4 448.64309416805986 272.65160504416446 29.341454999999996 0.837998184976285 146
148 4 450.32730651113997 273.5266496858828 32.6073 0.8026359405772976 147
149 4 453.1954393389313 273.9946245546427 34.068952499999995 0.8363326170502869 148
150 4 455.9181457134825 275.019446013587 35.5176525 0.7826553402710156 149
151 4 458.6495528160053 275.84415072918375 37.152472499999995 0.6875190947069209 150
152 4 460.22997790399523 275.17481615593755 38.118629999999996 0.6875190947069209 151
153 4 413.9066807024605 265.74446999582796 19.673032499999998 0.9410272337717882 34
154 4 417.86675489069165 264.80106249147536 19.326285 0.6676814349316015 153
155 4 420.921953369873 264.23551517331936 19.34724 0.6676814349316015 154
156 4 424.0287347363148 264.2075485476962 19.285529999999998 0.5719119006672858 155
157 4 427.136137583326 264.1802034026425 19.22382 0.5719119006672858 156
158 4 430.24291894976784 264.1522367770194 19.16211 0.5719119006672858 157
159 4 433.3497003162096 264.12427015139633 19.1004 0.5719119006672858 158
160 4 436.45523872151256 264.09692500634264 18.966337499999998 0.6759595561160393 159
161 4 439.5352964234701 263.6948270779394 18.845722499999997 0.621480569402239 160
162 4 442.6153541254276 263.2933506301055 18.725107499999996 0.621480569402239 161
163 4 445.69541182738504 262.8918741822717 18.604574999999997 0.621480569402239 162
164 4 448.77546952934256 262.48977625386846 18.48396 0.9415554922557801 163
165 4 451.8667138815493 262.4549733419819 18.902399999999997 0.867419075131787 164
166 4 454.8647361483457 262.8123246693882 19.8779625 0.7714376159933052 165
167 4 457.85530064830925 262.79181581059794 20.997817499999996 0.8395581012054846 166
168 4 460.9484094422242 262.6395530710944 21.3307875 0.8373083415442485 167
169 4 463.95016059243704 261.87575345129903 21.66384 0.6868851845261306 168
170 4 466.6368210939629 260.33758904202847 22.026675 0.656196474009048 169
171 4 469.20291436502475 258.58563531688355 21.994664999999998 0.9144651542355364 170
172 4 471.41289926981915 256.40113111543474 21.9869925 0.9153849454782518 171
173 4 473.3264379430086 253.9524976719899 21.9891375 0.7599899439049159 172
174 4 475.4195845007554 251.65923437089563 21.838987499999998 0.8645726941239248 173
175 4 477.6252190415639 249.47037980546094 21.773895 0.7917476010013704 174
176 4 479.9694437493491 247.43192353782158 21.6909 0.8555425814505101 175
177 4 481.8985194367737 244.99634118633423 21.730335 0.7032922715583497 176
178 4 484.0923458467636 242.7956784900809 21.741225 0.7042617812466172 177
179 4 486.1469606092074 240.49309298044562 22.226985 0.9702803241735515 178
180 4 488.304741146172 238.25949181401396 22.371194999999997 0.96428303667882 179
181 4 490.1872057908913 235.8326101904982 22.997452499999998 0.96428303667882 180
182 4 492.0696704356107 233.40572856698248 23.623627499999998 0.9763770485593876 181
183 4 494.23739466168576 231.35173528510808 24.7632825 1.0104652577911002 182
184 4 496.254099109396 229.46429879583346 26.653522499999998 1.2882670723139011 183
185 4 497.8997796571731 226.64401997188614 30.46923 1.2882670723139011 184
186 4 495.94149438298666 223.11152441540378 33.20625 0.8789040360543403 185
187 4 494.68361771051656 221.4248261500461 33.20625 0.8789040360543403 186
188 4 399.3186672968818 268.88108242960107 14.418112500000001 1.118385358667799 29
189 4 401.5187085125657 267.02036960481075 14.370014999999999 1.1129846925196936 188
190 4 403.58140252241174 264.6966537558158 14.323649999999997 1.1129846925196936 189
191 4 405.62483063460627 262.35615793144694 14.265734999999998 0.9775454320298637 190
192 4 407.66763726623145 260.0150406265087 14.207737499999999 0.8271347046231339 191
193 4 410.0460434053338 258.01573763474175 14.14974 1.2044479879186212 192
194 4 411.7047750450684 255.40924812666873 13.704817499999997 1.1564759027664624 193
195 4 413.6661677221019 253.03394939041337 13.164855 1.1564759027664624 194
196 4 415.62756039913535 250.658650654158 12.624975 0.884099613614543 195
197 4 417.7238143597291 248.36538735306377 12.702689999999999 1.0269531372973417 196
198 4 419.60503604330967 245.89251616741225 12.738412499999999 1.112543441315418 197
199 4 421.2028625872428 243.24811634460573 13.179457499999998 1.3314599718873565 198
200 4 421.9697696098852 240.34766652720546 14.2537725 1.2317434145267676 199
201 4 421.992764390953 237.267608825248 14.802562499999999 0.7758501280360611 200
202 4 421.7858113613421 234.22173255460763 15.571132499999997 0.7758501280360611 201
203 4 421.57885833173117 231.17585628396722 16.3397025 1.3306023287015818 202
204 4 422.7242470211395 228.31953158699454 16.911675 0.8017161493345824 203
205 4 424.8988075334779 226.11824741017182 17.28738 0.8833414073198722 204
206 4 427.15913236439394 224.003349032496 17.64774 0.8216097423611479 205
207 4 429.7681077947445 222.32348705340175 17.870077499999997 0.772183392676588 206
208 4 432.62008212773134 221.2582693574463 18.6980475 0.8191735385290911 207
209 4 435.2769115619259 220.16384207472896 20.267445 0.904912997883824 208
210 4 437.6323229199604 218.69528348923149 22.1226225 0.8714462692215135 209
211 4 439.87276037265553 216.79603886913824 23.4691875 0.8714462692215135 210
212 4 442.11319782535054 214.89679424904497 24.815669999999997 0.8107462620079968 211
213 4 444.2803005708562 212.72409817841475 25.4666775 1.1199204156742226 212
214 4 445.3448967862422 209.80873282734888 25.660717499999997 0.9562907965563071 213
215 4 446.1354200705219 206.9853466005545 26.390512499999996 0.9562907965563071 214
216 4 447.8612716117518 206.99218288681791 27.766447499999998 1.5087310895036512 215
217 4 450.4068560240234 205.77408097078953 29.493585 1.5087310895036512 216
218 4 452.7548096152251 203.9668154749678 30.7371075 1.114227653658498 217
219 4 454.6130365177378 203.25024837844703 33.6851625 0.8403598111400135 218
220 4 378.60161251585816 274.5844096150054 11.45595 0.9513251668067833 22
221 4 374.38797425531095 277.67689692835097 10.996012499999999 1.0888153131756406 220
222 4 374.3289336012177 280.72588060183836 11.789662499999999 1.0219253594908775 221
223 4 374.5893339597973 283.68847847617883 12.98418 0.8917997578694368 222
224 4 374.6390524053495 286.6168949192022 14.362589999999997 0.9924236768613534 223
225 4 375.6930834510557 289.2699954699803 15.99147 0.9269009804292753 224
226 4 377.12808208580543 291.79942138744747 17.4438825 0.8956529373997307 225
227 4 378.57053848738803 294.3872664784384 18.68856 0.9723995729152133 226
228 4 379.52140375857346 297.2261897194678 19.79241 0.7243356036383095 227
229 4 380.8905254529666 299.9265227935205 20.7225975 0.7243356036383095 228
230 4 382.2596471473597 302.6268558675732 21.652702499999997 1.3475066001893223 229
231 4 380.18638796783387 304.92944137720855 21.9714825 1.493852844672162 230
232 4 379.1391932083911 307.8218119472065 22.5544275 1.2645451589798178 231
233 4 379.40580837266464 310.8707956206939 23.263927499999998 1.1935223595085298 232
234 4 380.2398352968024 313.8016979859949 24.0717675 0.9269506988748274 233
235 4 381.7792426672118 316.4411259642462 24.82524 1.0940233203472314 234
236 4 382.52439786992505 319.3235528451338 26.0065575 0.7071392362829495 235
237 4 382.0141623224458 322.2016293620356 27.406005 0.9859354197167939 236
238 4 380.90046914207704 324.9641104930285 28.58229 0.93319657859732 237
239 4 379.2460878663283 327.39472099996067 29.917304999999995 0.853305251400662 238
240 4 377.0528829369078 329.2889937754987 31.405934999999996 0.853305251400662 239
241 4 374.8596780074873 331.18326655103675 32.894565 1.178059922941802 240
242 4 373.3438868987152 333.7257435604613 34.149225 1.2697220921229384 241
243 4 372.8628609379978 336.60071267451605 35.577795 0.8709925884058499 242
244 4 373.64219757202824 339.5639320294259 36.2651025 0.8709925884058499 243
245 4 374.4215342060587 342.5271513843358 36.952327499999996 0.7639798491604783 244
246 4 375.8503180351144 345.1995178327654 37.86783 0.7828915028873884 245
247 4 376.727227118541 348.11301874212313 38.70207 0.9789189040882427 246
248 4 376.5942302766889 351.2117208611627 38.966235 0.8534419771259306 247
249 4 375.68189680080644 354.82500889166727 39.1255425 0.8534419771259306 248
250 4 364.8308460590433 281.2354946687482 8.101697999999999 1.2176047315728666 17
251 4 367.9270622558053 276.462523895739 7.121664 1.304319915421561 250
252 4 369.9338230144051 274.1040051348575 6.78413175 0.8764118989710373 251
253 4 371.94058377300496 271.7448648934066 6.4465995 0.8764118989710373 252
254 4 373.9479660121742 269.3863461325251 6.10906725 0.8764118989710373 253
255 4 375.954726770774 267.0278273716436 5.771535 0.8764118989710373 254
256 4 378.24301822731303 264.9638904006588 5.241092999999999 0.6462279256758361 255
257 4 380.5319311644215 262.90057491024334 4.710659249999999 0.6837591372620373 256
258 4 382.61513403305776 260.60171828402446 4.4802285 0.7477778507161619 257
259 4 384.7499197889545 258.4047844711875 3.7872779999999993 0.8931608003164276 258
260 4 386.54102678997174 255.87473707315104 3.4952115 0.7057906234473467 259
261 4 388.0518460541886 254.23092096708208 3.3098999999999994 0.7057906234473467 260
262 3 316.33360982573964 303.2825178682926 23.5125 1.5537014235055975 62
263 3 315.7121292563374 303.2825178682926 31.453125 1.242961138804478 262
264 3 316.33360982573964 297.68919274367244 33.859402499999995 1.0358030206056297 263
265 3 318.8195321033486 293.3388287578568 37.0562775 0.8286386876010872 264
266 3 321.9269349503598 288.3669842026389 38.8094025 0.621480569402239 265
267 3 323.89827131650367 284.4696795519174 39.599999999999994 0.621480569402239 266
268 3 319.44101267275084 301.4180761600859 17.920815 0.8287319096864976 59
269 3 320.3179217561773 296.5077581812388 21.341265 1.00032890970415 268
270 3 318.34782835117227 294.3636502168011 22.783034999999998 0.8342382275314015 269
271 3 316.2720832493688 292.1045683470239 23.435114999999996 0.8342382275314015 270
272 3 314.1963381475653 289.84486499667736 24.0871125 0.8342382275314015 271
273 3 312.1199715651925 287.58516164633085 24.739109999999997 1.028705712503056 272
274 3 307.87028743161994 284.52374836145543 27.342397499999997 1.028705712503056 273
275 3 305.76844014590154 286.50254249443213 29.1499725 1.242961138804478 274
276 3 302.6610372988904 288.67772448734 31.0062225 1.5755651099371681 275
277 3 303.02895379597646 291.80750063484965 32.38125 1.7418733103092072 276
278 3 305.45769986120047 288.05624391793776 37.434374999999996 1.0609356948322561 277
279 3 308.65956775476076 288.1221208582944 38.3625 1.0609356948322561 278
280 3 307.2892030992288 266.6592893939881 4.7895787499999996 0.7636380348473071 83
281 3 304.5410160213321 265.0726495003041 4.851396 0.7377657987430919 280
282 3 301.81830964678096 263.58731093943277 5.11223625 0.7377657987430919 281
283 3 299.43493166312334 261.62032493727475 5.544041249999999 0.6928016795468399 282
284 3 297.05093219889636 259.653960415686 5.97584625 0.6928016795468399 283
285 3 294.6656897735306 257.6857314523891 6.37880925 0.8665800763630939 284
286 3 293.60420096099153 254.94313769961707 7.710878999999999 1.2433651011745892 285
287 3 293.8987827508882 252.0607108187295 9.2024625 0.8672512753780484 286
288 3 295.7793829538994 249.76247567308 10.417192499999999 0.8672512753780484 287
289 3 297.6599831569105 247.46424052743052 11.631839999999999 0.9022965646866407 288
290 3 299.13102766468563 244.80989701551354 12.51591 0.9669740475443316 289
291 3 299.049613710094 242.03250035085495 14.3628375 1.1485333810895018 290
292 3 297.1491261288619 239.86912648876574 15.913177499999998 0.7804552990553317 291
293 3 294.7912288485498 238.11655128305145 17.257679999999997 0.7916108752761019 292
294 3 292.7540155420493 236.14832231975453 18.9533025 0.8614963653053836 293
295 3 290.65838306202494 234.26026434991056 20.683575 0.9222274465473703 294
296 3 291.4563641131374 231.4691951127251 22.156365 0.9874704767232174 295
297 3 291.2512755252347 228.6439444442225 23.850749999999998 1.591624167850522 296
298 3 288.9549048212934 227.4805328183015 26.161409999999997 0.9632762381563883 297
299 3 286.4888699219053 228.8695418909155 27.86322 0.7308362903942568 298
300 3 283.8736796858607 231.06647570375245 30.404714999999996 0.7308362903942568 299
301 3 309.6352922487223 272.39928393298715 4.24163025 1.0605193028507567 81
302 3 311.6377026433363 266.12792350714915 4.378827749999999 1.0737568389790244 301
303 3 313.45366886712964 263.6078197982231 4.479477749999999 0.7892119602782092 302
304 3 315.495232537616 261.26856693499303 4.6465155 0.8862064327448166 303
305 3 317.2415929376363 258.6999877416536 4.7640285 1.0341560970967136 304
306 3 318.51873550775787 255.86665782574877 4.7758259999999995 1.0560197835282845 305
307 3 320.20667673425436 253.28689198216009 5.28768075 1.2600953581028975 306
308 3 322.5428221946374 251.23911350597973 5.1897614999999995 0.6712176593715001 307
309 3 325.2406693464125 249.75626086738598 5.7527745 0.668700663065421 308
310 3 326.36368473532235 249.23173126681047 5.8738019999999995 0.668700663065421 309
311 3 314.22368329261906 296.34617323319424 4.679829 1.236379659574508 73
312 3 314.4070200605927 298.31626663819935 4.49206725 0.7462552233211264 311
313 3 308.2686564766068 297.4530301272996 5.09349225 0.7462552233211264 312
314 3 305.18114100781645 297.1205380226694 5.224048499999999 0.758889923297074 313
315 3 302.09300405845676 296.7880459180392 5.3546130000000005 0.758889923297074 314
316 3 299.004867109097 296.45617529397845 5.48516925 0.758889923297074 315
317 3 295.96831304699765 295.8179147492023 5.709808499999999 0.8814086027490313 316
318 3 292.86774648624987 295.79181256528744 5.97809025 0.9421210395739361 317
319 3 289.8647523748983 295.88379168955896 7.031639999999999 0.7073753988993223 318
320 3 286.8505716132974 295.54446329866533 7.92723525 0.7073753988993223 319
321 3 283.83639085169654 295.2057563883411 8.8227975 0.7559130313696373 320
322 3 280.8209671289569 295.07151658535025 9.804795 0.8697682716841274 321
323 3 277.9130595447238 295.3064362405843 11.2235475 1.2064677997691784 322
324 3 275.6042592293945 293.8403635773644 13.182345 0.8809052034878155 323
325 3 274.5527141059659 291.1450023478669 14.685742499999998 0.9601936945321532 324
326 3 273.02884374979163 288.68456077360344 16.1890575 0.9601936945321532 325
327 3 271.8890483855079 285.9065426283754 17.2498425 1.0266859006524987 326
328 3 271.183046458667 282.9197070118283 17.8956525 1.0685115429732694 327
329 3 269.92703422790504 280.0932133821869 18.29058 0.7659623721768715 328
330 3 268.0010659433275 277.7116998402375 18.9851475 0.780846831814055 329
331 3 266.37589425434066 275.0989955264705 19.5623175 0.9363039814443311 330
332 3 264.7513440459232 272.48566973213406 20.139405 1.0285876311948696 331
333 3 263.6152775650559 269.62623763231437 20.714595 0.982921238955193 332
334 3 261.9534385224743 267.01415479911674 21.0695925 1.0834084322218411 333
335 3 260.0883753336982 264.5586850694085 21.57903 0.9194805024306125 334
336 3 258.45636735844795 261.91677116887956 21.741967499999998 1.2350807651844575 335
337 3 257.26561058747325 259.07411904443376 21.22065 0.9583851860751927 336
338 3 256.3998881542959 256.13327299002236 20.5417575 0.8251273223839646 337
339 3 254.15882922103143 251.66234177374264 19.78482 0.8251273223839646 338
340 3 310.00010134296144 339.41104780935297 10.2594525 0.9972090772457506 97
341 3 306.2227424421346 344.7396222114078 11.310502499999998 1.2004518678573648 340
342 3 304.51864272083367 347.303229560192 11.8703475 1.0932961880810308 341
343 3 302.92827394373336 349.9146909128202 12.605504999999999 1.1447423496161482 342
344 3 302.10170478642834 352.8716954620361 13.2411675 1.0629120030429553 343
345 3 301.04394485730575 355.74480013438256 13.944974999999998 1.0629120030429553 344
346 3 299.98556344761374 358.61852628729855 14.6487825 1.2639298932161094 345
347 3 298.79418519606963 361.4071096022064 15.546877499999999 1.353727620689039 346
348 3 297.15720537626413 363.9104333357586 16.66698 0.976793440540887 347
349 3 295.46615674692066 366.48647029593087 17.1942375 1.0891136238489536 348
350 3 293.4090560621992 368.74368772399987 17.959755 0.9489511110316667 349
351 3 291.06420987384456 370.7634995745571 18.3254775 0.9489511110316667 350
352 3 288.71874220492055 372.7833114251144 18.6912 0.9489511110316667 351
353 3 286.3732745359965 374.8031232756717 19.057004999999997 1.082581863064536 352
354 3 284.3143094095669 377.12994652751365 19.02615 1.082581863064536 353
355 3 282.25472280256787 379.4567697793556 18.995295 0.8551448338860927 354
356 3 279.9602165403348 381.5343793228673 19.35615 0.8551448338860927 355
357 3 277.6650887975323 383.611988866379 19.717005 0.6018380545257118 356
358 3 275.2189412763651 385.5230416172909 19.904527499999997 0.7656889207263344 357
359 3 272.6640346555525 387.29115383724024 19.958647499999998 1.2357208901709418 358
360 3 270.72315083730933 389.7124421356314 20.1657225 0.8189560203298003 359
361 3 268.9289364334451 392.20520069950373 20.7968475 0.6271111833610232 360
362 3 267.63936425193543 394.8887537981826 21.9765975 0.6271111833610232 361
363 3 266.3491705898563 397.57230689686145 23.156265 1.0640244532621852 362
364 3 264.73394258997996 399.96065672507433 24.6948075 1.0640244532621852 363
365 3 263.1193360706729 402.3490065532871 26.233267499999997 0.7380330353879349 364
366 3 261.580550180833 404.8573021313946 27.5597025 0.7969928970071253 365
367 3 258.9050763295563 406.25501193198016 28.53939 1.0646272894145055 366
368 3 256.47943766717935 408.09583737854956 29.360924999999998 1.0646272894145055 367
369 3 254.05442048537185 409.9372843056885 30.18246 0.8301488853847347 368
370 3 251.50199978683688 412.06026193076644 30.83388 0.8301488853847347 369
371 3 310.53146722980034 323.9330742283902 10.446562499999999 0.8711541733538944 92
372 3 308.6570818324832 325.1990301482626 11.138902499999999 1.003417668134079 371
373 3 305.95861320013864 326.56193703696164 12.092849999999999 1.003417668134079 372
374 3 303.18370245775765 327.86393882985936 12.771989999999999 0.6815590960463535 373
375 3 300.40941319594606 329.16656210332644 13.451130000000001 0.6815590960463535 374
376 3 297.52512187335026 330.16465989778646 14.225227499999999 0.6946599064493526 375
377 3 294.88196501168255 331.7606220000114 14.689289999999998 0.7912317721287665 376
378 3 292.348810210799 333.54054235077945 15.044699999999999 0.7912317721287665 377
379 3 289.8156554099155 335.32046270154746 15.400109999999998 0.6111540482610514 378
380 3 287.520527667113 337.366998216589 15.991964999999999 0.889649435099305 379
381 3 284.9382759012467 339.0754483018757 16.343249999999998 0.5704023243642077 380
382 3 282.5406038644929 341.0213039646742 16.804095 0.5704023243642077 381
383 3 280.14293182773906 342.9671596274726 17.26494 0.8728073116685044 382
384 3 277.4600002096296 344.51278180357593 17.61441 0.8728073116685044 383
385 3 274.7770685915201 346.05840397967927 17.963962499999997 0.921009344631342 384
386 3 272.4396801699983 348.09686024731866 18.226477499999998 0.6148002747617343 385
387 3 270.01031262420497 350.02282853189615 18.5091225 0.6148002747617343 386
388 3 267.58094507841156 351.94879681647376 18.7917675 0.8154446551126777 387
389 3 264.9763200120468 353.62306547044335 19.134059999999998 0.8154446551126777 388
390 3 262.371694945682 355.2979556049824 19.47627 0.6154596656458701 389
391 3 260.10764123134965 357.3973169684231 19.938187499999998 0.8707750702065591 390
392 3 257.6148826674773 359.23503501214554 20.282212499999996 0.8798362569084437 391
393 3 255.53665164339617 361.53078423551744 20.6262375 0.8798362569084437 392
394 3 253.4584206193151 363.8265334588893 20.9702625 0.876896653815171 393
395 3 251.11854627551568 365.84013050375256 21.434242499999996 0.8919489132060934 394
396 3 248.85822144459974 367.9494355563038 21.85491 0.8919489132060934 395
397 3 246.5978966136838 370.05811912828557 22.275577499999997 0.8520498606504696 396
398 3 244.39412651458346 372.2382729657486 22.5613575 0.7829101473044705 397
399 3 243.44077532112044 373.618581310391 22.531905 0.7829101473044705 398
400 3 313.273439502003 318.40003271900207 9.6682575 0.9859727085509581 90
401 3 310.711696594927 317.48334887913376 10.3582875 0.8466367648909761 400
402 3 307.68322178022987 317.224191481693 11.216535 0.8466367648909761 401
403 3 304.6522610432551 316.7487588461003 11.870842499999998 1.1967727028865036 402
404 3 301.57220334129767 316.5001666183394 12.310155 1.0711031169476768 403
405 3 298.5014678478812 316.0278413855937 12.37698 1.226050652511043 404
406 3 295.4562130578102 315.42438375270416 12.546435 0.972312565635497 405
407 3 292.4525974658892 314.64629007981256 12.7816425 0.6724233316761405 406
408 3 289.4477389128293 313.86757492635155 12.9628125 0.6724233316761405 407
409 3 286.44225887920015 313.08885977289054 13.144065 1.1251222080401193 408
410 3 283.3653085800897 312.8781778598632 13.641622499999999 0.7682742798950478 409
411 3 280.3163249066023 313.2436084346717 14.273655 0.5323211024740855 410
412 3 277.2418605297694 313.3542319760253 14.85825 0.5565675454087445 411
413 3 274.17858280318575 313.07580868093305 15.442762499999999 0.5565675454087445 412
414 3 271.1153050766021 312.79738538584087 16.027357499999997 0.6851077500976401 413
415 3 268.04456958318565 312.61902046242244 16.61319 0.6751640609872043 414
416 3 264.97880593432444 312.930382227693 17.146635 0.7529796430820587 415
417 3 261.88818306268706 313.2442299152411 17.21544 0.5649158938975247 416
418 3 258.82366237496467 313.6879670417943 17.567385 0.7559627498151895 417
419 3 255.82564010816824 314.4921628986008 17.7611775 0.7559627498151895 418
420 3 252.82823932194123 315.29698023597666 17.954887499999998 0.7559627498151895 419
421 3 249.83021705514486 316.1017975733526 18.14868 0.7559627498151895 420
422 3 246.83219478834843 316.9066149107285 18.342389999999998 0.7559627498151895 421
423 3 243.83479400212147 317.71143224810436 18.5361825 0.7764156753542172 422
424 3 240.87778945290557 318.62625164626445 18.905535 0.6891225145759786 423
425 3 238.06558987636046 319.9089875415107 19.327605 0.7700579291292321 424
426 3 235.0259284114141 320.3794483325482 19.912035 0.7851412625486245 425
427 3 232.2435599022003 320.3595609543273 20.2881525 0.7851412625486245 426
428 3 313.273439502003 318.40003271900207 9.6682575 0.9859727085509581 90
429 3 314.9383859474316 319.3247958062726 11.460075 1.233620285846362 428
430 3 317.46035409806586 320.7392855822321 12.9708975 1.233620285846362 429
431 3 319.6541805080558 322.2811788749191 15.055342499999998 1.1819690357233423 430
432 3 320.3993357107691 324.5756851371521 17.654505 1.0088866971448185 431
433 3 320.75047223248134 327.3972069222383 19.3191075 0.9625366762787997 432
434 3 321.114659846151 330.310707831596 20.670457499999998 1.0157229834082433 433
435 3 322.0406658945604 333.11420668016945 21.955889999999997 1.0349640218369365 434
436 3 322.3955312996891 336.05443125401143 23.205022500000002 1.1035754766989436 435
437 3 322.8597772850325 339.04250983169743 24.1550925 0.7947120633174191 436
438 3 323.68261755892115 341.91375006233574 25.294665 1.0108132869099655 437
439 3 324.3979416943031 344.8751049755374 26.105227499999998 1.1100761634548912 438
440 3 326.19339905930616 347.3367895109397 26.915872500000003 1.036816033933755 439
441 3 327.93105873135477 349.7636711344555 28.061715 1.0002046135902694 440
442 3 329.1702909867428 352.49818563982535 29.1273675 0.7605741356401541 441
443 3 328.96209499599314 355.5595989247007 29.7781275 1.3855536406481275 442
444 3 329.3486559101613 358.5228182796106 30.907635 1.1538905435977491 443
445 3 329.22746719912783 361.55812938057113 31.776525 1.0079669059021032 444
446 3 329.5761177985625 364.56795977818615 32.693594999999995 0.8470780160952517 445
447 3 330.18579023714614 367.5330435748043 33.62601 0.8470780160952517 446
448 3 330.7954626757297 370.49750589085295 34.5585075 0.8599799527160422 447
449 3 331.9768972381634 373.27800995835855 35.5263975 1.0076561656174021 448
450 3 333.2434746386051 375.9248957034427 36.88245 0.8387377468538736 449
451 3 333.5915037574704 378.87568544696455 38.09091 0.9025265124973195 450
452 3 333.5480001176122 381.94144909582576 38.761635 0.908505155574969 451
453 3 333.1390659029456 386.8710329723244 39.4269975 0.908505155574969 452
454 3 326.1884272147509 318.1564123357964 14.098755 1.0620792190799562 109
455 3 328.8129396593366 320.8151062116992 14.8005 0.8598494417964677 454
456 3 330.4014439947287 323.4657208401997 15.2320575 0.8598494417964677 455
457 3 331.4449098707551 326.3562269684895 15.8432175 0.826917186423843 456
458 3 332.48837574678146 329.24673309677934 16.454295000000002 0.826917186423843 457
459 3 334.6442918420378 331.4846846271968 16.493647499999998 0.8714835580556776 458
460 3 335.72256062995064 334.39818553655454 16.59141 0.7208926012838212 459
461 3 334.78661089243093 337.32660197957784 17.18904 1.1742875358855305 460
462 3 335.59577859379266 340.27925616480786 17.895239999999998 0.8336975394360214 461
463 3 336.95495659907533 343.0535454266195 18.3406575 0.8673072086292946 462
464 3 337.7591524558818 346.0198721843764 18.9455475 0.6876993240720475 463
465 3 338.05373424577846 349.10925209487493 19.1633475 0.7426133471844293 464
466 3 338.9045411452901 352.0979521531303 19.1735775 0.7965516458028497 465
467 3 340.043093548435 354.94619760270075 19.83003 0.7369578740028689 466
468 3 340.88519971997505 357.8472689006704 20.79825 1.0302718435379496 467
469 3 341.6477563786316 360.84031932291157 21.250349999999997 1.101157917283969 468
470 3 342.96218778291734 363.62828115725 21.777112499999998 0.7362245269309744 469
471 3 344.0410780513996 366.53308133863607 22.082939999999997 0.7362245269309744 470
472 3 345.1193468393125 369.43788152002213 22.38885 0.9864077449495396 471
473 3 346.48846853370566 372.22708631549943 22.4701125 0.9864077449495396 472
474 3 347.8569687475294 375.0162911109766 22.551457499999998 0.9983961051333088 473
475 3 349.14902685131665 377.82786920695236 22.9256775 1.1431513593584783 474
476 3 349.53807368776245 380.81408334293013 23.9458725 1.1431513593584783 475
477 3 349.92649904363884 383.7996759983385 24.965985 0.8626833931929418 476
478 3 349.6884719855578 386.17000289003863 25.909042499999998 0.8626833931929418 477
479 3 326.2648693247874 312.1348870988581 12.76539 1.2209296526191686 107
480 3 328.9471794623275 314.03226727724314 13.370279999999998 0.8916568173384744 479
481 3 331.7593790388726 315.27274249377 13.978799999999998 0.8916568173384744 480
482 3 334.3030990094359 317.03091102460894 14.379172500000001 0.8456051071457684 481
483 3 336.66348221202566 318.9686874400051 15.145515 0.7878447030255242 482
484 3 339.07420534073697 320.9201364279281 15.388889999999998 0.7869435561998911 483
485 3 341.54334764297204 322.8063299560639 15.4155375 0.7206191498332841 484
486 3 344.4978662699103 323.7174204708076 14.9982525 0.8742740058122936 485
487 3 347.5717091661738 324.04369776974374 14.5809675 0.672006939694641 486
488 3 350.66046759610293 324.3805402383598 14.5283325 0.672006939694641 487
489 3 353.74984750660144 324.71738270697585 14.475779999999999 0.7737308792943994 488
490 3 356.7248749923299 325.6067214017905 14.31507 0.49685009897545274 489
491 3 359.80306825257924 326.03181411126155 14.328434999999999 0.49685009897545274 490
492 3 362.8806400322591 326.4569068207327 14.3418 0.6229783375744984 491
493 3 365.9339740697323 326.96279200422606 14.7142875 0.8289618574971764 492
494 3 368.9842007043585 327.22257088223625 15.422880000000001 0.7525632511005592 493
495 3 371.9847088934325 327.4612194208867 16.4471175 0.7490083822435785 494
496 3 374.90504608905366 327.1622872670042 17.8007775 0.7511773494307922 495
497 3 377.9496793985552 327.29217670600934 18.60672 0.7741161972474289 496
498 3 380.9607527573091 327.0597429730529 19.576755 0.5967941182244432 497
499 3 384.0408104592666 326.9590631208097 20.106405 0.7351990839914606 498
500 3 387.00775869759286 327.84156552936093 20.4708075 0.7670437483676315 499
501 3 389.937418101755 328.7768937863113 21.05994 1.1225803525112643 500
502 3 392.0945771581502 330.9439965318169 21.796004999999997 1.0917300570461372 501
503 3 393.64517117880877 333.1838125039426 23.779635 0.9666695220653245 502
504 3 393.1374215536071 334.8568381967733 27.189607499999997 0.8196023601219786 503
505 3 391.32083384924437 337.3688626582972 27.475387499999997 0.6421137243063932 504
506 3 390.30782052111874 338.88900413105506 27.970634999999994 0.6421137243063932 505
507 4 451.8667138815493 262.4549733419819 18.902399999999997 0.867419075131787 165
508 4 453.9492952696162 262.098243495145 19.039514999999998 0.8770333795404396 507
509 4 458.2723141103782 266.5536376971897 19.4332875 0.8770333795404396 508
510 4 460.8073333529699 268.34909506219276 19.3644825 0.8352885296936913 509
511 4 463.4380606032496 269.99042524598406 19.6377225 0.7926549626326976 510
512 4 466.1073196488322 271.56277108657173 19.3182825 0.7978256809701242 511
513 4 468.7772001749843 273.1351169271594 18.998925 0.7978256809701242 512
514 4 471.60058640177857 274.42655355037726 18.827077499999998 0.621480569402239 513
515 4 474.4239726285729 275.71799017359507 18.65523 0.621480569402239 514
516 4 477.2473588553673 277.0088053162435 18.483382499999998 0.7334154347572762 515
517 4 479.8078588013045 278.7700812499295 18.501945 0.5717148913267852 516
518 4 482.322369185106 280.5568378869609 18.99777 0.8048173373758994 517
519 4 484.43105275708785 282.7966538590866 19.57989 0.8337286134644917 518
520 4 486.5254422759734 284.97742917711906 20.5308675 0.6473652351178422 519
521 4 488.9976919810555 286.8257123905213 21.008954999999997 0.6473652351178422 520
522 4 491.4693202055681 288.6739956039236 21.486959999999996 0.7775219107677531 521
523 4 493.8011153019654 290.7130733521323 21.8144025 0.8421123863457278 522
524 4 495.90669147110015 292.94045971286994 22.492717499999998 0.8412236691314826 523
525 4 497.97497880607085 295.23745189738065 22.914209999999997 0.8412236691314826 524
526 4 500.04326614104144 297.5350655624607 23.335702499999996 0.8560024770718678 525
527 4 501.80267763301924 300.07008480505243 23.816265 0.8560024770718678 526
528 4 503.56271060556634 302.60572552821355 24.2968275 0.9236009186057493 527
529 4 505.76026589897265 304.76226310403933 24.85263 0.7152495577136487 528
530 4 508.03302034127665 306.8392511669816 25.4084325 0.8130146660863149 529
531 4 510.61900099055936 308.502333170702 26.008124999999996 0.8130146660863149 530
532 4 513.2049816398421 310.164793693853 26.6078175 0.8130146660863149 531
533 4 515.7909622891248 311.8278756975734 27.20751 0.8326907409135899 532
534 4 518.4018021611836 313.5108450795147 27.30849 0.8326907409135899 533
535 4 521.0126420332424 315.1944359420253 27.409469999999995 0.6579987676603145 534
536 4 523.2170336129121 317.3839119880294 27.335055 0.877443556716245 535
537 4 525.1802907316538 319.78282698592204 27.618359999999996 0.5959383394803763 536
538 4 527.1652996703245 322.14196722737296 28.13448 0.7099110396224836 537
539 4 529.4653992576823 324.1878812618451 28.696552500000003 0.699209144217377 538
540 4 532.5137614506002 324.79133889473474 28.7092575 0.7538248566564457 539
541 4 535.6211642976115 324.80190406441454 28.6713075 0.6416849027135058 540
542 4 538.7142730915264 325.0989717765888 28.644494999999996 0.8037297463794455 541
543 4 541.714159800031 325.90627503624233 28.723447499999995 0.8909980479349079 542
544 4 544.5269808571455 327.1995761011684 29.073494999999998 0.8909980479349079 543
545 4 547.2117769169631 328.75824936922913 28.8930675 0.8586499842975214 544
546 4 550.092960836712 329.9216609951502 28.829212499999997 0.7691319230808228 545
547 4 553.1282719376725 330.57545855416134 28.999409999999997 0.4328139840653849 546
548 4 554.2345073512085 330.7084553960134 29.1278625 0.4328139840653849 547
549 4 452.7548096152251 203.9668154749678 30.7371075 1.114227653658498 218
550 4 455.34451914792425 204.127778942443 33.45110999999999 0.989819673275558 549
551 4 458.0243433631867 204.95931994430316 35.22403499999999 0.989819673275558 550
552 4 458.33819105073485 205.67091519626877 39.0470025 0.7261689713180461 551
553 4 435.2769115619259 220.16384207472896 20.267445 0.904912997883824 209
554 4 437.9934031307831 219.91089948298227 22.790377499999998 1.0360205388049204 553
555 4 440.4985913060435 220.40621949679584 25.1401425 1.0360205388049204 554
556 4 443.03671795148233 221.01527045481004 27.3790275 0.7565469415504276 555
557 4 445.83835235834755 221.68771243090325 28.9232625 0.7300283656540341 556
558 4 448.1751192993 221.71195017310993 31.642379999999996 0.8237289911028096 557
559 4 449.58525871127364 218.97681418717067 31.0690875 0.7492694040827272 558
560 4 451.2719569766314 216.40823499383123 30.4580925 0.5853110217435981 559
561 4 453.21470523658274 213.9832178120237 30.526897499999997 0.9749352136383743 560
562 4 455.2904503383862 211.676903418972 30.746264999999998 0.5958674906954644 561
563 4 457.51286485456865 209.5396317407977 31.25826 0.8322557045150083 562
564 4 459.7116631091137 207.42846224653826 32.059664999999995 0.8338156207442079 563
565 4 461.96950201775206 205.4067859542728 32.970135 0.7585791830123728 564
566 4 464.0259812219041 203.2086091802971 33.9938775 0.9678627647585768 565
567 4 465.58651893167314 200.27832829556553 35.3808675 0.9678627647585768 566
568 4 429.7681077947445 222.32348705340175 17.870077499999997 0.772183392676588 207
569 4 431.14530873653985 221.6988990811525 17.8339425 0.6689057516533239 568
570 4 434.9860586554457 216.8196551307755 18.17343 0.6689057516533239 569
571 4 436.6994805852877 214.232431520354 18.395355 0.7432721165879957 570
572 4 438.41228103456024 211.64520790993248 18.61728 0.7432721165879957 571
573 4 440.19282286589765 209.0983805365221 18.597645 0.8507323218433369 572
574 4 440.9342491851945 206.10781603655852 19.129275 0.7135031973136284 573
575 4 441.86087671417323 203.1539188901897 19.4905425 0.7135031973136284 574
576 4 442.7868827625826 200.20064322439023 19.8517275 0.7576718213810455 575
577 4 444.26787095946815 197.48477313610246 20.246489999999998 0.7849237443493338 576
578 4 446.07575793585926 194.97709903856443 20.661547499999998 0.7877328365230318 577
579 4 447.62945935936483 192.35134363283996 21.445545 0.8442129906703073 578
580 4 450.40499158231523 189.06619734297973 23.0868 0.8442129906703073 579
581 4 449.33045167781876 187.06565139007392 24.933315 0.8789040360543403 580
582 4 447.15526968491093 184.26898882776385 25.552065 1.4343957985974496 581
583 4 447.15526968491093 179.29714427254595 26.296875 0.9350983091396907 582
584 4 445.93654628831314 176.7018414147222 26.4 1.3085584129048842 583
585 4 445.6015682614053 170.28567601621347 29.7 0.8789040360543403 584
586 4 446.0776223775674 167.5443252245802 29.7 0.8789040360543403 585
587 4 446.22304883080756 167.79975373860452 32.175 0.8789040360543403 586
588 4 444.6519459513587 164.08267845300972 32.175 0.8789040360543403 587
589 3 277.9130595447238 295.3064362405843 11.2235475 1.2064677997691784 323
590 3 274.34576107635496 296.4741982304911 11.7659025 0.8877477045569342 589
591 3 271.56587848941876 297.85139917228645 12.0074625 0.8877477045569342 590
592 3 268.5740710283164 298.65373058738476 12.334575 0.8657100035659309 591
593 3 265.582263567214 299.4554405219136 12.661605 0.8657100035659309 592
594 3 262.5040703069647 299.7581015592125 13.05942 0.6313434660386525 593
595 3 259.5222065349727 300.60455809473837 13.3485825 0.5691320180803495 594
596 3 256.5403427629808 301.4510146302642 13.6376625 0.5691320180803495 595
597 3 253.47333615298075 301.84565479183465 14.05107 0.7906537951992224 596
598 3 250.40695102355014 302.23967347283565 14.464477499999997 0.7906537951992224 597
599 3 247.38531249511644 302.9394605939826 14.712059999999997 1.1287392249540404 598
600 3 244.30214739031192 303.31545633847094 14.831025 1.0897723932525198 599
601 3 241.32836286572223 304.163777315705 15.235439999999997 0.7284684494248344 600
602 3 238.4080256701011 305.2016498666067 15.532605 0.7284684494248344 601
603 3 235.48706699391056 306.23952241750845 15.829769999999998 0.7284684494248344 602
604 3 232.56672979828946 307.2773949684102 16.126935 0.76336458339677 603
605 3 229.71972730985777 308.48244579248114 16.54224 0.7287854045152296 604
606 3 227.2530709299003 308.75651872358753 16.7234925 0.7287854045152296 605
607 3 323.68261755892115 341.91375006233574 25.294665 1.0108132869099655 438
608 3 325.8503417849961 343.28038583445135 27.043005 0.9001462419165089 607
609 3 328.26355083598503 344.7247066777421 28.796625 0.9001462419165089 608
610 3 330.44246171230924 346.6469460789032 30.258112499999996 0.961803329206905 609
611 3 331.68107248712795 349.33609250270666 31.510545 0.8938133549143 610
612 3 333.35223373825056 351.7667030096389 32.8093425 0.8938133549143 611
613 3 335.02277350880377 354.197313516571 34.1082225 0.5609868937377638 612
614 3 337.201684385128 356.2531712401536 35.205555 1.087218108112277 613
615 3 338.714368091053 358.58683077825907 37.045139999999996 0.9937350008627921 614
616 3 340.1108349304999 360.52025682966945 39.423285 0.9937350008627921 615
617 3 322.3955312996891 336.05443125401143 23.205022500000002 1.1035754766989436 436
618 3 323.1002902653912 334.9376306707956 25.083877499999996 1.2136396855400802 617
619 3 323.7932411002747 332.98307428002556 28.1560125 1.2136396855400802 618
620 3 325.0026422883314 331.95203801538725 31.506832499999998 0.9472358246601165 619
621 3 321.9269349503598 333.7350657690023 32.5875 0.9472358246601165 620
622 3 318.8195321033486 334.9780269078068 34.3062225 1.0230378097101076 621
623 3 315.09064868693514 336.01403501700037 35.31462 1.1620630130853886 622
624 3 310.11880413171724 336.8424686160135 36.987472499999996 1.1216108428229967 623
625 3 307.32214156940717 337.1532089007146 38.15625 1.1216108428229967 624
626 3 305.14695957649934 337.46394918541574 38.3625 1.0609356948322561 625
627 3 302.03955672948814 338.70691032422025 38.775 1.0609356948322561 626
628 3 299.1154906504506 338.641654864433 38.775 1.0609356948322561 627
629 4 510.61900099055936 308.502333170702 26.008124999999996 0.8130146660863149 531
630 4 508.847781367763 307.8572363396625 25.651889999999998 0.768901975270144 629
631 4 510.61900099055936 313.80977723339714 25.9420425 0.768901975270144 630
632 4 510.92041906671943 316.9016430661733 25.82217 0.6940757147141146 631
633 4 511.55246480580155 319.93881860884204 26.0596875 0.7026086429320073 632
634 4 512.185132025453 322.97537267094134 26.297287499999996 0.7026086429320073 633
635 4 512.2019120008268 326.08277551795254 26.294565 1.0454608286541405 634
636 4 512.0173322717144 329.1783702341451 26.56236 1.0502089402043735 635
637 4 511.29392888893017 332.1782569426497 27.046387499999994 0.931823106538941 636
638 4 511.3666421155503 335.15328442837824 27.3197925 0.931823106538941 637
639 4 514.5859114650539 338.085429754818 27.224999999999998 0.8789040360543403 638
640 4 519.5577560202718 342.1250534559325 27.073777499999995 0.8789040360543403 639
641 4 522.0436782978807 343.67875487943815 27.046222499999995 0.8789040360543403 640
642 4 524.6507892865231 345.878796095122 27.059999999999995 0.8789040360543403 641
