# Supplementary material for: Cross-Regional Gradient of Dendritic Morphology in Isochronically-Sourced Mouse Supragranular Pyramidal Neurons
Source: Front Neuroanat. 2018 Dec 4;12:103. doi: 10.3389/fnana.2018.00103 (PMC6288488; doi:10.3389/fnana.2018.00103)
Supplement: Supplementary file 3 [file Data_Sheet_1.ZIP › SWC reconstructions/X041.S4.Z2.C01-exported-000.swc]

# Exported from "Simple Neurite Tracer" version 3.1.6-SNAPSHOT-b9f15e3b69824d8d9ebdf26f302be1ac12e484dc on 2018-06-22T14:52:11.358
# https://imagej.net/Simple_Neurite_Tracer
#
# All positions and radii in microns
# Voxel separation (x,y,z): 0.621480569402239, 0.621480569402239, 0.825
#
1 1 320.549112527995 287.16193337856794 28.03317 0.9081136228162455 -1
2 1 324.41285722796874 282.4629187933176 28.049999999999997 0.984008829951647 1
3 1 320.549112527995 287.16193337856794 28.03317 0.9081136228162455 1
4 1 315.1571471078612 292.9864492750057 28.109977499999996 0.9322208541033584 3
5 4 320.549112527995 287.16193337856794 28.03317 0.9081136228162455 1
6 4 326.8987795055777 280.2877368004098 28.187527499999998 2.000514878877337 5
7 4 330.37596329138324 276.4612809346002 31.889797499999997 1.7171632428697743 6
8 4 333.37584999988786 272.8946039468007 31.851187499999998 1.2553534613583586 7
9 4 336.6174926498899 269.5827339924562 32.1255825 1.5748193332538856 8
10 4 340.53219875655464 267.0812747006122 32.440815 1.2914055491893823 9
11 4 342.919927104198 265.09937316478846 32.6494575 1.2869557483124625 10
12 4 345.60658760572386 263.5450502607134 32.860245 1.0487795348947484 11
13 4 348.2770896124453 261.95716740589074 32.8017525 1.1841939361618021 12
14 4 350.94759161916676 260.369284551068 32.74326 1.4724428390562547 13
15 4 353.58950551969565 258.7503276677752 32.4318225 1.4724428390562547 14
16 4 356.23141942022454 257.1313707844823 32.120385 1.146650294964213 15
17 4 358.79129788559237 255.36885188965758 32.125665 1.146650294964213 16
18 4 361.3505548703908 253.60695447540226 32.131027499999995 1.4007674849870944 17
19 4 364.14721743270087 252.26269200378522 31.9089375 1.149130002436128 18
20 4 366.84506458447595 250.72204167223705 31.855394999999998 1.2337507967659367 19
21 4 369.60381683205253 249.29387932375073 31.9515075 1.2337507967659367 20
22 4 372.36319056019846 247.86571697526438 32.047619999999995 1.2337507967659367 21
23 4 375.12194280777504 246.43755462677802 32.1437325 1.2337507967659367 22
24 4 377.88069505535157 245.00939227829167 32.2397625 1.1314737394594103 23
25 4 380.5213659947417 243.3811131864578 32.00736 1.3086640646016825 24
26 4 382.6418576975421 241.10960170529262 32.016352499999996 1.3844349756232035 25
27 4 384.5926852048957 238.6907993291791 32.0353275 1.1295533644999574 26
28 4 386.1401718227073 236.0171899196107 32.4806625 0.9448369096622239 27
29 4 387.3228493462798 233.2478725023543 31.4611275 0.9278394160890726 28
30 4 388.1581192315564 230.3393434375518 30.5265675 0.7512954307389786 29
31 4 389.32588122146313 227.47493949317692 30.1302375 0.8537465026049377 30
32 4 389.92312404865874 224.44024987278576 29.732092499999997 0.8537465026049377 31
33 4 390.5197453952849 221.40556025239462 29.333864999999996 0.8725960082749077 32
34 4 391.6980725548715 218.5560718416854 28.819725 0.9097170426853033 33
35 4 393.4164663292687 215.99557189574816 28.3175475 0.8594392646206622 34
36 4 395.4785388585454 213.682421216433 28.011885 0.9485409338558611 35
37 4 397.19693263294255 211.18406932743602 27.1072725 0.9485409338558611 36
38 4 398.91470492677036 208.685717438439 26.202659999999998 0.9469312991811095 37
39 4 400.90530719056574 206.4365792577723 25.145999999999997 1.007612661977544 38
40 4 402.41426201307434 203.8468697250732 24.059392499999998 0.8531436664526175 39
41 4 404.27621779900346 201.4920798476081 22.992254999999997 0.8531436664526175 40
42 4 406.13817358493253 199.1379114507124 21.9252 1.2388531522407291 41
43 4 407.5793870253764 196.56373893224836 20.629949999999997 1.0155800428772808 42
44 4 409.091449250732 193.95165609905072 19.648035 1.2623202585413575 43
45 4 410.65944472733383 191.42782350670825 18.4403175 1.0855463253805848 44
46 4 411.5040368211515 188.5311025727244 17.454855 1.1125558709268062 45
47 4 411.99749239325683 185.5939854017294 16.2761775 1.1476073750410924 46
48 4 413.0254212550482 182.85077016838795 14.9010675 1.1476073750410924 47
49 4 414.0539715974089 180.10755493504644 13.525957499999999 1.1127423150976268 48
50 4 414.43183178360545 177.09586009572322 12.644279999999998 1.1127423150976268 49
51 4 414.809691969802 174.08354377583055 11.762685 0.8273149339882605 50
52 4 415.8910681605619 171.25207830163396 10.8524625 0.9338056295553342 51
53 4 417.3962940996541 168.59959923142517 10.0624425 1.1707326670285496 52
54 4 418.7281269598831 165.81412331936437 9.599617499999999 0.8164700980521914 53
55 4 420.15815375007764 163.0771228917169 9.136792499999999 1.0461258128634008 54
56 4 421.3675549381344 160.22328411702185 8.840865 1.057859366013715 55
57 4 421.98965698810605 157.1873515354919 8.544855 0.8850318344686464 56
58 4 421.94428890653967 154.09735014442396 8.9767425 0.8850318344686464 57
59 4 421.89892082497335 151.007348753356 9.4085475 0.960417427537138 58
60 4 422.2861032197109 147.92480512912093 9.3171375 1.004499044324839 59
61 4 422.06361317586493 144.82672449065075 9.1993275 1.0260209164432383 60
62 4 421.45207629557314 141.7827126617186 9.0407625 0.8198882411839038 61
63 4 421.04500652261464 138.70638384317752 8.8155375 0.8198882411839038 62
64 4 420.63855823022556 135.63067650520583 8.590395 1.1335121957270495 63
65 4 419.8859452606795 132.61960314645196 8.7929325 0.8689852061666806 64
66 4 419.2414699102094 129.58864240947725 9.100575 0.9095554577372588 65
67 4 419.19920923149004 126.48558992645188 9.312764999999999 0.9157889078483632 66
68 4 418.795868341948 123.40428926335558 9.306989999999999 1.022055870410452 67
69 4 418.595130118031 120.3037227026078 9.239999999999998 1.022055870410452 68
70 4 418.3943918941141 117.20315614186003 9.1729275 1.0478162400121749 69
71 4 418.8101623950442 114.12434140104135 9.1321725 1.0478162400121749 70
72 4 418.8325356955427 111.01693855403016 9.149745 1.1456807852759454 71
73 4 419.41362002793375 107.96546895826516 9.2612025 0.9837975265580502 72
74 4 419.61808713526716 104.87733200890543 9.6312975 0.9837975265580502 73
75 4 419.82255424260046 101.7891950595457 10.00131 0.9837975265580502 74
76 4 420.02639986936435 98.70105811018598 10.3713225 0.5174037043667236 75
77 4 420.15939671121646 95.59676266602179 10.3074675 0.7873785925984725 76
78 4 420.3787793522154 92.49743906641284 10.3145625 0.7873785925984725 77
79 4 420.5981619932145 89.39749398623447 10.3216575 1.061718760349703 78
80 4 419.8300120094333 86.38642062748062 10.2911325 1.074776067112844 79
81 4 419.5720975731313 83.29082591128807 10.3904625 0.6635361595336884 80
82 4 418.7424210129794 80.3046117753103 10.6848225 0.6635361595336884 81
83 4 417.9127444528274 77.31839763933255 10.979264999999998 0.8798113976856676 82
84 4 417.1930699534596 74.29800207203766 11.154165 0.8371281121791218 83
85 4 416.6958854979378 71.26766281563235 11.78298 0.6158530628463017 84
86 4 416.22169582348386 68.30320049958367 12.848714999999999 0.48651612006743233 85
87 4 417.0644234755933 66.11123853130196 14.865015 0.48651612006743233 86
88 3 320.549112527995 287.16193337856794 28.03317 0.9081136228162455 1
89 3 314.06209834457445 282.4274944008617 28.30377 1.1967789176921975 88
90 3 311.5867412366453 278.25984570245026 26.832877500000002 1.1967789176921975 89
91 3 310.78751722439404 275.4749912709588 25.34301 1.04365232019718 90
92 3 310.3574526703677 272.5490607502131 24.0768 1.0652798440123779 91
93 3 309.8801555930668 269.48018969850483 23.9376225 1.2377842056613573 92
94 3 309.31895863889656 266.43617786957265 24.2973225 1.054503370938943 93
95 3 308.8460119255814 263.38222235153006 24.735645 0.6856795122214902 94
96 3 307.98401837582054 260.3972511766911 24.7038825 0.9811873081665607 95
97 3 306.04562047985496 257.97285547545295 24.503819999999997 0.9332960154884243 96
98 3 304.1078440644588 255.54845977421482 24.3037575 1.0374872329487097 97
99 3 303.06935003298764 252.63060850087132 24.6365625 0.6732747600562216 98
100 3 301.8947517568174 249.75377494510838 24.6187425 0.7728483768858483 99
101 3 300.92275614627226 246.80547112386415 24.4342725 1.1298641047846585 100
102 3 299.63069804248505 243.99637895016605 24.02895 0.8814148175547254 101
103 3 298.24603933385686 241.21898228550742 23.810489999999998 0.9144527246241485 102
104 3 296.8129051408153 238.4645804019167 23.972025 0.9722939212184148 103
105 3 294.8732642837109 236.03956322010916 24.133477499999998 1.0879763144069476 104
106 3 293.9801967054799 233.07385794292165 24.4664475 0.640889407584671 105
107 3 293.1436838590645 230.0820504818193 24.373635 0.7312464675700624 106
108 3 292.8130561961425 226.997642415876 24.139004999999997 0.7312464675700624 107
109 3 292.4830500137899 223.91261286936327 23.904374999999998 1.0779394032111014 108
110 3 292.2984702846774 220.82198999772592 23.554244999999998 0.7404754540256857 109
111 3 292.5700572935062 217.74690414032366 23.086305 0.7404754540256857 110
112 3 292.8410228217656 214.67119680235197 22.618364999999997 0.7627431028273679 111
113 3 292.76458071172914 211.56503691647958 22.5715875 0.7627431028273679 112
114 3 292.68813860169263 208.4588770306072 22.52481 0.8160474912649979 113
115 3 292.9814774304505 205.39559930402356 23.0961225 0.8836583624102674 114
116 3 293.84657838305844 202.42989402683605 23.54187 0.9238867996676744 115
117 3 295.2492600281993 199.6593336484409 23.7013425 0.9238867996676744 116
118 3 296.6513201927707 196.8887732700457 23.860815 0.8354252554189596 117
119 3 297.2709363204647 194.74217938333035 24.010634999999997 0.8354252554189596 118
120 3 320.549112527995 287.16193337856794 28.03317 0.9081136228162455 1
121 3 314.36973122642854 288.629870483496 36.57159 0.845213574387045 120
122 3 309.7571024403251 287.9201396732387 38.848755 0.845213574387045 121
123 3 306.20906986960773 287.8523982911738 42.1892625 0.6663266072903045 122
124 3 320.549112527995 287.16193337856794 28.03317 0.9081136228162455 1
125 3 312.89620079637587 293.44013009066936 29.7583275 2.75680701339431 124
126 3 307.3345711807952 296.1037958111273 28.867245 0.9143035692874919 125
127 3 304.81384599129973 297.90981834581027 28.5965625 0.6210275100671447 126
128 3 302.6939757690687 300.16890021558737 28.2817425 0.7535203311774387 127
129 3 300.6760283602196 302.51436788451144 27.8918475 0.7361623788740341 128
130 3 298.0658099687302 304.1998231887303 27.838635 0.7549994549326159 129
131 3 295.2635540812955 305.54284269920856 27.8573625 0.777776717801208 130
132 3 292.622261661336 307.0723063805075 28.629644999999996 0.6427041308473254 131
133 3 289.6285897585254 307.88209556243856 28.8879525 0.8018218010313807 132
134 3 286.53858836745746 308.1468462850039 29.146342499999996 0.8018218010313807 133
135 3 283.44858697638955 308.4115970075693 29.404732499999998 0.9751713762547471 134
136 3 280.3511278184888 308.56448122764226 29.672197499999996 0.7175738950432131 135
137 3 277.2903360141828 308.11639373710324 30.0607725 0.8321376232068218 136
138 3 274.2506745492364 307.507342779089 30.339045 0.8321376232068218 137
139 3 271.21039160372067 306.89829182107485 30.6173175 0.8321376232068218 138
140 3 268.17073013877433 306.2892408630606 30.895589999999995 0.6874755910670627 139
141 3 265.1801656388107 305.5074183067526 30.47517 0.7280271982205588 140
142 3 262.17965744973674 304.7243527893058 30.7374375 0.7280271982205588 141
143 3 259.1785277800933 303.941287271859 30.999787499999996 0.9783471419643925 142
144 3 256.0916337918724 303.5945011141325 31.101345 0.5715526848981712 143
145 3 253.06440193831412 302.90341472095724 31.24935 0.7562424160714204 144
146 3 250.02349751222894 302.26701861788933 31.333912499999997 0.9359994559653241 145
147 3 246.97762124158857 301.7785348903392 30.833962499999995 0.9694475402105526 146
148 3 243.89569909792286 301.90158804308084 30.33393 0.7734077093983103 147
149 3 240.81750583767356 301.50881232321865 30.550079999999998 0.7868565489201748 148
150 3 237.72253260205042 301.73503125048103 30.766147499999995 1.0485558018897636 149
151 3 234.62258752187205 301.8313607387384 31.012245 1.0485558018897636 150
152 3 231.5220209611243 301.9276902269957 31.258342499999998 1.1664630955167563 151
153 3 228.4972750298436 302.6026181253666 31.55592 0.6756985342768903 152
154 3 225.50857497158825 303.2719526986128 32.256344999999996 1.008445445940543 153
155 3 222.53354748585969 304.061854502323 32.8170975 1.008445445940543 154
156 3 219.55789851956177 304.8523777866027 33.3779325 0.48240316165912833 155
157 3 216.77988037433377 306.17675287999884 33.949079999999995 0.48240316165912833 156
158 3 214.00186222910574 307.501127973395 34.520309999999995 0.5162197838820123 157
159 3 211.1523738183965 308.66018923533017 35.1018525 0.6365079695703851 158
160 3 208.16491672127992 309.494216159468 35.344485 0.6912852669574984 159
161 3 205.11904045063955 310.1082389620374 35.4374625 0.8182848213148459 160
162 3 202.02406721501643 310.3120845888013 35.674485 1.0622470188336948 161
163 3 198.93841618793428 310.42954441641837 36.137805 0.7782987614795058 162
164 3 195.9099413732372 309.94727549456223 36.805477499999995 0.7159580455627673 163
165 3 192.87773767512365 309.7626957654498 37.67313 0.8389490502474704 164
166 3 188.58206397941538 310.447567352931 37.56522 0.8389490502474704 165
167 3 320.549112527995 287.16193337856794 28.03317 0.9081136228162455 1
168 3 320.33843061496765 292.5570062015488 35.106555 1.118882543123321 167
169 3 321.03075996928175 297.4263064628153 38.80305 1.118882543123321 168
170 3 321.3321780454418 300.40257690968264 39.920925 0.9393430214287081 169
171 3 322.36383579064955 303.124040323095 41.36682 0.8051032184378245 170
172 3 322.6882486478775 303.5186804846655 42.4992975 0.8051032184378245 171
173 3 320.549112527995 287.16193337856794 28.03317 0.9081136228162455 1
174 3 325.72355974883806 290.55397432636533 32.368545 1.4165903802840756 173
175 3 328.825990751294 292.6210187001972 32.248095 1.4165903802840756 174
176 3 331.04467638406004 294.7912288485498 32.035244999999996 1.0280966615450418 175
177 3 333.16827548970747 297.02607297612025 31.52523 1.0777343146231986 176
178 3 334.9817557912232 299.48278566696735 30.759299999999996 1.1159988732812944 177
179 3 336.32477530170144 302.237187550558 30.07356 0.9720266845735718 178
180 3 336.62619337786157 305.3278104221954 29.927039999999998 1.0290413120105333 179
181 3 336.0562956957197 308.3569067174619 29.400195 0.766962955893609 180
182 3 335.4863980135778 311.385381532159 28.873349999999995 0.766962955893609 181
183 3 334.9115284868808 314.4393370502016 28.873019999999997 0.9527359276993264 182
184 3 334.84938042994054 317.53120288297777 28.468769999999996 0.9527359276993264 183
185 3 334.7872323730003 320.6230687157539 28.064602499999996 0.993467764217949 184
186 3 335.3117619735758 323.6832390394905 27.894734999999997 1.159751105367212 185
187 3 336.3111027291746 326.6122769630832 27.529754999999998 0.7560000386493536 186
188 3 337.4397114432091 329.3530062741471 26.291265 0.7560000386493536 187
189 3 338.56832015724353 332.09373558521105 25.0528575 0.9417667956493768 188
190 3 339.24884138073895 335.0762208377724 24.32694 0.8908178185697814 189
191 3 339.8460842079345 338.1245830306903 24.224145 0.8908178185697814 190
192 3 340.46694329676734 341.08966682730835 23.3058375 0.9834992158847372 191
193 3 340.860340497199 344.1293282922548 22.62579 0.9849348360000563 192
194 3 341.5439691235415 347.06520250211094 21.6236625 1.0283390389671088 193
195 3 341.6384341700906 350.06819661346253 20.570385 0.7292701593593633 194
196 3 342.05109726817363 353.09480698645143 19.814437499999997 0.7747501074282191 195
197 3 342.24934956981303 356.1835654163806 19.447725 0.7887023462112993 196
198 3 342.9901544085405 359.1716439940665 18.8877975 1.1123010638933513 197
199 3 344.49910923104915 361.8253660254141 18.1170825 1.0831287659656101 198
200 3 346.87192204502685 363.75506319340803 17.38836 0.7030436793305888 199
201 3 349.2739444457665 365.5853234702977 16.4164275 0.9484414969647569 200
202 3 351.7120127195315 367.4118548637708 15.600007499999998 0.8512667951330227 201
203 3 353.3663939952802 369.9903777462207 14.9099775 0.8512667951330227 202
204 3 355.020775271029 372.56890062867063 14.2199475 0.9589569481990428 203
205 3 357.2208164867129 374.6980930594427 13.5163875 0.8425163487158394 204
206 3 360.0249368158558 375.9435401205248 12.865874999999999 1.0910899320596528 205
207 3 362.86386005688524 377.108816188154 12.215444999999999 1.2443035368343867 206
208 3 365.5206894910798 375.7937633032988 12.6549225 1.2443035368343867 207
209 3 320.549112527995 287.16193337856794 28.03317 0.9081136228162455 1
210 3 321.7460841046637 288.2116140602883 21.834944999999998 0.9081136228162455 209
211 3 320.06249324215304 288.3669842026389 18.493777499999997 1.6572835900078684 210
212 3 318.19805153394634 289.60994534144334 17.2562775 1.242961138804478 211
213 3 316.33360982573964 290.85290648024784 16.5687225 1.1216108428229967 212
214 3 315.7121292563374 292.71734818845454 16.5 1.0609356948322561 213
215 3 313.8476875481307 294.58178989666123 14.643749999999999 1.1822859908137373 214
216 3 311.98324583992394 297.06771217427024 13.337527499999998 1.1822859908137373 215
217 3 309.8080638470161 299.0875240248275 11.4124725 1.1822859908137373 216
218 3 307.32214156940717 300.4858553059825 9.69375 1.1822859908137373 217
219 3 305.14695957649934 301.4180761600859 8.3187225 1.1216108428229967 218
220 3 302.6610372988904 302.6610372988904 7.08124725 1.0609356948322561 219
221 3 301.4180761600859 302.03955672948814 5.63749725 1.0002605468415156 220
222 3 298.3106733130747 304.5254790070971 4.05625275 0.939579184045081 221
223 3 295.5140107507646 306.3899207153038 2.95624725 0.8789040360543403 222
224 3 293.96030932725904 307.01140128470604 2.4749999999999996 0.8789040360543403 223
225 4 419.41362002793375 107.96546895826516 9.2612025 0.9837975265580502 73
226 4 420.7454528881628 105.52926512620837 8.79681 0.6785200560619764 225
227 4 422.23265589074236 102.83514685784967 8.2245075 0.6785200560619764 226
228 4 423.7192374127525 100.14102858949097 7.65222975 0.6785200560619764 227
229 4 425.5569554564749 97.6482700256186 7.3119255 0.8651009526079165 228
230 4 426.85895724937257 94.88516741405623 6.5549385 0.8616641650591222 229
231 4 427.8297098987789 91.99963313032163 5.729253749999999 0.8616641650591222 230
232 4 428.79984106761583 89.11347736601765 4.90356075 0.9336502594129835 231
233 4 429.6618346173767 86.20619126235397 4.0047067499999995 0.9312326999980088 232
234 4 430.1478324226493 83.20630455384935 3.14405025 0.7623826440971145 233
235 4 431.15649538678906 80.86953761289693 2.374878 0.7623826440971145 234
236 4 411.99749239325683 185.5939854017294 16.2761775 1.1476073750410924 47
237 4 414.1832395558446 180.99254326587524 16.9143975 1.0401098809515872 236
238 4 414.3323948925011 177.9031633553767 16.521285 1.2560805936245594 237
239 4 414.16645958047064 174.80073235292073 16.4207175 0.8796684571547051 238
240 4 413.99990278787084 171.69892283103417 16.3200675 0.8796684571547051 239
241 4 414.4231310556338 168.6207295707849 16.30068 1.2035219818702119 240
242 4 415.31184826987896 165.64508060448696 16.1553975 1.0258282574667237 241
243 4 416.44729327017694 162.75643891790534 16.351665 0.8833600517369544 242
244 4 417.902800763717 160.03621846563175 16.843529999999998 1.01097487185801 243
245 4 419.81261055349 157.60622943926901 17.27649 0.7625566586565472 244
246 4 421.32902314283143 154.91086820977148 17.679585 0.9008485149599333 245
247 4 423.0349873058406 152.32115867707236 17.9357475 0.9008485149599333 246
248 4 424.7403299882804 149.7308276638038 18.1918275 0.9754137536768139 247
249 4 426.62341611356914 147.25982091986052 18.27705 0.6688995368476298 248
250 4 428.63887760014063 144.89757327556262 18.443534999999997 0.9678814091756589 249
251 4 430.695978284862 142.5893944408027 18.854219999999998 1.3626147928314911 250
252 4 432.22109160217514 139.91578503123426 19.418685 1.0479467509317493 251
253 4 433.04579631777193 136.99731227732136 20.317439999999998 0.8699671454663361 252
254 4 433.8021381707344 134.0987269016293 21.415184999999997 0.8942732505356578 253
255 4 434.18994204604144 131.1292927410254 22.5161475 1.2119679028083883 254
256 4 435.39002102555713 128.34692423181158 23.4297525 1.2119679028083883 255
257 4 436.5894785245035 125.56393424202835 24.34344 1.1130468405766338 256
258 4 437.8659996140557 122.92202034149943 25.7018025 1.113910698568103 257
259 4 438.7926271430344 120.15083848253487 27.1051275 1.1062416283416794 258
260 4 439.38676256738296 117.3597692453494 28.737554999999997 0.9199963313032163 259
261 4 440.47870392782266 113.71851458922167 29.9820675 0.9199963313032163 260
262 4 438.7652819979807 111.86650249240301 29.9749725 1.527468728671129 261
263 4 435.3471388662684 106.42854751013341 30.6968475 1.2933880722057756 262
264 4 435.03639858156725 101.61207309726606 31.143749999999997 1.5537014235055975 263
265 4 434.631193250317 99.57113090734912 31.143749999999997 1.5537014235055975 264
266 4 387.3228493462798 233.2478725023543 31.4611275 0.9278394160890726 29
267 4 387.992183919526 231.29704499500068 34.9033575 1.1470169685001603 266
268 4 387.24143539168807 228.8042864311283 30.15672 1.1470169685001603 267
269 4 385.1992502406323 226.6433984913167 28.956344999999995 1.0104839022081824 268
270 4 383.1694947009646 224.47008094011707 27.760424999999998 1.0071589811618804 269
271 4 381.3118892790213 222.0344985886297 27.0670125 0.9174358313572791 270
272 4 379.0105467305248 220.01406525750303 26.367412499999997 0.890749455707147 271
273 4 376.4034357418824 218.44296237805418 25.536884999999998 0.7902995512746632 272
274 4 373.8485291210698 216.7040597448667 25.106234999999998 0.7190903076325545 273
275 4 371.18921376459764 215.42256681075926 23.8188225 1.0845954601093994 274
276 4 368.8108076254953 214.2585337042689 21.660045 0.9957299534905732 275
277 4 366.17137964724395 214.5636806638454 19.521232499999996 1.08862886900482 276
278 4 363.412005919098 214.76939073231753 17.6455125 0.903788118053206 277
279 4 360.4941546457545 214.53322811594467 16.261905 0.6356503263846099 278
280 4 358.59055966167546 215.53567627439048 15.833977499999998 0.6356503263846099 279
281 4 386.1401718227073 236.0171899196107 32.4806625 0.9448369096622239 28
282 4 387.8038753069971 234.29817466464408 34.856249999999996 0.8789040360543403 281
283 4 389.6683170152038 233.0552135258396 35.6125275 0.8789040360543403 282
284 4 392.775719862215 230.56929124823066 37.1937225 0.8789040360543403 283
285 4 394.64016157042175 228.0833689706217 38.3625 0.8789040360543403 284
286 4 395.8831227092262 227.46188840121945 39.39375 0.8789040360543403 285
287 4 396.491552186671 224.2780434441718 39.599999999999994 0.8789040360543403 286
288 4 382.6418576975421 241.10960170529262 32.016352499999996 1.3844349756232035 26
289 4 385.37450776120374 240.89705535055705 31.583557499999998 0.9870105811018598 288
290 4 388.4228699541217 240.32094286272115 31.354867499999997 0.9870105811018598 289
291 4 391.4650173413457 239.69449044876373 31.212884999999996 0.7671121112302656 290
292 4 394.4245078128392 238.80017990939393 30.801457499999994 1.0208129092716476 291
293 4 397.48840701999217 238.4993833138032 30.240375 0.9820138773238658 292
294 4 400.4876722479274 237.81389024575253 29.663369999999997 1.010135873089317 293
295 4 403.442812355435 236.9127434201193 29.219355 0.9900869099204009 294
296 4 406.40976059376135 236.00848919163906 28.962285 1.0330809357116477 295
297 4 409.3760873515182 235.10485644372818 28.705132499999998 0.8238843612451601 296
298 4 412.31569044479085 234.2186251517606 28.0707075 0.8360280915712799 297
299 4 415.35659487087594 233.81217685937153 27.4113675 1.1516469987422069 298
300 4 418.3682897101992 233.06702165665826 27.180779999999995 0.8683885848200544 299
301 4 421.4502118538649 233.41070041153768 27.44643 0.992616335837868 300
302 4 424.26800475553466 234.70337999589432 27.72297 0.9096797538511392 301
303 4 427.05534510930374 235.98176552715475 28.38924 0.9096797538511392 302
304 4 429.84268546307277 237.26015105841518 29.055509999999998 0.9206053822612306 303
305 4 432.7841529980535 238.23090370782143 29.3857575 0.9206053822612306 304
306 4 435.7256205330344 239.20165635722773 29.715922499999998 1.0708172358857517 305
307 4 438.73669389178815 239.80573547068673 30.345397499999997 1.185871933699188 306
308 4 441.80494346292704 240.20161859339598 30.733642499999995 0.9192816286484038 307
309 4 444.6556748347751 241.4365004847982 30.63786 0.9192816286484038 308
310 4 447.50640620662324 242.67076089563102 30.54216 0.6474273831747824 309
311 4 450.5410958270143 243.33201622147502 30.4118925 0.6962819707354925 310
312 4 453.4688907894683 244.36740285009915 30.259349999999998 0.8495701531785547 311
313 4 456.53651888003776 244.8509147330941 30.114397499999995 0.8911534180772586 312
314 4 459.48047233729613 245.83906883844367 30.252832499999997 0.9394486731255065 313
315 4 462.3877584409598 246.92168799034238 30.484492499999995 0.6327790861539717 314
316 4 464.9917620267552 248.61149365854706 30.682904999999998 0.6905457050799098 315
317 4 467.78407422507945 249.9688072221215 30.8408925 0.8420067346489294 316
318 4 470.6236189466782 251.21860464718944 30.603869999999997 0.479436213420802 317
319 4 473.65271524194475 251.8779955313252 30.321554999999996 0.8304844848922119 318
320 4 476.70294187657095 252.43111323809322 30.039157499999995 0.8416338463072881 319
321 4 479.8016439956105 252.5939411472766 29.81748 0.8826204898593658 320
322 4 482.80960995151736 253.36333409219657 29.6479425 0.8056376917275103 321
323 4 485.755427850484 254.33657266388047 29.888924999999997 0.8056376917275103 322
324 4 488.7006242688812 255.30981123556438 30.129907499999995 0.8056376917275103 323
325 4 491.64644216784785 256.2824283266789 30.370972499999997 0.9608276047129435 324
326 4 494.63017038154794 257.146286318148 30.4788 0.6809935487281974 325
327 4 497.7220362143241 257.45329771943267 30.469477499999996 0.7904238473885437 326
328 4 500.70141406403843 258.3358001279839 30.4600725 0.5596407668244385 327
329 4 503.364458303927 259.9330051913476 30.62961 0.7403138690776411 328
330 4 506.0268810632462 261.529588774142 30.802694999999996 0.8970326242638037 329
331 4 508.4668137787194 263.45182817530315 30.916462499999998 0.7109364825619972 330
332 4 510.86945766002844 265.38338978500525 31.43613 0.7447201663147028 331
333 4 513.0166730273132 267.60393985947945 31.880969999999998 0.8847273089896394 332
334 4 515.3254733426426 269.6691197916031 32.216497499999996 0.6019791306149661 333
335 4 517.8810014440245 271.43661053098305 32.25156 0.9275100313872895 334
336 4 520.5048924080407 273.0996925347035 32.1476925 0.9659423897991238 335
337 4 523.2325706271472 274.5701155619092 31.851269999999996 0.8484079845137725 336
338 4 526.1038108577856 275.75838641060625 31.8455775 0.8238657168280781 337
339 4 528.976915530132 276.90874694456977 32.221529999999994 0.8212244244081185 338
340 4 531.9718303940815 277.6837332146144 32.60895 0.8212244244081185 339
341 4 534.9667452580309 278.45934096522836 32.9962875 0.8212244244081185 340
342 4 537.9616601219803 279.234327235273 33.383625 0.714205470357053 341
343 4 540.9056135792387 280.2286961463165 33.4041675 0.7776399920759396 342
344 4 543.6071896144302 281.76064574989306 33.2625975 0.7776399920759396 343
345 4 546.3087656496217 283.29259535346955 33.120945 0.7418054224442064 344
346 4 548.5442312577616 285.4205448231029 32.64129 0.8247171452081592 345
347 4 550.3378241810565 287.92076115380803 32.067915 0.914632953989275 346
348 4 552.1506830020028 290.4153841593886 31.561859999999996 0.7307554979202345 347
349 4 554.4091433912105 292.54644103186894 31.400489999999998 0.877978030005931 348
350 4 556.776984360633 294.55071586819116 31.166107499999995 0.9707277901835212 349
351 4 559.2542059102703 296.4002420427322 30.752369999999996 1.0343922597130866 350
352 4 561.7792814637517 298.172083146098 30.2472225 0.706157296983294 351
353 4 564.5647573758125 299.5380974376441 30.016305 0.7707974910068208 352
354 4 566.7710133971905 300.93207835481337 30.0861825 0.7707974910068208 353
355 4 372.36319056019846 247.86571697526438 32.047619999999995 1.2337507967659367 22
356 4 373.7950817921012 251.72386835011346 31.906214999999996 1.2737182121841948 355
357 4 374.911882375317 254.6199678035279 31.7178675 1.2737182121841948 356
358 4 376.6812375564052 257.0841382612078 32.61291 1.1148429194222063 357
359 4 378.0441444451044 259.8385401447985 33.225472499999995 0.9437120298316057 358
360 4 379.40705133380345 262.5923205478198 33.8379525 0.9437120298316057 359
361 4 380.770579703072 265.3467224314105 34.4504325 0.8480661702006013 360
362 4 382.28512785070524 268.0408406997692 34.8711 0.822436311518453 361
363 4 383.494529038762 270.8921935521867 35.20968 0.822436311518453 362
364 4 384.7033087462493 273.7435464046042 35.5483425 0.9461855224978267 363
365 4 386.40554402584206 276.3226907676235 35.982045 0.6008300130421413 364
366 4 388.5763756547641 278.4960083188231 36.60384749999999 0.5694328146759402 365
367 4 390.4638121440387 280.8365041431919 37.64541 0.746976140781633 366
368 4 392.4724373443467 283.0464890479863 38.784075 0.746976140781633 367
369 4 394.4810625446548 285.25709543335006 39.92274 0.66117453336996 368
370 4 396.39025085385845 287.42109077600867 41.45195999999999 0.6487822108160793 369
371 4 396.659973420979 287.682734095727 42.6741975 0.6487822108160793 370
372 4 364.14721743270087 252.26269200378522 31.9089375 1.149130002436128 19
373 4 361.75948908505745 249.7668260370658 33.85734 0.9706097088753348 372
374 4 357.1058425813735 245.658839473317 34.258784999999996 0.9706097088753348 373
375 4 354.77901932953154 243.60484619144262 34.4595075 0.9706097088753348 374
376 4 353.3303481222549 240.86225243867054 34.705192499999995 0.9322208541033584 375
377 4 352.0376685378983 238.05688914838882 35.1521775 0.9408097155724974 376
378 4 350.87301395083847 235.18502743718108 35.4635325 0.6607705709998485 377
379 4 349.97808193089924 232.20937847088317 35.464605 0.6607705709998485 378
380 4 349.0837713915294 229.23372950458523 35.46559499999999 0.6607705709998485 379
381 4 348.1888393715902 226.2574590577179 35.466585 0.8458101957336711 380
382 4 347.4915381727209 223.2296057235902 35.4536325 1.0896853859728037 381
383 4 346.40767605968335 220.3185907365101 35.33046 1.0896853859728037 382
384 4 345.3238139466459 217.40819722999942 35.2072875 0.7850977589087663 383
385 4 344.4096160290552 214.4524356419224 35.590665 0.7850977589087663 384
386 4 343.49479663089505 211.4966740538453 35.97396 0.9004010489499639 385
387 4 342.0498543070349 208.75780918448967 36.31947 0.8742056429496594 386
388 4 340.9628847911504 205.85735936708943 36.6525225 0.6908937341987751 387
389 4 339.62359416408856 203.0544819990853 36.747479999999996 0.887722845334158 388
390 4 338.41854334001755 200.1919424964186 36.6332175 0.9260744112719703 389
391 4 337.4185811038494 197.25544680599305 36.3860475 0.9259811891865599 390
392 4 336.0494594094563 194.47805014133445 36.03765 0.755266691577459 391
393 4 334.79655458154133 191.65404243397063 35.596605 0.9034338741286467 392
394 4 334.03834828687064 188.6684497785623 35.051775 0.9693481033194481 393
395 4 333.7599249917784 187.77289627805365 31.1190825 0.7947679965686651 394
396 4 333.2975434481432 187.18870454281554 24.5936625 0.7947679965686651 395
397 4 353.58950551969565 258.7503276677752 32.4318225 1.4724428390562547 15
398 4 353.62244398987394 258.5359168713314 37.5375 1.4724428390562547 397
399 4 333.37584999988786 272.8946039468007 31.851187499999998 1.2553534613583586 8
400 4 335.1849799374177 271.06496515048053 31.709535 1.0837440317293183 399
401 4 330.3498611074683 267.2496959349202 32.81379749999999 1.0837440317293183 400
402 4 327.49042900764863 266.1422175602454 33.4789125 1.2330485237225122 401
403 4 324.4377164507448 266.00859923782394 34.2306525 0.8941800284502474 402
404 4 321.69574417854216 265.4449163613761 36.0212325 0.9417170772038246 403
405 4 319.03456438036176 264.6494212325412 37.8708825 0.6711120076747018 404
406 4 314.55368947497163 262.5531672719475 41.3362125 0.6711120076747018 405
407 3 309.8801555930668 269.48018969850483 23.9376225 1.2377842056613573 93
408 3 310.7402847011195 268.47960598176724 20.41875 1.1181554108571203 407
409 3 311.98324583992394 262.8862808571471 18.2187225 1.0002605468415156 408
410 3 312.6047264093262 261.02183914894033 16.5 1.0002605468415156 409
411 3 315.7121292563374 257.9144363019292 14.85 1.1216108428229967 410
412 3 315.09064868693514 254.80703345491796 12.6156525 1.1822859908137373 411
413 3 315.09064868693514 250.4566694691023 10.999972499999998 1.1216108428229967 412
414 3 315.7121292563374 247.03852633738998 9.3156525 0.939579184045081 413
415 3 318.19805153394634 243.62038320567765 7.3562527499999995 0.8789040360543403 414
416 3 320.6839738115553 239.89149978926423 5.70625275 0.8789040360543403 415
417 3 323.48063637386537 237.7163177963564 4.33125 0.8789040360543403 416
418 3 325.034337797371 236.1626163728508 3.7125 0.8789040360543403 417
419 3 314.06209834457445 282.4274944008617 28.30377 1.1967789176921975 89
420 3 313.2485802792269 280.2697138638971 27.80349 1.07588230252638 419
421 3 307.28609569638184 278.7116620764057 26.7432825 1.07588230252638 420
422 3 304.21225280011834 278.42640249505007 26.2689075 0.8283279473163861 421
423 3 301.1384099038549 278.1417643942639 25.794615 0.8283279473163861 422
424 3 298.067052929869 278.251766455048 25.18956 0.9983836755219208 423
425 3 294.9714582136765 278.45996244579777 24.953445 1.0300356809215767 424
426 3 291.88394274488616 278.1529510445131 24.7243425 0.7916108752761019 425
427 3 288.7802687812914 278.11069036579374 24.53814 1.0564051014813138 426
428 3 285.69088887079283 277.8055434062172 24.3455025 1.130280496766158 427
429 3 282.61269561054354 278.0752659733378 23.9141925 0.6687565963166673 428
430 3 279.5767630290136 278.57990819569244 23.343375 1.0681510842430162 429
431 3 276.66885544478055 279.59043560154043 22.7837775 1.0028459060102288 430
432 3 273.73111679321613 280.47977429635506 22.140195 0.9294366211524364 431
433 3 270.71631455104585 280.84582635173297 21.266025 0.9294366211524364 432
434 3 267.7791973800509 281.5909815544463 20.3526675 0.9294366211524364 433
435 3 264.8420802090559 282.3361367571595 19.43931 0.7027577982686637 434
436 3 261.8701601261744 283.1627059144645 18.936885 0.7027577982686637 435
437 3 258.8988615238623 283.9886535912001 18.4345425 0.8662196176328406 436
438 3 255.9281844021196 284.81460126793564 17.9230425 0.8662196176328406 437
439 3 252.95750728037692 285.64054894467125 17.411459999999998 0.8718999500371771 438
440 3 250.03095527906177 286.1520274532893 16.2001125 0.9649790949165504 439
441 3 247.05654927390265 286.9537373878182 15.663615 0.9679622016496812 440
442 3 244.14988465080836 287.75731176405526 14.667345 0.8107151879795267 441
443 3 241.4265567956878 289.09038758542306 13.764959999999999 0.8351455891627287 442
444 3 238.54040103138377 290.1450401116987 13.150335 0.8351455891627287 443
445 3 235.65424526707977 291.1990711574049 12.53571 0.8351455891627287 444
446 3 232.76808950277578 292.2537236836805 11.9211675 0.8351455891627287 445
447 3 229.8819337384718 293.30837620995607 11.306542499999999 0.9045463243478767 446
448 3 227.03244532776253 294.54325810135833 11.4454725 0.9296727837688092 447
449 3 224.20719465925993 295.8228865937575 11.1940125 0.9069638837628514 448
450 3 221.4484424116834 297.2522919033827 11.233117499999999 0.8819120020102471 449
451 3 218.58838883129428 298.4256472184141 10.814594999999999 0.8819120020102471 450
452 3 215.7283352509052 299.5990025334455 10.396155 0.6352898676543567 451
453 3 213.05845472475318 301.1651335683392 10.027874999999998 0.8066693494727181 452
454 3 210.53772953525765 302.9773709087161 9.858419999999999 0.9029864081186771 453
455 3 208.08536720839646 304.88158737336454 9.687479999999999 0.914645383600663 454
456 3 205.9070778126416 307.09716560328354 9.725595 0.914645383600663 455
457 3 203.72816693631734 309.3127438332025 9.76371 0.9864450337837039 456
458 3 202.79283867936698 310.44694587236165 10.096185 0.9864450337837039 457
459 3 298.0658099687302 304.1998231887303 27.838635 0.7549994549326159 130
460 3 297.838348080329 306.2364150146614 26.363205 0.9538980963641085 459
461 3 296.9533597495002 308.8578200564001 24.485174999999998 0.9538980963641085 460
462 3 295.1728179181628 310.9783117592005 22.6130025 1.2678514356090376 461
463 3 292.70802597991354 312.41579631622795 20.9799975 0.9801991540612113 462
464 3 290.02260843952644 313.74079289019346 19.8766425 1.0681883730771802 463
465 3 287.3371908991394 315.0651679835897 18.7732875 0.8432248365649578 464
466 3 285.00042395818696 316.9022645467427 17.5707675 0.9391814364806635 465
467 3 282.5306601753824 318.5479450945198 16.3491075 1.043372653940949 466
468 3 279.8222478539275 319.7244078123982 15.0659025 1.1108965178065022 467
469 3 277.08027558172483 320.33035136756547 13.2980925 0.7648809959861115 468
470 3 274.1369436050358 320.91702902508115 12.229222499999999 0.7648809959861115 469
471 3 271.1936116283468 321.5043281631663 11.160352499999998 0.9178211493103086 470
472 3 268.23101375400637 322.2507263270183 10.4084475 0.9740402816184351 471
473 3 265.21683299240544 322.4284697698674 9.43536 1.0505134656833806 472
474 3 262.3922038044723 321.4639319261551 8.287455 1.3144376190914293 473
475 3 259.6825485218786 321.6186805879363 6.27815925 1.3413539425522403 474
476 3 257.08600270291595 322.78830701955127 4.6288605 1.0959623397237663 475
477 3 255.10285820595342 324.8733743298958 3.07187925 1.0070098258252238 476
478 3 252.58337597759677 327.6035384712798 1.429857 1.0070098258252238 477
479 3 321.3321780454418 300.40257690968264 39.920925 0.9393430214287081 170
480 3 318.82077506448735 303.0326826793929 40.765229999999995 0.6391430471846505 479
481 3 316.2086922312898 304.66096177122677 41.334149999999994 0.6391430471846505 480
482 3 313.70163961432115 306.2239854032734 41.880382499999996 0.6391430471846505 481
483 3 336.3111027291746 326.6122769630832 27.529754999999998 0.7560000386493536 187
484 3 336.51370539479973 324.49551414369927 27.591465 1.0785546689748096 483
485 3 333.1881628679283 328.1877302065179 27.799942499999997 1.0785546689748096 484
486 3 331.22179834633965 330.5854022432718 28.065344999999997 0.7951781737444708 485
487 3 329.74578199400935 333.314323423517 28.30806 0.7178908501336083 486
488 3 328.26976564167904 336.0426231231928 28.5508575 0.7178908501336083 487
489 3 327.0305333862909 338.8865182087775 28.787714999999995 1.0706867249661773 488
490 3 325.46999567652193 341.5713142685952 28.938854999999997 0.7004583201618755 489
491 3 323.90945796675294 344.2561103284128 29.089994999999995 0.932941771563865 490
492 3 322.58694731506495 347.0676884243885 29.134544999999996 0.8873810310209869 491
493 3 322.04750218082376 350.0675751328931 29.934629999999995 0.924054599421413 492
494 3 320.91081421938713 352.9332220384069 30.45405 0.9141233399223652 493
495 3 319.66412419716625 355.77587416285274 30.648749999999996 0.9856557534605629 494
496 3 317.89476901607804 358.32767338081834 30.801127499999996 0.970945308382812 495
497 3 316.45790593962005 361.0826967449785 30.8626725 0.970945308382812 496
498 3 315.0216643437315 363.83772010913856 30.924135 0.9503680867299037 497
499 3 313.9458814780962 366.7530854602045 30.9657975 1.10255003375943 498
500 3 313.3859274850648 369.8095269005247 31.00746 0.7276108062390594 499
501 3 313.2299358621448 372.90885050013367 31.210657499999996 0.8844103538992442 500
502 3 313.5711286947467 375.99698744949336 31.2929925 0.7918532526981688 501
503 3 314.55866131952683 378.92291797023915 31.754414999999998 1.1087586246477583 502
504 3 315.1366382490709 381.97563052714287 31.814887499999998 1.2531223461142045 503
505 3 314.70408777276697 385.0525808262534 31.818105 0.8404343888083416 504
506 3 313.7538439821509 387.9965342835118 32.208907499999995 0.9295795616833988 505
507 3 312.62026342356125 390.8702604364277 32.6570475 0.6299513495631914 506
508 3 311.6358382016281 392.23565324740446 33.243292499999995 0.6299513495631914 507
509 3 334.9817557912232 299.48278566696735 30.759299999999996 1.1159988732812944 178
510 3 337.6845747875536 301.4199406017941 29.771609999999995 0.8594330498149683 509
511 3 340.5334417176934 302.4783220114861 28.9113825 0.8594330498149683 510
512 3 343.37050051701465 303.6411121568377 28.243215 0.7622832072060103 511
513 3 346.1447897788262 305.0127197735084 27.870315 0.9830766090975437 512
514 3 349.10241580861145 305.9474265498894 27.623392499999998 0.7383748497011061 513
515 3 352.05569147441093 306.9107214324629 27.702592499999998 0.7218621109720886 514
516 3 355.1251840066886 307.386775548625 27.578595 0.7218621109720886 515
517 3 358.19467653896623 307.8622081842177 27.4545975 0.9183494077943005 516
518 3 361.0764819392844 309.0231338878611 27.3770475 1.0250016883094186 517
519 3 363.6960225393148 310.69180921670613 27.2386125 0.6834111081431721 518
520 3 366.304376489096 312.3374897644832 26.738580000000002 0.7814496679663753 519
521 3 369.1805885642896 313.47852808990575 26.3598225 0.9104006713116458 520
522 3 372.1133553712988 314.46854663696354 25.996657499999998 0.9477702979498025 521
523 3 375.1691753310496 314.8712660459361 25.46775 0.7939538570227483 522
524 3 378.22188788795336 314.40577709945387 25.009462499999998 0.7939538570227483 523
525 3 381.2746004448572 313.94090963354097 24.551175 0.7939538570227483 524
526 3 384.3279344823304 313.4754206870587 24.092805 0.8320133270929414 525
527 3 387.3918336894834 312.9614562561631 24.01212 0.8744480203717263 526
528 3 390.2978768320083 311.8620571288905 24.0315075 0.8744480203717263 527
529 3 393.20454145510257 310.76327948218733 24.0509775 0.8980145635634592 528
530 3 396.09069721940654 309.6365352098611 23.735497499999997 1.010378250511384 529
531 3 399.1204149952424 309.03867090209616 23.2782 0.7899390925444099 530
532 3 402.14640388766196 309.0001391067932 22.341907499999998 0.8652501079445731 531
533 3 405.1201884122517 309.5315049936321 21.3736875 0.7702505881057469 532
534 3 408.1629572800451 310.0889730643859 20.9808225 0.5109974826573254 533
535 3 411.24425794314135 310.1063745203292 20.4503475 0.7530045023048347 534
536 3 414.2696253549915 309.67941736914986 19.7000925 0.8767164244500445 535
537 3 417.1613744444201 308.7453320733383 18.8371425 0.58579764102944 536
538 3 419.8871882218183 307.26869424043855 18.55491 0.8719185944542592 537
539 3 422.53096656405546 305.6429010708823 18.34173 0.7821457262041058 538
540 3 425.0610139620919 303.84371482246286 18.17211 0.7887147758226875 539
541 3 426.15109088082346 303.2495793981143 18.092579999999998 0.7887147758226875 540
542 3 331.04467638406004 294.7912288485498 32.035244999999996 1.0280966615450418 176
543 3 333.4976601914907 295.6619231262824 32.43042 0.8897613016017974 542
544 3 336.4440995710267 296.5388322097089 33.0325875 0.8897613016017974 543
545 3 339.43652851269843 297.15409797341715 33.7889475 0.863242725705404 544
546 3 342.0262380453976 298.5232196678102 35.164139999999996 0.8027291626627079 545
547 3 344.61656905866613 299.891719881634 36.5393325 0.8027291626627079 546
548 3 344.6041394472781 300.09680846953677 38.50044 1.0484563649986591 547
549 3 344.3002354488404 303.90399843769484 38.8437225 1.0484563649986591 548
550 3 345.54319658764484 307.01140128470604 38.912527499999996 0.7638058346010457 549
551 3 346.8476843028202 309.78941942993407 38.981249999999996 0.621480569402239 550
552 3 318.19805153394634 289.60994534144334 17.2562775 1.242961138804478 212
553 3 322.9772371126496 288.1718393038466 14.1417375 1.0261576421685068 552
554 3 325.6738413032859 287.3701293693177 12.3887775 1.0538818903695406 553
555 3 331.1279547803599 285.4485114487259 9.3671325 1.0538818903695406 554
556 3 331.15965028939945 286.91085522852944 8.8609125 1.9371611496324728 555
557 3 334.97554098552916 286.5522609399843 5.39516175 1.0716375902373627 556
558 3 337.7305643496893 286.72627549941694 3.50218275 1.047238263082631 557
559 3 341.3674686418312 286.7809657895243 1.3659195 1.047238263082631 558
560 3 320.06249324215304 288.3669842026389 18.493777499999997 1.6572835900078684 211
561 3 320.6839738115553 285.88106192502994 16.912499999999998 1.5680762690758712 560
562 3 324.41285722796874 282.1521785086165 14.987527499999999 1.4788751629495678 561
563 3 326.27729893617544 280.909217369812 11.962499999999999 1.4788751629495678 562
564 3 329.38470178318664 277.1803339533986 9.143722499999999 1.3896740568232644 563
565 3 332.1813643454967 275.0051519604907 5.981249999999999 1.3896740568232644 564
566 3 336.8424686160135 269.7225671205717 4.5375 1.3896740568232644 565
567 4 395.8831227092262 227.46188840121945 39.39375 0.8789040360543403 286
568 4 400.8611820701381 227.61166521844538 41.0953125 1.3438150056070732 567
569 4 528.976915530132 276.90874694456977 32.221529999999994 0.8212244244081185 339
570 4 531.2061663325779 276.1679421058423 31.102004999999995 0.6694402249430097 569
571 4 534.1998382353885 275.623525127046 30.264299999999995 0.6694402249430097 570
572 4 537.1928886576296 275.07910814824965 29.426594999999995 0.6694402249430097 571
573 4 540.0585355631434 274.22643680702976 28.301954999999996 0.656432636625421 572
574 4 542.9359905994758 273.09782809299526 27.873532499999996 0.978732459917422 573
575 4 545.8134456358081 271.96984085953017 27.4450275 0.978732459917422 574
576 4 548.5311801658041 270.4857452597977 27.105952499999997 0.978732459917422 575
577 4 551.2495361763696 269.0016496600651 26.766959999999997 0.978732459917422 576
578 4 554.1120756790363 267.79722031656354 26.63595 0.5175410515725615 577
579 4 556.957835206329 266.6002487398949 27.105044999999997 0.7704183878594855 578
580 4 559.8035947336219 265.40327716322616 27.5740575 0.7704183878594855 579
581 4 562.7506555937274 264.4182304607236 27.536767499999996 0.8472768898774604 580
582 4 565.744327496538 263.5848250171552 27.567869999999996 1.1529396783265635 581
583 4 568.7019535263232 262.6650337744399 27.895725 0.8224425263241469 582
584 4 571.4122302894864 261.18591001926256 28.364324999999997 0.8224425263241469 583
585 4 574.1218855720801 259.7067862640852 28.8328425 0.8336602506018573 584
586 4 576.6755492317538 258.20901809182584 30.08643 0.6610937408959376 585
587 4 579.643740431219 257.4178733269768 30.709799999999994 0.6610937408959376 586
588 4 582.6119316306841 256.6267285621277 31.333169999999996 0.8131513918115835 587
589 4 587.008906659205 255.80202384653094 31.219485 0.8131513918115835 588
590 4 441.80494346292704 240.20161859339598 30.733642499999995 0.9192816286484038 308
591 4 445.33371013599293 239.4670285603625 31.6393275 0.7734698574552505 590
592 4 448.12850825659484 238.31169618184376 32.5860975 0.7734698574552505 591
593 4 450.9177130520721 237.3863116140038 33.928125 0.6816336737146816 592
594 4 453.7833599575858 236.29126285071706 34.587134999999996 0.7526564731859696 593
595 4 456.44329679462743 235.38265825825098 36.3451275 0.5319488356130135 594
596 4 459.39222209644106 234.6325312109825 37.1813475 0.7162998598759386 595
597 4 462.27216305505095 233.85505901866028 38.335274999999996 0.6802477720449146 596
598 4 464.948258386897 233.058942409256 40.146314999999994 0.4622671912104958 597
599 4 465.47962427373596 233.05645648697842 41.99646 0.4622671912104958 598
600 4 421.4502118538649 233.41070041153768 27.44643 0.992616335837868 301
601 4 423.03747322811824 230.86822340211313 26.900609999999997 1.1653817193259963 600
602 4 425.30960618985284 228.7489746604515 26.814727499999996 1.1653817193259963 601
603 4 427.30890918161987 226.38113369102896 27.119729999999997 0.9713554855586174 602
604 4 429.22866266050335 223.94555133954157 27.379109999999997 0.728101775888887 603
605 4 431.3218092182501 221.65353099958614 27.179707499999996 1.1232142626920545 604
606 4 434.2116938659705 221.89963730506943 25.70073 1.0325526772276559 605
607 4 437.24451904465343 222.28122637468238 24.959302499999996 0.9311829815524566 606
608 4 440.27734422333634 222.66343692486475 24.217875 0.9311829815524566 607
609 4 443.31016940201926 223.04502599447773 23.4764475 1.0530553212122358 608
610 4 446.2143481028359 223.98781201826097 22.710517499999998 1.1296776606138377 609
611 4 449.18129634116224 224.73110277926602 21.980475 0.9555015162331664 610
612 4 452.20417783073475 224.73669610439063 21.026445 0.9788256820028323 611
613 4 455.1375661183133 224.16369101940177 19.897515 1.046187960920341 612
614 4 457.91185538012485 223.02576009682628 18.8137125 0.7912628461572366 613
615 4 460.7557504657095 221.8623484709053 18.199499999999997 0.7912628461572366 614
616 4 463.5996455512942 220.6995583255537 17.585205 0.7870802819251594 615
617 4 466.2651757134604 219.2254064149316 16.76862 1.1212068804528852 616
618 4 469.0506516255212 218.01911262972183 15.885457499999998 1.0440997862071495 617
619 4 471.8100253536672 216.61083765945637 15.567089999999999 1.0407065022982134 618
620 4 474.65392043925175 215.40019351026078 15.1408125 1.0491710676534718 619
621 4 477.6848811762265 214.731480417584 14.933737500000001 1.0944148531059548 620
622 4 480.605839852417 213.6799352941554 14.777317499999999 1.1801108088208294 621
623 4 483.6722249818477 213.21071746425673 14.534025 1.1945540172537374 622
624 4 486.77092710088726 213.36049428148266 14.287019999999998 0.866865957425019 623
625 4 489.87770846732906 213.31326175820806 14.2272075 1.1815712881589246 624
626 4 492.9807609503544 213.46179561429523 14.1455325 0.7753715879976213 625
627 4 496.0657904968672 213.77937218525975 14.4034275 0.7249819434304877 626
628 4 499.08991494757845 214.40893200206423 14.851732499999999 0.7102404243242667 627
629 4 502.1320623348024 215.04222070228514 14.838944999999999 0.6915462887966474 628
630 4 505.0816091171854 215.99930077916454 15.101212499999999 0.6915462887966474 629
631 4 508.0317773801378 216.956380856044 15.363397499999998 0.7226265320724533 630
632 4 510.907367974762 218.01103338231962 16.055655 0.6539715735705881 631
633 4 513.6679846640468 219.3739402710187 16.61682 0.7760862906524338 632
634 4 516.3732895826547 220.87295140441694 17.016119999999997 0.8322370600979263 633
635 4 518.7374016686608 222.8647966293511 17.4306 1.0441308602356196 634
636 4 521.1997076846325 224.721780570725 17.939954999999998 0.909052058476043 635
637 4 524.1573337144177 225.50422460760242 18.6600975 0.44671526144177415 636
638 4 527.2268262466954 225.61111926553957 19.2894075 0.44671526144177415 637
639 4 530.2956972984036 225.71801392347678 19.918799999999997 0.8136175022386352 638
640 4 533.3223076713925 226.07163636746662 20.7275475 0.8531871700924757 639
641 4 536.2227574887928 226.943573606338 21.651794999999996 0.9729651202333692 640
642 4 538.8056307352285 228.29902272820425 23.0736 0.9893287036257302 641
643 4 541.6433110151191 229.1392644580361 24.331229999999998 0.7986398205160412 642
644 4 544.1683865686005 230.44810253719723 25.992945 0.7986398205160412 643
645 4 546.6940836026511 231.75631913578894 27.65466 0.7063996744053609 644
646 4 549.345319711721 232.89487153893384 29.1834675 0.7372810438989582 645
647 4 550.3036427497393 233.8538160575215 30.009539999999998 0.7372810438989582 646
648 3 311.98324583992394 262.8862808571471 18.2187225 1.0002605468415156 409
649 3 310.55943385542344 265.209996706142 19.0539525 1.5046666065797607 648
650 3 308.1250944650748 269.2775870328797 13.718759999999998 1.1328223522950132 649
651 3 305.7665757041934 270.6746753528959 11.777287499999998 1.0685799058359038 650
652 3 303.2564156843777 272.00899413540253 10.1112 1.6481043219977973 651
653 3 301.6436736067789 273.8833795327197 7.61292675 1.1592974245515486 652
654 3 300.5156863733138 275.81121225900546 4.74473175 1.2417057480542855 653
655 3 299.79849779622367 278.5649926620268 3.08748825 1.2636813009883485 654
656 3 300.77049340676876 282.6580636921099 1.616571 1.2636813009883485 655
657 3 285.69088887079283 277.8055434062172 24.3455025 1.130280496766158 428
658 3 283.6909643984564 275.87211735480685 24.509265 0.9783284975473105 657
659 3 281.6549940530947 273.5589666754917 25.04403 0.9783284975473105 658
660 3 280.07270452339657 270.9151883332546 25.5767325 0.8846527313213111 659
661 3 278.0156038386752 268.6132243041887 26.050859999999997 0.8064829053018974 660
662 3 276.1312747522476 266.17453454985434 26.5738275 0.7535016867603564 661
663 3 275.1984324175748 263.2225018451937 26.9345175 0.8774870603561031 662
664 3 274.2177360790581 260.3052720524196 27.500219999999995 0.8259849655697397 663
665 3 271.74610785454536 258.7161462364581 28.842329999999997 0.8551572634974807 664
666 3 269.07001252269936 257.4271955355178 30.05409 1.0009690346906341 665
667 3 266.96319339242575 255.18862252453093 30.6544425 1.0009690346906341 666
668 3 264.85575278158274 252.9500495135441 31.2548775 1.0009690346906341 667
669 3 262.7489336513092 250.71147650255722 31.855312499999997 1.0956515994390652 668
670 3 260.05046501896464 249.46851536375274 33.064845 0.8027664514968721 669
671 3 257.41725184640734 248.25600677284896 34.54935 0.8027664514968721 670
672 3 255.08359230830197 246.54942112927043 36.062152499999996 0.8053207366371152 671
673 3 252.7294239114063 244.6029439859026 36.819667499999994 1.109491971719653 672
674 3 249.8171659631874 243.69371791286713 37.60482 1.109491971719653 673
675 3 246.9055294955379 242.78511332040105 38.38989 1.1846911206173238 674
676 3 243.87332579742437 242.2444252250211 38.9394225 0.8529261482533267 675
677 3 240.8572805941153 241.774585914553 39.7099725 0.8529261482533267 676
678 3 237.84061391023684 241.30474660408493 40.4805225 0.6522811464218139 677
679 3 233.7164688516836 239.9045508812217 41.840782499999996 0.6522811464218139 678
680 3 294.9714582136765 278.45996244579777 24.953445 1.0300356809215767 425
681 3 293.3792249948679 280.52762830019907 23.86329 1.0132246315192461 680
682 3 291.54958619854773 282.7923034951008 22.421685 1.0132246315192461 681
683 3 289.7373488581708 284.9040944699296 20.5866375 0.7879379251109346 682
684 3 287.02396469216063 287.6050490245517 17.766622499999997 1.615184496236561 683
685 3 283.3547434104098 287.09294903536426 14.239912499999999 1.3471710006818451 684
686 3 281.1360577776438 286.29807538709883 11.550659999999999 1.0530615360179296 685
687 3 278.5258393861544 286.6467259865335 9.3611925 0.920157916251261 686
688 3 275.7764093471189 287.6504171061181 7.975670999999999 1.6609254661445656 687
689 3 272.8075966670844 287.68894890142104 6.75982725 1.0395940520789833 688
690 3 270.14952427175103 286.5758772016216 5.2160955 0.6022556894683501 689
691 3 267.8108928890904 285.72631326324876 4.16714925 0.6022556894683501 690
692 3 378.22188788795336 314.40577709945387 25.009462499999998 0.7939538570227483 524
693 3 376.29840552565344 314.9290637388906 25.505039999999997 0.843025962782749 692
694 3 380.60402291047217 318.7287959402159 22.349827499999996 0.843025962782749 693
695 3 382.7568316028815 320.6280405603091 20.7722625 0.843025962782749 694
696 3 385.1315088585675 322.48378154054416 19.767 1.1114682799303521 695
697 3 387.6379399949667 324.25375820220177 19.117312499999997 0.6739335294597879 696
698 3 390.4190655430417 325.54146594200324 18.4358625 0.9019547503734694 697
699 3 393.38042045624337 326.435776481373 18.04374 0.7717607858893945 698
700 3 396.06521651606107 327.97704829349055 17.6796675 0.8615709429737118 699
701 3 398.1502838264056 330.27217603629305 17.4204525 0.8615709429737118 700
702 3 400.2353511367501 332.5679252596649 17.16132 0.9258071746271272 701
703 3 401.9276427272324 335.11350967193647 16.420882499999998 0.8453875889464776 702
704 3 403.7349082230541 337.50496690299633 15.330644999999999 0.7168529775827065 703
705 3 405.0878714226428 340.24569621406016 14.588639999999998 0.7930092065572569 704
706 3 406.41348947717773 343.0243358398576 14.031764999999998 0.7278593984668202 705
707 3 406.2674415433682 344.23435850848375 12.8898 0.7278593984668202 706
708 3 344.61656905866613 299.891719881634 36.5393325 0.8027291626627079 547
709 3 348.08753803877767 299.9600827442682 37.97178 1.219941498513819 708
710 3 350.9929597007331 300.54241003779816 39.2126625 1.219941498513819 709
711 3 353.7535763900178 302.0718737190971 41.849692499999996 0.9749476432497624 710
712 3 325.6738413032859 287.3701293693177 12.3887775 1.0538818903695406 554
713 3 327.5146667498553 290.6726771151212 10.1378475 2.3800717070283666 712
714 3 327.5072089830225 295.177789762718 8.552114999999999 1.2459877491774667 713
715 3 327.6706583727752 298.21061494140093 7.68153375 1.0843157938531682 714
716 3 327.7526938079364 301.23225346983463 6.7247235 1.0511349462527828 715
717 3 327.7663663804632 304.2159816835348 5.572429499999999 1.0348583701401382 716
718 3 327.8707751161228 307.24632093994006 4.67211525 0.8401112189122526 717
719 3 328.49412012723326 310.26298762381856 4.128036 0.8401112189122526 718
720 3 329.11684365777427 313.27965430769706 3.5839649999999996 0.9447623319938957 719
721 3 329.1460532445362 316.31061504467175 2.676003 1.1772706426186612 720
722 3 329.66374655884823 319.58395320371335 1.263504 1.1772706426186612 721
723 3 326.27729893617544 280.909217369812 11.962499999999999 1.4788751629495678 563
724 3 328.7538990052434 281.97194914348984 7.430874 1.3215970752509432 723
725 3 331.8706240607956 284.0166202168232 4.5375 1.3609181508770227 724
726 4 565.744327496538 263.5848250171552 27.567869999999996 1.1529396783265635 582
727 4 569.3743955024164 265.64876198814 27.166507499999998 0.8574691712156571 726
728 4 571.9274376815208 267.40755199954833 26.8794075 0.8574691712156571 727
729 4 574.1169137275249 269.6038643318159 26.629019999999997 0.8116660532507121 728
730 4 575.6525922145179 272.298604080744 26.367824999999996 1.091382027927272 729
731 4 578.0726375517702 274.2432167824036 26.2060425 0.9097543315194675 730
732 4 580.603306430376 276.04364599196185 26.044259999999998 0.6689803293216521 731
733 4 583.3123402324005 277.56068006187274 25.899472499999998 0.6689803293216521 732
734 4 586.0219955149943 279.078335612353 25.7546025 0.7228378354660501 733
735 4 589.482399325426 280.44559286503795 26.08056 0.7228378354660501 734
736 4 499.08991494757845 214.40893200206423 14.851732499999999 0.7102404243242667 628
737 4 501.96612702277196 214.1503960851929 15.948404999999998 1.121648131657161 736
738 4 504.8274235642999 213.55439621913615 17.3486775 1.121648131657161 737
739 4 507.8571413401358 213.11500945656877 18.053639999999998 0.7004583201618755 738
740 4 510.7488904295644 212.3244861722891 19.13934 0.9241043178669651 739
741 4 513.6518261692422 211.8751557206113 20.486235 1.1349167418138986 740
742 4 516.5541404283507 211.42644674950287 21.83313 0.88990424213276 741
743 4 521.9585354598727 211.77634031007636 23.688802499999998 0.88990424213276 742
744 4 492.9807609503544 213.46179561429523 14.1455325 0.7753715879976213 626
745 4 495.69414511636455 212.9018416212638 13.90158 0.8580409333395073 744
746 4 498.7219984504923 212.2530159068079 13.550460000000001 0.8580409333395073 745
747 4 501.807027997005 211.88509940972173 13.556894999999999 0.7515067341325754 746
748 4 504.8715486847275 211.5190473543438 13.0773225 0.6737222260661911 747
749 4 507.9081027468268 211.12937903732862 12.3679875 0.9602371981720114 748
750 4 510.9639227065776 211.13248644017565 11.6208675 0.8149039670172977 749
751 4 513.9917760407053 211.55074286338333 10.877872499999999 0.9230167268705113 750
752 4 516.959345759601 212.28284697413918 10.1348775 0.9484725709932269 751
753 4 519.9735265212018 212.91116382980482 9.5771775 0.9724492913607653 752
754 4 523.0542057037287 212.9304297274563 9.039195 0.9527545721164083 753
755 4 526.0777086738707 212.75392924574606 8.115492 0.6272665535033738 754
756 4 529.0284984173925 211.82668023619792 7.72355925 0.6272665535033738 755
757 4 531.9799096414838 210.8988097460804 7.3316265 0.8513973060525972 756
758 4 534.8766305754675 209.86218015631744 6.754869 0.8513973060525972 757
759 4 537.7733515094513 208.8249290859851 6.17811975 0.9766256407871484 758
760 4 540.6427272983815 207.88960082903475 5.19602325 0.9778375278974827 759
761 4 543.7016546609793 207.684512241132 4.52343375 0.9880733128755376 760
762 4 546.6766821467079 206.88093786489492 3.9927195 1.0470331744947279 761
763 4 549.7194510145013 206.63607452055044 3.2183827499999995 1.0457591393274535 762
764 4 552.7106369950342 206.9642162611948 2.18960775 0.8133937692336504 763
765 4 558.1249757156666 207.6080701310955 0.534978675 0.8133937692336504 764
766 3 276.1312747522476 266.17453454985434 26.5738275 0.7535016867603564 662
767 3 273.67518354196994 265.9483156225919 26.827679999999997 0.7235028196753105 766
768 3 270.60320508741466 266.40448236053317 26.965619999999998 0.7235028196753105 767
769 3 267.5051244489445 266.4517148838077 27.280604999999998 0.9805036795402184 768
770 3 264.40082900478035 266.5666887891471 27.197197499999994 0.4748652238328485 769
771 3 261.2959120800467 266.68228417505594 27.113789999999998 0.4748652238328485 770
772 3 258.1934810775908 266.62448648210153 26.903579999999998 0.7299972916255638 771
773 3 255.0904285945654 266.56731026971653 26.69337 0.7766145491364258 772
774 3 252.06941154670113 265.9737963259374 26.1312975 0.8840685395860729 773
775 3 249.44489910211547 264.4716777896922 25.183867499999998 0.9595038511001167 774
776 3 246.7700467314082 262.8956030656881 25.0053375 0.823878146439466 775
777 3 243.79750516795733 262.0037784485959 24.7946325 0.964289251484514 776
778 3 240.77835256180123 261.27105285727066 24.7444725 0.804146138360945 777
779 3 237.67902896219226 261.49913622624126 24.741749999999996 0.8004731881957778 778
780 3 234.58902757112435 261.8278994474551 24.7390275 0.7133291827541959 779
781 3 231.612757124257 262.6861641137996 25.0678725 0.7133291827541959 780
782 3 228.63648667738968 263.54380729957467 25.3968 0.8941924580616354 781
783 3 225.95728394269665 265.0328747438624 26.0743725 0.7422342440370939 782
784 3 222.82750779518696 268.14400647429 27.055214999999997 0.7422342440370939 783
