# Supplementary material for: Cross-Regional Gradient of Dendritic Morphology in Isochronically-Sourced Mouse Supragranular Pyramidal Neurons
Source: Front Neuroanat. 2018 Dec 4;12:103. doi: 10.3389/fnana.2018.00103 (PMC6288488; doi:10.3389/fnana.2018.00103)
Supplement: Supplementary file 3 [file Data_Sheet_1.ZIP › SWC reconstructions/X041.S4.Z4.C01-exported-000.swc]

# Exported from "Simple Neurite Tracer" version 3.1.6-SNAPSHOT-b9f15e3b69824d8d9ebdf26f302be1ac12e484dc on 2018-06-22T14:55:31.671
# https://imagej.net/Simple_Neurite_Tracer
#
# All positions and radii in microns
# Voxel separation (x,y,z): 0.621480569402239, 0.621480569402239, 0.825
#
1 1 355.06987223601175 287.69267778483743 14.070457499999998 0.8342879459769535 -1
2 1 361.7681898130291 293.36306650006344 15.962430000000001 0.6870778435026453 1
3 1 355.06987223601175 287.69267778483743 14.070457499999998 0.8342879459769535 1
4 1 348.96133971935717 282.61828893566815 9.968722499999998 1.078933772122145 3
5 4 355.06987223601175 287.69267778483743 14.070457499999998 0.8342879459769535 1
6 4 346.92350493228724 280.64943849180185 11.542079999999999 1.996307455422484 5
7 4 342.62472383373193 274.37434918254746 11.552062499999998 1.6303796961584456 6
8 4 340.85847605549077 270.2812781524643 13.3593075 1.623481261838081 7
9 4 339.93557740992844 267.35348319001037 13.997939999999998 1.476942358378727 8
10 4 338.89086857276334 264.45738373659594 14.558527499999999 1.4950709465881902 9
11 4 337.6429355894036 261.70981813926863 15.542340000000001 1.307079289149707 10
12 4 336.3956240866133 258.9622525419413 16.5261525 1.041738160043421 11
13 4 334.33914488246126 256.72057212810745 17.368725 0.9957113090734911 12
14 4 332.3336270850003 254.38877703171025 17.95497 1.360675773454956 13
15 4 330.5605430204957 251.8755096090476 18.5412975 1.4029737410084724 14
16 4 328.317619645523 249.77925564845387 19.179352499999997 0.9971096403546461 15
17 4 325.94604979268405 247.8147555685734 19.7334225 0.9971096403546461 16
18 4 323.5744799398451 245.85087696926232 20.28741 1.2081395825008705 17
19 4 321.6056294959788 243.4861434026868 20.864167499999997 1.1773141462585195 18
20 4 319.8263306257802 241.15932015084482 22.241835 1.0630735879909998 19
21 4 318.24528405722094 238.58763355465834 23.2180575 1.0630735879909998 20
22 4 316.6642374886616 236.0159469584719 24.19428 1.156643702520201 21
23 4 315.00612732949645 233.39392043616382 24.428662499999998 1.1294228535803827 22
24 4 313.1820818583009 230.8893537414728 24.7550325 1.280753372229828 23
25 4 311.07029088347207 228.66258886130458 25.39944 1.280753372229828 24
26 4 308.95849990864326 226.43520250056696 26.043765 1.280753372229828 25
27 4 306.84670893381445 224.20781613982933 26.688090000000003 1.3408070396511662 26
28 4 304.7790430794132 221.89652990222243 26.943344999999997 0.9287964961659522 27
29 4 302.93697467170495 219.4012854160724 27.198517499999998 0.9208477596832975 28
30 4 300.96874570840805 216.99739857362454 27.267075 0.9208477596832975 29
31 4 299.0005167451112 214.5928902506073 27.335632499999996 0.7582311538935076 30
32 4 296.91607091533604 212.34002318652418 27.978637499999998 0.974021637201353 31
33 4 294.99631743645256 209.9380007857845 28.573297500000002 0.889369768843074 32
34 4 293.4817692888193 207.2376677117318 28.928295 1.0827807368467448 33
35 4 291.50421811698135 204.8542897280742 29.260604999999998 1.1297957419220241 34
36 4 289.0959809105477 202.90656962356758 29.595389999999995 0.7800389070738322 35
37 4 287.0637394486024 200.57104564375396 29.946839999999998 0.8511611434362244 36
38 4 284.61075564117175 198.67242250423013 30.201269999999997 0.8511611434362244 37
39 4 282.1577718337411 196.7744208452757 30.455782499999998 0.865747292400095 38
40 4 279.4636535653824 195.36490291387142 29.608094999999995 0.8620121941779875 39
41 4 276.7850723112587 193.83978959655832 29.083312499999998 0.876039010629396 40
42 4 274.36129809059 191.89641985603754 29.1697725 0.7810332759848757 41
43 4 271.62616210465075 190.42226794541543 29.224964999999997 1.084483593606907 42
44 4 269.1085443180023 188.60195135763624 29.31522 1.084483593606907 43
45 4 266.59092653135383 186.7816347698571 29.405475 1.13246189356476 44
46 4 264.9346808138969 184.15401492242444 29.508682499999995 1.308757286687093 45
47 4 263.66188860776106 181.3206850065196 29.630947499999998 0.7969556081729612 46
48 4 262.6289879014146 178.39351152463507 29.834970000000002 1.032857202706663 47
49 4 261.74337809001634 175.43339957257223 30.2723025 1.1336427066466241 48
50 4 261.44755333898087 172.35582779289234 30.681089999999998 0.9835427195245954 49
51 4 261.15110710737605 169.2701767658102 30.975285 0.9835427195245954 50
52 4 260.8546608757712 166.18514721929748 31.269479999999998 1.0058227979376655 51
53 4 260.32764535291807 163.12249097328325 31.2982725 0.7393940778349257 52
54 4 259.0132139486323 160.3078054744605 31.232189999999996 1.195560815776169 53
55 4 257.7652809652726 157.4651533500147 31.048544999999997 0.9726419503372801 54
56 4 257.1456648375786 154.42176300165193 30.9252075 1.0255237319877166 55
57 4 257.13447818732936 151.31746755748773 30.727785 1.2769188371166162 56
58 4 257.197247724839 148.21690099673998 30.470549999999996 1.2769188371166162 57
59 4 257.2600172623486 145.1163344359922 30.2132325 1.2217251477480033 58
60 4 257.524767984914 142.0375196951735 29.7756525 0.9796273919373611 59
61 4 258.3382860502615 139.06622109286138 29.235524999999996 0.8126666369674498 60
62 4 258.8112327635766 136.02034482222103 28.714949999999995 0.8126666369674498 61
63 4 259.2841794768917 132.97446855158066 28.194374999999997 1.155307519295986 62
64 4 259.16112632415 129.94661521745294 27.281099999999995 1.0472444778883248 63
65 4 258.7391410175259 126.9927180710841 26.1294 1.0472444778883248 64
66 4 258.31715571090183 124.03882092471527 24.9777825 0.7980121251409449 65
67 4 257.4843717479028 121.07933045322181 24.3809775 0.7980121251409449 66
68 4 256.6509663043344 118.11921850115894 23.784254999999998 0.7980121251409449 67
69 4 255.81818234133542 115.15972802966547 23.1875325 0.8075269926584933 68
70 4 254.66906476851068 112.37238767589643 22.186147499999997 0.8575748229124556 69
71 4 253.91707327953395 109.43775642717907 21.270397499999998 0.9875512691972397 70
72 4 253.4279680714144 106.41114605419017 20.5996725 1.0379284841529852 71
73 4 252.02031458171834 103.71454186355385 19.75314 1.0379284841529852 72
74 4 250.61328257259166 101.01855915348692 18.90669 0.9911185676656086 73
75 4 249.46167907748932 98.22997583857908 17.920815 1.0796174007484876 74
76 4 248.872515497696 95.26799944480801 16.94781 0.9326061720563878 75
77 4 248.5164071314285 92.26065496947058 16.024635 1.2189968480483275 76
78 4 248.1565698817446 89.22410090737124 15.289229999999998 0.9313445665005013 77
79 4 247.95645313839708 86.25590970790614 14.096775 0.996798900069945 78
80 4 247.74887862821672 83.18828161733668 13.50261 0.996798900069945 79
81 4 247.5419255986058 80.12003204619785 12.908362499999999 1.215535201276757 80
82 4 246.9310101988834 77.10647276516639 12.314197499999999 0.9465956996736322 81
83 4 245.64578838135958 74.35642124556148 11.432685 1.007283277275761 82
84 4 244.47243306632814 71.5858608671663 10.3995375 0.7540423748557366 83
85 4 243.39727168126228 69.45666843639422 8.9930775 0.7540423748557366 84
86 3 355.06987223601175 287.69267778483743 14.070457499999998 0.8342879459769535 1
87 3 356.66894174108376 281.9992942885435 16.69008 1.1937336629021265 86
88 3 357.8242741196025 277.8832284773925 17.75994 1.1937336629021265 87
89 3 358.8584177870878 274.9548120343691 17.89953 0.9642768218731259 88
90 3 359.8919399740037 272.0263955913458 18.03912 0.9642768218731259 89
91 3 360.77133497970794 269.0482607027703 18.208162499999997 0.9985576900813534 90
92 3 361.29027125515876 265.99679110700527 18.5680275 1.0024357288344234 91
93 3 360.73031726212736 262.9944184762231 19.331152499999998 0.6716775549928578 92
94 3 359.28413197712837 260.2617684125614 19.7438175 0.8561454176028304 93
95 3 357.8329748475741 257.52103910149754 19.99404 1.2547195511775684 94
96 3 356.2817593463461 254.83500008054108 20.244262499999998 1.000664509211627 95
97 3 354.7025772194951 252.17133436008308 20.593732499999998 1.000664509211627 96
98 3 353.12401657321334 249.50829012019446 20.94312 0.8162090762130425 97
99 3 352.14642763754364 246.60473289994724 21.6335625 1.4085173476875403 98
100 3 352.47270493647983 244.12440394746287 24.080182499999996 1.2310660007061192 99
101 3 353.66905503257914 242.1325587225287 26.81943 1.0087934750594083 100
102 3 354.588224794725 239.53476994242735 28.726747500000002 0.8906065151761846 101
103 3 354.6957409332316 236.5174817779795 29.7 0.8906065151761846 102
104 3 354.8038785523076 233.4995721329622 30.673252499999997 1.2594552331164133 103
105 3 354.6659098659003 230.48166248794493 31.638832499999996 0.8706942777325368 104
106 3 353.9219976243258 227.5296297832843 32.465895 1.311765252643 105
107 3 352.7007883054505 224.73607462382122 33.261689999999994 0.9268139731495589 106
108 3 351.5013308065041 221.99410235161855 34.372387499999995 1.088100610520828 107
109 3 349.82644067196514 219.51998820482825 35.50734 1.0963352280654077 108
110 3 348.34731691678775 216.9582452977522 36.7704975 1.1164090504571 109
111 3 347.86007615037636 213.9807318897461 37.75496999999999 0.8563318617736511 110
112 3 347.7612607398414 210.91683268259305 38.4322125 0.7114647410459891 111
113 3 346.7836718041717 207.98282291444508 38.837205 0.7114647410459891 112
114 3 345.80670434907137 205.0488131462971 39.242197499999996 0.9710882489137744 113
115 3 344.366112389197 202.30994827694144 39.614354999999996 0.8958704555990215 114
116 3 342.0896290634766 197.89619327304675 39.9322275 0.8958704555990215 115
117 3 355.06987223601175 287.69267778483743 14.070457499999998 0.8342879459769535 1
118 3 349.8668369089762 291.9790292720047 13.70028 1.0191784153741197 117
119 3 346.5711254494362 294.81795251303413 13.789874999999999 1.0191784153741197 118
120 3 344.4761144499812 297.09008547476867 14.220442499999997 0.9089029031393864 119
121 3 342.77387917038845 299.68352389088426 14.45136 0.8275759558274094 120
122 3 341.66515783457487 302.57154409689645 14.84472 1.0532044765488922 121
123 3 340.3718567696488 305.3383755918752 15.603225 1.0532044765488922 122
124 3 339.0791771852922 308.1058285674234 16.3616475 1.0163320343662574 123
125 3 337.5994319495454 310.8310208642522 16.6330725 0.7837553608788576 124
126 3 335.9736387799892 313.47790660933634 16.558079999999997 1.0259463387749101 125
127 3 334.26767461698 316.06264429748023 16.2164475 1.0137715344203202 126
128 3 332.48216094108744 318.5715613561571 15.661717499999998 1.0137715344203202 127
129 3 330.69664726519477 321.0798569342645 15.106987499999999 1.0328323434838869 128
130 3 328.5767770429638 323.3495039737215 14.967067499999999 0.7670810372017955 129
131 3 327.06720073988566 326.0628881397317 14.8118025 0.7670810372017955 130
132 3 325.55762443680766 328.7768937863113 14.656537499999999 0.8328585406673285 131
133 3 324.5961939959424 331.7239546464167 14.372572499999999 1.0059968124970982 132
134 3 323.16554572517845 334.4740061660216 14.08869 1.4860408339147757 133
135 3 320.5727287896323 336.16132591194867 13.695495 0.738076539027793 134
136 3 317.81086913920876 337.58451641587976 13.6563075 1.1642692691067664 135
137 3 315.7419603236687 339.8417338439487 14.357722500000001 1.090909702694526 136
138 3 314.09565829532215 342.4507092742993 14.855032499999998 0.8230950809220193 137
139 3 312.86512676790574 345.3001976850086 15.0525375 0.9728781129536529 138
140 3 311.376059323618 348.0241470206986 14.869469999999998 0.9728781129536529 139
141 3 309.6924684611073 350.628150606494 14.597467499999999 0.8199690336579261 140
142 3 307.4420873193018 352.7567215566966 14.2752225 1.2042118253022485 141
143 3 305.32843190276475 355.0077241790716 13.815449999999998 0.9909756271346462 142
144 3 303.5472685908579 358.4892583288629 13.563 0.9909756271346462 143
145 3 355.06987223601175 287.69267778483743 14.070457499999998 0.8342879459769535 1
146 3 364.31688162814766 292.3556464970624 15.776887499999999 0.8674066455203989 145
147 3 368.39130824114875 295.0926469247099 16.8282675 0.8674066455203989 146
148 3 370.5913494568327 297.21127418580215 17.5841325 1.0865406942916285 147
149 3 372.89642088874564 299.1937972021953 18.4386675 1.2058276747826941 148
150 3 375.01194074699083 301.46717312506865 18.5723175 0.9840399039801171 149
151 3 376.67129386729476 304.08174188054386 18.2244975 1.2108740970062402 150
152 3 378.61217768553803 306.48562872299175 17.78601 0.9428481718401367 151
153 3 380.59594366307 308.87646447348214 17.694104999999997 1.1121581233623887 152
154 3 382.28015600615 311.48668286497156 17.602199999999996 1.2198607060397968 153
155 3 383.6896739375543 314.25600028222794 17.544449999999998 1.5179662907649685 154
156 3 384.928284712373 317.1017598095208 17.74872 1.1051478225395315 155
157 3 386.69018212662826 319.64485829951474 17.361135 0.8774870603561031 156
158 3 388.4514580603143 322.1879567895087 16.97355 0.8774870603561031 157
159 3 390.102731933216 324.7907174141653 16.450665 0.7740913380246528 158
160 3 392.0908482747338 327.16104430586546 16.0656375 0.7740913380246528 159
161 3 394.0795860968209 329.5307497169962 15.680609999999998 0.7724257700986548 160
162 3 395.8731790201158 332.0682548818655 15.64332 1.1223814787290554 161
163 3 397.171451929597 334.8916411086599 15.64827 0.8434299251528605 162
164 3 398.7158311445616 337.58762381872674 15.65322 0.8434299251528605 163
165 3 400.2602103595262 340.2842280093631 15.65817 0.8406270477848564 164
166 3 402.28437257406927 342.6185090280379 16.1009475 1.1372286495320751 165
167 3 404.6553209463388 344.61905498094376 16.341929999999998 1.0127647358978886 166
168 3 407.39356433512506 346.0789128384696 16.552139999999998 0.6896445582542765 167
169 3 410.2946356330947 347.191984538269 16.630515 0.8425909263841675 168
170 3 413.11615741818093 348.48963596718085 16.5170775 0.8440327613051808 169
171 3 415.7499920713076 350.13469503438864 16.353315 0.8270041937035594 170
172 3 418.5019080326207 351.572179591416 16.1930175 0.8270041937035594 171
173 3 421.2544454745032 353.00966414844333 16.032719999999998 0.8270041937035594 172
174 3 424.00698291638577 354.44714870547074 15.872422499999999 0.6950079355682178 173
175 3 426.90432533093895 355.5459263521739 16.1791575 0.8176384815226677 174
176 3 429.95393048499574 356.1381973348142 16.270979999999998 0.8647467086833573 175
177 3 432.9090705925034 357.0977633339713 16.302742499999997 0.8975111643022434 176
178 3 435.9611616688378 357.68195506920944 16.260254999999997 0.8975111643022434 177
179 3 439.0126312646028 358.26676828501684 16.21785 1.5015529889270556 178
180 3 442.0268120262037 357.52347752401187 16.03173 0.8215103054700436 179
181 3 445.132971912076 357.4718946367514 16.136505 0.6891722330215307 180
182 3 448.6113986590203 357.4383346860037 16.268175 0.6891722330215307 181
183 3 355.06987223601175 287.69267778483743 14.070457499999998 0.8342879459769535 1
184 3 362.4114222023605 290.1804645041546 16.8480675 1.1540148397116294 183
185 3 368.4584281426442 291.239467394416 18.131272499999998 1.1540148397116294 184
186 3 371.4564504094406 291.8764849780533 18.809835 1.2585913751249442 185
187 3 374.52034961659365 292.25496664481926 19.2837975 1.246882681197406 186
188 3 377.45995270986623 293.000743328102 20.1802425 1.1843493063041528 187
189 3 379.90361430875583 294.8185739936035 21.001034999999998 0.8908488925982514 188
190 3 381.48403939674574 297.3784524589713 22.032945 1.275197335939372 189
191 3 382.9675135159089 299.96319014711526 23.2015575 1.1950822757377295 190
192 3 384.6156799859636 302.4167954351153 24.47478 1.2952711583310643 191
193 3 386.97482022741457 304.01462197904846 26.119829999999997 1.0472071890541605 192
194 3 389.63662150616426 305.2122150362866 27.534705 1.0502275846214555 193
195 3 392.45317144669525 306.0785589500333 28.845629999999996 1.123382062445793 194
196 3 395.14107490936 307.37745334008395 29.9886675 1.5592388153789714 195
197 3 397.70965410269935 308.73911726764425 31.4457825 0.8845097907903485 196
198 3 400.66168680736 309.3848355792532 32.40732 0.7868379045030927 197
199 3 403.7112919614168 309.96964879506066 32.2557675 0.8736525252428914 198
200 3 406.7795415325557 310.4587540031803 32.3496525 0.8213984389675512 199
201 3 409.867057001346 310.1386915099381 32.531565 1.0569582191880817 200
202 3 412.9427643393177 309.6986832668013 32.58948 1.0584808465831173 201
203 3 415.8699378212022 308.6564603519138 32.64252749999999 1.0584808465831173 202
204 3 418.79711130308675 307.61423743702625 32.6956575 1.0093838816003404 203
205 3 421.7149625764303 306.58941597808195 33.09702 1.0093838816003404 204
206 3 424.63281384977375 305.56459451913764 33.4983825 1.185573623025875 205
207 3 427.51337628895317 304.5602819189836 34.2818025 1.2748493068205067 206
208 3 430.1086791467769 303.5019005092916 36.063472499999996 1.428180992903427 207
209 3 432.93082241243246 302.95686204992586 37.6327875 0.9060378777144421 208
210 3 437.82995374103035 301.29502300734424 42.2037825 0.9060378777144421 209
211 3 355.06987223601175 287.69267778483743 14.070457499999998 0.8342879459769535 1
212 3 358.3804992292175 293.6079298444079 12.330614999999998 0.6870778435026453 211
213 3 358.129421079179 293.18221565436744 9.7538925 1.2022790207314074 212
214 3 356.72984683688514 293.96030932725904 3.4375027499999997 1.3407697508170022 213
215 3 355.4868856980807 297.06771217427024 2.8874999999999997 1.3163144904110242 214
216 3 355.06987223601175 287.69267778483743 14.070457499999998 0.8342879459769535 1
217 3 361.0945048757971 283.56107495945133 12.24894 0.854082102112415 216
218 3 363.9918472903503 281.2553820469691 11.6632725 0.854082102112415 217
219 3 366.40629930247803 279.33376412637733 11.1752025 0.854082102112415 218
220 3 369.0469702418681 277.7918708336904 10.4429325 0.9748854951928222 219
221 3 371.7354951851022 276.3332559373033 9.718665 1.1358178886395318 220
222 3 374.5737969455622 275.2232916403509 8.910495 0.9881230313210898 221
223 3 377.3835105998297 274.0679592618322 8.0416875 0.9881230313210898 222
224 3 380.1926027735279 272.9132483638828 7.172896499999999 0.9881230313210898 223
225 3 383.0023164277954 271.75853746593344 6.30409725 0.9881230313210898 224
226 3 385.8120300820629 270.6038265679841 5.4352979999999995 0.9881230313210898 225
227 3 388.6217437363305 269.44849418946535 4.566507 0.9881230313210898 226
228 3 391.431457390598 268.293783291516 3.69770775 1.031197849586359 227
229 3 394.08269349966787 266.7090078395403 3.24945225 1.029501207631891 228
230 3 396.9122945321563 265.474125948138 2.780283 0.9989430080343827 229
231 3 399.6362438678463 264.02048289630613 2.3165999999999998 0.7803869361926974 230
232 3 402.41115461022736 262.6737345024115 1.8151484999999998 0.8701660192485449 231
233 3 406.80067187191537 259.2139521725492 1.5285929999999999 0.8701660192485449 232
234 4 257.524767984914 142.0375196951735 29.7756525 0.9796273919373611 60
235 4 256.42350441593317 139.49255676347133 29.925802499999996 0.972915401787817 234
236 4 255.48755467841343 136.53244481140848 30.10623 0.972915401787817 235
237 4 254.54476865463022 133.57357582048442 29.964082499999996 0.8319822530644714 236
238 4 253.312994166075 130.72098000692813 30.0168 0.7763100236574187 237
239 4 252.08059819695035 127.86838419337185 30.069599999999998 0.7763100236574187 238
240 4 250.88984142597565 125.00335876842755 29.843632500000002 0.948478785798921 239
241 4 249.7015705772786 122.14579111031604 29.4741975 0.948478785798921 240
242 4 248.5139212091509 119.28760197163514 29.10468 1.0159591460246162 241
243 4 247.90114136772027 116.25726271522983 28.688055000000002 0.9010411739364481 242
244 4 246.7427015863545 113.37483583434224 28.59351 0.9708458714917075 243
245 4 246.16534613737986 110.32336623857725 28.4535075 0.9708458714917075 244
246 4 245.58799068840514 107.27189664281225 28.313422499999998 0.9708458714917075 245
247 4 245.01125671999986 104.22042704704727 28.173337500000002 0.9228427123110786 246
248 4 244.2437282167881 101.2286195859449 28.625355 0.9308660264620615 247
249 4 244.161692781627 98.1224597000725 28.6925925 1.0299362440304725 248
250 4 244.59424325793097 95.06663974032168 29.171587499999998 0.8365004168040255 249
251 4 244.4283079459006 91.9872035189336 29.676074999999997 0.8438649615514422 250
252 4 244.70424531871518 88.89658064729625 29.898247499999997 0.8438649615514422 251
253 4 244.98080417209917 85.80595777565892 30.1203375 0.9479443125092352 252
254 4 244.89006800896644 82.7433015296447 30.8073975 0.968726622750046 253
255 4 244.31706292397757 79.7222844817804 31.4010675 0.5404382601910481 254
256 4 244.28723185664626 76.62979716843488 31.800449999999998 0.5633839442939482 255
257 4 244.06101292938385 73.54290318021394 31.432252499999997 0.8584076068754545 256
258 4 243.64213502560676 69.09683118671033 31.052175000000002 0.8584076068754545 257
259 4 304.7790430794132 221.89652990222243 26.943344999999997 0.9287964961659522 28
260 4 305.14695957649934 219.38264099899035 28.3249725 1.242961138804478 259
261 4 306.3899207153038 215.6537575825769 29.012527499999997 1.242961138804478 260
262 4 306.3899207153038 214.41079644377243 30.250027499999998 1.1216108428229967 261
263 4 303.90399843769484 213.16783530496795 31.96875 1.0002605468415156 262
264 4 302.03955672948814 211.92487416616348 33.8937225 0.8789040360543403 263
265 4 300.1751150212814 208.81747131915228 35.26875 0.8789040360543403 264
266 4 299.8382725526654 207.67146114917455 35.887499999999996 0.8789040360543403 265
267 4 297.54687369327934 207.0474946574947 39.4124775 1.242961138804478 266
268 4 295.8968427815164 208.14067897907324 40.425 1.242961138804478 267
269 4 338.89086857276334 264.45738373659594 14.558527499999999 1.4950709465881902 10
270 4 335.88352409742583 262.4574592642595 14.128207499999998 1.0629741510998956 269
271 4 333.1974850764694 260.8963000739211 14.219535 1.0629741510998956 270
272 4 330.52884751145615 259.3457060532625 13.745819999999998 0.7843581970311778 271
273 4 327.8322433208198 257.97161251431413 12.809032499999999 0.7894916265344403 272
274 4 325.1362606107529 256.5981404559352 11.872162499999998 0.7894916265344403 273
275 4 322.4297127310062 255.10472264766162 11.4492675 1.130261852349076 274
276 4 320.98352744600714 252.4267628741074 10.6171725 1.0998465932825303 275
277 4 318.5908272538085 250.57599373842754 9.675104999999999 1.0288113641998544 276
278 4 315.89795194658865 249.08754777470918 9.09315 0.9402193090315651 277
279 4 313.3014061276261 247.39401322308805 8.813145 1.007600232366156 278
280 4 310.75457875421574 245.61409287232007 8.7855075 0.887144868404614 279
281 4 308.2152091476382 243.824850313011 8.9021625 1.0988584391771807 280
282 4 305.98222946177594 241.66769125661583 9.068729999999999 0.7954889140291718 281
283 4 304.22033204752057 239.10843427181743 9.11097 0.8427525113322121 282
284 4 302.99415088408995 236.25335253598354 9.073184999999999 0.9444267324864185 283
285 4 301.2508978869167 233.68104445922765 9.0113925 0.9444267324864185 284
286 4 299.5082663703128 231.1087363824718 8.9496 1.0617871232123373 285
287 4 298.21185790253975 228.29156496137142 8.6954175 1.0774422187555797 286
288 4 296.83154955789735 225.5222475441151 8.311297499999998 0.8969207577613113 287
289 4 294.90931015673624 223.10095924572394 7.8983355 1.0461071684463186 288
290 4 292.240672591723 221.57460296727203 7.298907 1.120336807655722 289
291 4 289.5328817508375 220.14830506049393 6.583038 1.0004469910123361 290
292 4 286.5348594840411 219.49450750148276 5.93111475 1.0004469910123361 291
293 4 283.5374586978141 218.8400884619022 5.2791915 0.8512543655216348 292
294 4 280.7892716199174 217.43243497220612 4.81015425 0.8512543655216348 293
295 4 278.04170602259006 216.02478148251004 4.341117 0.8512543655216348 294
296 4 275.29414042526275 214.61712799281398 3.87207975 0.8512543655216348 295
297 4 272.5459533473661 213.2100959836873 3.4030425 0.8512543655216348 296
298 4 269.7983877500388 211.80244249399124 2.93400525 1.1218532202450635 297
299 4 266.95262822274594 210.60298499504492 2.47878675 0.7806603876432344 298
300 4 264.05528580819265 209.47996960613506 2.42677875 0.7806603876432344 299
301 4 261.1585648742089 208.35633273665582 2.3747707499999997 0.8009206542057473 300
302 4 255.93874957179946 206.52234357634984 1.2822315 0.8009206542057473 301
303 4 339.93557740992844 267.35348319001037 13.997939999999998 1.476942358378727 9
304 4 340.2550184226012 263.6009835119596 13.302382499999998 1.5083084827164577 303
305 4 340.4097670843824 260.5234117322797 12.77001 1.5083084827164577 304
306 4 340.5116898977643 257.4974228398603 11.843865 1.2876580213558868 305
307 4 340.9200026318616 254.46149025833034 11.1499575 1.160012127206361 306
308 4 341.93177299884843 251.57347005231813 10.4346825 1.0318379745728434 307
309 4 343.05230246548064 248.7649993591894 9.483044999999999 1.4133213924890196 308
310 4 344.6352134757482 246.09076846905157 9.4885725 1.416422580530337 309
311 4 347.20752155250403 244.39723391743047 10.0383525 1.1810181704521567 310
312 4 349.94265753844326 242.92308200680836 10.017479999999999 0.9677571130617785 311
313 4 352.88598951513234 241.92809161519537 9.969299999999999 0.9255523675936724 312
314 4 355.65592841295813 240.52603145062392 10.156905 0.8143197752820597 313
315 4 358.4252458302144 239.12459276662187 10.34451 0.7772360297058281 314
316 4 361.1578958938761 237.64422605030575 10.366702499999999 0.881315380663621 315
317 4 363.69477957817605 235.8512546075803 10.458525 0.881315380663621 316
318 4 366.231663262476 234.05766168428542 10.550347499999999 0.8696501903759409 317
319 4 368.574023528553 232.01734097493787 10.479892499999998 0.9335446077161852 318
320 4 370.91451935292184 229.9813706295761 10.241715 0.7030126053021186 319
321 4 373.47377633772027 228.2225806181678 10.077539999999999 0.8833786961540365 320
322 4 375.98580079924415 226.3948062635558 10.1591325 0.6915897924365055 321
323 4 377.88442393876795 223.93871505327817 9.9779625 1.6807693407255793 322
324 4 379.2392515800649 221.14453841324567 10.144777499999998 1.3550078706620075 323
325 4 379.92971649267076 218.1185495208262 9.94752 1.366008076740427 324
326 4 380.0129948889707 215.0130111155232 9.871455 1.0449139257530664 325
327 4 380.7047027627153 211.9839148202567 9.860317499999999 0.765552195001066 326
328 4 381.9470424209504 209.13566937068623 9.782024999999999 1.028432261052519 327
329 4 383.34475222153606 206.36200158944402 9.6614925 1.1653195712690563 328
330 4 384.52742974510846 203.4957332033609 9.3885825 0.9326993941417981 329
331 4 386.18181102085725 200.89359405927374 8.877165 0.9696215547699851 330
332 4 388.12269483910046 198.56304192401535 7.981734749999999 1.2267094219146095 331
333 4 390.0412053568452 196.35554294149858 6.58764975 1.3311430167969616 332
334 4 393.70731923574897 193.8677562221814 5.11070175 1.6235123358665509 333
335 4 397.7935539795687 192.1673853842969 3.20937375 0.7996963374840249 334
336 4 400.0557432521929 191.09408844093926 2.2283415 0.7996963374840249 335
337 4 342.62472383373193 274.37434918254746 11.552062499999998 1.6303796961584456 7
338 4 338.70691032422025 269.7225671205717 8.937472499999998 0.621480569402239 337
339 4 336.2209880466113 266.6151642735605 8.937472499999998 0.621480569402239 338
340 4 333.9569343322789 263.80482913872356 8.971874999999999 0.621480569402239 339
341 4 335.1333970501573 264.7507225653538 6.87499725 0.8789040360543403 340
342 4 336.8424686160135 265.37220313475603 5.91250275 0.7930962138369733 341
343 4 338.3961700395191 265.0614628500549 5.2249972499999995 0.707288391619606 342
344 4 338.70691032422025 265.37220313475603 4.39999725 0.621480569402239 343
345 4 339.9498714630247 268.1688656970661 3.16249725 0.621480569402239 344
346 4 339.9498714630247 269.1010865511695 2.0625 0.621480569402239 345
347 4 339.9498714630247 269.7225671205717 2.4749999999999996 0.621480569402239 346
348 4 338.70691032422025 271.89774911347956 2.4749999999999996 0.621480569402239 347
349 4 338.085429754818 274.0729311063874 2.4749999999999996 0.621480569402239 348
350 4 338.70691032422025 275.31589224519183 2.4749999999999996 0.621480569402239 349
351 4 339.32839089362244 276.55885338399634 2.4749999999999996 0.621480569402239 350
352 4 339.9498714630247 277.8018145228008 2.4749999999999996 0.621480569402239 351
353 4 339.9498714630247 279.66625623100754 2.4749999999999996 0.621480569402239 352
354 4 340.57135203242694 280.909217369812 2.4749999999999996 0.621480569402239 353
355 4 341.2966198569194 285.1557941005375 2.4749999999999996 1.1393789723022067 354
356 4 341.81431317123145 289.2992050567422 2.4749999999999996 0.621480569402239 355
357 4 341.5035728865303 291.94049747670175 2.4749999999999996 0.6643875879137695 356
358 4 340.57135203242694 293.96030932725904 1.65 0.8789040360543403 357
359 4 340.1052416053753 297.2230823166208 2.54374725 1.0388793494241708 358
360 4 338.3961700395191 300.4858553059825 5.70625275 1.2812132678511856 359
361 4 334.66728662310567 300.79659559068364 9.384375 1.0694189046045968 360
362 4 333.1135851996001 302.03955672948814 11.549999999999999 1.0694189046045968 361
363 4 331.8706240607956 303.90399843769484 12.993749999999999 0.621480569402239 362
364 4 329.38470178318664 305.14695957649934 14.0937225 0.621480569402239 363
365 4 328.7632212137844 305.76844014590154 14.781277499999998 0.621480569402239 364
366 4 326.8987795055777 306.3899207153038 14.85 0.621480569402239 365
367 4 327.52026007497994 307.6328818541083 17.462527499999997 1.219419454835521 366
368 4 325.034337797371 308.87584299291274 19.0437225 1.3045436484265458 367
369 4 324.1021169432676 310.42954441641837 20.8999725 0.9640344444510591 368
370 4 322.548415519762 311.3617652705217 22.1374725 0.7930962138369733 369
371 4 321.9269349503598 312.29398612462506 22.825027499999997 0.707288391619606 370
372 4 321.9269349503598 313.53694726342957 23.099999999999998 0.621480569402239 371
373 4 321.30545438095754 313.8476875481307 23.3749725 0.621480569402239 372
374 4 320.9947140962564 316.0228695410385 23.924999999999997 0.621480569402239 373
375 4 320.06249324215304 316.95509039514184 24.475027499999996 0.621480569402239 374
376 4 318.5168710660497 317.0806294701611 24.75 0.621480569402239 375
377 4 317.4696763066069 318.8195321033486 25.9179525 0.6924971540678329 376
378 4 315.7121292563374 318.8195321033486 27.59163 0.621480569402239 377
379 4 314.31379797518235 318.8195321033486 28.3708425 0.621480569402239 378
380 4 313.22620697872844 319.7517529574519 29.012527499999997 0.6643875879137695 379
381 4 312.6047264093262 320.9947140962564 29.631277499999996 0.8360032323485038 380
382 4 310.42954441641837 322.8591558044631 30.662527499999996 0.7501954101311366 381
383 4 309.5538782941306 323.7348219267509 31.562519999999996 0.629280150548237 382
384 4 308.25436242351054 324.41285722796874 31.900027499999997 0.621480569402239 383
385 4 308.25436242351054 325.034337797371 32.175 0.621480569402239 384
386 4 306.6360270207871 326.0311926306922 32.782447499999996 0.621480569402239 385
387 4 306.3899207153038 328.45248092908326 33.0 0.621480569402239 386
388 4 306.3868133124568 329.1578613753548 33.0 0.621480569402239 387
389 4 306.3899207153038 328.14174064438214 36.0250275 0.8789040360543403 388
390 4 305.76844014590154 329.38470178318664 36.5749725 0.8789040360543403 389
391 4 302.3515399753281 330.190140601132 37.125 0.8789040360543403 390
392 3 349.8668369089762 291.9790292720047 13.70028 1.0191784153741197 118
393 3 348.82523547465803 294.6942778797231 13.7031675 0.8809922107675319 392
394 3 348.4772063557928 296.834035480175 13.9458825 0.8809922107675319 393
395 3 347.66928161556996 299.8295718246938 13.7193375 0.8432186217592638 394
396 3 345.7719014371849 302.23408014771104 13.024605 0.8364942019983316 395
397 3 343.7005066993672 304.5217501236807 12.541815 0.8825956306365896 396
398 3 341.22079922745223 306.3619540896807 12.0785775 0.8742615762009057 397
399 3 338.96358179938335 308.4569650891357 11.531849999999999 0.7855949433642883 398
400 3 337.0102683697521 310.86955265955515 11.3332725 0.7855949433642883 399
401 3 335.0575764206903 313.28214022997463 11.134695 0.69283275357531 400
402 3 333.6250637082181 316.0203836187609 10.7097375 0.7981861397003776 401
403 3 332.2826656783093 318.80088768626655 10.24056 0.9187533701644118 402
404 3 331.1472206780114 321.63981092729597 9.50598 0.9290015847538549 403
405 3 329.66623248112586 324.30534108946216 8.713155 0.6291496396286625 404
406 3 329.49843272738724 327.24370122159587 8.06703975 0.6291496396286625 405
407 3 349.8668369089762 291.9790292720047 13.70028 1.0191784153741197 118
408 3 349.6605053599347 291.55207212082536 9.7281525 1.2056660898346496 407
409 3 347.56300843820213 292.0958676190523 7.562502749999999 1.168364826059127 408
410 3 344.9217160182426 292.0958676190523 6.8062499999999995 1.0470145300776459 409
411 3 340.57135203242694 291.4743870496501 6.6 0.707288391619606 410
412 3 338.857930102585 292.49734406688617 6.6 0.621480569402239 411
413 3 337.77468947011687 292.4066079037534 6.46249725 0.621480569402239 412
414 3 336.8424686160135 293.96030932725904 6.6 0.621480569402239 413
415 3 334.82265676545626 294.58178989666123 6.8062499999999995 0.621480569402239 414
416 3 332.7288887271401 295.2032704660635 6.927384749999999 0.621480569402239 415
417 3 325.9075179973811 294.46805895246064 5.7749999999999995 1.5537014235055975 416
418 3 317.5765709645441 292.71734818845454 4.39999725 1.9081752958755525 417
419 3 313.22620697872844 290.85290648024784 4.15937775 1.5755651099371681 418
420 3 304.07241967200287 287.899009333879 3.609375 1.0609356948322561 419
421 3 383.6896739375543 314.25600028222794 17.544449999999998 1.5179662907649685 155
422 3 385.6902198904601 314.716517384155 18.38463 1.2417741109169196 421
423 3 388.29360199568606 316.3814638295836 18.818745 1.2417741109169196 422
424 3 391.10828749450883 317.6934093115917 18.6652125 0.8681089185638236 423
425 3 393.8875486008756 318.98919629879543 19.331235 0.8939935842794268 424
426 3 396.3641486699435 320.7989477168947 19.9885125 0.870470544727552 425
427 3 397.73389184490605 323.4427260591318 21.170737499999998 0.870470544727552 426
428 3 399.10363501986865 326.0858829207996 22.3529625 0.7839915234952304 427
429 3 401.11163873960726 328.3704454939222 23.1939675 0.8453689445293955 428
430 3 403.5366559214148 330.2292938770043 23.948264999999996 0.9980480760144436 429
431 3 406.25439045141076 331.7003383847794 24.37347 1.3515835127246014 430
432 3 408.865851804039 333.3547196605282 24.798675 0.837420208046741 431
433 3 411.3958992020755 335.05944086239845 25.5806925 0.837420208046741 432
434 3 413.9265680806814 336.76354058369947 26.362709999999996 1.019010615620381 433
435 3 416.4858250654798 338.48814916379064 26.846159999999998 0.7975522295195873 434
436 3 418.9095992861486 340.2251873552699 28.0075125 0.8766418467817163 435
437 3 421.65343600005946 341.489278833434 28.970534999999998 1.054279637933958 436
438 3 423.9964177467059 343.5190343731018 29.268690000000003 0.9163171663323552 437
439 3 426.53267995043643 345.2852821513429 29.692327499999998 0.8170605045931235 438
440 3 429.2833529506108 346.6941786021778 30.121657499999998 0.8170605045931235 439
441 3 432.034025950785 348.1036965335821 30.550987499999998 0.8170605045931235 440
442 3 434.78469895095935 349.5125929844169 30.9803175 0.8310127433762039 441
443 3 437.2774575148317 351.3428532613066 31.3811025 0.8310127433762039 442
444 3 439.77083755927356 353.1724920576267 31.781805 0.9892914147915661 443
445 3 442.1908828965258 355.0568211440543 32.446754999999996 0.8437593098546438 444
446 3 443.7066740052979 357.71427205881827 33.1678875 0.9308660264620615 445
447 3 444.6873703438146 360.62155816248196 33.81939 1.0093279483490942 446
448 3 446.13293414824426 363.0695701253574 35.484899999999996 1.0166489894566526 447
449 3 448.2409962396566 364.70219958117707 37.6035 0.9124764164134492 448
450 3 449.98424923682995 365.3056572140666 39.815572499999995 0.9124764164134492 449
451 3 432.93082241243246 302.95686204992586 37.6327875 0.9060378777144421 209
452 3 436.40241287311335 302.64736472636355 36.6554925 1.700955029619764 451
453 3 439.4886853807649 302.29125636009604 36.697979999999994 1.0157167686025492 452
454 3 442.51094538976804 302.26826157902815 37.6577025 1.2023908872338998 453
455 3 445.3685130478795 303.31980670245673 38.4820425 0.9317423140649187 454
456 3 447.9706521919667 305.01582717635546 38.377845 0.9347937836606837 455
457 3 450.57341281662326 306.71184765025413 38.273565 1.062824995763239 456
458 3 453.2066259891805 308.3600141203089 38.182649999999995 1.190514393552623 457
459 3 455.8075221721289 310.0423620216808 37.8481125 0.9986136233325996 458
460 3 458.1411817102343 312.0833042115977 37.5722325 1.0099991473640486 459
461 3 460.83157109517657 313.61960417916004 37.25823749999999 1.0099991473640486 460
462 3 463.7637164216164 314.59470719255216 36.8203275 0.8533549698462143 461
463 3 466.7996490031463 315.14720341875073 36.3332475 0.7562051272372563 462
464 3 469.86603413257694 315.64998119939713 36.2951325 0.7745077300061523 463
465 3 472.84292606001367 316.53869841364235 36.23994 0.9839280374776247 464
466 3 475.656990078267 317.8574801819139 36.211725 1.1020466344982143 465
467 3 478.4113919618577 319.27632032185926 36.5244 0.9924050324442713 466
468 3 481.1446635060888 320.6466849773912 37.2607125 0.8753118783631955 467
469 3 483.61380580832383 322.4713519291561 37.897365 0.82108769868285 468
470 3 486.3483203136937 324.8286277288988 39.13569 0.82108769868285 469
471 3 400.66168680736 309.3848355792532 32.40732 0.7868379045030927 198
472 3 397.43682413273183 311.3617652705217 36.7469025 2.000514878877337 471
473 3 395.8831227092262 313.53694726342957 39.80625 1.4752519312299528 472
474 3 396.63573567877233 315.8855223352006 40.8375 1.242961138804478 473
475 3 358.3804992292175 293.6079298444079 12.330614999999998 0.6870778435026453 212
476 3 360.14798996859747 292.71734818845454 9.7624725 0.6870778435026453 475
477 3 361.390951107402 292.71734818845454 8.6625 0.6870778435026453 476
478 3 362.94465253090755 292.71734818845454 6.737502749999999 0.7797219519834371 477
479 3 365.7413150932176 292.71734818845454 4.67500275 0.8723722752699228 478
480 3 367.2950165167232 293.3388287578568 3.7125 0.6870778435026453 479
481 4 343.05230246548064 248.7649993591894 9.483044999999999 1.4133213924890196 309
482 4 339.9498714630247 246.10630548328663 5.70625275 1.3407697508170022 481
483 4 338.085429754818 242.37742206687318 4.27624725 1.170515148829259 482
484 4 337.46394918541574 241.1344609280687 2.84625 1.0002605468415156 483
485 4 335.027745353359 237.70513114610716 2.10375 0.8789040360543403 484
486 3 325.9075179973811 294.46805895246064 5.7749999999999995 1.5537014235055975 417
487 3 323.70312641771136 294.60354171659037 5.52153525 0.4246906115427282 486
488 3 321.54534588074677 296.7153326914191 4.5449002499999995 0.8004421141673077 487
489 3 320.95183193696766 299.6139180671112 3.28456425 0.6877428277119056 488
490 3 320.8859549966111 300.4790190197191 2.103057 0.6877428277119056 489
