# Supplementary material for: Cross-Regional Gradient of Dendritic Morphology in Isochronically-Sourced Mouse Supragranular Pyramidal Neurons
Source: Front Neuroanat. 2018 Dec 4;12:103. doi: 10.3389/fnana.2018.00103 (PMC6288488; doi:10.3389/fnana.2018.00103)
Supplement: Supplementary file 3 [file Data_Sheet_1.ZIP › SWC reconstructions/X041.S4.Z5.C01-exported-000.swc]

# Exported from "Simple Neurite Tracer" version 3.1.6-SNAPSHOT-b9f15e3b69824d8d9ebdf26f302be1ac12e484dc on 2018-06-22T14:57:48.599
# https://imagej.net/Simple_Neurite_Tracer
#
# All positions and radii in microns
# Voxel separation (x,y,z): 0.621480569402239, 0.621480569402239, 0.825
#
1 1 341.5750431520116 271.9760556652242 11.742059999999999 0.6827212647111356 -1
2 1 332.49210463019784 275.9373728145941 11.549999999999999 0.621480569402239 1
3 1 341.5750431520116 271.9760556652242 11.742059999999999 0.6827212647111356 1
4 1 349.96627380008056 268.06694288368413 11.84898 0.621480569402239 3
5 4 341.5750431520116 271.9760556652242 11.742059999999999 0.6827212647111356 1
6 4 351.136521712265 269.1010865511695 11.1375 2.1891963797478566 5
7 4 356.2009668723239 267.4237104943528 11.7710175 2.1376197072931653 6
8 4 362.0665004863422 265.426271944294 11.17116 1.5550189623127302 7
9 4 366.4386162920869 263.82720243922205 10.85733 1.5720723891371275 8
10 4 369.08860944001805 262.23186181756654 11.2486275 1.1640206768790056 9
11 4 371.73860258794923 260.636521195911 11.6398425 1.2176606648241128 10
12 4 374.47000969047207 259.154911518456 11.65758 1.2176606648241128 11
13 4 377.20141679299496 257.6726803604317 11.675317499999998 1.2176606648241128 12
14 4 379.97881345765353 256.27994240440125 11.71731 1.242159428869949 13
15 4 382.9755927633111 255.45834509165152 11.660879999999999 1.483095016015809 14
16 4 386.0494356595746 255.12647446759073 12.072885 1.1239662541810311 15
17 4 389.13508668665673 255.46393841677616 12.2719575 1.1239662541810311 16
18 4 392.2201162331694 255.80202384653094 12.4709475 1.1239662541810311 17
19 4 395.2964450517105 255.5596464244641 12.9548925 0.9542523402886678 18
20 4 398.3603442588635 255.31789048296662 13.563165 0.9542523402886678 19
21 4 401.424864946586 255.07675602203855 14.171437499999998 1.0922023822788827 20
22 4 404.431587941354 254.33097933875584 14.490547499999998 0.8305963513947042 21
23 4 407.35565402039157 253.28067717646607 14.559929999999998 1.0140760598993273 22
24 4 410.30520080277455 252.31178896876798 14.743079999999999 1.0371019149956804 23
25 4 413.1074566902093 250.9849279530942 15.016319999999999 1.0371019149956804 24
26 4 415.909712577644 249.65806693742041 15.289477499999998 1.0721720635270486 25
27 4 418.6485774469996 248.19820907989455 15.086197499999999 1.1153587482948102 26
28 4 421.4321889173523 246.8241155409462 14.9142675 1.037002478104576 27
29 4 424.3742779329025 245.83471847445784 15.114165 1.037002478104576 28
30 4 427.31574546788323 244.8453214079695 15.314144999999998 1.037002478104576 29
31 4 430.25783448343344 243.8559243414811 15.514042499999999 0.8828939413099027 30
32 4 433.06133333200694 242.5271988840991 15.7415775 0.8828939413099027 31
33 4 435.86545366114984 241.19847342671716 15.96903 0.9466951365647366 32
34 4 438.3700203558409 239.39804421715885 16.4669175 0.9289394366969146 33
35 4 440.69125028255826 237.33783612959044 16.664835 0.9634875415499851 34
36 4 443.37293893952886 235.770462133558 16.796175 0.9634875415499851 35
37 4 446.0546275964996 234.20370961809496 16.927515 0.9634875415499851 36
38 4 448.6859763273486 232.62639193295206 17.5821525 0.9817217814562468 37
39 4 451.334726514141 231.0012202439652 17.590897499999997 1.025940123969216 38
40 4 453.8007614135291 229.19395474814348 18.3282 1.0612899387568155 39
41 4 456.58002251989586 227.8347767428608 18.711412499999998 1.0104528281797123 40
42 4 459.3462325343052 226.4184225251931 18.735337499999996 1.054789252000868 41
43 4 462.00430492963864 224.8150026561353 18.9097425 1.2034971226474358 42
44 4 464.65429807756976 223.21593315106335 19.275135 0.6950825132365461 43
45 4 467.67655808657287 222.49874457397317 19.157407499999998 0.6950825132365461 44
46 4 470.698818095576 221.781555996883 19.0397625 0.7790942566083408 45
47 4 473.7341291965365 221.21725163986576 18.573142499999996 0.9530528827897214 46
48 4 476.79554248141187 221.5603089141758 18.03285 0.7325640063771951 47
49 4 479.8756001833694 221.84681145667022 17.6395725 0.7653222471903871 48
50 4 482.9457141962165 221.79647153054864 17.0063025 0.8248041524878754 49
51 4 485.96735272465014 222.33156630080398 16.3542225 0.8248041524878754 50
52 4 488.98899125308384 222.86603959048992 15.702225 0.8020331044249773 51
53 4 492.0771282024436 222.8107278198131 15.250785 0.795246536607105 52
54 4 495.1397844484578 222.3663692126905 14.879452499999998 0.8530877332013713 53
55 4 498.22854287838686 222.51490306877764 14.476687499999999 0.9158199818768333 54
56 4 501.29119912440115 222.07116594222444 14.10057 0.9158199818768333 55
57 4 504.3538553704154 221.62742881567124 13.7244525 0.9302196866698832 56
58 4 507.25803407123203 220.60385031786572 13.1726925 0.6690051885444281 57
59 4 510.2517059740426 220.17005688042298 12.229387499999998 1.036194553364353 58
60 4 513.2988252058218 220.61255104583736 11.67111 0.6476449013740733 59
61 4 516.3558881267114 221.05690965296 11.227672499999999 0.9271247134342601 60
62 4 519.4297310229749 221.0413726387249 10.62633 0.6031381918769012 61
63 4 522.4899013467115 221.390644718729 10.07688 0.9074983570525375 62
64 4 525.5593938789892 221.57522444784146 9.48453 0.6906202827482381 63
65 4 528.6158353193094 221.30736632242906 8.8289025 0.6299948532030496 64
66 4 531.6449316145759 221.5895185009377 7.9902074999999995 0.8434299251528605 65
67 4 534.6752708709812 222.18986873098027 7.538544749999999 0.8045190267025863 66
68 4 537.696909399415 222.6727591334058 6.822947999999999 0.8263578539113811 67
69 4 540.7533508397352 223.07237113953144 6.29896575 0.8100502037702663 68
70 4 543.8421092696643 223.0854222314889 5.8522035 0.6640022699607401 69
71 4 546.854425589557 223.67272136957402 5.20641 0.6640022699607401 70
72 4 549.8667419094495 224.26002050765914 4.560616499999999 0.8498125306006215 71
73 4 552.8175316529714 224.7795782636794 3.4656434999999997 0.9272862983823046 72
74 4 555.8354412979887 224.73669610439063 2.48335725 0.6001190392707452 73
75 4 558.8483790984507 225.17421842524982 1.65832425 0.6308400667774368 74
76 4 561.7488289158509 226.18039546711202 1.0231567499999998 0.5572462021905317 75
77 4 564.4901797074842 227.61228669901482 0.62502825 0.5725433249257984 76
78 4 567.2557682413242 229.02677647497427 0.7471241249999999 0.5545589202084364 77
79 4 570.9231250813668 229.62836966615566 0.3429129 0.5545589202084364 78
80 3 341.5750431520116 271.9760556652242 11.742059999999999 0.6827212647111356 1
81 3 344.2157140914017 264.1677737912545 13.981935 1.138894217458073 80
82 3 346.53072921242506 258.4010555877711 14.097269999999998 1.138894217458073 81
83 3 347.6705245767087 255.5136568623283 13.916595 1.0389166382583348 82
84 3 348.7519007674686 252.60326335581763 14.084235 0.8340579981662748 83
85 3 349.3112332799306 249.54930783777505 13.9168425 0.621480569402239 84
86 3 349.6325387343116 246.4599279272765 14.035394999999998 0.7336578121793431 85
87 3 350.0489307158111 243.3817346670272 13.905705 0.818558272765383 86
88 3 351.02589817091143 240.433430845783 13.7759325 0.8184712654856666 87
89 3 351.9084005794626 237.45591743777686 13.6389825 0.8184712654856666 88
90 3 352.7902815074443 234.47840402977076 13.502032499999999 0.8297635674317053 89
91 3 354.038214490804 231.6376163470331 13.274662499999998 0.8297635674317053 90
92 3 355.2855259935944 228.79620718372607 13.04721 0.8479356592810268 91
93 3 356.05616189965315 225.82055821742813 12.443557499999999 0.8909669739064378 92
94 3 357.42652655518503 223.0363252665061 12.2321925 0.9431526973191438 93
95 3 359.289725302253 220.5690474059792 11.820022499999999 0.65729649461689 94
96 3 360.8670429873959 217.9209186997563 11.2936725 0.9153849454782518 95
97 3 362.3803481738903 215.2112634171625 11.088412499999999 0.8613907136085853 96
98 3 364.06145311412337 212.5985591033955 11.046915 0.8613907136085853 97
99 3 365.7425580543564 209.9852333090591 11.0054175 0.8617636019502266 98
100 3 367.7331603181518 207.5999908836933 11.096827499999998 0.8617636019502266 99
101 3 369.7237625819472 205.21474845832748 11.188155 0.8624783046050392 100
102 3 371.92069639478404 203.04205238769728 10.751069999999999 0.9041982952290114 101
103 3 373.7012382261215 200.49708945599514 10.627154999999998 1.1143581645780725 102
104 3 375.1579886808004 197.79427045966477 9.9898425 0.8557103812042488 103
105 3 375.7695255610921 194.75895935870426 9.6454875 0.8714027655816553 104
106 3 375.8708268939047 191.6702009287751 9.2136 1.0401098809515872 105
107 3 376.4724200850861 188.63116094439818 8.90274 0.8049975667410261 106
108 3 377.3431143628186 185.65240457525323 8.6886525 0.8049975667410261 107
109 3 378.2138086405511 182.67364820610828 8.474565 0.8049975667410261 108
110 3 379.0851243988531 179.69551331753277 8.260395 0.8157429657859908 109
111 3 379.62519101366365 176.65709481372522 7.772481749999999 0.8828380080586564 110
112 3 380.7214827380892 173.77404645226824 7.27654125 0.9398464206899239 111
113 3 381.62076512201423 170.80399081109493 7.490166749999999 1.1057320142747695 112
114 3 382.97683572444987 168.00857120992367 7.544550749999999 0.7461744308471041 113
115 3 384.3179907932199 165.22247381729343 7.956555750000001 0.7461744308471041 114
116 3 385.6585243814206 162.4363764246632 8.3685525 0.7973222817089084 115
117 3 386.3980862590093 159.43089639103397 8.00102325 0.8430756812283012 116
118 3 386.609389652606 156.3309513108556 7.97963925 0.6344819429141338 117
119 3 386.2190998550214 153.2502721283287 7.815192 0.9969356257952136 118
120 3 385.81016564035474 150.2510069003935 6.884072249999999 1.022876224762063 119
121 3 385.7815775341622 147.32383341850894 5.50079475 0.7919961932291313 120
122 3 386.155087356373 144.33637632139238 4.4791229999999995 0.7919961932291313 121
123 3 386.5279756980143 141.34891922427582 3.4574429999999996 0.6785076264505885 122
124 3 387.46703283838104 138.4006154030316 3.07707675 0.7409726384812074 123
125 3 388.00896389489986 135.37959835516733 2.434179 0.9413566184735713 124
126 3 387.96173137162526 132.2883540029606 2.0128762499999997 0.9720639734077359 125
127 3 387.30669085147537 129.26485103281868 1.62662775 0.6470855688616112 126
128 3 386.6243051862716 126.24010510153798 1.3600785 0.6470855688616112 127
129 3 385.9425410016374 123.21535917025729 1.0935374999999998 0.6635050855052184 128
130 3 384.6803139651815 120.37954333207489 0.898293 0.9752770279515456 129
131 3 381.946420940381 118.92714324138184 1.2520117499999999 0.7088545226544997 130
132 3 379.2143923572887 117.44864096677392 1.351449 0.6767985548847323 131
133 3 376.60168804352173 115.76753602654085 1.4434942499999999 0.7434647755645104 132
134 3 373.34450837928466 112.69990793597142 1.5003367499999998 0.7434647755645104 133
135 3 341.5750431520116 271.9760556652242 11.742059999999999 0.6827212647111356 1
136 3 334.03089052003776 272.5186082023124 8.895975 1.3694262198721394 135
137 3 329.77996342532646 269.0196725965778 5.06832975 1.3694262198721394 136
138 3 326.9087231946881 268.4093786774248 3.7154864999999995 1.3259536540424528 137
139 3 323.8510387932291 268.92707199173685 3.4552732499999994 0.5642676896636383 138
140 3 321.0338673721287 270.0594095891877 2.57648325 0.8610053956555559 139
141 3 318.0743769006353 270.90027279958895 2.00132625 0.8437282358261736 140
142 3 315.3224609393222 272.3023329641604 1.5448207499999997 0.8540323836668627 141
143 3 312.6594166994336 273.8858654549973 1.8661252499999998 0.8516148242518881 142
144 3 309.7508876346311 274.9784282960064 1.8037222499999999 0.796371416437723 143
145 3 306.65032107388333 274.9156587584968 2.059266 0.821939127062931 144
146 3 303.5895292695773 274.4514127731533 1.700952 0.7420975183118255 145
147 3 300.50574268420337 274.1139488239679 1.4723279999999999 0.7420975183118255 146
148 3 297.4213346182601 273.7758633942131 1.2436957499999999 0.7420975183118255 147
149 3 294.33692655231675 273.4383994450277 1.01507175 0.7415754746335277 148
150 3 291.2357385109996 273.43529204218066 1.2702195 0.835512262698676 149
151 3 288.1320645474048 273.28800114723236 1.2111165 0.6588315516233135 150
152 3 285.0464135203227 272.921327611285 1.2321705 0.9031790670951918 151
153 3 282.05460605922036 272.0817073620226 1.210902 0.6690362625728983 152
154 3 276.78445083068937 270.2166441732465 0.972444 0.6690362625728983 153
155 3 341.5750431520116 271.9760556652242 11.742059999999999 0.6827212647111356 1
156 3 333.9824150356244 276.6365384551716 16.250685 0.8473079639059306 155
157 3 330.38528549992424 278.9024566112122 17.474655 0.8473079639059306 156
158 3 327.71851237661923 280.4592654375648 17.93253 0.6937587596237194 157
159 3 325.5986421543882 282.7313983992994 17.9167725 0.8496323012354949 158
160 3 323.53532666397274 285.0426846369063 18.2327475 0.7067166294957561 159
161 3 321.44715195078123 287.33905534084755 18.023775 0.756683667275696 160
162 3 319.09733391787137 289.3625960748212 17.7697575 0.7858621800091311 161
163 3 317.2639662381348 291.8621909249571 18.05991 0.8495142199273084 162
164 3 315.93337633904457 294.6681756958082 18.1979325 0.8689976357780685 163
165 3 315.10991458458665 297.6208298810382 18.875835 0.8689976357780685 164
166 3 314.28645283012867 300.57348406626824 19.553819999999998 0.8689976357780685 165
167 3 313.4629910756707 303.5255167709289 20.231722499999997 0.9375718018059117 166
168 3 312.5829745893971 306.5011657372268 20.458184999999997 0.9923988176385772 167
169 3 311.14486855180036 309.25432465967873 20.576159999999998 0.9923988176385772 168
170 3 309.70614103363414 312.00748358213065 20.694135 0.7353730985508933 169
171 3 308.27052091831496 314.75567066002736 20.961435 1.0707364434117295 170
172 3 307.31406232200493 317.6032946290284 22.01628 0.7418364964726765 171
173 3 307.0493115994396 320.64854941909937 22.757129999999997 0.7418364964726765 172
174 3 306.78518235744366 323.6944256897398 23.49798 0.8342071535029313 173
175 3 307.071684899938 326.7378160381025 24.23883 0.6835416190627466 174
176 3 307.82926971403936 329.61464959386547 25.4297175 0.9328671938955367 175
177 3 309.26240390708097 332.3243048764592 26.1070425 0.7762851644346427 176
178 3 311.18402182767267 334.7207339520743 26.732145 0.8773751938536108 177
179 3 312.650715971462 337.39061447822627 27.54642 0.995120902532559 178
180 3 313.59723087866155 340.2662050728504 28.477432499999995 0.8637399101609257 179
181 3 312.6867618444873 343.2275599860521 28.788292499999997 0.933774555526864 180
182 3 311.232497312086 345.9707752193936 28.95684 0.933774555526864 181
183 3 309.7776112991154 348.71399045273506 29.125305 0.933774555526864 182
184 3 308.32334676671417 351.4572056860765 29.293769999999995 0.9647491471058717 183
185 3 308.12323002336666 354.51364712639673 29.986687499999995 0.797210415206416 184
186 3 307.7857660741812 357.53217825198345 30.85863 0.8833476221255663 185
187 3 306.884619248548 360.4388428750777 31.6906425 0.8983563778766305 186
188 3 305.9903087091782 363.32189123653467 32.671155 0.8783322739304903 187
189 3 304.60192111713354 365.964426617633 33.815594999999995 0.6358554149725127 188
190 3 302.7405868117738 368.4354333615764 34.204499999999996 0.7993731675879359 189
191 3 301.1098217976624 371.0270073359837 34.9101225 0.9353841902016159 190
192 3 299.6841453714536 373.78016625843554 35.1810525 0.9353841902016159 191
193 3 298.2584689452449 376.53394666145687 35.45198249999999 1.2593122925854507 192
194 3 297.42257757939893 379.51953931686523 35.7229125 1.301330593882736 193
195 3 296.02362481767443 385.57462450455125 35.611455 1.301330593882736 194
196 3 341.5750431520116 271.9760556652242 11.742059999999999 0.6827212647111356 1
197 3 334.63869851691317 281.6773673535932 11.549999999999999 1.242961138804478 196
198 3 334.87796853613304 285.60139566879894 11.952435 1.1863380441262399 197
199 3 335.3801248362101 288.65783710911916 12.2854875 1.1862821108749937 198
200 3 336.089234165898 291.6819615598304 12.1770825 0.817725488802384 199
201 3 337.85361750243095 294.23003189437964 12.4772175 0.9524811206658714 200
202 3 339.4185055761858 296.8999124205316 12.843187499999999 0.804419589811482 201
203 3 340.13755859498417 299.88799099821756 13.452615 0.9416300699241082 202
204 3 341.3090494683074 302.71448462785895 14.176304999999997 0.8337472578815737 203
205 3 343.10139943046346 305.2178083614112 14.732272499999999 0.8422739712937723 204
206 3 345.26290885084444 307.40044812115184 15.352177499999998 1.0498981999196724 205
207 3 346.90175311235816 310.03303981313974 15.616755 1.111375057844942 206
208 3 348.0023952007695 312.92851778598475 15.945847499999998 0.8218086161433567 207
209 3 348.7481718840522 315.94518446986325 15.949065 0.8628325485295985 208
210 3 348.90229906526395 319.0476154723192 16.069845 0.8897302275733273 209
211 3 348.4678841472518 322.1133791211804 16.4198925 0.9544077104310184 210
212 3 348.2429081811282 325.2108382790812 16.550572499999998 1.0107014204074731 211
213 3 348.6157965227695 328.2940033838857 16.681169999999998 0.7248825065393835 212
214 3 349.20993194711804 331.3423655768037 16.826204999999998 1.035063458728041 213
215 3 350.1247513452781 334.31179973740757 16.78611 0.9880919572926198 214
216 3 350.4497856830755 337.4024226090449 16.7771175 1.0177925137043529 215
217 3 350.1595542571647 340.4961528835293 16.7680425 1.0605503768792268 216
218 3 349.9072331459874 343.58242539118083 16.42707 1.1404976373271307 217
219 3 350.7773059431505 346.56056027975626 16.2032475 1.187748805018783 218
220 3 352.1868238745548 349.32987769701265 16.2308025 0.7604809135547437 219
221 3 353.76103415685066 352.00845895113633 16.27956 1.0089053415619007 220
222 3 354.94806204440897 354.8778347400665 16.445385 0.844132198196285 221
223 3 356.53408045752343 357.5489582273573 16.551975 0.8586002658519691 222
224 3 358.51411755163895 359.94352286126417 16.50594 0.9010287443250601 223
225 3 359.99759167080214 362.67368700264814 16.5825 0.9646745694375433 224
226 3 360.94845694198756 365.62634118787827 16.822245 0.6510506148943974 225
227 3 361.47422950370185 368.68402558933724 17.044417499999998 0.7908526689814311 226
228 3 362.36791856250227 371.65967455563515 17.107364999999998 0.7908526689814311 227
229 3 363.2622291018721 374.63532352193306 17.170395 1.128664647285712 228
230 3 364.5897115981153 377.44317273449235 17.028577499999997 0.9256145156506127 229
231 3 365.91781557492783 380.2522649081905 17.0091075 0.9256145156506127 230
232 3 367.2459195517405 383.0613570818886 16.98972 0.8549397452981901 231
233 3 368.4845303265591 385.90090180348744 16.66434 0.9082068449016559 232
234 3 370.6137227573312 388.163712556681 16.6863675 0.9082068449016559 233
235 3 372.7435366686727 390.42714479044395 16.708395 0.8636901917153734 234
236 3 375.56816585660584 391.7105021662595 16.9396425 0.6717148438270218 235
237 3 378.5121193138642 392.5582016629242 17.627775 1.05865486114255 236
238 3 382.3329818545492 394.4897632726264 18.651764999999997 1.05865486114255 237
239 3 341.5750431520116 271.9760556652242 11.742059999999999 0.6827212647111356 1
240 3 336.9530921573671 273.20534423150184 18.02724 0.8473079639059306 239
241 3 340.57135203242694 274.69441167578964 19.525027499999997 0.8789040360543403 240
242 3 341.81431317123145 275.31589224519183 20.2812225 0.8789040360543403 241
243 3 343.0572743100359 277.1803339533986 21.037499999999998 0.8789040360543403 242
244 3 343.0572743100359 279.66625623100754 23.3749725 0.8789040360543403 243
245 3 341.1928326018292 284.0166202168232 24.75 1.2256466901409315 244
246 3 338.70691032422025 285.2595813556277 27.3625275 0.8789040360543403 245
247 3 335.59950747720904 288.3669842026389 29.2530975 0.8789040360543403 246
248 3 332.49210463019784 290.2314259108456 30.215625 0.8789040360543403 247
249 3 330.0061823525889 292.71734818845454 31.040625 0.8789040360543403 248
250 3 326.1430591331846 295.74395856144343 31.349999999999998 0.8789040360543403 249
251 3 325.6558183667732 296.446231604868 33.343777499999995 0.8789040360543403 250
252 3 324.41285722796874 297.68919274367244 33.8937225 0.8789040360543403 251
253 3 322.548415519762 302.35029701418927 34.753125 1.0609356948322561 252
254 3 321.6348390827407 305.3209741359319 35.0625 1.242961138804478 253
255 4 510.2517059740426 220.17005688042298 12.229387499999998 1.036194553364353 59
256 4 511.13420838259384 218.66358798019198 12.0747825 0.8059795060406816 255
257 4 513.787308933372 217.07197624195283 11.681175 0.8059795060406816 256
258 4 516.4397880035807 215.48098598428308 11.287485 0.8059795060406816 257
259 4 519.0922670737895 213.88999572661334 10.8938775 0.8059795060406816 258
260 4 521.9026022086264 212.60850279250596 10.440375 0.6554196232972952 259
261 4 524.5302220560591 210.9820881423803 10.0091475 0.6341463434066567 260
262 4 527.1578419034918 209.35567349225462 9.5780025 0.6341463434066567 261
263 4 529.8494742495728 207.84485422803778 9.102884999999999 0.5336684723485496 262
264 4 532.6622953066874 206.58076274987363 8.5899825 0.5306064375831048 263
265 4 535.6864197573987 206.14324042901444 7.839958500000001 0.8172158747354742 264
266 4 538.7726922650502 206.01272950944 7.3917442499999995 0.517836876323597 265
267 4 541.8260263025234 205.4359955410347 7.38892275 0.8108643433161832 266
268 4 544.9011121599257 205.00717394814717 7.225209749999999 0.6364147474849747 267
269 4 547.9985713178264 205.02643984579862 6.899813249999999 0.43950235795329173 268
270 4 551.0929230728801 204.99785173960612 6.5242815 0.7590639378565065 269
271 4 554.0617357529146 204.5478998073589 5.46338925 0.8724282085211691 270
272 4 556.993259598785 203.83879047767093 4.46947875 0.6823794503979643 271
273 4 559.6761912168945 202.27825276790193 4.27453125 0.7630227690835988 272
274 4 562.0204159246798 200.2416609419708 4.11753375 0.7630227690835988 273
275 4 564.364640632465 198.20506911603965 3.9605362499999996 0.7754648100830317 274
276 4 566.6802772340577 196.16599136783088 4.447583249999999 0.6976492279881773 275
277 4 569.1046729352959 194.25742453919662 3.9552232499999995 0.838016829393367 276
278 4 570.4079176893324 191.44584644322092 3.6596092499999995 1.2022541615086313 277
279 4 570.9380406150325 188.40742793941334 3.15439575 0.9241975399523755 278
280 4 571.3817777415857 185.86122204657238 2.67097875 0.9241975399523755 279
281 4 566.7132157042361 183.05958763970708 3.3243704999999997 0.7707477725612687 280
282 4 564.1738460976585 181.28091025007788 3.60093525 0.7707477725612687 281
283 4 561.6350979716503 179.50161137987928 3.8775 0.7707477725612687 282
284 4 557.6377349492552 177.56010608106666 3.1796159999999998 0.6114884048073898 283
285 4 557.4680707538083 175.25752057143137 4.125 0.7930962138369733 284
286 4 556.8465901844061 174.0145594326269 4.125 0.8789040360543403 285
287 4 554.6714081914982 172.4608580091213 4.125 0.8789040360543403 286
288 4 553.1177067679927 170.5964163009146 3.7125 1.2570003848672746 287
289 4 550.2433591345073 167.83828553390745 3.33437775 1.2500957357412157 288
290 4 548.1458622127748 165.31383146099557 3.7125 0.9633508158247166 289
291 4 546.9029010739703 164.07087032219107 3.98749725 0.707288391619606 290
292 4 545.970680219867 163.13864946808772 4.2625027499999995 0.621480569402239 291
293 4 545.6599399351658 161.58494804458212 4.39999725 0.621480569402239 292
294 4 545.6599399351658 160.34198690577765 4.5375 0.621480569402239 293
295 4 545.0384593657635 160.03124662107652 4.39999725 0.621480569402239 294
296 4 545.0384593657635 158.78828548227204 4.2625027499999995 0.621480569402239 295
297 4 545.0384593657635 157.8560646281687 4.125 0.621480569402239 296
298 4 544.4169787963613 157.23458405876644 4.125 0.621480569402239 297
299 4 544.4169787963613 155.57709538017068 4.125 0.621480569402239 298
300 4 543.7954982269591 153.81644092705415 3.98749725 0.621480569402239 299
301 4 543.3940217791253 151.65182410382613 3.3687472499999997 1.1976241312665845 300
302 4 543.1280280954211 149.38093410323037 3.3 1.3896740568232644 301
303 4 485.96735272465014 222.33156630080398 16.3542225 0.8248041524878754 51
304 4 483.9549986409257 222.39992916343823 17.2475325 0.8638144878292541 303
305 4 486.8579343806036 217.2335611899974 14.76189 0.8638144878292541 304
306 4 488.07417185492375 214.46859413672686 13.792185 0.8034376505118265 305
307 4 489.2904093292439 211.70424856402568 12.8223975 0.8034376505118265 306
308 4 490.6508302956654 209.0511480132475 11.6607975 0.588524697767977 307
309 4 492.01125126208694 206.39804746246938 10.4991975 0.6407526818594024 308
310 4 493.704785813708 203.83381863311573 9.886635 0.6407526818594024 309
311 4 495.3983203653291 201.2695898037621 9.274155 0.6407526818594024 310
312 4 497.09123343638083 198.70536097440845 8.661675 0.9229172899794069 311
313 4 498.4180944520546 195.99197680839828 7.691887499999999 0.8443310719784938 312
314 4 499.50195656509214 193.15616097021586 6.810795749999999 0.8443310719784938 313
315 4 500.5851971975602 190.32034513203345 5.929704 0.8789102508600344 314
316 4 501.84804571458557 187.4969589052391 5.5324747499999996 0.9253969974513219 315
317 4 503.89768863247417 185.21301781268585 4.8830677499999995 0.9166714102569143 316
318 4 505.6583430855907 182.68234893407993 4.36820175 0.666997806305259 317
319 4 507.8732998349402 180.5102743440191 4.12353975 0.666997806305259 318
320 4 510.0876351037204 178.33819975395826 3.87887775 0.778031524834663 319
321 4 512.0919099400427 176.0306423997678 3.1331189999999998 0.8523916749636409 320
322 4 513.6213736213416 173.37816332955902 2.431869 0.5500836386281709 321
323 4 515.6641802529667 171.08490002846474 1.8035489999999998 0.5786773381457986 322
324 4 517.9052391862313 168.93892762231883 1.57343175 0.5786773381457986 323
325 4 520.1456766389263 166.79295521617289 1.34330625 0.4791385242280583 324
326 4 522.3071860593072 164.58483475308674 0.9095955 0.4475822268360903 325
327 4 524.613500452359 162.51033261242205 0.6571521 0.4475822268360903 326
328 4 526.9191933648412 160.43583047175738 0.404707875 0.4621304654852273 327
329 4 529.5542709791068 158.79263584625787 0.5375312250000001 0.7480077985268407 328
330 4 531.8158387711616 156.66157897377758 0.496555125 0.8456299663685445 329
331 4 534.1824367794453 153.78039505402882 0.44738429999999996 0.8456299663685445 330
332 4 462.00430492963864 224.8150026561353 18.9097425 1.2034971226474358 43
333 4 465.4758953903195 221.85986254862766 19.5103425 0.8909669739064378 332
334 4 467.00038722706324 219.184388697351 20.060534999999998 0.8909669739064378 333
335 4 468.0656049230186 216.37653948479172 21.1200825 0.8919364835947052 334
336 4 469.1308226189741 213.568068791663 22.17963 0.8919364835947052 335
337 4 470.91820073657493 211.3207950527045 23.754884999999998 1.008401942300685 336
338 4 472.8230386817928 209.44951705823436 25.8649875 0.9654514201492961 337
339 4 474.33199350430147 207.45269998874494 28.310039999999997 0.8462763061607228 338
340 4 474.9317222537746 204.70202698857065 30.055409999999995 0.8955348560915443 339
341 4 474.96590368509175 201.75869501188166 31.377885 0.8955348560915443 340
342 4 474.99946363583945 198.81536303519266 32.700442499999994 0.8947580053797916 341
343 4 475.5749546431059 195.87140957793423 33.77657249999999 0.7581255021967093 342
344 4 475.88258752496006 192.82056146273865 34.443502499999994 0.7932142951451596 343
345 4 476.78373435059325 189.8896590974377 35.11035 0.8345427530104085 344
346 4 477.77375289765104 186.9463271207487 35.266275 0.8345427530104085 345
347 4 478.7631499641394 184.0029951440597 35.4221175 0.7867446824176823 346
348 4 480.3765135223076 181.35300199612854 35.656005 0.7643278782793437 347
349 4 482.11168727207865 178.7813153999421 35.4227775 0.9284422522413928 348
350 4 483.7337515582185 176.13070077144152 35.3924175 0.7370821701167494 349
351 4 485.5745770047879 173.64539997440198 35.789159999999995 1.2378587833296855 350
352 4 487.3781136171932 171.11535257636544 35.8484775 1.2378587833296855 351
353 4 489.1810287490291 168.58468369775952 35.907795 1.271027201318683 352
354 4 490.07596076896834 163.06904364431466 35.588025 1.271027201318683 353
355 4 401.424864946586 255.07675602203855 14.171437499999998 1.0922023822788827 21
356 4 404.62113951502164 256.2612979873192 14.262270000000001 1.1597821793956822 355
357 4 406.6185780650805 258.62665303446414 14.613225 1.1597821793956822 356
358 4 408.4463524196925 261.12873380687756 14.925652499999998 0.8912590697740569 357
359 4 410.2741267743044 263.6308145792909 15.23808 0.8912590697740569 358
360 4 412.4033192050765 265.88181720166585 15.550507499999998 0.8684880217111589 359
361 4 414.88986296325487 267.743772987595 15.43674 0.8462576617436407 360
362 4 417.02899908313736 269.9773741540266 15.837772499999998 0.9002270343905312 361
363 4 419.0805064427342 272.3104122115626 15.761212500000001 0.9002270343905312 362
364 4 421.13201380233096 274.64345026909865 15.684735 0.7413144527943787 363
365 4 422.7317047879724 277.27542048051714 15.136852499999998 0.8588053544398719 364
366 4 424.54021324493283 279.7942812283044 14.872275 0.8588053544398719 365
367 4 426.34872170189334 282.3131419760917 14.607697499999999 0.8118649270329209 366
368 4 427.36546391343546 285.24528730253144 14.826569999999998 0.8174085337119888 367
369 4 428.1037828298853 288.238959205342 14.314409999999999 0.8780588224799533 368
370 4 429.3809254000069 291.06483135441397 14.05734 0.8780588224799533 369
371 4 430.6580679701285 293.89132498405536 13.800269999999998 1.1145881123887513 370
372 4 432.36154621086007 296.48849228358733 13.67355 0.9824302693053653 371
373 4 434.7063923992147 298.5126544981304 13.990267499999998 0.9492307772878976 372
374 4 436.6696495179564 300.9215131851335 13.9803675 0.9492307772878976 373
375 4 438.36566999185504 303.51495160124904 13.666949999999998 1.5024044173071367 374
376 4 440.8652648419909 305.3209741359319 13.160895 0.967595528113734 375
377 4 443.83221308031716 306.226471325551 12.918675 0.777776717801208 376
378 4 446.7705732124509 307.23699873139907 12.9591 0.6725849166241851 377
379 4 448.41438931851985 309.8602682148459 13.317314999999999 0.8832295408173799 378
380 4 449.14711490984513 312.8526971565177 13.854554999999998 0.8832295408173799 379
381 4 449.87984050117035 315.84512609818944 14.3917125 0.9445075249604408 380
382 4 451.1768704495128 318.66913380555326 14.36061 0.7701076475747843 381
383 4 452.85611094803767 321.28370256102846 14.399385 0.7701076475747843 382
384 4 454.5347299659931 323.89827131650367 14.438077499999999 0.744713951509009 383
385 4 456.3873635433812 326.39165136094545 14.332725 0.8123496818770546 384
386 4 459.05724406953317 327.9795342157682 14.227454999999999 0.8123496818770546 385
387 4 461.7271245956852 329.56741707059086 14.122184999999998 0.9134086372675526 386
388 4 464.4100562137947 331.1285762609293 14.302942499999999 1.0301972658696215 387
389 4 466.77478978037016 333.13347257782095 14.591114999999999 0.7059024899498391 388
390 4 468.94997177327804 335.2757161005505 13.8247725 0.7824191776546428 389
391 4 471.07357087892547 337.35581156633975 12.6227475 0.6005037357432051 390
392 4 473.59243162671277 338.9803617747572 11.5349025 0.6390995435447925 391
393 4 476.19643521250816 340.6602237538515 11.224454999999999 0.6390995435447925 392
394 4 478.8004387983035 342.33946425237633 10.91409 0.981218382195031 393
395 4 481.5187948088689 343.7763273288343 10.31613 0.956253507722143 394
396 4 484.4664771495437 344.6613156596631 9.7481175 0.8676055193026077 395
397 4 487.53099783726617 345.1466919843662 9.514642499999999 0.8994253244560023 396
398 4 489.31589003258944 345.49658554493965 8.973525 0.8994253244560023 397
399 4 386.0494356595746 255.12647446759073 12.072885 1.1239662541810311 16
400 4 389.25876131996773 253.0569441714813 10.8978375 1.0366233749572407 399
401 4 391.87643747829 251.4286650796474 10.377839999999999 1.0366233749572407 400
402 4 394.7563784369 250.2944630404883 10.01583 0.8812035141611286 401
403 4 397.492757383978 248.8271474161296 9.8641125 0.8812035141611286 402
404 4 399.97246485589295 246.95524794109008 9.76965 1.1041099499886298 403
405 4 402.7343245063165 245.53205743715895 9.815685 1.0673866631426514 404
406 4 405.5894062421504 244.30463331258954 9.797039999999999 0.9904535834563482 405
407 4 408.45691758937227 243.1287920752805 10.09503 1.011465841507838 406
408 4 411.1995113421444 241.66769125661583 10.0664025 0.8290426499711987 407
409 4 413.7102928425294 239.83929542143446 9.9533775 0.8290426499711987 408
410 4 416.22169582348386 238.01152106682247 9.84027 0.8290426499711987 409
411 4 418.7330988044384 236.18312523164107 9.727245 0.8290426499711987 410
412 4 421.2438803048234 234.3547293964597 9.614137499999998 0.8522611640440664 411
413 4 423.8422905654942 232.6705170533796 9.966164999999998 1.0403398287622658 412
414 4 426.5792909931416 231.20133698731271 9.8657625 0.765297387967611 413
415 4 429.25787224726525 229.62899114672507 9.9683925 0.7832084579777836 414
416 4 432.1148184248073 228.40778182784965 10.0710225 0.9677571130617785 415
417 4 434.7449241945176 226.75588647437849 10.1931225 0.9677571130617785 416
418 4 437.3750299642279 225.10399112090738 10.315222499999999 0.9703362574247978 417
419 4 439.72422651656836 223.07050669782325 10.240807499999999 1.0425025811437858 418
420 4 442.41834478492706 221.52239859944225 10.189409999999999 0.8680094816727191 419
421 4 445.01799800673666 219.82202776155773 10.0858725 0.9439171184195086 420
422 4 447.2721080319585 217.69656421420206 9.76635 0.960150190892295 421
423 4 449.23785107297783 215.30572846371166 9.4062375 0.960150190892295 422
424 4 451.2035941139971 212.91427123265183 9.0460425 0.9736052452198535 423
425 4 453.07673655017544 210.43704968301452 9.1818375 0.9736052452198535 424
426 4 454.9505004669232 207.9598281333772 9.3176325 0.9736052452198535 425
427 4 456.8236429031016 205.48260658373988 9.4534275 1.0225157660318096 426
428 4 458.18157794724544 202.6884299437074 9.525532499999999 1.0384443130255891 427
429 4 460.0609351891178 200.21431579691708 9.4689375 0.926267070248485 428
430 4 461.8992747134097 197.70912762165665 9.41226 1.1246374531959855 429
431 4 463.7059187286619 195.18094466532835 9.355664999999998 1.1246374531959855 430
432 4 465.51194126334485 192.65338318956944 9.299069999999999 1.0494196598812326 431
433 4 467.2172839457846 190.0605662540233 9.072855 1.0218445670168552 432
434 4 469.61682042424667 188.0892298878794 8.940029999999998 0.9113826106113013 433
435 4 472.15681151139364 186.30123028970917 9.060067499999999 0.906553706587046 434
436 4 474.6644856089316 184.51074476926132 8.5297575 0.906553706587046 435
437 4 477.17278118703905 182.71963776824407 7.999472249999999 0.8197950190984934 436
438 4 479.46915189098036 180.68553186459053 7.342467 0.9513189520010892 437
439 4 481.4821274552742 178.37175970470602 6.678342 0.9513189520010892 438
440 4 483.49510301956803 176.0579875448215 6.0142169999999995 0.8740191987788387 439
441 4 485.10970953887505 173.57703711176774 4.75977975 1.2154668384141227 440
442 4 486.140124322944 170.98173425394398 2.9508105 1.0172269663861966 441
443 4 486.3887165507049 168.0669903834475 1.558755 1.0172269663861966 442
444 4 486.53725040679205 166.31814406114958 0.7235274749999999 1.0172269663861966 443
445 4 366.4386162920869 263.82720243922205 10.85733 1.5720723891371275 9
446 4 366.0831294063888 266.90788162174897 8.768265 1.2578518132473557 445
447 4 366.3975985745064 271.09603917895066 6.14092875 1.0546525262755995 446
448 4 366.29318983884684 273.9877882683793 4.6368547499999995 0.7840225975237006 447
449 4 365.8823911824719 276.8497062904766 3.1262797499999997 0.8797616792401154 448
450 4 364.7606187547009 279.8545648435364 1.3314345 0.8797616792401154 449
451 3 350.0489307158111 243.3817346670272 13.905705 0.818558272765383 87
452 3 349.44050123836627 245.02927965651253 14.081265 0.8075269926584933 451
453 3 348.9010561041252 241.98340338587215 13.69038 1.1315545319334326 452
454 3 346.84706282225073 239.6615519785854 13.401464999999998 0.8759333589325976 453
455 3 345.27036661767727 236.9866996078782 13.2632775 0.8160164172365278 454
456 3 344.25113848385763 234.05704020371604 13.00431 0.8162898686870648 455
457 3 342.8366487078981 231.29393759215367 12.81621 1.0015470116201781 456
458 3 341.2058836937866 228.64891628877774 12.773969999999998 0.704187203578289 457
459 3 339.0586683265019 226.41158623892966 13.02741 0.9525370539171176 458
460 3 336.807665704127 224.333976695418 13.721152499999999 1.0851610074275553 459
461 3 335.50752835293747 221.5938688649235 14.619082499999998 0.9802675169238455 460
462 3 335.2583146446072 218.57098737535102 15.516929999999999 0.9813302486975234 461
463 3 335.0948652548544 215.513302973892 16.2199125 0.7962098314896784 462
464 3 335.3969048115839 212.47923483407027 17.0166975 0.8500984116625466 463
465 3 335.11661707478345 209.44081633026272 17.7963225 0.9005564190923143 464
466 3 335.0662771486619 206.36075862830526 18.3368625 0.9566388256751724 465
467 3 335.6007504383478 203.33539121645512 18.953385 0.9090893473102071 466
468 3 335.6641414564269 200.29075790695356 19.774095 0.9090893473102071 467
469 3 335.7275324745059 197.246124597452 20.5948875 1.0399420811978486 468
470 3 335.47831876617556 194.28663412595856 21.808049999999998 0.7781433913371554 469
471 3 333.3180523069334 192.15930613689468 22.711425 0.9375345129717476 470
472 3 330.5605430204957 190.82125847097166 23.389739999999996 0.8457418328710368 471
473 3 327.79495448665574 189.4987478192837 24.068055 0.8457418328710368 472
474 3 325.0299874333852 188.17685864816514 24.74637 0.9256269452620006 473
475 3 322.0916273012514 187.37763463591386 25.5683175 0.792487162878959 474
476 3 319.3689209267002 186.12162240515192 26.652449999999995 0.8497441677379872 475
477 3 316.67107377492505 184.6959459789432 27.432570000000002 0.9146826724348273 476
478 3 314.28458838842045 182.79483691714174 28.212690000000002 0.9861715823331668 477
479 3 312.3033083331661 180.4773358738408 29.010794999999998 0.9861715823331668 478
480 3 310.6371189265987 177.9323729421386 29.8518825 0.9898818213324982 479
481 3 309.0249983295693 175.317182706094 30.471375000000002 1.0179416690410092 480
482 3 308.7596261264345 172.24893313495514 31.0207425 1.01037203570569 481
483 3 308.62973668742944 169.2086501894394 31.8536625 0.5598470983734801 482
484 3 308.75154687903233 166.17396056904826 32.7263475 0.5598470983734801 483
485 3 308.87273559006576 163.1392709486571 33.598949999999995 0.6288078253154913 484
486 3 308.96347175319846 161.31273955518395 34.0803375 0.6288078253154913 485
487 3 344.2157140914017 264.1677737912545 13.981935 1.138894217458073 81
488 3 345.77065847604604 260.0846464502818 15.519404999999999 0.9446442506857091 487
489 3 346.73830372260534 257.57386494989674 17.5838025 0.9446442506857091 488
490 3 347.1988208245324 254.90087702089772 19.5958125 1.0980256552141818 489
491 3 347.1938489799772 252.06630414385407 21.285659999999996 1.038947712286805 490
492 3 347.37469982567325 249.18947058809113 22.827254999999997 1.0583068320236846 491
493 3 347.7612607398414 246.24986749481855 24.06063 1.0606933174101894 492
494 3 348.14782165400965 243.30964292097656 25.294005 0.9429662531483232 493
495 3 349.13162539537336 240.5515121539694 26.67291 0.8232504510643698 494
496 3 350.79035703510795 238.15756900063198 28.111049999999995 0.8904076413939758 495
497 3 352.8661021369114 236.13527122779712 29.6005875 0.6566315104076296 496
498 3 354.5148900875356 233.77985986976262 31.165695 0.7995906857872266 497
499 3 356.0151441820726 231.24297618546268 32.473237499999996 0.9966124558991244 498
500 3 357.45076429739174 228.72970876280004 33.973005 0.97706067718573 499
501 3 358.20586318921545 225.72982205429543 35.701297499999995 0.97706067718573 500
502 3 357.97280797568965 224.35448555420825 36.3 0.97706067718573 501
503 3 357.34262667831575 220.46401718975025 36.3 0.97706067718573 502
504 3 329.77996342532646 269.0196725965778 5.06832975 1.3694262198721394 137
505 3 327.52026007497994 266.6151642735605 1.85625 1.3694262198721394 504
506 3 325.3873387607914 263.9210460052018 1.85625 1.3694262198721394 505
507 3 329.77996342532646 269.0196725965778 5.06832975 1.3694262198721394 137
508 3 329.38470178318664 269.1010865511695 1.85625 1.242961138804478 507
509 3 328.8421492460985 272.28990335277234 1.85625 1.242961138804478 508
510 3 321.44715195078123 287.33905534084755 18.023775 0.756683667275696 161
511 3 320.6044242986718 290.5862913159743 17.300002499999998 0.8510244177109559 510
512 3 320.6802449281389 293.6881008378609 17.08839 0.8510244177109559 511
513 3 320.75606555760595 296.7905318403168 16.8767775 0.8510244177109559 512
514 3 321.2109893344084 299.85318808633104 16.52079 0.8558036032896591 513
515 3 321.429750494838 302.95251168594 16.453635 0.6870654138912572 514
516 3 321.6485116552676 306.051835285549 16.38648 0.6870654138912572 515
517 3 321.41980680572755 309.14743000174155 16.1979675 0.8943043245641278 516
518 3 321.14511239405175 312.2330810288236 15.874237499999998 0.7280023389977827 517
519 3 321.3104262255128 315.26342028522896 14.9906625 1.1835040927297658 518
520 3 321.08420729825036 318.3235906089656 14.336107499999999 1.1968659249719138 519
521 3 320.2675818300558 321.2638151828076 13.558215 0.8677422450278761 520
522 3 318.9630941148805 324.0760147593527 13.269464999999999 0.8677422450278761 521
523 3 317.6592278802746 326.8875928553284 12.980632499999999 0.7763970309371351 522
524 3 316.1888048530689 329.6239718024065 13.1043825 0.8665800763630939 523
525 3 315.2199166453708 332.57476154592837 13.21848 0.8665800763630939 524
526 3 314.5406383830142 335.5914282298068 12.80499 0.930965463353166 525
527 3 313.31756462243055 338.44215960165485 12.5658225 1.0413217680619216 526
528 3 311.6389456044751 341.034976537201 12.110835 0.7486727827361012 527
529 3 309.96529843107487 343.6439519675516 11.8307475 0.9636242672752535 528
530 3 307.9691028421549 346.0229795872234 11.9785875 0.7322781253152701 529
531 3 306.48438576185293 348.746307442344 12.225675 0.946253885360461 530
532 3 304.83186892781237 351.3279377276409 12.9068775 0.7880870804475912 531
533 3 303.22347721419936 353.9226191048952 13.6774275 0.9321773504635003 532
534 3 302.4453835413078 356.85600739247377 14.562322499999999 0.9321773504635003 533
535 3 301.6672898684162 359.7893956800524 15.447217499999999 1.0755653474359848 534
536 3 299.8569169697475 362.25729502114865 16.1568 0.7581255021967093 535
537 3 298.1223647005458 364.82649569505753 16.452232499999997 0.6655186825500815 536
538 3 297.4020687206086 365.65679373577893 16.178085 0.6655186825500815 537
539 3 327.71851237661923 280.4592654375648 17.93253 0.6937587596237194 158
540 3 329.31447447884415 279.39156181933174 17.673315 0.7080155238858067 539
541 3 323.3221588286678 279.82846265962155 19.784985 0.7080155238858067 540
542 3 320.30362770308113 279.6320747996904 20.728537499999998 0.7169089108339528 541
543 3 317.4125000942219 279.3263063595445 22.185074999999998 0.8974800902737732 542
544 3 314.56611908635966 278.5600208174716 23.490555 0.8911036996317063 543
545 3 311.6041426925886 277.8279167067157 24.271005 0.8911036996317063 544
546 3 308.64216629881753 277.09581259595984 25.0513725 0.8928376304203386 545
547 3 305.60312631444054 276.7446760742476 25.774319999999996 0.9624123801649193 546
548 3 302.5746514997434 276.25743530783626 26.4340725 0.9565269591726799 547
549 3 299.5915447666127 275.66702876690414 27.283244999999997 0.9565269591726799 548
550 3 296.608438033482 275.076622225972 28.1325 0.8119457195069432 549
551 3 293.8440924607808 273.9057528332182 29.196667499999997 1.1534182183650032 550
552 3 291.3718427556987 272.23459158209556 30.348202499999996 0.8756723370934487 551
553 3 288.9176159871293 270.44348458107834 31.211152499999997 0.8120140823695774 552
554 3 286.2042318211191 268.9817622818442 31.7384925 0.8120140823695774 553
555 3 283.4908476551089 267.5200399826102 32.2658325 0.8120140823695774 554
556 3 280.77746348909875 266.0583176833761 32.7931725 0.8155005883639239 555
557 3 278.0827237401706 264.60653907325246 33.5011875 0.8284522434302666 556
558 3 275.2102405483935 263.62273533188875 34.38006 0.6644745951934858 557
559 3 272.2818241053701 262.67994930810556 34.9604475 0.8640382208342388 558
560 3 269.26826482433864 261.9720829395564 35.3176725 0.8640382208342388 559
561 3 266.2540840627378 261.26483805157665 35.6748975 1.0457902133559236 560
562 3 262.0907857283122 260.0044754568289 35.6151675 1.0457902133559236 561
563 3 346.90175311235816 310.03303981313974 15.616755 1.111375057844942 207
564 3 344.8813197812314 308.56199530536463 15.947827499999999 0.8251770408295168 563
565 3 350.84877620863176 310.28473944374764 16.2331125 0.8251770408295168 564
566 3 353.8325044223319 311.14611151293917 16.375754999999998 0.8251770408295168 565
567 3 356.7702430738963 312.1429663462603 16.609972499999998 0.7295622552269824 566
568 3 359.77634458809496 312.9191955774437 16.4365575 0.7412958083772966 567
569 3 362.7824461022936 313.69542480862714 16.263225 0.7540858784955947 568
570 3 365.55176351955 315.1005923760456 16.409085 0.7540858784955947 569
571 3 368.3210809368063 316.50638142403346 16.5550275 0.5859219371433204 570
572 3 371.2898936168408 317.380183104613 16.925617499999998 0.5859219371433204 571
573 3 374.25870629687535 318.2539847851926 17.296207499999998 0.7160699120652596 572
574 3 377.2237900934934 319.07371765623407 17.8766775 0.7409477792584312 573
575 3 380.26904488356433 319.5124829382321 18.457147499999998 0.5375371888930786 574
576 3 383.1694947009646 320.482614107069 19.1839725 0.6354328081853192 575
577 3 386.1606806814976 321.19607380074274 19.7799525 0.6354328081853192 576
578 3 389.15186666203056 321.9095334944165 20.376015 0.5478991344267221 577
579 3 392.18407036014406 322.4172831196181 20.9730675 0.5478991344267221 578
580 3 395.2162740582576 322.92503274481976 21.570037499999998 0.8229645700024448 579
581 3 400.5547921494229 322.78706405841245 23.778315 0.8229645700024448 580
582 3 402.71940897265085 320.06249324215304 25.8499725 0.621480569402239 581
583 3 403.89711465166806 318.88478756313583 26.371207499999997 0.621480569402239 582
584 3 407.69125352786875 315.7121292563374 26.4 0.621480569402239 583
585 3 409.2449549513743 314.15842783283176 26.4 0.6643875879137695 584
586 3 410.79865637487995 312.70851366441633 26.4916575 0.8503035002504493 585
587 3 412.8253045117006 310.48112730367876 26.6749725 0.8789040360543403 586
588 3 340.13755859498417 299.88799099821756 13.452615 0.9416300699241082 203
589 3 340.081625343738 302.87731253704237 14.400705 1.0883802767770592 588
590 3 338.4583180964593 305.23210241450744 16.012755000000002 1.0343984745187804 589
591 3 336.8269316017785 307.79135939930586 16.8978975 0.9679808460667632 590
592 3 335.55911124019786 310.62282487350245 17.13624 0.9705475608183944 591
593 3 334.87548261385547 313.6463278436443 17.41806 0.9455578271227305 592
594 3 334.1912325069436 316.66983081378623 17.69988 0.9455578271227305 593
595 3 333.08126820999115 319.5454214084104 18.22722 0.8398004786275516 594
596 3 332.52131421695975 322.5863258344956 18.6376575 0.9122837574369346 595
597 3 332.1919295151766 325.6496035610792 19.1744025 0.9745871845195091 596
598 3 332.4324424955352 328.7371190298695 19.512157499999997 0.9424939279155774 597
599 3 332.5909200407328 331.8401715128949 19.483365 0.8416587055300642 598
600 3 332.8221108125504 334.91650033143594 19.9817475 0.9005564190923143 599
601 3 333.62444222764873 337.907686311969 20.3193375 0.9556009531242706 600
602 3 334.96311137414114 340.71118516054247 20.4020025 1.0977397741522568 601
603 3 335.6753281066761 343.7247444415739 20.747429999999998 0.8073032596535084 602
604 3 335.86239375806616 346.8085310269478 21.189465 0.899891434883054 603
605 3 336.59946971337723 349.81276809943824 21.5852175 0.982902594538111 604
606 3 336.85303378569336 352.8716954620361 22.2285525 0.982902594538111 605
607 3 337.1065978580094 355.93000134406446 22.8718875 0.7177292651855637 606
608 3 337.64852891452824 358.75773793484467 24.42528 0.9153973750896398 607
609 3 338.03322538698825 361.5730449142368 26.0935125 1.0694251194102906 608
610 3 337.38937151708745 364.30631645846785 27.8601675 1.141143977119309 609
611 3 337.11529858598107 367.20676627586806 29.295007499999997 1.1932489080579929 610
612 3 336.9512277156589 370.09354352074155 30.8069025 0.8868154837028309 611
613 3 336.4776595217744 373.10026651550953 31.636357499999995 0.8868154837028309 612
614 3 336.00409132788985 376.1069895102776 32.465895 1.2098175800382565 613
615 3 335.9394573486721 379.1516228197791 33.285532499999995 0.6652141570710746 614
616 3 339.3899174699933 381.31872556528475 35.310165 0.6652141570710746 615
617 3 336.089234165898 291.6819615598304 12.1770825 0.817725488802384 200
618 3 334.8195493626092 295.49225893083553 11.8322325 1.0061397530280607 617
619 3 333.7767049671523 298.4101102041791 11.527394999999999 0.9312451296093969 618
620 3 332.8506989187429 301.35406366143746 11.0456775 0.896833750481595 619
621 3 331.3647388773022 304.07117671086405 10.703879999999998 0.8684010144314426 620
622 3 329.87940031643086 306.78828976029064 10.3620825 0.846288735772111 621
623 3 328.4245143034602 309.4929731983292 9.733514999999999 0.674244269744489 622
624 3 327.538904492062 312.4611643977943 9.399719999999999 0.7399844843758578 623
625 3 327.22132792109744 315.5418435803212 9.065842499999999 0.7399844843758578 624
626 3 326.90375135013295 318.62252276284806 8.7320475 0.7855700841415121 625
627 3 325.9957682382362 321.5832561954803 8.387857499999999 0.8559900474604798 626
628 3 325.2083523568036 324.56574144804165 7.889417249999999 0.8819492908444113 627
629 3 325.0231511471217 327.6445561888604 7.388386499999999 0.8819492908444113 628
630 3 324.8379499374398 330.72337092967905 6.887355749999999 0.801678860500418 629
631 3 325.1281813633507 333.7760834865829 6.222512999999999 0.7825496885742171 630
632 3 325.7322604768097 336.7852924036285 5.575679999999999 0.7825496885742171 631
633 3 325.81243147026254 339.8871019255151 5.345571 0.919349991511038 632
634 3 325.6396598719688 342.9845610834159 5.115462 0.7900385294355142 633
635 3 324.7534285800012 345.9539952440197 4.8075719999999995 1.214640269256818 634
636 3 324.1350554134459 348.9681760056206 4.23407325 0.9097108278796093 635
637 3 324.03375408063334 352.04885518814746 3.709629 0.9793228664583541 636
638 3 324.8286277288988 354.98472939800365 2.8658354999999998 0.7157467421691706 637
639 3 325.71237309858884 357.91501028273524 2.1502387499999998 0.7678578879135483 638
640 3 326.07345330941155 360.9863672567211 1.750188 0.787770125357196 639
641 3 326.66137392806604 364.0334864885002 1.5319177499999999 0.787770125357196 640
642 3 327.24991602729 367.07998423971003 1.3136475 0.7019001550828886 641
643 3 327.46805570715014 370.17620043647196 1.1251597500000001 0.9888874524214546 642
644 3 327.5805436902119 373.27428107494217 1.40952075 0.9888874524214546 643
645 3 327.69241019270436 376.3723617134123 1.6938734999999998 0.9276902607524161 644
646 3 326.53521337247736 379.25665303600806 1.680888 0.8525532599116854 645
647 3 324.42466535878737 383.7580368001885 1.6601145 0.8525532599116854 646
648 3 341.1928326018292 284.0166202168232 24.75 1.2256466901409315 245
649 3 343.0572743100359 286.50254249443213 26.4 0.7930962138369733 648
650 3 345.54319658764484 287.1240230638344 26.950027499999997 0.7930962138369733 649
651 3 348.65059943465604 288.3669842026389 27.568777499999996 0.8789040360543403 650
652 3 350.51504114286274 288.3669842026389 28.3249725 0.8789040360543403 651
653 3 353.00096342047175 290.2314259108456 28.9437225 0.8789040360543403 652
654 3 353.62244398987394 292.71734818845454 29.49375 0.8789040360543403 653
655 3 357.2804786213755 295.9937937503431 29.90625 0.8789040360543403 654
656 3 358.5942885450919 297.06771217427024 31.075027499999997 0.707288391619606 655
657 3 360.4587302532986 298.3106733130747 31.30413 0.7930962138369733 656
658 3 362.3231719615053 302.03955672948814 31.533314999999998 0.8789040360543403 657
659 3 363.5661331003098 304.8362192917982 31.863314999999997 0.939579184045081 658
660 3 362.94465253090755 307.6328818541083 32.138369999999995 0.9144465098184544 659
661 3 362.94465253090755 310.11880413171724 32.2666575 0.8286386876010872 660
662 3 362.3231719615053 312.6047264093262 32.358315 0.621480569402239 661
663 3 362.27718239936956 314.0185947047163 32.4499725 0.621480569402239 662
664 3 361.08021082270085 315.09064868693514 33.0 0.8789040360543403 663
665 3 360.53641532447386 319.7853129081996 34.8368625 0.857456741604269 664
666 3 361.4773369065489 321.7025804648056 35.9360925 0.6524924498154107 665
667 3 363.0788923338984 324.19658198981676 36.3 0.621480569402239 666
668 3 341.81431317123145 275.31589224519183 20.2812225 0.8789040360543403 242
669 3 341.4538544409781 273.3980032080165 19.8243375 0.9569122771257094 668
670 3 344.6824459990228 268.5050866851127 22.564245 0.9569122771257094 669
671 3 345.52641661227096 265.6462760658624 23.7300525 0.8102677219695571 670
672 3 346.1690275210329 262.61469384831827 24.028785 0.7879068510824645 671
673 3 348.587208416577 261.0330257991896 25.5460425 0.9178770825615548 672
674 3 350.9593997499854 259.2425402787417 26.749222499999995 0.8195526416764266 673
675 3 353.42667761051223 257.5030161649849 27.728744999999996 0.8367800830602566 674
676 3 355.2283497812093 255.24766317862415 29.257057499999995 0.8809300627105916 675
677 3 356.5483745106197 252.46715911111855 29.818057499999995 0.9399147835525582 676
678 3 358.38422811263393 249.99553088660582 30.378067499999997 0.9399147835525582 677
679 3 360.2194602340787 247.52390266209312 30.9380775 0.7099607580680358 678
680 3 362.1093826456309 245.1312024698945 31.735274999999998 0.8448779748795677 679
681 3 363.8402060314162 242.67448977904746 32.784839999999996 0.9803172353693977 680
682 3 365.37837044068675 240.01579590314466 33.4125825 1.0068855297113433 681
683 3 367.39507488839695 237.718803718634 34.1517 0.7302148098248546 682
684 3 369.66347896671516 235.6579741504962 34.832902499999996 0.7276791691016935 683
685 3 371.6056057460972 233.29013318107366 35.53176 0.8008895801772773 684
686 3 373.2320203962228 230.65754148908576 35.1586125 0.7920148376462133 685
687 3 375.3071440174569 228.59298303753152 33.7737675 0.8135367097646128 686
688 3 375.49172374656933 228.20952952621033 32.5808175 0.8135367097646128 687
689 4 474.33199350430147 207.45269998874494 28.310039999999997 0.8462763061607228 339
690 4 475.4326355927128 208.19599074975005 30.1812225 0.8789040360543403 689
691 4 476.67559673151726 210.06043245795675 31.2124725 0.8789040360543403 690
692 4 479.1615190091262 211.92487416616348 32.9312775 0.8789040360543403 691
693 4 482.2689218561374 213.47857558966908 35.2343475 0.8789040360543403 692
694 4 484.697046440792 215.16713829673495 36.3 0.8789040360543403 693
695 4 419.0805064427342 272.3104122115626 15.761212500000001 0.9002270343905312 363
696 4 421.363826054718 273.45145053698513 17.325 1.3407697508170022 695
697 4 424.4712289017292 274.3836713910885 20.040652499999997 1.3163144904110242 696
698 4 426.0249303252348 275.62663252989296 22.618777499999997 1.29186544481074 697
699 4 427.2405463189856 276.73411090456773 23.099999999999998 1.242961138804478 698
700 4 428.20011231814266 277.8018145228008 28.3249725 1.8644417082067168 699
701 4 431.9221594482927 280.55994528980796 30.9375 1.8644417082067168 700
702 4 485.10970953887505 173.57703711176774 4.75977975 1.2154668384141227 441
703 4 487.2886204151993 172.18802803915372 4.98769425 0.8404406036140357 702
704 4 489.80126635729255 170.39754251870588 5.4787177499999995 0.8404406036140357 703
705 4 492.3145337799552 168.60767847882744 5.969733 0.8404406036140357 704
706 4 494.66559477400386 166.61210437047683 6.4766625 0.7296554773123928 705
707 4 497.01665576805254 164.61715174269565 6.983591999999999 0.7296554773123928 706
708 4 498.9774269645166 162.22010118651122 7.33176675 0.8256555808679565 707
709 4 500.93757668041127 159.8230506303268 7.6799415 0.8241826719184732 708
710 4 503.186714861078 157.6957226412629 8.028124499999999 0.8759892921838439 709
711 4 504.61176980671735 154.94504964108862 8.3563425 0.8525035414661332 710
712 4 505.7217341036697 152.04335686254956 8.272934999999999 0.8525035414661332 711
713 4 506.83169840062214 149.1416640840105 8.18948625 0.7598905070138116 712
714 4 507.7496252016292 146.17844472910062 7.955928749999999 0.7972166300121101 713
715 4 508.1964697310295 143.10895219682297 7.700451 0.8504464407814118 714
716 4 509.88627539923414 140.54285892576112 7.0839367499999994 0.9166589806455264 715
717 4 511.91727390004064 138.19117645114304 7.085446499999999 0.6648288391180451 716
718 4 514.3391836790012 136.29379627275802 6.5070637499999995 0.6695334470284201 717
719 4 516.9226784060063 134.59156099316527 6.12454425 0.6695334470284201 718
720 4 519.5067946135807 132.88932571357253 5.74202475 0.6695334470284201 719
721 4 522.0902893405859 131.18771191454923 5.3595135 0.7274119324568505 720
722 4 524.2940594396862 129.02123064961302 4.92370725 0.7940222198853826 721
723 4 525.6159486108048 126.2425910238156 4.3482945 0.7254666982746215 722
724 4 526.453704418359 123.25078356271324 4.40859375 0.7254666982746215 723
725 4 527.2914602259132 120.25897610161084 4.46890125 0.7521282147019777 724
726 4 527.9887614247825 119.1353392321316 5.38493175 0.7521282147019777 725
727 4 474.6644856089316 184.51074476926132 8.5297575 0.906553706587046 436
728 4 474.77697359199345 183.24292440768073 11.3243625 0.8713344027190212 727
729 4 476.0441724730046 181.13734823854597 13.849357499999998 0.8713344027190212 728
730 4 477.0689939319489 178.44447293132606 15.394005 0.621480569402239 729
731 4 478.2572647806459 175.752840585245 16.719119999999997 0.9349429389973403 730
732 4 480.37340611946064 173.540369758173 17.425155 0.9349429389973403 731
733 4 482.48954745827524 171.32789893110103 18.1311075 0.6007834019994363 732
734 4 485.16315686784367 169.74436644026414 18.17871 0.8742056429496594 733
735 4 487.91258690687914 168.2963167135569 18.1393575 0.7700517143235383 734
736 4 490.69806281894 166.92284465517795 18.01569 0.7882113765614717 735
737 4 493.2902582739168 165.2088012447666 17.955795000000002 0.8100502037702663 736
738 4 496.0850563945186 163.86205285087192 18.183989999999998 0.8325229411598513 737
739 4 498.85499529234437 162.45564232231467 18.102975 0.8325229411598513 738
740 4 501.6255556707395 161.048610313188 18.02196 0.8325229411598513 739
741 4 504.3954945685653 159.64219978463075 17.940945 0.8849572568003182 740
742 4 506.58621357570826 157.45769558318187 17.5583925 0.9425498611668237 741
743 4 508.31392955864646 154.90030304009164 17.075025 0.9442278587042097 742
744 4 509.70107418955223 152.14403671479272 16.5916575 0.9715170705066619 743
745 4 511.288957044375 149.4760206303489 16.7592975 0.710022906124976 744
746 4 513.2043601592727 147.03733087601452 17.025937499999998 0.8355246923100641 745
747 4 514.8792502938117 144.43705617363554 17.4282075 0.8355246923100641 746
748 4 516.5535189477814 141.837402951826 17.83056 0.5470253327461425 747
749 4 518.9226028783427 139.88657544447236 18.4779375 0.7912939201857067 748
750 4 521.0486879062678 137.80710145925246 19.6748475 0.6530704267449547 749
751 4 523.2760742670054 136.10051581567393 21.4476075 0.6329158118792402 750
752 4 525.6532374449689 136.12164615503357 23.973675 0.6329158118792402 751
753 4 472.15681151139364 186.30123028970917 9.060067499999999 0.906553706587046 435
754 4 474.1896744539083 185.82269025126945 7.90624725 0.8973371497428108 753
755 4 477.2970773009195 188.3086125288784 7.08124725 0.8881205928985756 754
756 4 479.47225929382734 189.862313952384 5.7406222499999995 0.8789040360543403 755
757 4 482.89040242553966 193.90193765349855 4.949999999999999 0.8789040360543403 756
758 4 485.3763247031486 196.3878599311075 4.5375 0.8789040360543403 757
759 4 487.86224698075756 198.25230163931423 4.2625027499999995 0.7930962138369733 758
760 4 489.10520811956206 200.11674334752095 4.125 0.707288391619606 759
761 4 490.0374289736654 202.29192534042878 4.125 0.621480569402239 760
762 4 491.84096558607075 204.15077372351087 4.125 0.621480569402239 761
763 4 399.97246485589295 246.95524794109008 9.76965 1.1041099499886298 404
764 4 398.9905255562374 244.2418637750799 8.524972499999999 0.707288391619606 763
765 4 395.8831227092262 240.51298035866648 8.00937225 0.621480569402239 764
766 4 393.39720043161725 239.89149978926423 6.94375275 0.621480569402239 765
767 4 389.6683170152038 238.64853865045976 5.91250275 0.621480569402239 766
768 4 387.18239473759485 238.64853865045976 5.15625 0.8286386876010872 767
769 4 385.31795302938815 238.0270580810575 4.949999999999999 1.0358030206056297 768
770 4 384.23595535805885 236.75550883606053 4.949999999999999 1.242961138804478 769
771 4 380.34610847417025 238.0270580810575 4.125 1.0358030206056297 770
772 4 377.8601861965613 237.40557751165528 3.98749725 0.9144465098184544 771
773 4 375.37426391895235 236.78409694225303 3.6437527499999995 1.1216108428229967 772
774 4 372.88834164134335 235.54113580344855 3.09375 1.1216108428229967 773
775 4 370.09167907903327 235.54113580344855 2.23437225 1.242961138804478 774
776 4 366.673535947321 234.29817466464408 1.1687527500000001 1.242961138804478 775
777 4 362.78368906343235 231.98626694646774 0.825 1.242961138804478 776
778 4 366.0831294063888 266.90788162174897 8.768265 1.2578518132473557 446
779 4 362.94465253090755 265.37220313475603 6.2562472499999995 1.0052199617853455 778
780 4 359.2157691144941 261.02183914894033 3.6437527499999995 1.367350474770336 779
781 4 356.78702304927015 256.8380319557245 1.65 1.9652955750093122 780
782 3 280.77746348909875 266.0583176833761 32.7931725 0.8155005883639239 556
783 3 278.9347736008211 265.91164826899717 32.0678325 0.9739532743387188 782
784 3 276.0305949000044 264.8153565445716 31.8850125 0.9739532743387188 783
785 3 272.9405935089365 264.84643057304174 31.449164999999997 1.0430432692391658 784
786 3 269.9419497615707 264.5077236627175 30.466672499999998 0.9562845817506131 785
787 3 266.920311233137 263.78742768278033 30.358597499999995 0.7320108886704272 786
788 3 264.08014503096877 262.54135914112885 30.101857499999998 0.9779680388170572 787
789 3 261.52088804617034 260.7974846633862 29.7617925 0.6660282966169914 788
790 3 258.7590283957468 259.37615860116324 29.649592499999997 0.59508193925574 789
791 3 255.8977318542189 258.1947240387296 30.0078075 0.59508193925574 790
792 3 253.036435312691 257.01328947629594 30.366022499999996 0.8409067140410874 791
793 3 250.2080772413414 255.80264532710035 30.94542 1.1981337453334944 792
794 3 247.18954611575472 255.0649478912199 30.997642499999994 0.8419321569806011 793
795 3 244.09022251614573 254.8430793279433 31.001354999999997 0.8810978624643302 794
796 3 241.002085566786 255.1457403652422 30.770437499999996 0.8619314017039652 795
797 3 237.92389230653674 254.79833272694634 30.444644999999998 1.0269593521030356 796
798 3 234.9463788985306 253.91023699327056 30.454462499999995 0.7226265320724533 797
799 3 231.937169981485 253.1451944123364 30.617729999999998 0.8141830495567912 798
800 3 229.12621336607864 251.82144079950962 30.7046025 0.93265589050194 799
801 3 226.11824741017182 251.0427256460486 30.740737499999998 0.9065288473642699 800
802 3 223.01581640771585 250.86933256718538 30.713759999999997 0.5177461401604642 801
803 3 219.91276392469047 251.02718863181354 30.635714999999998 0.5177461401604642 802
804 3 216.81033292223447 251.18504469644174 30.557669999999998 0.5605537217808905 803
805 3 211.86831943434788 251.313691174308 31.263375 0.5605537217808905 804
806 3 314.56611908635966 278.5600208174716 23.490555 0.8911036996317063 544
807 3 316.32677353947616 279.26105089975727 22.7723925 1.0474247072534515 806
808 3 315.6151782875106 285.11229046067933 25.3863225 1.0474247072534515 807
809 3 315.33737647298784 288.13703639196007 26.259584999999998 0.654537120888744 808
810 3 315.053359852771 291.13132977534 27.294465000000002 0.955687960403987 809
811 3 314.5804131394559 294.0603676989328 28.5214875 0.8571087124854039 810
812 3 314.00865101560584 297.02793741782847 29.4789825 1.0382205800206044 811
813 3 313.2280714204366 299.9147146627019 30.60189 1.0382205800206044 812
814 3 312.44749182526743 302.80087042700586 31.72488 1.034261748793512 813
815 3 312.01307690725525 305.79392084924706 32.672475 0.8849572568003182 814
816 3 311.4655525256119 308.84663340615083 32.9223675 0.8773006161852825 815
817 3 311.30893942212253 311.9422281223434 33.2221725 0.7999014260719278 816
818 3 310.9292147942177 314.9968051209554 33.7853175 0.7999014260719278 817
819 3 310.549490166313 318.0513821195674 34.348462500000004 0.7682307762551897 818
820 3 309.8577822925683 321.0810998954033 34.3189275 0.7682307762551897 819
821 3 309.1654529382542 324.11019619066985 34.2893925 0.7957499358683208 820
822 3 309.07782417796847 327.2151131154034 34.405387499999996 0.8002183811623229 821
823 3 309.5849523226007 330.27217603629305 34.711544999999994 0.9328982679240069 822
824 3 309.9715132367689 333.3410470880013 35.1044925 1.1178695297951953 823
825 3 324.8379499374398 330.72337092967905 6.887355749999999 0.801678860500418 630
826 3 325.3705587854176 332.1484258753184 7.67958675 1.1134632325581335 825
827 3 326.4494490538999 335.02090906709554 8.33382 1.1134632325581335 826
828 3 326.9553342373933 338.0580846097643 8.8868175 1.060923265220868 827
829 3 326.87267732166276 341.1424926757076 9.379507499999999 0.6336305145340527 828
830 3 326.2356597380255 344.17158897097414 9.7350825 1.0106952056017793 829
831 3 325.39728244990187 347.1385372093004 10.250295 0.7866203863038018 830
832 3 325.0691407092575 350.21735195011905 10.5977025 0.6917389477731621 831
833 3 325.38609579965265 353.2961666909378 10.97118 0.90099767029659 832
834 3 325.3314055095452 356.4017050962408 11.098230000000001 0.7201468246005384 833
835 3 325.27609373886844 359.50662202097436 11.225197499999998 0.7201468246005384 834
836 3 324.9100416834905 362.5922730480565 11.3067075 0.6286897440073049 835
837 3 323.95420456774985 365.5461701944253 11.476574999999999 0.9965005893966319 836
838 3 322.49496819079343 368.28814246662796 11.597025 0.867698741388018 837
839 3 320.5466266057174 370.7069448427415 11.462879999999998 0.8372275490702262 838
840 3 318.1613841803516 372.69816858710624 11.45595 0.681173778093324 839
841 3 315.6872700335613 374.57752582897865 11.367262499999999 0.6265704952656432 840
842 3 313.2137773673404 376.456883070851 11.278492499999999 0.8116971272791823 841
843 3 310.68372996930384 378.2075938348571 11.855414999999999 0.8116971272791823 842
844 3 308.5545375385318 380.4237935453455 12.466409999999998 0.7573300070678743 843
845 3 307.9417576971012 383.46966981598587 12.4250775 0.8647218494605812 844
846 3 307.8329985974558 386.56091416819265 12.0310575 0.9497155321320314 845
847 3 308.0536241995936 389.56266531840544 11.0055825 0.5176094144351957 846
848 3 311.59357752290873 393.06532980755645 10.0269675 0.5176094144351957 847
849 3 334.8195493626092 295.49225893083553 11.8322325 1.0061397530280607 618
850 3 337.40677297303074 295.40649461225803 10.477912499999999 0.9269196248463574 849
851 3 340.2444532529214 295.8620398696299 8.910495 0.9269196248463574 850
852 3 343.1181794058373 295.79056960414863 7.343011499999999 1.0170032333812118 851
853 3 345.82224136330643 295.15665942335835 5.49279225 1.0802015924837256 852
854 3 348.6530853569337 294.6942778797231 3.90672975 0.6198063007482694 853
855 3 352.14580615697423 294.55568771274636 1.3865115 0.6198063007482694 854
