# Supplementary material for: Cross-Regional Gradient of Dendritic Morphology in Isochronically-Sourced Mouse Supragranular Pyramidal Neurons
Source: Front Neuroanat. 2018 Dec 4;12:103. doi: 10.3389/fnana.2018.00103 (PMC6288488; doi:10.3389/fnana.2018.00103)
Supplement: Supplementary file 3 [file Data_Sheet_1.ZIP › SWC reconstructions/X041.S5.Z1.C02-exported-000.swc]

# Exported from "Simple Neurite Tracer" version 3.1.6-SNAPSHOT-b9f15e3b69824d8d9ebdf26f302be1ac12e484dc on 2018-06-22T15:03:04.439
# https://imagej.net/Simple_Neurite_Tracer
#
# All positions and radii in microns
# Voxel separation (x,y,z): 0.621480569402239, 0.621480569402239, 0.825
#
1 1 344.7868547346823 309.76518168772736 26.3406825 0.8356489884239445 -1
2 1 338.085429754818 315.09064868693514 23.924999999999997 0.9322208541033584 1
3 1 344.7868547346823 309.76518168772736 26.3406825 0.8356489884239445 1
4 1 351.93636720508573 303.3869266039522 25.99674 0.9322208541033584 3
5 4 344.7868547346823 309.76518168772736 26.3406825 0.8356489884239445 1
6 4 353.9002458043968 303.6100381283676 27.224999999999998 1.7578142869143747 5
7 4 355.4868856980807 302.6610372988904 27.224999999999998 1.7578142869143747 6
8 4 359.1598358632479 300.2851170820656 26.833454999999997 1.6350283708175746 7
9 4 363.1366900268528 297.8656932253827 26.850285 1.0616752567098446 8
10 4 365.9296237057465 296.51335150636345 26.6347125 1.2326942797979528 9
11 4 368.69086187560066 295.0882965607241 26.678602499999997 1.0243242744887704 10
12 4 371.65283826937167 294.2070371133117 27.10983 0.8181978140351296 11
13 4 374.59617024606075 293.33199247159337 27.743595 1.0410421018056906 12
14 4 377.5780340180527 292.5445765901607 28.247752499999997 1.0410421018056906 13
15 4 380.55989779004466 291.75716070872807 28.75191 1.0410421018056906 14
16 4 383.5417615620366 290.9697448272954 29.256067499999997 1.171403866043504 15
17 4 386.32040118783397 289.57949279354267 29.26638 1.1618268504690157 16
18 4 389.0518082903568 288.181782992957 29.919697499999998 0.8785373625183931 17
19 4 391.8863811674004 286.9344714901667 30.2619075 0.8785373625183931 18
20 4 394.72033256387465 285.6871599873764 30.604117499999997 0.8785373625183931 19
21 4 397.5549054409183 284.4398484845861 30.94641 0.8785373625183931 20
22 4 400.38947831796185 283.19191550122645 31.28862 0.916826780399265 21
23 4 403.21162158361744 281.95019732356076 31.795499999999997 0.916826780399265 22
24 4 406.03438632984233 280.70785766532566 32.302297499999995 1.0485868759182337 23
25 4 408.6203669791251 279.0000290606083 32.6052375 0.9450482130558207 24
26 4 411.34183039253753 277.5171764220146 32.9076825 1.0154992504032583 25
27 4 414.10990484865505 276.11946662142896 33.1744875 1.1312251472316495 26
28 4 416.9581502982255 274.88147732717965 33.2998875 1.1312251472316495 27
29 4 419.8070172283654 273.64348803293046 33.4252875 1.0984855508355393 28
30 4 422.6117590380777 272.31973442010366 33.6826875 1.0984855508355393 29
31 4 425.41650084778996 270.9966022878463 33.94017 1.0799032818104124 30
32 4 428.13609981949423 269.5230718577936 34.3316325 0.9593484809577661 31
33 4 430.7643411474963 267.86869058204485 34.4868975 0.9593484809577661 32
34 4 433.39258247549833 266.21493078686547 34.6421625 0.9593484809577661 33
35 4 436.02020232293097 264.56054951111673 34.7974275 0.9593484809577661 34
36 4 438.6484436509331 262.90678971593735 34.952774999999995 0.9593484809577661 35
37 4 441.2766849789352 261.253029920758 35.108039999999995 1.01040310973416 36
38 4 443.950915869073 259.6713618716293 35.0221575 0.9716910850660946 37
39 4 446.6767296464712 258.18167294677215 34.9272 0.9716910850660946 38
40 4 449.4025434238694 256.69136254134554 34.8322425 1.161677695132359 39
41 4 452.16875343827877 255.27625128481665 34.873327499999995 1.1760587555083268 40
42 4 455.0312929409455 254.0693360190375 34.79685 0.9182934745430542 41
43 4 458.0759262504471 253.44599100792706 34.810874999999996 0.9103695972831757 42
44 4 461.0167723048584 252.44478581062006 34.877039999999994 0.9103695972831757 43
45 4 463.9582398398393 251.44295913274365 34.9431225 0.9103695972831757 44
46 4 466.8990858942507 250.44113245486724 35.0092875 0.8199938928807021 45
47 4 469.55032200332056 248.82776889669904 35.21042249999999 0.8199938928807021 46
48 4 472.20155811239056 247.21440533853084 35.411475 0.9652152575329234 47
49 4 474.9472592680097 245.76138376726837 35.2995225 0.7780750284745211 48
50 4 477.80420544555176 244.54452481237882 35.141535 1.1144203126350127 49
51 4 480.6822819624535 243.37303393905557 35.17263749999999 0.7501519064912784 50
52 4 483.69459828234613 242.65149499797957 34.8429675 0.7501519064912784 51
53 4 486.7062931216694 241.92933457633418 34.5132975 0.954861391246682 52
54 4 489.576290391169 240.74541409162293 34.3281675 0.5864607607969922 53
55 4 492.5817704247982 239.96048413246788 34.211925 0.5864607607969922 54
56 4 495.58662897785797 239.17555417331286 34.0956 0.6829760717445905 55
57 4 498.5883801280708 238.39124569472725 33.85965 0.5469171951270665 56
58 4 501.6373638015582 237.80767544005852 33.67905749999999 0.8188441538273079 57
59 4 504.6670815773941 237.1302616194101 33.498464999999996 0.8162650094642887 58
60 4 507.5843113701682 236.0756090931345 33.2520375 0.8190927460550689 59
61 4 510.6059498986019 235.39757379191664 32.9142825 0.8099321224620799 60
62 4 513.6070795682452 234.61823715788623 32.6446725 0.8603590558633776 61
63 4 516.4497316926912 233.3634678882631 32.60004 0.9856246794320929 62
64 4 519.4732346628331 232.65125115572818 32.483715 0.704783824924915 63
65 4 522.5619930927621 232.48034399914252 32.0912625 0.704783824924915 64
66 4 525.6501300421219 232.31005832312633 31.698727499999997 0.7307990015600927 65
67 4 528.6643108037227 232.1696037144414 30.711615 0.7307990015600927 66
68 4 531.6778700847542 232.0291491057565 29.724502499999996 0.8133937692336504 67
69 4 534.743012253046 232.35977676867847 29.205164999999997 0.6940011370457861 68
70 4 537.4918208115122 233.78856059773426 28.8886125 0.6940011370457861 69
71 4 540.2406293699783 235.2179659073594 28.57206 0.6940011370457861 70
72 4 542.9900594090137 236.64674973641513 28.255507499999997 0.5837995809988118 71
73 4 545.8401693002925 237.8834960695256 28.338997499999998 0.8739881247503687 72
74 4 548.6964939972651 239.08357504904131 28.021455 0.8591409539473491 73
75 4 551.5254735491841 240.28303254798763 27.4093875 0.9246512207680391 74
76 4 554.419087080321 241.27615849789242 26.683882499999996 0.7080279534971947 75
77 4 557.3767131101062 241.74661928892994 25.583745 0.7080279534971947 76
78 4 560.3343391398914 242.21708007996742 24.483607499999998 0.8240210869704286 77
79 4 563.3503843432005 242.44516344893802 23.5404675 0.8677422450278761 78
80 4 566.3440562460112 242.17109051783166 22.49511 0.7750919217413903 79
81 4 569.3495362796403 242.51663371441927 21.5523 0.8611110473523542 80
82 4 572.2257483548339 243.4047294480951 20.52897 0.976240322834119 81
83 4 574.9037081283881 244.42644350419238 18.9354 1.5423531883083124 82
84 4 576.1274033695412 242.92494644851655 15.7097325 1.3691403388102146 83
85 4 576.2094388047022 240.46077599083668 13.1990925 1.2061943483186415 84
86 4 576.6767921928928 237.1321260611183 9.5332875 1.2061943483186415 85
87 3 344.7868547346823 309.76518168772736 26.3406825 0.8356489884239445 1
88 3 344.0410780513996 302.9177087740535 27.536025000000002 1.5664479899840371 87
89 3 344.0211906731788 297.96388715534823 28.101975 1.5664479899840371 88
90 3 345.2566940451504 295.12372095318 28.4330475 1.1435739661456719 89
91 3 347.15034534011903 292.66638678176355 28.670647499999998 1.021999937159206 90
92 3 349.0439966350877 290.2096740909165 28.908329999999996 1.021999937159206 91
93 3 351.08928918899045 287.8704212276865 28.87929 0.9930638018478377 92
94 3 353.15944096566926 285.57715792659224 29.323552499999998 0.9930638018478377 93
95 3 355.23021422291754 283.2845161060674 29.767897499999997 1.058126602658558 94
96 3 357.4339843220179 281.1118200354371 30.136507499999997 1.0385126758882233 95
97 3 359.96527468119325 279.42760769235707 30.9884025 0.864131442919649 96
98 3 362.16096553289134 277.2965508198768 31.711432499999997 0.864131442919649 97
99 3 364.35603490402 275.1661154279659 32.43438 0.7038453892651177 98
100 3 366.6785077918762 273.1096362238139 32.680477499999995 0.6877241832948235 99
101 3 368.7045344481275 270.8288025341077 33.4637325 0.7139009448780458 100
102 3 370.43349339220447 268.30186253891816 34.16919 0.7139009448780458 101
103 3 372.16307381685095 265.7755440242981 34.874565 0.8128468663325763 102
104 3 374.2493840883343 263.48663108718966 34.53516 0.8277623999982301 103
105 3 376.0417340504903 260.9534762863061 34.32066 0.7752100030495768 104
106 3 378.3722861857487 258.91315557695856 34.6476075 0.6490494474609222 105
107 3 380.9433513013658 257.16803813807707 34.6012425 0.6490494474609222 106
108 3 383.51379493641343 255.42292069919557 34.554959999999994 0.6490494474609222 107
109 3 386.08486005203054 253.6778032603141 34.5086775 0.7250627359045102 108
110 3 388.68637771554825 252.0116138537467 34.0638375 0.7186801304567492 109
111 3 391.5172217091755 250.7326068419169 34.17744 0.7186801304567492 110
112 3 394.34744422223326 249.4535998300871 34.291124999999994 1.0885232173080215 111
113 3 396.9035938041847 247.7072394300668 33.9374475 1.093656646811284 112
114 3 399.49019593403676 245.98511677225318 33.8975175 0.8214481574131034 113
115 3 402.00843520125466 244.16542166504343 33.8366325 0.8214481574131034 114
116 3 404.52667446847255 242.34510507726426 33.7757475 0.8214481574131034 115
117 3 407.04491373569044 240.52478848948513 33.714945 1.035908672302428 116
118 3 409.60230627878065 238.76848440035437 33.94875 0.7778140066353721 117
119 3 412.5002701739033 237.65354825884677 34.09626 0.8583516736242083 118
120 3 415.5579545753623 237.1016735132176 34.1823075 0.9685898970247774 119
121 3 421.14506489428845 237.0774357710109 34.525259999999996 0.9685898970247774 120
122 3 344.7868547346823 309.76518168772736 26.3406825 0.8356489884239445 1
123 3 336.3583352524492 311.3331771643292 24.4821225 1.089461652967819 122
124 3 330.5182823417763 309.36929856501814 23.404919999999997 1.089461652967819 123
125 3 328.0733777817479 307.53282348243454 22.671494999999997 1.012857957983299 124
126 3 326.5768525706273 304.8691577619765 21.9216525 1.1920183765305763 125
127 3 325.6054784406516 301.94819908578603 21.353475 1.1443756760802006 126
128 3 325.1698205615006 298.8830569174942 20.999055 1.0624956110614556 127
129 3 325.29908851993633 295.7893266430098 20.6536275 0.9736736080824877 128
130 3 325.7776285583761 292.7279133581344 20.344005 0.9524624762487893 129
131 3 326.543914100449 289.72678368849097 20.0150775 1.1689614474057533 130
132 3 327.16912355326764 286.6883651846834 19.768485 0.8009330838171355 131
133 3 326.9360683397418 283.61141488557297 19.2867675 1.1215114059318925 132
134 3 327.1517220973244 280.54192235329526 18.7077825 1.1215114059318925 133
135 3 327.3679973354764 277.473051301587 18.12888 0.9503805163412918 134
136 3 327.94162390103463 274.52785488318983 17.05737 1.2123532207614176 135
137 3 328.985089777061 271.70633309810364 16.0240575 0.9957796719361255 136
138 3 330.59348149067404 269.1812575446224 14.919134999999999 1.0562683757560454 137
139 3 331.93215063716644 266.4162904913518 14.300055 0.7232107238076914 138
140 3 333.9532054488625 264.088224278371 13.77948 0.7232107238076914 139
141 3 335.9736387799892 261.7601580653902 13.2589875 1.0504948212662986 140
142 3 337.7734465089781 259.30717425795956 12.4204575 1.0538818903695406 141
143 3 339.96913736067614 257.2680965097508 11.32824 1.1081433588840501 142
144 3 342.4799188610612 255.63671001506995 10.224637499999998 1.1342455427989442 143
145 3 344.60476092784745 253.56158639383588 9.012794999999999 1.09037522940484 144
146 3 346.0310588346256 251.08622928590674 7.3900447499999995 0.8722790531845125 145
147 3 346.86570723933283 248.268436384237 6.047744999999999 0.9513251668067833 146
148 3 347.4530063774179 245.4587227299695 4.4679195 1.2479391981653898 147
149 3 349.8115251382995 243.6495927924396 3.26573775 1.0739867867897033 148
150 3 344.7868547346823 309.76518168772736 26.3406825 0.8356489884239445 1
151 3 334.81582047919284 316.43056079456636 24.724919999999997 1.6461217989814043 150
152 3 331.4996001608625 320.5056088881368 24.03258 0.9929581501510393 151
153 3 328.8906247305119 322.1717982947043 23.672055 0.9402255238372592 152
154 3 326.28164930016123 323.8379877012717 23.311529999999998 0.9273981648847971 153
155 3 323.64222132191 325.13812505246113 21.9845175 0.8325664447997094 154
156 3 321.27748775533445 326.89380766102244 20.6696325 0.9620208474061958 155
157 3 319.00535479359985 328.8949750944977 19.741755 0.7856570914212284 156
158 3 317.1527212162118 331.2404427634217 18.613237499999997 1.145046875095155 157
159 3 315.5691887253749 333.68161844003373 17.16594 1.3086454201846005 158
160 3 315.5822398173323 336.6156282081817 15.807165 0.9671791361322343 159
161 3 315.6027486761226 339.5776046019527 14.559434999999999 1.1679484340776276 160
162 3 315.3553994095005 342.57438390761035 13.521172499999999 1.0038464897269666 161
163 3 315.4262481944124 345.640769037041 12.8596875 0.8381908439527996 162
164 3 316.07010206431306 348.61952540618597 12.0536625 0.876300032468545 163
165 3 316.65242935784295 351.6411639346196 11.4781425 1.0776845961776464 164
166 3 317.23786405421987 354.6795824384272 11.101777499999999 0.8245120566202564 165
167 3 318.4112193692513 357.5178841988872 10.4729625 1.166133710814973 166
168 3 319.46835781780453 360.4046614437606 9.876322499999999 0.8927692675577042 167
169 3 319.61378427104466 363.47042509262184 9.229935 1.1357184517484276 168
170 3 319.96119190934047 366.51940876610917 8.582475 0.9020914760987379 169
171 3 320.7883825472149 369.4857355238661 8.026854 0.9928152096200766 170
172 3 321.48879114893117 372.4775429849685 7.413681 0.9471426025747063 171
173 3 321.71687451790183 375.56195105091183 7.01701275 1.0315458787052243 172
174 3 322.0742258453081 378.6432517140081 6.772507499999999 1.2394435587816612 173
175 3 321.712524153916 381.7245523771044 6.530246249999999 0.8642184501993654 174
176 3 320.72934189312167 384.67037027607097 6.658385249999999 0.8642184501993654 175
177 3 319.8443535622929 387.3222278657104 6.773703749999999 0.8642184501993654 176
178 3 344.7868547346823 309.76518168772736 26.3406825 0.8356489884239445 1
179 3 345.37912571732267 317.00170143784703 29.167709999999996 0.7676900881598097 178
180 3 343.6396016035658 322.4290912504368 32.45748 0.7676900881598097 179
181 3 342.27234435088087 325.14869022214094 33.286357499999994 0.8694823906222023 180
182 3 340.90508709819596 327.86828919384516 34.115235 0.8920545649028917 181
183 3 338.84239308834987 330.1429080778574 33.48287249999999 0.714211685162747 182
184 3 337.0494216456244 332.6549325393812 33.000659999999996 0.714211685162747 183
185 3 335.25582872232957 335.1663355203357 32.51853 0.7408234831445508 184
186 3 333.78975605910966 337.7908479649213 31.4746575 0.8045749599538325 185
187 3 331.8948618030023 340.1798192737035 30.679439999999996 0.7332476350035376 186
188 3 329.39091658888066 342.0194017591342 30.6064275 0.7332476350035376 187
189 3 326.8875928553284 343.8596057251342 30.5333325 0.7332476350035376 188
190 3 324.38364764120684 345.6991882105648 30.460319999999996 0.9504613088153141 189
191 3 322.2973373697235 347.98685818653445 30.808057499999997 0.7234220272012881 190
192 3 319.84559652343165 349.8774020786561 31.1614875 0.7234220272012881 191
193 3 317.39385567713987 351.76794597077765 31.515 0.8870827203476738 192
194 3 315.1745485638044 353.87352213991244 32.2389375 0.8778723783091326 193
195 3 313.2361506678389 356.2481993955984 32.91222 0.5650265174388783 194
196 3 310.65141297969495 357.95851392259334 33.2127675 1.0692697492679402 195
197 3 308.0747545389533 359.6595062410473 33.680542499999994 0.7054798831626455 196
198 3 305.4980960982116 361.35987707893185 34.1483175 1.0627255588721345 197
199 3 303.13646993448305 363.2696868687049 35.023064999999995 1.0687974240351945 198
200 3 301.76113343439596 365.89295635215177 36.269639999999995 0.9411701743027506 199
201 4 534.743012253046 232.35977676867847 29.205164999999997 0.6940011370457861 69
202 4 537.4147572209063 231.6102712019794 29.256975 0.9879365871502691 201
203 4 539.952883866345 229.82662196779498 29.4987825 0.877393838270693 202
204 4 542.1131503255872 227.6191229852782 29.9490675 0.7962657647409246 203
205 4 544.2734167848294 225.41100252219206 30.399269999999998 0.7962657647409246 204
206 4 546.6157770509064 223.4253721029519 31.029652499999997 0.6036546422300745 205
207 4 549.1128859787647 221.62556437396302 31.5972525 0.6036546422300745 206
208 4 551.6093734260534 219.82575664497415 32.164852499999995 0.7566277340244498 207
209 4 553.6925762946897 217.68040571939764 33.2850375 0.960678449376287 208
210 4 556.132509010163 215.83274398656476 33.998167499999994 0.6854930680506696 209
211 4 558.8794531269208 214.43938454996493 34.5448125 0.6854930680506696 210
212 4 561.6263972436788 213.0460251133651 35.09137499999999 0.7099545432623418 211
213 4 564.34910361823 211.55136434395274 34.9525275 0.7099545432623418 212
214 4 567.0711885122117 210.05732505510974 34.8135975 0.6491240251292506 213
215 4 569.7081305681854 208.42220967701246 35.0459175 0.6491240251292506 214
216 4 572.3444511435897 206.78709429891518 35.278155 0.8015918532207017 215
217 4 574.5556790095229 204.80767868536904 36.500475 0.7029255980224024 216
218 4 575.991299124842 203.62748708407418 36.298762499999995 0.7029255980224024 217
219 4 522.5619930927621 232.48034399914252 32.0912625 0.704783824924915 65
220 4 524.0442242507866 234.22919032144043 30.178664999999995 1.1906697636949735 219
221 4 524.6632188979112 231.66309705037858 32.35559249999999 1.2760984827650053 220
222 4 526.0994604937997 229.16039479739578 33.8854725 0.8720739645966097 221
223 4 530.1738871068007 225.77332569415358 36.265845 0.8720739645966097 222
224 4 519.4732346628331 232.65125115572818 32.483715 0.704783824924915 64
225 4 517.9474998649506 233.46290477936748 32.598389999999995 0.886852772536995 224
226 4 520.188558798215 227.78816570015562 31.028579999999998 0.886852772536995 225
227 4 521.3861518554531 225.13692959108567 29.577982499999997 0.6887682706514194 226
228 4 522.0561079092688 222.96236907874723 26.76894 1.2303575128570003 227
229 4 522.5949315629405 220.8387699730998 23.84349 0.8403535963343194 228
230 4 522.3245875152505 218.61697693748678 20.982225 0.7780812432802152 229
231 4 521.8566126464906 217.0651399556894 18.26616 0.7780812432802152 230
232 4 483.69459828234613 242.65149499797957 34.8429675 0.7501519064912784 52
233 4 485.29801815140394 241.08349952137772 35.116785 1.287440503156596 232
234 4 487.68388205733913 239.2693977392926 36.20628 0.9925479729752338 233
235 4 455.0312929409455 254.0693360190375 34.79685 0.9182934745430542 42
236 4 456.17481718864565 251.1166818338075 34.37428499999999 0.8610053956555559 235
237 4 458.13745282681793 248.7618919563424 33.6973725 0.8610053956555559 236
238 4 460.1000884649901 246.4071020788773 33.02046 0.8610053956555559 237
239 4 462.45239242017766 244.46000345494008 32.260057499999995 0.7134845528965463 238
240 4 465.1384314411341 242.9964167139978 31.5338925 0.8114050314115633 239
241 4 467.82509194266 241.53345145362493 30.807809999999996 0.8224984595753931 240
242 4 470.3501674961413 240.12206908051246 29.3002875 0.8784876440728409 241
243 4 472.9572784847837 239.0183195892541 27.6007875 0.9864077449495396 242
244 4 475.6874426261677 238.05937507066645 26.0976375 0.9271620022684242 243
245 4 478.52823030890534 238.06807579863803 24.425114999999998 0.937938475341859 244
246 4 481.56167696815766 238.05502470668063 23.5333725 0.9331157861232977 245
247 4 484.4304312765184 237.5795920710879 22.078155 0.9331157861232977 246
248 4 487.2985641043097 237.1035379549258 20.622854999999998 0.9558433305463376 247
249 4 490.2835352791487 236.59330240744654 19.6962975 0.8133191915653221 248
250 4 493.0534741769744 235.39757379191664 18.711 0.9718713144312213 249
251 4 495.75132132874955 234.0806564653533 17.6455125 0.7341549966348648 250
252 4 498.27328947938383 232.40638781138367 16.714252499999997 0.7829909397784929 251
253 4 501.03825653265443 231.1373244886643 15.87333 0.7829909397784929 252
254 4 503.8026021053556 229.8676396853755 15.0324075 0.8952986934751714 253
255 4 506.71423857300505 229.09824674045555 14.014192499999998 1.0241254007065614 254
256 4 509.57180623111657 228.34314784863184 12.74196 1.3416025347800014 255
257 4 511.71591419555426 226.48802834896614 11.0534325 1.0947193785849618 256
258 4 512.8501162347134 223.76283605213732 9.76503 1.1709004667822882 257
259 4 513.8071963115929 220.94131426705115 8.5941075 1.1709004667822882 258
260 4 514.7648978690416 218.11917100139559 7.4233087499999995 1.198258041447375 259
261 4 516.0041301244298 215.5940954479143 5.6716852499999995 1.2006693860566555 260
262 4 516.7151038958259 212.8813327624735 3.8948744999999994 1.0936069283657317 261
263 4 517.257656432914 210.11760867034175 2.1522435 0.9158261966825273 262
264 4 517.9039962250924 207.14009526233565 1.3391069999999998 0.758610257040843 263
265 4 519.13328479137 203.05634644079353 0.200710125 0.758610257040843 264
266 4 389.0518082903568 288.181782992957 29.919697499999998 0.8785373625183931 18
267 4 387.0842008076293 285.29189834523663 28.529737499999996 1.3586124579645407 266
268 4 386.3303448769444 282.28766127274616 28.196684999999995 1.3586124579645407 267
269 4 384.9599802214124 279.51275053036517 27.827249999999996 0.8133005471482401 268
270 4 385.07681856846006 276.4096980473398 27.9804525 1.128018307493534 269
271 4 385.5882970770781 273.3582284515748 28.3576425 1.2656700388104356 270
272 4 385.19054951266065 270.302408491824 28.889437499999996 1.1962382295968175 271
273 4 383.67475840388863 267.65738718844807 29.6903475 0.8091428421389391 272
274 4 381.98681717739214 265.1006161259272 30.378315 1.2735628420418443 273
275 4 379.6655872506748 263.1031775758685 31.0788225 1.329309649117225 274
276 4 377.02678075299286 261.5942227533598 31.934594999999995 0.971790521957199 275
277 4 374.4283704923221 259.9448133221663 32.5067325 0.973449875077503 276
278 4 371.9461770981296 258.0847219779454 32.755635 0.9231783118185558 277
279 4 369.7026322425875 255.93688513009124 32.6337825 1.257976109361236 278
280 4 367.02529394960266 254.39312739569607 32.2056075 1.1488006177343446 279
281 4 364.2193091787516 253.13773664550357 31.600305000000002 0.9342530955653038 280
282 4 361.71225656178297 251.3994554928855 30.8179575 0.9968486185154972 281
283 4 360.0410953106603 248.80477411563115 30.3396225 0.7039696853789982 282
284 4 358.0268767852276 246.46800717467872 29.8462725 0.7039696853789982 283
285 4 356.012658259795 244.1306187531569 29.353005 0.8781955482052218 284
286 4 354.7187357142995 241.3289843462916 28.86741 0.7308425051999509 285
287 4 353.15757652396104 238.68023415949926 28.2729975 0.5885464495879061 286
288 4 350.05390256036634 238.54040103138377 28.1838975 0.9312326999980088 287
289 4 346.9974611200461 238.00282033885082 27.984659999999998 0.8288127021605198 288
290 4 343.9267256266296 237.5267662226887 28.013535 0.8288127021605198 289
291 4 340.85599013321314 237.051333587096 28.04241 0.8609121735701455 290
292 4 338.41605741774 236.57527947093388 28.065509999999996 0.8609121735701455 291
293 4 380.55989779004466 291.75716070872807 28.75191 1.0410421018056906 15
294 4 380.88431064727257 294.7284593110402 28.860809999999997 1.0568836415197536 293
295 4 380.98188309666875 297.83399771634316 28.822035 1.0568836415197536 294
296 4 380.8693951136069 300.9382931605074 28.7379675 0.7263740599059488 295
297 4 381.13911768072745 304.0183508624649 28.320765 0.9689752149778068 296
298 4 381.495226046995 307.06857749709104 27.69426 0.9873958990548892 297
299 4 381.0701333375238 310.12377597627244 27.194722499999997 0.9873958990548892 298
300 4 381.2522271443587 313.1895396251337 26.565495 0.8884748368231349 299
301 4 382.40072323661406 316.06388725861905 26.199194999999996 1.0505196804890746 300
302 4 383.51938826153804 318.9090253053425 25.462799999999998 1.015350095066602 301
303 4 384.54545268162116 321.7995314336323 24.802799999999998 1.0302034806753153 302
304 4 384.9780031579251 324.83670697630106 24.142799999999998 1.2321846657310431 303
305 4 386.4067869869808 327.589865898753 23.902724999999997 0.9417419364266008 304
306 4 388.48812541390896 329.8551625742241 23.32011 0.9160188556590421 305
307 4 390.9174929597023 331.7923175090509 23.254275 0.9160188556590421 306
308 4 393.34623902492626 333.7300939244471 23.188439999999996 1.4394422208209956 307
309 4 395.0416380182555 336.32539678227084 22.900927499999998 1.361247535578806 308
310 4 395.5002906784744 339.3712730529112 22.3590675 0.8341387906402971 309
311 4 395.15785488473375 342.44263002689706 21.92784 0.9825732098363279 310
312 4 395.3175753910702 345.54381806821425 21.7865175 0.7459631274535073 311
313 4 395.2305681113539 348.6437631483926 22.056457499999997 1.1402241858765938 312
314 4 395.8831227092262 347.4076382958516 22.275 0.8789040360543403 313
315 4 399.61200612563965 349.89356057346055 22.275 0.7930962138369733 314
316 4 402.0979284032486 351.136521712265 22.275 0.707288391619606 315
317 4 404.58385068085755 351.75800228166725 22.275 0.621480569402239 316
318 4 407.0697729584665 351.75800228166725 22.275 0.707288391619606 317
319 4 408.9342146666732 352.3794828510695 22.275 0.7930962138369733 318
320 4 410.0920329674696 353.48944714802184 22.275 0.8789040360543403 319
321 4 411.4201369442822 356.1083662674829 23.099999999999998 0.707288391619606 320
322 4 413.2845786524889 358.5942885450919 23.099999999999998 0.7930962138369733 321
323 4 413.90605922189116 360.7694705379997 23.099999999999998 0.939579184045081 322
324 4 415.1490203606956 363.5661331003098 23.409374999999997 1.1822859908137373 323
325 4 415.77050093009785 366.9842762320221 24.028125 1.242961138804478 324
326 4 416.0141213133036 368.67283893908797 24.3375 1.242961138804478 325
327 4 415.77050093009785 372.26686107194115 23.924999999999997 0.8789040360543403 326
328 4 413.4312480668678 377.9969119218298 23.924999999999997 0.8789040360543403 327
329 4 368.69086187560066 295.0882965607241 26.678602499999997 1.0243242744887704 11
330 4 371.88092163834233 292.4482471019034 25.902442499999996 1.0813824055655898 329
331 4 373.5924791264761 289.9592174214474 24.936284999999998 1.0813824055655898 330
332 4 375.1884412287011 287.4043108006348 23.925825 0.936546358866398 331
333 4 377.0336170392563 284.94697662921834 23.3109525 0.877449771521939 332
334 4 379.6394850667599 283.2969457174554 22.811167499999996 0.8544798496768324 333
335 4 381.96506535746306 281.2640827749407 22.360635 1.138925291486543 334
336 4 383.84566556047423 279.0920081848799 20.789917499999998 1.1935285743142239 335
337 4 386.29616344562726 277.7104568790987 19.0372875 1.046455197565184 336
338 4 388.02450090913493 277.5165549414452 15.618735 0.7540299452443484 337
339 4 390.36996857805894 277.3251389260693 12.924945 0.778019095223275 338
340 4 394.55315429070544 276.2120672262699 7.0047285 0.778019095223275 339
341 3 359.96527468119325 279.42760769235707 30.9884025 0.864131442919649 97
342 3 361.7445735513918 278.22628575170256 31.688332499999998 1.0068233816544032 341
343 3 364.38338004907376 277.26858419425366 33.4581225 1.163604284897506 342
344 3 367.43609260597754 275.9560172316761 36.359647499999994 1.0441805786811718 343
345 3 344.0211906731788 297.96388715534823 28.101975 1.5664479899840371 89
346 3 341.01322471727195 296.49657153098957 27.589154999999998 1.3491659533096265 345
347 3 338.53413872592637 294.65823200669774 27.10851 1.3491659533096265 346
348 3 335.7511487361432 293.32391322419113 26.627865 1.2701322692987438 347
349 3 332.8351619045079 292.3438383662438 26.044095 0.711999214335675 348
350 3 329.82035966233764 291.6285142308618 25.7381025 0.9696588436041493 349
351 3 326.80555742016736 290.91256861491047 25.432027499999997 0.9207483227921931 350
352 3 323.7466300575695 291.3196383878689 24.9456075 1.0771687673050427 351
353 3 320.7871395860761 292.22700001919617 24.587722499999998 0.7001910835170325 352
354 3 317.7331840680335 292.69621784909486 24.14742 0.7436201457068611 353
355 3 314.7761795188176 293.5917713496035 23.70852 0.8823656828259109 354
356 3 311.79369426625624 294.3909953618548 23.242312499999997 0.7043114996921694 355
357 3 308.7297950591032 294.66258237068354 22.655984999999998 0.8179305773902867 356
358 3 305.6758395410606 295.05846549339276 22.1051325 0.7660804534850578 357
359 3 302.7008120553321 295.93661753795817 21.85326 0.7660804534850578 358
360 3 299.726406050173 296.8147695825235 21.601387499999998 0.88602620337969 359
361 3 296.92352868216886 297.99433970324895 20.754195 0.6145479536505569 360
362 3 294.22941041381017 299.54244780163 20.6905875 0.6145479536505569 361
363 3 291.5352921454515 301.0899344194415 20.62698 0.6145479536505569 362
364 3 288.8411738770928 302.6380425178225 20.5633725 0.7197925806759792 363
365 3 286.11100973570876 304.10908702559755 20.8143375 0.7746133817029506 364
366 3 283.14592593909066 305.02142050148007 21.065302499999998 0.7746133817029506 365
367 3 280.18146362304196 305.9331324967931 21.3162675 0.8265194388594256 366
368 3 277.298415261585 307.06795601652163 21.009285 0.6926587390158774 367
369 3 274.3569477266042 308.0623249275652 20.837932499999997 0.6926587390158774 368
370 3 271.4154801916234 309.05607235803944 20.666662499999997 0.7780128804175809 369
371 3 268.6660501525879 310.4127644410445 19.9984125 1.2995345150371638 370
372 3 266.29385881917955 312.399016340854 19.6075275 0.909605176182811 371
373 3 264.4089082521825 314.8035246638713 18.854879999999998 0.923501481714645 372
374 3 262.8427772172889 317.4137430553607 18.0274875 0.9725362986404816 373
375 3 260.8105357553436 319.6666101194439 17.1383025 0.9933869717439268 374
376 3 258.4470451499069 321.57020510352294 16.2491175 0.9933869717439268 375
377 3 256.0841760250396 323.47380008760194 15.359932499999998 0.7662109644046323 376
378 3 253.38757183440325 324.989591196374 14.9664075 0.9585219118004611 377
379 3 250.5641856076089 326.22695901005386 14.447564999999999 0.7148145213150672 378
380 3 248.0981507082208 328.1007229268016 14.1108 0.834673263929983 379
381 3 246.0199196841397 330.4064158392839 14.2940325 0.8430632516169133 380
382 3 243.84660213294006 332.6269659137581 14.353679999999999 0.8069614453403372 381
383 3 241.75842741974859 334.90593516175613 13.923855 0.8670275423730636 382
384 3 239.69697637104133 337.21659991879363 14.259299999999998 1.0365612269003004 383
385 3 237.77535845044963 339.6590185565445 14.242635 1.135339348601092 384
386 3 235.45350704316283 341.7241984886681 14.2161525 0.7762105867663143 385
387 3 233.13103415530668 343.77881325111184 14.4834525 0.8665054986947657 386
388 3 230.5083861524292 345.4189004737644 14.873182499999999 0.9104379601458099 387
389 3 227.67692067823262 346.6972860050248 14.973584999999998 0.9104379601458099 388
390 3 224.84607668460544 347.9762930168546 15.0739875 0.8098761892108336 389
391 3 221.83065296186578 348.71150453045743 14.8736775 0.7584175980643283 390
392 3 218.78415521065597 349.27332296519705 15.1917975 0.6688622480134657 391
393 3 216.5636051361818 349.5293729597908 15.3175275 0.6688622480134657 392
394 3 326.543914100449 289.72678368849097 20.0150775 1.1689614474057533 131
395 3 322.548415519762 290.85290648024784 17.5999725 1.218294575004903 394
396 3 316.2683543659524 291.8522472358466 12.7875 1.9652955750093122 395
397 3 310.7402847011195 291.4743870496501 7.940625 1.1216108428229967 396
398 3 305.76844014590154 293.3388287578568 7.15000275 1.0002605468415156 397
399 3 302.6610372988904 294.58178989666123 5.878125 0.8789040360543403 398
400 3 295.82475103546574 294.58178989666123 4.7437499999999995 0.8789040360543403 399
401 3 292.0958676190523 292.71734818845454 3.8843722499999997 0.8789040360543403 400
402 3 290.60555721362573 292.7826036482418 3.5062499999999996 0.8789040360543403 401
403 3 289.60994534144334 292.71734818845454 1.8333315 1.1216108428229967 402
404 3 287.1240230638344 292.71734818845454 0.91666575 1.242961138804478 403
405 3 286.0382965090887 293.8434709802114 0.825 1.242961138804478 404
406 3 325.6054784406516 301.94819908578603 21.353475 1.1443756760802006 127
407 3 318.8319617147366 300.84817847794403 19.929195 1.310472573058643 406
408 3 316.1459226937801 302.0240197152531 18.5630775 0.9757990716298434 407
409 3 313.874411212615 303.72252611142943 16.876612499999997 1.0106144131277568 408
410 3 311.5575316498834 305.552786388319 15.592665 1.0490405567338972 409
411 3 309.4171525688621 307.31530528314374 13.729897499999998 1.1994512841406273 410
412 3 308.10023524229877 309.60483970082157 11.55693 0.9270252765431557 411
413 3 306.770266823778 312.14358782682973 9.963524999999999 0.9270252765431557 412
414 3 305.4396769246878 314.6823359528379 8.3700375 1.230183498297568 413
415 3 305.04255084083974 316.33360982573964 6.995826749999999 1.230183498297568 414
416 3 330.5182823417763 309.36929856501814 23.404919999999997 1.089461652967819 124
417 3 327.2461871438735 310.59485824787936 23.578912499999998 1.0905368143528849 416
418 3 324.34200844305684 311.6936358945825 23.432805 1.0905368143528849 417
419 3 321.3825179715634 312.6177775012836 23.7166875 0.8197701598757172 418
420 3 318.661054558151 314.1037375427244 23.979119999999998 0.6675198499835567 419
421 3 315.76060474075075 315.2149448008156 24.116729999999997 0.8208515360664772 420
422 3 312.8738274958774 316.318694292074 24.5421825 0.9036576071336315 421
423 3 310.08462270040013 317.53555324696356 25.376917499999998 0.9036576071336315 422
424 3 307.2954179049229 318.75303368242254 26.2116525 0.9400639388892147 423
425 3 304.46084502787926 319.8803994353182 26.997465000000002 1.0058787311889117 424
426 3 301.46841608620747 320.4391104672108 27.825435 0.6897191359226047 425
427 3 298.5822603219035 321.5204866579707 28.353847499999997 0.6897191359226047 426
428 3 295.6967260381689 322.60124136816125 28.882177499999997 0.6897191359226047 427
429 3 292.81057027386487 323.68261755892115 29.41059 0.6897191359226047 428
430 3 289.92441450956085 324.7633722691116 29.93892 0.6691294846583086 429
431 3 286.958087751804 325.59056290698595 30.487544999999997 0.6691294846583086 430
432 3 283.9911395134777 326.4177535448604 31.0362525 0.6691294846583086 431
433 3 281.0248127557208 327.24432270216533 31.584877499999997 0.6691294846583086 432
434 3 278.05786451739453 328.0715133400397 32.1335025 0.6691294846583086 433
435 3 275.0909162790682 328.89870397791407 32.68221 0.780523661917966 434
436 3 272.32408478408945 330.26782567230725 33.14817 0.780523661917966 435
437 3 269.5566318085413 331.63756884726973 33.6142125 0.780523661917966 436
438 3 266.7898003135625 333.00731202223227 34.080254999999994 0.780523661917966 437
439 3 264.02234733801436 334.37643371662546 34.546215 1.4807147454349983 438
440 3 261.1709944855969 335.59329267151503 34.830015 0.8053828846940554 439
441 3 258.16862185481466 336.35274192732453 35.1642225 0.8053828846940554 440
442 3 255.16562774346306 337.1115697025647 35.49843 0.8053828846940554 441
443 3 252.16325511268084 337.87039747780483 35.8326375 0.9652898352012516 442
444 3 249.07263224104352 338.12769043353734 35.56938 0.9539788888381308 443
445 3 246.02862041211134 338.7504139640784 35.499667499999994 0.5346560049733298 444
446 3 242.97839377748514 338.6864014654299 36.28185 0.6132732970027129 445
447 3 239.09538317985997 338.9840906581736 36.8147175 0.6132732970027129 446
448 3 323.64222132191 325.13812505246113 21.9845175 0.8325664447997094 155
449 3 322.13575242167894 325.3481854849191 23.48247 1.129211550186786 448
450 3 317.59645834276495 326.30091519781274 23.927805 0.8067998603922926 449
451 3 314.7519417766109 327.54325485604784 24.132982499999997 0.962331587690897 450
452 3 312.20760032547815 329.32379668738525 24.2611875 0.972107477047594 451
453 3 309.4581702864427 330.768117530676 24.4011075 0.9825545654192457 452
454 3 306.6136537202886 331.9986490580925 24.69951 0.621480569402239 453
455 3 303.9263717381933 333.5529719621675 24.8769675 0.8021076820933056 454
456 3 301.07936924976167 334.79655458154133 24.94305 0.8181170215611073 455
457 3 298.4032739179156 336.3645500581432 25.2053175 0.7165484521036994 456
458 3 295.55564994891455 337.46643510769337 25.971742499999998 0.8156559585062745 457
459 3 292.5918091134353 338.3694463750348 26.2819425 0.8156559585062745 458
460 3 289.6273467973866 339.27245764237625 26.592224999999996 0.8417457128097805 459
461 3 286.8045820511616 340.5315772759852 27.0104175 0.8417457128097805 460
462 3 283.98119582436726 341.7913183901635 27.428692499999997 0.8759395737382917 461
463 3 281.33120267643613 343.29965173210275 28.224569999999996 0.9139306809458505 462
464 3 278.92731583398825 345.26228737027503 28.428015 0.9139306809458505 463
465 3 276.5234289915404 347.2255444890167 28.631459999999997 1.0035357494422652 464
466 3 273.8243388786265 348.76495185942605 28.6506 1.131144354757627 465
467 3 271.1948545894856 350.4205760963136 28.6242 0.7037708115967893 466
468 3 268.6654286720185 352.2216267864413 28.457879999999996 1.0830168994631177 467
469 3 266.2236315148371 354.140137304186 28.3145775 0.9402441682543413 468
470 3 264.41139417446016 356.66334841595915 28.418114999999997 1.0524649146713037 469
471 3 262.2822017436881 358.92678064972205 28.3751325 1.0524649146713037 470
472 3 260.15363079348543 361.19021288348506 28.3322325 1.0524649146713037 471
473 3 258.0244383627134 363.45364511724796 28.28925 0.8022319782071862 472
474 3 255.75230540097877 365.5648146115074 28.528994999999995 0.7113155857093325 473
475 3 253.30242899639515 367.4764888429887 28.534522499999998 1.1963749553220862 474
476 3 250.39389993159267 368.56221539773435 28.7143725 1.0213598121727214 475
477 3 247.39214878137986 369.3546031237222 28.885395 0.7220236959201332 476
478 3 244.52712335643554 370.5366591667253 29.184044999999998 0.5049666352118459 477
479 3 241.55831067640105 371.4533430065936 29.2537575 0.8233561027611682 478
480 3 238.45152930995926 371.4433993174831 29.3233875 0.8233561027611682 479
481 3 235.34474794351746 371.4334556283727 29.393099999999997 0.8636466880755153 480
482 3 232.26220431928235 371.80323656716706 29.5700625 0.8636466880755153 481
483 3 229.17966069504726 372.17239602539195 29.746942499999996 0.8636466880755153 482
484 3 223.01457344657703 372.91195790298065 30.1008675 0.8636466880755153 483
485 3 333.78975605910966 337.7908479649213 31.4746575 0.8045749599538325 186
486 3 332.5107490472799 341.2021548103702 30.160185 1.0753975476822462 485
487 3 332.3914247779546 344.2430592364554 29.324625 1.2070209174759463 486
488 3 331.9880838884126 347.28396366254054 28.6643775 1.0673245150857111 487
489 3 330.95766910434367 350.198707533037 28.249155 0.8227532666088481 488
490 3 329.44187799557164 352.91022725733905 28.133077500000002 0.7506428761411063 489
491 3 327.926708367369 355.62174698164097 28.017082499999997 0.7506428761411063 490
492 3 326.33012478457465 358.28727714380716 28.0028925 0.9936728528058518 491
493 3 324.28172482782486 360.6228011236208 28.0956225 0.7839542346610663 492
494 3 322.16993385299605 362.9023918521882 28.077637499999994 0.9261614185516867 493
495 3 320.3875275799505 365.4473547838904 28.037212499999995 1.0159902200530861 494
496 3 319.0942265150244 368.27198397182354 27.9319425 1.0159902200530861 495
497 3 317.8009254500983 371.0959916791873 27.8266725 1.153915402820525 496
498 3 316.5125962297275 373.91316310028765 27.494445 0.8136796502955754 497
499 3 315.64749527711956 376.85649507697667 26.8417875 0.8136796502955754 498
500 3 314.78239432451164 379.80044853423504 26.18913 0.8214730166358795 499
501 3 314.1882589001631 382.84259592145906 25.8955125 1.0895424454418412 500
502 3 313.38530600449536 386.95120396577727 23.797042499999996 1.0895424454418412 501
503 3 345.37912571732267 317.00170143784703 29.167709999999996 0.7676900881598097 179
504 3 345.3001976850086 318.715123367689 28.919302499999997 1.4434942741334984 503
505 3 346.37722351178263 321.5733125063699 28.160467499999996 1.4434942741334984 504
506 3 347.71651413884445 324.3774328355128 28.178369999999997 1.1055331404925608 505
507 3 349.1415690844838 327.1243769522707 28.5516825 0.8370411048994056 506
508 3 350.11542913673713 330.06149412326573 28.92681 0.9795030958234807 507
509 3 350.81770218016163 332.9992327748301 29.89536 0.9263478627225072 508
510 3 350.147746126346 335.9960120804877 30.527639999999998 1.10531562229327 509
511 3 348.8898694538759 338.83617828265585 30.637282499999998 0.9421272543796302 510
512 3 346.70971561641284 341.05051355143604 30.622102499999997 0.9941948964841497 511
513 3 344.14362234535105 342.8006028348728 30.737932499999996 0.8434361399585546 512
514 3 342.00448622546855 345.04476917098424 31.013234999999998 0.8824402604942391 513
515 3 341.362496797276 348.08505211650004 30.972479999999997 0.8824402604942391 514
516 3 340.72050736908346 351.1253350620157 30.931725 0.9816782778163886 515
517 3 339.5415587289274 353.9990612149317 30.818122499999998 0.721141193511582 516
518 3 337.78836204264377 356.5440241466339 30.3873075 0.9194121395679783 517
519 3 336.0326794340824 359.09147300061363 30.000134999999997 1.0384629574426711 518
520 3 334.39818553655454 361.7302794982956 29.8198725 1.0384629574426711 519
521 3 332.76307015845725 364.36970747654686 29.639609999999998 0.7513327195731427 520
522 3 331.5213519807915 367.20614479529866 29.287829999999996 0.965979678633288 521
523 3 329.9962386634785 369.89529121910215 28.875659999999996 0.8308946620680173 522
524 3 328.33315665975806 372.4564126456088 28.112287499999997 0.8308946620680173 523
525 3 326.6700746560376 375.01753407211544 27.3489975 0.8308946620680173 524
526 3 325.0069926523173 377.5786554986221 26.585707499999998 1.0014040710892158 525
527 3 323.8622254434784 380.4573534960932 26.264039999999998 1.0014040710892158 526
528 3 322.7174582346395 383.3360514935644 25.942455 0.8961376922438644 527
529 3 321.2029100870062 385.95186321017843 24.9857025 0.7080528127199708 528
530 3 319.37016388783894 388.43157068209337 24.474862499999997 1.1587691660675565 529
531 3 318.4248919417782 391.36744489194956 23.9752425 1.1548041200347703 530
532 3 317.58092132852994 394.3287998051512 23.41779 1.2677395691065452 531
533 3 317.28820398034145 397.3939419734431 22.860419999999998 0.7082516865021796 532
534 3 316.992379229306 400.48518632564975 22.71621 0.5879871170754442 533
535 3 316.98616442361197 403.5901032503833 22.5549225 1.0585492094457516 534
536 3 320.26323146606995 406.08783365881095 20.2389825 1.0585492094457516 535
537 4 377.02678075299286 261.5942227533598 31.934594999999995 0.971790521957199 276
538 4 377.4065053808976 260.04673613554826 34.816649999999996 0.9946672217168954 537
539 4 379.65937244498076 254.25453722871939 34.8541875 0.9946672217168954 538
540 4 381.0166860085552 251.4877057337406 35.3823525 0.9023027794923346 539
541 4 382.69716946821893 248.89302435648625 34.9596225 0.6411566442295138 540
542 4 384.37765292788254 246.2989644598013 34.536809999999996 0.6411566442295138 541
543 4 386.4117588315361 243.95101086859964 34.615514999999995 0.8917935430637427 542
544 4 388.446486215759 241.60305727739802 34.6941375 0.8917935430637427 543
545 4 390.48121359998197 239.25510368619635 34.772842499999996 0.9500573464452027 544
546 4 392.20768662178136 236.68590301228747 34.4063775 0.699780906341227 545
547 4 394.3660886393153 234.451058884717 34.3459875 0.7548689440130415 546
548 4 396.2410955172019 231.97321585451033 34.30251 0.858550547406417 547
549 4 398.11610239508843 229.495994304873 34.3461525 1.0141630671790436 548
550 4 399.86494871738637 226.92990103381115 34.494405 1.0089488452017588 549
551 4 401.2732236876518 224.1630695388324 34.6870425 0.9106119747052426 550
552 4 402.97732340895277 221.12962287958004 34.5974475 0.9106119747052426 551
553 4 386.29616344562726 277.7104568790987 19.0372875 1.046455197565184 337
554 4 389.3277456631714 279.1504273584037 17.1995175 1.4462909366958085 553
555 4 391.94852922434063 281.586009709891 15.253425 1.148893839819755 554
556 4 394.75202807291413 282.4517321430684 13.893825 0.9178646529501667 555
557 4 397.7382422088919 282.89981963360736 12.9204075 0.9702554649507754 556
558 4 400.7449652036599 283.12230967745336 11.921415 1.0137901788374024 557
559 4 403.7740614989264 283.1297674442862 11.001127499999999 1.0137901788374024 558
560 4 406.80315779419294 283.1378466916884 10.080757499999999 1.2586224491534141 559
561 4 409.77942824106026 282.8973337113298 8.938627499999999 0.793599613098189 560
562 4 412.5126997852913 281.92658106192346 7.460392499999999 1.1715033029346085 561
563 4 414.91658662773915 280.47542393236927 5.693522999999999 1.2109735338973446 562
564 4 416.968093987336 279.01370163313516 3.27707325 1.418150296513275 563
565 4 419.51989320530157 278.03114085291026 1.317723 1.418150296513275 564
566 4 379.6394850667599 283.2969457174554 22.811167499999996 0.8544798496768324 334
567 4 381.4305920677771 282.4330877259863 21.9929325 1.0629927955169776 566
568 4 385.9332187930964 278.20639837348165 22.9217175 1.0629927955169776 567
569 4 387.99031947781776 275.8994624998606 23.341147499999998 0.8531188072298415 568
570 4 390.0480416431086 273.59190514567007 23.760577499999997 0.8531188072298415 569
571 4 392.10514232783004 271.2843477914795 24.1800075 0.8531188072298415 570
572 4 394.1622430125514 268.97741191785843 24.59952 0.8531188072298415 571
573 4 395.84148351107626 266.36346464295264 24.674265 0.875765559178859 572
574 4 397.62016090070546 263.8197446723892 24.8664075 0.875765559178859 573
575 4 399.39945977090406 261.27602470182586 25.058632499999998 0.875765559178859 574
576 4 401.17813716053325 258.7323047312625 25.250774999999997 0.9195799393217169 575
577 4 403.421060535506 256.58446788340837 25.408762499999998 0.7840785307749467 576
578 4 406.02071375731555 254.92573624367378 25.9146525 0.7875463923522111 577
579 4 408.33697183947766 252.87422888407698 26.2941525 1.038425668608507 578
580 4 410.41955322754455 250.57288633558053 26.503784999999997 0.8266064461391419 579
581 4 412.266593479808 248.07826332999994 26.682067500000002 0.7753902324147034 580
582 4 413.8606911403248 245.41770501238895 26.9386425 0.8614217876370553 581
583 4 415.93519328098944 243.10952617762902 27.1422525 0.8614217876370553 582
584 4 418.01031690222356 240.80134734286912 27.345944999999997 0.7855762989472062 583
585 4 420.05747389783454 238.47576705216593 27.027247499999998 0.8612850619117869 584
586 4 421.6391419469632 235.81210133170794 26.708632499999997 0.8882013853725979 585
587 4 423.46194445701997 233.29572650619826 26.645767499999998 0.9104379601458099 586
588 4 425.0025947885681 230.59725787385375 26.680334999999996 0.9104379601458099 587
589 4 426.54324512011624 227.8987892415092 26.714819999999996 0.9875636988086278 588
590 4 428.33124471828654 225.36998480461153 27.048697499999996 0.9875636988086278 589
591 4 430.11924431645673 222.84055888714443 27.382492499999998 0.9875636988086278 590
592 4 431.9066224340576 220.3117544502467 27.7162875 0.7854830768617957 591
593 4 433.6355813781346 217.72950268438038 27.73518 0.852136867930186 592
594 4 435.81324929332004 215.51578889616962 27.8774925 0.852136867930186 593
595 4 437.9915386890749 213.30207510795884 28.019722499999997 0.8571584309309559 594
596 4 440.4581950690324 211.1020338922749 28.791345 0.8571584309309559 595
597 4 377.0336170392563 284.94697662921834 23.3109525 0.877449771521939 333
598 4 375.46375712094624 280.1777347396256 20.062927499999997 1.2619349405883284 597
599 4 374.7683203637851 277.4146321280632 18.4173 1.2619349405883284 598
600 4 374.84786987666865 274.59683922639346 16.6814175 1.098945446456897 599
601 4 375.56381549262 272.1314258075748 14.357309999999998 1.430120012279962 600
602 4 376.58490806814785 269.84251287046635 11.9191875 1.4115626024776113 601
603 4 377.8956105890172 267.5442777248169 9.7553775 0.9146391687949691 602
604 4 380.2740167281196 265.9980340681441 8.071205999999998 1.0129760392914853 603
605 4 382.61264811078024 264.3610542483386 6.441913499999999 0.7861480610710563 604
606 4 384.4391795042534 262.04106728276 5.156019 0.8840001767234387 605
607 4 385.8710707361561 259.3941815376759 4.129768499999999 0.8780774668970354 606
608 4 387.26256573104774 256.6205137564337 3.907596 0.797204200400722 607
609 4 388.49558318074185 253.7946416073617 3.3956999999999997 0.9173612536889508 608
610 4 389.56701568239123 250.93769542981963 2.6154314999999997 0.9227432754199743 609
611 4 390.5334179678118 247.98441976402017 2.63507475 1.0297808738881218 610
612 4 391.3469360331593 245.0205789285409 2.0280232499999995 0.9648175099685059 611
613 4 391.62349488654326 239.45522042954386 1.3834259999999998 0.9648175099685059 612
614 4 373.5924791264761 289.9592174214474 24.936284999999998 1.0813824055655898 331
615 4 374.62786575510023 290.397361222876 24.522795 1.1564448287379923 614
616 4 376.5818006653009 292.26615329506853 22.488922499999997 1.1564448287379923 615
617 4 378.57799625422086 294.3972101675488 21.078172499999997 1.2479391981653898 616
618 4 380.8725025164539 296.4412597603128 20.468167499999996 1.1221763901411528 617
619 4 383.59458741043574 297.895524292714 19.986285 1.1097405639474138 618
620 4 386.5379193871247 298.8265021856785 19.51158 0.9793663700982123 619
621 4 389.6409718701501 298.80537184631885 19.723852499999996 0.9350610203055266 620
622 4 392.73159474178743 298.93899016874036 19.33239 0.8017720825858284 621
623 4 395.8296753802576 298.73825194482345 19.156252499999997 0.8017720825858284 622
624 4 398.9277560187278 298.53751372090653 18.9800325 0.8017720825858284 623
625 4 402.02583665719794 298.33677549698956 18.803895 0.7405935353338721 624
626 4 405.1189454511129 298.553672215711 19.0640175 0.9954316428172602 625
627 4 408.15612099378166 299.18323203251543 19.32414 0.6659040005031109 626
628 4 411.2417720208637 299.5368544765053 19.449704999999998 0.7133167531428077 627
629 4 414.3392311787645 299.3081496269653 19.56966 0.7133167531428077 628
630 4 417.43669033666527 299.0794447774253 19.689615 0.9644259772097824 629
631 4 420.52234136374733 299.43679610483156 19.801732499999996 1.0531982617431983 630
632 4 423.49053256321247 300.3541014252693 19.9000725 0.7319300961964049 631
633 4 426.3611513132814 301.5349145071335 20.0995575 0.7319300961964049 632
634 4 429.2311485827809 302.7163490695672 20.2990425 0.959876739441758 633
635 4 432.17448055946994 303.7020172526391 20.48343 1.1218967238849218 634
636 4 434.58520368818125 305.6360647846189 20.91408 0.8636342584641273 635
637 4 436.98225424436566 307.5862708114031 21.344647499999997 0.9279699270086471 636
638 4 439.46258319685 309.452576961318 21.5456175 0.6433069669996456 637
639 4 442.2443302254944 310.826049019697 21.774637499999997 0.8827074971390821 638
640 4 445.0366424238187 312.18398406384085 21.60807 0.8827074971390821 639
641 4 447.82895462214293 313.54191910798477 21.441584999999996 0.8827074971390821 640
642 4 450.6206453398978 314.8998541521286 21.2750175 0.8927692675577042 641
643 4 453.5925654227793 315.7960291332067 21.077099999999998 0.7040131890188563 642
644 4 457.5663121835372 317.50075033507704 20.44449 0.7040131890188563 643
645 3 296.92352868216886 297.99433970324895 20.754195 0.6145479536505569 361
646 3 293.19464526575547 297.5903773331375 20.0685375 0.8608624551245934 645
647 3 290.24012663881723 296.9856767391091 19.0745775 0.8608624551245934 646
648 3 287.285608011879 296.38159762565016 18.0806175 0.8608624551245934 647
649 3 284.4982676581099 295.20264898549414 17.146717499999998 0.8718315871745429 648
650 3 281.5120535221322 294.964621927413 16.050292499999998 0.8059919356520697 649
651 3 278.4897935131291 294.9596500828578 15.09024 0.7334402939800523 650
652 3 275.4625616595708 294.36054281395405 14.604315 0.7334402939800523 651
653 3 272.4359512865819 293.7614355450503 14.118472499999998 0.7813378014638829 652
654 3 269.5814910313174 292.58124394375545 13.662989999999999 0.7813378014638829 653
655 3 266.7276522566223 291.4010523424606 13.2075075 0.5471875391747565 654
656 3 263.65753824377526 290.9653944633096 12.932535 0.5777407669277094 655
657 3 260.5569716830275 290.91194713434106 12.668535 0.6147660933304171 656
658 3 257.5129598540953 290.2879806426612 12.684539999999998 0.6147660933304171 657
659 3 254.46894802516317 289.66463563155077 12.700545 0.6727837904063937 658
660 3 251.36775998384599 289.5906794437919 12.453045 0.6727837904063937 659
661 3 248.2671934230982 289.516723256033 12.2056275 0.7174123100951686 660
662 3 245.21510234676379 288.954283340724 12.421695 1.1024257376455497 661
663 3 242.77703407299882 287.05379575949195 11.999625 0.8086767317118874 662
664 3 240.5975017161052 284.8742634025983 11.480039999999999 0.8997609239634795 663
665 3 238.11717276362083 281.8600826409974 10.46661 0.8997609239634795 664
666 3 323.7466300575695 291.3196383878689 24.9456075 1.0771687673050427 352
667 3 322.4993185547793 288.48382254968647 24.29394 0.8971879944061542 666
668 3 320.66595087504265 286.0432683536439 23.519759999999998 0.8971879944061542 667
669 3 319.08925467046913 283.36841598293665 23.362184999999997 1.0867582124909192 668
670 3 318.00849996027864 280.45491507357895 23.379675 0.9963887228941396 669
671 3 318.4572089313871 277.3835580995931 23.194544999999998 0.9235884889943613 670
672 3 318.6660264027063 274.29169226681694 22.884674999999998 0.9235884889943613 671
673 3 318.8754653545948 271.2004479146102 22.574722499999996 1.0287865049770784 672
674 3 318.8182891422098 268.10236727614006 22.2648525 1.3595260344015618 673
675 3 317.11605386261704 265.51017182116334 21.9954075 1.121952657136168 674
676 3 314.7202462675714 263.5332421298948 21.8945925 0.8476249189963256 675
677 3 311.8956170796382 262.23931958439937 21.824962499999998 0.8476249189963256 676
678 3 309.07098789170504 260.9453970389039 21.755332499999998 0.7929284140832347 677
679 3 306.2227424421346 259.71237958920983 21.957292499999998 0.9395729692393869 678
680 3 303.21912685021357 259.04615241881066 22.5352875 0.9395729692393869 679
681 3 300.2751733929552 258.0698064442797 22.7946675 0.862148919903256 680
682 3 297.21562454978795 257.52849686833036 22.8733725 0.862148919903256 681
683 3 294.1566971871901 256.987187292381 22.951994999999997 0.9178211493103086 682
684 3 291.07042467953863 256.7056565944418 23.2548525 0.8564188690533674 683
685 3 287.9897454970117 256.71497880298284 23.7932475 0.6509014595577409 684
686 3 285.0488994426003 257.7074832723182 23.5886475 0.7438687379346219 685
687 3 282.180766614809 258.66642779090586 22.6403925 0.7238197747657057 686
688 3 277.9074662195992 259.7403462148329 21.603367499999997 0.7238197747657057 687
689 3 341.01322471727195 296.49657153098957 27.589154999999998 1.3491659533096265 346
690 3 339.7491332391078 293.74279112796825 28.212690000000002 1.1742440322456722 689
691 3 339.0313231814482 292.38796348667137 28.5464025 1.1512741104005657 690
692 3 336.4378847653327 291.3370398438122 30.339704999999995 0.9263727219452834 691
693 3 333.5871533934845 291.6278927502924 31.936574999999998 0.9474036244138551 692
694 3 330.7625242055514 291.8273880130705 33.634919999999994 0.7254356242461515 693
695 3 327.90495654743995 291.5091899615366 35.1985425 0.5657244401183171 694
696 3 323.6248198659667 291.52472697577167 36.932114999999996 0.5657244401183171 695
697 3 318.8319617147366 300.84817847794403 19.929195 1.310472573058643 407
698 3 316.1838330085137 301.21050164990555 19.852635 0.751146275402322 697
699 3 313.1665448440658 301.94136279952255 20.026049999999998 0.751146275402322 698
700 3 310.0840012198307 302.23532310884985 19.684665 0.6816833921602339 699
701 3 307.005186479012 302.4845368171801 19.238339999999997 0.817725488802384 700
702 3 303.9257502576239 302.73375052551046 18.792015 0.9114571882796296 701
703 3 300.8183474106127 302.7356149672186 18.833595 0.6770906507523513 702
704 3 297.7376682280858 303.0848870472227 18.559034999999998 0.7784292723990803 703
705 3 294.6669327346694 302.9755064670079 17.945482499999997 0.7784292723990803 704
706 3 291.59681872182233 302.54979227696737 17.648317499999997 0.8608003070676532 705
707 3 288.50495288904614 302.7008120553321 17.287874999999996 0.8892454727291935 706
708 3 285.5224676364848 303.16132915725916 16.3062075 0.9243964137345841 707
709 3 282.4641617544564 303.18867430231285 15.57798 0.9408345747952734 708
710 3 279.3766462856661 302.94940428309303 15.233624999999998 1.0383075873003207 709
711 3 276.28043008890415 302.9487828025236 14.8787925 1.0383075873003207 710
712 3 273.1848353727116 302.9487828025236 14.5240425 0.8411988099087064 711
713 3 270.1153428404339 302.59951072251954 14.080522499999999 0.8411988099087064 712
714 3 267.0458503081563 302.2502386425155 13.637085 0.849104042751503 713
715 3 264.0242117797226 301.54547967681333 13.412025 0.849104042751503 714
716 3 261.0025732512889 300.8407207111112 13.1868825 0.849104042751503 715
717 3 257.9803132422858 300.1359617454091 12.961822499999998 0.8687428287446138 716
718 3 254.9021199820365 299.9992360201406 12.4313475 0.9542336958715857 717
719 3 251.80031046014992 300.01353007323684 12.1767525 0.9535997856907954 718
720 3 248.74759790324615 299.43493166312334 12.1511775 0.9753764648426498 719
721 3 246.07088109083068 297.93281312687816 11.5053675 0.9753764648426498 720
722 3 243.39478575898465 296.43131607120233 10.859639999999999 0.9753764648426498 721
723 3 240.51298035866648 295.37479910321855 10.21383 1.1751327494599175 722
724 3 237.55473284831183 294.7756918343148 9.232987499999998 1.1748592980093806 723
725 3 234.78852283390245 293.61041576668555 8.166658499999999 0.8134497024848966 724
726 3 232.40700929195307 291.9871085194069 6.623438249999999 0.8134497024848966 725
727 3 230.12120375769163 290.42905673191547 5.141961 0.8134497024848966 726
728 3 264.02234733801436 334.37643371662546 34.546215 1.4807147454349983 439
729 3 260.88200602082486 336.81450199039045 35.26940999999999 0.8951619677499029 728
730 3 258.42777925225545 338.70877476592847 35.553869999999996 0.8951619677499029 729
731 3 255.97355248368598 340.6030475414665 35.8384125 0.6368684283006383 730
732 3 253.61006187824927 342.5619542962223 36.4743225 0.6687379518995853 731
733 3 251.02035234555012 344.27164734264784 36.693772499999994 0.6687379518995853 732
734 3 245.84155476072127 347.691033435499 37.13259 0.6687379518995853 733
735 3 350.11542913673713 330.06149412326573 28.92681 0.9795030958234807 508
736 3 351.02776261261965 331.4038921531745 29.278837499999998 1.2445148402279835 735
737 3 352.23405639782936 334.11106151349065 30.51873 1.2445148402279835 736
738 3 354.9586272140888 335.10294450225666 32.0019975 0.9374040020521731 737
739 3 357.58811150322964 336.33906935479774 33.464475 0.9252789161431355 738
740 3 360.0560108443259 338.2010251407268 36.65343 0.9367514474543007 739
741 3 350.11542913673713 330.06149412326573 28.92681 0.9795030958234807 508
742 3 349.05704772704513 328.5892066543518 28.7732775 0.7969866822014312 741
743 3 354.92817466618806 330.46234909053015 27.703664999999997 0.7969866822014312 742
744 3 356.48871237595705 333.13844442237615 27.3798525 1.2603253059135764 743
745 3 357.53093529084464 336.04635200660925 26.9308875 1.206057622593373 744
746 3 359.20147506139784 338.65967780094564 26.681242499999996 1.3865355799477832 745
747 3 361.67248180534114 340.53717060110984 26.4733425 0.7515502377724336 746
748 3 364.19258551426725 342.3537583054726 26.381684999999997 0.7808033281741968 747
749 3 366.4690688399877 344.44628338264994 25.974134999999997 0.8516458982803581 748
750 3 368.30554392257125 346.9303412185506 25.5275625 0.9303999160350098 749
751 3 370.57456948145887 349.0210018540198 25.033222499999997 0.9210342038541182 750
752 3 372.88150535508 351.08431734443525 24.6692325 0.967918698009823 751
753 3 375.51036816365144 352.7405630618922 24.72789 0.967918698009823 752
754 3 378.13923097222283 354.39680877934916 24.786547499999998 0.9335135336877152 753
755 3 380.79108856186224 355.9983642066987 24.468674999999998 0.9335135336877152 754
756 3 383.4429461515016 357.60054111461767 24.1508025 0.9181878228462559 755
757 3 386.3620403859839 358.64835735462987 23.89002 0.9305490713716663 756
758 3 389.390515200681 359.31582748616785 23.6328675 0.9305490713716663 757
759 3 392.41899001537814 359.9832976177059 23.375715 0.9720018253507957 758
760 3 395.50899140644606 360.27166460190847 23.16765 0.7246214847002346 759
761 3 398.6027216809304 360.56003158611117 23.0898525 0.9465149071996098 760
762 3 401.70142379997 360.4873183594911 22.799205 0.7047092472565868 761
763 3 404.7758881768028 360.9235977192115 22.656975 0.7047092472565868 762
764 3 407.8509740342051 361.36049855950125 22.514745 0.7047092472565868 763
765 3 414.0005242684403 362.233057278942 22.230285 0.7047092472565868 764
766 3 415.4597606453967 362.6339122462064 21.7249725 0.6769663546384709 765
767 3 416.70272178420123 363.8768733850109 21.587527499999997 0.6492234620203549 766
768 3 419.4993843465113 366.05205537791875 21.45 0.621480569402239 767
769 3 420.74234548531575 366.05205537791875 21.45 0.621480569402239 768
770 3 422.6067871935225 366.05205537791875 21.45 0.707288391619606 769
771 3 424.4712289017292 367.91649708612545 21.45 0.7930962138369733 770
772 3 426.95715117933815 370.4024193637344 21.45 1.0609356948322561 771
773 3 429.4430734569471 372.88834164134335 21.45 1.0002605468415156 772
774 3 431.3075151651538 374.7527833495501 21.587527499999997 0.8789040360543403 773
775 3 433.7244530995591 377.1697212839554 22.12221 0.7659996610110356 774
776 3 435.03639858156725 378.4816667659635 22.275 0.7047092472565868 775
777 3 436.57704891311545 379.4803860409929 22.275 0.7047092472565868 776
778 3 345.3001976850086 318.715123367689 28.919302499999997 1.4434942741334984 504
779 3 345.6320683090694 318.7486833184367 30.426577499999997 1.3795625679590902 778
780 3 347.1602890292295 320.6528997830852 32.978055 1.1872578353689551 779
781 3 348.4473752884615 322.9113601722929 35.237317499999996 1.0107573536587193 780
782 3 350.1707409074139 325.46999567652193 35.7321525 0.7158772530887451 781
783 3 352.45095311655075 328.0572192869435 36.3584925 0.7158772530887451 782
784 4 377.8956105890172 267.5442777248169 9.7553775 0.9146391687949691 603
785 4 375.37426391895235 269.1010865511695 7.3562527499999995 0.816923778867855 784
786 4 372.88834164134335 269.7225671205717 6.46249725 0.7192021741350471 785
787 4 372.26686107194115 270.34404768997393 5.01874725 0.621480569402239 786
788 4 368.5379776555277 269.7225671205717 3.6437527499999995 0.621480569402239 787
789 4 364.80909423911424 270.9655282593762 2.0625 0.707288391619606 788
790 4 363.5661331003098 272.8299699675829 0.825 0.7930962138369733 789
791 4 360.53206496048807 274.8578610655424 0.0 0.8789040360543403 790
792 4 383.59458741043574 297.895524292714 19.986285 1.1097405639474138 619
793 4 385.836889304839 302.4484909441548 17.359485 1.3097454407924425 792
794 4 388.434056604371 303.8275563276584 16.026284999999998 1.111723086963807 793
795 4 391.2524709866101 304.5323152933605 14.5631475 1.1534927960333314 794
796 4 394.044161704365 304.7268387115834 12.770669999999999 1.255477757472239 795
797 4 396.9253456241138 305.9697998503879 10.7716125 1.255477757472239 796
798 4 394.64016157042175 310.11880413171724 8.6899725 0.621480569402239 797
799 4 393.39720043161725 313.22620697872844 7.988747249999999 0.621480569402239 798
800 4 392.775719862215 315.7121292563374 7.232502749999999 0.621480569402239 799
801 4 392.775719862215 319.44101267275084 6.6550027499999995 0.707288391619606 800
802 4 393.39720043161725 321.30545438095754 6.39375 0.707288391619606 801
803 4 392.8919367286932 322.55214440317843 6.1875 0.7501954101311366 802
804 4 376.5818006653009 292.26615329506853 22.488922499999997 1.1564448287379923 616
805 4 375.70178417902736 294.05228845153056 19.415632499999997 1.4161242698570238 804
806 4 374.3208543538155 296.4741982304911 14.5181025 1.7307488081169071 805
807 4 373.7006167455521 297.68732830196427 8.73279 1.810932231181184 806
808 3 356.48871237595705 333.13844442237615 27.3798525 1.2603253059135764 744
809 3 358.56507895832993 332.3218189541816 26.9513475 1.003423882939773 808
810 3 361.5854745256248 331.6729932397257 26.507332499999997 1.003423882939773 809
811 3 364.43744885861173 330.4847223910286 26.063235 0.8914952323904296 810
812 3 367.2620780465449 329.20820130147644 25.772669999999998 0.8636466880755153 811
813 3 370.0084006827334 327.9366520564794 24.8367075 0.621480569402239 812
814 3 372.7485085132279 326.57623109005795 24.1141725 0.7721523186481177 813
815 3 375.62099170500505 325.4519727400093 23.6196675 1.1715281621573845 814
816 3 378.68054054817225 324.9373868285443 23.376292499999998 0.7714935492445514 815
817 3 384.8909958782088 325.05546813673067 23.11749 0.7714935492445514 816
818 3 386.56091416819265 325.034337797371 22.825027499999997 0.8789040360543403 817
819 3 389.6683170152038 325.034337797371 22.733369999999997 0.8789040360543403 818
820 3 392.1542392928128 324.41285722796874 22.7791575 0.8789040360543403 819
821 3 395.26164213982395 324.41285722796874 22.84788 0.8789040360543403 820
822 3 397.43682413273183 324.2059041983578 22.9854075 0.8789040360543403 821
823 3 402.4086686879497 322.8591558044631 23.099999999999998 1.3183591614843575 822
824 3 406.2338815926205 321.67212791690486 23.099999999999998 1.7578142869143747 823
