# Supplementary material for: Cross-Regional Gradient of Dendritic Morphology in Isochronically-Sourced Mouse Supragranular Pyramidal Neurons
Source: Front Neuroanat. 2018 Dec 4;12:103. doi: 10.3389/fnana.2018.00103 (PMC6288488; doi:10.3389/fnana.2018.00103)
Supplement: Supplementary file 3 [file Data_Sheet_1.ZIP › SWC reconstructions/X041.S5.Z2.C01-exported-000.swc]

# Exported from "Simple Neurite Tracer" version 3.1.6-SNAPSHOT-b9f15e3b69824d8d9ebdf26f302be1ac12e484dc on 2018-06-22T15:09:47.294
# https://imagej.net/Simple_Neurite_Tracer
#
# All positions and radii in microns
# Voxel separation (x,y,z): 0.621480569402239, 0.621480569402239, 0.825
#
1 1 358.2108350337707 254.6771440159129 42.3014625 0.9840647632028933 -1
2 1 351.93636720508573 259.094627903224 41.25 0.621480569402239 1
3 1 358.2108350337707 254.6771440159129 42.3014625 0.9840647632028933 1
4 1 365.0520931417505 249.86999181158657 44.137499999999996 0.9322208541033584 3
5 4 358.2108350337707 254.6771440159129 42.3014625 0.9840647632028933 1
6 4 366.3870334048265 249.8457540693799 35.475 1.242961138804478 5
7 4 368.5379776555277 249.83518889970006 35.475 1.242961138804478 6
8 4 371.66961824474555 248.71714535534545 34.0638375 1.1621127315309405 7
9 4 374.38175944961694 247.53881819575878 32.7976275 1.2001349127669696 8
10 4 377.0920362127801 246.42326057368177 31.4266425 1.4579126233436304 9
11 4 380.06084889281465 245.60663510548724 30.873645 1.3771574381555034 10
12 4 382.84508184373664 244.30028294860372 30.2825325 1.381750179563386 11
13 4 385.7821990147316 243.538969251086 29.390377499999996 1.260772771923546 12
14 4 388.68264883213186 242.5203625978357 28.791345 1.3230513397833445 13
15 4 391.5880704940874 241.7124378576128 27.79359 1.4125631861943488 14
16 4 394.0876653442231 240.36444650257934 26.1202425 1.0482947800506146 15
17 4 396.2143718527176 238.53294326455097 24.3494625 0.9777940242576245 16
18 4 397.38524124547143 236.34408869911624 21.868275 1.108416810334587 17
19 4 398.7506340564482 233.831442757023 20.2543275 1.3458845359031828 18
20 4 400.3397598724097 231.43252775913035 18.696315 1.3222931334886736 19
21 4 402.600706183895 227.77822201104522 16.328895 1.6524298267608368 20
22 4 405.13758986819494 224.36753664616572 13.78938 1.328501724377002 21
23 4 406.58563959490215 221.97794385681408 11.98428 1.2697966697912666 22
24 4 408.14306990182416 219.40750022176644 10.936282499999999 0.9506415381804408 23
25 4 410.27101937145744 217.24164043739964 10.061039999999998 1.518134090518707 24
26 4 412.53569456635915 215.36228319552725 8.7346875 1.518134090518707 25
27 4 414.7997482806916 213.48354743422428 7.4083845 1.213248152781357 26
28 4 416.9059459303957 211.46622150594462 5.9859525 1.2653965873598987 27
29 4 418.93818739234104 209.31092689125765 4.73943525 1.3308695653464244 28
30 4 420.591325706951 206.77031432354133 3.8313082499999997 1.3169919042316727 29
31 4 422.3998341639116 204.33162456920692 2.95271625 0.926559166116104 30
32 3 358.2108350337707 254.6771440159129 42.3014625 0.9840647632028933 1
33 3 351.7033119915599 250.4616413136575 45.2340075 0.950983352493612 32
34 3 348.25036594796103 246.88750655902524 45.438195 0.950983352493612 33
35 3 346.1951297049478 244.55757590433623 45.423179999999995 0.7862412831564665 34
36 3 344.62713422834594 241.87464428622675 45.3937275 0.6950265799852998 35
37 3 343.3966027009296 239.02764179779513 45.655582499999994 0.942083750739772 36
38 3 342.6906007740886 236.00289586651442 45.755737499999995 0.6010792267504717 37
39 3 342.433307818356 232.90605818918306 45.770669999999996 0.8703400338079775 38
40 3 342.17539338205415 229.80984199242113 45.8379075 0.8916816765612504 39
41 3 341.1350349088748 226.22887095152544 45.8865 0.8916816765612504 40
42 3 358.2108350337707 254.6771440159129 42.3014625 0.9840647632028933 1
43 3 348.803483654729 254.55409086317127 42.833009999999994 0.8339647760808645 42
44 3 343.23377479174616 254.25578018985817 42.2839725 0.8339647760808645 43
45 3 340.3588056776914 253.10790557817225 41.9209725 0.8538645839131241 44
46 3 337.7436154416468 251.4591176275481 41.5033575 0.8210441950429919 45
47 3 335.1750362483073 249.78422749300907 40.836675 0.9606349457364288 46
48 3 332.57849042934475 248.44493686594723 39.4322775 1.1523244125628553 47
49 3 329.62024291899013 248.14227582864837 38.235119999999995 0.7543904039746018 48
50 3 326.6601309669272 248.58166259121575 37.123845 0.8985117480189809 49
51 3 323.65900129728385 249.0651744742107 36.26634 0.9354711974813321 50
52 3 320.723748567997 249.91660285429174 35.5244175 0.8892143987007235 51
53 3 358.2108350337707 254.6771440159129 42.3014625 0.9840647632028933 1
54 3 356.20966760029546 262.9254341330194 46.0745175 0.6884451007553302 53
55 3 354.1805335411972 268.12598353777736 45.6192825 0.6884451007553302 54
56 3 353.0531677883015 271.01586818549777 45.36642 0.6884451007553302 55
57 3 351.9686841946946 273.92750465314725 45.359984999999995 0.5998076775054746 56
58 3 351.40873020166316 276.98270313232865 45.236565 0.8938941473883224 57
59 3 350.79595036023255 280.0292008835384 45.185332499999994 0.8611918398263765 58
60 3 349.9718671252052 282.9607247294088 44.364622499999996 1.7557758306467353 59
61 3 348.4411604827675 285.620040085881 43.7151825 1.2064491553520964 60
62 3 347.3672420588404 288.5211113838506 43.323224999999994 0.8818374243419189 61
63 3 346.3629294586864 291.45263522972095 43.013684999999995 0.9441035625903292 62
64 3 345.5556261990329 294.4320130794353 42.539557499999994 0.7695545298680163 63
65 3 345.424493798889 297.52077150936447 42.124829999999996 0.7695545298680163 64
66 3 345.2933613987451 300.60952993929357 41.71002 0.9169510765131454 65
67 3 344.9229589793814 303.6908306023899 41.919405 0.9169510765131454 66
68 3 344.55255656001765 306.77213126548617 42.128789999999995 1.001733455790999 67
69 3 343.23626071402373 309.57998047804546 42.390975 0.7677335917996678 68
70 3 342.0734705686722 312.43630517501816 42.8948025 0.7086929377064551 69
71 3 341.4992225225445 315.45545778117423 43.5076125 0.9932999644642104 70
72 3 341.1449785979852 318.48517555701017 44.29194 0.8649766564940361 71
73 3 341.3457168219021 321.5080570465827 45.21165 0.7590017897995663 72
74 3 341.40848635941177 325.69621460378437 46.7713125 0.7590017897995663 73
75 3 358.2108350337707 254.6771440159129 42.3014625 0.9840647632028933 1
76 3 354.26505489863587 253.9568480359757 33.1688775 1.0813202575086496 75
77 3 348.9868204227027 251.61386628932928 30.119925 1.0813202575086496 76
78 3 346.3480139250207 250.44299689657547 28.595489999999998 1.0813202575086496 77
79 3 343.95966409680796 248.7954519070901 27.116347499999996 0.9168329952049591 78
80 3 341.21396294118887 247.64695581483477 25.931895 1.2280642495559062 79
81 3 338.473233630125 246.65880170948523 24.4968075 1.2480262054451061 80
82 3 335.9220558927288 245.6035277026402 22.604834999999998 1.2489273522707394 81
83 3 333.60952669398307 243.7682955811954 21.31734 1.1983761227555614 82
84 3 331.51824457794453 241.67079865946283 20.070104999999998 0.842740081720824 83
85 3 329.43131282589184 239.50804627794304 19.019385 0.8930489338139354 84
86 3 326.9491194316993 237.78343769785184 18.064529999999998 1.2750730398254917 85
87 3 324.04121184746623 237.02088103919527 17.0188425 1.182267346396655 86
88 3 321.1003657930548 236.7200844436046 15.748755000000001 1.2497539214280444 87
89 3 318.1359034770061 236.06069355946883 14.87277 0.7987827610470037 88
90 3 315.17827744722086 235.21734442679 14.283555 0.8869894982622635 89
91 3 312.3281675559422 234.17387855076365 13.401794999999998 1.1718948356933319 90
92 3 309.42771773854196 233.43307371203616 12.29382 1.081947952883746 91
93 3 306.6876099080475 232.77368282790042 10.556205 1.6037119649253955 92
94 3 304.618079611938 231.46546622930867 8.015881499999999 1.221861873473272 93
95 3 301.58774035553273 229.45684102900063 4.55362875 1.221861873473272 94
96 3 358.2108350337707 254.6771440159129 42.3014625 0.9840647632028933 1
97 3 359.7732371852479 262.5040703069647 45.83477249999999 0.9345576210443108 96
98 3 363.300760897175 266.0042488738381 45.628769999999996 0.9345576210443108 97
99 3 365.59899604282447 268.07688657279454 45.2615625 0.7813626606866589 98
100 3 367.84191941779716 270.2278308234957 45.203152499999995 0.7813626606866589 99
101 3 370.0842213122005 272.3781535936275 45.144825 0.7813626606866589 100
102 3 372.3265232066037 274.5290978443286 45.086414999999995 0.9518720697078572 101
103 3 374.29164476705364 276.92055507538845 44.7220125 1.1045884900270695 102
104 3 375.77449740564737 279.6308318385516 44.279647499999996 0.7370262368655033 103
105 3 377.1448620611793 282.3771544747401 43.637055 0.6803844977701832 104
106 3 378.97015049351364 284.89042189740275 43.501012499999995 0.6803844977701832 105
107 3 380.7948174452786 287.40306783949603 43.36497 0.876039010629396 106
108 3 382.1409443586039 290.2022163240837 43.220347499999995 0.8427525113322121 107
109 3 383.8208063376982 292.80497694874026 43.5340125 0.8427525113322121 108
110 3 385.5012897973618 295.40835905396625 43.84776 0.9886637194164697 109
111 3 386.98289947481675 298.1397661564891 43.8232575 0.7233288051158778 110
112 3 387.89958331468506 301.10298551139897 44.069355 1.2214206222689963 111
113 3 388.500555025297 305.70629208896133 44.4783075 1.0070346850479999 112
114 3 388.76717018957055 311.8055023970749 43.60413749999999 1.0365736565116883 113
115 3 389.2867279455908 316.1359790046697 41.679247499999995 1.226933154919594 114
116 3 390.27363908980163 318.5858554092533 39.667402499999994 1.226933154919594 115
117 4 394.0876653442231 240.36444650257934 26.1202425 1.0482947800506146 16
118 4 397.8153057994978 237.50439292219022 25.547279999999997 1.053676801781638 117
119 4 400.2564814761098 235.68656225668866 24.715184999999998 1.053676801781638 118
120 4 402.8120095774918 233.95573887090345 24.2392425 1.0021374181611102 119
121 4 405.36753767887376 232.22429400454882 23.7633825 1.0021374181611102 120
122 4 408.10515958709067 230.82844864567136 23.153129999999997 1.0018639667105733 121
123 4 410.5152612352325 228.92671810330054 22.51458 0.9322208541033584 122
124 4 413.05338788067127 227.1946517563765 21.900779999999997 1.1138609801225507 123
125 4 415.59151452611 225.46258540945246 21.286979999999996 1.1138609801225507 124
126 4 418.1302626521182 223.73114054309784 20.67318 1.1138609801225507 125
127 4 420.66838929755687 221.99907419617375 20.059379999999997 1.1138609801225507 126
128 4 423.2065159429957 220.26762932981913 19.44558 1.1138609801225507 127
129 4 426.0336310532064 219.0756295977056 18.7889625 0.8258295954273892 128
130 4 429.11679615801097 218.69217608638448 18.786982499999997 0.8258295954273892 129
131 4 432.20058274338487 218.3093440556327 18.78492 1.0965030278191463 130
132 4 435.2657249116767 217.897302438119 19.191809999999997 0.8510741361565081 131
133 4 438.3072508183313 217.32367587256073 19.548622499999997 0.8510741361565081 132
134 4 441.3493982055552 216.74942782643305 19.9055175 0.9652774055898635 133
135 4 444.4058396458754 216.21495453674714 19.6722075 1.004554977576085 134
136 4 447.49956992035976 216.2851818410896 19.3027725 0.7468332002506706 135
137 4 450.5069143956972 215.71341971723953 18.592365 0.7468332002506706 136
138 4 453.51363739046525 215.14165759338945 17.8819575 0.9817279962619408 137
139 4 456.6061247038108 215.18702567495586 17.4765525 1.0532541949944445 138
140 4 459.69426165317054 215.5058452070592 17.295052499999997 0.8105411734200941 139
141 4 462.76686158829517 215.76997444905513 16.794195 0.8861629291049585 140
142 4 465.8649422267653 215.94088160564075 16.5715275 0.9275162461929835 141
143 4 468.9412710453064 215.50646668762857 16.4731875 0.9322457133261345 142
144 4 471.92562073957595 214.7700122128869 15.8697 1.0324097366966933 143
145 4 474.9907629078678 214.36604984277548 15.454229999999997 1.0324097366966933 144
146 4 478.05590507615966 213.96208747266402 15.0388425 1.010365820899996 145
147 4 480.8227365711384 212.60912427307534 14.491125 1.1496831201428959 146
148 4 483.4975889418456 211.15672418238233 13.661834999999998 1.0805185475741208 147
149 4 485.69700867696014 209.1599071128929 12.451972499999998 1.1479305449371815 148
150 4 488.25688714232797 207.49496066746434 11.68728 0.9310400410214942 149
151 4 491.2194850166685 206.60624345321912 11.2878975 0.9310400410214942 150
152 4 494.1820828910089 205.7181477195433 10.8885975 0.9138063848319701 151
153 4 497.0949623197972 204.72004992508332 10.337002499999999 0.8723909196870049 152
154 4 499.9077833769117 203.40251111795055 10.196752499999999 0.8237103466857274 153
155 4 502.90456268256935 202.6300107701836 9.827895 0.820503506947612 154
156 4 505.9920781513597 202.28260313188775 9.85644 0.9348745761347059 155
157 4 509.06157068363734 201.80282013230922 9.765524999999998 1.2114769331585604 156
158 4 512.0943958623203 201.19066177144802 9.3786825 0.9907581089353553 157
159 4 514.8065370671917 199.6835713906476 9.16179 0.9907581089353553 158
160 4 517.5192997526324 198.17648100984715 8.94498 0.7668200153626465 159
161 4 520.4185066088938 197.06403079061715 8.79252 1.1009466138903723 160
162 4 523.2046040015241 195.74152013892916 8.287372499999998 1.1009466138903723 161
163 4 525.990079913585 194.41838800667182 7.7821755 1.0792507272125402 162
164 4 529.0421709899193 193.91933910944184 7.37560725 1.0792507272125402 163
165 4 532.0936405856844 193.42029021221182 6.969047249999999 0.92544050109118 164
166 4 534.9816607916965 192.2780089256505 7.112226 1.0027278247020424 165
167 4 537.6055517557128 190.63294985844277 7.452026999999999 0.8413231060225869 166
168 4 540.0411341072002 188.73246227721074 7.897015499999999 1.0035357494422652 167
169 4 542.4872816283673 186.93203306765247 8.767192499999998 0.7797965296517653 168
170 4 546.8985507099845 188.7411630051824 10.638952499999998 0.7797965296517653 169
171 4 391.5880704940874 241.7124378576128 27.79359 1.4125631861943488 15
172 4 394.11687493098503 241.03750995924196 29.427915 1.3970634607934571 171
173 4 397.0521276602718 240.3041628873473 30.366517499999997 1.3970634607934571 172
174 4 400.1290779593823 239.87223389161275 30.4501725 1.1978478642715693 173
175 4 403.22094379215844 239.56584397089745 30.508912499999997 0.6727651459893117 174
176 4 406.25811933482714 239.06865951537566 31.077749999999998 0.6668424361629084 175
177 4 409.3307192699519 238.96114337686907 31.6785975 0.6598569945628272 176
178 4 412.42196362215856 238.76724143921555 31.349999999999998 0.7239751449080561 177
179 4 415.49953540183844 238.44780042654284 30.9705825 0.6898372172307913 178
180 4 418.51060876059233 237.68089340390046 30.906975 0.6898372172307913 179
181 4 421.5210606387768 236.91336490068872 30.8433675 0.740817268338857 180
182 4 424.6023613018731 236.5236965836735 30.717059999999996 0.740817268338857 181
183 4 427.68428344553877 236.13464974722768 30.590835 0.740817268338857 182
184 4 430.7655841086351 235.7456029107819 30.464609999999997 0.8437655246603377 183
185 4 433.86428622767465 235.95131297925406 30.321389999999997 0.6620321765557351 184
186 4 436.9636098272836 235.7524391970453 30.448852499999997 0.6620321765557351 185
187 4 440.063554907462 235.5529439342672 30.576314999999997 0.7881430136988373 186
188 4 443.08084307190984 234.81213909553972 30.587122499999996 0.7998019891808233 187
189 4 445.96637735564445 233.65804967815978 30.579697499999998 0.7998019891808233 188
190 4 448.85129015880966 232.50333878021044 30.572272499999997 0.9836545860270877 189
191 4 451.7896502909434 231.59970603229957 31.170975 0.8036054502655651 190
192 4 454.75162668471444 230.6886155175559 31.471852499999997 0.6650339277059478 191
193 4 457.723546767596 229.78436128907563 31.3565175 0.8206153734501043 192
194 4 460.71100386471255 228.93044698671696 31.33779 0.8950190272189403 193
195 4 463.8053556197663 228.65823849731876 31.212719999999997 0.8950190272189403 194
196 4 466.8990858942507 228.3860300079206 31.087732499999998 0.8950190272189403 195
197 4 469.99343764930444 228.1138215185224 30.9626625 0.8950190272189403 196
198 4 473.08716792378874 227.84099154855483 30.837674999999997 0.8950190272189403 197
199 4 476.1815196788425 227.56878305915666 30.712687499999998 0.8982631557912201 198
200 4 479.1677338148202 226.77142348861358 31.13748 1.1010274063643946 199
201 4 482.24965595848596 227.09894374868855 31.431509999999996 1.1010274063643946 200
202 4 485.33157810215164 227.42708548933294 31.7256225 0.8574753860213511 201
203 4 488.3339507329339 228.2250665404454 31.827345 0.6741261884363027 202
204 4 491.3357018831467 229.02304759155788 31.708379999999995 0.9721882695216164 203
205 4 494.4207314296594 229.39469297206043 31.673235000000002 0.9721882695216164 204
206 4 497.50576097617216 229.76695983313235 31.6381725 0.7124156063171746 205
207 4 500.5752535084498 230.17900145064604 31.304872500000002 0.878804599163236 206
208 4 503.59129871175884 230.92850701734514 31.337212499999996 0.8530939480070653 207
209 4 506.62971721556636 231.57236088724585 31.443719999999995 0.8768158613411488 208
210 4 509.67559348620676 231.8936663416268 32.143815000000004 0.8768158613411488 209
211 4 512.7208482762777 232.21559327657718 32.843827499999996 0.9666135888140783 210
212 4 515.7748037943203 231.99372471330057 33.5439225 0.7144043441392618 211
213 4 518.8032786090174 232.51887579444548 34.150875 0.7833886873429103 212
214 4 521.6819766064887 233.59900902406656 34.749247499999996 0.7833886873429103 213
215 4 526.345566799283 235.34785534636447 35.71854 0.7833886873429103 214
216 4 377.0920362127801 246.42326057368177 31.4266425 1.4579126233436304 10
217 4 374.7490544661337 243.1014469302268 30.916215 0.996805114875639 216
218 4 374.0592110340972 240.14568534214973 30.034042499999998 0.996805114875639 217
219 4 373.08907986526026 237.42049304532094 28.52685 1.1099518673410107 218
220 4 373.7689796081864 234.39326119176263 28.754137499999995 0.9521579507697823 219
221 4 374.23136115182155 231.32687606233196 28.488899999999994 1.0893124976311623 220
222 4 375.0380429309057 228.32698935382737 28.36845 0.7753529435805393 221
223 4 376.6290331885754 225.66332363336937 28.149495 1.1051043188996732 222
224 4 377.90617575869703 222.83061519803397 28.152382499999998 1.1469796796659961 223
225 4 379.0845029182837 219.9550246034098 28.1139375 0.9922807363303908 224
226 4 379.38157063045793 216.8650232123419 28.3022025 0.9922807363303908 225
227 4 379.67863834263227 213.77564330184336 28.4904675 1.140000452871609 226
228 4 379.5282400448369 210.67631970223437 28.2642525 1.0568463526855894 227
229 4 378.84834030191087 207.66151746006412 27.835582499999997 1.0634899799724993 228
230 4 378.23804638275783 204.69829810515427 26.8949175 1.1306160962736351 229
231 4 377.37543135242754 201.71581285259288 26.722244999999997 0.7270141848924332 230
232 4 376.13495613590067 198.89926291206194 26.149942499999998 0.8606822257594666 231
233 4 375.3748853995217 195.92734282918045 25.4935725 0.9629468534546051 232
234 4 375.1579886808004 192.84914956893115 25.01103 1.022894869179145 233
235 4 375.10454135183176 189.74361116362817 25.1361 0.8072100375680981 234
236 4 375.0293422029341 186.63682979718638 25.110689999999998 0.8072100375680981 235
237 4 374.953521573467 183.530669911314 25.08528 0.8914206547221014 236
238 4 374.2928877281924 180.49411584921464 25.059869999999997 0.9655695014574825 237
239 4 373.0816220984275 177.63716967167255 24.847432499999996 0.8572578678220604 238
240 4 371.7056641177709 174.85728708473633 24.60051 0.8957834483193052 239
241 4 369.81139134223287 172.3980884716117 24.4029225 0.9200895533886267 240
242 4 368.4174104250637 169.62131328752247 24.4182675 0.9264845884477757 241
243 4 367.11727307387423 166.80662778869973 24.699757499999997 0.9902049912285873 242
244 4 366.02284579115684 163.90244908788307 24.895695 1.0009690346906341 243
245 4 365.0284768801132 160.95849563062467 24.825075 1.0009690346906341 244
246 4 364.0341079690697 158.01516365393567 24.754455 0.7445772257837404 245
247 4 363.1422833519774 154.68154187966206 24.1524525 0.7445772257837404 246
248 4 377.0920362127801 246.42326057368177 31.4266425 1.4579126233436304 10
249 4 381.39392471418245 246.27099783417822 32.325397499999994 1.8378982730875473 248
250 4 384.3515507439677 246.85829697226333 33.321172499999996 1.8378982730875473 249
251 4 387.39991293688564 247.0397692985288 34.083142499999994 0.9171872391295183 250
252 4 390.44081736297085 246.66066615119342 34.76748 0.7227446133806398 251
253 4 394.9366078020266 247.4847493862208 35.9806425 1.6328531888246665 252
254 4 399.3770864704056 248.49403383093002 37.28868 0.8856160262038846 253
255 4 402.30488143285953 249.42439024332518 37.9055325 0.8856160262038846 254
256 4 405.2332978758829 250.35412517515093 38.5224675 0.9657808048510793 255
257 4 407.72419199804705 252.16387659325025 39.08091 1.0302221250923975 256
258 4 410.2474031098202 253.60757595597164 40.538354999999996 1.0528129437901688 257
259 4 413.01112720195187 253.30056455468696 42.380084999999994 0.8989716436403385 258
260 4 415.32862824525284 252.6753551018683 44.999377499999994 0.6847100025332227 259
261 4 416.0190931578587 252.52247088179536 47.729879999999994 0.6847100025332227 260
262 4 368.5379776555277 249.83518889970006 35.475 1.242961138804478 7
263 4 369.3210431729745 252.60947816151165 34.275285 0.9086170220774614 262
264 4 369.69766039803227 255.68580698005272 33.9762225 0.9086170220774614 263
265 4 370.00094291590057 258.7664861625796 33.6193275 1.0566350492919927 264
266 4 370.0929220401721 261.8397075782737 33.023925 1.0566350492919927 265
267 4 370.1849011644436 264.9135504745372 32.4285225 1.1536730253984582 266
268 4 370.5006132937 267.9954726182029 32.1148575 0.9600321095841087 267
269 4 371.3806297799735 270.95931345368217 31.70112 1.1438287731791268 268
270 4 372.4974303631893 273.85230550424956 31.435222499999995 0.8440638353336508 269
271 4 373.9479660121742 276.58806297075824 31.091774999999995 1.1751576086826936 270
272 4 373.4234364115987 279.5954074460957 30.320565 0.7943516045871657 271
273 4 372.26064626624714 281.89364259174516 29.7606375 0.7943516045871657 272
274 4 368.5379776555277 249.83518889970006 35.475 1.242961138804478 7
275 4 369.15945822492995 249.2137083302978 31.8312225 1.242961138804478 274
276 4 368.5379776555277 247.3492666220911 30.662527499999996 1.242961138804478 275
277 4 365.4305748085165 244.2418637750799 29.49375 1.242961138804478 276
278 4 363.83026234230573 243.2947273873109 29.081249999999997 1.242961138804478 277
279 3 343.3966027009296 239.02764179779513 45.655582499999994 0.942083750739772 37
280 3 340.5682446295799 237.64919789486095 44.8954275 0.9119481579294574 279
281 3 337.808870901434 236.35527534936548 44.0882475 0.9119481579294574 280
282 3 334.862431521898 235.56848094850224 43.2988875 0.7207745199756347 281
283 3 331.89113291958586 234.65863339489738 43.275704999999995 0.8483271920397503 282
284 3 328.89311065278946 234.0551757620078 42.5466525 0.8034687245402965 283
285 3 325.89446690542366 233.4517181291182 41.8176825 1.3538084131630612 284
286 3 323.3339669594865 232.77803319188618 39.6579975 1.023702793919368 285
287 3 320.36888316286837 231.87005007998954 39.39375 0.5530083261877778 286
288 3 317.3596742458227 231.21003771528436 38.855354999999996 0.6158685998605368 287
289 3 314.46046738956124 230.18459477577065 38.2657275 0.5937762085794259 288
290 3 311.5830123532289 229.40960850572608 37.09464 0.5937762085794259 289
291 3 308.70617879746595 228.6346222356815 35.923469999999995 0.8204786477248359 290
292 3 305.73115131173745 227.8329123011526 35.386559999999996 0.9384853782429331 291
293 3 302.6597943377516 227.60545041275137 34.8383475 0.9384853782429331 292
294 3 299.5884373637657 227.37736704378074 34.290135 0.769728544427449 293
295 3 296.5083796618082 227.30341085602188 33.75174 1.0030074909582734 294
296 3 293.46374635230666 227.07967785103708 32.985479999999995 0.962928209037523 295
297 3 290.4271922902073 226.63096887992867 32.34066 1.084458734384131 296
298 3 287.3595641996379 226.42152992804012 31.743937499999998 0.738623441928867 297
299 3 284.27826353654154 226.17666658369563 31.32228 0.6339350400130599 298
300 3 281.2485457607056 225.70931319550513 30.6493275 1.160559030107435 299
301 3 278.3841418163307 224.64658142182734 29.895030000000002 1.160559030107435 300
302 3 275.5203593525252 223.5832281675801 29.140815 0.7338815451843279 301
303 3 273.13449544659 221.71319313424874 28.232655 0.7338815451843279 302
304 3 270.7492530212242 219.8431581009174 27.324495000000002 0.6977673092963638 303
305 3 268.19993972553624 218.10736287057694 26.82042 0.8518323424511788 304
306 3 265.7811373494227 216.18450198884642 26.384242499999996 0.8518323424511788 305
307 3 263.3629564538786 214.2610196265465 25.9479825 1.0278107804831167 306
308 3 260.588667192067 212.86206686482205 25.897244999999998 0.7223841546503865 307
309 3 257.7049973500406 211.72289298110775 25.620375 0.9338802072236624 308
310 3 255.0376027461662 210.17105599931037 25.133377499999998 0.9338802072236624 309
311 3 252.37082962286118 208.61921901751296 24.6462975 0.6857292306670424 310
312 3 249.61456329756226 207.35947790333464 23.736569999999997 0.8177752072479361 311
313 3 332.57849042934475 248.44493686594723 39.4322775 1.1523244125628553 48
314 3 331.8706240607956 245.48482491388438 39.531277499999995 0.9700441615571787 313
315 3 330.62766292199115 242.99890263627543 39.4624725 0.9700441615571787 314
316 3 329.38470178318664 241.1344609280687 39.39375 0.8789040360543403 315
317 3 328.14174064438214 238.64853865045976 39.1187775 0.8789040360543403 316
318 3 327.30771372024435 237.80083915379512 38.981249999999996 0.8789040360543403 317
319 3 325.6558183667732 236.1626163728508 37.6291575 1.1216108428229967 318
320 3 323.8417165846881 233.72703402136344 37.7372325 1.3387810129949151 319
321 3 321.9269349503598 231.81225238703513 37.949999999999996 1.0847073266118918 320
322 3 320.06249324215304 229.9478106788284 38.2249725 0.8286386876010872 321
323 3 319.44101267275084 228.0833689706217 38.2937775 0.621480569402239 322
324 3 318.2894091776485 225.65089402198134 38.3625 0.621480569402239 323
325 3 316.33360982573964 224.35448555420825 37.949999999999996 0.7930962138369733 324
326 3 314.4691681175329 221.8685632765993 37.949999999999996 0.621480569402239 325
327 3 313.8476875481307 220.00412156839258 37.949999999999996 0.621480569402239 326
328 3 313.8476875481307 218.7611604295881 37.949999999999996 0.621480569402239 327
329 3 312.6047264093262 217.51819929078363 37.949999999999996 0.621480569402239 328
330 3 311.98324583992394 216.27523815197915 37.949999999999996 0.621480569402239 329
331 3 311.0510249858206 214.72153672847355 37.949999999999996 0.7501954101311366 330
332 3 309.19155512216906 211.82605875562854 38.3625 1.242961138804478 331
333 3 309.497323562315 210.06043245795675 38.981249999999996 1.0002605468415156 332
334 3 309.497323562315 207.5745101803478 39.1875 0.7930962138369733 333
335 3 309.497323562315 205.08858790273885 39.1875 0.707288391619606 334
336 3 309.9062577769817 204.52055466230522 39.39375 0.621480569402239 335
337 3 309.497323562315 202.6026656251299 39.4624725 0.8789040360543403 336
338 3 308.87584299291274 200.73822391692318 39.1875 0.8789040360543403 337
339 3 307.6328818541083 199.4952627781187 38.912527499999996 0.7930962138369733 338
340 3 306.07918043060266 197.9415613546131 38.775 0.6643875879137695 339
341 3 304.8362192917982 196.69860021580863 38.775 0.621480569402239 340
342 3 303.90399843769484 195.14489879230302 38.775 0.707288391619606 341
343 3 302.6610372988904 193.90193765349855 38.775 0.7930962138369733 342
344 3 301.10733587538476 192.34823622999295 38.775 0.8789040360543403 343
345 3 299.4206376100271 190.48193008007803 37.949999999999996 0.7501954101311366 344
346 3 298.93215388247694 188.3086125288784 38.775 0.7501954101311366 345
347 3 297.68919274367244 186.13343053597058 38.981249999999996 0.6858348823638408 346
348 3 298.10372028346376 183.95824854306272 39.095842499999996 1.0358030206056297 347
349 3 298.3106733130747 181.47232626545377 38.912527499999996 1.242961138804478 348
350 3 298.46790789713344 180.07958830942337 38.981249999999996 1.242961138804478 349
351 3 300.1751150212814 176.50048171023587 38.3625 1.0358030206056297 350
352 3 300.79659559068364 173.39307886322467 38.3625 1.0358030206056297 351
353 3 299.24289416717806 168.73197459270787 38.15625 1.242961138804478 352
354 3 297.1976016132753 166.34176032278685 37.949999999999996 1.242961138804478 353
355 3 309.42771773854196 233.43307371203616 12.29382 1.081947952883746 92
356 3 308.40103183788943 231.6121356436876 12.866534999999999 1.5039954075648063 355
357 3 306.10279669223996 229.52333944992668 12.739072499999999 1.5039954075648063 356
358 3 303.8045615465905 227.43392177559633 12.611609999999999 1.2165419997991886 357
359 3 301.27389266798457 225.71055615664395 11.9056575 0.7953024698583512 358
360 3 298.5076826535752 224.63601625214747 11.0004675 0.7953024698583512 359
361 3 388.500555025297 305.70629208896133 44.4783075 1.0070346850479999 113
362 3 389.86843375855136 309.16296701597656 44.290455 0.939336806623014 361
363 3 390.92930109052094 312.0777108864731 44.0445225 0.939336806623014 362
364 3 391.9895469419212 314.9924547569696 43.79859 0.939336806623014 363
365 3 392.50537581452505 318.0495176778592 43.516275 0.7551921139091307 364
366 3 393.23250808072567 321.0525117892108 43.07391 0.6862947779851984 365
367 3 393.6060179029364 324.12013987978025 42.642765 0.6082834295109824 366
368 3 393.7806539429384 327.18466056750276 42.0023175 0.8070235933972775 367
369 3 394.9968914172586 329.9838090520904 41.225497499999996 0.9104379601458099 368
370 3 396.7177711139334 332.5101275667105 40.4841525 0.9104379601458099 369
371 3 398.4386508106082 335.0364460813306 39.7428075 1.3280293991442564 370
372 3 399.49703222030024 337.94497514613306 39.376259999999995 0.9676763205877562 371
373 3 399.9444982302698 341.01881804239656 39.496545 1.0701646812878793 372
374 3 399.04583732691424 343.9807944361676 39.1387425 0.9452470868380294 373
375 3 397.1490786290986 349.0365388682548 41.07584249999999 0.9452470868380294 374
376 3 377.1448620611793 282.3771544747401 43.637055 0.6803844977701832 105
377 3 377.23870562715905 283.39513964742093 43.724999999999994 1.242961138804478 376
378 3 376.7918610977588 285.9904425052447 43.724999999999994 1.242961138804478 377
379 3 375.99574448835455 290.85290648024784 43.724999999999994 1.242961138804478 378
380 3 375.4420053010172 293.85155022761364 43.724999999999994 1.242961138804478 379
381 4 435.2657249116767 217.897302438119 19.191809999999997 0.8510741361565081 132
382 4 437.4862749861509 219.07935848112206 18.58626 0.9449549909704102 381
383 4 440.25372796169904 220.33785663416157 17.732632499999998 0.9449549909704102 382
384 4 443.19581697724925 221.0283215467675 16.772249999999996 0.8994315392616964 383
385 4 446.20316145258664 221.0581526140988 15.7349775 1.0063697008387396 384
386 4 449.14587194870626 220.8654936375841 14.436097499999999 0.8700479379403585 385
387 4 451.67405490503455 219.23099974005618 13.41351 0.8700479379403585 386
388 4 454.20223786136296 217.5971273230977 12.390839999999999 0.9286784148577656 387
389 4 456.96844787577226 216.48902746785353 11.2182675 1.222713301853353 388
390 4 459.9099154107531 215.77929665759618 10.2815625 0.924035955004331 389
391 4 462.6984987256609 214.62085687623042 9.306989999999999 0.924035955004331 390
392 4 465.48708204056874 213.46303857543404 8.332335 0.9513562408352534 391
393 4 467.9698969153307 211.81176470253226 7.1728387499999995 0.9952887022862976 392
394 4 470.444011062121 210.2891373074968 5.7073582499999995 0.9605727976794886 393
395 4 473.143101175035 209.01385917908337 4.56298425 0.7245158330034362 394
396 4 475.8738867969884 207.65965301835593 3.76113375 0.7245158330034362 395
397 4 478.60467241894185 206.30482537705902 2.9592914999999995 0.7245158330034362 396
398 4 481.3348365603258 204.94999773576214 2.15744925 0.9358875894628317 397
399 4 484.01714669786594 203.65421074855848 1.9465875 0.9358875894628317 398
400 4 373.08907986526026 237.42049304532094 28.52685 1.1099518673410107 219
401 4 368.93510373937573 235.21050814052657 24.162187499999998 1.209419832473839 400
402 4 366.9177778110961 233.74132807445966 21.70344 1.2123532207614176 401
403 4 364.5207272549116 233.57974312641508 19.0879425 0.8323302821833365 402
404 4 360.78749347451236 233.0570779675478 12.528945 0.8323302821833365 403
405 4 394.9366078020266 247.4847493862208 35.9806425 1.6328531888246665 253
406 4 397.74756441743295 250.4566694691023 32.6562225 1.372925155477874 405
407 4 400.8549672644441 253.56407231611348 31.900027499999997 1.372925155477874 406
408 4 403.9623701114553 254.18555288551573 31.143749999999997 1.242961138804478 407
409 4 400.8549672644441 256.04999459372243 27.6375 0.621480569402239 408
410 4 394.9366078020266 247.4847493862208 35.9806425 1.6328531888246665 253
411 4 390.9112781540083 250.4566694691023 42.074999999999996 1.7578142869143747 410
412 4 389.6683170152038 254.18555288551573 42.074999999999996 1.7578142869143747 411
413 4 373.4234364115987 279.5954074460957 30.320565 0.7943516045871657 272
414 4 373.7211256043424 283.64870371973706 29.110537499999996 1.3050408328820675 413
415 4 374.0088711079756 286.6597770784909 28.168057499999996 0.7613696307689889 414
416 4 373.3824186940181 289.6167816277068 27.2092425 1.052029878272722 415
417 4 373.6869441730252 292.6533356898061 26.431349999999995 1.052029878272722 416
418 4 373.9908481714629 295.68988975190547 25.6534575 1.052029878272722 417
419 4 374.2947521699007 298.72644381400477 24.8756475 1.052029878272722 418
420 4 374.5986561683383 301.7623763955347 24.097755 1.3154817064480253 419
421 4 375.01691259154603 304.5534456327202 22.371194999999997 1.6286954838153656 420
422 4 375.7477737411631 306.8641103897577 19.788862499999997 1.1268561388287517 421
423 4 375.01691259154603 309.7036551113565 18.42258 1.1048619414776064 422
424 4 374.04429550043153 312.5829745893971 17.565817499999998 1.2223341987060174 423
425 4 372.6764167671772 315.3578853317781 17.1752625 0.8744355907603382 424
426 4 371.76719069414173 317.0806294701611 16.6454475 0.8744355907603382 425
427 4 364.5207272549116 233.57974312641508 19.0879425 0.8323302821833365 403
428 4 362.94465253090755 234.29817466464408 17.1874725 1.1060862581993287 427
429 4 360.14798996859747 235.54113580344855 15.46875 1.328768961021845 428
430 4 356.72984683688514 234.29817466464408 13.2 1.7578142869143747 429
431 4 353.62244398987394 230.56929124823066 8.146875 2.121865174858818 430
