# Supplementary material for: Cross-Regional Gradient of Dendritic Morphology in Isochronically-Sourced Mouse Supragranular Pyramidal Neurons
Source: Front Neuroanat. 2018 Dec 4;12:103. doi: 10.3389/fnana.2018.00103 (PMC6288488; doi:10.3389/fnana.2018.00103)
Supplement: Supplementary file 3 [file Data_Sheet_1.ZIP › SWC reconstructions/X041.S5.Z4.C01-exported-000.swc]

# Exported from "Simple Neurite Tracer" version 3.1.6-SNAPSHOT-b9f15e3b69824d8d9ebdf26f302be1ac12e484dc on 2018-06-22T15:17:51.286
# https://imagej.net/Simple_Neurite_Tracer
#
# All positions and radii in microns
# Voxel separation (x,y,z): 0.621480569402239, 0.621480569402239, 0.825
#
1 1 360.8098667750109 281.0956615406327 7.621787250000001 0.9527856461448786 -1
2 1 361.88316371836856 286.6026008661059 7.4979629999999995 0.9322208541033584 1
3 1 360.8098667750109 281.0956615406327 7.621787250000001 0.9527856461448786 1
4 1 359.42085770239686 275.0623281728757 6.742031999999999 0.9322208541033584 3
5 4 360.8098667750109 281.0956615406327 7.621787250000001 0.9527856461448786 1
6 4 368.27384841353177 285.06008609284953 10.454234999999999 1.505331590789021 5
7 4 372.61426871023696 284.7909850062984 10.3129125 1.505331590789021 6
8 4 375.71483527098474 284.5989475103531 10.212015 1.505331590789021 7
9 4 378.74268860511245 284.6014334326307 9.2829 1.5903625622946356 8
10 4 381.8364188795968 284.8152227485051 9.03045 1.0968199829095415 9
11 4 384.8711084999879 285.39257819747974 8.58462 1.0808355026645158 10
12 4 387.9592454493477 285.58275125171684 8.195665499999999 1.1534927960333314 11
13 4 390.9442166241866 286.3645738080249 7.709344499999999 1.1534927960333314 12
14 4 393.92918779902556 287.1470178449023 7.223023499999999 1.1263030211219835 13
15 4 396.9862507199152 287.5366861619175 6.69885975 1.2744080556162314 14
16 4 400.0147255346123 288.20291333231665 6.426023999999999 1.2749549585173052 15
17 4 402.8474339699477 289.4539537185234 6.08009325 1.2749549585173052 16
18 4 405.6801424052831 290.7043726241607 5.73415425 1.148912484236837 17
19 4 410.2741267743044 292.5451980707301 5.108622749999999 1.148912484236837 18
20 3 360.8098667750109 281.0956615406327 7.621787250000001 0.9527856461448786 1
21 3 366.505114713013 276.8615144212952 11.69256 1.3365374681393731 20
22 3 369.64794195248004 273.0443807640267 12.3773925 1.3365374681393731 21
23 3 372.0064607133616 271.06620811161935 12.94524 1.1819566061119542 22
24 3 374.6110857797264 269.4043690690378 13.384965 0.9322208541033584 23
25 3 377.35305805192905 268.1228761349303 14.3201025 1.0696239931924993 24
26 3 379.9999437970132 266.8861298018199 15.724995 1.3990459838098501 25
27 3 382.5101038168288 265.4331082305575 17.2051275 1.8567477787575173 26
28 3 383.4771275828187 263.40894601601434 20.059627499999998 1.4714981885907632 27
29 3 381.3323981378116 262.20948851706805 22.584045 1.2126888202688948 28
30 3 378.73274491600205 261.5277243324338 24.65496 1.2126888202688948 29
31 3 376.13309169419244 260.8453386672301 26.725957499999996 1.397622793305919 30
32 3 373.85225800448626 260.3419394060143 29.4463125 1.8349648847999687 31
33 3 373.66022050854093 260.27979134907406 33.56265 1.4651963756170245 32
34 3 373.94237268704956 258.88332450962724 37.228289999999994 1.0738376314530467 33
35 3 374.25124853004246 257.2966846159433 41.31996 1.0738376314530467 34
36 3 360.8098667750109 281.0956615406327 7.621787250000001 0.9527856461448786 1
37 3 366.86433048212746 282.9010625947462 18.974999999999998 0.8789040360543403 36
38 3 368.5379776555277 281.53069793921424 18.974999999999998 0.8789040360543403 37
39 3 370.27004400245175 278.2834619640875 18.8990175 1.067038634023786 38
40 3 371.9542563455318 275.7167472124563 19.5397125 1.067038634023786 39
41 3 373.31094842853685 272.9735319791148 20.2528425 1.0018639667105733 40
42 3 373.77084404989455 270.01901335217656 21.3750075 0.9578755720082829 41
43 3 372.3078787895217 267.40506607727076 22.4730825 0.9471177433519301 42
44 3 370.0829783510617 265.3137839612322 23.2343925 1.0230253800987195 43
45 3 367.496997701779 263.6712108163021 23.928134999999997 1.1336613510637061 44
46 3 364.64502336879207 262.51152807379754 24.485505 0.917118876266884 45
47 3 361.72903653715673 261.4854636537144 24.907327499999997 0.9504985976494782 46
48 3 359.076557466948 259.91436077426556 25.425015 1.2690757523307599 47
49 3 357.732294995331 257.2227284281845 26.456595 1.1070557678875963 48
50 3 357.41906878835226 254.22346320024926 27.450390000000002 1.140025312094385 49
51 3 357.7024639279997 251.21487576377305 28.4117625 1.120597829494871 50
52 3 357.6763617440848 248.25600677284896 29.671372499999997 1.0291407489016375 51
53 3 358.05297896914254 245.29900222363312 30.8369325 0.874367227897704 52
54 3 358.34321039505335 242.26866296722778 31.6635 0.9848602583317281 53
55 3 358.4109517771182 239.1941985903949 32.25948 0.7184563974517643 54
56 3 358.20213430579906 236.14024307235232 32.969145 0.8208950397063354 55
57 3 358.54519158010913 233.09498828228135 33.648532499999995 0.8983253038481603 56
58 3 359.4562820948527 230.1653288781192 34.3057275 0.9260744112719703 57
59 3 360.92919104433605 227.46623876520528 34.9010475 0.9690746518689112 58
60 3 362.7246484093391 224.97037279848587 35.49645 0.9690746518689112 59
61 3 364.77926317178293 222.72061313724976 36.306682499999994 0.9136758739123956 60
62 3 366.54053910546884 220.30926852796907 37.4501325 0.9189211699181504 61
63 3 367.78350024427334 217.61017841505517 38.6559525 0.8949071607164479 62
64 3 368.53922061666646 214.64571609900648 39.3766725 0.8949071607164479 63
65 3 369.29556246962903 211.68063230238843 40.09731 0.9006247819549486 64
66 3 369.2775395331164 208.5738509359466 40.158195 0.8143073456706716 65
67 3 368.99849475745475 205.47949918089287 40.070085 0.8143073456706716 66
68 3 368.72007146236257 202.3851474258391 39.981892499999994 0.8143073456706716 67
69 3 368.441026686701 199.29141715135478 39.8937 0.8143073456706716 68
70 3 368.16198191103933 196.197065396301 39.80559 0.8910974848260123 69
71 3 368.4801799625733 193.1070640052331 39.70791 0.8658467292911993 70
72 3 368.1998922257729 190.01830557530394 39.972075 0.913253267125202 71
73 3 367.3198757394993 187.04514253128363 40.236239999999995 0.8628076893068223 72
74 3 366.4553962674608 184.0831661375126 40.7257125 0.8628076893068223 73
75 3 365.5915382759917 181.1211897437415 41.215185 0.7490208118549664 74
76 3 364.4871673041639 178.22198288748004 41.443545 0.7490208118549664 75
77 3 363.6562477828731 176.22516581799067 41.7572925 0.7490208118549664 76
78 3 360.8098667750109 281.0956615406327 7.621787250000001 0.9527856461448786 1
79 3 359.12254702908376 272.578270336975 6.6 1.3538270575801432 78
80 3 357.2276527729764 268.4218082888128 6.848448749999999 1.4646929763558088 79
81 3 355.4017428600726 265.9184845552606 6.5300977499999995 1.0734150246658531 80
82 3 353.5509737243927 263.4636363061217 5.93358975 1.0422353444989427 81
83 3 351.68777497732475 260.9876577176232 5.62330725 1.0872305377236648 82
84 3 350.2714207596571 258.2233121449221 5.742857999999999 0.983182260794342 83
85 3 348.3908205566459 255.77094981806084 6.181246499999999 1.0400415180889528 84
86 3 346.71717338324567 253.43791176052486 7.7582505 1.0400415180889528 85
87 3 345.0435262098455 251.10487370298884 9.3352875 1.2461369045141235 86
88 3 344.233115547345 248.28459487904146 10.691175 1.2461369045141235 87
89 3 343.0367654512456 245.75765488385198 12.491572499999998 1.2671864513997773 88
90 3 341.34944570531854 243.4948441306584 14.217719999999998 1.0025662397539978 89
91 3 339.68387777932054 240.92688641788837 14.928374999999999 0.8578855631971566 90
92 3 338.13949856435596 238.24271183864008 15.2658825 1.134773801282936 91
93 3 336.98478766640665 235.3590419966137 15.14997 1.0483072096620027 92
94 3 335.55911124019786 232.60277567131476 15.370904999999999 0.7436077160954729 93
95 3 334.69090288474297 229.63458447184968 15.767977499999999 0.8803955894209057 94
96 3 333.7785694088605 226.67322955864802 16.0808175 0.8803955894209057 95
97 3 332.866235932978 223.71187464544636 16.393657499999996 0.8874369642722331 96
98 3 331.6120881439242 220.89346026320717 16.8888225 1.169427557832805 97
99 3 330.2609893860438 218.1173065596874 17.35239 0.7794049968930419 98
100 3 328.3977906389759 215.7096908338231 17.450812499999998 0.7794049968930419 99
101 3 360.8098667750109 281.0956615406327 7.621787250000001 0.9527856461448786 1
102 3 353.4770175366338 284.4945387746935 9.609435 0.5589627315232207 101
103 3 348.5337610876084 284.73753767732984 8.987879999999999 0.5589627315232207 102
104 3 345.4437596965405 284.88980041683334 8.5993875 0.5589627315232207 103
105 3 342.3680523585688 285.33229458224775 8.59881 0.7751229957698604 104
106 3 339.29234502059717 285.7754102282315 8.598315 0.7758501280360611 105
107 3 336.3508774856163 286.75175620276246 8.90241 1.1470418277229364 106
108 3 333.2733057059364 287.1700126259702 9.008009999999999 1.1470418277229364 107
109 3 330.19511244568713 287.5882690491779 9.1136925 0.8113863869944811 108
110 3 326.8987795055777 287.74550363323664 9.85413 0.8338964132182303 109
111 3 325.6558183667732 286.50254249443213 10.2208425 0.7705924024189181 110
112 3 323.7913766585665 285.88106192502994 10.7937225 0.6847845802015511 111
113 3 321.9269349503598 286.50254249443213 11.1375 0.621480569402239 112
114 3 319.44101267275084 285.88106192502994 11.34375 0.621480569402239 113
115 3 316.95509039514184 285.88106192502994 11.34375 0.621480569402239 114
116 3 314.779908402234 286.50254249443213 11.3093475 0.621480569402239 115
117 3 312.97015698413475 285.96123291848284 11.240625 0.621480569402239 116
118 3 312.6047264093262 287.1240230638344 11.549999999999999 0.707288391619606 117
119 3 310.3456445395491 287.68894890142104 11.549999999999999 0.785259343856811 118
120 3 307.7882519964588 287.74550363323664 11.549999999999999 1.0609356948322561 119
121 3 304.29242379357123 287.9008737755872 11.1375 1.2126204574062605 120
122 3 301.4180761600859 288.9884647720411 10.725 0.9144465098184544 121
123 3 299.8643747365803 288.9884647720411 10.725 0.707288391619606 122
124 3 297.06771217427024 290.2314259108456 10.725 0.6643875879137695 123
125 3 293.96030932725904 290.5421661955467 10.7937225 0.8360032323485038 124
126 3 292.4066079037534 289.92068562614446 11.6875275 0.939579184045081 125
127 3 290.13820382543526 290.8852234698568 12.375 1.0609356948322561 126
128 3 287.1240230638344 290.85290648024784 12.375 1.0002605468415156 127
129 3 283.70587993212206 291.0082766225984 12.375 1.0912701614247793 128
130 3 279.2517286912163 291.88891458944136 12.375 1.1822859908137373 129
131 3 271.58700882877844 295.2032704660635 12.16875 1.0002605468415156 130
132 3 268.47960598176724 296.446231604868 11.75625 0.939579184045081 131
133 3 264.7507225653538 297.06771217427024 11.549999999999999 1.1822859908137373 132
134 3 263.3623349733092 296.57487808273424 11.549999999999999 1.242961138804478 133
135 3 360.8098667750109 281.0956615406327 7.621787250000001 0.9527856461448786 1
136 3 361.4226466164415 287.577703879498 14.7717075 0.9281377267623857 135
137 3 358.33823855049815 290.6179868250138 15.314062499999999 0.9281377267623857 136
138 3 356.14503362107763 292.81678507955894 15.4409475 0.801076024348098 137
139 3 354.01149082631974 295.07586694933605 15.4323675 0.7680070432502049 138
140 3 351.9842212089297 297.4250635016765 15.6620475 0.7780253100289689 139
141 3 349.95695159153956 299.77363857344756 15.891727499999998 1.003715978807392 140
142 3 348.3181073300259 302.4037443431578 15.5960475 1.003715978807392 141
143 3 346.67864158794276 305.0344715934375 15.300367499999998 1.052576781173796 142
144 3 345.5748920966844 307.9206273577415 14.8654275 0.9805347535686885 143
145 3 344.24989552271876 310.73034101200903 14.755785 0.9805347535686885 144
146 3 342.9255204293226 313.54005466627655 14.6461425 0.9766442852042304 145
147 3 341.6222756752862 316.33796018972544 14.166322499999998 0.7472806662606402 146
148 3 340.91068042332057 319.35649131531216 13.908675 1.3758336845426766 147
149 3 341.35006718588795 322.41604015847935 14.328765 1.353429310015726 148
150 3 343.241232558579 324.8435432625645 14.9035425 0.9910191307745043 149
151 3 345.2803103067877 327.1361850830893 15.554549999999999 0.8405089664766701 150
152 3 347.68916899379076 329.0285934169192 16.2497775 1.3046679445404261 151
153 3 349.1440550067614 331.7177398407227 16.984935 0.9421645432137943 152
154 3 350.017856687341 334.6722584676609 17.521349999999998 0.8530255851444312 153
155 3 350.7853851905527 337.60378231353127 18.4347075 1.0529123806812732 154
156 3 351.4006509542609 340.55519353762253 19.43304 0.8215724535269838 155
157 3 351.52308262643317 343.5681313380845 20.43129 1.1513113992347297 156
158 3 351.00228190927413 346.56428916317276 21.2771625 0.7331233388896572 157
159 3 349.94265753844326 349.4193708990066 22.1000175 0.7331233388896572 158
160 3 348.8830331676125 352.27383115427114 22.922872499999997 0.8113863869944811 159
161 3 348.00923148703293 355.21281276697425 23.592525 0.5818064928127389 160
162 3 347.7662325843967 358.30965044430565 23.691607499999996 0.8587494211886257 161
163 3 347.6605808875983 361.41394588846987 23.822287499999998 0.8811040772700243 162
164 3 348.1335276009134 364.4697658482206 24.225547499999998 0.9123583351052629 163
165 3 349.753727445345 367.1073293847637 24.59094 0.9125758533045537 164
166 3 351.8574391727716 369.36703273511023 25.055662499999997 0.9348248576891538 165
167 3 354.5484500382833 372.14256495806063 26.297864999999998 0.9348248576891538 166
168 3 360.8098667750109 281.0956615406327 7.621787250000001 0.9527856461448786 1
169 3 355.9660472170898 286.52429431436127 6.95980725 1.520247124454675 168
170 3 356.64656844058527 290.18854375155684 6.813460499999999 1.520247124454675 169
171 3 359.3599526065954 291.519133650647 5.852451 0.9520709434900659 170
172 3 362.1050322816451 292.96469745507665 6.074541 0.7961538982384323 171
173 3 364.7537824684374 294.56687436299563 5.714808 0.7961538982384323 172
174 3 367.57965461750945 295.8564465445052 5.5781385 0.8617698167559207 173
175 3 370.34089278736354 297.2802585290058 5.654846999999999 0.6270179612756129 174
176 3 373.17733010611545 298.5462144488782 5.7744142499999995 0.5502477094984931 175
177 3 377.169099803386 300.2745519123858 5.8690335 0.5502477094984931 176
178 4 375.71483527098474 284.5989475103531 10.212015 1.505331590789021 8
179 4 377.18836570103747 287.6622252369367 12.138885 1.1074721598690958 178
180 4 378.9067594754346 290.111480160951 13.254532499999998 1.1074721598690958 179
181 4 380.27898857267485 292.69000304340085 14.660084999999999 1.0164376860630557 180
182 4 381.54494449254713 295.4518626938244 15.526087500000001 1.0083770830779089 181
183 4 382.52066898650867 298.3616347197657 16.1743725 1.0188676750894186 182
184 4 383.5747000322149 301.22790310584884 16.937745 1.0438636235907766 183
185 4 384.86551517486333 304.0276730710059 17.4489975 1.238007938666342 184
186 4 386.93504547097274 306.25816683459055 18.2876925 0.8819927944842695 185
187 4 389.4713076747033 307.97842505069593 18.96906 0.9151301384447968 186
188 4 392.08587643017853 309.64461445726334 19.250797499999997 0.9503743015355978 187
189 4 394.9763825584684 310.76203652104857 19.5525825 0.9503743015355978 188
190 4 397.86688868675816 311.8788371042644 19.8543675 0.9970972107432582 189
191 4 400.48145744223336 313.5425405885542 20.16168 0.8431564737023235 190
192 4 402.73556746745527 315.64563083541134 20.6823375 0.8431564737023235 191
193 4 404.9890560121078 317.7487210822685 21.2029125 0.9712809078902892 192
194 4 406.8242881335526 320.2159989427954 21.79452 0.9712809078902892 193
195 4 408.6601417355668 322.6832768033223 22.386127499999997 0.9660604711073104 194
196 4 410.8371881701829 324.9007194749495 22.38027 1.056168938864941 195
197 4 413.05152343896305 327.0709296233021 22.652684999999998 1.0448952813359844 196
198 4 415.594621928957 328.8446351683761 22.9251 0.698370145448684 197
199 4 417.8816704243573 330.9228661924572 23.3599575 0.9977186913126604 198
200 4 420.3508127265924 332.77301384756765 23.851575 0.7047278916736689 199
201 4 422.9740822100392 334.28942643690914 24.763447499999998 0.7413703860456248 200
202 4 425.810519528791 335.2632864891624 25.845847499999998 0.7703438101911573 201
203 4 428.81972844583663 335.6877577180642 26.70393 0.7157280977520886 202
204 4 431.859389910783 335.69210808204997 27.562012499999994 1.0034736013853252 203
205 4 434.73373754426837 336.70822881302263 28.362015 1.0034736013853252 204
206 4 437.60808517775376 337.7237280634259 29.161935 0.6617835843279742 205
207 4 440.6701199431986 338.11774674442694 29.628224999999997 0.8666297948086461 206
208 4 443.6501192734823 338.9250500040804 30.094432499999996 0.9230105120648172 207
209 4 446.6201749146556 339.8199820240197 30.345562499999996 0.6314429029297568 208
210 4 449.5168958486394 340.93678260723544 30.514027499999997 0.8574132379644108 209
211 4 452.32971690575397 342.22573330817573 30.894187499999997 0.57106544413176 210
212 4 454.99524706792016 343.81175172129025 31.1449875 0.7916605937216541 211
213 4 458.0529314693792 345.4425167354017 31.5715125 0.7916605937216541 212
214 3 383.4771275828187 263.40894601601434 20.059627499999998 1.4714981885907632 28
215 3 388.42535587639935 263.50776142654934 24.75 0.8789040360543403 214
216 3 393.39720043161725 264.12924199595153 26.434402499999997 0.8789040360543403 215
217 3 397.1260838480307 261.6433197183426 28.1187225 0.8789040360543403 216
218 3 398.4467300580104 261.0324043186202 29.081249999999997 0.8789040360543403 217
219 3 399.7673762679902 258.4246718494084 29.840827499999996 0.8789040360543403 218
220 3 403.9623701114553 255.4285140243202 31.166684999999998 0.8789040360543403 219
221 3 408.9342146666732 253.25333203141238 32.175 0.8789040360543403 220
222 3 411.4201369442822 251.69963060790678 33.0 0.8789040360543403 221
223 3 413.90605922189116 251.69963060790678 33.5500275 0.8789040360543403 222
224 3 416.54735164185064 250.4566694691023 33.8937225 0.7930962138369733 223
225 3 419.4993843465113 249.2137083302978 34.375027499999995 0.707288391619606 224
226 3 420.74234548531575 248.59222776089558 34.9249725 0.621480569402239 225
227 3 423.6931352288376 248.00182121996346 36.2307825 0.621480569402239 226
228 3 424.9659274349734 247.10626771945482 36.7125 0.621480569402239 227
229 3 426.3356706099359 246.72778605268886 37.949999999999996 0.8789040360543403 228
230 3 428.5108526028437 245.17408462918326 38.56875 0.8789040360543403 229
231 3 430.3752943110505 243.30964292097656 38.8437225 0.8789040360543403 230
232 3 432.9270935290161 241.002085566786 39.60429 0.8789040360543403 231
233 3 434.414918012165 239.270019219862 40.1500275 0.8789040360543403 232
234 3 435.96861943567063 237.7163177963564 40.425 1.0599723999496826 233
235 3 438.1021622304285 235.6387082528447 40.425 1.9652955750093122 234
236 3 382.5101038168288 265.4331082305575 17.2051275 1.8567477787575173 27
237 3 384.87048701941853 262.9502933557955 18.181514999999997 0.8989840732517267 236
238 3 386.4515335879778 260.27544098508827 18.2461125 0.8989840732517267 237
239 3 387.8044967875665 257.4787784227782 18.3018825 0.6929632644948844 238
240 3 389.4998957808958 254.8747748369828 18.2304375 1.1124253600072316 239
241 3 391.7751361454774 252.759876459307 18.32688 1.2156346381678613 240
242 3 393.9124078236517 250.5213034483201 17.956455 0.9100339977756985 241
243 3 396.11369200047443 248.3461214554123 17.5861125 0.6446431502238603 242
244 3 398.3441857640591 246.21630754407084 17.08278 0.6446431502238603 243
245 3 400.5746795276437 244.08587215215996 16.579365 0.8733479997638843 244
246 3 402.49754040937427 241.64718239782556 16.43796 0.9461979521092148 245
247 3 404.0866662253358 238.99035296363098 16.0834575 0.9461979521092148 246
248 3 405.67517056072785 236.3335235294364 15.728955 1.1243826461625306 247
249 3 407.9236872608252 234.19003704556812 15.630944999999999 0.7750359884901441 248
250 3 410.46616427024975 232.4132240976471 15.37206 0.7746817445655849 249
251 3 412.7643994158992 230.32753530673318 15.1743075 0.910450389757198 250
252 3 415.19811732567837 228.40405294443326 14.9292 0.9110345814924361 251
253 3 417.9351177533258 226.93673732007454 14.782679999999997 0.9110345814924361 252
254 3 420.67211818097326 225.4700431762853 14.636159999999999 0.9110345814924361 253
255 3 423.56821763438774 224.34454186509782 14.65761 0.8809859959618378 254
256 3 426.4711533740656 223.24887162124168 14.8898475 0.6946909804778226 255
257 3 429.5058429944567 222.5820229702731 14.848102499999998 0.8288437761889901 256
258 3 432.48273492189344 221.6964131588749 14.717092499999998 0.8288437761889901 257
259 3 435.4596268493302 220.8108033474767 14.586082499999998 0.8278804813064164 258
260 3 438.41849584025425 219.90530615785764 14.203117500000001 0.8648958640200138 259
261 3 441.3997381316768 219.03212595784748 14.133322499999998 0.8648958640200138 260
262 3 444.246119139539 217.78605741619597 14.079532499999997 0.8648958640200138 261
263 3 447.0925001474013 216.5393673939751 14.025825000000001 0.886287225218839 262
264 3 449.9587685334844 215.37782020976232 14.422402499999999 0.7303577503558172 263
265 3 453.000294440139 214.7414241066944 14.393279999999999 1.0879390255727834 264
266 3 456.0902958312069 214.44124899167312 14.583359999999999 1.201023629981215 265
267 3 459.19521275594053 214.3722646484695 14.46588 1.3458286026519364 266
268 3 462.30137264181286 214.33621877544417 14.358794999999999 0.8926201122210478 267
269 3 465.28945121949886 213.6215161206316 14.975895 0.9541653330089515 268
270 3 468.2172461819528 212.58364356972984 15.103274999999998 1.1063472800384777 269
271 3 471.02820279735914 211.26859068487474 14.8997475 1.1909556447568985 270
272 3 473.8180290734058 212.52957476019188 14.193712499999998 0.9131786894568739 271
273 3 475.57806204595295 213.91050458540363 14.190825 0.9131786894568739 272
274 3 369.64794195248004 273.0443807640267 12.3773925 1.3365374681393731 22
275 3 368.498202899086 271.3210151450743 12.230624999999998 1.0103223172601377 274
276 3 367.87672232968373 268.2763818355727 12.23838 1.0103223172601377 275
277 3 367.2347329014912 265.24107073461215 12.465007499999999 0.7751105661584725 276
278 3 366.8811104575013 262.1541767463912 12.382589999999999 0.7459258386193433 277
279 3 367.0992501373615 259.0641753553233 12.062655 0.8384580805976426 278
280 3 367.8568349514628 256.08044714162315 11.497942499999999 0.9147758945202376 279
281 3 368.7778691553169 253.1253070341155 11.133787499999999 0.9947790882193878 280
282 3 370.1445049274325 250.3460459277487 10.801229999999999 1.0608424727468457 281
283 3 370.38377494665235 247.28276820116506 10.185697499999998 1.133878869262997 282
284 3 370.0668198562572 244.25802226988438 9.3382575 0.8419259421749071 283
285 3 369.09482424571206 241.36503021931694 8.56185 1.1288883802906968 284
286 3 367.97056589566347 238.52983586170396 7.77198675 1.3383086877621695 285
287 3 366.4883347376391 235.89973009199366 6.79713375 1.144431609331447 286
288 3 365.38831412979715 233.02103209452247 6.2668485 0.9158324114882214 287
289 3 364.2820787162612 230.12617560224683 5.962307999999999 0.8908737518210275 288
290 3 363.46483176749723 227.15239107765714 5.453885249999999 0.8804142338379877 289
291 3 362.4642480507596 224.26188494936733 4.72714275 0.940989944937624 290
292 3 368.5379776555277 281.53069793921424 18.974999999999998 0.8789040360543403 38
293 3 373.91502754199587 283.8854878166793 18.72222 0.8315472166658897 292
294 3 376.8620884021013 284.77109762807754 19.29675 0.7153738538275293 293
295 3 379.7699959863343 285.352803441038 20.527485 0.956800410623217 294
296 3 382.490216438608 285.92705148716567 22.370369999999998 1.0076934544515663 295
297 3 385.04947342340637 287.1575830145821 24.046027499999997 0.7479332208585125 296
298 3 387.13951257830615 289.41231452037346 24.643492499999997 0.702571354097843 297
299 3 389.1189281918522 291.7086852243147 25.5473625 0.702571354097843 298
300 3 391.0989652859678 294.005055928256 26.451149999999995 0.8167249050856463 299
301 3 393.12250601994145 296.3206925298487 27.0417675 0.8167249050856463 300
302 3 396.3597983059578 300.0265811651943 27.986722499999996 0.8167249050856463 301
303 3 395.81165244374495 301.5492085602298 28.50672 1.0519615154100876 302
304 3 396.1404156649587 304.57954781663506 29.3068875 1.065379280903482 303
305 3 398.09372909459 306.9442813832106 29.9731575 0.9168516396220411 304
306 3 399.61138464507025 309.5588501386858 30.927435 0.9168516396220411 305
307 3 401.12904019555054 312.17341889416105 31.881794999999997 0.9066655730895383 306
308 3 403.0637092080997 314.47911180664335 32.9058675 0.9379757641760231 307
309 3 405.64285357111896 316.1993700227487 33.1855425 0.6206148469690617 308
310 3 408.5333596994088 317.2863395386333 33.646387499999996 0.9524314022203193 309
311 3 411.49906497659623 318.0482747167204 34.34780249999999 0.9826850763388202 310
312 3 415.3211704784201 319.00100442961406 35.0808975 0.9826850763388202 311
313 3 350.2714207596571 258.2233121449221 5.742857999999999 0.983182260794342 84
314 3 350.07006105517075 253.6206270479291 5.815680749999999 0.9222833797986166 313
315 3 350.34040510286076 250.52876121515294 6.0282255 0.9222833797986166 314
316 3 350.15644685431766 247.4362739018074 6.34955475 0.8323862154345828 315
317 3 349.9706241640664 244.36367396668277 6.91494375 1.111176184062733 316
318 3 349.77547926527404 241.26621480878197 7.108695 0.7505247948329199 317
319 3 350.4566219693389 238.25203404718116 7.541960249999999 0.880762262956853 318
320 3 351.49325155910185 235.325482045866 7.719855 0.880762262956853 319
321 3 352.53050262943424 232.39955152512024 7.897749749999999 0.9387464000820819 320
322 3 354.079853688954 229.70667621790037 7.806587249999999 0.9387464000820819 321
323 3 355.6292047484738 227.01380091068043 7.715433 0.9674588023884654 322
324 3 356.7037446529702 224.09905704018394 7.6372395 1.0119195223235016 323
325 3 358.3059215608892 221.44409204769758 7.36405725 1.038133572740888 324
326 3 359.35187335919323 218.52561929378464 7.0908750000000005 0.889351124425992 325
327 3 359.2667305211851 215.46669193118686 6.3733065 0.7551113214351084 326
328 3 358.1281781180402 212.60850279250596 5.7905429999999996 0.7551113214351084 327
329 3 356.30724004969164 208.03627024341367 4.85811975 0.7551113214351084 328
330 3 353.4770175366338 284.4945387746935 9.609435 0.5589627315232207 102
331 3 352.22722011156594 285.740607316345 9.8624625 0.9540472517007651 330
332 3 349.7804511098293 287.628665286189 10.289399999999999 0.9540472517007651 331
333 3 347.0620950992639 289.10965348307457 10.653884999999999 0.6322508276699798 332
334 3 344.464927799732 290.80691691811205 10.87878 0.868264288706174 333
335 3 341.98646328895586 292.3730479530057 12.2458875 0.9024954384688493 334
336 3 339.20968810486664 293.48611965280514 13.362524999999998 0.8803085821411893 335
337 3 336.13522372803374 293.8074251071861 13.78443 0.7736438720146831 336
338 3 333.13347257782095 294.3182821352347 14.6058825 0.8244871973974803 337
339 3 330.2174857461857 295.0342277511861 15.668647499999999 0.9821133142149701 338
340 3 327.3381662681451 295.34621099702605 17.16363 1.0417257304320329 339
341 3 324.487434896297 295.1007261721121 18.772215 0.9089339771678566 340
342 3 321.53540219163636 294.49913298093077 19.783335 0.9761346711373206 341
343 3 318.5205999494661 294.07963359658424 20.614935 0.9761346711373206 342
344 3 315.5064191878652 293.66075569280713 21.446534999999997 0.9698701469977461 343
345 3 312.56184425003744 292.77887476482533 22.055055 1.2492443073611346 344
346 3 309.5538782941306 292.05298545976353 22.4311725 0.9456324047910587 345
347 3 306.4539332139522 291.96722114118603 22.6918725 0.7146777955897987 346
348 3 303.3856836428134 291.5582869265194 23.052149999999997 0.99927860754186 347
349 3 300.3093548242723 291.52969882032687 23.635424999999998 1.1674636792334938 348
350 3 297.2299186028842 291.4004308618912 24.158062499999996 1.6286395505641194 349
351 4 420.3508127265924 332.77301384756765 23.851575 0.7047278916736689 200
352 4 421.4029793305903 335.13091112787976 24.134797499999998 0.9644011179870063 351
353 4 422.9548163123877 337.81881459054443 24.321495 0.9644011179870063 352
354 4 424.6384071748984 340.4228181763398 24.591269999999998 0.8600669599957584 353
355 4 426.32199803740906 343.0268217621352 24.8609625 0.7032860567526557 354
356 4 428.43316753166846 345.3033050878556 25.033305 0.7411466530406401 355
357 4 430.1633694368843 347.8824494508749 25.163077499999996 0.7966013642484018 356
358 4 432.3578173274436 350.0831121471282 25.1696775 0.8088942499111782 357
359 4 434.1744050318064 352.6038373366237 25.1945925 0.8088942499111782 358
360 4 435.99037125559965 355.1251840066886 25.2195075 0.8088942499111782 359
361 4 437.8069589599624 357.64653067675346 25.2444225 0.8088942499111782 360
362 4 439.62354666432515 360.1672558662489 25.2693375 0.8324110746573588 361
363 4 440.79876642106484 362.9862917290575 26.0322975 0.8324110746573588 362
364 4 441.9739861778045 365.80470611129664 26.7952575 0.8408756400126173 363
365 4 443.6600629625927 370.89338901356217 28.914765 0.8408756400126173 364
366 4 380.27898857267485 292.69000304340085 14.660084999999999 1.0164376860630557 181
367 4 381.1851072428633 294.37359390591155 15.9313275 0.9694413254048585 366
368 4 375.32081658998374 296.15600017895713 17.2915875 0.9694413254048585 367
369 4 372.30166398382767 296.47233378878286 18.173017499999997 0.9208726189060735 368
370 4 369.68958115063003 297.9278412823229 19.2951 0.9054785452019801 369
371 4 367.0942782928063 299.46414124988524 20.291535 0.9957299534905732 370
372 4 364.6599389024577 301.09490626399673 21.664252499999996 1.3211433944352795 371
373 4 363.0043146655702 303.1190684785398 23.8922475 1.5829607287130547 372
374 4 361.5289197938092 304.7548053372065 26.801857499999997 1.5441989855994374 373
375 4 362.3250364032135 303.9139421268053 30.630022499999995 1.1614850361558444 374
376 4 361.77626906043133 302.1048121892754 33.9034575 0.9621575731314643 375
377 4 360.97766652874947 299.7705311706005 36.4116225 0.9621575731314643 376
378 4 360.17906399706754 297.4362501519258 38.91987 0.8649890861054242 377
379 4 359.85092225642325 296.4915996864343 41.008357499999995 0.8649890861054242 378
