# Supplementary material for: Cross-Regional Gradient of Dendritic Morphology in Isochronically-Sourced Mouse Supragranular Pyramidal Neurons
Source: Front Neuroanat. 2018 Dec 4;12:103. doi: 10.3389/fnana.2018.00103 (PMC6288488; doi:10.3389/fnana.2018.00103)
Supplement: Supplementary file 3 [file Data_Sheet_1.ZIP › SWC reconstructions/X041.S5.Z5.C01-exported-000.swc]

# Exported from "Simple Neurite Tracer" version 3.1.6-SNAPSHOT-b9f15e3b69824d8d9ebdf26f302be1ac12e484dc on 2018-06-22T15:20:06.134
# https://imagej.net/Simple_Neurite_Tracer
#
# All positions and radii in microns
# Voxel separation (x,y,z): 0.621480569402239, 0.621480569402239, 0.825
#
1 1 322.56022365058067 261.60789532588666 16.6913175 1.1018477607160055 -1
2 1 312.6047264093262 263.50776142654934 16.5 1.242961138804478 1
3 1 322.56022365058067 261.60789532588666 16.6913175 1.1018477607160055 1
4 1 332.49210463019784 258.5359168713314 16.5 1.2153611867173244 3
5 4 322.56022365058067 261.60789532588666 16.6913175 1.1018477607160055 1
6 4 333.1135851996001 260.40035857953814 18.5625 1.8644417082067168 5
7 4 335.59950747720904 260.40035857953814 18.5625 1.8644417082067168 6
8 4 342.0156728757177 259.7272951228755 20.191875 1.7596290101770293 7
9 4 348.0633002965709 259.96407921981773 21.2604975 1.5820160782475634 8
10 4 352.48451306729845 261.3139350165594 21.9323775 1.2456832236984596 9
11 4 355.351402933951 262.4338430026222 22.49775 1.4872402914137222 10
12 4 358.2698756878639 263.2933506301055 23.337352499999998 1.1495215351948513 11
13 4 360.7595268488893 265.0614628500549 24.101715 1.1495215351948513 12
14 4 363.24855652934525 266.8301965505737 24.866159999999997 1.1711552738157431 13
15 4 366.02408875229565 268.06818584482295 25.727294999999998 1.1711552738157431 14
16 4 368.79962097524606 269.3061751390722 26.58843 1.1711552738157431 15
17 4 371.574531717627 270.54416443332144 27.449564999999996 1.1764440734613564 16
18 4 374.4028897889766 271.805769989208 27.790867499999997 1.2225890057394724 17
19 4 376.9254794201803 273.585690339976 28.257982499999997 1.1826340199326026 18
20 4 379.3803276693192 275.4507535287521 28.774514999999997 1.1826340199326026 19
21 4 381.835175918458 277.31519523695886 29.291047499999998 1.2534330863989056 20
22 4 384.16199917029996 279.3480581794736 29.7317625 1.1750270977631192 21
23 4 386.31294342100114 281.573580098503 30.098474999999997 1.1750270977631192 22
24 4 388.4638876717023 283.7991020175324 30.4651875 1.1717829691908395 23
25 4 390.5433616569222 286.0936082797655 30.812759999999997 0.9422453356878165 24
26 4 392.62034971986446 288.38625010029034 31.200179999999996 0.9422453356878165 25
27 4 394.6979592633761 290.6788919208152 31.587517499999997 0.9613807224197115 26
28 4 396.78551249599826 292.946674518564 32.1056175 1.0568152786571192 27
29 4 399.16640455737826 294.83100360499157 32.984655 1.0568152786571192 28
30 4 401.54667513818885 296.7153326914191 33.863775 1.0573932555866634 29
31 4 404.01084559586866 298.54807889058634 34.4908575 1.0573932555866634 30
32 4 406.47563753411794 300.38144657032296 35.11794 1.2248822690405667 31
33 4 409.2225816508759 301.78785709888024 35.601884999999996 0.979266933207108 32
34 4 411.78370307738254 303.5255167709289 35.9671125 1.0266548266240287 33
35 4 414.1080404069469 305.555893791166 36.44487 0.8770582387632158 34
36 4 416.5193850162276 307.4538954501204 37.094227499999995 0.9122775426312406 35
37 4 419.21350328458624 308.92369699675675 37.742264999999996 0.9507906935170972 36
38 4 421.79140468646676 310.5818071559219 38.4180225 0.9507906935170972 37
39 4 424.24500997446677 312.42201112192197 39.0829725 0.7494682778649361 38
40 4 426.2082670932084 314.7693432325542 39.801629999999996 0.9238246516107342 39
41 4 428.4530549098894 316.88921345478525 40.2648675 0.8345924714559607 40
42 4 431.29943591775157 318.1209879433404 40.519875 0.8845346500131247 41
43 4 434.32977517415696 318.80088768626655 40.653772499999995 0.6988424706814296 42
44 3 322.56022365058067 261.60789532588666 16.6913175 1.1018477607160055 1
45 3 317.9736970483921 257.8504238032807 21.804502499999998 1.0932153956070083 44
46 3 313.34242384520667 256.3681926452564 23.1804375 1.0932153956070083 45
47 3 310.30959866652375 256.0257568515158 23.954369999999997 1.0601401997034212 46
48 3 307.3799392623616 256.74356690917534 24.9467625 0.8488181616895779 47
49 3 304.4509013387688 257.46137696683496 25.939155 0.8157616102030729 48
50 3 301.401296184712 258.04370426036485 26.119417499999997 0.7720404521456253 49
51 3 298.3237244050321 258.09031530307 26.6858625 0.857170860542344 50
52 3 295.37914946720434 257.96726215032834 27.993239999999997 0.857170860542344 51
53 3 292.43457452937656 257.84358751701734 29.300699999999996 0.7089912483797682 52
54 3 289.49062107211813 257.34018825580154 30.439694999999997 0.8344308865079161 53
55 3 286.5808490461768 256.5968974947964 31.49817 0.8344308865079161 54
56 3 283.67107702023554 255.85360673379137 32.556645 0.8344308865079161 55
57 3 280.8594989242598 255.3396423028957 34.177027499999994 0.8140773978599929 56
58 3 278.0236830860774 254.39685627911248 35.306287499999996 0.8248725153505096 57
59 3 274.92435948646846 254.47267690857956 35.587035 0.904080213920825 58
60 3 271.90209947746536 255.13393223442355 35.971815 0.7829101473044705 59
61 3 268.9426090059719 255.78151498774068 36.890205 0.7877514809401139 60
62 3 263.48663108718966 256.2724846375684 38.38791 0.7877514809401139 61
63 3 322.56022365058067 261.60789532588666 16.6913175 1.1018477607160055 1
64 3 310.11880413171724 263.50776142654934 16.5 0.9062491811080389 63
65 3 308.25436242351054 262.8862808571471 16.5 0.9062491811080389 64
66 3 306.1040396533788 261.56190576375093 16.6906575 0.9062491811080389 65
67 3 303.68648023840404 259.63407303746516 16.2812925 0.7651047289910964 66
68 3 301.26829934285996 257.7068617917488 15.8719275 0.7651047289910964 67
69 3 299.2565667397049 255.3458571085897 15.632594999999998 0.8691902947545833 68
70 3 297.2827444512834 252.9817450225836 15.082732499999999 0.7670437483676315 69
71 3 295.2268867277008 250.89294882882265 13.71249 1.39183059439909 70
72 3 293.1337401699541 249.11489291976287 11.781907499999999 1.2601450765484499 71
73 3 292.062929148874 246.66563799574863 9.67857 0.9021474093499842 72
74 3 289.24513624720424 243.16794535115284 6.849314999999999 0.9021474093499842 73
75 3 322.56022365058067 261.60789532588666 16.6913175 1.1018477607160055 1
76 3 313.9508533226514 265.6152020373923 19.063274999999997 0.9127685122810683 75
77 3 308.4855531953282 266.2174167091431 20.427495 0.9127685122810683 76
78 3 305.3887155179968 266.04588807198803 20.672024999999998 0.7843581970311778 77
79 3 302.31425114116394 266.40448236053317 21.0326325 0.7463919490463949 78
80 3 299.2391652837617 266.76307664907824 21.39324 0.7463919490463949 79
81 3 296.1479209315549 267.079410258904 21.364942499999998 1.2351802020755618 80
82 3 293.05543361820935 267.15833829121806 20.97579 0.6488132848445494 81
83 3 289.97288999397426 266.77364181875805 20.89395 0.711135356344206 82
84 3 286.9183129953622 266.20747302003264 20.775892499999998 0.711135356344206 83
85 3 283.86435747731963 265.64192570187663 20.657835 0.711135356344206 84
86 3 280.81040195927704 265.07575690315116 20.539695 0.8059111431780474 85
87 3 277.8043004450784 264.29144842456554 20.627475 0.8059111431780474 86
88 3 274.7981989308798 263.5065184654105 20.715255 0.8490294650831747 87
89 3 272.0034008102779 262.15666266866884 20.908057499999998 0.8745350276514426 88
90 3 269.4982126350175 260.32080906665465 20.776139999999998 0.9316801660079785 89
91 3 266.9501423004683 258.57631310834256 20.3115 0.9316801660079785 90
92 3 264.40207196591916 256.8324386305999 19.84686 0.9834867862733491 91
93 3 261.7091966586992 255.2830875710801 19.8980925 0.6749838316220776 92
94 3 258.7236040032909 254.42482290473558 20.01615 0.9524624762487893 93
95 3 255.7299321004803 253.6175196450821 20.28213 0.9981475129055479 94
96 3 253.02400570130294 252.08992040549137 20.297887499999998 0.737243755064794 95
97 3 250.5455411905268 250.24598755607494 19.847107499999996 0.737243755064794 96
98 3 248.0676981603201 248.40267618722788 19.396245 0.6865371554072653 97
99 3 245.9111605844943 246.19393424357236 18.921045 0.7381821907245915 98
100 3 245.9695797580181 243.7086334465328 18.9599025 0.7381821907245915 99
101 3 322.56022365058067 261.60789532588666 16.6913175 1.1018477607160055 1
102 3 319.6063265042118 267.9445112115119 17.441985 1.6560841325089222 101
103 3 318.642410141069 270.4472134644947 17.353132499999997 1.2065672366602829 102
104 3 317.2074115063192 273.19975090637723 17.1552975 1.1828888269660576 103
105 3 315.87557864609016 276.00449271608954 16.9965675 0.922954578813571 104
106 3 315.18076336949844 279.03234605021726 16.8736425 1.113053055382328 105
107 3 314.9066904383921 282.05336309808155 17.767364999999998 1.0269344928802597 106
108 3 314.1553204299848 284.9115522367624 19.041907499999997 0.8483520512625263 107
109 3 311.9969184124508 287.04882391493675 19.9126125 0.6003707389013531 108
110 3 309.7179491644528 289.15315712293267 20.151202499999997 0.626756939436464 109
111 3 307.1916306498327 290.956693735338 20.34912 0.6657237711379844 110
112 3 304.6733913826148 292.7620947894515 20.040239999999997 0.804680611650631 111
113 3 301.6983638968863 293.6458401591415 20.253420000000002 0.6025856956507027 112
114 3 298.69661274667345 294.4487930548092 20.2924425 0.6025856956507027 113
115 3 295.69486159646067 295.25174595047685 20.331465 0.8271160602060518 114
116 3 292.8111917544343 296.3654391308457 19.913024999999998 0.7871610743991819 115
117 3 290.22210370230454 298.07948254125705 19.750664999999998 0.7871610743991819 116
118 3 287.63301565017485 299.79352595166847 19.588305 0.8220696379825055 117
119 3 285.4311099927827 301.9761657114091 19.3118475 0.8220696379825055 118
120 3 283.2292043353906 304.1588054711498 19.035472499999997 0.5682520015940761 119
121 3 280.8775218607725 306.1898039719563 19.008082499999997 0.5682520015940761 120
122 3 278.5258393861544 308.22080247276284 18.9806925 0.9218421285943411 121
123 3 276.4072121250622 310.4935569150668 18.9533025 0.652591886706515 122
124 3 274.5241259997734 312.95772737274666 19.2171375 0.9077780233087683 123
125 3 273.0555674142759 315.6860270724225 19.52907 0.7475541177111772 124
126 3 271.81198479490206 318.51935698832733 19.905765 0.7679883988331228 125
127 3 270.2216160178017 321.17370050024425 20.2823775 0.7850853292973783 126
128 3 268.3068343834734 323.606796929454 20.6376225 0.8737395325226077 127
129 3 266.0837983867216 325.77825003894543 20.634322499999996 0.8737395325226077 128
130 3 263.8613838705392 327.94970314843687 20.6310225 0.6072803598719672 129
131 3 261.6924166833254 330.16217397550884 20.946007499999997 0.6366695545184297 130
132 3 259.6259937900629 332.47221725197693 20.65074 0.7110359194531015 131
133 3 257.8330223473375 335.0010216888747 20.936519999999998 0.7634640202878745 132
134 3 255.59382785578123 337.15445186185343 21.030487499999996 1.0012362713354772 133
135 3 253.05010788521784 338.9312648097744 21.258104999999997 0.7496174332015926 134
136 3 250.6822669157953 340.9392685295131 21.43911 0.7496174332015926 135
137 3 248.31504742694216 342.9466507686823 21.620115 0.9372175578813524 136
138 3 245.85398437210932 344.82041468543 22.022219999999997 0.6793217659965053 137
139 3 240.34455912435845 345.6606564152619 22.649054999999997 0.6793217659965053 138
140 3 322.56022365058067 261.60789532588666 16.6913175 1.1018477607160055 1
141 3 318.2384477709575 257.2339150784337 11.4528975 1.218319434227679 140
142 3 315.64749527711956 253.86051854771836 10.2398175 1.218319434227679 141
143 3 314.4467948170344 251.0141375398561 9.792667499999999 1.0288735122567947 142
144 3 313.76378767126135 248.00119973939402 9.3456 0.9306112194286066 143
145 3 313.6749159498368 244.92735684313058 8.7574575 1.08754749281406 144
146 3 314.19820258927354 241.91255460096033 8.03846175 1.2991367674727463 145
147 3 313.772488399233 238.8567346412095 7.547331 0.9573473135242909 146
148 3 312.91111633004147 235.9109167422429 6.90156225 0.766416052992535 147
149 3 312.65444485487836 234.70835184044958 6.659078249999999 0.766416052992535 148
150 4 411.78370307738254 303.5255167709289 35.9671125 1.0266548266240287 34
151 4 415.5902715649712 304.11840923413865 36.1134675 0.8326410224680376 150
152 4 418.6964314508436 304.12897440381846 36.001844999999996 0.8326410224680376 151
153 4 421.70812629016683 304.8859377373504 36.15183 0.7717918599178645 152
154 4 424.6483508640088 305.86787703700594 36.4370325 0.6696328839195245 153
155 4 427.72405820198054 306.26251719857635 36.704415 0.7415692598278336 154
156 4 430.80411590393805 306.620490006552 36.433072499999994 0.8671891273211081 155
157 4 433.89163137272834 306.8119060219279 36.8269275 0.8032077027011477 156
158 4 436.9803898026575 307.0033220373038 37.192897499999994 0.8032077027011477 157
159 4 440.069769713156 307.1947380526797 37.5588675 0.8032077027011477 158
160 4 443.15914962365457 307.386775548625 37.924837499999995 0.8919613428174813 159
161 4 446.04654834909735 308.5284353546169 38.081917499999996 0.8919613428174813 160
162 4 448.93394707454013 309.6700951606088 38.23908 0.8919613428174813 161
163 4 451.82196728055237 310.81175496660074 38.3962425 0.90541639714504 162
164 4 454.87965168201134 311.3586578676747 38.51553749999999 0.9211460703566106 163
165 4 457.9802182427591 311.29775277187326 38.7768975 0.9211460703566106 164
166 4 461.0807848035069 311.2368476760719 39.0382575 0.8955845745370964 165
167 4 464.172650636283 310.93107923592595 39.0928725 1.0311667755578888 166
168 4 467.2663809107674 311.2188247395592 39.110857499999995 0.9428668162572188 167
169 4 470.0537212645364 312.59229679793816 39.156727499999995 0.6367938506323101 168
170 4 472.8106090704047 313.9788199482746 39.637785 0.7442291966648752 169
171 4 475.39410379740985 315.69348483925535 39.922245 0.7442291966648752 170
172 4 477.9769770438456 317.4075282496667 40.206705 0.724205092718735 171
173 4 480.38521425027926 319.37078536840835 40.2086025 0.7625504438508531 172
174 4 483.12594356134315 320.83188618707305 40.331692499999996 0.7686595978480772 173
175 4 486.06492517404627 321.83806322893525 40.45478249999999 0.7686595978480772 174
176 4 489.0032853061801 322.8436187902281 40.57779 1.1265702577668266 175
177 4 492.10820223091366 322.94616308417943 40.4671575 1.0110867383605024 176
178 4 495.16961551578913 322.4234979253122 40.33095 1.0195823777442312 177
179 4 501.37758492354806 322.27185666637797 40.6620225 1.0195823777442312 178
180 4 384.16199917029996 279.3480581794736 29.7317625 1.1750270977631192 22
181 4 386.7958338234267 277.460621690199 30.426495 0.7093952107498797 180
182 4 389.46012102445405 276.0765844621402 31.4893425 0.7093952107498797 181
183 4 392.12502970605084 274.6931687146508 32.552189999999996 0.7093952107498797 182
184 4 394.5724201883569 272.94805127576933 33.5972175 0.9650785318076548 183
185 4 397.0198106706629 271.0512925779537 33.94784249999999 0.6133018851089055 184
186 4 399.1918852607237 269.0675266004218 35.276917499999996 0.8007155656178446 185
187 4 401.4323227134188 266.97748744552206 35.965215 0.8952116861954551 186
188 4 404.031354454659 265.3318068977449 36.5480775 0.6423809609512363 187
189 4 406.6067699342618 263.61092720107007 36.8724675 0.6423809609512363 188
190 4 409.1828068944341 261.8894260238259 37.1968575 0.6423809609512363 189
191 4 411.758222374037 260.1685463271511 37.5212475 0.6864750073503251 190
192 4 414.6213833572731 258.9840043618704 37.83920249999999 0.5225476990396659 191
193 4 417.5833597510442 258.04556870207307 37.8956325 0.5225476990396659 192
194 4 420.5453361448153 257.1071330422757 37.9520625 0.70284480554838 193
195 4 423.47126666556096 256.1805055132969 38.5939125 0.70284480554838 194
196 4 426.39781866687616 255.2532565037488 39.2357625 0.70284480554838 195
197 4 429.3237491876219 254.32662897477002 39.87752999999999 0.7962781943523127 196
198 4 432.7114397714335 255.09726488082882 40.148872499999996 0.7962781943523127 197
199 4 374.4028897889766 271.805769989208 27.790867499999997 1.2225890057394724 18
200 4 372.900149772162 269.088035459212 28.81461 1.2009925559527446 199
201 4 371.73300926282457 266.2969662220266 29.75973 1.2009925559527446 200
202 4 370.2694225218823 263.5854464977246 30.291524999999996 0.8615709429737118 201
203 4 368.7722758301923 260.865226045451 30.442334999999996 0.6935785302585926 202
204 4 367.28258690533517 258.15432780171847 30.8400675 0.9687887708069861 203
205 4 365.30379277235846 255.79208015742051 31.3685625 0.9967367520130048 204
206 4 363.1658996136147 253.58085229148733 31.9587675 0.6294044466621175 205
207 4 361.02303461031585 251.36465258099898 32.479425 0.9270687801830139 206
208 4 359.20209654196725 248.8488992360587 32.61753 0.7481755982805793 207
209 4 357.8851792154039 246.05347963488745 33.047354999999996 0.9439419776422847 208
210 4 355.7404497703968 242.30719476253074 33.7684875 0.9439419776422847 209
211 4 352.2638874651606 241.75594149747096 34.88001 0.8272652155427084 210
212 4 349.27332296519705 241.1002794967516 35.588849999999994 0.8272652155427084 211
213 4 346.4045686568363 239.9076582840687 35.516414999999995 0.5994969372207736 212
214 4 343.8428257497603 238.1898859902409 36.0162825 0.825525069948382 213
215 4 341.64899933977046 236.01656843904127 36.4761375 0.7294566035301839 214
216 4 339.703143676972 233.66053560043738 37.227135 0.8262894910487468 215
217 4 337.8163286682668 231.23241101578284 37.8195675 0.8262894910487468 216
218 4 335.93013514013103 228.8036649505589 38.4120825 0.8262894910487468 217
219 4 334.0433201314258 226.37554036590436 39.0045975 0.8262894910487468 218
220 4 332.15650512272066 223.94679430068038 39.59703 1.2173188505109416 219
221 4 331.41632176456255 220.08118515899847 40.3554525 1.2173188505109416 220
222 4 358.2698756878639 263.2933506301055 23.337352499999998 1.1495215351948513 12
223 4 362.4431177113999 262.01993694340035 23.401785 1.0191784153741197 222
224 4 365.26153209363906 260.71607070879446 23.2518825 1.0191784153741197 223
225 4 367.8015231807861 258.9274496300548 23.1363 0.9150742051935506 224
226 4 370.5975642625267 257.5825656778684 22.922954999999998 0.9198285315494777 225
227 4 373.4526459983606 256.35576303386836 22.9515 0.7432969758107718 226
228 4 376.2890833171124 255.10969449221687 23.270775 1.0143992297954165 227
229 4 379.2821337393536 254.27628904864847 23.1817575 0.7468021262222005 228
230 4 382.2720767587478 253.4298325131226 23.1614625 0.8325229411598513 229
231 4 385.34467669387243 252.96993689176495 23.086222499999998 0.8531188072298415 230
232 4 388.26812129234054 251.91714880719758 23.138775 0.8700106491061943 231
233 4 391.03433130674995 250.50203755066863 23.171115 0.9469623732095795 232
234 4 394.01370915646424 249.6263714283809 23.037795 0.968490460133673 233
235 4 396.9719566668189 248.67488467662608 23.013704999999998 0.882663993499224 234
236 4 399.6368653484157 247.07892257440113 22.9024125 0.9089091179450804 235
237 4 401.9344790134958 244.98701897779318 22.83666 0.9863455968925994 236
238 4 404.3476880644847 243.04178479556418 22.5428775 0.9863455968925994 237
239 4 406.7608971154736 241.0971720939046 22.2491775 0.8954789228402981 238
240 4 408.8385066589853 238.7945865842693 21.9830325 0.8954789228402981 239
241 4 410.91549472192753 236.49262255520338 21.716804999999997 0.8954789228402981 240
242 4 412.9924827848698 234.19003704556812 21.45066 0.8954789228402981 241
243 4 415.0700923283816 231.8874515359328 21.1844325 1.1875747904593503 242
244 4 417.4677643651354 229.91176480580307 21.117277499999997 0.899356961593368 243
245 4 420.4036385749916 228.9205032976065 21.42096 0.6273535607830901 244
246 4 423.44889336506253 228.39348777475342 21.852764999999998 0.9384294449916868 245
247 4 426.5003629608275 228.1368162995903 22.5537675 0.8400801448837825 246
248 4 429.52573037267763 227.88138778556598 23.4314025 0.878245266650774 247
249 4 432.5622844347769 228.09828450428734 24.2577225 0.878245266650774 248
250 4 435.59945997744563 228.31518122300872 25.0840425 1.0208377684944236 249
251 4 438.6577658594741 228.16105404179697 25.7834775 1.012304840276531 250
252 4 441.66946069879737 228.32698935382737 26.7741375 1.012304840276531 251
253 4 444.68177701869 228.49354614642718 27.764715000000002 0.9303253383666816 252
254 4 447.66612671295957 229.10259710444134 28.579815 0.7344346628910959 253
255 4 450.4074775045928 230.56307644253664 28.697129999999998 0.6172395859966381 254
256 4 453.0176958960822 232.23299473252047 29.010794999999998 0.6172395859966381 255
257 4 455.6272928070022 233.90291302250424 29.324460000000002 0.8611856250206825 256
258 4 458.37796580717657 235.3323183321294 29.616922499999994 0.6748346762854212 257
259 4 461.4126554275677 235.97865812430774 29.8266375 0.6748346762854212 258
260 4 464.51695087173186 236.00973215277787 30.020264999999995 0.6748346762854212 259
261 4 467.6206248353266 236.04080618124794 30.213974999999998 0.7268028814988364 260
262 4 470.6584218585648 236.6709874786218 30.446625 0.7268028814988364 261
263 4 473.69621888180296 237.3017902565651 30.679274999999997 0.8545482125394666 262
264 4 476.7998928453977 237.44783819037463 30.677542499999998 0.8430570368112192 263
265 4 479.871871299953 236.97986332161474 30.638107499999997 1.1449101493698868 264
266 4 482.9730593412702 237.1557423227556 30.532754999999998 0.701452689072919 265
267 4 486.0083704422307 237.7995961926563 30.305632499999998 0.5828306927911138 266
268 4 489.11266588639484 237.8474501965003 30.139065000000002 0.6924101467881165 267
269 4 492.207639122018 237.6815148844699 29.840415 1.0082403573526402 268
270 4 495.252893912089 237.17749414268465 29.365462499999996 0.9961028418322145 269
271 4 498.139049676393 236.0787164959815 28.909072499999997 1.1121891973908586 270
272 4 499.976146239546 233.75562212755594 27.660269999999997 1.1874194203169999 271
273 4 501.9816640370071 231.66371853094802 26.1705675 0.8858708332373394 272
274 4 500.7815850574913 229.21135620408677 24.2017875 0.9749849320839266 273
275 4 501.51990397394115 226.34757374028123 22.935824999999998 0.9749849320839266 274
276 4 502.48133441480644 223.02576009682628 22.409722499999997 0.9749849320839266 275
277 4 342.0156728757177 259.7272951228755 20.191875 1.7596290101770293 8
278 4 345.17092972657287 257.7143195585816 20.57154 1.4574838017507428 277
279 4 347.2559970369174 255.41049108780754 20.595382499999996 1.4574838017507428 278
280 4 349.0843928720988 252.9003310679919 20.7288675 0.9135205037700451 279
281 4 350.5703529135396 250.1782461740101 20.4660225 0.9314253589745236 280
282 4 352.05569147441093 247.4561612800283 20.203095 0.9314253589745236 281
283 4 353.3259977582691 244.6284246892481 19.918552499999997 1.1802910381859562 282
284 4 354.3178807470351 241.70684453248816 19.429574999999996 1.170291415824274 283
285 4 354.7168712725913 238.63797348077992 19.050652499999998 0.9648299395798939 284
286 4 355.5595989247007 235.66791783960662 18.588157499999998 1.2192392254703943 285
287 4 356.400462135102 232.70531996526614 18.036645 1.2192392254703943 286
288 4 357.2413253455032 229.74272209092567 17.4851325 0.7733144873129 287
289 4 358.33948151163696 226.88142554939776 16.80426 1.0325029587821037 288
290 4 359.3307430198335 223.98843349883035 16.071412499999997 1.0325029587821037 289
291 4 360.3213830474607 221.0954414482629 15.338564999999997 1.2314140298249843 290
292 4 361.7949134775134 218.38827208794675 14.814689999999999 1.0336278386127218 291
293 4 363.7065877089947 216.0104874294138 14.0321775 1.0336278386127218 292
294 4 365.6188834210454 213.63270277088083 13.249664999999998 1.0673742335312633 293
295 4 367.56846796726023 211.22570852558596 12.927337499999998 1.2669502887834045 294
296 4 369.33595870664016 208.70249741381286 12.3867975 1.0874356263115676 295
297 4 371.2799499277304 206.28431651826875 12.1594275 1.0919102864112638 296
298 4 373.11083168518934 203.80771644920085 11.6126175 1.153573588507354 297
299 4 374.44577194826536 201.01664721201536 11.22825 1.1310262734494407 298
300 4 376.0951813794589 198.41761547077525 10.665434999999999 0.9942259705126197 299
301 4 377.5500673924295 195.69863797964044 10.1528625 1.0690335866515672 300
302 4 379.5002734192138 193.31836739882985 9.58254 1.0690335866515672 301
303 4 381.45110092656745 190.93747533744988 9.012134999999999 1.0690335866515672 302
304 4 383.40130695335165 188.5572047566393 8.44173 0.9505172420665603 303
305 4 385.0084557058258 186.02280699461696 7.371894749999999 0.9939587338677768 304
306 4 387.505564633684 183.3150161537314 5.60896875 0.9939587338677768 305
307 4 335.59950747720904 260.40035857953814 18.5625 1.8644417082067168 7
308 4 336.4148899842648 257.2326721172949 21.4114725 1.009806488387534 307
309 4 335.49572022211885 254.35956744494834 22.402544999999996 1.009806488387534 308
310 4 333.71082802679564 251.91714880719758 23.3446125 1.0079544762907153 309
311 4 331.3112915483336 250.2391512698115 24.7263225 0.8971009871264378 310
312 4 328.32569889292523 249.86999181158657 25.759222499999996 0.7975087258797291 311
313 4 325.2879018696871 249.47659461115498 26.4509025 0.7975087258797291 312
314 4 322.24948336587954 249.08257593015395 27.1425825 0.7975087258797291 313
315 4 319.21168634264137 248.68917872972233 27.8342625 0.7975087258797291 314
316 4 316.1185775487264 248.60776477513062 28.212607499999997 0.8464068170802973 315
317 4 313.03851984676896 248.90607544844372 28.591034999999998 0.8464068170802973 316
318 4 309.95846214481145 249.20438612175678 28.96938 0.6390808991277103 317
319 4 306.88586220968676 248.929691710081 29.4628125 0.9181878228462559 318
320 4 304.05936858004543 247.77063044814582 30.22008 0.7481631686691913 319
321 4 301.1477321123959 246.71659940243964 30.5646 0.6974752134287447 320
322 4 298.07761809954883 246.2896422512603 30.8471625 0.6974752134287447 321
323 4 295.0068826061324 245.86330658065035 31.129724999999997 0.9250178943039865 322
324 4 291.96846410232484 245.4599656911083 31.8110925 0.9157889078483632 323
325 4 288.9493114961688 244.95780939103128 32.519684999999996 1.26351350123461 324
326 4 285.8947344975568 244.75023488085094 33.2282775 1.125569674050089 325
327 4 282.9650750933946 243.86462506945273 33.942975 1.125569674050089 326
328 4 280.0354156892325 242.97963673862395 34.65759 1.125569674050089 327
329 4 277.1063777656397 242.09402692722577 35.372204999999994 0.8617822463673087 328
330 4 274.76774638297906 240.17240900663404 36.30329999999999 0.8617822463673087 329
331 4 272.42911500031846 238.2501696054729 37.2343125 0.907920963839731 330
332 4 269.7548841101806 236.80957764559852 38.10477 0.9912117897510189 331
333 4 266.8656209430296 235.84317536017804 38.918879999999994 0.9912117897510189 332
334 4 263.976979256448 234.877394555327 39.73299 0.7787400126837815 333
335 4 260.9404251943487 234.2758013641456 40.102177499999996 0.7787400126837815 334
336 4 257.90449261281873 233.67482965353364 40.4712825 0.9639598667827307 335
337 4 254.82132750801424 233.3367442237788 40.712925 0.9508031231284854 336
338 4 248.6189514253799 232.93775369822256 40.721752499999994 0.9508031231284854 337
339 3 313.34242384520667 256.3681926452564 23.1804375 1.0932153956070083 46
340 3 311.17221369685404 255.16873514631007 23.000835 0.8283652361505502 339
341 3 307.2711801627162 250.3410740831935 22.5753 0.8283652361505502 340
342 3 305.2594475595611 247.97882643889557 22.362614999999998 0.5805256213592008 341
343 3 303.24771495640607 245.61595731402826 22.149847499999996 0.5805256213592008 342
344 3 301.0308937653483 243.45693381592488 21.772409999999997 0.869929856632172 343
345 3 298.6698890821892 241.44209380992282 21.569295 0.985394731621414 344
346 3 295.9794996972469 239.90082199780525 21.3000975 0.6613174739009224 345
347 3 293.2828955066106 238.35644278284067 21.29226 0.6613174739009224 346
348 3 290.5862913159743 236.81206356787615 21.284422499999998 0.7377471543260098 347
349 3 287.89465896989316 235.36214939946072 20.54646 1.0752235331228135 348
350 3 285.88665525015455 233.03781206989632 19.92375 0.6983452862259079 349
351 3 284.06633866237536 230.54505350602398 19.447725 0.6983452862259079 350
352 3 282.2460220745962 228.05229494215158 18.9717 1.048412861358801 351
353 3 281.1789399369326 225.14563031905732 18.624705 0.9935672011090535 352
354 3 279.56930526218076 222.49563717112616 18.354765 1.1754683489673947 353
355 3 276.5545030200105 221.7859063608688 18.019814999999998 1.2942892190314088 354
356 3 273.7174442206893 220.57961257565904 17.50584 0.719506699614054 355
357 3 271.03637704428803 219.01596746304304 17.290515 1.1116112204613147 356
358 3 268.80774772241165 216.86875209575828 16.9246275 0.8827758600017163 357
359 3 268.1508427605534 213.8440061644776 16.5550275 0.8763683953311793 358
360 3 267.4945592792647 210.8211246749051 16.1605125 0.9502437906160233 359
361 3 266.63132276836495 207.86474160625863 15.615104999999998 0.9450917166956788 360
362 3 264.70846188663444 205.48322806430926 14.903625 0.6343327875774772 361
363 3 262.49350513728484 203.36646524492525 14.216399999999998 0.667016450722341 362
364 3 261.0920664532828 201.66485144590192 13.707374999999997 0.667016450722341 363
365 3 293.1337401699541 249.11489291976287 11.781907499999999 1.2601450765484499 72
366 3 289.30728430414445 248.65188989555818 10.7496675 0.980124576392883 365
367 3 286.2899961396966 249.28704303748728 10.2375075 0.980124576392883 366
368 3 283.2727079752487 249.92281765998578 9.72543 0.980124576392883 367
369 3 280.2162665349285 250.36904070881656 9.277619999999999 0.43967450807101616 368
370 3 277.12999402727695 250.4846360947254 8.81892 0.4953697322591366 369
371 3 274.0281845053904 250.43678209088142 8.587095 0.619322167384705 370
372 3 270.9394260754613 250.33548075806885 9.0201375 0.619322167384705 371
373 3 295.2268867277008 250.89294882882265 13.71249 1.39183059439909 71
374 3 295.33440286620737 246.95276201881248 16.6355475 0.6189722738241314 373
375 3 289.44649595169057 244.96588863843354 16.499174999999997 0.6189722738241314 374
376 3 286.41180633129943 244.2984185068955 16.512045 0.7899142333216338 375
377 3 283.39762556969856 243.56072107101505 16.2992775 0.9544139252367123 376
378 3 280.42570548681704 242.69437715726832 15.9387525 0.6477070494310134 377
379 3 277.50785421347354 241.68198530971208 15.4833525 0.6477070494310134 378
380 3 274.59000294013003 240.66959346215583 15.027952499999998 0.6477070494310134 379
381 3 271.67215166678653 239.657823095169 14.572552499999999 0.9463471074458712 380
382 3 268.7263337678199 238.67836971779107 14.3823075 0.9432210601817781 381
383 3 265.82029062529506 237.59885796873937 14.102467500000001 0.6898310024250972 382
384 3 263.19142781672355 235.94944853754583 13.89399 0.6898310024250972 383
385 3 260.5631864887215 234.2994176257829 13.685595 0.7863282904361828 384
386 3 257.6186115508937 233.3286649763766 13.963619999999999 0.46966902479207645 385
387 3 254.51990943185413 233.12730527189026 13.807694999999999 0.7787213682666994 386
388 3 251.41437102655115 233.21555551274537 13.752089999999999 0.7955634916975002 387
389 3 248.32126223263623 232.9999017551628 14.0308575 0.9422453356878165 388
390 3 245.24617637523392 232.55927203145663 13.9420875 0.6073984411801536 389
391 3 242.20589342971817 231.91728260326408 13.881532499999999 0.6733306933074676 390
392 3 239.11713499978904 231.58603345977272 13.984739999999999 0.7650052920999919 391
393 3 236.01843288074946 231.81411682874332 14.017904999999999 0.7753840176090094 392
394 3 232.9949299106076 232.53254836697232 14.0414175 0.8134932061247546 393
395 3 229.89747075270682 232.7711969056228 14.107252499999998 0.8134932061247546 394
396 3 226.79939011423667 233.01046692484263 14.1730875 0.7904673510284018 395
397 3 223.720575373418 232.6661666893938 14.493434999999998 0.7799021813485637 396
398 3 220.61379400697618 232.6065045547312 14.4525975 0.8796249535148469 397
399 3 215.70844787268433 232.87995600526818 15.465367499999997 0.8796249535148469 398
400 3 296.1479209315549 267.079410258904 21.364942499999998 1.2351802020755618 81
401 3 292.6639008594859 269.56781845879055 21.195405 0.6048304834673836 400
402 3 290.3501286996014 271.6174613766791 20.7768825 0.6048304834673836 401
403 3 288.03573505914744 273.6671042945677 20.358359999999998 0.6048304834673836 402
404 3 285.53800465071987 275.4948786491797 19.992802499999996 0.8375445041606214 403
405 3 283.1900510595182 277.52774159169445 19.856265 0.8147921005148054 404
406 3 281.0210838723044 279.75264203015445 19.80693 0.9254094270627098 405
407 3 278.9708194738464 282.0732504763024 19.465874999999997 0.9254094270627098 406
408 3 276.91993359481904 284.39448040301977 19.1247375 0.9042790877030337 407
409 3 274.9392750201341 286.77972282838556 19.39641 0.9042790877030337 408
410 3 272.95861644544914 289.16496525375135 19.668 0.665941289337275 409
411 3 270.9990882101239 291.5334277037433 20.27421 0.7085375675641046 410
412 3 269.0196725965778 293.9261278959419 20.4145425 0.8150282631311783 411
413 3 266.6655041996821 295.947182707638 20.6518125 0.8150282631311783 412
414 3 264.3119572833558 297.9676160387646 20.889165 0.8112372316578246 413
415 3 261.96276073101535 299.99302121444657 20.645955 0.8469599347870653 414
416 3 260.0361709658684 302.4317109687809 20.6204625 0.8023127706812084 415
417 3 258.0151161541723 304.7765571571356 20.980574999999998 0.8023127706812084 416
418 3 255.99468282304565 307.12140334549025 21.34077 0.8023127706812084 417
419 3 253.97362801134955 309.46624953384486 21.700965 0.8000257221858083 418
420 3 252.03585159595337 311.89250967679124 21.5568375 0.8291669460850791 419
421 3 249.70094909670917 313.9371807501246 21.767625 0.9071627575450601 420
422 3 247.03293301226535 315.52009176039206 21.997965 0.9054226119507338 421
423 3 244.27418076468882 316.94949707001723 22.075184999999998 0.9054226119507338 422
424 3 241.51542851711227 318.3789023796424 22.1524875 0.6779047902982682 423
425 3 238.53605066739797 319.2614047881936 22.1351625 0.9403063163112815 424
426 3 235.50695437213145 319.95000525909126 22.030222499999997 0.7590763674678946 425
427 3 232.439326281562 320.4372460255026 21.9063075 0.7320606071159793 426
428 3 229.04293496977874 321.1662427334114 22.184662499999998 0.7320606071159793 427
429 3 296.1479209315549 267.079410258904 21.364942499999998 1.2351802020755618 81
430 3 293.9006471925964 266.3305261727743 21.997552499999998 0.7351369359345203 429
431 3 291.0082766225984 265.29389658301136 22.61622 0.7351369359345203 430
432 3 288.1159060526004 264.25726699324844 23.234804999999998 0.7351369359345203 431
433 3 285.1234771109286 263.6009835119596 23.923515 0.7797716704289892 432
434 3 282.0459053312487 263.2019929864034 24.131085 0.6757233934996664 433
435 3 279.24427092438344 262.0360954382048 25.0185375 0.8311432542957783 434
436 3 276.40348324164574 260.82358684730104 25.475834999999996 0.8617698167559207 435
437 3 273.37562990751803 260.1921625887884 25.865895 0.8168119123653627 436
438 3 270.3303751174471 259.57813978621897 25.759964999999998 0.7579204136088066 437
439 3 267.26647591029405 259.18660702749554 26.2131375 0.7579204136088066 438
440 3 264.2031981837104 258.7950742687721 26.666392499999997 0.7735071462894146 439
441 3 261.12811232630816 258.4022985489099 26.948212499999997 0.8020206748135893 440
442 3 258.11020268129084 257.69008181637497 26.6772825 0.8890155249185148 441
443 3 255.0121220428207 257.5589494162311 26.406435000000002 0.4523154228526577 442
444 3 251.91963472947515 257.3246512415664 26.659049999999997 0.7066358370217337 443
445 3 248.81968964929678 257.1798462688957 26.8681875 0.7066358370217337 444
446 3 245.71912308854903 257.03504129622496 27.0772425 0.7066358370217337 445
447 3 242.61917800837065 256.8908578041237 27.286379999999998 1.1379557817982755 446
448 3 239.5515499178012 257.374991167688 27.408645 0.7137580043470834 447
449 3 236.56284985954585 258.12946857894235 27.9345825 0.8751254341923748 448
450 3 233.53748244769574 258.6751285188775 28.5317175 0.7384183533409643 449
451 3 308.4855531953282 266.2174167091431 20.427495 0.9127685122810683 77
452 3 310.11880413171724 268.79034626646836 22.790625 1.0778648255427732 451
453 3 310.7402847011195 271.58700882877844 24.1999725 1.0115466339818602 452
454 3 309.497323562315 275.31589224519183 24.75 1.0002605468415156 453
455 3 309.497323562315 277.8018145228008 25.2312225 0.8789040360543403 454
456 3 309.497323562315 280.2877368004098 25.78125 0.7930962138369733 455
457 3 309.497323562315 282.1521785086165 26.2624725 0.707288391619606 456
458 3 310.1635507327142 283.4641239906246 26.4 0.621480569402239 457
459 3 309.497323562315 282.77365907801874 26.6749725 1.0002605468415156 458
460 3 308.87584299291274 284.63810078622544 26.950027499999997 0.7930962138369733 459
461 3 310.42954441641837 286.191802209731 27.224999999999998 0.707288391619606 460
462 3 310.7402847011195 288.3669842026389 27.224999999999998 0.621480569402239 461
463 3 311.3617652705217 289.60994534144334 27.224999999999998 0.621480569402239 462
464 3 311.7073084671093 291.5433713928537 27.224999999999998 0.621480569402239 463
465 3 312.6047264093262 293.96030932725904 27.224999999999998 0.621480569402239 464
466 3 312.6047264093262 295.2032704660635 27.4999725 0.621480569402239 465
467 3 313.22620697872844 296.446231604868 27.9124725 0.7501954101311366 466
468 3 314.15842783283176 298.93215388247694 28.1187225 0.8789040360543403 467
469 3 314.4691681175329 300.79659559068364 28.4625 0.7930962138369733 468
470 3 313.8476875481307 302.6610372988904 28.7374725 0.707288391619606 469
471 3 313.9092141245015 304.09914333648715 28.875 0.621480569402239 470
472 3 312.6047264093262 306.3899207153038 29.7 0.621480569402239 471
473 3 312.6047264093262 307.6328818541083 29.7 0.621480569402239 472
474 3 312.6047264093262 309.497323562315 29.7 0.621480569402239 473
475 3 311.3617652705217 311.3617652705217 29.9749725 0.621480569402239 474
476 3 311.3617652705217 311.98324583992394 30.341685 0.621480569402239 475
477 3 310.11880413171724 313.22620697872844 31.166684999999998 0.621480569402239 476
478 3 309.497323562315 315.7121292563374 31.71663 0.621480569402239 477
479 3 308.87584299291274 317.5765709645441 32.312527499999995 0.7501954101311366 478
480 3 308.87584299291274 318.8195321033486 32.725027499999996 0.8789040360543403 479
481 3 307.218354314317 321.51240741056847 33.2749725 0.8789040360543403 480
482 3 307.32214156940717 323.48063637386537 33.824999999999996 0.7930962138369733 481
483 3 305.76844014590154 324.41285722796874 33.824999999999996 0.707288391619606 482
484 3 305.1345299651113 326.67193909774585 33.824999999999996 0.7501954101311366 483
485 3 303.90399843769484 328.7632212137844 35.0625 0.621480569402239 484
486 3 303.2825178682926 330.62766292199115 35.26875 0.621480569402239 485
487 3 302.6610372988904 332.80284491489897 35.5437225 0.621480569402239 486
488 3 302.03955672948814 334.35654633840454 35.887499999999996 0.8286386876010872 487
489 3 303.07556483868166 337.2569961558048 37.1937225 1.1334562624758036 488
490 3 304.5254790070971 343.0572743100359 38.534347499999996 0.8966783803392443 489
491 3 304.5254790070971 345.54319658764484 39.1875 0.707288391619606 490
492 3 305.76844014590154 348.0291188652538 39.8406525 0.7501954101311366 491
493 3 306.07918043060266 349.5828202887594 40.7687775 0.8789040360543403 492
494 3 307.10897373410216 351.89969985149094 41.25 0.8789040360543403 493
495 3 308.4855531953282 266.2174167091431 20.427495 0.9127685122810683 77
496 3 307.01140128470604 265.9936837041583 23.924999999999997 0.8789040360543403 495
497 3 304.7815290016908 264.8787475626507 25.1584575 0.8789040360543403 496
498 3 301.10733587538476 261.6433197183426 26.743777499999997 0.8789040360543403 497
499 3 299.3814843341548 257.96912659203656 28.4625 0.8789040360543403 498
500 3 298.93215388247694 256.6714751631247 30.7999725 1.0002605468415156 499
501 3 298.3106733130747 254.18555288551573 31.281277499999998 1.0002605468415156 500
502 3 297.68919274367244 252.321111177309 31.96875 0.8789040360543403 501
503 3 296.446231604868 250.4566694691023 32.793749999999996 0.8789040360543403 502
504 3 295.2032704660635 249.2137083302978 33.4125 0.8789040360543403 503
505 3 293.8173687962965 248.28397339847209 33.824999999999996 0.8789040360543403 504
506 3 292.71734818845454 247.3492666220911 36.437527499999995 0.8789040360543403 505
507 3 290.85290648024784 244.2418637750799 37.147935 0.8789040360543403 506
508 3 289.60994534144334 242.99890263627543 38.2479075 0.8789040360543403 507
509 3 286.81328277913326 239.5807595045631 39.622935 0.8789040360543403 508
510 3 284.7505887692872 236.64115641129052 40.975027499999996 0.8789040360543403 509
511 3 314.1553204299848 284.9115522367624 19.041907499999997 0.8483520512625263 108
512 3 314.9862399512756 283.1540051864929 17.78502 0.8673196382406826 511
513 3 318.1396323604225 288.43845446812014 18.938534999999998 0.8673196382406826 512
514 3 318.97800964854616 291.41410343441805 19.354995 1.1303177856003221 513
515 3 318.69337154775997 294.4431997296846 20.19336 0.7944013230327179 514
516 3 318.69337154775997 297.5456307321405 20.425102499999998 0.8400677152723944 515
517 3 318.5510524973668 300.6449543317495 20.6567625 0.8062467426855245 516
518 3 318.03770954704055 303.6846157966958 21.1788225 0.9560608487456282 517
519 3 318.02279401337495 306.7833179157354 21.4853925 0.852708630054036 518
520 3 317.43860227813684 309.8117927304325 21.984434999999998 0.852708630054036 519
521 3 316.8550320234681 312.840889025699 22.4834775 0.8342755163655656 520
522 3 316.0502146860922 315.84139721477305 22.3983375 0.8714151951930434 521
523 3 315.7469321682239 318.93077712527156 22.588005 0.9028683268104906 522
524 3 314.8426779397437 321.90207572758374 22.716869999999997 0.679477136138856 523
525 3 314.4927843791702 324.989591196374 22.698555 0.904627116821899 524
526 3 314.14289081859675 328.0764851845949 22.598152499999998 0.7441732634136289 525
527 3 313.5139524823617 331.1099318438472 22.275164999999998 0.7441732634136289 526
528 3 312.8850141461266 334.1433785030996 21.952094999999996 1.177457086789482 527
529 3 312.6793040776545 337.2439450638473 21.9567975 0.9999063029169563 528
530 3 313.12677008762404 340.313437596125 21.714825 0.9999063029169563 529
531 3 313.57485757816306 343.3829301284027 21.4728525 0.7847373001785132 530
532 3 313.6972892503353 346.48349668915046 21.261405 0.8575375340782913 531
533 3 313.4648555173789 349.569769196802 21.6317475 0.8575375340782913 532
534 3 313.23180030385305 352.6560417044535 22.00209 0.85328660698358 533
535 3 313.6121464123272 355.7336134841334 22.266667499999997 0.9630773643741796 534
536 3 313.83215053389563 358.76270977939987 23.137784999999997 1.0663736498145258 535
537 3 313.51519544350043 361.78248386612535 24.0145125 0.6815093776008012 536
538 3 313.03914132733837 364.8084727585449 24.7068525 0.6815093776008012 537
539 3 312.56246573060685 367.8344616509644 25.399192499999998 0.8591533835587373 538
540 3 312.215058092311 370.88655272729875 26.021984999999997 0.9012649069414329 539
541 3 312.4686221646271 373.9448586093272 26.674559999999996 0.8331382069235594 540
542 3 312.9173311357355 376.95344604580345 27.5158125 0.7756574690595465 541
543 3 313.94650295866563 379.7749678308896 28.575195 0.8464938243600136 542
544 3 316.0247339827467 381.7282812605208 30.922237499999994 0.8464938243600136 543
545 3 315.87557864609016 276.00449271608954 16.9965675 0.922954578813571 105
546 3 312.86636972904455 277.92300323383427 16.2017625 0.71559137202682 545
547 3 310.28908980773343 279.56495489819497 15.4559625 0.71559137202682 546
548 3 308.333911936394 281.9178803339518 14.732685 0.9025886605542597 547
549 3 306.76094461523695 284.5952186269367 14.576182499999998 0.9025886605542597 548
550 3 305.18735581351046 287.2725569199215 14.4197625 0.6355881783276698 549
551 3 303.6000944392572 289.94181596550413 14.550112500000001 0.9385475262998733 550
552 3 301.62627215083563 292.34010948282736 14.663137499999998 0.7465038155488875 551
553 3 299.60210993629255 294.6961423214313 14.776162499999998 0.9610637673293164 552
554 3 297.2025734578305 296.6705860904222 14.777647499999999 0.7599526550707518 553
555 3 295.0311203483391 298.8917576454658 14.67345 0.7599526550707518 554
556 3 292.85966723884763 301.1135506810788 14.56917 1.0562124425047992 555
557 3 290.9653944633096 303.5702633719259 14.331735 1.0562124425047992 556
558 3 289.071743168341 306.02759754334227 14.094299999999999 0.7681375541697794 557
559 3 287.3446486659722 308.56261678593404 13.435702499999998 0.7681375541697794 558
560 3 285.61817564417277 311.09825750909516 12.7771875 0.7681375541697794 559
561 3 283.8917026223733 313.6338982322563 12.11859 0.7681375541697794 560
562 3 282.1652296005739 316.1695389554174 11.460075 0.9623005136624267 561
563 3 280.298923450659 318.6411671799301 11.12826 0.713658567455979 562
564 3 278.5506986089305 321.1892375144793 10.6955475 0.7897277891508131 563
565 3 276.9130973085556 323.8187218036202 10.3703325 0.7897277891508131 564
566 3 275.2754960081807 326.44820609276104 10.0452 0.7897277891508131 565
567 3 273.6378947078058 329.0783118624713 9.719985 0.7145597142816122 566
568 3 272.71251013996584 332.0322090088402 9.360285 0.6184396649761538 567
569 3 272.06181998380174 335.06752010980074 9.1780425 0.9078526009770966 568
570 3 271.0568859030783 338.0071232030733 9.1013175 0.9972339364685266 569
571 3 269.9773741540266 340.91005894275116 8.76513 0.6623304872290482 570
572 3 267.4063090384096 345.1429631009498 8.180469 0.6623304872290482 571
573 3 319.6063265042118 267.9445112115119 17.441985 1.6560841325089222 102
574 3 320.75047223248134 269.2253826650499 17.166929999999997 1.2889569157459375 573
575 3 323.01514742738306 271.2451945156072 16.280715 1.2889569157459375 574
576 3 325.06230442299403 273.53659337499323 15.6646875 0.9078836750055667 575
577 3 326.550128906143 276.18099319779975 14.7746775 0.9993966888500464 576
578 3 328.3399929460214 278.63086960238337 13.884667499999997 0.7957934395081789 577
579 3 330.29454933679153 280.7277450435466 12.2919225 1.3399556112710853 578
580 3 330.4244387757966 280.53135718361546 7.351772999999999 1.3399556112710853 579
581 3 331.8706240607956 286.50254249443213 10.4500275 0.8789040360543403 580
582 3 331.24914349139334 288.9884647720411 10.587472499999999 0.8789040360543403 581
583 3 330.38652846106305 292.37988423926913 10.725 0.8789040360543403 582
584 3 329.38470178318664 294.58178989666123 10.725 0.8789040360543403 583
585 3 328.14174064438214 296.446231604868 10.6562775 1.0002605468415156 584
586 3 326.8987795055777 298.6214135977758 9.8312775 1.0609356948322561 585
587 3 325.034337797371 302.03955672948814 9.075 1.1216108428229967 586
588 3 322.8591558044631 306.07918043060266 8.8000275 1.0609356948322561 587
589 3 322.548415519762 309.497323562315 8.3187225 1.0002605468415156 588
590 3 322.2376752350609 312.9154666940273 7.768752749999999 1.1822859908137373 589
591 3 322.1438316690812 314.94397927255625 7.425 1.242961138804478 590
592 3 313.6749159498368 244.92735684313058 8.7574575 1.08754749281406 145
593 3 312.7644469156626 242.1058350580444 8.07373875 1.1732496633346288 592
594 3 309.24313800942946 239.57330173773028 6.6138435 0.7793987820873478 593
595 3 318.2384477709575 257.2339150784337 11.4528975 1.218319434227679 141
596 3 316.33360982573964 261.02183914894033 12.7875 1.2265354073551769 595
597 3 313.8476875481307 261.6433197183426 12.581249999999999 1.1133948696954992 596
598 3 311.0510249858206 261.9540600030437 12.375 0.8067625715581285 597
599 3 304.82192523870197 262.85644978981577 11.9167125 0.6255699115489057 598
600 3 300.1751150212814 264.7507225653538 11.34375 0.621480569402239 599
601 3 298.93215388247694 264.7507225653538 10.999972499999998 0.621480569402239 600
602 3 298.1447380010443 265.0782428254288 10.725 0.621480569402239 601
603 3 297.3784524589713 265.0614628500549 9.899999999999999 0.621480569402239 602
604 3 295.2032704660635 265.9936837041583 9.3499725 0.621480569402239 603
605 3 293.3388287578568 266.6151642735605 9.0062775 0.6643875879137695 604
606 3 290.4383789404566 266.6151642735605 8.433315 0.8217029644465583 605
607 3 287.1240230638344 266.6151642735605 8.11249725 0.6500811052061299 606
608 3 282.7929249756702 267.6542797856011 7.8374999999999995 1.242961138804478 607
609 4 467.2663809107674 311.2188247395592 39.110857499999995 0.9428668162572188 168
610 4 468.30611790337736 308.6117137509168 39.0072375 1.0880508920752758 609
611 4 470.3383593653226 306.2656246014234 38.823922499999995 1.0880508920752758 610
612 4 472.7093077375922 304.26445716794814 38.580547499999994 0.828004777420297 611
613 4 475.2256825631019 302.46278499725105 38.2191975 0.5655299167000942 612
614 4 477.19639744867635 300.09680846953677 37.660507499999994 0.9225381868320716 613
615 4 479.357285388488 297.8644502642439 37.743584999999996 0.5610968957985479 614
616 4 481.96004601314456 296.172780154331 37.56126 0.5610968957985479 615
617 4 484.5628066378011 294.48111004441813 37.378935 0.5610968957985479 616
618 4 487.16556726245767 292.7894399345052 37.1966925 1.0729240550160253 617
619 4 489.26990047045365 290.5384373121303 36.66052499999999 0.8299065079626677 618
620 4 491.759551631479 288.69139705986686 36.3731775 0.631759858020152 619
621 4 494.3834425954953 287.0842483073926 35.7966675 0.631759858020152 620
622 4 497.00671207894214 285.4770995549185 35.220075 0.631759858020152 621
623 4 499.6306030429584 283.8699508024443 34.6434825 0.8887607178850598 622
624 4 502.37257531516104 282.42438699801465 34.3567125 0.9557749676837033 623
625 4 505.09652465085105 281.0546438230521 33.5599275 0.813325406371016 624
626 4 507.9205323582148 279.86513001321623 32.874022499999995 0.813325406371016 625
627 4 510.74391858500917 278.67499472281094 32.188035 0.8066134162214719 626
628 4 513.7102453427661 277.752717557818 32.300565 0.8770333795404396 627
629 4 516.7965178504177 277.39474474984235 32.2506525 0.9468567215127811 628
630 4 519.8281000679617 276.73659682684536 32.4991425 0.7845570708133864 629
631 4 522.6788314398099 275.5160089885394 32.756625 1.0421980556647785 630
632 4 525.557529437281 274.4371187200571 33.3576375 0.9699633690831564 631
633 4 528.4418207598767 273.0207645023894 35.132707499999995 0.9699633690831564 632
634 4 444.68177701869 228.49354614642718 27.764715000000002 0.9303253383666816 253
635 4 446.7003459081085 229.48294321291553 27.777502499999997 0.9096797538511392 634
636 4 452.00157516510956 226.7788812554464 30.157132499999996 0.9096797538511392 635
637 4 454.846713211833 225.63100664376043 30.81177 0.9054536859792041 636
638 4 457.90253317158385 225.5595363782792 31.553527499999994 0.6923293543140943 637
639 4 460.97264718443085 225.3563122320847 32.1267375 0.9445696730173809 638
640 4 463.9712909317967 225.69377618127007 33.1132725 0.7586599754863952 639
641 4 466.98360725168936 225.52473346639266 34.1012925 0.6754996604946816 640
642 4 469.6230352299407 223.9735179651647 34.805677499999994 0.9314440033916056 641
643 4 472.4687947572335 222.89400621611298 35.6371125 1.1015183760142224 642
644 4 475.2343832910735 221.77409823005019 36.7888125 1.0180597503491957 643
645 4 478.79235955090127 221.67963318350104 38.9544375 1.0180597503491957 644
646 4 417.4677643651354 229.91176480580307 21.117277499999997 0.899356961593368 244
647 4 419.90148227491454 225.26060422439673 20.5232775 1.1647043055053479 646
648 4 420.51301915520634 222.223428681728 20.2013625 0.8356676328410266 647
649 4 421.0126895330057 219.181281294504 19.6844175 0.841341750439669 648
650 4 421.4986873382783 216.11365320393458 19.567927499999996 0.8346919083470651 649
651 4 421.6932107565012 213.1193598205546 18.494519999999998 0.8339896353036405 650
652 4 422.4632251819906 210.11387978692537 18.264757499999998 0.8337348282701855 651
653 4 423.6943781899764 207.27868542931233 17.8435125 0.6501370384573762 652
654 4 424.9286386008092 204.4360333048665 17.542469999999998 0.6501370384573762 653
655 4 426.1622775310727 201.59275969985126 17.241345 0.6501370384573762 654
656 4 427.39653794190554 198.75010757540542 16.94022 0.6501370384573762 655
657 4 428.6307983527384 195.90745545095956 16.6391775 0.6501370384573762 656
658 4 429.8650587635712 193.06480332651375 16.3380525 0.6501370384573762 657
659 4 431.09931917440406 190.2221512020679 16.03701 0.7448817512627476 658
660 4 431.8513106633808 187.20734895989764 16.0953375 0.8272652155427084 659
661 4 431.9905223109269 184.10678239914984 16.292924999999997 0.8272652155427084 660
662 4 432.1303554390424 181.0055943578327 16.490429999999996 0.858562977017805 661
663 4 433.1843864847486 178.09022900676678 16.217519999999997 0.6702108608490686 662
664 4 433.9873393804163 175.10090746794202 15.844785 0.8313856317178452 663
665 4 434.28502857316 172.02955049395615 15.3609225 0.8313856317178452 664
666 4 434.5827177659036 168.95819351997028 14.87706 0.8893262652032159 665
667 4 434.3011870679644 165.88559358484562 14.387669999999998 0.6673520502298181 666
668 4 433.3633728887364 162.92796755506038 14.15832 0.7648934255974996 667
669 4 432.4373668403271 159.9958222286206 13.564897499999999 0.8479978073379669 668
670 4 430.9899385941893 157.28678842659625 12.9393825 0.963736133777746 669
671 4 430.6344517084912 154.29870984891028 11.911102499999998 1.0140822747050213 670
672 4 430.78422852571714 151.28515056787882 10.92465 0.7103025723812069 671
673 4 431.98617194694106 148.43504067660015 10.525927499999998 0.7293944554732438 672
674 4 433.22105383834327 145.65826549251094 9.66537 0.7293944554732438 673
675 4 434.4559357297456 142.88149030842175 8.80473 0.754172885775311 674
676 4 435.9164150678409 140.1830216760772 8.1557685 0.833846694772678 675
677 4 438.1972487575471 138.1439439278685 7.4325075 0.9155403156206023 676
678 4 440.8174108381469 136.57719141240543 6.664415999999999 0.6999052024551075 677
679 4 443.3661026532655 134.82585916782992 6.2587139999999994 0.7172693695642061 678
680 4 445.6432074595553 132.92164270318145 5.86265625 0.7172693695642061 679
681 4 396.9719566668189 248.67488467662608 23.013704999999998 0.882663993499224 235
682 4 399.7978288158909 248.7929659848125 22.531575 0.8684507328769946 681
683 4 402.7448896759964 249.4915101448206 21.6117825 0.8684507328769946 682
684 4 405.68511424983836 250.14157882041536 20.5915875 0.8714276248044314 683
685 4 408.37426067364186 251.22419797231407 19.105019999999996 0.8494955755102264 684
686 4 411.262280879654 251.41561398768997 17.605829999999997 0.8426965780809659 685
687 4 414.1639736581931 252.13280256478015 16.476735 0.9135826518269853 686
688 4 416.9544214148091 253.35028300023913 15.650167499999998 0.9023773571606629 687
689 4 419.6895574007484 254.64296258459578 14.709419999999998 0.9023773571606629 688
690 4 422.425314867257 255.93564216895243 13.768754999999999 0.6112721295692377 689
691 4 425.1051390825195 257.416630365838 13.065195 0.909617605794199 690
692 4 427.79366402575357 258.82863421951987 12.18921 0.909617605794199 691
693 4 430.4815674884183 260.24001659263234 11.3133075 0.932357579828627 692
694 4 433.14150432545983 261.80801206923417 10.8499875 0.932357579828627 693
695 4 356.400462135102 232.70531996526614 18.036645 1.2192392254703943 287
696 4 354.4838160590654 231.31196052866633 18.8006775 0.8507198922319488 695
697 4 351.6939897830188 230.28651758915265 20.0038575 0.8507198922319488 696
698 4 348.9184575600684 229.26666797476355 21.2712225 0.7044855142516019 697
699 4 346.08947800814946 228.41710403639067 22.54989 1.1206599775518113 698
700 4 343.36677163359826 227.20210952320932 23.7148725 0.8486565767415334 699
701 4 340.6446867396164 225.98773649059734 24.879772499999998 1.0108754349669058 700
702 4 337.6715236955961 225.52908383037848 25.9139925 0.9140176882255668 701
703 4 334.8232782460256 225.70309838981112 27.5469975 1.012074892465852 702
704 4 332.04277417852006 226.03931937785774 29.33337 0.9495477323782928 703
705 4 329.62645772468414 226.66079994726 31.791705 1.2754956466126852 704
706 4 326.93731130088065 226.26740274682834 33.792247499999995 1.0743969639655087 705
707 4 324.34449436533447 225.34015373728022 35.703855 1.0033741644942207 706
708 4 321.5304303470811 224.57697559805428 37.129372499999995 0.7927792587465781 707
709 4 318.7977802834195 223.91199138879387 38.8836525 0.7173688064553104 708
710 4 315.86439199584095 223.02265269397927 39.56172 0.7173688064553104 709
711 4 312.9310037082623 222.13393547973408 40.239704999999994 0.838004399781979 710
712 4 310.54265388004956 220.15327690504913 40.4706225 0.838004399781979 711
713 4 307.67638549396645 217.77673520765495 40.7476575 0.838004399781979 712
714 4 352.05569147441093 247.4561612800283 20.203095 0.9314253589745236 282
715 4 352.71383939740787 245.75703340328255 21.0611775 1.5318750259081908 714
716 4 354.0723959221212 243.13127799755813 22.3323375 1.5318750259081908 715
717 4 353.99781825379296 240.1587364341072 23.5312275 1.2336078562349742 716
718 4 353.4440790664555 237.17562970097646 24.422805 0.8167373346970344 717
719 4 353.5515952049621 234.18941556499868 25.5542925 1.0533101282456907 718
720 4 355.1705520882549 231.74140360212328 26.908034999999998 1.092575270620524 719
721 4 356.40605546022664 229.28904127526204 28.8399375 1.1126615226236045 720
722 4 358.03992787718505 226.86464557402388 30.235672499999996 0.8203978552508137 721
723 4 359.1989891391202 224.2811508470188 31.93575 0.8203978552508137 722
724 4 360.3580504010554 221.69827760058308 33.6358275 0.7017696441633141 723
725 4 361.81045049174844 219.05387777777656 34.624177499999995 0.7902933364689692 724
726 4 363.74822690714467 216.72332564251818 35.53242 0.7902933364689692 725
727 4 365.6860033225408 214.39215202669038 36.44058 0.7224276582902447 726
728 4 367.6194293739512 211.97272817000746 36.775859999999994 0.8096151673716848 727
729 4 369.07307242578304 209.25002179545626 37.2567525 0.7726930067434976 728
730 4 370.97107408473744 206.91201189336505 38.2728225 0.8570652088455457 729
731 4 372.6894678591346 204.36891340337104 38.919622499999996 0.8036489539054232 730
732 4 373.892032760928 201.5194249926618 39.31521 0.8202176258856869 731
733 4 374.5079200052056 198.49467906138108 39.7914825 0.7434958495929804 732
734 4 375.3239239928307 195.50349308084813 40.06002 0.8156808177290507 733
735 4 375.59116063767374 192.40789836465558 40.118595 1.0782128546616383 734
736 4 375.6856256842228 187.481421891004 40.999694999999996 1.0782128546616383 735
737 3 274.0281845053904 250.43678209088142 8.587095 0.619322167384705 371
738 3 270.6989130951026 249.0483944988368 8.08269 0.8015048459409856 737
739 3 267.8183506559232 247.8862258340546 7.96028475 0.8369727420367713 738
740 3 262.8651505177874 248.27216526765343 7.723476749999999 0.8369727420367713 739
741 3 285.53800465071987 275.4948786491797 19.992802499999996 0.8375445041606214 404
742 3 281.75505242476845 276.16421322242593 19.864185 0.7863034312134067 741
743 3 278.6551073445901 276.33884926242797 19.7063625 0.7863034312134067 742
744 3 275.55951262839756 276.5793622427866 19.531297499999997 0.6511127629513377 743
745 3 272.4645393927744 276.8192537425759 19.35615 0.6511127629513377 744
746 3 269.3689446765818 277.0597667229345 19.181085 0.6511127629513377 745
747 3 266.2739714409587 277.2996582227238 19.0059375 0.7393505741950676 746
748 3 263.2753276935929 278.0845881818788 18.70836 0.7657821428117447 747
749 3 260.1753826134145 278.2747612361159 18.57207 0.8498436046290917 748
750 3 257.16617369636884 279.0155660748434 18.270285 0.7410782901780057 749
751 3 254.34154450843567 280.30886713976946 18.1827525 0.7432596869766077 750
752 3 251.36030221701316 281.1304644525192 18.586589999999998 0.8299500116025259 751
753 3 248.27092230651462 281.4635780377188 18.614557499999997 0.839949633964208 752
754 3 245.30521702932714 282.37901891644833 18.4163925 0.7074810505961208 753
755 3 240.72366227169383 284.4578714210988 18.63675 0.7074810505961208 754
756 3 308.87584299291274 284.63810078622544 26.950027499999997 0.7930962138369733 460
757 3 306.9933783481934 287.53482172020927 27.642037499999997 0.7059459935896972 756
758 3 306.01578941252365 290.4831255414535 27.76092 0.7059459935896972 757
759 3 305.03757899628454 293.4314293626977 27.879884999999998 0.7059459935896972 758
760 3 304.3135541329309 296.4530678911314 27.945554999999995 0.9113577513885252 759
761 3 303.58331446388326 299.41442280433307 28.733842499999998 0.6181475691085347 760
762 3 302.46278499725105 302.27882674870796 29.3182725 0.9452595164494174 761
763 3 300.99733381460055 304.99158943414875 29.8327425 0.9530404531783335 762
764 3 298.8265021856785 307.1922521304021 30.258029999999998 0.9556071679299647 763
765 3 296.62708245056405 309.31895863889656 30.979822499999997 0.6418899913014084 764
766 3 294.1399172118163 310.99944209856017 32.0453925 0.8527459188882001 765
767 3 291.58625355214247 312.7420736151641 32.4616875 0.9303004791439055 766
768 3 289.40547823411003 314.9346570640152 32.8684125 0.9823308324142609 767
769 3 287.072440176574 316.9637911231135 33.2751375 1.0065872190380305 768
770 3 284.3857796750481 318.4907688821348 33.705127499999996 1.0151077176445351 769
771 3 281.62081262177753 319.8232232229332 34.35308249999999 0.9163606699722133 770
772 3 278.64889253889606 320.6441990551136 34.861447500000004 1.047263122305407 771
773 3 275.8366929623509 321.9064260915695 35.38169249999999 1.0807857842189637 772
774 3 273.1742702030317 323.3756061576364 36.233752499999994 0.9009106630168736 773
775 3 271.64915688571864 325.99701119937504 37.130114999999996 1.066149916809541 774
776 3 270.00906966306616 328.4667749821796 38.366295 1.2706729573941238 775
777 3 268.4075142357166 330.7538234775798 38.58459 1.2706729573941238 776
778 3 310.7402847011195 271.58700882877844 24.1999725 1.0115466339818602 453
779 3 311.25984245713977 271.31480033938027 25.0055025 0.7318493037223825 778
780 3 312.7930350218551 271.3819202408757 25.331129999999998 0.7318493037223825 779
781 3 315.85817719014693 271.5161600438666 25.982219999999998 1.276011475485289 780
782 3 318.50630589636984 270.4465919839253 27.606727499999998 1.0805309771855087 781
783 3 320.58453692045094 268.6343546435484 29.5100025 1.005959523662934 782
784 3 322.7267804431805 267.2472100126426 31.863149999999997 1.0673058706686291 783
785 3 324.7254619543781 266.23730408736395 34.7230125 1.0107324944359433 784
786 3 327.106354015758 265.41135641062834 37.135724999999994 0.758075783751157 785
787 3 331.8240130180904 264.03974879395764 40.68603 0.758075783751157 786
788 3 318.1396323604225 288.43845446812014 18.938534999999998 0.8673196382406826 513
789 3 316.78169731627867 286.30304723165403 18.429344999999998 0.7764405345769931 788
790 3 322.1040569126394 289.44587447112116 17.5659 0.7764405345769931 789
791 3 324.69376644533855 291.0113840254454 16.630515 0.7324272806519266 790
792 3 327.28409745860705 292.57689357976966 15.6950475 0.7324272806519266 791
793 3 329.85578405479356 294.13183796441405 14.645069999999999 0.8606946553708548 792
794 3 332.25718497496376 296.04786255988114 14.029785 0.9767188628725588 793
795 3 334.88356186125765 297.7078371607545 14.111295 0.9767188628725588 794
796 3 337.5099387475515 299.36781176162793 14.192887499999998 0.9320654839610079 795
797 3 339.9455210990389 301.277621551401 14.558774999999997 0.9320654839610079 796
798 3 342.38110345052627 303.18743134117403 14.924744999999998 0.9792109999558617 797
799 3 344.41520935417975 305.4800731616989 15.605699999999999 0.8832295408173799 798
800 3 346.12241647832775 308.0399516270667 16.178085 0.927671616335334 799
801 3 348.2870333015557 310.2530439347081 16.534072499999997 0.9607468122389212 800
802 3 350.9357834883481 311.86516453173755 16.2596775 0.9474595576651014 801
803 3 353.39187469862577 313.7420358513323 16.682489999999998 0.9604485015656081 802
804 3 356.14751954335526 315.101213856615 17.298434999999998 0.9604485015656081 803
805 3 359.0616419332823 316.1347360435309 17.7068925 0.9474906316935714 804
806 3 361.99005837630574 316.95571187571124 18.5559 0.9474906316935714 805
807 3 364.91785333875964 317.7766877078916 19.404825 0.7000854318202341 806
808 3 367.25399879914266 320.1749812252149 23.345684999999996 0.7000854318202341 807
809 3 308.333911936394 281.9178803339518 14.732685 0.9025886605542597 548
810 3 306.18856101081747 282.8954692696216 14.0435625 1.0469399524093177 809
811 3 303.3409370418164 283.7245243492041 12.811425 1.0469399524093177 810
812 3 300.3534799446998 284.126000797038 11.8107825 0.8846775905440871 811
813 3 297.282122970714 284.5753312487158 11.623095 0.8778040154464983 812
814 3 294.2107659967281 285.025283180963 11.435325 0.6733493377245499 813
815 3 291.1083349942721 285.17754592046657 11.316194999999999 0.6698690465358973 814
816 3 288.0425713454109 285.3235938542761 10.67187 0.7282820052540138 815
817 3 284.9637566045922 284.9500840320654 10.9275375 0.809155271750327 816
818 3 281.86256856327503 285.025283180963 10.678552499999999 0.809155271750327 817
819 3 278.76200200252725 285.0998608492913 10.429649999999999 0.809155271750327 818
820 3 275.6608139612101 285.17505999818894 10.180665 0.809155271750327 819
821 3 272.5602474004623 285.25025914708664 9.9317625 0.4607669371159588 820
822 3 269.4540875145899 285.3285656988313 9.973754999999999 0.827433015296447 821
823 3 266.4106971662272 285.8673893525031 9.5448375 0.827433015296447 822
824 3 263.3138594888958 286.11598158026396 9.467369999999999 1.0471139669687504 823
825 3 260.2288299423831 286.4857625190583 9.52578 0.7777145697442678 824
826 3 257.14380039587036 286.856164938422 9.51324 0.7886091241258891 825
827 3 254.07990118871734 287.36391456362367 9.653159999999998 0.8040094126356766 826
828 3 251.33357855252885 288.81569317374726 9.5464875 0.7998952112662338 827
829 3 248.54188783477397 290.1736282178912 9.35616 0.8322929933491724 828
830 3 245.53951520399178 290.9542078130604 9.121117499999999 0.9608586787414135 829
831 3 242.718614899475 292.2381866694454 8.825355 0.6034489321616024 830
832 3 239.95924117132907 293.57872025764607 8.167524749999998 0.7222287845080358 831
833 3 237.60010092987818 294.3568139305376 8.047314 0.7222287845080358 832
834 3 330.38652846106305 292.37988423926913 10.725 0.8789040360543403 583
835 3 330.02482676967094 296.3020481127666 10.4917725 1.0213349529499454 834
836 3 330.43251802319884 299.3684332421973 10.097092499999999 1.0213349529499454 835
837 3 331.7512997914704 302.1501802708417 9.538155 1.0490964899851434 836
838 3 333.5448927147652 304.6622047323656 9.060067499999999 0.9370124692934497 837
839 3 335.9910402359324 306.57636488612445 9.177052499999999 0.9613682928083234 838
840 3 337.4390899626397 309.32144456117413 8.9678325 0.8239837981362644 839
841 3 338.8821678447917 312.05844498882163 8.590724999999999 0.8181667400066596 840
842 3 340.5626513044553 314.61583753191184 7.874600249999999 0.7703438101911573 841
843 3 342.589299441276 318.52992215800714 6.847071000000001 0.7703438101911573 842
844 4 354.0723959221212 243.13127799755813 22.3323375 1.5318750259081908 716
845 4 352.47829826160444 244.09270843842336 19.937692499999997 0.9338180591667221 844
846 4 358.09275372558426 243.57004327955607 16.470299999999998 0.9338180591667221 845
847 4 361.08393970611723 243.54456257621058 15.35127 1.0008695977995297 846
848 4 364.1820203445874 243.5184603922957 15.0393375 1.0231807502410701 847
849 4 367.19744406732707 242.9280538513636 14.4222375 1.0056239241554568 848
850 4 370.05563320600794 241.77707183683063 13.88607 0.9398153466614537 849
851 4 372.8348943123748 240.53286773688734 13.066514999999999 0.8483271920397503 850
852 4 375.9236527423039 240.75970814471916 12.7268625 0.6102684384496532 851
853 4 379.0074393276778 240.64411275881037 12.242999999999999 0.7776897105214917 852
854 4 382.0980621993151 240.36879686656513 12.011752499999998 0.7354290318021394 853
855 4 385.14145254767794 239.75290962228752 11.8574775 0.8733915034037425 854
856 4 388.23393986102343 239.5471995538154 11.5593225 1.2815115785244988 855
857 4 391.1176097030498 240.6876163986685 11.3048925 0.8440576205279567 856
858 4 393.7961909571735 242.22205192452262 10.83225 0.8483147624283621 857
859 4 396.6879400466021 243.31212884325416 10.397392499999999 1.1872951242031193 858
860 4 399.6244357370277 244.0454759151488 9.4629975 0.8376004374118675 859
861 4 402.6535320322942 244.11010989436664 8.549557499999999 1.128316618166847 860
862 4 405.69505793894876 243.95971159657128 7.72778325 0.9558495453520315 861
863 4 409.5034908682457 243.64337798674555 6.2623852499999995 0.9558495453520315 862
864 3 364.91785333875964 317.7766877078916 19.404825 0.7000854318202341 807
865 3 367.15704783031595 321.3234773174702 20.499847499999998 1.1735541888136358 864
866 3 368.9891725489137 323.80567071166274 20.9945175 1.1735541888136358 865
867 3 371.33215429556014 325.79254409204174 21.616484999999997 0.621480569402239 866
868 3 373.2699307109564 328.18835168708733 22.15092 0.8012686833246127 867
869 3 375.4985600328328 330.2908204533751 22.837649999999996 0.8012686833246127 868
870 3 377.72718935470914 332.3932892196629 23.524379999999997 0.6981899160835573 869
871 3 379.95644015715504 334.49575798595066 24.211027499999997 0.6981899160835573 870
872 3 382.1850694790314 336.5982267522384 24.897757499999997 0.8065139793303676 871
873 3 384.02838084787845 338.7684369005911 26.54982 0.7326883024910756 872
874 3 385.4739446523081 340.2848494899325 27.592125 0.7326883024910756 873
875 3 337.4390899626397 309.32144456117413 8.9678325 0.8239837981362644 840
876 3 340.1207786196103 310.9745828757841 7.328309999999999 0.9348372873005418 875
877 3 342.7689073258332 312.59664716192395 7.17358125 0.6431143080231309 876
878 3 345.4164145514868 314.2187114480638 7.0188524999999995 0.6431143080231309 877
879 3 348.0645432577098 315.84077573420365 6.864123749999999 0.6431143080231309 878
880 3 349.5287514792214 318.5746687590041 6.6057585 0.6656864823038201 879
881 3 350.73753118670874 321.4372082616708 6.602541 0.6656864823038201 880
882 3 351.9469323747655 324.2997477643375 6.59931525 0.5829512600215777 881
883 3 353.00655674559636 327.2126271931258 6.892280999999999 0.6863755704592207 882
884 3 354.09601218375843 328.87570919684623 6.950690999999999 0.6863755704592207 883
