# Supplementary material for: Cross-Regional Gradient of Dendritic Morphology in Isochronically-Sourced Mouse Supragranular Pyramidal Neurons
Source: Front Neuroanat. 2018 Dec 4;12:103. doi: 10.3389/fnana.2018.00103 (PMC6288488; doi:10.3389/fnana.2018.00103)
Supplement: Supplementary file 3 [file Data_Sheet_1.ZIP › SWC reconstructions/X041.S5.Z5.C02-exported-000.swc]

# Exported from "Simple Neurite Tracer" version 3.1.6-SNAPSHOT-b9f15e3b69824d8d9ebdf26f302be1ac12e484dc on 2018-06-22T15:22:50.029
# https://imagej.net/Simple_Neurite_Tracer
#
# All positions and radii in microns
# Voxel separation (x,y,z): 0.621480569402239, 0.621480569402239, 0.825
#
1 1 310.01439539605764 302.82759409149014 15.647445 0.6887309818172551 -1
2 1 317.5765709645441 297.68919274367244 15.674999999999999 0.7223344362048343 1
3 1 310.01439539605764 302.82759409149014 15.647445 0.6887309818172551 1
4 1 304.1873935773423 305.8933577403514 15.665347499999998 0.621480569402239 3
5 4 310.01439539605764 302.82759409149014 15.647445 0.6887309818172551 1
6 4 318.9059179024955 296.16283646522055 17.207354999999996 1.948888487977093 5
7 4 323.1593309194844 294.294044393028 17.542305 1.2456583644756836 6
8 4 326.17351168108524 293.53832402063495 17.575635 1.241332859712644 7
9 4 329.1876924426861 292.7832251288112 17.6090475 1.241332859712644 8
10 4 332.15961252556764 291.8802138614697 17.729249999999997 1.1069003977452456 9
11 4 335.1315326084491 290.97720259412824 17.849452499999998 1.1069190421623278 10
12 4 338.0052587613651 289.8100620847909 17.5981575 1.1728332713531293 11
13 4 340.95666998545636 288.8591968136054 17.3308575 1.1365015172658743 12
14 4 343.93666931574006 288.00466103067737 17.048872499999998 1.063415402304171 13
15 4 346.9322056602589 287.1787133539418 17.023049999999998 1.131405376596776 14
16 4 349.8040673714666 285.99417138866113 17.107035 0.9999622361682025 15
17 4 352.8406214335659 285.39071375577157 17.46789 0.7640047083832544 16
18 4 355.80384078847584 284.6244282136986 18.18003 0.7640047083832544 17
19 4 358.7670601433857 283.85752119105626 18.89217 1.0860124358076364 18
20 4 361.7141210034911 283.0203868640714 19.580219999999997 0.923806007193652 19
21 4 364.6002767677951 281.9924580022801 20.2708275 0.9862896636413532 20
22 4 367.46405923160063 280.84893375458 20.777707499999998 0.9974079510279592 21
23 4 370.2339981294264 279.5102646080876 21.3594975 1.0592825565176462 22
24 4 372.8411091180688 277.9292180395283 22.1544675 1.324617470818238 23
25 4 375.44138382044775 276.4432579980875 23.255182499999997 1.051775071239267 24
26 4 377.71911010730696 274.3811854688109 23.8719525 0.9847173178007655 25
27 4 379.82965812099695 272.1743079668635 24.632849999999998 1.0496061040520532 26
28 4 381.9948964247944 270.0177703910378 25.382445 1.0496061040520532 27
29 4 384.16013472859174 267.86185429578137 26.1319575 1.246907540420182 28
30 4 386.41113735096667 265.8693875902778 27.178635 1.246907540420182 29
31 4 388.6621399733416 263.8775423653437 28.22523 1.246907540420182 30
32 4 390.91252111514706 261.88569714040943 29.271825 1.1268374944116695 31
33 4 391.9131048318847 259.0318583657144 30.2198325 1.0968137681038475 32
34 4 392.327632371676 256.0064909538643 30.9859275 1.0968137681038475 33
35 4 392.7421599114673 252.9817450225836 31.752105 1.1576629306540205 34
36 4 392.91058114577527 249.88987918980746 31.402965 1.0529931731552955 35
37 4 393.0392276236415 247.0080737894893 32.93532 0.8777542970009462 36
38 4 393.9086789402353 244.16107130105763 34.120185 0.972896757370735 37
39 4 394.2355777197409 241.20282379070298 35.3049675 0.9707402197949091 38
40 4 394.47298329725254 238.1842926651163 36.2321025 0.9444143028750304 39
41 4 394.41580708486754 235.2210733102064 37.471087499999996 0.8869770686508754 40
42 4 394.7482991894977 232.82215831231377 40.056307499999996 0.8869770686508754 41
43 4 395.0801698135585 230.42386479499055 42.64160999999999 1.0557401172720533 42
44 4 396.0223343567723 227.87828038271897 44.64999 1.0557401172720533 43
45 3 310.01439539605764 302.82759409149014 15.647445 0.6887309818172551 1
46 3 308.6980995500637 298.74322378937865 10.327102499999999 1.2503132539405062 45
47 3 308.00204131233323 293.0293314342945 7.2154912499999995 1.2503132539405062 46
48 3 306.90885699075466 288.52546174783646 4.8275369999999995 1.0698788002259543 47
49 3 310.01439539605764 302.82759409149014 15.647445 0.6887309818172551 1
50 3 308.08718415034133 306.53410420740516 9.8261625 1.0735206763626515 49
51 3 306.50924498462905 312.19765663636775 7.1525025 1.0735206763626515 50
52 3 304.0456960075186 313.98006290941333 6.30320625 0.8128779403610465 51
53 3 301.274514148554 315.3864734379706 6.28941225 0.6510941185342556 52
54 3 298.5039537701588 316.7928839665279 6.27561825 0.834107716611827 53
55 3 295.94593974649916 318.5572673030608 6.283100999999999 0.603499272087724 54
56 3 293.6781571487504 320.68148788927766 6.32929275 0.8063026759367709 55
57 3 291.41472491498746 322.80446551435574 6.53686275 0.8063026759367709 56
58 3 289.1512926812245 324.92806462000317 6.74443275 0.8517018315316044 57
59 3 287.1370741557918 327.26856044437204 6.283002 0.8517018315316044 58
60 3 285.1222341497898 329.60843478817145 5.821563 0.559136124602084 59
61 3 282.35540265481103 332.9557291349719 5.4865305 0.559136124602084 60
62 3 310.01439539605764 302.82759409149014 15.647445 0.6887309818172551 1
63 3 312.8744489764468 307.81373269980435 21.23187 1.2970113039253905 62
64 3 314.33617127568084 311.0373524132938 24.5901975 1.1158124291104738 63
65 3 315.1304234433769 313.53570430229075 26.804085 0.9356576416521528 64
66 3 315.7525254933485 316.2515743905785 28.630882499999995 0.9975819655873919 65
67 3 315.9147319219625 319.1911774838511 29.950717499999996 1.069257319656552 66
68 3 315.8855223352006 321.9045616498613 31.9612425 1.1481480631364722 67
69 3 316.6288130962057 324.17793757273466 34.593982499999996 1.1095976234164513 68
70 3 316.98119257905677 326.7881559642241 36.78246 0.6926835982386536 69
71 3 316.7984772916525 329.47481646574994 38.8410825 0.7660058758167296 70
72 3 316.30004987499194 332.12108073026474 40.899787499999995 0.8681213481752115 71
73 3 316.32863798118444 334.5547986400438 43.464465 0.6769104213872247 72
74 3 317.6797367390649 336.3856803975029 46.0250175 0.6769104213872247 73
75 3 310.01439539605764 302.82759409149014 15.647445 0.6887309818172551 1
76 3 302.55414264095316 302.2900133989572 16.62144 1.3238965533577316 75
77 3 298.5704521910848 300.7021305441345 17.591475 1.3238965533577316 76
78 3 295.8757124421567 299.2963414961467 18.449475 1.2048146614545685 77
79 3 294.5743321298284 296.66499276529754 19.80066 1.2270015177822284 78
80 3 293.58742098561765 293.7676503507443 20.51313 1.020918560968446 79
81 3 294.5973269108963 290.82991169917995 20.62137 0.7732212652274896 80
82 3 295.8154288269247 287.97110107992967 20.588617499999998 0.5830028429088381 81
83 3 297.13048171177985 285.181274803883 20.085945 0.8662320472442288 82
84 3 298.827123666248 282.58907934890624 19.767495 0.8573075862676125 83
85 3 299.9781056807809 279.7128672737127 19.4491275 0.7039821149903861 84
86 3 300.1359617454091 276.6253518049224 19.0310175 0.7039821149903861 85
87 3 300.29319632946783 273.53783633613205 18.61299 0.9891857630947677 86
88 3 302.516853806789 271.3819202408757 18.27903 0.9891857630947677 87
89 3 304.74051128411026 269.2260041456193 17.9451525 0.8431999773421817 88
90 3 307.03998939089854 267.1403153547054 18.131355 0.7683302131462939 89
91 3 309.44014734993 265.1671145468533 18.1763175 0.7683302131462939 90
92 3 311.84030530896143 263.1939137390012 18.22128 0.7683302131462939 91
93 3 314.2404632679929 261.2200914505797 18.266325 0.806911726894785 92
94 3 316.2049633478734 258.8130972052848 18.28926 0.806911726894785 93
95 3 318.17008490832325 256.40610295998994 18.3122775 0.806911726894785 94
96 3 320.1352064687731 253.99910871469504 18.335212499999997 1.1373156568117913 95
97 3 321.8219047341308 251.3913762454833 18.47274 0.7270514737265973 96
98 3 323.63600651621596 248.8681651337102 18.4934475 0.7270514737265973 97
99 3 325.4501082983011 246.34557550250648 18.514155 0.9472171802430345 98
100 3 326.8577617879971 243.58309437151354 18.2304375 1.2778634875821078 99
101 3 328.0963725628158 240.7715162755378 17.612017499999997 1.2778634875821078 100
102 3 329.3349833376344 237.96055966013145 16.993597499999996 1.2778634875821078 101
103 3 330.5735941124531 235.14898156415578 16.37526 0.8053953143054435 102
104 3 331.1677295368017 232.18886961209287 15.39912 0.8053953143054435 103
105 3 331.76186496115025 229.22875766003003 14.422897499999998 0.8053953143054435 104
106 3 332.3560003854987 226.26864570796715 13.446757499999999 0.9601129020581309 105
107 3 333.93456103178045 223.77215826067837 12.164295 1.1127050262634626 106
108 3 336.7231443466883 222.46642758436425 11.61204 1.1698190905915284 107
109 3 339.0829060687086 220.4839045679711 11.08404 0.950436449592538 108
110 3 341.7695665702345 217.91283945235404 10.725742499999999 0.950436449592538 109
111 3 310.01439539605764 302.82759409149014 15.647445 0.6887309818172551 1
112 3 306.3631970508195 309.3885644626696 16.7868525 0.869936071437866 111
113 3 305.0009116426898 312.7992498275491 15.9323175 0.869936071437866 112
114 3 304.31728301634735 315.80659430288654 15.426427499999997 0.6798438096748032 113
115 3 303.6336543900049 318.8139387782239 14.920537499999998 0.6798438096748032 114
116 3 302.60448256707474 321.709416751069 14.31012 1.2003524309662603 115
117 3 301.493896789553 324.3370365985017 12.673979999999998 1.0158099906879596 116
118 3 299.554877413018 326.30526556179854 10.7866275 1.0273508848617592 117
119 3 297.21997491377374 327.9037135863011 9.081599999999998 0.9496595988807852 118
120 3 294.7303237527484 329.6867413399161 8.3810925 0.9496595988807852 119
121 3 292.240672591723 331.46914761296176 7.6806097499999995 1.0951109113436852 120
122 3 289.60062313290234 332.9892890857196 6.868669499999999 0.8073591929047547 121
123 3 287.08797719080906 334.7530509416832 6.227364 0.7522090071759999 122
124 3 284.64369411135004 336.42918403736104 5.77378725 0.7522090071759999 123
125 3 310.01439539605764 302.82759409149014 15.647445 0.6887309818172551 1
126 3 307.36813113154295 311.3574149065359 18.5247975 0.9587891484453042 125
127 3 306.05059232441016 316.1005546122138 19.24428 1.0158783535505937 126
128 3 304.9263339743615 318.9966540656282 19.307309999999998 0.9158199818768333 127
129 3 303.0488411741974 321.44280158679544 19.8179025 0.9158199818768333 128
130 3 301.1713483740332 323.8889491079627 20.328577499999998 0.873826539802324 129
131 3 299.2043623718751 326.2915929892717 20.185439999999996 0.9118860098725171 130
132 3 296.8085547768295 328.2710086028178 20.2007025 0.9825110617793876 131
133 3 294.83597544954677 330.6717880424187 20.157637499999996 0.9768555885978272 132
134 3 292.49920850859434 332.69781469867 20.553224999999998 1.0420924039679802 133
135 3 289.8150339293461 334.23722206907934 20.9333025 0.9947853030250818 134
136 3 287.0910845936561 335.68589327635596 21.4258275 1.1240097578208894 135
137 3 284.53679945341287 337.3415175132435 22.25619 0.7448879660684414 136
138 3 282.0800867625658 339.2171458716995 22.6768575 0.8675247268285853 137
139 3 279.35738038801463 340.6490371036022 23.261287499999998 0.9242161843694576 138
140 3 276.7645634524685 342.2679939868951 24.003457499999996 0.9331282157346857 139
141 3 274.5253689609122 344.3748131171686 24.600344999999997 0.8374139932410469 140
142 3 271.85051659020496 345.9421871132011 24.8885175 0.9176471347508759 141
143 3 269.4559519562982 347.9222242073166 24.877544999999998 0.9176471347508759 142
144 3 267.06138732239134 349.90288278200154 24.8665725 0.9132905559593663 143
145 3 264.752587007062 351.98235676722146 24.908894999999998 0.9847608214406237 144
146 3 262.54508802454524 354.16686096867033 24.776564999999998 0.9126380013614939 145
147 3 260.10453382850267 356.08847888926203 24.6689025 1.2790256562468898 146
148 3 257.21837806419865 357.239460903795 24.733335 0.9342220215368336 147
149 3 254.13521295939412 357.5912189060766 24.522712499999997 0.8380292590047551 148
150 3 250.7910260154407 357.64715215732286 24.1574025 0.8380292590047551 149
151 3 249.2951222848895 355.67643727174834 24.310605 0.6911858300663941 150
152 3 243.71609121336562 355.63169067075137 23.7873075 0.6911858300663941 151
153 3 239.47137892434833 354.7771548878233 23.2309275 0.621480569402239 152
154 3 238.33779836575863 356.1083662674829 23.099999999999998 0.6643875879137695 153
155 3 236.78409694225303 356.1083662674829 23.099999999999998 0.7930962138369733 154
156 3 234.45354480699464 356.72984683688514 23.099999999999998 0.8789040360543403 155
157 3 232.58910309878792 357.04058712158627 22.6875 0.8789040360543403 156
158 3 230.10318082117897 357.81743783333906 22.275 0.8789040360543403 157
159 3 227.6688414308304 357.97280797568965 22.275 0.8789040360543403 158
160 3 225.44207655066216 358.5942885450919 21.862499999999997 0.7501954101311366 159
161 3 222.28309081639057 358.8012415747028 21.45 0.7595859815348045 160
162 3 219.2272708566398 358.5942885450919 21.3124725 1.1393789723022067 161
163 3 216.74134857903084 358.5942885450919 20.762527499999997 0.9322208541033584 162
164 3 214.49656076234993 359.18158768317704 20.365125 0.632890952656464 163
165 3 212.2356144508646 359.2157691144941 19.937527499999998 0.621480569402239 164
166 3 210.61665756757176 358.7440653623178 19.799999999999997 0.621480569402239 165
167 3 210.06043245795675 359.2157691144941 19.799999999999997 0.621480569402239 166
168 3 206.95302961094558 358.90502882979297 19.2499725 0.8715457061126177 167
169 3 204.4671073333366 358.90502882979297 18.8374725 0.7930962138369733 168
170 3 201.98118505572765 359.2157691144941 18.2875275 0.707288391619606 169
171 3 199.80600306281983 359.2157691144941 18.0583425 1.0180286763207256 170
172 3 195.9994345752311 359.5265093991952 17.4395925 1.1911731629561895 171
173 3 193.28045708409633 360.4587302532986 17.325 0.8286386876010872 172
174 3 191.0014878360983 360.8732577930899 17.325 0.7595859815348045 173
175 3 187.54294846737483 363.23301951511024 17.325 1.242961138804478 174
176 4 390.91252111514706 261.88569714040943 29.271825 1.1268374944116695 32
177 4 392.50661877566387 262.5133925155057 29.8668975 1.2058649636168581 176
178 4 395.5083699258767 262.6345812265392 30.922979999999995 1.2058649636168581 177
179 4 398.487747775591 262.95340075864254 32.014619999999994 0.8288997094402362 178
180 4 401.2750881293601 263.63951530726257 33.595567499999994 0.7561864828201742 179
181 4 403.19422012767416 264.3654046123244 36.6931125 1.5586981272835914 180
182 4 403.7721970572182 266.7096293201096 39.289717499999995 1.0554293769873524 181
183 4 403.52422631002673 268.6983671421968 43.066815 1.0554293769873524 182
184 4 404.58385068085755 272.20848939818063 42.9 1.0554293769873524 183
185 4 406.71366459219905 273.2376612211108 42.9 1.0554293769873524 184
186 4 375.44138382044775 276.4432579980875 23.255182499999997 1.051775071239267 25
187 4 377.4083698226059 276.7670493747461 23.4959175 1.162535338318134 186
188 4 380.47351199089775 276.6887428230014 24.1671375 1.162535338318134 187
189 4 383.5485978483 276.71981685147153 24.757589999999997 0.7556582243361823 188
190 4 386.6354918365209 276.48054683225166 25.102275 0.9819020108213733 189
191 4 389.62605633648445 275.66205692234894 25.3803 0.8928438452260326 190
192 4 392.715436246983 275.3264574148717 25.40604 0.952083373101454 191
193 4 395.8203531717166 275.2170768346569 25.353569999999998 0.8494396422589802 192
194 4 398.8966819902577 274.7832833972141 25.45059 0.7276915987130816 193
195 4 401.9723893282293 274.348868479202 25.54761 0.7276915987130816 194
196 4 405.04871814677045 273.9150750417592 25.644629999999996 0.7276915987130816 195
197 4 408.10702402879883 273.8883513772749 26.372445 0.7983787986768922 196
198 4 411.2138053952406 273.8063159421138 26.366092499999997 0.9098351239934898 197
199 4 414.3143719559884 273.6105495627521 26.39802 0.9863704561153754 198
200 4 417.4105881527504 273.6956924007602 26.736765 0.7936431167380472 199
201 4 420.4508710982661 274.2749122914431 27.102652499999998 0.7936431167380472 200
202 4 423.4911540437819 274.85413218212597 27.46854 0.5735084842500802 201
203 4 426.59731392965426 274.7596671355769 27.414584999999995 0.5735084842500802 202
204 4 429.70285233495724 274.6645806084583 27.360712499999995 0.5743866362946455 203
205 4 432.80963370139904 274.688818350665 27.4016325 0.5743866362946455 204
206 4 435.91703654841024 274.7130560928717 27.442635000000003 0.5743866362946455 205
207 4 439.02443939542144 274.736672354509 27.483555 0.5743866362946455 206
208 4 442.13122076186323 274.7609100967157 27.5245575 0.738070324222099 207
209 4 445.21562882780654 275.0561133671817 27.206685 0.8916443877270862 208
210 4 448.2403747590872 275.76460121630026 27.295785 0.6545619801115202 209
211 4 451.09110613093526 276.99388978257787 27.1100775 0.6633683597799498 210
212 4 454.07421286406606 277.8620981380328 27.057194999999997 0.6633683597799498 211
213 4 457.0573195971968 278.7309279740572 27.004229999999996 0.6633683597799498 212
214 4 460.04042633032753 279.5991363295121 26.9513475 0.9497279617434196 213
215 4 463.12545587684025 279.89682552225577 27.258824999999995 0.9756499162931869 214
216 4 466.2241579958798 279.67184955613214 27.278624999999998 0.9756499162931869 215
217 4 469.3234815954888 279.4462521094391 27.2983425 0.6550778089841239 216
218 4 472.2320106602913 278.3530677878606 27.262042499999996 0.7326820876853816 217
219 4 475.2940454257361 277.8248093038687 27.2257425 0.8043698713659299 218
220 4 478.2883388091161 277.0597667229345 27.655485 0.8389055466076122 219
221 4 481.36280318594896 276.6415102997268 27.420937499999997 1.297073451982331 220
222 4 484.27008928961266 275.62166068533776 27.954382499999994 1.1515475618511026 221
223 4 486.8187811047312 274.04123559734785 28.657695 1.1515475618511026 222
224 4 349.8040673714666 285.99417138866113 17.107035 0.9999622361682025 16
225 4 352.06687812466015 285.0544927677249 16.34952 0.878524932907005 224
226 4 356.5465100689115 280.75011834404506 16.580685 0.878524932907005 225
227 4 358.81242822495204 278.6352199663692 16.280302499999998 0.7526378287688874 226
228 4 361.0777249004232 276.5209430692628 15.979919999999998 0.7526378287688874 227
229 4 362.9378162446441 274.0343993110844 15.8220975 0.9359186634913017 228
230 4 364.18699218914264 271.3278514313377 14.657857499999999 1.2479081241369199 229
231 4 364.87932154345674 268.4199438471046 13.5289275 1.2530042648060182 230
232 4 365.8705830516533 265.537516966217 12.729254999999998 1.2530042648060182 231
233 4 366.86246604041924 262.65509008532945 11.929665 1.2825743102981766 232
234 4 368.40995265823085 260.1673033660123 10.5544725 1.4560295372183414 233
235 4 370.55903246722374 258.3121838663466 8.8782375 1.306557245471409 234
236 4 372.54341992532517 256.8858859595685 6.3304807499999995 1.0162698863093171 235
237 4 374.1107939213576 255.43286438830603 3.33576375 1.0162698863093171 236
238 4 343.93666931574006 288.00466103067737 17.048872499999998 1.063415402304171 14
239 4 346.73519631975836 288.3906004642762 16.6774575 1.0552553624279197 238
240 4 348.5524055046905 290.72488148295093 15.41364 0.975127872614889 239
241 4 350.06819661346253 293.35995909721646 14.557702500000001 1.027381958890229 240
242 4 351.07934549988 296.2019897410929 13.568032500000001 0.9530963864295796 241
243 4 352.1308906233086 299.12294841728345 13.389007499999998 0.9369813952649796 242
244 4 353.1824357467372 302.04390709347393 13.2099 1.0173512625000771 243
245 4 354.98597235914247 304.5727115303717 13.3315875 1.0147161848858117 244
246 4 357.00143384571396 306.9163147575875 12.910342499999999 1.051209523921111 245
247 4 358.5371123327069 309.6110545065156 12.661274999999998 1.185008075707719 246
248 4 360.6078855899551 311.9105326133039 12.28227 0.776664267581978 247
249 4 362.6854951334668 314.21746848692504 12.115454999999999 0.776664267581978 248
250 4 364.7637261575479 316.5244043605461 11.94864 0.9417170772038246 249
251 4 367.28693726932096 318.3266980118126 11.6840625 0.9411391002742806 250
252 4 370.013994007858 319.79401363617126 11.34408 0.8498622490461737 251
253 4 372.3892927441134 321.77405073028683 10.9374375 0.861303706328869 252
254 4 374.4202912449199 324.1070887878229 10.542097499999999 0.861303706328869 253
255 4 376.450668265157 326.44074832592827 10.146840000000001 0.9192194805914635 254
256 4 377.9900756355663 329.1230584634683 9.7515 0.9192194805914635 255
257 4 379.5294830059757 331.80599008157776 9.356242499999999 1.0054623392074122 256
258 4 380.62701769154006 334.6766088316467 9.967979999999999 1.0723398632807872 257
259 4 381.7046649988836 337.58451641587976 10.2279375 1.0147286144971996 258
260 4 383.37458328886737 340.2040570159102 10.3345275 0.7960420317359398 259
261 4 385.16879769273163 342.74094070021016 10.3299075 0.9224884683865193 260
262 4 387.2992330846425 344.9695700220866 9.8164275 0.9224884683865193 261
263 4 389.42966847655333 347.19819934396304 9.3029475 1.1218407906336756 262
264 4 391.9131048318847 349.0191374123116 8.746485 0.8097394634855652 263
265 4 394.98756920871756 348.65432831807243 8.39949 0.8819865796785755 264
266 4 398.0763276386467 348.90167758469454 8.711834999999999 0.8819865796785755 265
267 4 401.16446458800647 349.14964833188606 9.024262499999999 0.8819865796785755 266
268 4 404.2532230179355 349.3976190790775 9.336689999999999 0.8705451223958802 267
269 4 408.25742232659417 350.13034467040274 11.374275 0.8705451223958802 268
270 3 308.08718415034133 306.53410420740516 9.8261625 1.0735206763626515 50
271 3 307.48496947859053 309.70614103363414 8.394045 0.9798946285822042 270
272 3 307.99023318151455 312.48788806227856 6.6826485 0.8693456648969339 271
273 3 308.76211204871214 315.1894640974701 5.12358825 0.8693456648969339 272
274 3 316.32863798118444 334.5547986400438 43.464465 0.6769104213872247 73
275 3 316.33360982573964 334.9780269078068 44.8249725 0.8789040360543403 274
276 3 311.98324583992394 336.2209880466113 45.375 1.0002605468415156 275
277 3 309.1362433514923 337.0543934901797 46.199999999999996 1.0609356948322561 276
278 3 293.58742098561765 293.7676503507443 20.51313 1.020918560968446 80
279 3 284.28385686166615 292.008860339336 24.733335 1.0488976162029349 278
280 3 283.2441198690562 286.06315573186475 26.696175 1.0488976162029349 279
281 3 282.2366998660552 283.20310215147566 27.59889 1.2021112209776688 280
282 3 280.0876200570622 281.00492537749994 28.2010575 0.6925779465418551 281
283 3 277.56130154244215 279.25856497747964 28.8273975 0.7644832484216941 282
284 3 274.9784282960064 277.7726049360389 29.998897499999995 0.7967940232249165 283
285 3 272.75477081868524 275.8286137149487 31.281195 0.9890490373694991 284
286 3 270.5652947726811 273.7410604823266 32.222767499999996 0.6963876224322908 285
287 3 267.7269930122211 272.6584413304279 33.09339 0.6963876224322908 286
288 3 264.8893127323305 271.5758221785292 33.9640125 0.6963876224322908 287
289 3 262.05163245243983 270.49258154606105 34.8347175 0.6963876224322908 288
290 3 259.2139521725492 269.4099623941624 35.70534 0.7984347319281384 289
291 3 256.35141266988256 268.20491157009144 35.8306575 0.9405549085390424 290
292 3 254.80703345491796 267.23291595954635 35.321715 0.9405549085390424 291
293 3 255.48382579499702 264.6438279074166 37.03854 1.242961138804478 292
294 3 252.71512985831004 263.6867478305372 38.41381499999999 0.9949903916129845 293
295 3 249.97005018326033 262.4468940945797 39.4273275 0.6322881165041438 294
296 3 247.31508519077397 260.9118370881562 40.0911225 0.8272217119028502 295
297 3 244.6222098835541 259.4258770467154 40.677945 0.6421199391120873 296
298 3 241.70622305191878 258.4234288882696 41.1896925 0.6421199391120873 297
299 3 238.78961473971404 257.4216022103932 41.70144 0.7336640269850371 298
300 3 236.12284161640903 255.88095187884505 42.248415 0.6182507348830555 299
301 3 233.44985368741 254.35024523640732 41.707627499999994 1.0816434274047386 300
302 3 230.97014621549508 252.47772428079838 41.663985 0.7226886801293935 301
303 3 228.27478498599757 250.94888208006884 41.968822499999995 1.066143702003847 302
304 3 225.61981999351121 248.18702242964534 43.3884 1.066143702003847 303
305 3 295.8757124421567 299.2963414961467 18.449475 1.2048146614545685 78
306 3 292.4923722223309 298.5225981872409 17.355772499999997 1.207499457514386 305
307 3 290.1425541894211 296.49346412814253 17.174107499999998 0.8665179283061537 306
308 3 288.20415629345547 294.16042607060655 18.0679125 0.7279712649693125 307
309 3 286.2191473547847 291.77021180068556 18.1439775 0.7279712649693125 308
310 3 284.23351693554457 289.3799975307645 18.21996 0.7796660187321908 309
311 3 282.3299219514655 286.9251492816257 18.30972 0.7780688136688271 310
312 3 280.5257638584908 284.3951018835892 18.2876925 0.887120009181838 311
313 3 278.6165755492871 281.94584695957496 18.133499999999998 0.9483172008508765 312
314 3 276.2704863997937 279.911119575352 18.010245 0.9398712799127 313
315 3 273.9815734626853 277.8235663427299 18.338265 0.9158261966825273 314
316 3 271.93503794764365 275.59555850142283 19.27761 0.9263043590826491 315
317 3 270.2738203856315 273.09844957356466 20.358607499999998 0.6330773968272847 316
318 3 268.3043484611958 270.78964925823533 21.2444925 0.9391565772578875 317
319 3 266.13289535170435 268.6256539155768 21.92025 0.7863966532988171 318
320 3 263.3579846093234 267.45043415883714 22.9251 1.0099307845014145 319
321 3 260.5047673151977 266.48776075683304 23.944304999999996 1.4372483944110057 320
322 3 258.0368679741014 264.79360472464253 25.051042499999998 0.7601515288529606 321
323 3 256.0555879188471 262.4456511334409 25.669462499999998 0.7601515288529606 322
324 3 254.07368638302333 260.0976975422392 26.2878825 0.8103795884720495 323
325 3 252.08494856093617 257.71059067516524 26.250674999999998 0.8292415237534074 324
326 3 250.4833931335866 255.05127531869303 26.429287499999997 0.9482301935711601 325
327 3 248.4579879579047 252.7076720914772 26.75673 1.0364369307864199 326
328 3 246.02799893154196 250.78108232633025 27.0214725 0.8225481780209454 327
329 3 243.77513186745884 248.70160834111036 27.692774999999997 0.8445734494005607 328
330 3 241.39610424778704 243.68998902945074 28.6371525 0.8445734494005607 329
331 3 298.5704521910848 300.7021305441345 17.591475 1.3238965533577316 77
332 3 294.2014437881871 300.01974487893085 18.305595 0.8228216294714824 331
333 3 291.1257364502154 299.9029065318832 18.876907499999998 0.8228216294714824 332
334 3 288.0730238933116 299.3578680725175 19.1357925 0.5808475482941512 333
335 3 285.0830808739174 298.9209672322277 18.1726875 0.9311021890784343 334
336 3 282.2373213466246 297.9160331515043 17.190195 0.866592505974482 335
337 3 279.2150613376215 297.2131386275103 16.968765 0.8569595571487473 336
338 3 276.11822366029014 296.96330343861064 16.8922875 0.8675682304684434 337
339 3 273.0499740891513 296.73086970565424 16.32048 0.5983005871246742 338
340 3 270.0370362886892 297.46918862210407 16.070999999999998 0.5983005871246742 339
341 3 267.0247199687966 298.2075075385539 15.821520000000001 0.5983005871246742 340
342 3 264.01240364890396 298.9458264550038 15.571957499999998 0.7693680856971957 341
343 3 261.1865314998319 300.0377678154435 14.653815 0.5260696294264684 342
344 3 258.19720996100716 300.7487415868397 14.035725000000001 0.5260696294264684 343
345 3 255.2085099027518 301.4590938776664 13.417634999999999 0.6774448946769105 344
346 3 252.2906586294083 302.49510198686 13.063049999999999 0.6774448946769105 345
347 3 249.3734288366342 303.5311100960535 12.708464999999999 0.7079968794687247 346
348 3 246.31263703232815 303.9742257420373 12.304545 0.7079968794687247 347
349 3 243.25246670859156 304.4167199074517 11.900625 0.7864836605785335 348
350 3 240.29235475652865 305.15379586276276 11.1151425 0.7864836605785335 349
351 3 237.3322428044658 305.8908718180738 10.3295775 0.7731218283363852 350
352 3 234.31681908172612 306.6416203459117 10.362824999999999 0.7791936934994451 351
353 3 231.3306049457484 307.4172280965257 9.8726925 0.8277499703868421 352
354 3 228.46309359852646 308.5719389944751 9.4519425 0.8277499703868421 353
355 3 225.59558225130453 309.726028411855 9.0311925 0.5570355202775044 354
356 3 222.55902818920518 310.27976759919244 8.54799 0.5775978263967468 355
357 3 219.47586308440066 310.444459950084 8.08888575 0.6565569327393014 356
358 3 216.48281266215952 311.1809144248257 7.56365775 0.6586016038126347 357
359 3 213.47049634226687 311.94409256405163 7.556406 0.7668883782252808 358
360 3 210.3705512620885 312.15539595764835 7.555152 0.6507895930552486 359
361 3 207.2718491430489 312.3182238668318 7.32407775 0.6389193141796657 360
362 3 204.1855766353974 312.4798088148763 6.896603999999999 0.6389193141796657 361
363 3 200.48217392232948 312.6743322330993 6.38364375 0.6389193141796657 362
364 3 287.0910845936561 335.68589327635596 21.4258275 1.1240097578208894 136
365 3 284.3907515196033 336.1737555233367 22.7666175 0.8175266150201752 364
366 3 281.3908648110987 336.20420807123736 23.841015 0.8175266150201752 365
367 3 278.4674202126306 336.5752319711706 25.147814999999998 0.8207458843696788 366
368 3 275.90008398042994 337.90955075367714 26.6533575 0.6536546184801929 367
369 3 273.45642238154034 339.1630770621615 28.582372499999998 0.7908961726212893 368
370 3 271.13332801311475 340.46383589392036 30.709965 0.7798586777087055 369
371 3 268.8773535461846 342.06787724354757 32.5851075 0.972604661503116 370
372 3 266.7935291969789 343.80429395445736 34.59695249999999 0.7681686281982494 371
373 3 264.60094574812786 345.60099428059925 36.285892499999996 0.7987392574071456 372
374 3 262.251127715218 347.0950335694422 38.117887499999995 0.8043947305887058 373
375 3 259.9280333467924 349.0110581649094 39.133545 0.8043947305887058 374
376 3 257.6043174977974 350.92770424094584 40.1492025 0.8933907481271065 375
377 3 255.18427216054513 352.69270905804825 41.246204999999996 1.123897891318397 376
378 3 252.6243936951773 354.3738139982812 43.069289999999995 1.123897891318397 377
379 3 294.83597544954677 330.6717880424187 20.157637499999996 0.9768555885978272 133
380 3 293.70301637152653 331.9570098599425 20.368837499999998 1.0145856739662371 379
381 3 291.9827581554211 334.5429905092252 20.490195 1.0145856739662371 380
382 3 291.7646184755609 337.6423141088342 20.556442499999996 1.1731005079979724 381
383 3 291.67636823470576 340.7466095529984 20.711129999999997 0.7624323625426667 382
384 3 292.02004698958524 343.83226058008046 20.5410975 0.7617425191106302 383
385 3 293.1498986647585 346.70722969413526 20.094112499999998 0.8175017557973991 384
386 3 294.3232539797899 349.56790475509376 19.682107499999997 0.8462638765493348 385
387 3 294.90868867616683 352.60570177833193 19.29477 0.92601226321503 386
388 3 295.2946281097656 355.68203059687295 19.013032499999998 0.6826404722371133 387
389 3 295.02304110093684 358.7770038324961 18.97335 0.898778984663824 388
390 3 294.7241089470544 361.87011262641107 18.9336675 0.9963887228941396 389
391 3 294.9820233833563 364.96695030374246 18.935317499999996 1.116707361130413 390
392 3 296.2927259042256 367.76361286605254 18.4866825 0.9666198036197724 391
393 3 297.3218977271557 370.6534975137729 17.826929999999997 0.739499729531724 392
394 3 297.6773846128538 373.71553227921777 17.305117499999998 0.739499729531724 393
395 3 298.0322500179825 376.7769455640931 16.783387499999996 0.8116722680564061 394
396 3 298.5797743996259 379.832765523844 16.972395 0.9901304135602591 395
397 3 298.30072962396423 382.9258743177589 17.1081075 0.764153863719911 396
398 3 297.42071313769065 385.89530847836284 17.44512 1.1831249895824303 397
399 3 297.60653582794197 388.9877957917084 17.7623325 0.855505292616346 398
400 3 298.16586834040396 392.0386439069039 18.0081 0.855505292616346 399
401 3 298.72520085286595 395.08949202209953 18.253785 0.8636218288527393 400
402 3 299.5182100594232 398.0533328575788 18.9099075 0.8938506437484642 401
403 3 300.48771974769073 400.99107150914324 19.302359999999997 0.9806341904597928 402
404 3 300.8947895206492 404.05745663857385 19.694895 0.776403245742829 403
405 3 301.43672057716793 407.0461566968292 20.565435 0.9638666446973205 404
406 3 302.784090451632 409.81485263351624 21.119175 0.6929570496891905 405
407 3 304.96175836681743 412.02918790229637 21.244079999999997 0.8271284898174398 406
408 3 306.9343376941001 414.418780691648 21.5571675 0.8271284898174398 407
409 3 308.90691702138287 416.8083734809996 21.870254999999997 0.9624248097763072 408
410 3 310.6029374952816 419.39932597483755 22.211805 0.7477592062990799 409
411 3 311.69798625856833 420.41109634182436 22.249589999999998 0.7477592062990799 410
412 3 304.9263339743615 318.9966540656282 19.307309999999998 0.9158199818768333 128
413 3 306.3818414679016 320.75171519362016 19.156499999999998 0.998998941285629 412
414 3 308.26119870977396 322.3750224408988 19.0087425 0.998998941285629 413
415 3 310.6657070327912 324.3432514041957 18.937875 0.9240794586441892 414
416 3 311.95527921430084 327.16912355326764 18.8505075 0.7204389204681575 415
417 3 313.0559213027122 330.0652230066821 18.532799999999998 0.8321624824295979 416
418 3 314.36600234301216 332.809059720593 17.68206 0.950983352493612 417
419 3 315.14409601590376 335.7306398773529 16.728772499999998 0.8831114595091935 418
420 3 314.2311410594519 338.59193641888083 15.670544999999997 0.8663066249125569 419
421 3 312.9017941215005 341.37492640866407 15.168367499999999 0.896274417969133 420
422 3 311.0491605441124 343.8415827886215 14.673284999999998 0.6538037738168493 421
423 3 309.1959054861549 346.308239168579 14.1782025 0.6538037738168493 422
424 3 307.34327190876684 348.7748955485365 13.683119999999999 0.8208826100949473 423
425 3 305.26690532639395 351.07748105817177 13.4112 0.84273386691513 424
426 3 302.7760112042298 352.9226568687271 13.1223675 0.84273386691513 425
427 3 300.32427035793796 354.747323820492 12.3770625 0.84273386691513 426
428 3 297.8725295116461 356.571990772257 11.631757499999999 0.8356676328410266 427
429 3 295.63147057838165 358.6875106305022 11.0997975 0.999253748319084 428
430 3 293.54888919031475 360.83907636177275 9.9989175 1.0621165079141204 429
431 3 291.5154047672306 363.1124522846461 9.209227499999999 0.782207874261046 430
432 3 289.56395577930755 365.4604058758478 8.439585 0.7882859542297999 431
433 3 287.33532645743117 367.58586942320346 7.8933855 0.7882859542297999 432
434 3 285.1066971355547 369.7119544511285 7.347202499999999 0.675891193253405 433
435 3 283.0626475427907 372.0045962716534 6.722628 0.8184588358742786 434
436 3 280.5997200462497 375.54019923098275 5.9255955 0.8184588358742786 435
437 4 403.7721970572182 266.7096293201096 39.289717499999995 1.0554293769873524 182
438 4 402.8207103054634 269.0252659217024 41.92254 0.8748271235190617 437
439 4 401.13836240409154 271.30858553368626 43.60884 0.9126255717501058 438
440 4 398.662383815593 273.8672210379152 45.0782475 0.9126255717501058 439
441 4 408.10702402879883 273.8883513772749 26.372445 0.7983787986768922 197
442 4 411.29086898584654 274.4458194480287 28.149495 1.0180783947662777 441
443 4 413.8041364085092 275.45821129558493 30.16926 1.0180783947662777 442
444 4 416.2564987353704 276.910611386278 31.812165 0.9092260730354756 443
445 4 418.5249028136886 278.4270239756194 33.785235 0.9741210740924574 444
446 4 420.928168175567 279.83840634873195 35.609309999999994 1.0363996419522556 445
447 4 422.9318215313199 280.67926955913316 38.5581075 1.0412285459765112 446
448 4 425.6035664991801 280.33745524596196 40.615492499999995 1.0412285459765112 447
449 4 428.2753114670403 279.9956409327907 42.672795 0.9397221245760434 448
450 4 430.67484794550234 279.5506608450987 45.09021 0.9397221245760434 449
451 4 370.55903246722374 258.3121838663466 8.8782375 1.306557245471409 235
452 4 374.8136884453515 255.6777277326505 8.3961075 1.0047103477184356 451
453 4 377.42950016196556 254.00283759811148 8.2707075 1.0047103477184356 452
454 4 379.96762680740426 252.21048763595542 8.2029585 0.7772360297058281 453
455 4 382.50513197227366 250.41751619322997 8.135217749999999 0.7772360297058281 454
456 4 385.1078925969302 248.72584608331704 8.31303 1.0568525674912834 455
457 4 387.33714339937603 246.58173811887931 8.7058125 0.894913375522142 456
458 4 389.64345779242774 244.64831206746896 9.734257499999998 0.897405512605445 457
459 4 391.6595407595686 242.3016014374061 10.116975 0.9400452944721327 458
460 4 394.0994734750418 240.38992720592483 10.4153775 0.9905033019019004 459
461 4 396.10001942794764 238.0196003142247 10.65702 0.9905033019019004 460
462 4 398.17576452975106 235.70893555718715 10.791907499999999 1.0399296515864604 461
463 4 400.66168680736 233.84511532954986 10.845862499999999 1.0399296515864604 462
464 4 403.14760908496896 231.98129510191254 10.899735 1.0158224202993476 463
465 4 405.3718880428596 229.8278649289338 10.5404475 0.6823421615638002 464
466 4 407.9006924797573 228.02557127766727 10.3896375 0.9136199406611494 465
467 4 410.33938223409166 226.10084595422856 10.308374999999998 0.8222685117647143 466
468 4 412.6773921361829 224.05555340032578 10.231155 0.9272117207139764 467
469 4 414.42748141961965 221.50313270179078 9.8538825 0.8054761067794658 468
470 4 415.7493705907382 218.69714793093968 9.605144999999998 0.9996577106891954 469
471 4 417.4329614532488 216.08755102001967 9.4592025 0.8727638080286463 470
472 4 419.31915498138466 213.6271094457562 9.190995 0.8476062745792436 471
473 4 421.78891876418913 211.77571882950693 9.668505 1.008103631627372 472
474 4 423.91065342812834 209.51850140143802 9.998999999999999 1.0809225099442321 473
475 4 425.7527218358366 207.03506504610667 10.403827499999998 0.743906026768786 474
476 4 427.3095306621892 204.3521334279972 10.65603 0.7470693628670434 475
477 4 428.5046377971497 201.48400060020586 10.66758 0.8638144878292541 476
478 4 428.51458148626017 198.37659775319466 10.697444999999998 0.9038316216930642 477
479 4 428.4518119487505 195.2698163867529 10.72731 0.7770247263122313 478
480 4 429.20069603488025 192.25812154742965 10.520647499999999 0.7770247263122313 479
481 4 429.94958012100994 189.24642670810638 10.313984999999999 0.7770247263122313 480
482 4 430.699085687709 186.23473186878314 10.1073225 0.7770247263122313 481
483 4 431.44796977383874 183.22303702945987 9.900577499999999 0.841863794117967 482
484 4 432.1968538599685 180.21134219013663 9.693914999999999 0.841863794117967 483
485 4 432.9457379460981 177.1996473508134 9.4872525 0.8084219246784324 484
486 4 433.95067202682156 174.28552496088628 10.012364999999999 0.9956118721823869 485
487 4 434.3192100044771 171.20608873949817 9.7552125 1.0022306402465206 486
488 4 434.3521484746554 168.101793295334 9.933825 1.0022306402465206 487
489 4 434.3850869448337 164.9974978511698 10.1124375 0.83939651625744 488
490 4 434.41802541501204 161.9056320183937 10.5216375 0.8595262719003786 489
491 4 434.1619754204183 158.81811654960336 10.206404999999998 0.9692983848738961 490
492 4 434.0103341614842 155.73868032821525 9.695152499999999 0.8896742943220811 491
493 4 433.2633145170627 152.77297505102777 8.96214 0.8383462140951503 492
494 4 431.7027768072936 150.1149026556944 8.4396675 0.9250054646925985 493
495 4 430.0229148281994 147.51338499217664 8.09819175 0.8412174543257885 494
496 4 429.3026188482622 146.92608585409153 7.999620749999999 0.8412174543257885 495
497 3 284.28385686166615 292.008860339336 24.733335 1.0488976162029349 279
498 3 281.00430389693054 293.0659987878892 25.2487125 0.8720801794023038 497
499 3 277.96712835426183 293.1791082515204 26.109105 0.8720801794023038 498
500 3 274.9970727130885 292.91249308724684 27.269632499999997 0.5762784231479059 499
501 3 272.0705207117734 292.7359926055366 28.634759999999996 0.6860710449802137 500
502 3 266.7947721581177 295.99130782806554 29.2210875 0.6860710449802137 501
503 3 265.9936837041583 295.2032704660635 29.9749725 0.7503445654677932 502
504 3 262.8862808571471 296.446231604868 31.6249725 0.8146243007610668 503
505 3 261.02183914894033 297.06771217427024 32.725027499999996 0.8789040360543403 504
506 3 259.46813772543476 298.3106733130747 33.756277499999996 0.7930962138369733 505
507 3 256.6714751631247 298.3106733130747 34.5124725 0.8360032323485038 506
508 3 254.4496821275117 299.60894622255597 35.475 0.8789040360543403 507
509 3 276.11822366029014 296.96330343861064 16.8922875 0.8675682304684434 338
510 3 272.36448102110063 295.31575844912527 18.016845 0.8891895394779474 509
511 3 269.7443189405008 293.6644845762236 18.360045 0.8891895394779474 510
512 3 267.4094164412566 291.68879784609385 19.088355 0.6284038629453799 511
513 3 265.15903529945103 289.5465543233643 19.05387 0.7090596112424025 512
514 3 262.5320369325878 287.9070885812812 19.39707 0.7803372177471452 513
515 3 259.6378019208816 286.7996102066064 19.70958 0.8237165614914215 514
516 3 256.80757940782377 285.60512455221533 20.3310525 0.8237165614914215 515
517 3 253.977356894766 284.4112603783936 20.952524999999998 0.884634086904229 516
518 3 250.96752649715094 283.64311039461245 21.0554025 0.5409441453745416 517
519 3 247.96266794409112 282.8550730326104 21.1418625 0.7681561985868613 518
520 3 244.88944652839703 282.4163077506124 21.325342499999998 0.8430818960339953 519
521 3 241.95481527967965 281.4032944224868 21.50874 0.8430818960339953 520
522 3 239.0201840309623 280.39028109436117 21.69222 0.8316901571968524 521
523 3 236.10668312160462 279.4984564772689 22.4984925 0.7062194450402343 522
524 3 234.41563449226112 276.92552691994365 23.056109999999997 0.9968548333211913 523
525 3 232.08383939586392 274.92870985045425 23.69466 0.9968548333211913 524
526 3 229.09886822102496 272.37256026850287 24.512069999999998 0.9968548333211913 525
527 3 229.6718733060138 274.13880804674403 24.75132 0.8454310925863358 526
528 3 223.49187052387796 273.8293107231817 25.52088 0.8454310925863358 527
529 3 220.4602883063338 273.3128603700084 26.10861 0.8738949026649583 528
530 3 217.38644541007037 273.0257363469446 25.63605 0.8738949026649583 529
531 3 214.31260251380687 272.7392338044502 25.16349 0.959858095024676 530
532 3 211.5967324255191 271.23587230706613 25.343999999999998 1.1742129582172023 531
533 3 209.47251183930223 268.9699541510256 25.218434999999996 0.7790258937457065 532
534 3 207.2432610368564 266.8053373277976 25.234357499999998 0.7790258937457065 533
535 3 205.0140102344106 264.6407205045696 25.250362499999998 0.7248327880938312 534
536 3 202.58402120804786 262.72345294796366 25.623015 0.7248327880938312 535
537 3 198.3330941133365 259.0927634615158 25.389127499999997 0.7248327880938312 536
538 3 285.0830808739174 298.9209672322277 18.1726875 0.9311021890784343 335
539 3 283.23231173823757 300.3665310366573 19.076227499999998 0.5355782821383227 538
540 3 280.44870026788493 301.74683938129965 19.1310075 0.5355782821383227 539
541 3 277.6644673169629 303.12652624537265 19.18587 0.5355782821383227 540
542 3 274.9709705291736 304.6671765769208 19.4060625 0.899046221308667 541
543 3 272.069899231204 305.778383835012 19.320922499999998 0.621480569402239 542
544 3 269.1688279332343 306.8902125736726 19.235864999999997 0.7543469003347436 543
545 3 266.31809656138626 308.1250944650748 19.3215 0.7543469003347436 544
546 3 263.46736518953816 309.3605978370465 19.4070525 0.7583865240358583 545
547 3 260.6321708319251 310.6085308204062 19.724265 0.6459544742252991 546
548 3 257.6695729575847 311.5245931797051 19.9949475 0.6459544742252991 547
549 3 254.70759656381358 312.440655539004 20.265547499999997 0.5377304693501627 548
550 3 251.9817827864154 313.9197792941813 20.52996 0.5377304693501627 549
551 3 249.25659048958659 315.39952452992804 20.7943725 0.6327355825141135 550
552 3 246.5419633624376 316.8979141827569 21.058785 0.6501494680687643 551
553 3 243.91372203443552 318.54918805565865 21.2571975 0.7194010479172557 552
554 3 241.3519791273595 320.30052030023415 21.474502499999996 0.7426692804356756 553
555 3 239.09724762156816 322.4346845755614 21.6495675 0.710843260476587 554
556 3 236.7188414824658 324.42839424220375 21.864562499999998 0.710843260476587 555
557 3 234.34043534336342 326.42148242827676 22.079475 0.710843260476587 556
558 3 231.9626506848305 328.4145706143497 22.2943875 0.7860424093742578 557
559 3 229.64825704437652 330.4872083133062 22.385879999999997 0.8497938861835395 558
560 3 227.77262868592058 332.9650513435129 22.41096 0.7546452110080567 559
561 3 225.4451839535092 335.02215202823436 22.52778 0.8198820263782097 560
562 3 223.062427450421 336.9748439772962 21.992189999999997 0.8175266150201752 561
563 3 220.31051148910788 338.4135714954624 21.8373375 1.1243826461625306 562
564 3 218.30437221107746 340.7584176838171 22.320375 0.6876247464037193 563
565 3 216.20003900308149 343.04298025693964 22.442804999999996 0.735845423783639 564
566 3 214.0957057950855 345.32754283006227 22.565234999999998 0.7339001896014099 565
567 3 212.33567282253836 347.811600665963 22.68222 0.7339001896014099 566
568 4 423.91065342812834 209.51850140143802 9.998999999999999 1.0809225099442321 474
569 4 426.3182691539926 211.99261554822831 9.33834 1.1190752020998356 568
570 4 429.2230693353787 213.04167474937933 8.8863225 1.1190752020998356 569
571 4 432.22606344673034 212.24555813997506 8.940607499999999 0.8847956718522735 570
572 4 435.19114724334844 211.4861088841655 8.226471 0.7731031839193032 571
573 4 438.5533571238145 210.58869094194867 8.19423 0.8583454588185142 572
574 4 438.14380142857846 209.43895188855453 8.181252749999999 1.11475591214249 573
575 4 441.25120427558966 207.5745101803478 7.90624725 1.242961138804478 574
576 4 443.7371265531986 206.95302961094558 7.63125 1.242961138804478 575
577 4 446.22304883080756 206.33154904154333 7.425 1.1216108428229967 576
578 4 450.41742119370326 203.77974982357773 7.20588825 1.8097514180993197 577
579 4 453.9225716051319 200.94455546596473 7.425 1.242961138804478 578
580 4 403.14760908496896 231.98129510191254 10.899735 1.0158224202993476 464
581 4 405.09222178662856 231.29020870873725 11.488455 1.5178606390681704 580
582 4 408.03928264673397 230.48974173534717 12.250012499999999 1.5178606390681704 581
583 4 410.4717575953744 228.64518740536133 13.019572499999999 0.7496174332015926 582
584 4 412.756320168497 226.71735467907558 14.1453675 1.104451764301801 583
585 4 414.03719162203504 224.0710904145608 15.4812075 1.104451764301801 584
586 4 415.3982340690259 221.60256959289515 17.2181625 0.9386531779966717 585
587 4 417.74556617965817 219.7014605310937 18.18333 0.7096002993377825 586
588 4 420.01086285512935 217.6971856947715 19.13109 0.7484987681766685 587
589 4 422.32836389843027 215.66991607738137 19.6857375 0.7459444830364254 588
590 4 425.00818811369277 214.16096125487275 20.274457499999997 0.7459444830364254 589
591 4 427.47670893535843 212.32013580830332 20.829929999999997 0.9041920804233174 590
592 4 430.0030274499785 210.5632102386032 21.403387499999997 0.9455640419284246 591
593 4 432.82392775449534 209.33392167232554 21.976844999999997 0.9756747755159629 592
594 4 435.33905961886614 207.59004719458284 22.691707499999996 1.2123283615386415 593
595 4 438.16741769021576 206.55217464368113 23.702415 1.0637012833660962 594
596 4 440.95848692740117 205.61684638673077 25.023899999999998 0.7309543717024434 595
597 4 443.94035069939315 205.2159914194663 26.0562225 0.9882970458805225 596
598 4 446.9191070685381 204.9027652124876 27.152234999999997 0.6706894008875083 597
599 4 449.85684572010246 205.3241290385423 28.375214999999997 0.937621520251464 598
600 4 452.7846406825564 206.08419977492122 29.320334999999996 0.8156186696721104 599
601 4 456.25560966266795 206.9356281550023 30.732652499999997 0.8156186696721104 600
602 3 272.36448102110063 295.31575844912527 18.016845 0.8891895394779474 510
603 3 267.966263031441 293.99014039459036 17.472179999999998 0.9208229004605214 602
604 3 264.9464889447155 293.32888506874633 17.0566275 0.9208229004605214 603
605 3 262.1181308733659 292.0411773289449 17.051595 0.5926326843317259 604
606 3 259.26180617639324 290.8212109712083 17.1666825 0.7356154759729602 605
607 3 256.2905075740811 289.91819970386683 17.015872499999997 0.8081609028392835 606
608 3 253.2278513280669 289.39988490898537 16.897154999999998 0.5670394930031722 607
609 3 250.21802093045181 288.62924900292666 16.893525 0.6454262157413072 608
610 3 247.200732766004 287.89341600875434 16.744365 0.4961192378258358 609
611 3 244.10886693322783 287.7150510853359 16.412384999999997 0.5305399391621787 610
612 3 241.0176225810211 287.91641078982224 16.088160000000002 0.7143546256937096 611
613 3 237.92327082596736 288.1904837209286 16.19706 0.7220982735884613 612
614 3 234.84756348799567 288.4900373553805 16.6268025 0.48733523145790447 613
615 3 231.78739316425902 288.4564774046328 17.343315 0.5398745773146003 614
616 3 228.79372126144844 287.8231887044119 18.05991 0.7075742726815312 615
617 3 225.8684122212721 286.77537246439977 18.110235 0.7075742726815312 616
618 3 222.94310318109578 285.72755622438757 18.160559999999997 0.7724195552929607 617
619 3 220.0103363740866 284.72324362423353 18.4462575 0.8088321018542379 618
620 3 216.93773643896193 284.31741681241385 18.740535 0.43991067068738904 619
621 3 213.85457133415744 283.9992187608799 19.0348125 0.43991067068738904 620
622 3 210.77140622935292 283.681020709346 19.32909 0.43991067068738904 621
623 3 207.68824112454843 283.36282265781205 19.623285 0.7996031153986146 622
624 3 204.58581012209243 283.45977362663876 19.426357499999998 0.5385912199387848 623
625 3 201.48027171678947 283.55672459546554 19.4875725 0.6082026370369601 624
626 3 198.4430961741207 284.2130080767543 19.518674999999998 0.7354228169964455 625
627 3 195.51716565337497 285.2434228608232 19.754872499999998 0.7712014533769324 626
628 3 192.83858439925132 286.8176331431191 19.8223575 0.8218210457547447 627
629 3 190.15627426171127 288.3085650291151 20.472375 0.646495162320679 628
630 3 187.51498184175176 289.6652571121202 20.8529475 0.646495162320679 629
