# Supplementary material for: Cross-Regional Gradient of Dendritic Morphology in Isochronically-Sourced Mouse Supragranular Pyramidal Neurons
Source: Front Neuroanat. 2018 Dec 4;12:103. doi: 10.3389/fnana.2018.00103 (PMC6288488; doi:10.3389/fnana.2018.00103)
Supplement: Supplementary file 3 [file Data_Sheet_1.ZIP › SWC reconstructions/X041.S6.Z1.C01-exported-000.swc]

# Exported from "Simple Neurite Tracer" version 3.1.6-SNAPSHOT-b9f15e3b69824d8d9ebdf26f302be1ac12e484dc on 2018-06-22T15:28:32.247
# https://imagej.net/Simple_Neurite_Tracer
#
# All positions and radii in microns
# Voxel separation (x,y,z): 0.621480569402239, 0.621480569402239, 0.825
#
1 1 349.8705657923926 242.52844184523792 33.4716525 1.293481294291186 -1
2 1 344.7532947839346 248.22493274437886 27.3720975 1.4357754854615226 1
3 1 349.8705657923926 242.52844184523792 33.4716525 1.293481294291186 1
4 1 355.4868856980807 234.91965523404633 27.224999999999998 1.3085584129048842 3
5 4 349.8705657923926 242.52844184523792 33.4716525 1.293481294291186 1
6 4 357.2065224336167 235.15706081155798 29.287499999999998 1.5545652814970663 5
7 4 359.87080963464405 232.63012081636845 29.064832499999998 1.7194565061708684 6
8 4 364.0241642799592 230.56307644253664 28.899255 1.486444796284887 7
9 4 367.08060572027944 230.00622985235222 28.833832499999996 1.2246709656469699 8
10 4 370.16377082508393 229.66938738373622 28.579485000000002 1.1669975688064422 9
11 4 373.2077826540161 229.1392644580361 29.014259999999997 1.0402466066768556 10
12 4 376.2952981228064 228.99073060194894 29.44062 0.9803793834263379 11
13 4 379.3225299763647 229.04417793091756 30.369569999999996 1.1005612959373428 12
14 4 382.3895365863648 229.48667209633194 30.067042499999996 1.2904671135295849 13
15 4 385.05320230682275 231.0863630819733 30.0757875 1.1674636792334938 14
16 4 387.5130224005169 232.98560770206655 30.084532499999995 1.2148764318731906 15
17 4 390.2786109343568 234.40134043916484 30.159855 1.2609840753171428 16
18 4 393.2393443669891 235.34474794351746 30.19335 1.2326321317410127 17
19 4 396.1571956403326 236.4124515617505 30.20952 1.2326321317410127 18
20 4 399.0756683942455 237.48015517998354 30.225607499999995 1.2110791855941432 19
21 4 401.8114258607542 238.92571898441318 29.845777499999997 1.352366578242048 20
22 4 404.77775261851104 239.82500136833818 29.55381 1.352366578242048 21
23 4 407.74407937626796 240.7242837522632 29.261842499999997 0.9230229416762054 22
24 4 410.70170540605324 241.67142014003224 29.1276975 1.1317969093554994 23
25 4 413.77430534117786 242.06295289875567 28.800254999999996 1.1317969093554994 24
26 4 416.8469052763025 242.45510713804848 28.4728125 1.179961653484173 25
27 4 419.8598430767646 243.1368713226827 28.0226925 1.0773862855043332 26
28 4 422.67763597843435 244.327006613088 27.2958675 1.1540956321856517 27
29 4 425.194010803944 246.03172781495834 26.437372499999995 1.0834519358616992 28
30 4 427.4139393978488 248.205045366158 26.5221825 1.0876282852880823 29
31 4 429.5667480902581 250.44548281885307 26.493884999999995 1.0876282852880823 30
32 4 431.7195567826675 252.68654175211753 26.46567 1.0797168376395918 31
33 4 434.28502857316 254.41487921562518 26.074537499999998 1.0797168376395918 32
34 4 436.8505003636524 256.14321667913276 25.683404999999997 0.8469226459529011 33
35 4 439.73354872510936 257.2550454177934 26.116695 1.1839702031568173 34
36 4 442.694903638311 258.19596699986835 26.1636375 0.9646372806033792 35
37 4 445.7805546653932 258.5147865319717 26.411385000000003 1.1009155398619022 36
38 4 448.8686916147529 258.2469284065594 26.699804999999998 1.1009155398619022 37
39 4 451.95682856411264 257.97907028114696 26.988225 1.1075964559829763 38
40 4 455.03626478550075 257.5682716247721 26.919254999999996 1.1907754153917718 39
41 4 458.08897734240446 257.07543753323614 27.327877499999996 1.1040167279032194 40
42 4 461.15225506898815 256.5875752862554 27.078727499999996 1.0996974379458737 41
43 4 464.05954117265185 255.5024702120791 26.859195 1.3191919454473566 42
44 4 467.1215759380966 255.45461620823508 26.15976 2.3244989145124184 43
45 4 468.3141971507796 258.0287887266992 24.47709 1.3857960180701947 44
46 4 469.08296861513014 260.92861706353006 23.4015375 1.1080812108271099 45
47 4 470.1500507527938 263.73584479551994 22.342072499999997 1.1363523619292177 46
48 4 471.51917244718686 266.3087743528452 20.912924999999998 1.390127737638928 47
49 4 472.7919646533227 268.9121564580712 19.422562499999998 1.1405100669385189 48
50 4 474.02684654472495 271.6373487549 18.3079875 1.4358189891013806 49
51 4 476.3095446761393 273.6596465277349 17.517885 0.9303004791439055 50
52 4 478.9843970468466 275.1828954033398 16.954245 0.9303004791439055 51
53 4 481.65987089812324 276.7061442789447 16.390605 1.180533415608023 52
54 4 483.94194754896824 278.78934714758094 15.9524475 1.180533415608023 53
55 4 486.2240241998133 280.87255001621725 15.514372499999999 0.8444305088695981 54
56 4 488.83362111073325 282.4933713412183 14.893147499999998 0.8444305088695981 55
57 4 491.44321802165325 284.11419266621937 14.272004999999998 0.9337683407211701 56
58 4 493.80049382139595 285.947560345956 13.1322675 1.0996104306661574 57
59 4 496.2696361236311 287.5677601903876 11.849805 1.324306730533537 58
60 4 498.50510173177094 289.38186197247273 10.297155 1.0944334975230368 59
61 4 500.84062571158455 291.2214444579034 9.09678 0.8667478761168325 60
62 4 503.70502965595944 292.16920232624176 8.110079999999998 0.8667478761168325 61
63 4 506.5694336003344 293.11696019458014 7.1233965 0.8640133616114627 62
64 4 509.5948010121845 293.499792225332 6.3334755 1.227989671887578 63
65 4 512.6021454875219 292.8410228217656 5.774092499999999 0.8278618368893345 64
66 4 515.6380780690519 292.2182992912245 5.47130925 0.8278618368893345 65
67 4 518.6740106505817 291.5961972412529 5.1685342499999996 0.8278618368893345 66
68 4 521.7099432321116 290.97347371071186 4.8657509999999995 0.8996552722666811 67
69 4 524.7141803046021 290.36566571383645 4.188104249999999 0.8996552722666811 68
70 4 527.7184173770926 289.7572362363917 3.5104492499999997 0.5504148877716623 69
71 4 530.897290489585 288.5329195146693 2.5626067499999996 0.5504148877716623 70
72 3 349.8705657923926 242.52844184523792 33.4716525 1.293481294291186 1
73 3 353.7237453226865 234.24161993282848 30.830084999999997 1.0285441275550113 72
74 3 353.6006921699449 229.36548338529852 32.1082575 1.0285441275550113 73
75 3 352.92203538815767 226.39356330241702 32.907105 1.0042504520970779 74
76 3 351.9394746079327 223.58944297327412 34.1158125 0.9475403501391236 75
77 3 350.96126419169354 220.6746991027776 34.71039 1.0496744669146876 76
78 3 349.9824322948851 217.7593337517117 35.3049675 1.0496744669146876 77
79 3 349.0036003980765 214.8445898812152 35.899627499999994 1.0496744669146876 78
80 3 347.6313713008364 212.239343334281 37.21872 1.0399607256149306 79
81 3 346.79175105157395 209.39544824869637 38.450197499999994 0.934893220551788 80
82 3 345.67060010437234 206.53166578489086 39.04139249999999 1.0743658899370385 81
83 3 344.6476430871362 203.64364557887865 39.73233 1.107279500892581 82
84 3 343.85649832228717 200.70901433016127 40.5904125 1.0785670985861977 83
85 3 343.25676957281405 198.03726936230106 42.539557499999994 1.2974836291581364 84
86 3 342.3674308779994 195.61411662220172 44.836439999999996 1.07092288758255 85
87 3 341.4575833243946 192.81745405989165 46.169392499999994 1.012068677660158 86
88 3 341.07475129364275 190.07361734598075 48.036944999999996 0.9625988243357398 87
89 3 340.466321816198 187.3565042965542 49.86827999999999 0.6415668214053193 88
90 3 339.5241572729842 184.5654350593687 51.180772499999996 0.7655149061669019 89
91 3 337.99282914997707 181.52639507499177 52.14957 0.7655149061669019 90
92 3 349.8705657923926 242.52844184523792 33.4716525 1.293481294291186 1
93 3 340.9280818792638 242.70121344353177 33.80990249999999 0.9001089530823446 92
94 3 335.27136573656463 240.54654030941418 35.6791875 0.9001089530823446 93
95 3 332.50577720272474 239.39680125602007 36.778335 0.8815328988629118 94
96 3 329.8135233760742 238.06621135692984 37.83846 1.3818931200943483 95
97 3 327.10448957404986 236.62126903306967 38.4737925 0.7657697132003568 96
98 3 324.57879253999914 234.87925899703518 39.1250475 0.7657697132003568 97
99 3 322.0530955059484 233.1366274804313 39.7763025 0.9774335655273714 98
100 3 319.6417508966677 231.212523637562 40.272209999999994 0.8157740398144608 99
101 3 317.3826690268906 229.0870600902063 40.0252875 0.8845967980700649 100
102 3 315.62450049605167 226.60486669601374 39.182055 0.8845967980700649 101
103 3 313.86633196521274 224.12267330182124 38.338905 0.7986957537672874 102
104 3 311.3126683055389 222.3651262515517 38.620065 1.0374064404746872 103
105 3 308.4463999194558 221.17001911659116 38.7630375 1.0374064404746872 104
106 3 305.5795100528033 219.97491198163067 38.906009999999995 0.7722952591790803 105
107 3 302.93138134658034 218.4833586150653 38.0490825 0.7167908295257662 106
108 3 299.9128502209937 217.7587122711423 37.86552 0.8670524015958396 107
109 3 296.97076120544347 216.77366556863976 37.6354275 0.8620184089836815 108
110 3 294.272292573099 215.236744120508 37.781205 0.7572927182337101 109
111 3 291.43585525434713 213.96954523949685 37.688475 0.6807325268890484 110
112 3 289.08914462428424 211.93792525812094 37.49955 0.6646175357244484 111
113 3 286.83441311849293 209.80376098279362 37.680225 0.8292415237534074 112
114 3 284.69465551804103 207.55151539927994 37.6172775 1.126986649748326 113
115 3 282.21929841011195 205.67650852139337 37.451535 0.8880460152302473 114
116 3 280.14168886660025 203.36895116720285 37.28472 0.8737581769396897 115
117 3 277.98328684906625 201.13845740361822 37.0983525 0.8656167814805205 116
118 3 275.5601341089669 199.20068098822205 36.873374999999996 0.8656167814805205 117
119 3 273.1363598882982 197.26290457282587 36.648315 0.9511946558872088 118
120 3 270.39625205780374 195.82231261295146 36.2929875 0.9595224955171988 119
121 3 267.4976666821117 194.74155790276097 35.903175 0.9595224955171988 120
122 3 264.59908130641963 193.6614246731399 35.513279999999995 1.0212665900873112 121
123 3 261.68930928047837 192.68197129576194 34.8766275 0.866070462296184 122
124 3 258.86157268969816 191.80195480948836 33.626174999999996 0.886007558962608 123
125 3 256.54469312696665 189.88095836946604 32.60169 1.1315607467391267 124
126 3 254.60629523100107 187.5311403365562 31.784857499999998 0.9241602511182114 125
127 3 252.8450192973151 185.05081138407186 30.942532500000002 0.9244212729573603 126
128 3 251.40939918199595 182.35980051856018 30.153749999999995 1.1791040102983978 127
129 3 249.16461136531504 180.29462058643654 29.3669475 1.1791040102983978 128
130 3 246.91982354863416 178.22944065431287 28.580144999999998 1.1634986332007076 129
131 3 245.11504397509003 175.84979155407171 27.4417275 1.1634986332007076 130
132 3 242.98895894716497 173.61121854308485 26.975602499999997 0.956514529561292 131
133 3 240.53162477574853 171.78157974676466 26.28417 0.8626896079986359 132
134 3 238.437235256863 171.22597611771906 26.0347725 0.8626896079986359 133
135 3 349.8705657923926 242.52844184523792 33.4716525 1.293481294291186 1
136 3 341.807476884968 246.7346223389523 28.28067 1.169701009283342 135
137 3 338.06616385716654 248.60714329456124 26.699062499999997 1.169701009283342 136
138 3 335.39317592816747 249.94519096048427 25.569224999999996 0.8096835302343189 137
139 3 333.1359585000985 252.07811227467272 25.447124999999996 0.8096835302343189 138
140 3 330.87874107202964 254.2116550694306 25.3249425 0.8198944559895979 139
141 3 328.4388083565564 256.13575891229993 25.3119075 0.8198944559895979 140
142 3 325.99825416051385 258.05986275516926 25.298955 0.603550233494415 141
143 3 323.8268010510224 260.2760624656577 25.5222825 0.603550233494415 142
144 3 321.655347941531 262.4928836567155 25.74561 0.9309406041303898 143
145 3 319.8872357215816 265.04592583581984 25.8780225 0.9880422388470675 144
146 3 317.65363455515 267.20370637278444 26.012249999999998 0.9900496210862368 145
147 3 315.59777683156733 269.52680074121 26.261812499999998 0.8198323079326576 146
148 3 313.90486376051564 272.127075443589 26.472765 0.8198323079326576 147
149 3 312.2113292088946 274.72797162653734 26.683717499999997 0.8990151472801967 148
150 3 310.14863519904856 277.0473371115465 26.485057499999996 0.8990151472801967 149
151 3 308.0865626697719 279.3667025965556 26.2863975 0.9394921767653647 150
152 3 305.6994558026979 281.3467396906712 26.542312499999998 0.9980418612087495 151
153 3 303.73495572281746 283.75249097482725 26.673075 1.0909532063343843 152
154 3 301.3553066225763 285.74495768033086 26.878169999999997 1.2357271049766358 153
155 3 298.6674031599116 287.2514265805618 26.344395 0.7491761819973171 154
156 3 296.02176037596627 288.88032715296515 26.313787499999997 0.7491761819973171 155
157 3 293.3754961114515 290.5092277253684 26.283179999999998 0.7491761819973171 156
158 3 290.7292318469368 292.13812829777163 26.252655 0.6987119597618553 157
159 3 287.9897454970117 293.5899069078953 25.9766925 0.6987119597618553 158
160 3 285.24963766651723 295.0410640374495 25.7006475 0.7755207433342779 159
161 3 282.28082498648274 295.92915977112534 25.3996875 0.9975943951987799 160
162 3 279.20263172623345 296.3020481127666 25.127684999999996 0.8208142472323131 161
163 3 276.09585035979165 296.32317845212634 25.0289325 0.9506415381804408 162
164 3 273.0021200853073 296.56990623817904 24.8340675 0.6454324305470013 163
165 3 270.26325521595163 298.00366191178995 24.4143075 0.6454324305470013 164
166 3 267.524390346596 299.43679610483156 23.9945475 0.7971358375380878 165
167 3 265.0819717088452 301.33355480264714 23.58543 0.7971358375380878 166
168 3 262.6395530710944 303.22969201989343 23.17623 1.0705437844352148 167
169 3 260.4600207142007 305.44340580810416 23.08878 0.8745225980400545 168
170 3 258.19720996100716 307.56886935545987 22.90332 0.9105809006767724 169
171 3 256.214686944614 309.9503828974092 22.59906 1.0136348086950517 170
172 3 253.82260823298483 311.92731258867775 22.3935525 0.6793466252192815 171
173 3 251.68968691879633 314.1876374195937 22.4145075 0.9596778656595494 172
174 3 250.0129323425491 316.8040706167771 22.400647499999998 0.9596778656595494 173
175 3 248.33617776630186 319.4198823333912 22.3867875 1.0146726812459534 174
176 3 246.1877194378783 321.6634271889332 22.496842499999996 0.98427606659649 175
177 3 244.33881474390665 324.1592931556526 22.60698 0.98427606659649 176
178 3 242.52657740352973 326.60544067681985 22.7148075 0.98427606659649 177
179 3 349.8705657923926 242.52844184523792 33.4716525 1.293481294291186 1
180 3 341.7913183901635 239.28742067580527 25.042215 0.9068955209002172 179
181 3 338.1817592430753 238.3527138994243 25.097242499999997 0.9068955209002172 180
182 3 335.20300287393036 237.4683470491649 25.136182499999997 0.8016353568605599 181
183 3 332.42498472870244 236.09114610736952 24.86781 0.9403125311169755 182
184 3 329.4331772676 235.29130061454887 24.535169999999997 0.9403125311169755 183
185 3 326.44074832592827 234.49145512172817 24.2026125 0.8964111436944014 184
186 3 323.41165203066174 233.8320642375924 23.915182499999997 0.8964111436944014 185
187 3 320.38317721596457 233.17267335345664 23.6277525 0.9757679976013733 186
188 3 317.53990361094935 231.93779146205438 23.3277 0.9473104023284449 187
189 3 314.94397927255625 230.32380642331677 22.58784 1.0075442991149097 188
190 3 312.097598264694 229.14672222486894 22.0468875 0.7539677971874083 189
191 3 309.4500910390404 227.52279349702087 21.8926125 1.1075964559829763 190
192 3 307.1008944867 225.54524232518295 21.26355 1.1075964559829763 191
193 3 304.7510764537901 223.567691153345 20.6344875 1.1492978021898665 192
194 3 302.07435964137466 222.09353924272293 19.88646 1.052272255694789 193
195 3 299.9656760693929 219.87858249337333 19.15947 1.052272255694789 194
196 3 297.85637101684165 217.66300426345435 18.43248 1.0549756961716885 195
197 3 295.4860441251415 215.7364144983074 17.67381 1.1699185274826327 196
198 3 293.21515412454573 213.76818553501053 16.62606 1.3524535855217643 197
199 3 290.6726771151212 212.2088907863803 15.467759999999998 1.1229283816301294 198
200 3 287.89093008647677 210.87767940672072 14.956259999999999 0.8384891546261127 199
201 3 284.83511012672597 210.44947929440255 14.469179999999998 1.0565231827895003 200
202 3 281.7575383470461 210.52902880728607 13.910325 1.0565231827895003 201
203 3 278.6799665673662 210.60795683960012 13.351469999999997 1.1426355304858744 202
204 3 275.7036961204989 211.21452187533674 12.482579999999999 1.1426355304858744 203
205 3 272.72680419306215 211.82108691107334 11.613607499999999 1.8008518163454796 204
206 3 269.8568069235626 211.40904529355964 10.130999999999998 1.3184150947356037 205
207 3 267.4933163181259 209.77828027944815 8.55327 1.4143095465943694 206
208 3 264.67552341645614 208.91877265196487 7.242600749999999 1.0744404676053667 207
209 3 261.8440579422595 208.08288128611883 5.955312 0.8155813808379462 208
210 3 258.83236310293626 207.8237238886781 4.998608999999999 0.6992899366913993 209
211 3 255.98908949792101 207.90513784326978 3.3385522499999998 0.9447685467995895 210
212 3 254.29617642686932 209.24380698976222 3.6990359999999995 0.9447685467995895 211
213 3 349.8705657923926 242.52844184523792 33.4716525 1.293481294291186 1
214 3 346.9682515332842 235.3820367776816 24.9441225 2.1305348288019794 213
215 3 346.4455863744169 232.64130746661772 15.682095 1.411767691065514 214
216 3 347.1491023789802 229.7526657800361 14.482874999999998 1.093948742678903 215
217 3 347.8526183835436 226.8640240934545 13.283655000000001 1.093948742678903 216
218 3 347.7382659587736 224.12080886011304 11.35101 0.9893597776542002 217
219 3 347.73080819194075 221.5335852496915 9.066089999999999 1.463630244582131 218
220 3 347.6636882904453 219.18190277507344 6.371211 1.1222633974208691 219
221 3 347.2914214293734 216.3156343889903 4.85747625 1.084520882441071 220
222 3 347.2168437610451 213.07461321955765 2.41209375 1.084520882441071 221
223 3 349.8705657923926 242.52844184523792 33.4716525 1.293481294291186 1
224 3 349.4212353407148 251.55544711580544 32.0201475 1.6126550703190938 223
225 3 350.6107491505507 256.9511414193557 30.862919999999995 1.6126550703190938 224
226 3 350.7139149250715 260.0299561601744 30.32568 1.4087970139437715 225
227 3 350.5249848319732 263.10752793985426 29.8134375 0.9883094754919104 226
228 3 349.677906815878 266.0502384359739 29.108722499999995 0.9322208541033584 227
229 3 348.13042019806636 268.73317005408336 28.784002499999996 0.9599699615271684 228
230 3 346.9303412185506 271.58203698422324 28.363004999999998 1.0576480626201183 229
231 3 345.20759708016766 274.14688729414627 27.9250125 0.9066531434781503 230
232 3 343.52773510107335 276.5812266844948 26.658307499999996 1.157252753478215 231
233 3 342.6241023531625 279.4456306288697 25.601977499999997 1.1681410930541423 232
234 3 342.9733744331666 282.42065811459827 24.504727499999998 1.0957323919130875 233
235 3 343.45688631616156 285.3739337803977 23.393864999999998 1.1132084255246784 234
236 3 344.1100623946033 288.33466721302995 22.4907375 1.1720502058356823 235
237 3 344.28159103175835 291.4103745510016 21.94896 1.1696077871979316 236
238 3 345.06776395205213 294.3474917219966 21.0950025 1.007842609788223 237
239 3 345.9415656326317 297.23364748630064 20.0997225 1.0083957274949908 238
240 3 346.74514000886876 300.2099179331679 19.5831075 0.9910067011631162 239
241 3 347.9564056386338 303.0674855912794 19.38255 1.2806539353387236 240
242 3 348.7792459125223 306.0586715718124 19.148909999999997 0.9016626545058504 241
243 3 348.7226911807067 309.163588496546 18.9899325 0.9857427607402792 242
244 3 348.0707580634038 312.2001425586453 18.878227499999998 1.0829733958232595 243
245 3 346.85638503079184 315.059574658465 18.774195 1.1042591053252861 244
246 3 345.8545583529154 317.9892340626272 18.426045 0.7561616235973981 245
247 3 344.8595679613024 320.8909268411662 17.7648075 1.2597784030125025 246
248 3 344.26108217296803 323.92188757814097 17.324257499999998 1.0329379951806854 247
249 3 343.41586859858097 326.8950506221613 16.898722499999998 1.0268537004062372 248
250 3 342.20087408539956 329.7370812660377 16.473105 0.9016440100887683 249
251 3 341.00328102816155 332.5380941923336 15.660314999999999 1.047580077395802 250
252 3 339.6223512029497 335.3055471678818 15.262335 1.1918754359996138 251
253 3 338.04938388179266 337.961755121507 14.790765 0.7675285032117651 252
254 3 336.2365250608463 340.4545136853793 14.2659825 0.955992485882994 253
255 3 334.7859894118615 343.17535561822234 13.7554725 1.1043523274106966 254
256 3 333.84071746580065 346.1019076195375 13.1626275 1.1043523274106966 255
257 3 332.8954455197399 349.02783814028317 12.5697825 1.135575511217465 256
258 3 331.4958712774461 351.749923034265 11.856735 0.708922885517134 257
259 3 329.8464618462525 354.35641254233803 11.356537499999998 0.8393343682004998 258
260 3 328.29711078673273 357.02877899076765 10.90815 0.7912442017401545 259
261 3 327.370483257754 359.98640502055287 10.61214 0.8150966259938124 260
262 3 327.04731336166486 363.068948644788 10.317779999999999 0.8150966259938124 261
263 3 326.72352198500624 366.1514922690231 10.02342 1.0560011391112023 262
264 3 327.0591214924835 369.2408721795216 10.031175 1.064534067329095 263
265 3 328.3045685535655 372.08601022624504 9.9164175 1.0715816569861165 264
266 3 330.0907037100276 374.6272442745308 9.7867275 0.815233351719081 265
267 3 331.5685845040661 377.3555439742067 9.559275 0.87382032499663 266
268 3 332.5001838776001 380.31689888740834 9.38784 0.87382032499663 267
269 3 333.431783251134 383.2788752811794 9.216405 0.87382032499663 268
270 3 333.75681758893137 386.3651477888309 9.015105 0.9597835173563477 269
271 3 333.48958094408846 389.81560791015215 8.525549999999999 0.9597835173563477 270
272 4 509.5948010121845 293.499792225332 6.3334755 1.227989671887578 64
273 4 514.0887270095321 296.0317040650767 4.77627975 0.9406543454301468 272
274 4 516.8474792571086 297.2466985782581 3.77543925 0.594528821548972 273
275 4 518.3756999772687 299.92776575465933 3.2893244999999998 0.9258009598214333 274
276 4 519.6994535900955 302.73872237006566 3.2914695 0.7621154074522717 275
277 4 520.7186817239152 305.6018833533018 4.1535779999999995 1.1261911546194914 276
278 4 521.1779558647033 308.63097964856826 4.84160325 1.0540124012891152 277
279 4 521.036879775449 311.70047218084596 5.45431425 0.8156248844778043 278
280 4 520.2693512722373 314.710302578461 5.5872382499999995 0.6116729845365022 279
281 4 519.7808675446872 317.7791736301692 5.59512525 0.859377116563722 280
282 4 519.7951615977834 320.8859549966111 5.643594 0.8167559791141165 281
283 4 519.1202336994127 323.8796268994216 6.29432925 0.8894567761227903 282
284 4 518.3110659980509 326.8770276856486 6.465021749999999 0.6230529152428266 283
285 4 517.9953538687945 329.96765055728594 6.52626975 0.6230529152428266 284
286 4 517.6423529053741 333.4299188094258 6.5948685 0.6230529152428266 285
287 4 458.08897734240446 257.07543753323614 27.327877499999996 1.1040167279032194 41
288 4 461.6985364894927 257.6739233215705 27.9878775 1.1725163162627341 287
289 4 464.36033776824246 259.2270032645067 28.520084999999998 1.1725163162627341 288
290 4 467.0215175664229 260.7807046880123 29.0522925 1.1725163162627341 289
291 4 469.40054518609463 262.7619847432666 29.3994525 0.9914976708129439 290
292 4 471.78019428633587 264.74388627909036 29.746695000000003 0.9914976708129439 291
293 4 473.32892386528624 267.4063090384096 30.2876475 1.133885084068691 292
294 4 474.55386206757805 270.23715303203676 30.792464999999996 0.8686185326307332 293
295 4 476.77006177806646 272.37256026850287 31.361797499999998 0.9322208541033584 294
296 4 479.06829692371593 274.4619779428332 31.489259999999994 0.9544325696537945 295
297 4 481.72201895506345 276.074720020432 31.624312500000002 1.0296441481628533 296
298 4 484.3962498452013 277.638365133048 31.3009125 1.1487819733172626 297
299 4 487.25008861989636 278.8459018793966 30.99525 1.186070807481397 298
300 4 489.80810264355597 280.5717534206266 30.506272499999998 1.21138371107315 299
301 4 492.14859846792484 282.60088747972486 30.83124 0.9632451641279182 300
302 4 494.0683519468083 285.0408201951981 30.659887499999996 0.9632451641279182 301
303 4 495.98810542569186 287.48137439124065 30.488535000000002 0.9982718090194284 302
304 4 498.3484886282816 289.45519667966215 31.063229999999997 0.9895275774079388 303
305 4 501.04447133834844 290.9933610889327 31.248112499999998 0.888804221524918 304
306 4 503.79514433852273 292.4053649426146 31.662757499999998 1.0999336005622466 305
307 4 506.48056187890984 293.9354501044829 32.087137500000004 1.2021112209776688 306
308 4 508.83597323694437 295.94531826592976 32.4346275 0.9655819310688706 307
309 4 511.3610487904256 297.7500978394739 32.6410425 0.792462303656183 308
310 4 514.3690147463325 298.5294344735043 32.5997925 0.8432310513706519 309
311 4 517.1656773086426 299.88053323138473 32.48412749999999 1.0991070314049416 310
312 4 519.9144858671086 301.32361111353674 32.29743 0.8672264161552723 311
313 4 522.3115364232931 303.30116228537463 32.308072499999994 0.8672264161552723 312
314 4 524.7079654989082 305.2787134572126 32.318715 0.7170083477250571 313
315 4 527.5779627684076 306.3451741143068 33.022935 1.0573435371411113 314
316 4 530.4081852814654 307.56638343318224 33.548955 1.0580395953788417 315
317 4 532.5740450658323 309.62286263733426 34.68770249999999 1.1036997728128242 316
318 4 534.5484888348232 311.7408684178571 36.183097499999995 1.1740700176862398 317
319 4 536.2482381921383 313.82096388364636 38.25723 1.0885294321137156 318
320 4 537.721768622191 316.25778919627254 39.9076425 0.9414249813362056 319
321 4 539.0020185951596 318.89783865509327 41.2660875 0.9414249813362056 320
322 4 540.2816470875588 321.5385095944834 42.624449999999996 0.7310103049536895 321
323 4 542.1025851559074 323.97657786824834 43.45778249999999 0.7310103049536895 322
324 4 543.923523224256 326.41526762258275 44.291115 0.7639363455206202 323
325 4 546.0440149270564 328.61406587712787 45.0464025 0.8689168433040463 324
326 4 547.8991344267221 331.00490162761827 45.984922499999996 0.9628101277293366 325
327 4 549.8064582942176 333.39076553355346 46.74326249999999 1.0211112199449606 326
328 4 551.8057612859845 335.76668575037826 46.5904725 1.023124816989824 327
329 4 554.4644551618874 337.32722346014725 47.110305 1.0247344516645758 328
330 4 557.3375598342338 338.4440240433631 47.6301375 0.8186763540735693 329
331 4 560.35671244039 339.0903638355414 48.0914775 0.9013270549983732 330
332 4 563.4218546086818 339.2270895608099 48.747434999999996 0.9375158685546655 331
333 4 568.7858534031925 340.56140834331654 49.88527499999999 0.9375158685546655 332
334 4 419.8598430767646 243.1368713226827 28.0226925 1.0773862855043332 27
335 4 422.7503492050544 241.53593737590256 28.26318 1.1726406123766144 334
336 4 425.756450719253 241.03315959525614 29.0673075 1.264911832515765 335
337 4 428.8172425235591 241.36254429703934 29.6304525 1.1320952200288124 336
338 4 431.8121573875085 242.159282387013 29.936445 0.9962395675574831 337
339 4 434.78967079551455 242.84042509107786 30.6937125 1.1252340745426117 338
340 4 437.8374115078631 243.2487378251751 31.2862275 1.1325737600672523 339
341 4 440.8851522202117 243.65705055927242 31.87998 1.1325737600672523 340
342 4 443.9328929325603 244.06536329336967 32.4737325 1.1325737600672523 341
343 4 446.9812551254783 244.47305454689754 33.06740249999999 1.1970150803085704 342
344 4 449.8922701125584 245.4686664190799 33.6468 1.5138148005613616 343
345 4 452.8039065802079 246.46427829126233 34.2179475 1.3555796327858576 344
346 4 455.4675723006659 247.8526658833069 35.275515 1.0858197768311217 345
347 4 458.3021451777095 249.0651744742107 35.793285 0.9535749264680193 346
348 4 461.08389220635394 250.37339107280238 36.394214999999996 0.7985465984306308 347
349 4 463.72829202916046 251.91839176833633 37.09332 1.0163320343662574 348
350 4 466.09116115402776 253.8717051979676 37.76652 1.0963352280654077 349
351 4 468.7778216555536 255.32659121093826 38.518919999999994 0.6927830351297578 350
352 4 471.2960609227715 257.0263405682534 39.3826125 0.9279699270086471 351
353 4 473.3494327240765 259.1045715923345 40.788825 1.2108803118119342 352
354 4 475.380431224883 261.3474949673071 41.726519999999994 1.2108803118119342 353
355 4 477.4114297256895 263.5904183422798 42.6641325 1.0152320137584154 354
356 4 479.9023238478537 265.37282461532544 43.363485 1.1353082745726222 355
357 4 482.6809634736511 266.65991087455745 44.062754999999996 1.1590488323237877 356
358 4 485.1532131787332 268.46406896753217 44.7766275 0.5726980735875796 357
359 4 487.2581678672986 270.7206649150317 45.26049 0.6828828496591801 358
360 4 489.3308055662551 272.96048088715736 46.0392075 0.9584224749093568 359
361 4 491.04360601552764 275.47809867380585 46.86099 1.0472879815281828 360
362 4 492.7029591358316 277.91678842814025 48.1578075 0.8602099005267211 361
363 4 494.05095049086503 280.6618681031899 48.887519999999995 0.8602099005267211 362
364 4 495.39956332646796 283.407569258809 49.617315 1.0414460641758019 363
365 4 496.8656359896878 286.1464341281647 49.54917 1.0414460641758019 364
366 4 498.35408195340614 288.83806647424575 50.134755 0.8378179556111583 365
367 4 498.98923509533523 292.69621784909486 51.104212499999996 0.8378179556111583 366
368 4 379.3225299763647 229.04417793091756 30.369569999999996 1.1005612959373428 13
369 4 380.0086445249848 226.17666658369563 41.939535 1.7377404645226822 368
370 4 381.37590177766975 222.97790609298232 45.8973075 1.5190725261785045 369
371 4 383.5343037952037 221.40680321353344 48.008152499999994 0.9601936945321532 370
372 4 385.935704715374 220.13338952682827 50.008035 0.9254032122570159 371
373 4 388.9355914238786 219.8686388042629 51.022124999999996 0.6752386386555326 372
374 4 391.7571132089647 219.91027800241284 52.75017 0.6752386386555326 373
375 4 364.0241642799592 230.56307644253664 28.899255 1.486444796284887 8
376 4 364.7680765215337 226.29288345017386 27.595094999999997 1.007320566109925 375
377 4 366.16205743870296 223.5359956443055 27.146212499999997 1.007320566109925 376
378 4 367.8549705097546 220.94752907274517 26.7479025 0.8802650785013313 377
379 4 369.49132884899075 218.3615484234625 26.03139 0.8717570095062145 378
380 4 371.24390405470507 215.80166995809464 25.803772499999997 0.9342779547880797 379
381 4 373.3258639622025 213.58174136418984 24.971429999999998 0.9436560965803596 380
382 4 375.5047748385268 211.43763339975214 24.23124 0.9696774880212314 381
383 4 377.83159809036874 209.47624072271867 23.39568 1.2876455917444989 382
384 4 380.23175604940025 207.67021818803576 22.339927499999998 0.9737295413337339 383
385 4 382.6673384008876 205.95244589420795 21.172634999999996 1.031489945453978 384
386 4 385.03145048689373 204.0270990901998 20.3731275 1.2262495262932516 385
387 4 387.39431961176103 202.1297189118148 19.4616675 1.5827867141536223 386
388 4 389.6993910436739 200.27832829556553 18.1924875 1.27415946338847 387
389 4 391.9236700015646 198.26783865354926 17.108932499999998 1.0226711361741603 388
390 4 393.8570960529749 195.92672134861104 16.232039999999998 1.376759690591086 389
391 4 396.85884720318774 192.5819129240882 14.6147925 1.5833957651116364 390
392 4 400.5610069551169 188.34838728532017 11.2398 1.6182981138892663 391
393 4 403.6037758229102 184.09497426833124 6.830339999999999 1.6772579755084565 392
394 4 406.97157902850097 181.8427286848175 1.58433 1.3227157402758674 393
395 3 317.3826690268906 229.0870600902063 40.0252875 0.8845967980700649 101
396 3 314.51764360194625 228.6973917731911 40.9301475 0.8385326582659709 395
397 3 311.4786036175693 228.1125785573836 41.3040375 0.8385326582659709 396
398 3 308.44142807490056 228.2256880210148 42.1641 1.0929916626020237 397
399 3 305.46577910860265 228.4780091321921 43.3051575 0.8530317999501251 398
400 3 302.38137104265934 228.73903097134107 43.6623825 0.7810270611791817 399
401 3 299.29385557386905 228.39783813873922 43.76394 1.1204051705183564 400
402 3 296.35363100002706 227.45256619267843 43.3082925 0.6779607235495144 401
403 3 293.4134064261851 226.50667276604824 42.8527275 0.7964459941060513 402
404 3 290.47069593006546 225.74660202966928 41.996294999999996 0.7964459941060513 403
405 3 287.52736395337644 224.98590981272093 41.1398625 0.794158945610651 404
406 3 284.46719362963984 224.4520580036044 41.032199999999996 0.7907780913131028 405
407 3 281.58352378761344 223.30107598907148 40.870664999999995 0.859383331369416 406
408 3 278.97889872124864 221.61064884029736 40.70921249999999 0.9725611578632578 407
409 3 276.0069786383672 220.71074497580292 40.56558 0.5420006623425254 408
410 3 272.9051691164806 220.55475335288298 40.699147499999995 0.5021575430381479 409
411 3 269.80087367231636 220.68837167530444 40.783215 0.846599476056812 410
412 3 266.69533526701343 220.76978562989618 40.863817499999996 0.6621316134468394 411
413 3 263.6326790209992 220.27819449949897 41.1096675 0.759722707260073 412
414 3 260.57685906124834 219.74434269038244 41.34652499999999 0.8203854256394255 413
415 3 257.68386701068096 218.62319174318083 41.5853625 0.6091671748806724 414
416 3 254.7616653733516 217.56978217804402 41.6779275 0.6091671748806724 415
417 3 251.83884225545287 216.51699409347663 41.770492499999996 0.7213524969051788 416
418 3 249.16398988474566 214.93532604434793 41.8199925 1.097540900370048 417
419 3 246.2635400673454 213.8203899028403 41.8322025 1.1550589270682252 418
420 3 243.20088382133116 213.29586030226483 41.813475 0.6310575849767274 419
421 3 240.26376665033618 212.34002318652418 42.2631825 0.6310575849767274 420
422 3 237.3266494793412 211.38356459021415 42.71289 0.610104367579331 421
423 3 234.34354274621043 210.61790052871058 43.261267499999995 0.610104367579331 422
424 3 231.36043601307972 209.85223646720704 43.809644999999996 0.6653757420191191 423
425 3 228.6433229636531 208.40605118220802 44.3768325 0.8268053199213505 424
426 3 226.0877948622711 206.67087743243695 44.8256325 0.9238432960278162 425
427 3 223.24203533497823 205.44656071071455 45.1500225 0.9238432960278162 426
428 3 220.39627580768538 204.22286546956155 45.4744125 0.6328163749881358 427
429 3 217.73323156779682 202.66481368207013 45.9672675 0.7364358303245712 428
430 3 214.82283806128612 201.61575448091912 46.353449999999995 0.6070156091494018 429
431 3 212.05165620232154 200.2472542670954 45.9279975 0.8501481301080988 430
432 3 209.26307288741367 198.87688961156348 45.9209025 0.8466926981422223 431
433 3 206.58138423044304 197.31573042122506 46.138867499999996 0.7789699604944602 432
434 3 203.92517627681787 195.74462754177617 46.626194999999996 0.7789699604944602 433
435 3 201.2695898037621 194.17352466232734 47.11360499999999 0.7789699604944602 434
436 3 198.6140033307063 192.60180030230907 47.60093249999999 0.7663414753242068 435
437 3 196.23559719160394 190.65470167837185 46.999095 0.7663414753242068 436
438 3 193.8565695719322 188.70760305443463 46.397175 1.1570041612504542 437
439 3 191.21216974912568 187.1420935001104 45.7892325 0.6810805560079137 438
440 3 188.32042065969705 186.0116203443677 45.61326 0.971802951568587 439
441 3 185.65178309468385 184.43119525637783 45.3511575 0.8112931649090708 440
442 3 182.98811737422585 182.83461167358348 45.480599999999995 0.6374650496472645 441
443 3 180.148572652627 181.57922092339098 45.651622499999995 0.6374650496472645 442
444 3 175.03689496929357 179.32013905361381 45.959512499999995 0.6374650496472645 443
445 3 329.8135233760742 238.06621135692984 37.83846 1.3818931200943483 96
446 3 331.03535417551893 235.9718218380443 39.400927499999995 1.2122662134817013 445
447 3 330.62579848028287 233.109903815947 40.911915 1.2122662134817013 446
448 3 330.03787786162843 230.217533245949 42.202545 0.9269196248463574 447
449 3 330.02544825024034 227.41216995566728 43.976459999999996 1.0054436947903302 448
450 3 330.11742737451186 224.66522583890938 45.901019999999995 0.8965354398082819 449
451 3 330.6226910774359 222.10037552898632 48.130829999999996 0.7368584371117647 450
452 3 330.47788610476516 219.40314985778062 50.169405 0.7368584371117647 451
453 3 330.2466953329475 215.08696730328208 53.43128999999999 0.7368584371117647 452
454 3 329.8135233760742 238.06621135692984 37.83846 1.3818931200943483 96
455 3 327.809248539752 238.4726596493189 38.779867499999995 1.0220310111876758 454
456 3 325.0710051509657 239.60064688278396 40.0277625 1.0220310111876758 455
457 3 322.7155937929312 241.34389987995726 41.40056249999999 0.7972477040405802 456
458 3 320.3601824348967 243.08715287713053 42.77328 0.7972477040405802 457
459 3 318.0768628229129 244.68684386277192 44.5957875 1.1268126351888934 458
460 3 316.1080123790466 246.41393836514072 46.815615 1.5377915209289001 459
461 3 314.0813642422259 248.33617776630186 48.62121 1.0968821309664816 460
462 3 311.725331403622 250.9053784402107 53.327504999999995 1.0968821309664816 461
463 3 330.87874107202964 254.2116550694306 25.3249425 0.8198944559895979 140
464 3 330.95145429864965 257.2631246651956 24.474944999999998 1.138682914064476 463
465 3 331.76435088342777 260.25803952914504 24.2725725 1.138682914064476 464
466 3 331.97627575759395 263.35363424533756 24.047925 1.0868638641877175 465
467 3 331.97006095189994 266.45668672836297 23.8232775 1.1424677307321358 466
468 3 331.95638837937315 269.5510384834167 23.44485 0.8740751320300849 467
469 3 331.97192539360816 272.59567179291827 22.62051 0.8263081354658288 468
470 3 332.135374783361 275.67759393658395 22.140195 0.8361772469079365 469
471 3 331.9514165348179 278.76324496366607 21.7224975 0.8005850546982701 470
472 3 332.1123800022931 281.8607041215668 21.476399999999998 0.8005850546982701 471
473 3 332.27334346976824 284.958784760037 21.230385 0.7682742798950478 472
474 3 332.53871567290304 288.0518935539519 21.0463275 0.7682742798950478 473
475 3 332.8034663954683 291.14438086729746 20.86227 1.2779815688902942 474
476 3 332.79973751205193 294.2480548308923 21.0737175 1.081133813337829 475
477 3 333.12415036927996 297.3349488191132 20.884627499999997 0.9596778656595494 476
478 3 332.6990576598088 300.39760506512744 20.471797499999997 0.9596778656595494 477
479 3 332.27396495033764 303.46026131114166 20.058885 0.9596778656595494 478
480 3 331.8488722408665 306.5222960765865 19.646055 0.9596778656595494 479
481 3 331.4237795313954 309.5849523226007 19.2331425 0.8219702010914012 480
482 3 330.6792458092515 312.60161900647915 19.2338025 0.8219702010914012 481
483 3 329.93471208710764 315.61828569035765 19.2344625 0.7319052369736287 482
484 3 329.7979863618391 318.7225811345219 19.149817499999997 0.9547370951328016 483
485 3 329.5102408582059 321.8150684478674 19.259294999999998 1.4854442125681495 484
486 3 328.8266122318634 324.8454077042727 19.151715 1.0196010221613132 485
487 3 328.6333317747794 327.9366520564794 18.81594 1.046187960920341 486
488 3 329.0503452368482 330.99992978306307 18.3995625 1.073141573215316 487
489 3 329.57984668197895 334.05450678167506 18.11469 1.032900706346521 488
490 3 330.50150236640246 337.02207650057073 18.123929999999998 0.7544152631973778 489
491 3 331.42253657025657 339.9896462194664 18.133087500000002 0.7544152631973778 490
492 3 331.7357627772353 343.0808905716732 18.142245 1.2107000824468077 491
493 3 331.00490162761827 346.09569281384347 18.38595 0.8162028614073484 492
494 3 329.8284389097399 348.96569008334296 18.6422775 0.8162028614073484 493
495 3 328.65259767243083 351.83506587227316 18.898605 1.1581911891380126 494
496 3 327.1225125105625 354.5366419074647 19.07961 1.1581911891380126 495
497 3 325.5930488292636 357.2375964620868 19.260614999999998 1.1581911891380126 496
498 3 324.06296366739525 359.9391724972783 19.4415375 0.6867919624407202 497
499 3 322.65095981371337 362.6960603031467 19.113105 0.8489921762490106 498
500 3 321.28121663875083 365.48526509862387 19.125149999999998 0.6592852324389771 499
501 3 320.60691022094943 366.3770897157161 19.171184999999998 0.6592852324389771 500
502 3 335.39317592816747 249.94519096048427 25.569224999999996 0.8096835302343189 138
503 3 333.4790157744086 248.5953351637426 24.35895 1.4319906687938628 502
504 3 330.7886263894663 247.7171831191772 22.6545825 1.4319906687938628 503
505 3 327.8825832469414 246.92044502920356 21.6477525 1.2198979948739608 504
506 3 324.878346174451 246.45247016044368 20.79495 1.2125023760980742 505
507 3 321.79083070566065 246.1293002643545 20.972324999999998 1.116900020106928 506
508 3 318.74806183786734 245.49974044755004 20.960527499999998 1.0351939696476153 507
509 3 315.67049005818745 245.06843293238487 20.935612499999998 1.0912639466190854 508
510 3 312.5755168225643 244.79373852070907 21.008954999999997 0.5669114680058753 509
511 3 309.51596797939703 244.25740078931494 21.103499999999997 0.6266202137111955 510
512 3 306.4477184082582 243.7695385423342 21.198045 1.1073478637552154 511
513 3 303.37884735654995 243.34133843001607 21.51006 1.1073478637552154 512
514 3 300.3944976622804 242.53465665093194 21.92784 1.2350061875161293 513
515 3 297.6133721142054 241.19412306273134 22.398255 1.0051951025625694 514
516 3 294.90868867616683 239.67273862883465 22.602359999999997 1.0051951025625694 515
517 3 292.20338375755887 238.15135419493797 22.8063825 0.8320506159271055 516
518 3 289.49870031952037 236.62996976104128 23.0104875 0.8320506159271055 517
519 3 286.7933954009124 235.1085853271446 23.214509999999997 0.9266461733958203 518
520 3 283.8531708270704 234.10302976585177 23.216324999999998 0.9277399791979684 519
521 3 281.06396603159317 232.73452955202805 23.139517499999997 0.9277399791979684 520
522 3 278.2741397555465 231.36665081877373 23.06271 0.8509995584881799 521
523 3 275.4700194264036 230.0857793652357 23.57619 0.9784279344384148 522
524 3 272.4726186401766 229.31141457576052 23.9320125 0.8886239921597914 523
525 3 269.42363496668924 228.71355026799557 23.87814 0.8717321502834385 524
526 3 266.4355563890033 227.93856399795098 23.405414999999998 0.8629319854207027 525
527 3 263.62895013758276 226.6135674239854 23.2010625 0.8629319854207027 526
528 3 260.82234388616223 225.28857085001982 22.996792499999998 0.8629319854207027 527
529 3 258.01573763474175 223.96357427605423 22.7925225 0.9882846162691343 528
530 3 254.93257252993723 224.04498823064594 23.29602 0.8522549492383723 529
531 3 251.8438141000081 224.3731299712903 23.4053325 0.8522549492383723 530
532 3 248.75443418950957 224.70065023136533 23.514644999999998 0.900718004040359 531
533 3 245.6824557349543 224.53285047762668 24.09528 1.0746206969704934 532
534 3 242.66641053164523 223.78893823605222 24.00651 0.7340058412982083 533
535 3 239.84488874655906 222.48755792372393 24.028454999999997 1.0582819728009085 534
536 3 236.89658492531484 221.508104546346 24.140655 0.825748802953367 535
537 3 233.94890258464002 220.5292726495375 24.252855 0.825748802953367 536
538 3 231.0012202439652 219.54981927215957 24.365054999999998 1.0774173595328036 537
539 3 228.16975476976862 218.27019077976033 24.426434999999998 0.9028248231706326 538
540 3 225.75157387422448 216.33241436436415 24.127042499999998 1.0390844380120734 539
541 3 223.65842731647774 214.0354221798535 24.1809975 1.0390844380120734 540
542 3 221.565280758731 211.73905147591222 24.235035 0.8933410296815544 541
543 3 219.8176773975719 209.16985080200337 24.2003025 0.8717197206720504 542
544 3 217.76554855740574 206.85794308382702 23.7812025 1.0854531032951744 543
545 3 214.57611027523345 202.29876162669223 23.02674 1.0854531032951744 544
546 3 350.6107491505507 256.9511414193557 30.862919999999995 1.6126550703190938 225
547 3 353.3396703307959 258.57942051118954 33.13497 1.0500287108392468 546
548 3 355.80197634676756 260.4146526326344 33.764445 1.0500287108392468 547
549 3 358.2642823627393 262.2498847540792 34.393837500000004 1.0366979526255689 548
550 3 361.00874055721954 263.6743182191491 33.9848025 0.8025365036861932 549
551 3 363.5089568879248 265.5188725491349 34.022009999999995 0.9264845884477757 550
552 3 366.00855173806053 267.36466984025964 34.0630125 1.2394622031987432 551
553 3 368.4285970753129 269.3130114253356 34.1671275 0.8545357829280785 552
554 3 370.58451317056927 271.5435051889203 34.40118 0.8545357829280785 553
555 3 372.74105074639505 273.7739989525049 34.6352325 0.8545357829280785 554
556 3 374.89696684165136 276.00449271608954 34.869285 0.9341971623140575 555
557 3 376.59795916010535 278.60166001562146 35.049877499999994 0.9924423212784353 556
558 3 378.7644404250416 280.8228315706651 35.278567499999994 1.0340877342340795 557
559 3 380.6462835891915 283.28203018378974 35.615002499999996 1.0838621130375048 558
560 3 382.3584625578947 285.7971620481606 36.453779999999995 0.9139058217230743 559
561 3 383.53741119805073 288.6019038578729 37.292475 0.9836235119986176 560
562 3 384.14646215606496 291.5906039161283 38.08068 0.971243619056125 561
563 3 385.0084557058258 294.52709960655386 38.7973575 0.9750657245579488 562
564 3 386.43288917089575 297.2299186028842 39.5502525 1.0147410441085876 563
565 3 388.38558111995764 299.5474196461852 40.4613825 0.7224773767357967 564
566 3 389.38305743384825 302.41741691568467 41.3269725 0.9896083698819612 565
567 3 390.5974304664602 305.20475726945375 42.179445 0.8104293069176016 566
568 3 392.67441852940243 307.37372445666756 43.23891 0.8104293069176016 567
569 3 394.7507851117753 309.5433131244508 44.298375 0.8104293069176016 568
570 3 396.8277731747176 311.712901792234 45.357839999999996 0.8090620496649168 569
571 3 399.1688904796559 313.60406716492497 46.3835625 0.8615522985566298 570
572 3 401.09361580309456 315.92281116936476 47.3913 0.8443372867841877 571
573 3 402.72500229777546 318.4422933977214 48.4574475 0.8983377334595484 572
574 3 404.4607975281159 320.9866348488542 49.0045875 0.8983377334595484 573
575 3 406.195971277887 323.53097629998695 49.551645 0.8983377334595484 574
576 3 407.9317665082274 326.0759392316892 50.098785 0.7517615411660303 575
577 3 410.0174552991414 328.3766602996162 49.9587825 0.9516421218971783 576
578 3 412.6115151958263 330.06025116212686 50.35998 0.9230602305103695 577
579 3 415.49145615443626 331.20004652641063 50.69757 0.7374923472925549 578
580 3 418.53422502222963 331.7972893536061 50.962642499999994 0.8829498745611489 579
581 3 421.4185163448254 332.93957064016746 51.204202499999994 0.7816920453884421 580
582 3 424.18534783980414 334.1371636974056 52.20171 0.7816920453884421 581
583 3 426.8968675641062 335.31114049300635 53.179334999999995 0.7816920453884421 582
584 4 458.3021451777095 249.0651744742107 35.793285 0.9535749264680193 347
585 4 456.59742397583915 249.29387932375073 35.7323175 0.7184812566745404 584
586 4 455.0201062906962 255.2868164544965 36.3550275 0.7184812566745404 585
587 4 453.5509262246294 257.99709321765965 36.86826 1.223800892849807 586
588 4 451.9673937337925 260.61228345370426 37.60779 0.839663752902283 587
589 4 451.0090706957742 263.4978177374389 38.4589425 0.8109637802072877 588
590 4 450.6753356300052 266.3926742297145 39.89172 0.8109637802072877 589
591 4 450.3409790836668 269.28753072199015 41.3244975 0.8409253584581695 590
592 4 450.35962350074885 272.29736111960517 42.3478275 0.9705537756240885 591
593 4 450.29747544380865 275.1269621520936 44.0506275 0.7713071050737307 592
594 4 451.32105394161414 277.89379364707236 45.347114999999995 0.8794198649269442 593
595 4 452.83063024469214 280.4126543948596 46.69533 0.8443559312012698 594
596 4 454.8641146677763 282.692245123427 47.4507 0.9153103678099235 595
597 4 456.4271382998229 285.3273227376925 48.140895 0.9565518183954561 596
598 4 458.16044760788577 287.6877059402822 49.52046 0.8178870737504286 597
599 4 458.75955487678954 288.3141583542397 51.52356 0.8178870737504286 598
600 4 458.3021451777095 249.0651744742107 35.793285 0.9535749264680193 347
601 4 460.3294147950996 250.31000005472336 35.070007499999996 1.0427884622057109 600
602 4 463.69783948125973 246.19766312698874 39.343424999999996 1.0427884622057109 601
603 4 466.14087959957993 245.28532965110625 41.586765 1.251929103420952 602
604 4 468.92759847277955 245.35244955260168 43.4091075 0.9626298983642099 603
605 4 471.7472558161576 245.86703546406676 45.001687499999996 0.9626298983642099 604
606 4 474.4581540598901 246.72716457211948 46.6652175 0.926018478020724 605
607 4 477.2336862828405 247.9632894246605 47.529487499999995 0.9392187253148276 606
608 4 479.9091601341171 249.3982880594103 48.4059675 0.884615442487147 607
609 4 482.53305109813334 250.9283732212786 49.27824 0.8961687662723345 608
610 4 485.0686918212945 252.40625401531713 50.633715 0.8961687662723345 609
611 4 487.19850573263597 253.6479721929828 51.7722975 0.8961687662723345 610
612 4 371.24390405470507 215.80166995809464 25.803772499999997 0.9342779547880797 380
613 4 372.22025002923596 213.43880083322733 25.421879999999998 1.0008447385767536 612
614 4 372.830543948389 210.39541048486456 25.61757 1.0008447385767536 613
615 4 373.4414593481114 207.3520201365018 25.8131775 1.0008447385767536 614
616 4 373.58937172362914 204.25207505632343 25.606267499999998 0.9854444500669661 615
617 4 373.1568212473251 201.17823216006 25.412805 0.8700727971631345 616
618 4 372.72427077102117 198.10501074436587 25.21926 1.13087090330709 617
619 4 371.2743566026058 195.37857548639826 24.756764999999998 1.13087090330709 618
620 4 369.8238209536209 192.65276170900006 24.2941875 1.3399307520483092 619
621 4 367.8848015770859 190.2289874883313 24.094949999999997 1.0368408931565314 620
622 4 365.964426617633 187.82882952929987 23.492369999999998 1.1836346036493401 621
623 4 363.6351174435134 185.80963915931198 22.9710525 1.2731526648660385 622
624 4 360.9664798785002 184.2758251140273 22.405845 1.0254677987364704 623
625 4 358.2729830907109 182.7270955350769 22.431915 0.9899501841951324 624
626 4 355.4222517188628 181.49842844936865 22.238864999999997 1.0738314166473526 625
627 4 352.86237325349504 179.74088139909912 22.0663575 0.8240521609988987 626
628 4 350.16204017944233 178.206445873245 21.9577875 0.8240521609988987 627
629 4 347.46108562482016 176.67201034739088 21.8493 1.0268226263777673 628
630 4 344.86951165041285 174.96418174267353 21.650805 1.0268226263777673 629
631 4 342.2779376760055 173.25635313795615 21.4522275 1.061439094093472 630
632 4 340.05552315982305 171.08427854789537 21.462705 1.3722415268515316 631
633 4 337.7796613146721 168.99548235413442 21.0176175 1.1772955018414373 632
634 4 335.41430626752714 166.98685715382638 20.804025 1.1793463877204646 633
635 4 332.6990576598088 165.48784602042818 20.54151 1.1793463877204646 634
636 4 330.33059520981686 163.48046378125898 20.3711475 0.9447250431597314 635
637 4 328.3182411260924 161.11573021468345 20.53821 0.9885518529139774 636
638 4 326.7639182220174 158.43590599942098 20.86029 1.1852069494899278 637
639 4 325.69372868150674 155.5224050900633 21.0545775 0.9033095780147663 638
640 4 325.26242116634154 152.45539848006322 21.38334 0.9033095780147663 639
641 4 324.83111365117645 149.3877703894938 21.71202 0.9033095780147663 640
642 4 324.3998061360113 146.32076377949372 22.0407 1.1378625597128653 641
643 4 324.04369776974374 143.28296675625558 22.7727225 1.4079890892035485 642
644 4 323.6372494773547 140.30421038711066 23.81412 1.5965090051260236 643
645 4 323.72674267934866 137.3403695516314 25.049227499999997 0.9565891072296202 644
646 4 324.85472991281375 134.561729925834 26.1281625 0.9565891072296202 645
647 4 325.9833386268482 131.78246881946714 27.207015 1.0881689733834623 646
648 4 326.20396422898597 128.7887969166566 28.270687499999998 0.9615982406190022 647
649 4 325.40971206128995 125.8541656679392 29.123655 1.194989053652319 648
650 4 323.91691573358577 123.17744885552375 29.805435 1.2221601841465848 649
651 4 321.9200986640964 120.83633155058553 30.381449999999997 1.2221601841465848 650
652 4 319.9232815946069 118.4958357262167 30.957465 1.1395592016673335 651
653 4 318.0513821195674 116.10624293686509 31.841369999999998 1.1395592016673335 652
654 4 316.17948264452787 113.71665014751348 32.725274999999996 1.1515848506852666 653
655 4 314.1143027124042 111.45818975830574 33.4383225 1.1496085424745677 654
656 4 311.6345952404893 109.64470945679001 34.06029 1.1496085424745677 655
657 4 309.1548877685744 107.83185063584368 34.682175 0.8164452388294153 656
658 4 306.78828976029064 105.8673505559632 35.26974 0.8917997578694368 657
659 4 304.26383568737873 104.06816430754371 35.55123 0.7908899578155953 658
660 4 301.45536499425003 102.74192477243935 35.411145 0.8825645566081195 659
661 4 298.9545271829754 100.90296376757811 35.2341 0.9626920464211501 660
662 4 296.7265193416684 98.8147890543866 35.999535 1.110884088195114 661
663 4 294.5364218150949 96.74401579713833 37.003477499999995 0.8432745550105101 662
664 4 292.78198216767237 94.26679424750101 37.884412499999996 0.837177830624674 663
665 4 291.14065198388107 91.64725364747058 38.3049975 1.0124602104188816 664
666 4 289.35327386628023 89.12155661341986 38.68953 1.167190227782957 665
667 4 288.1718393038466 86.25528822733673 38.9625225 0.8799916270507944 666
668 4 287.50374769173914 83.22867785434784 39.2633175 1.1279872334650636 667
669 4 287.2278103189245 80.17347937516642 39.92241 1.1279872334650636 668
670 4 286.9524944266794 77.11890237655443 40.581419999999994 0.9555015162331664 669
671 4 286.5715268376358 74.06308241680362 41.13746999999999 1.074490186050919 670
672 4 285.72569178267935 71.12472228466983 41.8694925 1.074490186050919 671
673 4 284.87985672772294 68.18574067196664 42.601515 1.2404254980813167 672
674 4 283.064511984499 65.7016828360659 43.180004999999994 1.0998838821166943 673
675 4 281.2553820469691 63.22632572813678 43.85337 1.060320429068548 674
676 4 279.21381837648266 60.89459277979652 44.146575 0.7644956780330823 675
677 4 276.8894810469183 58.84035090569436 44.389125 0.7644956780330823 676
678 4 274.56452223678457 56.78617117964914 44.6315925 0.8824589049113211 677
679 4 271.89029134664673 55.20823201393685 44.77365749999999 0.7213649265165668 678
680 4 269.1191094876821 53.804058815429435 44.8662225 0.7213649265165668 679
681 4 266.3479276287175 52.399947764978954 44.95887 0.9396226876849392 680
682 4 263.643244190679 50.89695915593658 45.3381225 0.6587942627891494 681
683 4 261.01811026552394 49.47811901599127 46.491389999999996 0.7490394562720485 682
684 4 258.1555707628572 48.58846958089196 47.5768425 0.6190499588953068 683
685 4 253.44661248849644 47.12531787634828 48.423045 0.6190499588953068 684
686 3 305.46577910860265 228.4780091321921 43.3051575 0.8530317999501251 399
687 3 303.3999776959096 228.52151277205027 43.391369999999995 1.0016402337055885 686
688 3 298.71650012489437 230.88065301350116 47.818155 1.0016402337055885 687
689 3 296.4536893717008 231.51394171372203 50.51738999999999 0.9817839295131869 688
690 3 294.3742153864809 232.0254202223401 54.15959999999999 0.942133469185324 689
691 3 316.1080123790466 246.41393836514072 46.815615 1.5377915209289001 460
692 3 311.2828372382076 249.28580007634847 47.357392499999996 1.1106106367445772 691
693 3 309.0840389836625 251.44358061331306 47.8979325 1.0803631774317701 692
694 3 306.94303842207177 253.69209731341036 48.07176 0.6865060813787952 693
695 3 304.60565000055 255.71501656681465 48.490447499999995 0.8435355768496589 694
696 3 302.1731750519096 257.5682716247721 49.222635 0.9531274604580496 695
697 3 300.3161911105357 260.0318206018826 49.718954999999994 0.9710012416340581 696
698 3 298.78921335151443 262.70605149202044 50.27054999999999 0.9958977532443118 697
699 3 296.38408354792773 264.5854087338928 51.0420075 0.6305355412984296 698
700 3 293.72476819145555 265.9582593117023 52.154602499999996 0.6697571800334049 699
701 3 291.22517334131976 267.65676570787866 53.112675 0.8351331595513406 700
702 3 288.4030300756642 268.9525526950823 53.259359999999994 0.8351331595513406 701
703 3 285.2421798996844 270.4049527857754 53.4237 0.8351331595513406 702
704 3 330.7886263894663 247.7171831191772 22.6545825 1.4319906687938628 504
705 3 327.08584515696776 246.63704988955612 19.823842499999998 1.413930443447034 704
706 3 324.9000979943801 246.31450147403635 16.9234725 1.413930443447034 705
707 3 323.1518731526516 247.1249121365369 13.687244999999997 1.9023644525516414 706
708 3 321.7317900515675 249.77490528446805 12.6465075 1.89194843820846 707
709 3 320.3185432367468 252.4808316836454 11.874884999999999 0.8584448957096186 708
710 3 318.69275006719056 255.00590723712668 10.816822499999999 0.7403635875231932 709
711 3 316.80904246133235 257.3072497856232 9.620325 0.8705761964243504 710
712 3 314.7177603452938 259.4867821425168 8.65326 0.8705761964243504 711
713 3 312.62585674868586 261.6663144994105 7.686129 1.2903303878043166 712
714 3 310.4108999993363 263.72527962584013 6.7395405 0.8842798429796697 713
715 3 307.73169726464323 265.24044925404274 6.1703235 0.8842798429796697 714
716 3 305.0524945299502 266.754997401676 5.60109825 0.7223717250389984 715
717 3 302.54295599070394 268.58277175628797 5.41791525 0.7223717250389984 716
718 3 300.0334174514577 270.4099246303306 5.2347322499999995 0.7359883643146015 717
719 3 296.515837428641 271.8554884347602 3.9984367499999998 0.7359883643146015 718
720 3 330.7886263894663 247.7171831191772 22.6545825 1.4319906687938628 504
721 3 334.35654633840454 247.97074719149333 20.6937225 1.242961138804478 720
722 3 338.085429754818 247.97074719149333 19.215652499999997 1.242961138804478 721
723 3 343.0572743100359 246.72778605268886 17.015625 1.242961138804478 722
724 3 346.78615772644935 245.48482491388438 15.296902499999998 1.242961138804478 723
725 3 349.2720800040583 246.10630548328663 13.062472499999998 1.242961138804478 724
726 3 351.75800228166725 249.83518889970006 10.1475 1.242961138804478 725
727 3 352.3794828510695 251.69963060790678 10.1475 1.242961138804478 726
728 3 353.00096342047175 252.94259174671126 7.012499999999999 1.242961138804478 727
729 3 358.2642823627393 262.2498847540792 34.393837500000004 1.0366979526255689 549
730 3 358.5706722834546 265.026038457599 36.840375 0.9335508225218793 729
731 3 358.91062215491763 267.99174373478644 37.9868775 0.9335508225218793 730
732 3 359.8192267473837 270.73433748755855 39.505537499999996 0.8770520239575217 731
733 3 360.7272098592804 273.4769312403306 41.0241975 0.8770520239575217 732
734 3 362.2939623747434 276.0479963559477 42.045795 1.2146278396454298 733
735 3 364.060831633554 278.24120128536816 43.7881125 1.4530215712624348 734
736 3 365.41255187200386 280.72401616013013 45.501554999999996 1.4443208432908032 735
737 3 366.3584452986341 283.4367788455709 47.0732625 1.4443208432908032 736
738 3 367.30496020583365 286.1495415310117 48.644969999999994 1.1452146748488936 737
739 3 367.99728956014775 289.7149755576723 52.1141775 1.1452146748488936 738
740 3 368.2272373708266 291.16364676494896 49.43127749999999 0.9706407829038048 739
741 3 367.91649708612545 293.3388287578568 49.809374999999996 0.7960606761530219 740
742 3 367.2950165167232 297.06771217427024 50.1874725 0.621480569402239 741
743 3 366.673535947321 300.1751150212814 50.7030975 0.621480569402239 742
744 3 364.80909423911424 302.6610372988904 51.3218475 0.621480569402239 743
745 3 362.94465253090755 305.14695957649934 51.665625 0.707288391619606 744
746 3 360.4587302532986 308.25436242351054 52.00940249999999 0.707288391619606 745
747 3 357.97280797568965 310.11880413171724 52.2499725 0.7930962138369733 746
748 3 357.9535420780382 311.1896151527973 52.387499999999996 0.7501954101311366 747
749 3 358.2642823627393 262.2498847540792 34.393837500000004 1.0366979526255689 549
750 3 360.91303254953164 261.32885055022507 35.012257500000004 0.9602744870061755 749
751 3 364.0055198628772 261.0268109934956 34.973565 0.9602744870061755 750
752 3 367.08184868141825 260.59426051719163 34.8814125 0.6771900876434556 751
753 3 370.1817937615966 260.79997058566374 34.7867025 1.0746952746388216 752
754 3 373.28360328348316 260.6172552982595 34.800727499999994 1.0768704566317295 753
755 3 376.38541280536975 260.43391853028584 34.8147525 1.0768704566317295 754
756 3 379.49281565238095 260.4612636753395 34.816485 0.9908575458264596 755
757 3 382.55174301497874 259.94046295818043 35.0394 0.8886861402167316 756
758 3 385.6547954980042 260.10826271191905 35.0777625 1.0882932694973428 757
759 3 388.7597124227378 260.134364895834 35.2196625 1.1620505834740005 758
760 3 391.8080746156557 259.5619812914145 35.4722775 0.8980580672033174 759
761 3 394.8980760067236 259.82486757227167 35.73735 0.9717097294831767 760
762 3 397.97626926697296 260.2027277584682 36.0025875 0.9717097294831767 761
763 3 401.05384104665285 260.5805879446648 36.267824999999995 1.2320852288399387 762
764 3 404.09101658932155 260.96155553370835 36.9782325 0.9739719187558008 763
765 3 407.16920984957085 261.27478174068705 37.363012499999996 0.9121843205458302 764
766 3 410.27164085202685 261.43450224702343 37.449307499999996 0.9121843205458302 765
767 3 413.34051190373515 261.5923583116516 38.061375 0.8972501424630944 766
768 3 416.4348636587888 261.3089631720042 38.0081625 0.8972501424630944 767
769 3 419.5292154138426 261.0261895129262 37.95495 0.8837080808558196 768
770 3 422.5496109811375 260.4277037245918 37.404345 0.9226997717801161 769
771 3 425.6501775418853 260.3512616145553 37.144965 0.9226997717801161 770
772 3 428.7501226220636 260.27481950451886 36.885502499999994 1.1029664257409295 771
773 3 431.8537965856584 260.33075275576505 37.08408 1.1029664257409295 772
774 3 434.95684906868377 260.38730748758064 37.2826575 1.1326918413754385 773
775 3 438.0555511877233 260.56877981384616 37.0868025 1.021204442030371 774
776 3 441.1318800062644 260.99511548445605 36.94086 1.1385586179505958 775
777 3 444.16843406836375 261.65512784916126 36.944325 1.0115963524274123 776
778 3 447.19504444135265 262.35802237315517 36.9722925 1.0493823710470684 777
779 3 450.2999613660862 262.4512444585655 37.072199999999995 0.8067501419467404 778
780 3 453.3166280499647 263.1957781807094 37.0830075 0.9969604850179897 779
781 3 456.2568526238067 264.2013337420022 37.1409225 1.0179976022922554 780
782 3 458.94040572248554 265.76746477689585 37.1151825 0.8905505819249383 781
783 3 461.30824669190815 267.76366036581584 37.4552475 0.8905505819249383 782
784 3 463.67546618076125 269.76047743530523 37.795395 0.6099831788682976 783
785 3 466.01534052456066 271.74113600999016 38.46777 0.9017372321741786 784
786 3 468.4732961765465 273.6055777181969 38.962687499999994 1.0110991679718906 785
787 3 471.22831954070665 274.9834001405616 39.504217499999996 1.0121121813000162 786
788 3 474.11820418842706 276.00573567722836 40.181459999999994 0.8971196315435199 787
789 3 476.99814514703706 277.024963811048 40.9350975 0.8971196315435199 788
790 3 479.878086105647 278.0441919448677 41.688734999999994 0.8971196315435199 789
791 3 482.75864854482637 279.06342007868733 42.4423725 0.7779942360004989 790
792 3 485.7653715395944 279.84399967385656 42.360862499999996 0.8638766358861942 791
793 3 488.66457839585587 280.9608002570724 42.445094999999995 0.8685688141851812 792
794 3 491.3493744556735 282.520716486272 42.611332499999996 0.8992326654794875 793
795 3 493.8141663939228 284.405667053269 42.8324325 0.9267021066470665 794
796 3 496.4492440081883 285.9637188407604 43.53986999999999 0.9267021066470665 795
797 3 499.0843216224538 287.52177062825183 44.2473075 0.753911863936162 796
798 3 501.96053369764735 288.5608861402924 44.979495 0.8684010144314426 797
799 3 504.58753206451064 290.13136753917183 45.6899025 1.0774857223954377 798
800 3 506.5601113917933 292.41903751514144 46.660185 0.8677111709994061 799
801 3 508.1013832039109 295.0659232602256 47.356485 1.0043436741824883 800
802 3 509.74892819339624 297.65066094836953 48.032985 0.7790321085514005 801
803 3 511.61585582388057 300.03652485430473 48.9511275 0.7790321085514005 802
804 3 513.4827834543648 302.4223887602399 49.86927 0.6576445237357552 803
805 3 515.0507789309668 305.0562234133666 50.54676 0.8061100169602561 804
806 3 516.7486638465737 309.6632588743454 51.58188749999999 0.8061100169602561 805
807 3 323.1518731526516 247.1249121365369 13.687244999999997 1.9023644525516414 707
808 3 323.16989608916424 242.37742206687318 8.559375 1.646016147284606 807
