# Supplementary material for: Cross-Regional Gradient of Dendritic Morphology in Isochronically-Sourced Mouse Supragranular Pyramidal Neurons
Source: Front Neuroanat. 2018 Dec 4;12:103. doi: 10.3389/fnana.2018.00103 (PMC6288488; doi:10.3389/fnana.2018.00103)
Supplement: Supplementary file 3 [file Data_Sheet_1.ZIP › SWC reconstructions/X041.S6.Z2.C01-exported-000.swc]

# Exported from "Simple Neurite Tracer" version 3.1.6-SNAPSHOT-b9f15e3b69824d8d9ebdf26f302be1ac12e484dc on 2018-06-22T15:32:13.153
# https://imagej.net/Simple_Neurite_Tracer
#
# All positions and radii in microns
# Voxel separation (x,y,z): 0.621480569402239, 0.621480569402239, 0.825
#
1 1 340.6651955984066 304.55220267158137 26.786512499999997 0.9447126135483435 -1
2 1 336.2209880466113 310.11880413171724 26.4 1.1203927409069683 1
3 1 340.6651955984066 304.55220267158137 26.786512499999997 0.9447126135483435 1
4 1 345.95523820515854 297.93219164630875 26.562772499999998 0.9322208541033584 3
5 4 340.6651955984066 304.55220267158137 26.786512499999997 0.9447126135483435 1
6 4 349.4666034222812 295.2175645191598 29.509095 2.152889484883378 5
7 4 352.61129510345654 291.8068791542803 30.097072499999996 1.5601586066216868 6
8 4 354.93563243302094 289.7646940032245 30.473767499999997 1.5273133585287781 7
9 4 357.3103096887068 287.78589987024776 30.89988 1.2015394588538186 8
10 4 359.68436546382344 285.80648425670165 31.325909999999997 1.2015394588538186 9
11 4 362.0584212389399 283.82769012372495 31.752022499999995 1.2015394588538186 10
12 4 364.43247701405653 281.8488959907482 32.1780525 1.1848899943995328 11
13 4 366.8456860650454 280.03852309207946 33.16797 1.1848899943995328 12
14 4 369.5938731429421 278.6973680233094 33.9011475 1.0724579445889735 13
15 4 372.0126755190556 276.75275532164983 34.103685 1.0724579445889735 14
16 4 374.4314778951691 274.8075211394208 34.3062225 0.9513127371953952 15
17 4 376.68372347868285 272.7199679067987 34.9353675 0.9979362095119512 16
18 4 379.0080608082472 270.66038129979967 35.0794125 1.2044728471413972 17
19 4 381.3846025056414 268.67910124454534 35.459242499999995 1.2412147784044576 18
20 4 384.04578230382174 267.07568137548753 35.484075 1.287651806550193 19
21 4 386.09728966341856 264.76812402129707 35.949045 1.271263363935056 20
22 4 388.3023027236577 262.5823768587094 36.119654999999995 1.0267045450695809 21
23 4 390.7521791282413 260.6719455883669 36.224264999999995 1.1387885657612746 22
24 4 393.1330711896213 258.6757499994469 36.2959575 0.9512940927783132 23
25 4 395.47356701399013 256.6323218872524 36.2312775 0.9699695838888505 24
26 4 397.3634894255423 254.16566550729488 36.214365 0.9630525051514035 25
27 4 399.37646498983617 251.8195763578014 35.800214999999994 0.9630525051514035 26
28 4 401.39006203469944 249.47286572773854 35.386065 1.0997968748369782 27
29 4 403.47450786447456 247.17028021810324 35.275597499999996 1.0971058639714664 28
30 4 405.7348326953905 245.0709188546625 34.777544999999996 1.1220583088329663 29
31 4 407.53588338551816 242.56448771826325 34.2991275 1.118926046763179 30
32 4 409.63648771009775 240.31099917361075 33.761145 0.9547743839669657 31
33 4 411.3921703186591 237.76541476133917 33.351862499999996 1.0952227778461776 32
34 4 413.26593423540686 235.31367391504736 32.8665975 1.0952227778461776 33
35 4 415.1396981521546 232.86193306875552 32.38125 1.097000212274668 34
36 4 417.3123942227848 230.6612703725022 31.976834999999998 1.1267939907718114 35
37 4 419.0295450360432 228.07591120378888 31.7734725 1.1267939907718114 36
38 4 420.74669584930155 225.49055203507552 31.5700275 1.0175439214765918 37
39 4 422.50548586070994 222.93129505027713 31.42326 1.0175439214765918 38
40 4 424.2642758721183 220.3720380654787 31.276492499999996 1.0175439214765918 39
41 4 426.02306588352656 217.81278108068028 31.1296425 1.0175439214765918 40
42 4 427.78185589493495 215.25290261531248 30.982874999999996 1.0119692407690537 41
43 4 429.71901082976166 212.86082390368324 30.421545 1.105545570103949 42
44 4 431.2957070343352 210.18970041639244 30.1731375 1.0988025059259345 43
45 4 433.3012248317962 207.8199950052617 29.9799225 1.0609605540550322 44
46 4 435.2259501552349 205.38254821206613 29.848499999999998 1.0609605540550322 45
47 4 437.0779622520536 202.88792520648553 29.788439999999998 1.0626758404265824 46
48 4 438.6049400110749 200.1819988073082 29.843384999999998 1.0937250096739184 47
49 4 440.2344620640476 197.53697750393223 29.747355 0.992075647742488 48
50 4 441.98082246406784 194.97088423287042 29.560987499999996 1.0723336484750932 49
51 4 443.8098397798187 192.46507457704055 29.316622499999998 1.1508204295849018 50
52 4 445.8315160720842 190.1084202578673 29.148652499999997 1.1510503773955807 51
53 4 447.9563581388704 187.8425021018267 29.205494999999996 0.996749181624393 52
54 4 450.0967372198917 185.59584984343763 28.978619999999996 0.996749181624393 53
55 4 452.23711630091304 183.34919758504853 28.751745 0.996749181624393 54
56 4 454.37687390136495 181.10316680722886 28.52487 1.0676103961476362 55
57 4 456.6850527361248 179.0305291082724 28.764037499999997 1.1254143039077384 56
58 4 459.338153286903 177.41219370554893 28.74399 1.0302283398980914 57
59 4 461.83215481191417 175.5713682589795 28.459447499999996 1.0560943611966127 58
60 4 464.490848687817 173.96235506479712 28.446165 1.0560943611966127 59
61 4 467.14892108315036 172.3533418706147 28.4328825 0.7288724117949459 60
62 4 469.83247418182924 170.78658935515168 28.421827499999996 0.7288724117949459 61
63 4 472.5166487610775 169.22045832025805 28.4107725 0.7705178247505899 62
64 4 474.8409860906419 167.1583857909814 28.38858 0.9528912978416769 63
65 4 477.3281513293896 165.30450925245452 28.148999999999997 1.0635148391952753 64
66 4 479.9582570990999 163.65012797670576 28.079864999999998 0.9986882010009279 65
67 4 482.83074029087703 162.4649645308557 28.077555 0.9811810933608669 66
68 4 485.5304518843604 160.92680012158513 28.1310975 0.9914790263958619 67
69 4 488.3333292523645 159.58502357224572 28.163107499999995 0.9518347808736931 68
70 4 491.19338283275357 158.37189350077256 28.2193725 0.9518347808736931 69
71 4 494.05405789371207 157.15876342929937 28.2756375 0.9803545242035618 70
72 4 496.84077676691174 155.8020713462943 27.985814999999995 0.9817217814562468 71
73 4 499.43235074131906 154.10045754727096 27.695909999999998 1.0351815400362274 72
74 4 502.2824606325977 152.9196444654067 27.2066025 1.1357495257768977 73
75 4 505.14935049925026 151.7220514081686 27.128227499999998 1.132008212749096 74
76 4 507.95222786725435 150.3933259507866 26.878829999999997 1.1137926172599166 75
77 4 510.5792262341176 148.73521579162144 26.8013625 0.8748644123532258 76
78 4 513.4355509310903 147.51959979787065 26.61384 1.2392944034450046 77
79 4 515.8462740598015 145.562557484823 26.779747499999996 0.985693042294727 78
80 4 517.7877793586142 143.15991360351396 27.227062499999995 0.7973782149601546 79
81 4 519.7392283465373 140.74359714967804 27.354607499999997 0.7973782149601546 80
82 4 521.6912988150297 138.32790217641156 27.4821525 0.7255785647771139 81
83 4 523.3475445324866 135.71271194036692 27.849359999999997 0.9339050664464384 82
84 4 525.3083157289507 133.30385325336385 27.9482775 0.9339050664464384 83
85 4 527.2690869254147 130.89437308579136 28.047195 0.9339050664464384 84
86 4 528.7227299772466 128.1561296970051 28.3261275 1.0677719810956807 85
87 4 529.8824127197512 125.30664128629583 28.909815 0.6997374027013689 86
88 4 531.6797345264624 122.78218721338393 29.2159725 0.6997374027013689 87
89 4 533.4770563331738 120.25835462104143 29.522129999999997 0.8512046470760826 88
90 4 534.6696775458566 117.39332919609713 29.741249999999997 0.7176919763513995 89
91 4 535.2874292318423 114.34869588659555 29.64423 0.8852990711134895 90
92 4 536.3079003268009 111.42090092414159 29.379322499999997 1.2192392254703943 91
93 4 538.5042126590685 109.2575270620524 28.860232500000002 0.8661947584100647 92
94 4 541.1647709766794 107.71004044424085 28.290487499999998 0.7760490018182697 93
95 4 543.8582677644687 106.16131086529045 28.301212499999995 0.7690324861897185 94
96 4 546.7531242567444 105.089878363641 28.776495 0.8137666575752917 95
97 4 549.6423874238953 104.66789305701688 30.1884825 1.010390680122772 96
98 4 551.5627623833483 104.17568044605031 33.36456749999999 0.8557290256213308 97
99 4 552.0816986587992 104.08432280234818 37.429919999999996 1.0898158968923781 98
100 4 549.2328317286593 104.12285459765111 35.7829725 0.6535924704232527 99
101 4 545.92593361887 103.56787244917491 35.963069999999995 0.6535924704232527 100
102 3 340.6651955984066 304.55220267158137 26.786512499999997 0.9447126135483435 1
103 3 336.01154909472274 300.1030232752308 25.679444999999998 1.5861178500056183 102
104 3 331.1329266249151 296.6705860904222 23.3645775 1.5861178500056183 103
105 3 328.5295445196892 295.28095553723875 22.0732875 1.3180111323654924 104
106 3 326.8024500173204 292.8484805885984 20.9177925 0.9904597982620422 105
107 3 325.0753555149515 290.41662712052744 19.7622975 1.0485993055296217 106
108 3 323.0648658729353 288.1867548375122 18.69813 0.8910788404089302 107
109 3 320.7995691974641 286.14270524474824 17.91735 1.0453054585117898 108
110 3 318.3546646374357 284.27453465312516 17.34051 1.0024419436401173 109
111 3 315.52009176039206 283.03530239773704 16.9525125 1.0885480765307978 110
112 3 312.5891893950911 282.10929634932774 16.3446525 0.9798821989708161 111
113 3 310.06908568616507 281.24046651330343 14.225392499999998 1.1510379477841928 112
114 3 307.6937869499097 280.2920871643956 11.882887499999999 1.3449088114092211 113
115 3 305.6018833533018 278.5948237293581 9.82641 1.1434807440602615 114
116 3 303.87230292865536 276.5464237726083 7.7410904999999985 0.793599613098189 115
117 3 302.227865342017 274.03999263620904 6.6544995 1.1997806688424104 116
118 3 300.02347376234724 271.9456031173235 5.8049145 0.8361710321022424 117
119 3 297.50150561171296 270.2060790035667 5.11499175 0.8361710321022424 118
120 3 294.9795374610787 268.46655488980974 4.42506075 0.8733479997638843 119
121 3 292.2586955282357 266.97624448438324 4.189787249999999 0.8733479997638843 120
122 3 289.3694323610847 265.8457713286405 3.9545054999999993 0.6384034853070619 121
123 3 286.8095538957169 264.0894672395098 3.7757362499999996 0.6384034853070619 122
124 3 282.7139969433561 261.2785106241035 3.4897169999999997 0.6384034853070619 123
125 3 340.6651955984066 304.55220267158137 26.786512499999997 0.9447126135483435 1
126 3 331.4685261323923 302.3229518691356 28.8983475 1.3247169077093424 125
127 3 327.7986833700721 301.6672898684162 29.00997 1.3247169077093424 126
128 3 324.8280062483294 300.7611711982277 29.142877499999997 1.0241067562894794 127
129 3 321.8013958753405 300.0912151444121 28.858334999999997 1.0241067562894794 128
130 3 318.7567625658389 299.53188263195005 28.493519999999997 0.9500884204736728 129
131 3 315.8587986707163 298.5288129929349 27.829972499999997 0.9591433923698635 130
132 3 313.1615729995106 297.05652552402097 27.218234999999996 0.9588885853364085 131
133 3 310.29033276887225 295.9217020042925 26.74848 0.7316007114946217 132
134 3 307.68135733852165 294.24494742804524 26.490007499999997 0.7695793890907925 133
135 3 305.28368530176783 292.3034421292327 25.9964925 0.9640033704225889 134
136 3 302.8431311057252 290.4253278484991 25.447785 0.8233250287326982 135
137 3 300.225454947403 288.77964730072193 25.036027499999996 0.8513413728013511 136
138 3 297.60529286680315 287.13334527237544 24.6583425 0.9755131905679184 137
139 3 295.00936852841 285.44726848758717 24.29328 0.8532120293152518 138
140 3 292.962211532799 283.11236598834296 24.1390875 0.9812556710291951 139
141 3 290.7286103663674 280.96328617935 23.849594999999997 1.0470766781345862 140
142 3 288.13890083366823 279.27783087513114 23.413995 0.7196993585905688 141
143 3 285.61258231904816 277.48734535468327 23.071619999999996 0.7196993585905688 142
144 3 283.0856423238587 275.69685983423545 22.729162499999997 0.7888328571308738 143
145 3 280.39463145834696 274.1611813472425 23.04192 1.1377569080160668 144
146 3 277.5507363727623 272.9113839221746 23.1383625 1.1470293981115482 145
147 3 274.53282672774503 272.20911087875004 23.445922499999998 1.1424366567036657 146
148 3 271.68333831703575 270.96863566222316 23.41086 1.1629082266597754 147
149 3 269.1302961379314 269.20673824796785 23.1779625 0.7424890510705489 148
150 3 266.4995688876517 267.5604362196213 22.963544999999996 1.0143184373213943 149
151 3 264.0068103237793 265.77865142714506 22.279124999999997 1.071152835393229 150
152 3 260.706127019684 263.62895013758276 19.8268125 1.071152835393229 151
153 3 262.26480028774483 260.40035857953814 18.8374725 1.007071973882164 152
154 3 263.1970211418482 257.60369601722806 18.906277499999998 0.782232733483822 153
155 3 264.45303337261015 255.91078294617634 18.974999999999998 0.621480569402239 154
156 3 264.12924199595153 256.04999459372243 17.325 0.621480569402239 155
157 3 264.7072189254956 253.16010994600205 16.3019175 0.621480569402239 156
158 3 265.37220313475603 250.7674097538034 15.3541575 0.621480569402239 157
159 3 265.28643881617853 249.65993137912864 14.85 0.621480569402239 158
160 3 264.12924199595153 248.59222776089558 13.750027499999998 0.621480569402239 159
161 3 262.8862808571471 246.72778605268886 13.337527499999998 0.707288391619606 160
162 3 261.80055430240134 245.64205949794314 12.0165375 0.8571770753480381 161
163 3 259.46813772543476 242.99890263627543 10.931249999999999 0.8789040360543403 162
164 3 258.869030456531 242.15866090644363 10.725 0.8789040360543403 163
165 3 258.5359168713314 239.89149978926423 9.6250275 0.7930962138369733 164
166 3 257.9144363019292 237.40557751165528 9.3499725 0.707288391619606 165
167 3 257.9144363019292 234.91965523404633 8.7312225 0.621480569402239 166
168 3 258.5359168713314 233.0552135258396 8.089587 0.621480569402239 167
169 3 259.15739744073363 231.81225238703513 6.9895815 0.621480569402239 168
170 3 258.5359168713314 228.0833689706217 6.095834249999999 0.621480569402239 169
171 3 258.5359168713314 226.21892726241498 5.2937527499999995 0.621480569402239 170
172 3 259.7788780101359 223.4222647001049 4.5375 1.18964432075546 171
173 3 258.83795642806086 219.7306701178556 4.125 0.8255934328110163 172
174 3 340.6651955984066 304.55220267158137 26.786512499999997 0.9447126135483435 1
175 3 338.0897801188038 299.9669190305317 38.0944575 0.6804652902442054 174
176 3 339.0884993938332 294.0044344476866 40.007055 0.6804652902442054 175
177 3 339.4825180748343 291.16178232324074 41.5886625 0.8273522228224247 176
178 3 339.8765367558352 288.3191301987949 43.170269999999995 0.8273522228224247 177
179 3 340.1170497361939 285.4360818373379 44.6768025 0.87823905184508 178
180 3 340.11207789163865 282.3728041107543 45.366585 0.7303515355501231 179
181 3 339.15872669817566 279.418285483816 45.547259999999994 0.7975646591309754 180
182 3 337.65287927851404 276.70427983723647 45.7484775 0.7343041519715214 181
183 3 336.00782021130635 274.06858074240154 45.79542 0.912681505001352 182
184 3 333.9065944061573 271.7790463247237 45.8360925 0.874373442703398 183
185 3 330.86258257722517 267.7729825743569 46.04720999999999 0.874373442703398 184
186 3 340.6651955984066 304.55220267158137 26.786512499999997 0.9447126135483435 1
187 3 340.4427055545607 312.31076609999894 28.071284999999996 1.7303697049695717 186
188 3 341.2792184009761 317.20119670062513 28.49682 1.7303697049695717 187
189 3 342.12629641707133 320.17125234179844 28.9461975 1.1539651212660773 188
190 3 343.86706349196703 322.69570641471034 29.6129625 0.8813464546920912 189
191 3 346.2237178111403 324.6341043106759 30.3947325 0.9091514953671472 190
192 3 348.91410719608257 326.06661702314807 31.195147499999997 0.9091514953671472 191
193 3 351.6051180615943 327.4997512161896 31.99548 0.9091514953671472 192
194 3 354.2955074465366 328.93288540923123 32.795895 0.8985241776303691 193
195 3 356.90137547404015 330.5735941124531 33.3482325 0.8984931036018989 194
196 3 359.4028347658842 332.243512402437 34.383855 0.9403684643682217 195
197 3 361.53202719665626 334.37705519719486 35.386725 0.8157181065632148 196
198 3 363.9011111272176 336.29618719550894 36.1854075 0.8157181065632148 197
199 3 366.26957357720954 338.215319193823 36.9840075 0.8157181065632148 198
200 3 368.6380360272014 340.1350726727066 37.7826075 0.9965005893966319 199
201 3 370.6261523687192 342.38110345052627 38.858819999999994 0.9965005893966319 200
202 3 372.61426871023696 344.6277557089154 39.93494999999999 1.011472056313532 201
203 3 374.7925581059918 346.7420326060218 40.814317499999994 1.014013911842387 202
204 3 377.3536795324984 348.3864701926601 41.64666 0.8973122905200346 203
205 3 380.0639562956616 349.7711289012883 42.4790025 0.8597562197110573 204
206 3 382.6356428918481 348.0800802719448 43.046355 0.9210714926882823 205
207 3 385.493832030529 346.91169680146857 43.507777499999996 0.9357073600977049 206
208 3 388.2326968998847 345.7861954902811 44.75955 0.8067625715581285 207
209 3 391.07348458262226 344.9496826438657 45.700957499999994 0.8067625715581285 208
210 3 340.6651955984066 304.55220267158137 26.786512499999997 0.9447126135483435 1
211 3 344.57617282165495 309.4084518408905 25.0437825 1.7227938568285586 210
212 3 348.4535900941555 312.9782362315369 22.55781 1.7227938568285586 211
213 3 350.4671871390188 315.26217732409015 21.7325625 1.3029402285574878 212
214 3 351.55726405775033 318.17008490832325 21.5914875 1.1021460713893185 213
215 3 351.6337061677868 321.2756233136262 21.4817625 0.8878782154765087 214
216 3 351.1309283871404 324.3401440013487 21.635129999999997 0.8493091313394057 215
217 3 350.0650892106155 327.25550935241455 21.830407499999996 0.9035643850482211 216
218 3 349.55174626028935 330.320030040137 21.8008725 0.9035643850482211 217
219 3 349.0384033099631 333.38455072785945 21.771254999999996 0.9027129566681401 218
220 3 348.145335731732 336.35895673301854 21.6408225 0.8994501836787784 219
221 3 347.8308665636145 339.44274331839244 21.3489375 0.937926045730471 220
222 3 347.6953837994848 342.54393135970963 21.5339025 1.0322916553885069 221
223 3 348.70964008874927 345.46240411362254 21.9739575 0.7244474701408019 222
224 3 350.5883758500523 347.91476644048385 22.418055 0.8870205722907336 223
225 3 352.72502604765714 350.15396093204004 22.7854275 0.9376277350571579 224
226 3 354.92258134106345 352.35089474487694 22.84194 0.9883778383545447 225
227 3 357.5048331069297 354.0786107278152 22.896802499999996 0.9883778383545447 226
228 3 360.0870848727961 355.8063267107534 22.951665 0.6409080520017529 227
229 3 362.70911139510406 357.4364702442955 23.4168825 0.6409080520017529 228
230 3 365.33113791741215 359.067235258407 23.8820175 0.8974738754680793 229
231 3 367.4833251292521 361.30891567224086 23.93358 1.0571633077759846 230
232 3 368.9518837147496 364.0465375804577 23.8752525 0.6870281250570931 231
233 3 370.1059731321296 366.9283429807759 24.066735 0.7953832623323734 232
234 3 371.6752115698702 369.61003163774654 24.0323325 0.891296358608221 233
235 3 373.96412450697864 371.7044211566321 24.268942499999998 0.891296358608221 234
236 3 376.25303744408706 373.7981891949483 24.5055525 0.932357579828627 235
237 3 378.0913769683789 376.29840552565344 24.72129 0.9550291910004206 236
238 3 380.22181236028973 378.55997331770817 24.7910025 0.9550291910004206 237
239 3 381.8600351412341 381.1987798153901 24.903779999999998 0.9550291910004206 238
240 3 383.1496073227437 384.0234090033233 25.0668825 0.9681175717920317 239
241 3 384.9456861683162 386.5416482705412 25.463295 0.6557614376104665 240
242 3 387.0549912208674 388.81999603796976 25.629614999999998 0.9422701949105926 241
243 3 388.78395016494443 391.40162632326667 25.6783725 0.9422701949105926 242
244 3 390.51353058959086 393.9832566085636 25.72713 0.8087264501574396 243
245 3 391.729768063911 396.84206722781386 25.7821575 1.009570325771161 244
246 3 393.36426196143896 399.4852240894816 25.7760525 0.7764467493826872 245
247 3 394.4810625446548 402.384430945743 25.8379275 0.9968921221553554 246
248 3 395.52079953726474 405.3084970247806 26.0537475 1.0446404743025295 247
249 3 396.3548264614025 408.2723378602598 26.6094675 1.2167533031927855 248
250 3 395.50899140644606 411.12431219324674 27.8015925 1.2278343017452273 249
251 3 392.60232678335177 412.74699795995593 32.7034125 1.2278343017452273 250
252 4 531.6797345264624 122.78218721338393 29.2159725 0.6997374027013689 88
253 4 529.2335870052952 121.39877146589454 30.102269999999997 0.8876358380544419 252
254 4 527.7090951685515 118.80906193319542 31.151669999999996 0.8876358380544419 253
255 4 526.5158524752992 115.99189051209508 31.8737925 0.621480569402239 254
256 4 525.8266305238321 112.98143863391063 32.3296875 0.7064618224623012 255
257 4 525.1330582083792 109.95296381921351 32.2585725 0.881302951052233 256
258 4 524.285980192284 106.96674968323576 32.458552499999996 0.6130657224925327 257
259 4 523.1020597075727 104.09550945259743 32.5907175 1.025132199228993 258
260 4 522.1344144610134 101.14285526736738 32.6461575 1.0100737250323768 259
261 4 521.4806169020023 98.13488931146054 32.087137500000004 1.0100737250323768 260
262 4 520.8268193429911 95.12630187498429 31.5282 0.8305279885320701 261
263 4 520.0375390198503 92.12579368591028 31.765634999999996 0.9774646395558414 262
264 4 519.0294975362798 89.20794241256678 32.2326675 1.0323600182511412 263
265 4 517.8530348184014 86.33235181794261 32.322675 1.0323600182511412 264
266 4 516.676572100523 83.45676122331847 32.4126 0.7815553196631737 265
267 4 515.1570521083345 80.75953555211275 32.763884999999995 0.7815553196631737 266
268 4 513.6375321161461 78.06168840033762 33.115087499999994 0.7998517076263756 267
269 4 513.2441349157144 76.50736549626262 36.5517075 0.7998517076263756 268
270 4 517.7877793586142 143.15991360351396 27.227062499999995 0.7973782149601546 80
271 4 517.6373810608188 142.05429967054738 27.281264999999998 1.4146327164904584 270
272 4 517.1035292517023 137.5665884788938 27.924022499999996 0.8386942432140154 271
273 4 516.2583156773153 134.58721062917945 27.5832975 0.7836932128219173 272
274 4 515.9724346153903 131.52393290259582 27.00819 0.7112223636239223 273
275 4 515.4398257674126 128.4631410982898 26.925359999999998 0.9913298710592053 274
276 4 515.4311250394409 125.39116264373453 26.302072499999998 0.7645329668672464 275
277 4 516.0631707785229 122.36703819302323 25.86507 0.8309692397363457 276
278 4 516.766065302517 119.37647369305967 25.239885 0.8952116861954551 277
279 4 518.0195916110013 116.5860259364436 24.515204999999998 1.0425087959494796 278
280 4 519.111532971441 113.67749687164113 24.423464999999997 1.0426952401203005 279
281 4 520.7565920386487 111.04179777680623 24.42132 0.6481855894694531 280
282 4 523.0691212373944 109.02198592624896 23.7848325 0.9151363532504908 281
283 4 525.6625596535099 107.46331265818814 22.8489525 1.2179092570518737 282
284 4 528.3852660280611 106.27939217347688 21.6296025 1.2356028088627553 283
285 4 530.8245772629649 105.00970737018811 19.709497499999998 1.010409324539854 284
286 4 532.2533610920207 102.71209370510803 17.679914999999998 1.008451660746237 285
287 4 531.5343080732223 99.75384619475336 16.853759999999998 1.1673145238968374 286
288 4 531.0103999532162 96.70361956012718 16.491255 1.1673145238968374 287
289 4 513.4355509310903 147.51959979787065 26.61384 1.2392944034450046 78
290 4 517.2023446622374 147.53637977324453 26.199937499999997 1.0055244872643525 289
291 4 520.1214388967196 148.5866819355343 25.9714125 1.0055244872643525 290
292 4 522.9678199045818 149.80664829327088 25.6316775 0.621480569402239 291
293 4 525.531427253366 151.54430796531955 25.291942499999998 0.7160077640083194 292
294 4 528.3610282858544 152.7816757789994 24.831014999999997 0.7160077640083194 293
295 4 531.1900078377735 154.01904359267925 24.370005 0.8412796023827287 294
296 4 533.9649185801545 155.1464093455749 23.272919999999996 0.9093006507038038 295
297 4 536.9374601436053 155.7448951339093 22.3678125 0.7939289977999722 296
298 4 539.8080788936743 156.87598977022137 21.883455 0.7939289977999722 297
299 4 542.6793191243127 158.00708440653344 21.3990975 0.8349715746032961 298
300 4 545.7077939390098 158.55523026874621 20.8296 0.8349715746032961 299
301 4 548.7648568598994 159.109590936653 20.918287499999998 0.7695731742850984 300
302 4 551.8461575229957 159.48682964228018 20.7428925 0.8048111225702055 301
303 4 554.9268367055225 159.35507576156687 20.232712499999998 0.8462576617436407 302
304 4 557.9372885837071 158.61240648113122 19.9607925 0.8462576617436407 303
305 4 560.8271732314274 157.49187701449898 19.66305 0.8494023534248161 304
306 4 563.5616877367972 156.0854664859417 19.067317499999998 0.8494023534248161 305
307 4 566.2955807615978 154.67905595738446 18.471585 0.8869770686508754 306
308 4 568.7069253708784 152.75868099793152 17.946225 0.9052921010311593 307
309 4 571.3693481301976 151.31187423236312 17.03361 0.6197416667690515 308
310 4 574.307086781762 150.4716325025313 16.2824475 0.776626978747814 309
311 4 577.2081580797317 149.52014575077646 15.515115 0.718661486039667 310
312 4 579.9358362988381 148.12927223645426 14.81073 0.8722231199332662 311
313 4 582.4391600323903 146.49726426120398 13.680644999999998 0.9689752149778068 312
314 4 584.9257037905687 145.04921453449674 12.122715 0.860203685721027 313
315 4 587.364393544903 143.68941504864466 10.3132425 0.6297462609752887 314
316 4 590.0883428805931 142.88708363354635 8.6381625 0.6530517823278726 315
317 4 592.6879961024026 141.74728826926267 6.959444249999999 0.8200871149661124 316
318 4 595.2466316066317 140.63856693344906 5.1383805 0.9711006785251625 317
319 4 597.9631231754888 139.98911973842374 3.331449 0.8351766631911988 318
320 4 600.8977544242061 139.39249839179757 2.2291417499999997 0.7387850268769115 319
321 4 603.9318225640279 138.77598966695055 1.87505175 0.7346086774505285 320
322 4 606.9435174033512 138.8219792290863 1.28426925 0.7346086774505285 321
323 4 420.74669584930155 225.49055203507552 31.5700275 1.0175439214765918 38
324 4 421.3613401324404 223.78458787206642 33.58302749999999 1.4007053369301543 323
325 4 421.64970711664307 221.41115357751926 36.21816 1.4007053369301543 324
326 4 423.67884117574135 219.27201745763676 37.52034 0.974301303457584 325
327 4 425.97956224366845 217.34977805647563 38.60637 0.6657610599721485 326
328 4 427.59789764639186 214.78182034370556 39.4887075 0.6657610599721485 327
329 4 429.2162330491153 212.2138626309355 40.3709625 0.9240110957815548 328
330 4 430.4442786542541 209.36623866193446 40.6267125 0.9949531027788204 329
331 4 432.19374645712145 206.80822463827485 40.9311375 1.0160026496644743 330
332 4 433.8673936305217 204.21167881931228 41.37837 1.32625817952146 331
333 4 435.83313667154096 201.83078675793232 41.8422675 0.8015483495808438 332
334 4 437.72616648594015 199.46294578850978 42.749272500000004 0.8015483495808438 333
335 4 439.61981778090876 197.09572629965666 43.65636 0.8793452872586159 334
336 4 441.9292395768075 195.09331590504263 44.3991075 0.8793452872586159 335
337 4 444.23866137270625 193.09090551042863 45.1419375 0.9730894163472497 336
338 4 446.52508838753704 191.02261817545798 45.6554175 0.5534135315190282 337
339 4 449.3553109005948 186.9463271207487 46.051665 0.5534135315190282 338
340 4 372.0126755190556 276.75275532164983 34.103685 1.0724579445889735 15
341 4 373.56513398142243 279.79241678659616 36.036494999999995 1.1924099092893 340
342 4 374.40599719182364 282.5350105393683 37.6232175 1.1924099092893 341
343 4 374.9684371071327 285.38698487235513 39.082065 1.075391332876552 342
344 4 376.00382373575684 288.27935544235316 39.6995775 0.9410396633831761 343
345 4 376.98327711313476 291.227037783028 39.583499999999994 0.8731677703987576 344
346 4 377.42266387570214 294.29280143188925 39.252015 0.932108987600866 345
347 4 376.76948779726035 297.31195403804526 38.80569 0.8254132034458896 346
348 4 376.1225265245126 300.3018970574395 38.079525 0.8460463583500439 347
349 4 375.73783005205263 303.3713895897171 37.685092499999996 0.936813595511241 348
350 4 376.54140442828975 306.34268819202924 37.1181525 0.8797616792401154 349
351 4 377.7247034324316 309.21144250039 36.906375 0.8762440992172987 350
352 4 379.1062547382128 311.9931895290344 36.79962 0.8762440992172987 351
353 4 380.48780604399394 314.7755580382482 36.692865 0.9125385644703895 352
354 4 381.2988381870639 317.77482326618343 36.626864999999995 0.9161680109956986 353
355 4 381.7202020131186 320.8530165264327 36.5609475 1.0354798507095404 354
356 4 382.62818512501525 323.823072167606 36.4089825 0.9113266773600551 355
357 4 383.40130695335165 326.8304166429434 36.55047 0.707002510557681 356
358 4 384.8139322876029 329.57984668197895 36.1245225 0.8532058145095578 357
359 4 386.49006538328075 332.18944359289895 35.8776825 0.8532058145095578 358
360 4 388.16681995952797 334.79904050381896 35.630759999999995 0.8532058145095578 359
361 4 389.8435745357753 337.4086374147389 35.3838375 0.8532058145095578 360
362 4 391.5203291120225 340.01823432565897 35.136915 0.9065909954212101 361
363 4 392.6626103985838 342.904390089963 34.94130749999999 0.9826477875046561 362
364 4 393.23996584755844 345.9546167245892 34.7586525 0.9808392790476956 363
365 4 393.42703149894857 349.05518328533685 34.6401 0.7206377942503662 364
366 4 393.7334214196639 352.14704911811305 34.6845675 0.7206377942503662 365
367 4 394.0398113403792 355.2395364314586 34.7289525 0.8289991463313405 366
368 4 395.52328545954236 357.9616213254404 35.00557499999999 0.8749824936614121 367
369 4 397.4946218256862 360.36364372618004 35.0488875 0.8819990092899634 368
370 4 399.5504795492688 362.6245900376654 34.3014375 1.0299175996133905 369
371 4 401.92888568837117 364.617056743169 34.080585 1.0299175996133905 370
372 4 404.307913308043 366.6095234486726 33.85965 1.0166552042623467 371
373 4 406.6167136233723 368.67283893908797 33.510675 1.0365736565116883 372
374 4 407.9876997594736 371.45707189001 33.3030225 0.8044879526741162 373
375 4 408.6172595762781 374.4973548355258 33.141405 0.8522425196269843 374
376 4 409.8179600363632 377.36238026047005 33.0464475 0.9240110957815548 375
377 4 411.5649419169529 379.91604392014386 33.429165 0.623456877612938 376
378 4 413.84142524267327 382.0054615944742 33.863445 0.700613690304226 377
379 4 415.702759548033 384.4683890910153 34.3374075 0.7572492145938521 378
380 4 417.0768530869814 387.2370850277022 34.7622 0.9100588569984746 379
381 4 418.3365942011597 389.9666276885169 35.80533 0.9100588569984746 380
382 4 419.5957138347686 392.696791829901 36.8483775 1.1537040994269283 381
383 4 420.5627376007585 395.58854091932955 37.642687499999994 0.7349007733181476 382
384 4 420.9474340732185 398.64808976249674 38.1518775 1.0351007475622052 383
385 4 422.0567768896015 401.5261662793986 38.64993 0.7373804807900625 384
386 4 423.38115198299766 404.256951901352 39.5354025 0.954314488345608 385
387 4 425.34751650458634 408.07346407805113 41.2101525 0.954314488345608 386
388 4 364.43247701405653 281.8488959907482 32.1780525 1.1848899943995328 12
389 4 365.9196800166361 280.2877368004098 31.8147225 0.7017758589690082 388
390 4 370.2389699739816 275.9622320373702 30.325515 0.7017758589690082 389
391 4 372.3986149526544 273.7994796558504 29.5809525 0.7017758589690082 390
392 4 374.9330127146767 272.00961561597194 29.353664999999996 0.840216870609051 391
393 4 376.73406340480443 269.51499261039135 28.780619999999995 0.9572851654673507 392
394 4 378.7973788952199 267.2757981188351 27.9573525 0.9458188489618794 393
395 4 381.36657956912876 265.8091039750458 26.694112499999996 0.9458188489618794 394
396 4 383.9351587624682 264.34240983125653 25.430872499999996 0.6471290725014693 395
397 4 386.49006538328075 262.7259388702413 24.476017499999998 0.7115579631313995 396
398 4 388.71061545775495 260.6446004433132 23.643427499999998 0.8273460080167306 397
399 4 391.01195800625146 258.6148449036455 22.991842499999997 0.9419905286543616 398
400 4 392.97521512499316 256.21717286689164 22.6905525 0.7406743278078943 399
401 4 395.31508946879256 254.2035758220284 22.2221175 0.7406743278078943 400
402 4 397.654963812592 252.18935729659574 21.753682499999996 0.8474633340482811 401
403 4 399.606412800515 249.80660079350756 21.207285 0.8531685256753936 402
404 4 401.665999407514 247.63763360629375 20.08875 0.8989405696118685 403
405 4 403.31416587756877 245.08707734946697 19.211857499999997 0.739996913987246 404
406 4 404.97289751730335 242.51041890872526 18.529004999999998 0.8119643639240252 405
407 4 406.94299092230847 240.26376665033618 17.3973525 0.9748792803871281 406
408 4 408.74528457357496 237.772872528172 16.799639999999997 1.0174134105570174 407
409 4 410.9328961778708 235.67724004814764 15.8810025 0.7648809959861115 408
410 4 413.0894337536966 233.5499120590838 14.962364999999998 0.7648809959861115 409
411 4 415.2459713295223 231.42196258945054 14.043645 0.8059670764292937 410
412 4 416.9457206868375 228.92796106443933 13.063709999999999 0.7141371074944187 411
413 4 418.50687987717595 226.41593660291548 11.797994999999998 0.7236022565664149 412
414 4 419.7840224472975 223.6982020729195 10.736962499999999 0.7612701938778846 413
415 4 421.5695361231902 221.28685746363882 9.665865 0.6441273213512565 414
416 4 423.27860768904634 218.72511455656277 9.108165 0.6740640403793624 415
417 4 424.9671703961122 216.13043317930843 8.750774999999999 0.5897968684935434 416
418 4 427.0112199888761 213.81106769429928 9.163852499999999 0.6522314279762617 417
419 4 429.45612454890454 211.90747271022022 9.4768575 0.6522314279762617 418
420 4 431.901029108933 210.0044992067106 9.78978 0.9863455968925994 419
421 4 434.33661146042033 208.075423519286 9.755542499999999 0.6881778641104873 420
422 4 436.6864294933302 206.04193909620187 9.716684999999998 0.71339754561683 421
423 4 438.96353429962 203.95003549959395 9.308475 0.7869000525600329 422
424 4 441.1536318261935 201.79101200149057 8.7201675 0.7671307556473476 423
425 4 443.4214144239422 199.9091688373406 7.409960249999999 0.7671307556473476 424
426 4 445.6885755411216 198.0273256731906 6.099777749999999 0.7752224326609648 425
427 4 447.53623727395455 195.73468385266577 4.7822775 0.7690511306068005 426
428 4 448.24969696762827 191.88585468635767 2.2620839999999998 0.7690511306068005 427
429 3 312.5891893950911 282.10929634932774 16.3446525 0.9798821989708161 112
430 3 310.42643701357133 281.2659472166489 16.69701 0.9331095713176036 429
431 3 307.5172864681995 280.3150819454635 17.411955 0.9331095713176036 430
432 3 304.6416958735753 279.4909987104361 18.529004999999998 0.7873288741529205 431
433 3 301.76486231781234 278.9012136500734 19.8777975 1.14469884597629 432
434 3 298.82463774397036 279.06155563697916 21.194002499999996 0.9016937285343204 433
435 3 296.2796748122682 279.15602068352825 23.557215 0.9121843205458302 434
436 3 294.7881214457028 278.8061271229548 27.146047499999998 0.843286984621898 435
437 3 293.6414897951557 278.2119916986063 30.715987499999997 0.843286984621898 436
438 3 315.52009176039206 283.03530239773704 16.9525125 1.0885480765307978 111
439 3 314.53131617447315 279.7893093837492 16.8498 0.7846316484817147 438
440 3 312.9825865955228 277.09643407652925 16.952595 0.7846316484817147 439
441 3 311.54883092191176 274.351975882049 17.30388 0.6530207082994026 440
442 3 310.65079149912555 271.3887565271391 17.6550825 0.5736346448056687 441
443 3 310.1672796161306 268.32050695600026 17.53785 0.7214954374361413 442
444 3 309.68438921370506 265.2528788654308 17.400405 0.8872443052957184 443
445 3 309.40472295747406 262.17468560518154 16.9714875 0.9259252559353137 444
446 3 309.2164143449452 259.07909088898896 16.721842499999998 0.7496298628129806 445
447 3 309.9708917561995 256.06428864681874 16.741889999999998 0.7404940984427677 446
448 3 311.00006357912963 253.14146552891995 17.0432625 0.8249781670473081 447
449 3 312.53449910498375 250.44796874113067 17.333084999999997 0.862434800965181 448
450 3 313.65502857161596 247.61961066978108 18.173925 0.862434800965181 449
451 3 314.7761795188176 244.79187407900088 19.0148475 1.2905914096434654 450
452 3 314.43374372507697 241.70311564907178 19.0455375 0.992616335837868 451
453 3 314.0204591464245 238.62927275280828 18.799274999999998 0.8960941886040062 452
454 3 313.14230710185916 235.6672963590372 18.351052499999998 0.9167459879252428 453
455 3 311.896860040777 232.84080272939582 17.902829999999998 0.7080155238858067 454
456 3 310.32078531677297 229.27288278045756 17.449575 0.7080155238858067 455
457 3 325.0753555149515 290.41662712052744 19.7622975 1.0485993055296217 107
458 3 325.3935535664854 288.7622458447787 18.839534999999998 1.214932365124437 457
459 3 325.74593304933654 285.93202333172087 17.2031475 1.214932365124437 458
460 3 326.06537406200925 283.1260385608698 15.4825275 1.1158310735275558 459
461 3 325.3177329370184 280.3585855853216 13.89069 0.6565196439051373 460
462 3 324.5340459390022 277.6253140410906 12.2265825 1.1590115434896233 461
463 3 324.592465112526 274.736672354509 10.7077575 0.8734847254891528 462
464 3 325.60361399894344 271.99097119888984 9.318045 0.8984247407392646 463
465 3 326.9267461312008 269.4205275638422 7.805589 0.8984247407392646 464
466 3 328.5693192761309 267.0365280996152 6.307141499999999 0.9308349524335915 465
467 3 330.5008808858331 264.6761448970255 5.5182269999999995 0.6718702139693725 466
468 3 332.7344820522647 262.62712345970635 4.6086645 0.6357373336643263 467
469 3 334.93514474851804 260.06351611092214 3.50229825 0.6357373336643263 468
470 3 328.5295445196892 295.28095553723875 22.0732875 1.3180111323654924 105
471 3 325.47683196278535 296.0689928992408 21.2702325 0.9567071885378067 470
472 3 322.86847801300416 297.625180245024 20.3998575 0.9567071885378067 471
473 3 320.7063471120537 299.7649378454759 19.5553875 0.9834184234107148 472
474 3 318.33974910377003 301.7232231196624 18.933419999999998 0.9827720836185365 473
475 3 316.2453595848845 303.96055316951043 18.2499075 0.9917027594008467 474
476 3 313.9924925208014 306.04375603814674 17.601210000000002 1.0125534325042918 475
477 3 311.66939815237583 308.054245680163 16.984522499999997 1.126632405823767 476
478 3 309.0057324319178 309.43144662195834 15.90105 1.228263123338115 477
479 3 306.13138479843246 310.31954235563416 14.868067499999999 0.9180883859551515 478
480 3 303.1706513658002 311.09204270340115 14.149904999999999 0.6043177619976268 479
481 3 300.1024017946613 311.340634931162 13.58841 0.8124304743510768 480
482 3 297.08014178565827 311.05164646638997 12.7095375 0.8124304743510768 481
483 3 294.05726029608576 310.76327948218733 11.830664999999998 0.5289340333708433 482
484 3 291.19658523512726 309.78755498822585 10.87482 0.8735841623802573 483
485 3 288.4595848074798 308.4675302588155 10.01187 0.9413379740564892 484
486 3 285.5435979758445 307.6950299110485 9.023684999999999 0.7701946548545007 485
487 3 282.5412253450623 307.5005064928256 7.990232249999999 1.0644284156322967 486
488 3 279.69111545378365 307.4967776094092 6.346576499999999 1.102786196375803 487
489 3 276.92614840051306 307.9181414354639 4.54971 0.6132527881439227 488
490 3 273.40483949428 308.2717638794538 2.989503 0.6132527881439227 489
491 3 331.1329266249151 296.6705860904222 23.3645775 1.5861178500056183 104
492 3 332.24475536357573 295.5674580797332 22.8906975 1.003983215452235 491
493 3 334.4590906323559 293.52527292867745 21.8746275 1.003983215452235 492
494 3 336.5938763882526 291.2792421508577 21.574492499999998 0.6842003884663128 493
495 3 338.55278314300847 289.0089736308314 20.492257499999997 0.6759968449502034 494
496 3 340.4327618654503 286.5988719826895 19.747282499999997 0.9724244321379892 495
497 3 341.4911432751423 283.6922073595952 19.3629975 0.9724244321379892 496
498 3 342.55014616540365 280.7849212559316 18.97863 1.0102042359519514 497
499 3 343.72971628612913 277.91616694757084 18.725189999999998 0.8623788677139349 498
500 3 345.3716679504899 275.305327075512 18.22524 0.928752992526094 499
501 3 347.12797203962054 272.76657894950387 17.752844999999997 0.9000468050254045 500
502 3 349.27705184861355 270.5478933167379 17.303549999999998 0.9298467983282419 501
503 3 350.9830160116227 267.9544549006223 17.121719999999996 0.9664209298375636 502
504 3 352.4093139184008 265.2211833563913 16.605764999999998 1.0335967645842516 503
505 3 353.2887089241049 262.27287953514707 16.0238925 1.0423658554185171 504
506 3 354.41607467700067 259.5402294714854 14.752237499999998 1.568536164697229 505
507 3 356.1593276741739 257.4489473554469 12.764399999999998 0.9989430080343827 506
508 3 358.6744595385448 256.17801959101934 11.027032499999999 0.9533946971028927 507
509 3 361.4717435814242 255.34088526403448 9.614714999999999 1.063682638949014 508
510 3 364.4859243430251 255.44715844140225 8.6223225 1.1976365608779727 509
511 3 366.4678258788488 253.52491904024114 6.728898 0.7780688136688271 510
512 3 368.3210809368063 251.3223919022796 5.1757117500000005 1.0920470121365322 511
513 3 370.4359793144821 249.27337046496044 3.8581702499999997 0.7601204548244904 512
514 3 373.3333217290354 247.4617546051529 2.9797845 0.7601204548244904 513
515 3 264.0068103237793 265.77865142714506 22.279124999999997 1.071152835393229 151
516 3 261.3363083170579 264.5829228116152 22.421107499999998 1.385920314184075 515
517 3 258.5104361679859 263.29707951352196 22.590974999999997 1.385920314184075 516
518 3 255.60377154489163 262.21756776447023 22.322685 0.9898569621097221 517
519 3 252.56286711880648 261.7036033335746 21.817867500000002 0.9419035213746453 518
520 3 249.50207531450044 261.3356868364885 21.297705 0.7388161009053817 519
521 3 246.45619904386007 260.9006504379069 20.72037 0.8123621114884426 520
522 3 243.5252966785591 259.90690300743273 20.3482125 0.700632334721308 521
523 3 240.5515121539694 259.0051347012301 20.330145 0.859414405397886 522
524 3 237.55784025115884 258.19037367474374 20.111684999999998 0.7178535612994442 523
525 3 234.46286701553566 257.96477622805077 19.887615 0.7413268824057666 524
526 3 231.4163692643259 257.36069711459174 19.760482500000002 0.7413268824057666 525
527 3 228.36987151311612 256.7566180011328 19.6334325 0.7420913035061314 526
528 3 225.42529657528831 255.7833794294489 19.367617499999998 1.1972325985078611 527
529 3 222.99344310721736 253.85368226145494 19.184219999999996 0.6283044260542755 528
530 3 220.96617348982724 251.54923231011142 18.542534999999997 0.7431664648911973 529
531 3 218.86494768467827 249.26529121755823 18.3386775 0.8127847182756361 530
532 3 216.92033498301868 246.84151699688945 18.2852175 0.8250403151042482 531
533 3 214.8532906091868 244.54328185124 18.703245 0.9670361956012719 532
534 3 213.5363732826235 241.7491052112075 19.1503125 0.8748457679361438 533
535 3 212.2579877513631 238.95617153231387 19.776239999999998 0.8491475463913611 534
536 3 210.89508086266397 236.16510229512843 19.8946275 0.8918370467036009 535
537 3 209.03747544072067 233.68601630378288 20.216624999999997 1.101170346895357 536
538 3 206.66031226275712 231.77061318888516 20.987505 0.8641687317538133 537
539 3 204.2750698373913 229.84775230715465 21.674235 0.7975584443252813 538
540 3 202.31554160206608 227.46499580406646 22.17171 0.9047327685186974 539
541 3 200.50081833941152 224.9709942790553 22.6732275 0.8290302203598107 540
542 3 198.61462481127575 222.506202340806 22.471185 0.6581727822197472 541
543 3 196.90058140086435 221.81822335047772 22.807454999999997 0.6581727822197472 542
544 3 295.00936852841 285.44726848758717 24.29328 0.8532120293152518 139
545 3 292.0417988095143 285.5939379019661 23.7940725 1.013156268656612 544
546 3 289.0425335815791 286.30553315393166 23.277457499999997 1.013156268656612 545
547 3 285.96123291848284 286.62994601115963 22.956615 0.7979810511124749 546
548 3 282.8985766724686 286.3770034194129 22.348507499999997 0.7979810511124749 547
549 3 279.8004960339984 286.1364904390542 22.38654 0.7031555458330813 548
550 3 276.71422352634687 286.4950847275993 22.317899999999998 0.7492818336941154 549
551 3 273.6826413088028 286.7368406690968 21.470955 0.8410061509321918 550
552 3 270.65478797467506 286.4074559673136 20.653132499999998 0.9208353300719094 551
553 3 267.7213996870965 285.5143883890826 19.983727499999997 0.6397210241141946 552
554 3 264.7693669824358 284.7493458081484 19.19148 0.7981985693117657 553
555 3 261.82541352517745 284.2863427839438 18.0225375 0.729462818335878 554
556 3 258.8075038801602 284.47962324102787 17.076179999999997 1.0629244326543432 555
557 3 255.72433877535568 284.7369161967604 16.6923075 1.053676801781638 556
558 3 252.6231507340385 284.62194229142096 16.472775 0.7839418050496781 557
559 3 249.54122859037278 284.55730831220313 15.95319 0.7839418050496781 558
560 3 246.53450559560477 284.48459508558307 14.915669999999999 0.7839418050496781 559
561 3 243.52778260083673 284.41188185896306 13.878067499999998 0.9191262585060533 560
562 3 240.45580414628148 284.51939799746964 13.2740025 0.9792109999558617 561
563 3 237.63925420575052 285.61568972189514 12.3170025 0.9792109999558617 562
564 3 234.9681307184597 286.77723690610793 10.879192499999998 0.8904387154224459 563
565 3 232.01796245550727 287.0500668760755 9.6357525 0.9655011385948483 564
566 3 228.98886616024075 286.83006275450714 8.7609225 0.711446096628907 565
567 3 225.8951358857564 287.02707209500767 8.4762975 0.711446096628907 566
568 3 222.80202709184147 287.22470291607755 8.1916065 0.711446096628907 567
569 3 219.7082968173571 287.4217122565781 7.9069484999999995 0.711446096628907 568
570 3 216.61456654287278 287.619343077648 7.6222905 0.724770640036891 569
571 3 213.52642959351306 287.95680702683336 7.722585749999999 0.7903679141372973 570
572 3 210.54891618550693 288.8436597993704 7.620129 0.7990499976918466 571
573 3 207.60061236426267 289.7354844164626 7.07586 0.6939017001546819 572
574 3 205.2141269777581 291.6222994251678 6.237470249999999 0.9199093240235 573
575 3 202.57469899950678 293.24622815301586 5.930034 0.5519138989050606 574
576 3 200.30878084346625 295.3723131809409 5.9560545 0.5519138989050606 575
577 3 198.04286268742567 297.498398208866 5.9820667499999995 0.7810767796247339 576
578 3 194.4395183460315 300.90721913203726 6.4336965 0.7810767796247339 577
579 3 324.8280062483294 300.7611711982277 29.142877499999997 1.0241067562894794 128
580 3 321.8299839815331 302.97239906416087 31.695344999999996 0.8580036445053429 579
581 3 320.43786750607205 305.0872974418367 34.086277499999994 0.9177714308647563 580
582 3 319.33287505367485 307.1058663312552 36.858689999999996 0.8936144811320914 581
583 3 318.1775426751561 309.7496446734923 43.219604999999994 0.8936144811320914 582
584 3 338.0897801188038 299.9669190305317 38.0944575 0.6804652902442054 175
585 3 336.8424686160135 302.03955672948814 39.599999999999994 1.7627550574411226 584
586 3 331.8706240607956 304.5254790070971 43.3125 0.8789040360543403 585
587 3 377.3536795324984 348.3864701926601 41.64666 0.8973122905200346 204
588 3 379.43128907601016 351.25460302045144 42.36672 0.854921100881108 587
589 3 381.10120736599396 353.8045377967088 43.16639249999999 0.854921100881108 588
590 3 383.1688732203952 356.1220388400098 43.030267499999994 0.9288772886399744 589
591 3 385.2011146823405 358.40038660743835 42.2582325 0.7529174950251184 590
592 3 387.49748538628177 360.41584809400985 41.51004 0.9322208541033584 591
593 3 389.4700647135645 362.79052534969577 41.035912499999995 0.7065239705192413 592
594 3 391.69745107430214 364.95452069235444 40.8908775 0.7989070571608842 593
595 3 393.4997447255686 367.4783532846969 40.637685 1.4309838702714313 594
596 3 395.8160028077308 369.5279962025854 41.03731499999999 0.8224798151583111 595
597 3 398.7158311445616 370.4769970320627 41.821065 0.8078377329431943 596
598 3 401.7262830227461 371.0127132828874 42.553335 0.8902149824174611 597
599 3 404.8169058943834 371.2289885210394 42.8740125 0.9659113157706538 598
600 3 407.8907487906469 370.837455762316 43.17984 0.9659113157706538 599
601 3 410.96459168691035 370.44530152302315 43.485585 0.6265518508485611 600
602 3 414.0266264523552 370.89276753299276 43.8641775 0.6265518508485611 601
603 3 417.0880397372306 371.3402335429624 44.24277 0.7692562191947034 602
604 3 420.1954425842418 371.3402335429624 44.216865 0.7882113765614717 603
605 3 423.2810936113239 371.3408550235318 43.73028 0.8486317175187572 604
606 3 426.37233796353064 371.66029603620456 43.6948875 0.8589731541936105 605
607 3 429.195724190325 372.9442748925896 43.451595 0.6327293677084195 606
608 3 432.15459318124914 373.8479076405004 43.066979999999994 0.961225352277361 607
609 3 435.1184340167283 374.7415966993008 43.427587499999994 0.961225352277361 608
610 3 438.0822748522076 375.63528575810125 43.7881125 0.7873723777927785 609
611 3 440.9622158108176 376.7999403451611 43.685894999999995 0.8179243625845927 610
612 3 443.80238201298584 378.05905997877005 43.6029 0.7246960623685628 611
613 3 446.5592698188542 379.4710638324519 43.92894 0.7246960623685628 612
614 3 449.31677910529186 380.8830676861338 44.254979999999996 0.7246960623685628 613
615 3 452.0736669111602 382.29507153981564 44.581019999999995 0.5764157703537438 614
616 3 454.6260876096952 384.03024528958673 44.1006225 1.1115987908499265 615
617 3 455.0940624784551 387.10222374414195 44.097404999999995 0.9397034801589614 616
618 3 456.1157765345524 389.99894467812584 44.723167499999995 0.8781769037881397 617
619 3 457.54642480531635 392.75334656171657 44.905905 0.9268015435381709 618
620 3 459.9353961140985 394.73959846152604 45.02025 0.9268015435381709 619
621 3 462.3237459423114 396.7252288807663 45.1345125 0.605228231031801 620
622 3 464.9190488001351 398.4249782380814 45.370875 0.7254977723030916 621
623 3 468.0214798025911 400.7965480909203 45.7405575 0.7254977723030916 622
624 3 342.12629641707133 320.17125234179844 28.9461975 1.1539651212660773 189
625 3 342.93546411843306 323.77832556660906 29.781674999999996 1.124755534504172 624
626 3 343.4923107086175 326.83228108465164 29.96103 1.124755534504172 625
627 3 343.48982478633985 329.9390624510935 30.044025 1.0263751603677975 626
628 3 344.0236765954563 332.9992327748301 29.953852499999996 0.7001413650714804 627
629 3 344.2188214942487 336.09731341330024 29.757502499999998 0.8754486040884639 628
630 3 344.3101791379508 339.200987376895 29.595967499999997 0.9306360786513826 629
631 3 344.7949339820846 342.26737250632567 29.4344325 1.001540796814484 630
632 3 345.20200375504305 345.3287857912011 28.977712499999996 1.001540796814484 631
633 3 345.2274844583885 348.4044931291728 28.390559999999997 1.0698415113917903 632
634 3 345.4686189193166 351.4621775306318 27.729074999999995 1.0427822474000168 633
635 3 346.0627543436651 354.4956241898841 27.308324999999996 0.8336788950189394 634
636 3 346.4182412293632 357.5769248529804 27.050595 0.8347105527641471 635
637 3 346.38965312317066 360.6824632582834 26.919915 0.8347105527641471 636
638 3 346.3610650169782 363.7880016635864 26.789235 0.8347105527641471 637
639 3 346.3318554302163 366.8941615494588 26.658637499999998 0.8347105527641471 638
640 3 346.30326732402375 369.99969995476175 26.527957499999996 0.8358540770118472 639
641 3 345.9564811662973 373.07727173444164 26.8584525 0.8358540770118472 640
642 3 345.61031648914025 376.15546499469093 27.188947499999998 1.052527062728244 641
643 3 344.7967984237928 379.15410874205674 27.2351475 1.052054737495498 642
644 3 344.46368483859317 382.241624210847 27.398332499999995 1.0730359215185177 643
645 3 344.3704627531829 385.31733154881874 27.9733575 1.0121805441626506 644
646 3 344.913015290271 388.36880114458376 28.260952499999995 0.7950911664647544 645
647 3 346.01179293697413 391.2605502340124 28.6549725 1.0413590568960855 646
648 3 346.5562099157705 394.30704798522214 29.022345 1.0556468951866431 647
649 3 346.4903329754139 397.3945634540125 29.486324999999997 0.8391168500012091 648
650 3 346.0907209692882 400.42241678814014 30.2459025 0.8391168500012091 649
651 3 345.69048748259314 403.4502701222679 31.00548 0.8450644190503884 650
652 3 345.0317180790268 406.367499915042 32.124922500000004 1.113935557790879 651
653 3 344.2778621483419 409.377330312657 32.352952499999994 0.8206464474785745 652
654 3 342.84907831928615 412.133596637956 32.5278525 0.8490294650831747 653
655 3 341.5135165756407 414.9377169670988 32.6605125 0.9163420255551312 654
656 3 340.6993770297238 417.9357392338953 32.577929999999995 0.9163420255551312 655
657 3 339.88523748380686 420.9337615006917 32.4953475 0.919642087378657 656
658 3 338.62052452507334 423.754040324639 32.9246775 1.0271271518567742 657
659 3 337.084224557511 426.45375191812235 33.024337499999994 0.6801607647651983 658
660 3 335.4801832078838 429.10685246890046 33.302775 0.9332152230144021 659
661 3 333.6623525423823 431.59774659106466 33.81312 0.9332152230144021 660
662 3 331.84514335745007 434.08864071322887 34.3235475 1.2042242549136364 661
663 3 330.4648350128078 438.8609900056686 34.5910125 1.2042242549136364 662
664 3 348.4535900941555 312.9782362315369 22.55781 1.7227938568285586 212
665 3 346.00806405355775 313.17027372748225 22.2372975 0.9111775220233986 664
666 3 343.4475641076205 314.6189449347588 20.9103675 0.9111775220233986 665
667 3 341.1350349088748 316.4429904059544 19.5954825 0.7696663963705088 666
668 3 338.90329818415137 318.49511924612057 18.693592499999998 0.8495452939557786 667
669 3 336.71071473530026 320.58515840102035 17.7710775 0.8495452939557786 668
670 3 334.51813128644915 322.67457607535067 16.848644999999998 0.8495452939557786 669
671 3 332.3261693181674 324.7646152302504 15.92613 0.8495452939557786 670
672 3 330.1335858693164 326.8540329045807 15.003614999999998 0.8495452939557786 671
673 3 327.94162390103463 328.94345057891104 14.0811825 0.9163171663323552 672
674 3 326.19774942329195 331.3852477360925 13.007444999999999 1.028724356920138 673
675 3 324.03437556120275 333.4790157744086 11.9846925 1.028724356920138 674
676 3 321.87162317968296 335.5727838127247 10.9620225 1.028724356920138 675
677 3 319.70824931759375 337.6665518510409 9.939269999999999 0.8178559997219583 676
678 3 317.1949818949311 339.4533084880723 9.434204999999999 0.834362523645282 677
679 3 314.76064250458256 341.38424861720506 9.399885 0.834362523645282 678
680 3 312.326303114234 343.3158102269073 9.3656475 0.8265256536651197 679
681 3 309.81676457498776 345.1292905284229 9.01824 0.8265256536651197 680
682 3 307.3066045551721 346.9421493493693 8.670914999999999 0.8713530471361032 681
683 3 305.1941920997739 349.2130393499651 8.4116175 0.6175770499458235 682
684 3 302.83008001376777 351.2297437976753 8.4259725 0.8079123106115226 683
685 3 300.2559074953037 352.96926791143215 8.3637675 0.8512481507159407 684
686 3 298.06829589100784 355.1717950493938 8.18638425 0.6601055867905881 685
687 3 295.63084909781224 357.0940344505549 7.992971249999999 0.9437990371113221 686
688 3 293.3326139521628 359.1766158386218 7.7478472499999995 0.6872456432563839 687
689 3 291.25189700580404 361.48106578996527 7.571049749999999 0.8867284764231146 688
690 3 289.4496033545376 364.0073843045854 7.362176249999999 0.8724965713838032 689
691 3 287.56527426811 366.47341920397344 7.147065749999999 0.9313942849460534 690
692 3 285.241558419115 368.52989840812546 6.9319635 0.5787264351107813 691
693 3 283.181971812116 370.83372687889954 6.49754325 0.7304385428298394 692
694 3 280.8893299915911 372.897042369315 6.0008272499999995 0.7304385428298394 693
695 3 278.59668817106626 374.96097934029984 5.504103 0.9346384135183331 694
696 3 276.20398797886764 376.857116557546 4.73517825 0.7445585813666583 695
697 3 274.0256985831128 378.1616042727214 3.9296482499999996 0.7445585813666583 696
698 3 348.4535900941555 312.9782362315369 22.55781 1.7227938568285586 212
699 3 351.4149450073572 312.92168149972133 21.125115 1.0261327829457307 698
700 3 354.23335938959633 312.8321882977274 19.39146 1.0261327829457307 699
701 3 357.14126697382943 312.63642191836567 17.9621475 1.2072508652866252 700
702 3 360.10883669272516 312.86761269018336 16.777034999999998 1.9012830763608817 701
703 4 374.40599719182364 282.5350105393683 37.6232175 1.1924099092893 342
704 4 370.0096436438722 287.1606904174291 41.786249999999995 0.9175104090256073 703
705 4 367.54982355017813 288.92010190940687 42.7342575 0.8759333589325976 704
706 4 364.77677724950536 290.21278149376354 43.4572875 0.6432261745256234 705
707 4 362.1684232997241 291.7086852243147 44.498107499999996 0.6908564453646108 706
708 4 359.88386072660154 293.6980445269713 45.416332499999996 0.8245990638999727 707
709 4 356.7018802112621 296.7669155786796 46.33365 0.8245990638999727 708
710 4 378.7973788952199 267.2757981188351 27.9573525 0.9458188489618794 394
711 4 378.7004279263931 264.17958192207317 28.047442499999995 1.029818162722286 710
712 4 379.16715983401417 261.1082249480873 28.125322499999996 1.029818162722286 711
713 4 379.6338917416353 258.036246493532 28.203284999999997 1.029818162722286 712
714 4 380.10062364925636 254.96488951954615 28.281164999999998 1.029818162722286 713
715 4 379.9831638216394 251.86370147822896 28.4855175 0.9621513583257703 714
716 4 379.77993967544484 248.77680749000805 28.090754999999998 0.9892106223175436 715
717 4 380.1739583564458 245.69985719089757 27.85563 0.6743188474128173 716
718 4 380.4641897823567 242.60612691641322 27.796229999999998 0.9120973132661139 717
719 4 380.71651089353395 239.5148825642065 27.540892499999998 0.9139741845857087 718
720 4 380.8706380747458 236.41493748402812 27.357495 0.904888138661048 719
721 4 380.63136805552585 233.32182869011314 27.116182499999997 1.0047911401924579 720
722 4 380.9160061563121 230.24674283271088 26.65872 0.7142614036082992 721
723 4 381.3342625795198 227.16979253360037 26.4956175 0.9704978423728423 722
724 4 381.8544418161095 224.10713628758614 26.426234999999995 0.735000210209252 723
725 4 382.5828170434489 221.0910910842771 26.201175 1.0255920948503507 724
726 4 382.95073354053505 218.01600522687482 25.8583875 0.7671742592872057 725
727 4 383.4622120491531 214.957077864277 25.6008225 1.0138771861171185 726
728 4 384.67037027607097 212.10448205072072 25.2807225 0.8243939753120699 727
729 4 386.6485429284783 209.7080529751057 25.304647499999998 0.8243939753120699 728
730 4 388.62609410031627 207.31162389949066 25.32849 0.9198036723267016 729
731 4 389.95606251883703 204.50315320636193 25.309845 0.7906786544219986 730
732 4 391.01071504511265 201.5797086078938 25.311989999999998 1.0024792324742815 731
733 4 392.23565324740446 198.72649131376812 25.156395 0.6921801989774377 732
734 4 393.74522955048246 196.02553675914598 24.7820925 0.9629406386489111 733
735 4 395.1547474818868 193.26864895327768 24.424372499999997 0.696990458584611 734
736 4 396.7059629831148 190.5788810489048 24.2707575 0.861881683258413 735
737 4 398.09621501686763 187.8045917870932 24.483195 0.7879565695280167 736
738 4 399.3279895054228 184.95572485695334 24.278842499999996 0.7359386458690492 737
739 4 400.11416242571664 181.9521092650323 24.122587499999998 1.1188514690948508 738
740 4 401.4379160385434 179.1448815330424 23.9105625 1.1404541336872724 739
741 4 403.2464244955039 176.6471511246148 23.407394999999998 0.8567606833665385 740
742 4 404.94244496940263 174.0443904999582 23.52471 0.9890801113979693 741
743 4 407.7136268283672 170.70766132283757 23.0868 0.9890801113979693 742
744 3 298.82463774397036 279.06155563697916 21.194002499999996 0.9016937285343204 434
745 3 296.837142883022 277.74277386870756 21.700552499999997 1.0581887507154983 744
746 3 293.82917692711516 274.4750290347906 23.1543675 0.9141171251166711 745
747 3 292.32767987143933 271.913907608284 24.371654999999997 0.7268525999443887 746
748 3 290.2649858615933 269.6361813214248 24.985619999999997 0.8233623175668623 747
749 3 288.4987380833521 267.1558523689405 25.809382499999998 0.8798549013255258 748
750 3 286.36705973030246 265.05835544720793 26.927834999999998 1.0076996692572604 749
751 3 283.9314773788151 263.28962174668914 27.953227499999997 1.1381422259690963 750
752 3 281.2361161493176 261.91117784375496 28.882342499999996 0.7890317309130827 751
753 3 278.56126377861034 260.6135264148431 30.083955 0.9894467849339166 752
754 3 274.6819820644016 258.9765465950376 31.5363675 0.9894467849339166 753
755 3 306.13138479843246 310.31954235563416 14.868067499999999 0.9180883859551515 479
756 3 306.0947174448377 316.23106553178826 13.3848 0.9717159442888706 755
757 3 305.7460668454031 319.2769418024286 12.714157499999999 1.1299884008985388 756
758 3 305.3887155179968 322.27744999150264 11.752042499999998 0.9058017150980692 757
759 3 303.4217295158387 324.5613910840559 10.7476875 0.9227929938655265 758
760 3 301.0302722847789 326.4401268453588 9.9007425 0.8773503346308348 759
761 3 298.46480049428646 328.16038506146424 9.4496325 0.9242783324263978 760
762 3 296.28340369568457 330.313815234443 8.7721425 0.8501170560796286 761
763 3 294.00132704483957 332.30814638165475 7.864865249999999 0.8315534314715838 762
764 3 291.66580306502595 334.2080124823174 6.842921249999999 0.8635286067673289 763
765 3 288.9828714469165 335.6492259227612 6.0219555 0.6884699599781063 764
766 3 285.97055512702383 336.38195151408644 5.74187625 0.7081211755826051 765
767 3 283.0763201153176 337.4900513693307 5.438763 0.7081211755826051 766
768 3 280.18208510361137 338.5975297440054 5.13564975 0.802754021885484 767
769 3 277.38852994414833 339.856027897045 4.44877125 0.6840077294897983 768
770 3 273.1108791849527 342.420878206968 3.5435152499999996 0.6840077294897983 769
771 3 346.3318554302163 366.8941615494588 26.658637499999998 0.8347105527641471 639
772 3 345.8502079889296 368.9270244919735 25.288642499999998 0.9131165413999336 771
773 3 344.7744251232943 371.62300720204047 23.81808 0.9131165413999336 772
774 3 343.69864225765906 374.31961139267673 22.3476 0.9131165413999336 773
775 3 343.93604783517065 377.15418426972036 20.686874999999997 0.8343003755883417 774
776 3 344.6532364122608 379.7588093360851 18.6480525 0.8343003755883417 775
777 3 345.37104646992043 382.3628129218805 16.609312499999998 1.2399780320713472 776
778 3 346.6941786021778 384.7890730648268 14.7225375 0.9459307154643718 777
779 3 348.78856812106335 386.7753249646364 13.1954625 0.7016142740209637 778
780 3 350.9320546049317 388.9561002826689 12.4623675 0.9363164110557193 779
781 3 353.16379132965506 391.09647936369015 12.0566325 0.828856205800378 780
782 3 355.405471743489 393.2119992219354 11.53086 0.9885145640798133 781
783 3 356.81001783033804 395.89555232061423 10.608509999999999 0.886579321086458 782
784 3 357.04058712158627 398.9594515277673 9.997349999999999 0.8200746853547244 783
785 3 356.1033944229277 401.9170775575525 9.7560375 0.6776189092363432 784
786 3 355.5527626384373 402.74302523428815 9.686655 0.6776189092363432 785
787 3 309.81676457498776 345.1292905284229 9.01824 0.8265256536651197 681
788 3 306.9765983728195 345.87133832828926 8.6305725 0.9721199066589822 787
789 3 303.9251287770545 346.1702704821717 7.960672499999999 0.9721199066589822 788
790 3 300.93518575766035 346.72836003349494 7.11731625 0.7600955956017142 789
791 3 297.97196640275047 346.3666583421028 5.97030225 0.5773144312570995 790
792 3 295.3816353894819 344.7980413849316 5.04485025 0.794724492928807 791
793 3 292.7571229448963 343.2082940884007 4.39552575 0.794724492928807 792
794 3 290.13198901974124 341.6185467918697 3.7462012499999995 0.5610707936146331 793
795 3 288.47822922456186 341.1978044463844 4.195224 0.5610707936146331 794
