# Supplementary material for: Cross-Regional Gradient of Dendritic Morphology in Isochronically-Sourced Mouse Supragranular Pyramidal Neurons
Source: Front Neuroanat. 2018 Dec 4;12:103. doi: 10.3389/fnana.2018.00103 (PMC6288488; doi:10.3389/fnana.2018.00103)
Supplement: Supplementary file 3 [file Data_Sheet_1.ZIP › SWC reconstructions/X041.S6.Z2.C02-exported-000.swc]

# Exported from "Simple Neurite Tracer" version 3.1.6-SNAPSHOT-b9f15e3b69824d8d9ebdf26f302be1ac12e484dc on 2018-06-22T15:34:44.838
# https://imagej.net/Simple_Neurite_Tracer
#
# All positions and radii in microns
# Voxel separation (x,y,z): 0.621480569402239, 0.621480569402239, 0.825
#
1 1 335.0526045761351 296.1535142566795 28.583032499999995 0.7369578740028689 -1
2 1 342.0051077060379 295.29276366805743 26.648654999999998 0.621480569402239 1
3 1 335.0526045761351 296.1535142566795 28.583032499999995 0.7369578740028689 1
4 1 328.14174064438214 295.2032704660635 22.6875 0.7525756807119471 3
5 4 335.0526045761351 296.1535142566795 28.583032499999995 0.7369578740028689 1
6 4 341.0020380670227 291.1412734644505 34.2375 1.7104201786917599 5
7 4 343.2928154458394 288.0953971938101 33.5513475 2.177879218579042 6
8 4 344.786233254113 285.90902855065303 35.7100425 1.1457926517784378 7
9 4 346.46360931092954 283.32304790137033 35.19054 1.0055431316814345 8
10 4 347.862562072654 280.78181385308454 33.711315 1.029532281660361 9
11 4 348.46601970554354 277.8571262934776 32.5700925 1.0272638775820429 10
12 4 348.9955211506743 274.84853885700136 31.813979999999997 1.0912453022020034 11
13 4 348.9228079240542 271.79396185838937 31.062405000000002 1.0960866358376469 12
14 4 348.46042638041894 268.7729448105251 30.317925 1.112866611211507 13
15 4 347.6705245767087 265.7767869854369 30.011767499999994 1.0500535700620228 14
16 4 346.4182412293632 262.94097114725446 29.724997499999997 1.032005774326582 15
17 4 345.5208232871464 259.9852095591774 29.274465 1.2362305042378516 16
18 4 344.6240268254989 257.03006945166976 28.819477499999994 1.1611867254825312 17
19 4 343.85028351659315 254.02272497633234 28.660335 1.1634178407266853 18
20 4 343.29530136811695 250.96814797772032 28.4832075 1.1634178407266853 19
21 4 342.7396977390714 247.91357097910836 28.306079999999998 1.1634178407266853 20
22 4 342.18471559059515 244.85899398049634 28.1289525 1.1634178407266853 21
23 4 341.62973344211895 241.80503846245372 27.951825 1.1634178407266853 22
24 4 341.07475129364275 238.7504614638417 27.7746975 1.1634178407266853 23
25 4 340.5191476645972 235.69588446522974 27.5976525 1.2367339034990674 24
26 4 339.3899174699933 232.80848573978693 27.323999999999998 1.296849718977346 25
27 4 338.46577586329215 229.86639672423672 26.812252499999996 1.296849718977346 26
28 4 337.54101277602166 226.92492918925595 26.300504999999998 1.296849718977346 27
29 4 336.61687116932046 223.98346165427515 25.788674999999998 1.0613707312308378 28
30 4 335.69583696546636 221.0177563770876 25.6524675 1.2135029598148117 29
31 4 334.71141174353323 218.07815328381506 25.363635 1.2249257726804248 30
32 4 333.6182274219547 215.19075455837225 24.89949 1.2249257726804248 31
33 4 332.52504310037614 212.30273435236003 24.435344999999998 0.9237376443310179 32
34 4 330.91789434790195 209.65957749069233 24.047594999999998 0.9458250637675734 33
35 4 329.66001767543185 206.83308386105094 23.659844999999997 0.9458250637675734 34
36 4 328.4015195223923 204.00659023140958 23.272177499999998 0.9750843689750308 35
37 4 326.7956137310569 201.3634333697418 22.8756825 1.0276740547578482 36
38 4 325.36745138257055 198.62146109753914 22.4656575 1.2596230328701519 37
39 4 323.7683818774986 195.98265459985726 21.9716475 1.1537413882610925 38
40 4 321.7690788857316 193.65893875086226 21.299355 0.8900658270808045 39
41 4 319.7355944626475 191.34516659097775 20.7508125 0.9309778929645539 40
42 4 317.5939724204874 189.09602841031102 20.62335 0.9070011725970155 41
43 4 315.383987515693 186.91836049512557 20.397299999999998 0.9356141380122946 42
44 4 313.1429285824285 184.77363105011847 20.158792499999997 0.9702741093678574 43
45 4 311.17780702197865 182.37160864937883 19.936785 1.1776311013489145 44
46 4 309.2822912853018 179.91551743910117 19.714859999999998 0.9517850624281409 45
47 4 307.6620914408702 177.2673887328782 19.5303075 0.9517850624281409 46
48 4 306.0418915964385 174.6192600266553 19.3458375 0.9517850624281409 47
49 4 304.42169175200695 171.97113132043233 19.161285 1.1671280797260166 48
50 4 302.8611540422379 169.3174092890848 18.601687499999997 0.869656405181635 49
51 4 300.6294173175144 167.2634160072104 17.7045825 0.8144875750357983 50
52 4 298.73203713912943 164.92229870227214 16.697175 1.1592539209116903 51
53 4 297.3635369253057 162.19089159974934 15.944692499999999 0.71559137202682 52
54 4 296.9427945798204 159.14563680967834 15.343184999999998 0.8306957882858087 53
55 4 296.5357248068619 156.11529755327302 14.607697499999999 0.8306957882858087 54
56 4 296.12803355333403 153.0849582968677 13.872127499999998 0.8449090489080379 55
57 4 295.36174801126106 150.10060860259816 13.3353825 0.8612726323003987 56
58 4 294.97829449993986 147.04851752626377 12.7522725 0.6335870108941946 57
59 4 294.22381708868556 144.0579530263002 12.2496 0.7657697132003568 58
60 4 293.5892854273259 141.03009969217246 11.859705 0.7657697132003568 59
61 4 292.9547537659662 138.00224635804477 11.4698925 0.7804366546382496 60
62 4 292.41095826773926 134.94331899544696 11.4608175 0.8028099551367303 61
63 4 291.9659781800472 131.86885461861408 11.3522475 0.8032449915353118 62
64 4 291.91750269563386 128.7626947327417 11.2436775 0.9625926095300458 63
65 4 291.732301485952 125.66212817199391 11.135107499999998 0.9625926095300458 64
66 4 291.54710027627016 122.56156161124615 11.026454999999999 0.8932975260416962 65
67 4 291.8739990557757 119.48212538985804 10.6802025 0.9583416824353346 66
68 4 292.7490436974941 116.53692897146082 10.06269 0.9551783463370771 67
69 4 292.88639090333197 113.50969711790253 9.1509 1.0051640285340993 68
70 4 292.4339530488071 110.51913261793895 8.203247249999999 0.9837167340840279 69
71 4 292.36310426389525 107.49252224495005 7.275534749999999 0.7256717868625243 70
72 4 291.44642042402694 104.64738419822659 6.14675325 1.011229678891465 71
73 4 290.38493161148796 101.93337855164702 4.71471825 0.9827223651729844 72
74 4 289.30293394015865 99.30265130136735 3.05559375 0.911022151881048 73
75 4 287.99285289985875 96.62593448895191 1.88483625 0.7944759007010461 74
76 4 286.3645738080249 94.0697849070005 0.97568625 0.9184239854626287 75
77 4 285.0650579374048 92.31658822071678 0.32109659999999995 0.9184239854626287 76
78 3 335.0526045761351 296.1535142566795 28.583032499999995 0.7369578740028689 1
79 3 341.02938321207637 300.01912339836144 28.875 1.4707586267131747 78
80 3 343.56378097409873 301.3621429088397 28.844392499999998 1.0770755452196323 79
81 3 346.37287314779684 298.2528756201203 25.292519999999996 1.0770755452196323 80
82 3 348.4318382742265 296.18769568799667 23.868734999999997 1.147806248823301 81
83 3 350.5840254860664 294.02929367046266 23.0662575 1.1318155537725814 82
84 3 352.4167716852336 291.5688520961992 23.721555 1.3482896657067693 83
85 3 353.6709194742873 288.74608734997423 24.17316 0.9097356871023854 84
86 3 354.9138806130918 285.9046781866672 24.4245375 1.0235225645542414 85
87 3 356.3793317957423 283.2006162291981 25.015402499999997 1.0157913462708776 86
88 3 357.92122508842925 280.5145772082416 25.350929999999998 1.0660380503070486 87
89 3 359.5445323357079 277.8670699825881 25.49184 1.0318690486013133 88
90 3 361.5736663948062 275.5147660274006 25.580032499999998 0.7037148783455432 89
91 3 362.83713639240096 272.698837567439 26.055397499999998 1.0611034945859947 90
92 3 364.92903998900886 270.40184538292834 26.157862499999997 1.098945446456897 91
93 3 367.1657485582876 268.2477937293802 26.007712499999997 1.098945446456897 92
94 3 369.4024571275662 266.09374207583204 25.8575625 1.1520633907237063 93
95 3 371.3992741970556 263.80482913872356 26.7276075 0.9202076346968131 94
96 3 373.35942391295026 261.40902154367797 27.089864999999996 0.9751216578091949 95
97 3 375.0386644114751 258.8994830044317 28.063529999999997 0.9882908310748284 96
98 3 377.15169834744273 256.7864490684641 29.1953475 0.8513973060525972 97
99 3 379.9203942841297 255.40241184040534 29.556614999999997 0.8513973060525972 98
100 3 382.68909022081664 254.01775313177714 29.917882499999997 1.0296317185514654 99
101 3 385.3148456265411 252.36026445318134 30.06432 1.1550402826511432 100
102 3 335.0526045761351 296.1535142566795 28.583032499999995 0.7369578740028689 1
103 3 344.293399162577 296.68301570181023 32.36871 0.7708037058125149 102
104 3 348.1894608521596 299.73386381700584 31.731562499999995 0.7708037058125149 103
105 3 350.08621954997517 302.0482574574598 30.619214999999997 0.8645043312612904 104
106 3 351.9835997283603 304.3620296173443 29.506949999999996 0.8645043312612904 105
107 3 354.3346607224089 306.33647338633523 28.869967499999994 0.9449674205817984 106
108 3 356.5850418642145 308.45882953084384 28.4779275 0.86101161046125 107
109 3 358.77513939078796 310.59485824787936 27.753659999999996 0.7148828841777014 108
110 3 361.225637275941 312.33313940049743 26.7003825 1.0530739656293178 109
111 3 363.5816701145448 313.7718669186636 24.8066775 1.176674021272035 110
112 3 365.4597843952784 315.42189783042653 22.35651 1.237728272410111 111
113 3 367.79655133623083 316.3273950200456 19.9178925 0.916584402977198 112
114 3 370.5677331951954 317.1645293470304 18.4203525 0.9376153054457699 113
115 3 373.3693676020607 318.40251864127964 17.7235575 0.9376153054457699 114
116 3 376.171002008926 319.6398864549596 17.02668 1.005617709349763 115
117 3 378.8651202772847 321.0046577853668 16.054665 0.931307277666337 116
118 3 381.2926233813699 322.9007950026131 15.5099175 0.9961525602777668 117
119 3 383.0420911842371 325.4600519874115 15.229335 0.9961525602777668 118
120 3 384.79218046767386 328.0193089722099 14.948752500000001 1.039227378543036 119
121 3 386.69701841289174 330.39336474732653 14.118472499999998 0.8878098526138744 120
122 3 389.24571022801035 331.97254687417757 13.034917499999999 0.8878036378081805 121
123 3 391.61914452255746 333.9065944061573 12.3316875 1.125258933765388 122
124 3 393.97393440002253 335.9083833202019 11.902605 0.8465435428055657 123
125 3 396.01176918709245 338.23582805261333 11.513865000000001 0.8465435428055657 124
126 3 398.0502254547318 340.5626513044553 11.125124999999999 0.8307082178971967 125
127 3 400.16698827411585 342.83789166903694 11.11143 0.7921826373999519 126
128 3 402.0233507349203 345.3300287523399 11.0976525 0.7921826373999519 127
129 3 403.8790917151554 347.82216583564286 11.0839575 0.8055444696421001 128
130 3 405.6975438612264 350.2633415122549 10.2556575 0.8235239025149068 129
131 3 407.597409961889 352.6715787186886 9.5948325 0.872179616293408 130
132 3 409.65264620490217 354.93563243302094 8.860087499999999 1.2240059814377096 131
133 3 411.47234131211195 357.392345123868 8.124748499999999 0.8337596874929617 132
134 3 412.33122745902585 359.82792747535535 7.617134249999999 0.8337596874929617 133
135 3 335.0526045761351 296.1535142566795 28.583032499999995 0.7369578740028689 1
136 3 330.6686806395717 302.35216145589743 30.034619999999997 1.304599581677792 135
137 3 329.331254454218 307.0841145113261 31.010182499999996 1.304599581677792 136
138 3 328.759492330368 310.12377597627244 31.4056875 1.0830168994631177 137
139 3 327.68619538701034 313.03168356050554 31.700542499999997 0.8792272059504296 138
140 3 327.28036857519066 316.060779855772 32.447827499999995 0.827464089324917 139
141 3 326.91369503924335 319.1116279709677 31.83741 0.827464089324917 140
142 3 326.54640002272663 322.16309756673263 31.2269925 0.8412858171884228 141
143 3 325.7975159365969 325.05484665616126 30.091627499999998 0.9150617755821626 142
144 3 326.16356799197484 328.0702703789009 29.2204275 0.7274678657080967 143
145 3 327.0442059588178 330.95145429864965 28.209885 0.7140873890488666 144
146 3 328.07586370402555 333.7046132211016 26.8742925 0.846319809800581 145
147 3 328.86327958545814 336.3508774856163 24.981824999999997 1.0751862442886495 146
148 3 329.78928563386745 338.93375073205203 23.0457975 1.1675133976790462 147
149 3 329.938440970524 341.4693914552132 20.669549999999997 1.18582843005933 148
150 3 330.5667578261897 343.7682480814321 18.022207499999997 1.117260478837181 149
151 3 332.28080123660106 345.8526939112072 15.978187499999999 1.117260478837181 150
152 3 333.6486799698554 348.3174858494565 14.2413975 1.1771649909218629 151
153 3 334.5715786154177 351.070023291339 12.77034 1.1232266923034424 152
154 3 335.9593447268929 353.6373595235396 11.356042500000001 1.1822859908137373 153
155 3 337.5086957864127 356.0797781612904 9.846704999999998 1.1822859908137373 154
156 3 339.50178397248567 358.33388818651235 8.815785 0.9044593170681604 155
157 3 341.27486803699026 360.780657188249 7.85451975 0.8917003209783325 156
158 3 342.72851108882213 363.30511126116085 6.41778225 0.8544798496768324 157
159 3 344.20390596058303 365.7394506515094 4.764276 0.7689703381327783 158
160 3 346.10936538637026 367.84378385950544 3.086457 0.7765275418567095 159
161 3 348.43681011878164 369.6392412245085 1.7495444999999998 1.4774457576399427 160
162 3 351.3956791097058 369.0475917224376 0.7625623499999999 1.1986806482345684 161
163 3 354.2439245592762 367.2950165167232 0.0 0.8789040360543403 162
164 3 356.6347603097666 366.58093534248 0.0 0.8789040360543403 163
165 3 335.0526045761351 296.1535142566795 28.583032499999995 0.7369578740028689 1
166 3 327.18217464522513 299.24165120603925 31.376565 1.0787721871741005 165
167 3 323.991493401914 301.16389060720036 31.6178775 1.0787721871741005 166
168 3 321.33466396771945 302.7014335359015 32.257995 0.9129860304803591 167
169 3 318.9351274892574 304.4453080136442 33.4861725 1.2934688646797978 168
170 3 316.23106553178826 305.8716059204223 34.223144999999995 0.6995260993077721 169
171 3 313.5263820937497 307.29790382720046 34.9601175 0.6995260993077721 170
172 3 310.59361528674054 308.1978076916949 35.616817499999996 0.6043910967048162 171
173 3 307.84791413112146 309.5501494107142 36.3278025 1.1514978434055503 172
174 3 305.4825590839765 311.4947621123738 37.0297125 0.6236060329495946 173
175 3 303.4117858267283 313.778703204927 37.5451725 0.6236060329495946 174
176 3 301.34101256948 316.06326577804964 38.0606325 0.9268015435381709 175
177 3 299.13102766468563 318.2266396401389 38.4607575 0.8797430348230333 176
178 3 296.8501939749794 320.3092210282058 38.9130225 0.7502078397425247 177
179 3 293.7303615165802 322.5683028979829 40.232279999999996 0.7502078397425247 178
180 3 335.0526045761351 296.1535142566795 28.583032499999995 0.7369578740028689 1
181 3 328.76819305833965 290.4837470220229 28.7074425 1.4602866791187468 180
182 3 328.32880629577227 286.7815872700938 28.614382499999998 1.4602866791187468 181
183 3 327.7017324012454 283.7388184023004 28.51695 1.3926198747222311 182
184 3 327.1225125105625 281.0658304733014 26.559554999999996 1.170278986212886 183
185 3 326.9926230715574 278.4630698486448 24.312749999999998 1.226871006862654 184
186 3 327.90806395028693 275.8808180827785 22.366822499999998 1.0797354820566738 185
187 3 329.69854947073475 273.4104328194046 21.5840625 0.9941265336215154 186
188 3 331.57790671260716 271.09914658179764 20.4095925 1.3313543201905584 187
189 3 332.7798501338311 268.54796884440145 18.6774225 1.4047511754369628 188
190 3 333.39511589753926 265.93277860835684 16.6050225 1.406503750642677 189
191 3 331.4076210365909 263.8303098420691 15.099562499999998 1.07537268845947 190
192 3 329.7308664603437 261.54388282723824 13.4122725 1.3683945621269318 191
193 3 330.14663696127377 258.0586197940305 9.7294725 1.640186659543613 192
194 3 332.30938934279357 255.7299321004803 5.245407749999999 1.5978638327673205 193
195 3 333.90970180900433 254.0612567716353 2.4896107499999998 1.3261214537961914 194
196 3 335.5783771378494 251.24097794768792 0.9345764999999999 1.3261214537961914 195
197 3 335.0526045761351 296.1535142566795 28.583032499999995 0.7369578740028689 1
198 3 329.9614357515919 297.3660228475833 22.748715 1.501689714652324 197
199 3 325.92616241446314 294.5569306738852 15.881497499999998 1.6229530033540889 198
200 3 323.0748095620457 292.0188040284464 12.372525 1.6629701372178989 199
201 3 321.14014054949655 289.8218702156095 10.988339999999999 1.3365747569735371 200
202 3 320.10723984315 287.23029624120215 9.1709475 1.3725211931077628 201
203 3 319.2365455654175 284.8009286954088 6.87385875 1.2925117846029184 202
204 3 316.84757425663526 283.9333418205233 4.5003585 1.1736225516762702 203
205 3 314.0981442175998 283.83141900714133 2.58412275 1.1736225516762702 204
206 3 311.34809269799484 283.73011767432877 0.667882875 1.3610424469909033 205
207 3 308.56448122764226 283.9905180329083 0.753620175 1.3610424469909033 206
208 4 300.6294173175144 167.2634160072104 17.7045825 0.8144875750357983 51
209 4 302.0078612204486 168.63937398786695 18.2334075 1.0071154775220221 208
210 4 302.0078612204486 162.42456829384454 18.2489175 1.0071154775220221 209
211 4 302.0078612204486 159.31840840797216 18.1139475 0.9700565911685668 210
212 4 301.91774653788525 156.2538877202497 17.44149 0.679769232006475 211
213 4 301.76548379838175 153.15456412064074 17.231279999999998 0.679769232006475 212
214 4 301.6125995783088 150.0552405210318 17.021069999999998 1.0472196186655487 213
215 4 302.24029495340505 147.01185017266903 17.0647125 0.9607716714616973 214
216 4 302.9686701807445 144.00450569733158 17.4471 0.9607716714616973 215
217 4 303.6970454080839 140.99778270256357 17.829404999999998 0.7985093095964667 216
218 4 304.9685946530809 138.1731535146304 18.1608075 0.8312675504096588 217
219 4 306.773374226625 135.6530498057043 18.4500525 0.8312675504096588 218
220 4 308.5775323195997 133.13294609677823 18.739215 0.899910079300136 219
221 4 310.8297779031134 130.9944314574651 18.8983575 0.9779618240113632 220
222 4 312.5264198575815 128.39167083280856 18.8224575 0.9574218911926192 221
223 4 313.17400261089864 125.3538738095704 18.7132275 1.1568425763024095 222
224 4 313.82158536421576 122.31607678633225 18.60408 1.1461655401200792 223
225 4 313.34180236463726 119.25031313747101 18.3815775 0.9761843895828728 224
226 4 312.9129807717497 116.18019912462395 18.6645525 0.9761843895828728 225
227 4 312.4847806594316 113.10946363120749 18.947609999999997 1.1031590847174442 226
228 4 312.28714983836164 110.0287844486806 19.4184375 0.9915908928983542 227
229 4 312.1814981415633 107.02827625960659 20.4818625 1.043963060481881 228
230 4 312.6457441269067 104.02217474540794 21.323362499999998 1.0035916826935116 229
231 4 313.28524763282167 101.03036728430557 22.046145 0.8239589389134885 230
232 4 314.3809178766778 98.1473189228486 22.551869999999997 0.7832643912290299 231
233 4 315.1621189524164 95.14618925320518 22.81356 0.82220014890208 232
234 4 315.48653180964436 92.06240266783125 22.546342499999998 0.9874642619175233 233
235 4 315.31562465305876 88.96929387391633 22.218899999999998 0.9770979660198942 234
236 4 315.70902185349036 85.88799321082003 22.1386275 0.7945256191465984 235
237 4 316.102419053922 82.80544958658491 22.149105 0.7845570708133864 236
238 4 316.55112802503044 79.74155037943187 21.8018625 0.7845570708133864 237
239 4 316.9998369961388 76.67827265284824 21.45462 0.8832979036800143 238
240 4 316.9103437941449 73.57397720868406 21.3116475 0.8832979036800143 239
241 4 316.820850592151 70.46968176451988 21.168674999999997 0.9101210050554148 240
242 4 317.00915920467986 67.38154481516015 20.7791925 0.9703362574247978 241
243 4 317.3099558002706 64.34685519476902 19.989915 0.9858981308826298 242
244 4 317.03215398574775 61.39420100953898 18.757695 1.0108878645782937 243
245 4 316.2192574009696 58.60338036458129 17.2993425 1.0275497586439677 244
246 4 315.0521168916322 56.112113354075476 15.3813825 1.1831871376393706 245
247 4 314.67549966657447 54.70271971878507 13.2396825 1.1831871376393706 246
248 4 336.61687116932046 223.98346165427515 25.788674999999998 1.0613707312308378 29
249 4 334.2216850548443 224.60369926253856 25.746187499999998 0.9167397731195487 248
250 4 331.1683510173711 224.02945121641088 25.793129999999998 0.9167397731195487 249
251 4 328.24614938004174 222.97293424842707 25.8623475 0.7634888795106505 250
252 4 325.3239477427124 221.91703876101266 25.931482499999998 0.7634888795106505 251
253 4 322.2637774189758 221.38007954904916 25.9714125 0.637048657665765 252
254 4 319.2029856146697 220.84312033708562 26.011342499999998 0.637048657665765 253
255 4 316.14281529093313 220.3067826056915 26.0512725 0.637048657665765 254
256 4 313.1932685085501 219.35156697052022 25.769204999999996 0.9365898625062562 255
257 4 310.2437217261671 218.3969728159184 25.487054999999998 0.9974452398621234 256
258 4 307.37186001495934 217.2379115539832 25.151362499999998 1.1148491342279003 257
259 4 304.35146444766445 216.58535695611087 24.7174125 0.7820773633414715 258
260 4 301.2533838091943 216.8190336502061 24.7974375 0.8694202425652621 259
261 4 298.1745690683756 216.39704834358201 24.7457925 0.8920172760687276 260
262 4 295.174682359871 215.5891236033591 24.707925 0.8920172760687276 261
263 4 292.17417417079696 214.78057738256678 24.6700575 0.9155962488718485 262
264 4 289.2637806642863 213.72778929799938 24.306067499999997 0.6123982523609947 263
265 4 286.46960402425384 212.37917646239652 24.073829999999997 0.6123982523609947 264
266 4 283.67604886479074 211.02994214622427 23.84151 0.5584046419718974 265
267 4 280.81164492041586 209.86280163688687 23.443612499999997 0.6127810843917464 266
268 4 277.83723891525676 209.04928357153932 22.93368 0.631747428408764 267
269 4 274.8920424968595 208.22706477822015 22.199924999999997 0.631747428408764 268
270 4 271.94684607846233 207.40422450433158 21.4660875 0.7526999768258278 269
271 4 268.90221276896074 206.80076687144202 21.2796375 0.760002373516304 270
272 4 265.96074523397994 205.81758461064769 21.021412499999997 0.760002373516304 271
273 4 263.01927769899913 204.83502383042273 20.763105 0.760002373516304 272
274 4 260.07781016401833 203.8518415696284 20.5047975 0.7990562124975407 273
275 4 257.3538608283284 202.35780228078542 20.5851525 0.8758898552927394 274
276 4 254.44843916637288 201.4927013281775 21.493229999999997 1.0093465927661764 275
277 4 251.44544505502125 200.805965298988 20.956815 1.1740700176862398 276
278 4 248.73143940844167 199.302603801604 20.7225975 0.9551161982801369 277
279 4 246.33687477453483 197.36296294449963 21.25629 0.7571249184799715 278
280 4 243.92863756810115 195.4071635925908 21.487042499999998 0.8195215676479564 279
281 4 241.41474866486914 193.6185425138511 20.997404999999997 0.9121781057401362 280
282 4 238.73989629416187 192.21275346586324 20.0338875 0.6817952586627263 281
283 4 236.34843906310206 190.29051406470217 19.3834575 0.7541293821354529 282
284 4 233.86873159118716 188.4459597347163 18.9481875 1.2792866780860388 283
285 4 348.46042638041894 268.7729448105251 30.317925 1.112866611211507 14
286 4 350.9071953821556 267.5852954423974 29.960122499999997 0.8910539811861541 285
287 4 353.5180352542144 265.9706889230904 29.3215725 0.8910539811861541 286
288 4 356.2469564344596 264.5506058220063 28.735162499999998 0.7541231673297588 287
289 4 358.99949387634217 263.11809310953413 28.52685 0.7806106691976823 288
290 4 361.8955933297566 262.00812881258173 28.780537499999998 0.7823135259578444 289
291 4 364.65496705790247 260.5911531143446 29.034224999999996 1.0656278731312432 290
292 4 367.4895399349461 259.42090520216016 29.699505 0.6539404995421179 291
293 4 370.4366007950515 258.6515122572402 30.5161725 1.0554977398499865 292
294 4 373.1729797421296 257.3457815809261 31.420125 0.7780936728916031 293
295 4 375.5930250793819 255.47388210588656 32.142082499999994 0.8725400750236614 294
296 4 377.6401820749929 253.1837262076393 32.762895 0.9039061993613924 295
297 4 379.2572745165775 250.53621898198577 33.00165 0.9084430075180288 296
298 4 380.82154110976296 247.87131030038896 33.4313925 0.9434447931867629 297
299 4 382.42806838166774 245.31391775729878 34.402665 0.991503885618638 298
300 4 384.7847227008411 243.37924874474962 35.199862499999995 1.019029260037463 299
301 4 386.7063406214328 241.02943071183975 36.080302499999995 0.6384097001127559 300
302 4 387.9244425374611 238.22593186326623 36.821977499999996 0.781375090298047 301
303 4 389.59373934687557 235.6411941751223 37.400797499999996 0.9251919088634192 302
304 4 391.6315741339455 233.3286649763766 36.876839999999994 0.8405089664766701 303
305 4 394.37851825070334 231.8843441330858 36.671167499999996 1.166102636786503 304
306 4 396.65935194040964 229.78373980850623 36.4056825 0.917678208779346 305
307 4 398.2428844312465 227.11758816577063 36.1373925 0.930145109001555 306
308 4 399.62816462044407 224.3457848262366 35.8253775 0.9649977393336325 307
309 4 400.3366524695627 221.33098258406636 35.48655 1.015101502838841 308
310 4 400.4603271028737 218.22793010104098 35.3424225 1.079163719932824 309
311 3 361.5736663948062 275.5147660274006 25.580032499999998 0.7037148783455432 90
312 3 363.3032468194526 274.9548120343691 25.4209725 1.3527518961950775 311
313 3 366.37211787116087 274.4688142290966 25.458344999999998 0.8693394500912398 312
314 3 369.4030786081357 273.84733365969436 25.075875 1.031489945453978 313
315 3 372.2817766056068 272.70380941199426 24.74604 0.9032412151521321 314
316 3 375.26985518329275 271.98599935433464 25.3543125 0.9486030819128014 315
317 3 378.3561276909443 271.8654321238706 25.811774999999997 0.7875339627408232 316
318 3 381.46104461567785 271.92944462251904 25.67994 0.7875339627408232 317
319 3 384.5659615404114 271.9940786017369 25.548105 0.8078315181375003 318
320 3 387.53353125930715 271.07739476186856 25.67994 1.1243577869397547 319
321 3 390.5961875053214 270.575859942361 25.4663475 0.8394338050916041 320
322 3 393.640820814823 269.9761311928878 25.2528375 0.8798549013255258 321
323 3 398.57040469132147 269.9481645672647 24.396982499999996 0.8798549013255258 322
324 3 350.5840254860664 294.02929367046266 23.0662575 1.1318155537725814 83
325 3 350.1247513452781 295.2032704660635 16.43994 1.6122821819774522 324
326 3 351.136521712265 295.2032704660635 11.962499999999999 1.5123853952517365 325
327 3 351.6026321393167 298.15530317072415 7.046877749999999 1.944475975934337 326
328 3 349.89356057346055 303.2825178682926 2.26875 1.8644417082067168 327
329 3 343.56378097409873 301.3621429088397 28.844392499999998 1.0770755452196323 80
330 3 346.26038516473506 303.4658546362663 27.713564999999996 1.2250935724341634 329
331 3 348.7102615693187 305.37442146490054 27.85761 1.2250935724341634 330
332 3 350.48831747837846 307.92249179944974 27.808522499999995 1.0971804416397948 331
333 3 351.9941648980401 310.6010730535734 28.419517499999998 0.9322208541033584 332
334 3 353.5006337982711 313.27965430769706 29.03043 0.9322208541033584 333
335 3 355.00648121793273 315.9588570423901 29.641342499999997 1.103861357760869 334
336 3 357.16550471603614 318.06505469209424 30.634147499999997 0.8954354192004399 335
337 3 358.75773793484467 320.62431167689266 31.6373475 1.0444540301317087 336
338 3 360.18279288048404 323.3258877120842 32.395605 0.764439744781836 337
339 3 361.07586045871506 326.2468463882748 33.152295 1.035610361629115 338
340 3 362.3461667425732 328.9571231514379 34.2613425 1.035610361629115 339
341 3 363.6164730264314 331.6667784340317 35.37038999999999 0.7715929861356557 340
342 3 365.2024914395459 334.29999160658895 35.97627 0.7385675086776207 341
343 3 366.4435881366421 337.14761557559 36.07824 0.894639924071605 342
344 3 368.15079526079006 339.7286243803175 36.45543 0.5342427203946772 343
345 3 369.23341441268883 342.61478014462153 36.9757575 0.7215824447158576 344
346 3 370.3222483702815 345.5189588454382 37.23126 0.8702903153624253 345
347 3 371.30480915050646 348.46664118611295 37.292557499999994 0.8702903153624253 346
348 3 372.2873699307314 351.4137020462184 37.3537725 0.9579439348709171 347
349 3 374.19842268164325 353.86419993137145 37.320524999999996 0.9579439348709171 348
350 3 376.11009691312455 356.31407633595506 37.287195 0.9557873972950913 349
351 3 377.69362940396144 358.98706426495403 37.223752499999996 0.746684044914014 350
352 3 379.56801480127865 361.44750583921757 37.62132 0.746684044914014 351
353 3 381.4417787180264 363.907947413481 38.0188875 0.746684044914014 352
354 3 383.31554263477415 366.3690104683139 38.4165375 0.8513538024127391 353
355 3 384.6964724599859 369.14267824955607 38.725995 0.8150158335197901 354
356 3 386.07118747950364 371.9032949388408 38.216969999999996 1.012335914305001 355
357 3 386.68769620435063 374.94792824834235 38.131829999999994 0.625936585084853 356
358 3 387.8865322227276 377.8123321927173 38.2878375 0.625936585084853 357
359 3 390.0436912791228 382.9687564770477 38.5686675 0.625936585084853 358
360 3 402.0233507349203 345.3300287523399 11.0976525 0.7921826373999519 128
361 3 404.93187979972276 345.9800974279346 10.4871525 1.0096573330508773 360
362 3 407.75402306537836 347.185769732575 9.838455 1.0096573330508773 361
363 3 410.4350902417796 348.71771933615145 9.3762075 0.9461295892465805 362
364 3 413.3672355682194 349.65242611253245 8.803245 1.1729451378556217 363
365 3 416.26706390505024 350.67227572692155 8.20316475 0.9867557740684049 364
366 3 419.3092112922742 351.2347156422306 7.810885499999999 0.7026521465718653 365
367 3 423.251884024562 351.75178747597323 7.703099249999999 0.7026521465718653 366
368 3 326.16356799197484 328.0702703789009 29.2204275 0.7274678657080967 144
369 3 325.8913595025767 326.11882139097787 29.4352575 0.99597233091264 368
370 3 320.99347113511766 329.8551625742241 28.3437 0.99597233091264 369
371 3 318.5442162111034 331.72271168527783 27.797962499999997 0.99597233091264 370
372 3 315.9675577703617 333.4578854350489 27.696735 0.8911658476886465 371
373 3 313.52265321033326 335.37515299165483 27.65994 0.9510206413277762 372
374 3 311.493519151235 337.72745694684227 27.5484825 0.9510206413277762 373
375 3 309.4637636115673 340.07913942146035 27.437025 0.9385226670770972 374
376 3 307.35508003958546 342.35624422775015 27.23688 0.9385226670770972 375
377 3 305.2457749870343 344.63334903403995 27.036734999999997 0.6967418663568501 376
378 3 303.1346054927749 346.912318282038 26.9440875 0.6967418663568501 377
379 3 301.0240574790849 349.191287530036 26.851522499999998 0.6237116846463929 378
380 3 298.6444083788437 351.18126831326197 26.5965975 0.668974114515958 379
381 3 296.5313744428761 353.44532202759433 26.267834999999998 0.668974114515958 380
382 3 294.41771902633906 355.7099972224961 25.938989999999997 0.8306274254231745 381
383 3 292.4115797483086 358.0797026336268 25.7638425 0.7914368607166693 382
384 3 291.007655142029 360.840940803481 25.434915 0.7914368607166693 383
385 3 289.6037305357493 363.6015574927657 25.10607 0.7914368607166693 384
386 3 288.1998059294697 366.3627956626199 24.7771425 0.8121073044549877 385
387 3 286.2881316979884 368.81018614492586 24.647535 0.8187136429077335 386
388 3 284.4305262760451 371.27746400545277 25.10607 0.8187136429077335 387
389 3 282.5729208541018 373.7441203854102 25.564687499999998 0.8364506983584734 388
390 3 280.74266057721223 376.2424722744073 25.21992 1.216616577467517 389
391 3 279.3045545396154 378.97201493522186 25.710465 0.8650263749395883 390
392 3 278.42515953391126 381.8929736114124 26.4956175 1.1960020669804448 391
393 3 277.0088053162435 384.5870918797711 27.327795 1.2212590373209518 392
394 3 275.1953250147278 387.0313749592301 28.157167499999996 0.5585015929407242 393
395 3 272.7914381722799 388.74044652508627 28.753312499999996 0.5585015929407242 394
396 3 326.54640002272663 322.16309756673263 31.2269925 0.8412858171884228 142
397 3 327.55941335085225 325.2381834241349 31.798882499999998 0.7737930273513396 396
398 3 328.93412837037 327.98512754089285 32.4186225 0.7737930273513396 397
399 3 330.3094648704572 330.7326931382201 33.03828 0.7737930273513396 398
400 3 332.1521547587348 333.1931347124836 33.64119 1.044242726738112 399
401 3 332.7972515897743 336.13149484461735 34.6730175 0.772506562572677 400
402 3 333.41873215917656 338.962960318814 36.15942 0.772506562572677 401
403 3 334.0402127285788 341.7938043124411 37.645739999999996 1.062327811307717 402
404 3 334.19247546808236 344.87448349496805 38.1492375 0.7238508487941757 403
405 3 334.0277831171908 347.9371397409823 38.8103925 0.7238508487941757 404
406 3 333.8630907662992 350.9997959869965 39.47154749999999 0.8860510626024661 405
407 3 333.82455897099624 353.86606437307967 40.5702825 0.8860510626024661 406
408 3 326.91369503924335 319.1116279709677 31.83741 0.827464089324917 141
409 3 325.64214579424635 318.49574072669003 33.5526675 1.045324102928872 408
410 3 323.32961659550057 318.6175509182928 36.30329999999999 1.045324102928872 409
411 3 320.4384889866414 318.534272521993 37.812225 0.7057284753904064 410
412 3 317.50199329621586 319.4441200755978 38.4137325 0.8258917434843294 411
413 3 314.45425258386723 319.79525659731013 39.069359999999996 0.6632751376945395 412
414 3 311.42577776917017 320.75917296045293 41.0273325 0.6220709759431711 413
415 3 326.91369503924335 319.1116279709677 31.83741 0.827464089324917 141
416 3 326.8987795055777 319.28564253040025 35.704184999999995 0.8789040360543403 415
417 3 326.8987795055777 321.9269349503598 36.5979075 0.8789040360543403 416
418 3 328.7632212137844 323.16989608916424 37.583369999999995 0.7930962138369733 417
419 3 329.38470178318664 325.034337797371 38.316629999999996 0.707288391619606 418
420 3 329.38470178318664 326.27729893617544 38.591685 0.621480569402239 419
421 3 329.38470178318664 328.14174064438214 38.775 0.8286386876010872 420
422 3 330.62766292199115 330.62766292199115 38.8437225 1.0358030206056297 421
423 3 330.9384032066922 333.4243254843012 39.2562225 1.242961138804478 422
424 3 331.21806946292327 334.91401440915837 39.599999999999994 1.242961138804478 423
425 3 330.6686806395717 302.35216145589743 30.034619999999997 1.304599581677792 136
426 3 329.88934400554126 305.820023033162 27.159247499999996 1.3375566962731928 425
427 3 328.9807394130752 308.496118365008 25.44498 1.3375566962731928 426
428 3 327.2642100803862 310.8819822709432 24.104932499999997 1.8853420997557142 427
429 3 324.4315016450508 311.9074252104569 23.095297499999997 0.7819033487820388 428
430 3 321.51551481341545 312.8620193650587 22.440907499999998 0.886268580801757 429
431 3 318.59952798178017 313.81661351966056 21.7866 0.886268580801757 430
432 3 315.57167464765246 314.4300148416606 21.3494325 0.8865233878352118 431
433 3 312.73212992605363 315.6220145737741 20.798744999999997 0.9862772340299653 432
434 3 309.9267666357719 316.78045435513985 19.914757499999997 0.7448444624285833 433
435 3 306.95981839744564 317.42120082219355 19.030852499999998 0.8634291698762246 434
436 3 303.9499879998306 317.1315908768521 18.0806175 0.907920963839731 435
437 3 301.0184641539603 316.2671114048136 17.33457 1.0354363470696824 436
438 3 298.1484668844607 315.21183739796857 16.599907499999997 1.0354363470696824 437
439 3 295.2790910955306 314.1559419105542 15.865244999999998 1.0353804138184362 438
440 3 292.2847977121506 313.45926219225424 15.2632425 0.6697198911992408 439
441 3 289.2600517808699 312.828459414311 14.826487499999999 0.716697607440356 440
442 3 286.18993776802284 312.5655731334539 14.292465 1.1074970190918718 441
443 3 283.11733783289816 312.48291621772336 13.683945 0.7399471955416937 442
444 3 280.11434372154656 313.1000464231398 13.013549999999999 0.8775057047731853 443
445 3 277.0498230338241 313.20818404221575 12.343237499999999 0.8775057047731853 444
446 3 273.98592382667107 313.31632166129174 11.672842499999998 0.834685693541371 445
447 3 271.0282977968858 313.89429859083583 10.667332499999999 1.1985501373149938 446
448 3 268.2005612061056 313.9639044146089 8.959582499999998 1.1298268159504943 447
449 3 265.45423856991715 313.1354708155957 7.3733467500000005 1.0931283883272922 448
450 3 262.5985353535138 312.8620193650587 5.78708625 0.7940532939138526 449
451 3 259.9410844387499 314.40080525489867 5.15724 0.7940532939138526 450
452 3 257.2836335239859 315.940212625308 4.527385499999999 0.7940532939138526 451
453 3 254.62618260922193 317.47899851514796 3.89753925 0.8779842448116251 452
454 3 252.29625195453292 319.49383852115005 3.3555142499999997 0.8673755714919288 453
455 3 248.07950629113873 322.93249051165265 1.6351417499999998 0.8673755714919288 454
456 3 327.1225125105625 281.0658304733014 26.559554999999996 1.170278986212886 184
457 3 325.44886533716226 277.75706792180387 26.1065475 1.3859576030182392 456
458 3 323.861603962909 275.08532295394366 26.1025875 1.3859576030182392 457
459 3 322.88463650780864 272.1450983801017 25.791562499999998 0.9334824596592449 458
460 3 321.90766905270834 269.2042523256902 25.480455 0.9334824596592449 459
461 3 320.9220008696364 266.2839151300691 24.95988 1.1281488184131083 460
462 3 320.09045986777613 263.3374757505331 24.252277499999998 0.8246612119569129 461
463 3 319.4205038139605 260.35064013398596 23.5445925 1.0426144476462782 462
464 3 318.9270482418552 257.3582111923142 22.646002499999998 1.0426144476462782 463
465 3 318.4335926697498 254.36578225064238 21.747329999999998 1.1570725241130884 464
466 3 317.71143224810436 251.39883401231612 20.9829675 0.906553706587046 465
467 3 316.48835848752077 248.63821732303134 20.007405 1.029557140883137 466
468 3 314.50956435454407 246.28529188727447 19.406145 0.8958145223477753 467
469 3 312.0777108864731 244.4301723876088 18.68163 0.8028534587765884 468
470 3 309.5215613045217 242.66889645392283 18.49617 0.8702281673054851 469
471 3 307.0480686383008 240.80321178457731 18.1771425 0.8702281673054851 470
472 3 304.57457597207986 238.93752711523177 17.858114999999998 0.9849783396399144 471
473 3 301.62130030628043 238.01649291137767 17.4666525 0.9849783396399144 472
474 3 298.6686461210504 237.09608018809297 17.07519 1.197791931020323 473
475 3 295.8750909615873 235.78351322551543 16.594875 0.8861442846878763 474
476 3 293.9049975565822 233.4970862106846 15.612052499999999 0.909611390988505 475
477 3 292.6005098414069 230.80421090346468 14.5014375 0.909611390988505 476
478 3 291.29602212623166 228.1107141156754 13.3908225 0.9281563711794678 477
479 3 289.58384315752846 225.54897120859937 12.8552325 1.2288970335189053 478
480 3 287.77409173942914 223.23892793213122 11.498107499999998 0.8865358174465998 479
481 3 285.6212830470198 221.38380843246557 9.829215 0.9979424243176452 480
482 3 283.96876621297923 218.96811345919906 8.444452499999999 0.8346608343185951 481
483 3 282.64563408072183 216.28953220507543 7.308641999999999 0.9868365665424271 482
484 3 281.1515947918789 213.6799352941554 6.2704949999999995 0.7437817306549056 483
485 3 279.40336995015036 211.14678049327188 5.701863749999999 0.7671804740928998 484
486 3 276.98829645745326 208.0163828651928 5.123645999999999 0.7671804740928998 485
487 3 327.7017324012454 283.7388184023004 28.51695 1.3926198747222311 183
488 3 325.4581875457033 280.286493839271 30.241199999999996 1.248809270962553 487
489 3 323.93369570895965 277.6060481434391 30.750967499999998 0.8579166372256266 488
490 3 321.938121600609 275.22515608205913 30.670695 0.8891957542836415 489
491 3 319.6218635184469 273.2221242068757 31.3745025 0.7950414480192022 490
492 3 317.81894838661094 270.7523604240712 32.1062775 0.8344495309249983 491
493 3 315.5629739196808 268.68655901137816 32.832195 0.8800475603020405 492
494 3 312.9359755528176 267.09432579256963 33.452347499999995 0.6635858779792406 493
495 3 310.1225330151336 265.8383135618077 33.9892575 0.7568514670294346 494
496 3 307.5993219033606 264.06957986128896 34.525259999999996 1.1013319318434016 495
497 3 304.73429647841624 262.8757156874672 34.706264999999995 1.195535956553393 496
498 3 301.98300199767255 261.4668192366324 35.128994999999996 0.6267072209909118 497
499 3 299.3889421009876 259.78198541298286 35.5296975 1.0118698038779494 498
500 3 296.90737018736445 257.92251554933137 35.79081 1.033727275503826 499
501 3 294.8428117358102 255.60687894773864 36.0294825 0.9197104502412914 500
502 3 293.3046473265397 252.9500495135441 36.667042499999994 0.8422056084311381 501
503 3 291.73975925278484 250.38457772305165 37.7159475 0.8422056084311381 502
504 3 290.1742496984606 247.81910593255918 38.764852499999996 0.8057309138129207 503
505 3 288.5422417232103 245.17470610975266 38.770545 0.9335073188820211 504
506 3 286.4503381266024 242.87709244467257 38.7762375 0.9335073188820211 505
507 3 283.9439069902031 241.04061736208897 38.78193 0.7742777821954734 506
508 3 281.4915446633419 239.19917043495016 39.445725 0.9409526561034598 507
509 3 279.10692371854554 237.25269329158235 40.0124175 0.7435952864840849 508
510 3 276.94417133702575 235.03462913938574 40.334085 0.7840909603863347 509
511 3 274.3849143522273 233.28018949196323 40.55535 0.5826063383055595 510
512 3 271.529211135824 232.09378308497432 40.148954999999994 0.5860654991548524 511
513 3 268.700231583905 230.8104257091587 40.248532499999996 0.6294479503019756 512
514 3 266.427477141601 229.92792330060755 39.601815 0.6294479503019756 513
515 3 329.9614357515919 297.3660228475833 22.748715 1.501689714652324 198
516 3 328.5997718240316 298.37903617570896 19.8568425 1.2683361904531714 515
517 3 327.4562475763315 300.5573255714638 17.3376225 1.2683361904531714 516
518 3 326.66261688920486 303.1644365601062 15.354734999999998 0.8886364217711794 517
519 3 325.86898620207813 305.77092606817916 13.3718475 0.8886364217711794 518
520 3 323.9921148824834 308.102099684007 12.261232499999998 1.1048495118662183 519
521 3 321.5615043755513 309.37489189014275 10.324792500000001 1.0125596473099858 520
522 3 319.1340012714661 310.3058697831073 8.06590125 0.8814956100287477 521
523 3 316.5138391908663 311.6656692689594 6.777201750000001 0.9551161982801369 522
524 3 313.92475113873655 313.32253646698575 6.1749105 0.8461085064069842 523
525 3 311.65759002155716 315.41879042757955 5.707317 0.8404468184197298 524
526 3 308.48617467589753 319.1843411975877 4.7888445 0.8404468184197298 525
527 4 364.65496705790247 260.5911531143446 29.034224999999996 1.0656278731312432 291
528 4 368.77041138848415 260.7968631828167 28.955685 0.7499157438749057 527
529 4 371.8523335321498 261.1685085633193 29.141804999999998 0.7499157438749057 528
530 4 374.94792824834235 261.1753448495827 29.494739999999997 0.7932080803394655 529
531 4 378.03855111997973 261.5003791873801 29.510084999999997 1.0374561589202396 530
532 4 381.1148799385208 261.47054812004876 28.929532499999997 0.9597835173563477 531
533 4 384.1253318167053 262.0398243216212 28.2429675 0.6530269231050966 532
534 4 387.2203050523284 262.27660841856346 28.044555 0.6530269231050966 533
535 4 390.31527828795157 262.51277103493635 27.846224999999997 0.9573908171641491 534
536 4 393.41087300414415 262.5146354766445 27.4872675 0.9573908171641491 535
537 4 396.5064677203367 262.51649991835274 27.128310000000003 1.0376053142568962 536
538 4 399.53680697674196 261.92857929969824 26.6573175 1.0114409822850619 537
539 4 402.4335279107258 260.87454825399203 26.1354225 1.0114409822850619 538
540 4 405.3302488447097 259.8211386888552 25.613609999999998 0.8718005131460727 539
541 4 408.0846507283004 258.38738301524427 25.7610375 0.8911844921057286 540
542 4 411.0602996945983 257.49493691758266 25.6412475 0.8878657858651207 541
543 4 414.1080404069469 256.8983155709565 25.513537499999998 0.9395916136564689 542
544 4 417.08741825666124 256.01767760411354 25.59348 0.7434212719246522 543
545 4 419.94560739534205 254.79833272694634 25.615589999999997 0.9270439209602378 544
546 4 422.98464737971904 254.1780951186829 25.370234999999997 1.5998650002007957 545
547 4 425.6570138281487 255.68953586346916 24.7344075 0.8773751938536108 546
548 4 427.7321374493827 257.9865280479798 24.372809999999998 0.8773751938536108 547
549 4 429.80663959004744 260.2841417130599 24.011295 0.8612415582719287 548
550 4 432.20431162680126 262.2579640014814 23.857349999999997 0.8612415582719287 549
551 4 434.60136218298567 264.2311648093335 23.703487499999998 1.1344071277469887 550
552 4 437.46825204963824 265.30570471383 22.999679999999998 0.8925331049413314 551
553 4 440.51785720369503 265.4442948808067 22.228634999999997 0.8897613016017974 552
554 4 443.5587616297801 265.9365074917733 21.684134999999998 0.6917824514130203 553
555 4 446.5592698188542 266.6524531077246 21.186247499999997 1.097286093336593 554
556 4 449.3223724304165 268.0346258940752 20.749905 1.1911980221789653 555
557 4 451.7902717715128 269.8449987927439 20.035455 0.7255474907486439 556
558 4 453.9101419937439 271.97667714579364 18.99117 0.7769687930609851 557
559 4 456.52346778808027 274.39050767735193 17.50815 0.7769687930609851 558
560 3 360.18279288048404 323.3258877120842 32.395605 0.764439744781836 338
561 3 360.19211508902504 325.3544002906131 32.838795 0.9980915796543017 560
562 3 365.47842881236045 328.58361332922715 32.175824999999996 0.9980915796543017 561
563 3 368.30181503915486 329.881264758139 32.22186 0.6777121313217535 562
564 3 371.1252012659492 331.17891618705085 32.267894999999996 0.6777121313217535 563
565 3 373.94858749274357 332.47594613539343 32.31393 0.6777121313217535 564
566 3 377.04853257292194 332.6226155497723 32.523149999999994 0.6919440363610648 565
567 3 380.08819403786833 333.215508012982 32.8595025 0.7090409668253204 566
568 3 383.08000149897066 333.97433578822216 33.3376725 0.7956442841715224 567
569 3 385.87417813900316 335.29684643991015 33.754709999999996 0.6276394418450152 568
570 3 388.8162671545534 336.2564124390672 34.1318175 0.5300881227882234 569
571 3 391.8894885702474 336.56715272376834 34.579874999999994 0.5300881227882234 570
572 3 394.9627099859415 336.87789300846947 35.027849999999994 0.6396837352800305 571
573 3 398.0440106490378 336.8493049022769 35.55898499999999 0.8602161153324149 572
574 3 401.10169505049686 337.3004997956629 35.9849325 0.8602161153324149 573
575 3 404.15937945195583 337.751694689049 36.41088 0.8597810789338335 574
576 3 407.21209200885966 338.29424722613714 36.6860175 0.7850915441030724 575
577 3 410.1199995930927 339.3892959894239 36.6452625 0.7850915441030724 576
578 3 413.02790717732574 340.4843447527106 36.604589999999995 0.8529012890305507 577
579 3 415.97123915401477 341.48057810546237 36.5409825 0.8802029304443909 578
580 3 418.96242513454774 342.3114976267532 36.7127475 0.7700454995178442 579
581 3 423.19160040933 343.5594306101129 37.7225475 0.7700454995178442 580
582 3 355.00648121793273 315.9588570423901 29.641342499999997 1.103861357760869 335
583 3 356.33209927246776 319.89220756613685 28.944134999999996 0.910475248979974 582
584 3 356.133225490259 322.939326797916 28.177627499999996 0.910475248979974 583
585 3 354.98597235914247 325.7838433640701 27.519195 1.0119754555747478 584
586 3 353.8387192280259 328.62898141079353 26.8607625 1.0119754555747478 585
587 3 352.9096057767696 331.4778483409334 25.768545 1.2834381682896456 586
588 3 353.32848368054675 334.378919638903 24.400612499999998 1.120871280945408 587
589 3 353.8530132811222 337.32349457673087 23.281252499999997 1.258032042612482 588
590 3 353.9630153419064 340.4290329820338 23.3084775 1.272121007120831 589
591 3 355.0077241790716 343.3499916582244 23.5531725 0.9926101210321739 590
592 3 356.0120367792256 346.2491985144858 24.202695 1.0366482341800165 591
593 3 357.3202533778173 349.0272166597138 24.83745 1.1964184589619442 592
594 3 359.03118938538165 351.5957958530533 25.3176 0.7775654144076113 593
595 3 361.1007196814911 353.90335320724375 25.030912499999996 0.7775654144076113 594
596 3 363.1702499776006 356.2109105614343 24.744224999999997 0.686742243995168 595
597 3 363.63760336579105 359.2828890159895 24.79158 0.872968896616549 596
598 3 364.0981204677181 362.3138497529643 25.465605 0.6952503129902847 597
599 3 365.03717760808485 365.573515339479 26.497185 0.6952503129902847 598
600 3 348.7102615693187 305.37442146490054 27.85761 1.2250935724341634 331
601 3 350.3926094706905 304.2862089878772 27.699952499999995 0.9667254553165707 600
602 3 353.454022755566 303.83625705563 27.324825 0.9667254553165707 601
603 3 356.4439657749601 303.04138340736455 26.93724 0.6658294228347827 602
604 3 359.464361342255 302.3105222577475 26.896649999999998 0.6579676936318444 603
605 3 362.2597809434263 300.95818053872824 27.022049999999997 0.9704605535386782 604
606 3 365.01356134644755 299.56854998554485 27.52563 0.9462103817206028 605
607 3 367.9941821573007 298.7351445419764 27.888217499999996 0.9059322260176437 606
608 3 370.9754244487233 297.90173909840803 28.250887499999997 0.6945791139753303 607
609 3 373.8721453827071 297.10313656672616 29.303834999999996 1.3481218659530307 608
610 3 376.7682448361216 296.30453403504424 30.356865 1.040308754733796 609
611 3 379.5934955046241 295.02366258150624 30.60552 0.9008609445713215 610
612 3 382.62507772216827 294.35992133338465 30.813914999999998 0.9008609445713215 611
613 3 385.65665993971237 293.6955586046937 31.02231 0.9062429663023448 612
614 3 388.57886157704166 292.6508497675285 31.230705 0.9575959057520518 613
615 3 391.56942607700523 291.80750063484965 31.24638 0.9683910232425688 614
616 3 394.58671424145314 291.07104616010804 31.370295 0.9683910232425688 615
617 3 397.604002405901 290.33397020479697 31.494209999999995 1.001211412112701 616
618 3 400.57592248878257 289.66152822870373 32.305845 0.9519777214046556 617
619 3 403.6423076182132 289.5975157300553 32.9667525 0.9614242260595697 618
620 3 406.69439869454754 289.64350529219104 33.739282499999995 0.7371878218135478 619
621 3 409.6980142864686 290.0275802840817 34.664602499999994 0.7371878218135478 620
622 3 412.7016298783896 290.41103379540283 35.5899225 0.8100750629930424 621
623 3 415.7344550570725 290.16803489276657 36.4287 0.9396599765191033 622
624 3 418.7188047513421 289.3775116084869 36.898125 0.9396599765191033 623
625 3 421.70315444561163 288.58760980477666 37.3676325 0.6679362419650564 624
626 3 424.7869410309856 288.2140999825659 37.472159999999995 0.9945180663802389 625
627 3 427.81852324852963 287.5310928367928 37.520669999999996 1.10032513332097 626
628 3 430.67484794550234 286.30864055677864 37.586835 1.0113353305882635 627
629 3 433.20303090183063 284.5324490894271 37.1438925 1.0137963936430963 628
630 3 435.64917842299786 282.6810584731778 36.4911525 0.8544425608426681 629
631 3 438.0425000957659 280.75819759144724 35.852107499999995 0.7052250761291906 630
632 3 440.31649749920865 278.64702809718784 35.634555 1.010347176482914 631
633 3 442.9074499930466 277.0013475494107 36.2799525 0.9024208608005211 632
634 3 445.444955157916 275.8279922343793 38.079607499999995 0.7783484799250581 633
635 3 447.28888800733245 274.95729795664676 40.243335 0.7783484799250581 634
636 3 328.9807394130752 308.496118365008 25.44498 1.3375566962731928 427
637 3 329.30825967315013 310.9335651582036 24.7337475 0.8131513918115835 636
638 3 331.1615147311077 316.6847463474519 22.80267 0.8131513918115835 637
639 3 332.5026697998777 319.13275831032735 20.98998 1.067548248090696 638
640 3 334.8810759389801 321.1028517153324 20.53656 0.9732323568782122 639
641 3 337.45462697687475 322.84051138738107 20.3859975 0.7242672407756752 640
642 3 340.1636607788991 324.3451158459039 20.078437499999996 0.7540548044671246 641
643 3 342.4214996875374 326.45069201503867 19.609095 1.0260022720261563 642
644 3 344.5637432102669 328.57739852353313 18.6300675 1.1454819114937367 643
645 3 346.51519219818994 330.9800424048422 18.264674999999997 1.0452930289004019 644
646 3 348.23420745315656 333.53867790907117 17.744595 1.0452930289004019 645
647 3 349.9538441886925 336.09731341330024 17.224597499999998 1.1201441486792074 646
648 3 351.6392994929114 338.7075318047896 17.18937 1.2404690017211748 647
649 3 353.33096960282427 341.3133998322932 17.28441 1.2492878110009928 648
650 3 353.8884376735781 344.35989758350297 17.6154 1.0153252358438258 649
651 3 353.8082666801252 347.4666789499448 17.6453475 1.0840423424026313 650
652 3 353.1799498244596 350.5032330120441 17.378047499999997 1.0840423424026313 651
653 3 352.5516329687939 353.5397870741434 17.110665 1.0840423424026313 652
654 3 351.92331611312824 356.57571965567337 16.843365 1.1970958727825927 653
655 3 352.29371853249194 359.6613706827555 16.8465 0.907119253905202 654
656 3 353.01712191527616 362.6805232889116 17.025937499999998 0.907119253905202 655
657 3 353.71939495870066 365.6132900959208 18.0205575 0.9817839295131869 656
658 3 354.6056262506683 368.5951538679127 20.0908125 0.9817839295131869 657
659 3 316.48835848752077 248.63821732303134 20.007405 1.029557140883137 467
660 3 316.9687629676687 245.57680403815593 18.9732675 1.1372472939491571 659
661 3 318.769192177227 243.11574098332304 18.1801125 1.1372472939491571 660
662 3 321.1289538992473 241.09406469105755 18.142822499999998 0.6921988433945198 661
663 3 323.3594476628319 238.93628415409302 17.9317875 0.6921988433945198 662
664 3 325.5893199458472 236.77850361712842 17.7207525 0.8333867991513204 663
665 3 327.78376783640647 234.68100669539587 16.83891 0.8333867991513204 664
666 3 329.9788372075352 232.5835097736633 15.957149999999999 0.8567731129779267 665
667 3 331.70779615161223 230.11623191313643 14.949990000000001 0.8567731129779267 666
668 3 333.4373765762586 227.64833257204015 13.94283 0.8567731129779267 667
669 3 335.1663355203357 225.18043323094383 12.9355875 0.90881589585967 668
670 3 336.37697966953124 222.4310031919083 11.8805775 0.9098226943821017 669
671 3 337.52050391723134 219.7897107719488 10.325782499999999 0.9098226943821017 670
672 3 338.311027201511 216.93400755554552 9.08391 0.8886239921597914 671
673 3 339.38245970316046 214.05033771351916 8.49882 0.7084940639242464 672
674 3 341.20774813549485 211.55198582452212 8.12078025 0.8695507534848366 673
675 3 342.9597018606397 209.00453697054235 7.701795749999999 0.9682418679059122 674
676 3 344.21012076627704 206.17555741862338 7.30812225 0.9535562820509372 675
677 3 345.17092972657287 203.30307422684623 6.388437 1.0498981999196724 676
678 3 345.69048748259314 200.26154832019168 5.900952749999999 0.7728545916915424 677
679 3 345.8495865083602 197.192055787914 5.29226775 0.7728545916915424 678
680 3 346.00868553412715 194.12256325563635 4.683582749999999 0.9237438591367119 679
681 3 345.6587919735537 191.0835232712594 3.9590595 0.9237438591367119 680
682 3 345.3088984129802 188.04448328688244 3.23453625 0.6201885112984517 681
683 3 345.4617826330532 183.6997126261914 1.82906625 0.6201885112984517 682
684 3 304.73429647841624 262.8757156874672 34.706264999999995 1.195535956553393 497
685 3 303.9437731941366 260.9292385440994 34.89354 1.100349992543746 684
686 3 302.96556277789745 257.9890139702574 35.2054725 1.100349992543746 685
687 3 301.87424289802715 255.10907301164744 35.755995 0.8512667951330227 686
688 3 300.7823015375874 252.2297535336069 36.3066 0.8512667951330227 687
689 3 299.41069392091663 249.44862798553186 36.0392175 0.990093124726095 688
690 3 298.0384648236765 246.66812391802625 35.7717525 0.990093124726095 689
691 3 296.4406382797433 244.00321523642944 35.842949999999995 0.8547657307387574 690
692 3 295.2679044452813 241.1282461223747 36.002917499999995 0.7451800619360607 691
693 3 294.0951706108193 238.25824885287517 36.278054999999995 0.9055034044247561 692
694 3 293.35871613607765 235.23909624671907 36.254129999999996 1.1379371373811935 693
695 3 292.841644302335 232.17519703956603 36.2025675 0.690334401686313 694
696 3 293.299054001415 229.10694746842717 35.97519749999999 0.7723263332075504 695
697 3 293.394762009103 226.00389498540179 35.79246 0.9553585757022038 696
698 3 293.2244763330867 222.9232158028749 35.2990275 0.9204935157587382 697
699 3 292.55141287642414 220.00225712668438 34.21275 0.9435131560493971 698
700 3 291.80315027086385 217.04525257746852 33.4252875 0.9435131560493971 699
701 3 291.05426618473416 214.08824802825268 32.637825 1.1621748795878808 700
702 3 291.19534227398844 210.98954590921312 32.393295 0.7679262507761826 701
703 3 291.80315027086385 207.9834443950145 31.727024999999998 0.9495104435441287 702
704 3 291.4905455444545 204.9077370570428 31.313204999999996 0.9365090700322338 703
705 3 290.7938658261546 201.89977110113597 30.845677499999997 0.9624434541933893 704
706 3 289.5465543233643 199.0564974961207 30.674654999999994 0.9217551213146248 705
707 3 287.75793324462467 196.52085677295958 30.893114999999995 0.8128344367211884 706
708 3 286.9288781650421 195.51530121166675 30.97545 0.8128344367211884 707
709 3 317.81894838661094 270.7523604240712 32.1062775 0.8344495309249983 492
710 3 314.2435706708399 272.09662289568826 32.13977249999999 0.6286462403674468 709
711 3 311.213852895004 272.752906376977 32.42778 0.6286462403674468 710
712 3 308.18475659973745 273.4098113388352 32.715869999999995 0.6286462403674468 711
713 3 305.34583335870803 274.6533939582091 33.01600499999999 0.9117990025928009 712
714 3 302.516853806789 275.8795751216397 32.5040925 0.8679473336157788 713
715 3 299.60210993629255 276.9354706090541 32.2247475 0.8606076480911384 714
716 3 296.65629203732595 277.89441512764176 31.896562499999998 0.8606076480911384 715
717 3 293.7110956189287 278.8533596462294 31.568295 0.8606076480911384 716
718 3 290.7658992005315 279.81292564538643 31.240109999999998 0.8606076480911384 717
719 3 287.8207027821343 280.7718701639741 30.911842499999995 0.9224698239694373 718
720 3 284.93641145953853 281.9259595813541 31.009192499999997 0.9224698239694373 719
721 3 282.05212013694273 283.080048998734 31.1065425 0.9205245897872082 720
722 3 279.41642104210786 284.7083280905679 30.786524999999997 0.9205245897872082 721
723 3 276.64461770257384 285.9923069469529 30.030825 1.0641922530159238 722
724 3 273.70936497328705 286.7672932169975 29.1526125 0.6320270946649948 723
725 3 270.73433748755855 287.31171019579386 28.203615 0.6320270946649948 724
726 3 267.7599314823994 287.85550569402085 27.2546175 0.8184091174287264 725
727 3 264.24110849844396 288.4757433022843 25.8372675 0.8184091174287264 726
728 3 376.7682448361216 296.30453403504424 30.356865 1.040308754733796 610
729 3 379.5972243880405 297.3952324343452 31.406264999999998 1.281070327320223 728
730 3 380.9321646511165 298.0825899441041 31.9364925 0.8313234836609049 729
731 3 383.68221617072146 299.335494772019 32.89769999999999 0.6724481908989165 730
732 3 386.52673273687554 300.33421404704836 33.8983425 0.7511959938478743 731
733 3 389.3712493030296 301.3329333220778 34.898984999999996 1.0390657935949914 732
734 3 391.81926126590497 302.78471193220145 36.5538525 0.764706981426679 733
735 3 394.53140247077636 304.119030714708 37.50978 0.764706981426679 734
736 3 396.8097502382049 305.2401816619096 38.3127525 0.764706981426679 735
737 3 346.51519219818994 330.9800424048422 18.264674999999997 1.0452930289004019 645
738 3 348.12917723692755 330.3598047965787 15.319424999999999 1.1744801948620451 737
739 3 350.42554794086885 330.93032395929 12.6463425 1.1068568941053876 738
740 3 352.31671331355983 333.03154976443903 10.9336425 0.9875574840029337 739
741 3 354.2731341460381 335.205488796208 9.5397225 1.2213957630462202 740
742 3 356.2127750031425 337.5068313447045 8.513092499999999 1.3472766523786437 741
743 3 357.3712147845083 339.9169329928464 6.411207 1.357009038095483 742
744 3 358.90316438808475 341.98708476952527 4.103475749999999 0.9752459539230753 743
745 3 359.9938627873857 341.9355018822649 3.3147757499999995 0.9752459539230753 744
