# Supplementary material for: Cross-Regional Gradient of Dendritic Morphology in Isochronically-Sourced Mouse Supragranular Pyramidal Neurons
Source: Front Neuroanat. 2018 Dec 4;12:103. doi: 10.3389/fnana.2018.00103 (PMC6288488; doi:10.3389/fnana.2018.00103)
Supplement: Supplementary file 3 [file Data_Sheet_1.ZIP › SWC reconstructions/X041.S6.Z5.C01-exported-000.swc]

# Exported from "Simple Neurite Tracer" version 3.1.6-SNAPSHOT-b9f15e3b69824d8d9ebdf26f302be1ac12e484dc on 2018-06-22T15:43:22.088
# https://imagej.net/Simple_Neurite_Tracer
#
# All positions and radii in microns
# Voxel separation (x,y,z): 0.621480569402239, 0.621480569402239, 0.825
#
1 1 323.5676436535817 281.6382140777208 22.218817499999997 0.7811886461272263 -1
2 1 331.86938109965683 277.53644231966604 22.481332499999997 0.621480569402239 1
3 1 323.5676436535817 281.6382140777208 22.218817499999997 0.7811886461272263 1
4 1 316.1776182028197 285.578400887731 21.973215 0.8600731748014525 3
5 4 323.5676436535817 281.6382140777208 22.218817499999997 0.7811886461272263 1
6 4 332.310010823363 275.8932476941665 23.5125 1.7316996733880927 5
7 4 337.95305439353535 272.6963516451614 23.9491725 1.7055912746675046 6
8 4 342.1654496929437 270.7032634590884 23.862712499999997 1.45730978719131 7
9 4 344.23497998905316 268.38762685749566 23.725432499999997 1.1181181220229561 8
10 4 346.30326732402375 266.0738546976112 23.92896 1.1181181220229561 9
11 4 348.62760465358815 264.0117821683345 23.906354999999998 1.2221663989522789 10
12 4 350.4808597115457 261.53393913812783 23.523967499999998 1.1202560151816998 11
13 4 351.56410034401375 258.6223026704783 23.4408075 1.097845425849055 12
14 4 352.2707237514241 255.59693525862824 23.3576475 1.1105422738819428 13
15 4 353.19362239698637 252.63060850087132 23.2464375 1.0943589198547086 14
16 4 353.5348152295883 249.56857373542653 22.7110125 1.1384467514481034 15
17 4 353.4204628048182 246.4648997718317 22.590315 0.9932253867958822 16
18 4 353.01712191527616 243.3879494727212 22.3724325 0.9932253867958822 17
19 4 352.6144025063036 240.31099917361075 22.154549999999997 1.118901187540403 18
20 4 351.8941065263664 237.3005472954263 21.7965 1.118901187540403 19
21 4 351.17318906585973 234.28947393667244 21.4385325 1.512565624616863 20
22 4 350.5554373798739 231.25789171912834 21.05961 1.2804115579166568 21
23 4 350.243454134034 228.25614056891553 20.07621 1.3122624370985216 22
24 4 350.2384822894787 225.17794730866623 19.5144675 1.1131835663019023 23
25 4 349.92836348534706 222.15195841624674 18.6714825 1.0409861685544444 24
26 4 349.61762320064594 219.12596952382722 17.82858 0.9467634994273708 25
27 4 349.2975607074038 216.13291910158605 16.8025275 1.1617460579949934 26
28 4 348.75438668974624 213.17715751350897 15.755355 0.9658926713535717 27
29 4 348.761844456579 210.1312812428686 14.939347499999998 0.9658926713535717 28
30 4 348.7693022234119 207.08540497222825 14.123422499999998 0.9658926713535717 29
31 4 348.77675999024467 204.03890722101846 13.307414999999999 0.9658926713535717 30
32 4 348.62760465358815 201.08873895806605 12.026684999999999 1.087242967335053 31
33 4 348.40946497372795 198.04410564856448 11.255804999999999 1.0515389086228943 32
34 4 347.80911474368537 195.05105522632329 10.4848425 0.7997584855409652 33
35 4 347.80911474368537 191.96167531582475 10.047015 0.9375780166116058 34
36 4 347.6717675378475 188.8816176138673 9.532545 1.1112010432855093 35
37 4 346.99994704232375 185.87862350251564 8.955622499999999 1.3063272976607303 36
38 4 346.75819110082625 182.81783169820963 8.322022500000001 1.3063272976607303 37
39 4 346.5158136787594 179.7570398939036 7.688405999999999 1.0342803932105942 38
40 4 346.2784081012477 176.67138886682147 7.31056425 1.0342803932105942 39
41 4 346.04038104316663 173.58635932030876 6.932730749999999 1.0340628750113032 40
42 4 345.4108212263622 170.55602006390345 6.56238825 0.9832568384626703 41
43 4 345.2952258404534 167.48031272593175 5.997222 1.0490529863452853 42
44 4 345.0764646800238 164.39901206283548 5.546747249999999 1.0500846440904932 43
45 4 344.696740052119 161.46935265867333 4.26750225 1.0010933308045145 44
46 4 344.4021582622223 160.333286177806 3.0459082499999997 1.0010933308045145 45
47 3 323.5676436535817 281.6382140777208 22.218817499999997 0.7811886461272263 1
48 3 315.2901439497133 276.73038202115134 21.3227025 1.0166800634851227 47
49 3 312.69981293644474 274.1375650856052 20.4095925 1.0166800634851227 48
50 3 310.45005327520863 272.00464377141674 20.1201825 0.8036178798769531 49
51 3 308.2002936139725 269.8723439377976 19.830855 0.8959015296274916 50
52 3 305.59256114476074 268.2024256478138 19.4865825 0.6320022354422188 51
53 3 302.7828474904932 266.87618611270943 19.42743 0.6320022354422188 52
54 3 299.9731338362257 265.5493250970357 19.368195 0.8566426020583522 53
55 3 297.2709363204647 264.01613253232034 19.35483 1.1138920541510209 54
56 3 294.9037168316116 262.0392028410518 18.844567499999997 0.9617722551784349 55
57 3 291.3544412997554 259.5607383302757 17.3419125 0.9617722551784349 56
58 3 292.9255441792043 260.60233976459386 18.266655 0.9349740130258103 57
59 3 294.5065907477636 254.69640991356437 16.7880075 0.9349740130258103 58
60 3 295.7296645083472 251.8400852165917 16.82934 0.794997944379344 59
61 3 296.8017184905661 249.02664267890776 15.806835 0.8928749192545027 60
62 3 297.5300937179055 246.0640448045673 15.0269625 0.9046146872105111 61
63 3 298.62452100062285 243.22387860239905 14.195775 1.0078736838166928 62
64 3 299.4722204972875 240.27681774229362 13.52703 1.3198445000452288 63
65 3 300.1782224241284 237.27320215037258 13.035989999999998 1.1878668863269695 64
66 3 300.4460805495408 234.18817260385987 12.698234999999999 0.9579750088993871 65
67 3 301.0532670658468 231.14788965834413 12.418312499999999 0.77220203709367 66
68 3 302.0426641323351 228.2176087736126 12.01926 0.9261303445232164 67
69 3 302.49510198686 225.15805993044535 11.6202075 0.8395891752339547 68
70 3 302.72629275867763 222.061222253114 11.4751725 0.8395891752339547 69
71 3 302.9581050110646 218.96438457578265 11.3301375 0.9605727976794886 70
72 3 303.67032174359963 215.94958233361237 11.001209999999999 1.049780118611486 71
73 3 303.8095333911457 212.86579574823847 10.530465 1.1565877692689546 72
74 3 303.8002111826047 209.8211624387369 9.7045575 0.7726432882979456 73
75 3 303.79213193520246 206.72494624197495 9.360615 0.9027191714738342 74
76 3 303.833149652783 203.62251523951898 9.1268925 0.9211833591907747 75
77 3 304.8648073979907 200.70217804389785 8.79681 1.0387426236989021 76
78 3 306.39862144327543 198.00370941155333 8.60475 0.8801283527760627 77
79 3 307.9324354885602 195.3052407792088 8.4126075 1.0080912020159838 78
80 3 308.9933028205298 192.38428210301828 8.3565075 0.8157553953973788 79
81 3 310.0498197885136 189.4757530382158 7.9856947499999995 0.8880522300359414 80
82 3 311.5015983986372 186.80090066750859 7.153195500000001 0.9172866760206226 81
83 3 312.605969370465 183.9812433241306 6.225053999999999 0.8891895394779474 82
84 3 314.2709158158936 180.08518163454795 4.31564925 0.8891895394779474 83
85 3 323.5676436535817 281.6382140777208 22.218817499999997 0.7811886461272263 1
86 3 313.73395660393004 278.5152742164746 15.229169999999998 0.9863891005324575 85
87 3 311.12063080959365 273.5832044176984 14.744564999999998 0.9863891005324575 86
88 3 309.223872111778 271.1358139353924 14.397652499999998 0.8555487962562042 87
89 3 308.0722686166757 268.2496581710884 14.395259999999999 0.7279526205522304 88
90 3 306.40483624896945 265.62825312934973 14.310944999999998 0.7281514943344393 89
91 3 304.5372871379157 263.15724638540644 13.9823475 1.106384568872642 90
92 3 302.0258841569613 261.4202081939272 13.21848 0.9604609311769962 91
93 3 299.5940306888903 259.73226696743075 11.9632425 0.8595759903459308 92
94 3 297.0416099903553 258.08161457509834 11.108542499999999 0.8920918537370558 93
95 3 294.6762549432104 256.2581905844722 9.9685575 0.9932626756300463 94
96 3 292.3885849672408 254.2066832248754 9.353767499999998 1.1063969984840298 95
97 3 290.25007032792763 251.99669832008104 8.762077499999998 1.1190130540428953 96
98 3 288.2178288659823 249.6506091705876 8.5670475 0.7238384191827878 97
99 3 286.4435018403389 247.1000529137608 8.50377 0.8059235727894355 98
100 3 284.9786721382579 244.35994508326633 8.5748025 1.3147856482102946 99
101 3 283.46909583517987 240.09037357147295 7.399532249999999 1.6880344485818912 100
102 3 282.55614087872794 237.20173188489136 5.34165225 1.6043210158834096 101
103 3 323.5676436535817 281.6382140777208 22.218817499999997 0.7811886461272263 1
104 3 314.20441739496755 283.3883033611575 17.828497499999997 0.7846565077044907 103
105 3 311.64764633244675 287.622450480495 17.154307499999998 0.7846565077044907 104
106 3 310.0417405411113 290.2674717838709 16.7746425 0.6815715256577414 105
107 3 309.37613485128156 293.25430740041804 16.06209 1.242961138804478 106
108 3 309.37613485128156 296.23617117241 14.900737499999998 0.8298443599057276 107
109 3 308.71115064202115 299.2385438031922 14.305994999999998 1.0490032678997332 108
110 3 307.5471175355308 302.10356922813656 13.901084999999998 1.0871808192781127 109
111 3 305.8921147792126 304.7330535172774 13.86 0.657569946067427 110
112 3 304.37943107328755 307.44146583873237 14.100075 0.7144416329734259 111
113 3 302.3850999260758 309.8130356915713 14.411512499999999 0.9013208401926791 112
114 3 300.3105977854111 312.062173872238 15.12918 0.6740018923224222 113
115 3 297.6139935947748 313.5854227478429 15.47271 0.6740018923224222 114
116 3 294.9180108847079 315.10867162344783 15.816239999999999 0.7814993864119274 115
117 3 292.5414691873137 317.09430204268796 16.1512725 0.8573448751017767 116
118 3 290.4806396191759 319.41677493054414 15.985117500000001 0.7534519683148044 117
119 3 287.9605359102498 321.2172041401024 15.645959999999999 0.847985377726579 118
120 3 285.8176709069509 323.44894086482583 15.26844 0.8683202219574203 119
121 3 283.7481406108414 325.76519894698805 15.398707499999999 1.1322816641996332 120
122 3 280.96577210162764 327.14675025276915 15.285847500000001 1.1678179231580532 121
123 3 277.96650687369237 327.9528105512839 15.17307 0.8597375752939753 122
124 3 274.9541905537998 328.6967227928584 14.946029999999999 0.8597375752939753 123
125 3 271.94187423390713 329.4406350344329 14.7190725 0.8597375752939753 124
126 3 268.9295579140144 330.1845472760073 14.492114999999998 0.652883982574134 125
127 3 265.912891230136 330.9297024787206 14.533694999999998 0.7207807347813288 126
128 3 262.87198680405083 331.53626751445717 14.266889999999998 0.8424977042987571 127
129 3 259.8950948766141 332.05209638706106 13.302795 0.9151985013074311 128
130 3 323.5676436535817 281.6382140777208 22.218817499999997 0.7811886461272263 1
131 3 323.0139044662443 287.49691140547577 26.234422499999997 1.9708826853282382 130
132 3 325.3282981066982 294.6315083422134 28.853549999999995 1.6882457519754879 131
133 3 327.4096365336263 298.24728229499567 31.4132775 1.095353288765752 132
134 3 329.5021616108036 300.3081118631335 32.76075 1.095353288765752 133
135 3 331.59468668798104 302.3695629118407 34.1082225 1.2433464567575072 134
136 3 333.6611095812434 304.56773968581643 35.094922499999996 1.1998117428708803 135
137 3 336.07494011280176 306.4029718072613 35.996317499999996 1.0924261152838675 136
138 3 338.701938479665 307.9411362165318 36.82206 1.034765148054728 137
139 3 341.0629431628241 309.90750073812046 37.438829999999996 1.1262097990365734 138
140 3 343.7607903145992 311.37233044020155 38.0799375 1.1262097990365734 139
141 3 346.45863746637434 312.83653866171323 38.721045000000004 1.1262097990365734 140
142 3 349.1564846181495 314.3013683637943 39.362069999999996 1.2389774483546094 141
143 3 351.803991843803 315.68105522786726 40.506015 0.7745201596175403 142
144 3 354.0947692226197 317.67041453052383 41.3974275 0.7745201596175403 143
145 3 356.3855466014363 319.659152352611 42.28884 0.7281825683629093 144
146 3 358.8546889036714 321.52980886651176 41.9579325 1.0385934683622455 145
147 3 361.30207938597744 323.4402401368542 41.7978 1.0441557194583957 146
148 3 363.7146669563969 325.3935535664854 41.995552499999995 0.6389441734024419 147
149 3 365.856288998557 327.52523191953514 42.959152499999995 0.605330153845183 148
150 3 368.4000089691204 329.22995312140546 43.65768 0.7895972782312386 149
151 3 372.7621810857547 331.49338535516847 44.6561775 0.7895972782312386 150
152 3 323.5676436535817 281.6382140777208 22.218817499999997 0.7811886461272263 1
153 3 319.86796982393014 286.14456968645646 18.809752500000002 1.2032236711968987 152
154 3 317.50137181564645 288.0742668544504 15.968865000000001 1.2032236711968987 153
155 3 316.1328716018227 290.25131328906645 13.653585 0.8819617204557993 154
156 3 315.336133511849 292.38112720040795 10.842149999999998 1.1885567297590058 155
157 3 315.0036414072188 294.6656897735306 8.08093275 0.9201641310569549 156
158 3 314.63261750728566 297.4082835263026 4.4043037499999995 0.9201641310569549 157
159 3 323.5676436535817 281.6382140777208 22.218817499999997 0.7811886461272263 1
160 3 313.2790328271276 279.4574387596884 21.964305 0.8902522712516252 159
161 3 309.63218484587526 279.6413970082314 22.970722499999997 0.8902522712516252 160
162 3 306.59376634206774 279.7942812283044 23.809334999999997 0.8902522712516252 161
163 3 303.5982299975489 279.469246890507 24.8180625 0.7328871762732843 162
164 3 300.82518369687614 278.72222724608554 26.394142499999997 1.0344668373814148 163
165 3 297.93032720460053 277.81362265361946 27.2839875 1.4909691748301352 164
166 3 295.3754205837879 276.07223409815435 26.8754475 0.8010698095424039 165
167 3 292.66638678176355 274.5763303676032 26.498092499999995 0.8010698095424039 166
168 3 289.9573529797392 273.0810481176214 26.12082 0.9889806745068649 167
169 3 287.08922015194787 271.90085651632654 25.869194999999998 0.9183804818227705 168
170 3 284.14713113639766 270.9040016830054 25.995337499999998 1.1416100875463608 169
171 3 281.2765123863287 269.72132415943287 26.167432499999997 1.0401285253686692 170
172 3 279.07025636495075 267.54241328310866 26.435309999999998 1.0401285253686692 171
173 3 276.8640003435728 265.3641238873538 26.7031875 1.0401285253686692 172
174 3 274.65774432219484 263.18521301102953 26.9709825 1.0401285253686692 173
175 3 272.45148830081695 261.0063021347053 27.238860000000003 0.7836807832105294 174
176 3 269.6436390882576 259.692492210989 27.524969999999996 0.7836807832105294 175
177 3 266.8357898756983 258.37930376784203 27.811079999999997 0.8434858584041068 176
178 3 264.3243868947439 256.5583656994935 28.05231 0.6812234965388763 177
179 3 261.806147627526 254.73991355342253 27.921217499999997 0.7374737028754728 178
180 3 259.3662149120528 252.83756153048228 27.538665 0.800802572897561 179
181 3 257.3234082804276 250.50203755066863 27.309149999999995 0.9452843756721935 180
182 3 254.930708088229 248.52386489826134 27.473737499999995 0.7098488915655433 181
183 3 252.69834988293618 246.36421991958858 27.6009525 0.9694288957934705 182
184 3 251.1197892366545 243.69744679628357 27.899684999999998 1.0004469910123361 183
185 3 249.35291997784392 241.16429199540002 27.439499999999995 1.2130927826390063 184
186 3 246.10630548328663 238.0270580810575 28.049999999999997 1.2330050200826541 185
187 3 242.37742206687318 236.78409694225303 28.049999999999997 1.242961138804478 186
188 3 239.43098268733718 234.66982004514662 28.049999999999997 1.242961138804478 187
189 4 350.2384822894787 225.17794730866623 19.5144675 1.1131835663019023 24
190 4 351.48952267568546 220.92702021395493 19.639207499999998 1.1330025816601397 189
191 4 352.519315979185 218.0004682126398 19.862865 1.1330025816601397 190
192 4 353.60566401450006 215.0913176672679 20.0198625 0.9203319308106935 191
193 4 355.6410128792925 212.75455072631544 20.325854999999997 1.2094881953364733 192
194 4 357.65088104073925 210.38546679575416 20.408685 1.0372262111095607 193
195 4 359.1573499409703 207.66773226575813 20.4666 0.9907891829638255 194
196 4 360.468673942409 204.85366824750483 20.63424 1.0647329411113038 195
197 4 361.3623630012094 201.89666369828893 21.081307499999998 1.2975892808549345 196
198 4 363.3032468194526 199.51515015633956 21.702945 1.1369054796359859 197
199 4 365.36594082929867 197.2119431661349 22.10967 1.324350234173395 198
200 4 366.4783910485287 194.33013776581672 22.560532499999997 0.9661101895528625 199
201 4 367.5038339880424 191.4240946232918 23.090925 0.9661101895528625 200
202 4 368.52927692755605 188.51805148076696 23.6214 0.9884337716057909 201
203 4 369.505622902087 185.65799790037786 24.579224999999997 0.9884337716057909 202
204 4 370.48196887661794 182.79732283941934 25.53705 0.9064729141130237 203
205 4 371.7019352343545 179.96212848180633 26.010682499999998 0.9064729141130237 204
206 4 372.92190159209105 177.12631264362392 26.484315000000002 1.141653591186219 205
207 4 373.7633862830617 174.15066367732598 26.8891425 0.8859329812942796 206
208 4 373.91067717801 171.04761119430063 26.968177499999996 0.8819057872045533 207
209 4 374.45136527338997 167.987440870564 27.021224999999998 0.8819057872045533 208
210 4 374.9926748493393 164.92789202739678 27.0742725 1.0027340395077364 209
211 4 376.4425890177548 162.17970494950006 27.110489999999995 1.0027340395077364 210
212 4 377.8931246667396 159.43213935217278 27.146707499999998 0.9546190138246151 211
213 4 379.10749769935154 156.5832724220329 26.800784999999998 0.9516669811199545 212
214 4 379.95084683203044 153.60078716947154 26.507167499999998 0.7334775828142164 213
215 4 381.3386129435056 150.82774086879877 26.240444999999998 0.7334775828142164 214
216 4 382.7257575744114 148.054694568126 25.973722499999997 0.8022195485957981 215
217 4 383.87922551122193 145.23503722474803 25.1587875 0.9799381322220624 216
218 4 385.6386370031997 142.71555499639135 24.5507625 0.8316652979740762 217
219 4 387.3887262866364 140.16499873956457 24.152782499999997 0.8883753999320305 218
220 4 388.63665926999613 137.32296809568814 23.952885 0.7262249045692922 219
221 4 389.54712830417037 134.37963611899912 23.416552499999998 0.9232591042925781 220
222 4 390.8466441747904 131.57613727042562 22.978725 0.7787089386553114 221
223 4 391.71298808853714 128.6315623325978 22.3379475 1.0912453022020034 222
224 4 392.6595029957368 125.75410729626545 21.417577499999997 1.0683250988024489 223
225 4 393.83720867475404 122.94625808370613 20.59497 0.70112951917683 224
226 4 395.2392688393255 120.20117840865643 20.068454999999997 0.9447685467995895 225
227 4 396.88308494539444 117.56982967780735 19.8462825 1.0859316433336141 226
228 4 398.68351415495266 115.04599708546488 19.5687525 1.0859316433336141 227
229 4 400.4845648450804 112.52216449312238 19.291305 1.0859316433336141 228
230 4 402.2856155352081 109.99833190077987 19.013775 1.043161350547352 229
231 4 403.98909377593964 107.41359421263597 18.655395 1.043161350547352 230
232 4 405.69319349724054 104.82885652449205 18.297015 0.9121221724888899 231
233 4 407.1542943159052 102.089370174567 18.1332525 0.9121221724888899 232
234 4 408.6160166151393 99.34988382464192 17.969489999999997 1.1878544567155813 233
235 4 409.1523543465334 96.3183016070978 18.5257875 0.9839342522833188 234
236 4 409.1492469436864 93.26186016677758 19.2715875 0.7120178587527571 235
237 4 408.79562449969654 90.23400683264988 20.069115 0.882135735015232 236
238 4 408.1710365274473 87.21982607104903 20.634157499999997 0.8314229205520093 237
239 4 407.24316603732973 84.25909263841676 20.8643325 0.8314229205520093 238
240 4 406.3159170277816 81.29835920578448 21.094424999999998 0.7254480538575394 239
241 4 405.0835210586569 78.45446412019984 20.79957 0.8152954997760212 240
242 4 404.24203636768635 75.4732218287773 20.470642499999997 0.8152954997760212 241
243 4 403.39993019614633 72.49260101792416 20.1416325 0.8226724741348258 242
244 4 402.49132560368025 69.5604556914844 19.502505 0.6755928825800919 243
245 4 401.79091700196386 66.54378900760592 19.166482499999997 0.6755928825800919 244
246 4 401.0898869196782 63.52650084315806 18.8305425 0.6060666083199246 245
247 4 400.9121434768291 60.424380580986785 18.8412675 0.6060666083199246 246
248 4 400.73440003398014 57.322073874644694 18.852075 0.4530879232004247 247
249 4 400.8792050066508 53.987644175630855 18.385785 0.4530879232004247 248
250 4 353.5348152295883 249.56857373542653 22.7110125 1.1384467514481034 16
251 4 355.5944018365873 249.36099922524616 23.48181 0.9035395258254452 250
252 4 358.1412292099976 247.74950010878615 24.4841025 0.9035395258254452 251
253 4 360.72472393700275 246.19890608812756 25.493737499999998 0.8599550934932662 252
254 4 362.7644231657809 244.10824545265845 26.902012499999998 1.057517551700544 253
255 4 364.80412239455904 242.0175848171893 28.310204999999996 1.0293147634610702 254
256 4 366.5243806106644 239.72370003552564 29.900475 1.1698874534541626 255
257 4 368.0681383450596 237.30862654282853 31.492807499999998 1.3125669625775287 256
258 4 369.74364996016806 234.92524855917094 32.928059999999995 0.9039559178069446 257
259 4 371.63730125513666 232.62452749124387 34.096095 0.7998517076263756 258
260 4 373.7633862830617 230.57923493734108 35.392995 0.7230180648311768 259
261 4 376.04919181732316 228.6395940802367 36.4782 0.7230180648311768 260
262 4 378.3349973515846 226.69933174256292 37.563404999999996 0.8439084651913004 261
263 4 381.0129571251388 225.12698590197525 37.700355 0.5918769639593328 262
264 4 383.91092102026147 224.3060100697949 38.71428 0.9230664453160635 263
265 4 386.825664890758 224.0710904145608 40.11149999999999 0.7452359951873068 264
266 4 389.4545276993294 224.66522583890938 42.1648425 0.605606712698567 265
267 4 391.4936054475382 225.452641720342 44.978917499999994 0.605606712698567 266
268 4 351.56410034401375 258.6223026704783 23.4408075 1.097845425849055 13
269 4 351.9146153851566 261.15048562680664 23.3970825 0.9363661295012713 268
270 4 357.78884972714656 259.16858409098285 22.809269999999998 0.9363661295012713 269
271 4 360.3611578039024 257.4402466274753 22.508805 1.0246350147734713 270
272 4 362.7712594520443 255.53851608510442 21.870254999999997 0.9322208541033584 271
273 4 365.1813611001862 253.63678554273358 21.231787499999996 0.9322208541033584 272
274 4 367.5150206382916 251.6250529395785 20.699167499999998 1.1138547653168567 273
275 4 369.84868017639707 249.61332033642344 20.166547499999997 1.1714846585175263 274
276 4 372.1947693258905 247.58232183561694 19.9396725 1.0117144337355988 275
277 4 374.26243518029173 245.264820792316 19.819387499999998 1.0683126691910607 276
278 4 376.7309560019574 243.38919243386002 19.5311325 0.9958231755759837 277
279 4 379.29953519529687 241.64283203383974 19.433535 1.0779829068509594 278
280 4 382.15213100885313 240.41975827325615 19.232152499999998 1.0565418272065823 279
281 4 384.8220115350052 238.93566267352358 18.475875 1.0565418272065823 280
282 4 387.4918920611572 237.45094559322163 17.719515 1.1367314650765532 281
283 4 390.32025013250677 236.2135777795418 17.24778 1.1367314650765532 282
284 4 393.147986723287 234.97620996586193 16.7759625 1.1367314650765532 283
285 4 395.97634479463653 233.73822067161265 16.304145 0.9972401512742206 284
286 4 398.9923899979456 233.0266254196471 15.99906 0.9972401512742206 285
287 4 402.00843520125466 232.31440868711212 15.693974999999998 0.9943129777923361 286
288 4 404.9063990963773 231.22992509350522 15.315135 0.8747525458507334 287
289 4 407.9267946636722 230.7184465848872 14.6238675 1.0103409616772199 288
290 4 410.9552694783693 230.73584804083043 13.698795 1.0103409616772199 289
291 4 413.983122812497 230.75324949677372 12.773805 1.0129698244857914 290
292 4 416.9345340365883 231.36540785763492 11.7700275 1.0136783123349098 291
293 4 419.8349838539885 232.40887373366127 11.248545 0.8853239303362654 292
294 4 422.8560009018528 233.0247609779389 10.738364999999998 0.8853239303362654 293
295 4 425.8776394302865 233.6412697027859 10.2281025 1.0354239174582942 294
296 4 428.93656679288426 234.14529044457115 9.9444675 1.0354239174582942 295
297 4 431.9954941554821 234.64931118635636 9.6608325 1.0354239174582942 296
298 4 435.05380003751054 235.15333192814154 9.3771975 1.060606310130473 297
299 4 438.1114844389695 235.65673118935737 9.6865725 1.0755653474359848 298
300 4 441.1554962679017 236.15826600886498 9.1905 1.1965178958530487 299
301 4 444.01679280942966 235.15022452529453 8.299665 0.8101931443012288 300
302 4 446.9302937187873 234.1359682360301 7.8058365 0.9422080468536524 301
303 4 449.80277691056443 233.0235180168001 7.26213675 1.0080041947362675 302
304 4 452.40367309351285 231.36975822162074 6.736842749999999 0.9919202776001376 303
305 4 454.78518663546225 229.46056991241707 5.962572 1.1423993678695017 304
306 4 457.3220703197622 227.9472647259226 4.6829227499999995 0.9854630944840482 305
307 4 460.1908246281229 225.87151962411912 3.130611 0.9854630944840482 306
308 4 342.1654496929437 270.7032634590884 23.862712499999997 1.45730978719131 8
309 4 345.12680460614536 270.8623624848554 24.506294999999998 0.9693170292909781 308
310 4 348.1863534493126 271.2346293459274 25.02885 0.9693170292909781 309
311 4 351.2471452536186 271.62491914351193 25.518404999999998 0.7118251997762424 310
312 4 354.2464104815538 272.3073048087156 26.10399 0.6525110942324928 311
313 4 356.899511032332 273.9119676389122 26.378384999999998 1.088684802256066 312
314 4 359.235656492715 275.9498024259821 26.6601225 0.6743499214412874 313
315 4 361.5289197938092 278.0392201003125 26.8940925 0.8736463104371974 314
316 4 363.88122374899666 280.06773267884137 26.995897499999995 0.9723933581095192 315
317 4 366.66856410276574 281.44058325665094 26.937322499999997 0.9448244800508359 316
318 4 369.69144559233825 282.1416133389366 26.719934999999996 0.9461855224978267 317
319 4 372.5993531765713 283.22174656855776 26.466825 0.7373866955957565 318
320 4 375.63093539411545 283.7966160952548 25.9856025 0.7373866955957565 319
321 4 378.663139092229 284.3714856219519 25.504379999999998 0.7373866955957565 320
322 4 381.6953427903425 284.94697662921834 25.023157499999996 0.7373866955957565 321
323 4 384.72754648845597 285.52184615591545 24.541852499999997 1.0725511666743839 322
324 4 387.82873452977316 285.63992746410185 24.327434999999998 1.0725511666743839 323
325 4 390.92930109052094 285.7580087722883 24.1131 1.0324345959194694 324
326 4 393.9969291810904 285.64676375036527 23.4693525 1.0324345959194694 325
327 4 397.06393579109044 285.53614020901165 22.825605 1.3559028026819469 326
328 4 400.13342832336815 285.9282944483045 22.4471775 1.0151139324502292 327
329 4 403.22342971443607 285.6144467607564 22.588499999999996 0.6891970922443069 328
330 4 406.31840295005924 285.82388571264494 22.3544475 1.172814626936047 329
331 4 409.3636577401302 286.33722866297114 21.8947575 0.7597724257056252 330
332 4 412.3573296429408 286.86113678297727 22.752675 0.6677560125999297 331
333 4 415.35783783201475 287.38690934469156 23.568352499999996 0.8142514124194253 332
334 4 418.43789553397227 287.508098055725 24.0905775 0.8142514124194253 333
335 4 421.5179532359298 287.6299082473278 24.61272 0.6555439194111756 334
336 4 424.4849014742561 286.7200606937229 24.825734999999998 0.8783260591247963 335
337 4 427.4182897618346 285.7934331647442 25.409339999999997 1.0652611995952956 336
338 4 430.2671566919745 284.6082697188941 25.893367499999997 0.8986919773841077 337
339 4 432.7568078529998 282.92157145353644 26.932042499999998 0.9916095373154364 338
340 4 434.8766780752309 280.81226640098527 28.053382499999998 0.9964073673112217 339
341 4 437.2588130977497 278.93974544537633 28.968967499999998 0.9978678466493168 340
342 4 439.86716704753087 277.3804506967461 29.8314225 0.8893449096202979 341
343 4 442.1902614159564 275.34012998739854 30.241365 1.6684888846741908 342
344 4 445.26721171506694 275.0219319358646 30.63291 1.6684888846741908 343
345 4 452.43785452482996 273.45145053698513 30.73125 1.5266483743195178 344
346 4 456.7882185106456 273.45145053698513 32.0374725 1.3848016491591508 345
347 4 459.27414078825456 273.45145053698513 33.343777499999995 1.242961138804478 346
348 4 462.01487009931844 273.4613942260956 34.65 1.242961138804478 347
349 4 464.2459853434725 271.58700882877844 37.5375 2.586452974515462 348
350 4 468.6790062450187 266.5194562658726 38.981249999999996 1.9398397308865964 349
351 4 469.09539822651817 260.6184982593983 39.39375 1.591400434845537 350
352 3 313.73395660393004 278.5152742164746 15.229169999999998 0.9863891005324575 86
353 3 316.33360982573964 279.0447756616053 13.956277499999999 1.242961138804478 352
354 3 318.8195321033486 279.0447756616053 13.6812225 1.242961138804478 353
355 3 322.8591558044631 278.73403537690416 12.753097499999999 1.242961138804478 354
356 3 326.27729893617544 277.1803339533986 11.8249725 1.242961138804478 355
357 3 327.8732610384004 277.74898867440163 11.549999999999999 1.242961138804478 356
358 3 331.55988377609447 277.1803339533986 10.3469025 1.242961138804478 357
359 3 336.8424686160135 277.1803339533986 9.405 1.242961138804478 358
360 3 340.57135203242694 277.8018145228008 8.841277499999999 1.242961138804478 359
361 3 342.3015539376428 277.69367690372485 8.621249999999998 1.242961138804478 360
362 3 345.54319658764484 277.1803339533986 7.425 1.0002605468415156 361
363 3 348.3398591499549 277.1803339533986 7.21875 0.8789040360543403 362
364 3 352.6902231357706 279.0447756616053 6.8062499999999995 0.8789040360543403 363
365 3 355.4868856980807 279.66625623100754 6.1875 0.8789040360543403 364
366 3 357.97280797568965 281.53069793921424 5.63749725 0.8789040360543403 365
367 3 360.4587302532986 282.1521785086165 5.08750275 0.7930962138369733 366
368 3 362.94465253090755 282.1521785086165 4.949999999999999 1.0860683690588826 367
369 3 364.6071130540585 282.3777759553095 4.949999999999999 1.18964432075546 368
370 3 363.7146669563969 325.3935535664854 41.995552499999995 0.6389441734024419 148
371 3 367.2216818095337 326.72911531013085 40.798725 0.9907581089353553 370
372 3 369.86608163234024 328.2144538710022 39.898815 0.6743188474128173 371
373 3 372.22646483492997 330.2274294352961 39.666825 1.1535487292845779 372
374 3 374.58684803751964 332.24102648015935 39.43483499999999 1.1535487292845779 373
375 3 376.5569414425248 334.6405629586214 39.263565 0.7495614999503465 374
376 3 378.20635087371835 337.27129020890106 39.1006275 0.9578631423968949 375
377 3 379.7774537531672 339.85043457192035 38.127705 0.764153863719911 376
378 3 381.0943710797305 342.5980001692476 37.3181325 0.8243629012835998 377
379 3 382.90971582295447 345.0255032733328 36.408899999999996 0.8243629012835998 378
380 3 384.724439085609 347.4523848968485 35.49975 0.8243629012835998 379
381 3 386.539783828833 349.87988800093365 34.5905175 0.721700526024044 380
382 3 388.38185223654114 352.34281549747476 33.999734999999994 0.721700526024044 381
383 3 390.22329916368005 354.8057429940158 33.40887 0.6957226382230304 382
384 3 392.5420431681198 356.8522785090574 33.010724999999994 0.8998665756602778 383
385 3 394.9397152048736 358.7975126912864 32.5455075 0.7136523526502849 384
386 3 397.7363777671837 360.1498544103057 32.4196125 0.888499696045911 385
387 3 400.24840222870756 361.97327840093186 32.24199 0.9354960567041083 386
388 3 402.1774779161321 364.34671269547897 31.512112499999997 0.9354960567041083 387
389 3 404.1059321229872 366.7201469900262 30.782234999999996 0.7104828017463336 388
390 3 406.2077794087056 369.00346660201 30.571034999999995 0.8752559451119492 389
391 3 408.29160375791133 371.2998373059512 30.303157499999998 0.8752559451119492 390
392 3 410.375428107117 373.5962080098925 30.035279999999997 0.8752559451119492 391
393 3 412.45863097575335 375.89257871383376 29.767402499999996 0.9404741160650202 392
394 3 414.9451747339317 377.7421048883748 29.456459999999996 1.0108443609384357 393
395 3 417.02899908313736 380.0260459809281 29.0445375 1.0108443609384357 394
396 3 419.1134449129125 382.3099870734813 28.632532499999996 1.0108443609384357 395
397 3 421.1972692621182 384.5939281660346 28.22061 1.078691394700078 396
398 3 423.65025306954885 386.5006305529606 28.29288 1.085272873930048 397
399 3 425.84221503783056 388.7025362103528 28.346587499999995 0.8276629631071257 398
400 3 428.2572885305276 390.6365837423325 27.965519999999994 0.8276629631071257 399
401 3 430.67298350379417 392.57063127431223 27.584535 0.7432348277538317 400
402 3 433.0420674343555 394.5804994357591 27.50814 0.7432348277538317 401
403 3 435.41177284548627 396.58974611663655 27.431744999999996 0.5982104724421109 402
404 3 437.76656272295133 398.6002357586528 27.083842499999996 0.9394611027368944 403
405 3 440.2158176469655 400.49885889817665 26.7825525 0.9468815807355573 404
406 3 442.44196104656436 402.66658312425164 26.71614 0.7456896760029704 405
407 3 444.13860300103244 405.2687222683388 26.812994999999997 0.7456896760029704 406
408 3 445.83524495550057 407.870861412426 26.90985 0.7456896760029704 407
409 3 447.53250839053806 410.47300055651317 27.006704999999997 0.8137107243240455 408
410 3 449.18875410799507 413.09813448166824 26.808787499999998 0.8137107243240455 409
411 3 450.844999825452 415.7226469262539 26.61087 0.8137107243240455 410
412 3 452.5018670234783 418.34778085140897 26.413034999999997 0.8389801242759405 411
413 3 454.61862984286245 420.60002643492265 25.988654999999998 0.9354898418984142 412
414 3 456.56883586964665 422.85910830469976 24.840419999999998 1.041769234071891 413
415 3 458.0610107167814 425.42955193974745 23.636992499999998 0.8647715679061334 414
416 3 458.9745871538027 428.3548609799238 22.955377499999997 0.8466740537251402 415
417 3 459.31391554469633 431.4224890704932 22.472504999999998 0.4691513314777644 416
418 3 459.27538374939337 434.519948228394 22.152735 0.9096611094340572 417
419 3 459.60725437345417 437.55836673220153 21.4073475 1.201862628749908 418
420 3 460.5059152768098 440.5041846311682 20.85732 0.8198695967668217 419
421 3 461.74017568764265 443.346836755614 20.556112499999998 0.8198695967668217 420
422 3 462.9738146179061 446.18948888005986 20.2549875 0.6260546663930394 421
423 3 463.78919712496185 449.1564371183861 19.677239999999998 0.6260546663930394 422
424 3 464.6045796320176 452.12338535671245 19.099574999999998 1.0595435783567952 423
425 3 465.97494428754953 454.7628133349637 17.903325 1.0754037624879402 424
426 3 467.84249339860327 457.0790714171259 16.713345 0.6755058753003755 425
427 3 470.2401654353571 458.9634005035535 15.923077499999998 0.8134310580678145 426
428 3 472.41037558370965 461.18146465575 15.698182499999998 0.8826204898593658 427
429 3 474.4078141337685 463.54371230004796 15.315877499999997 0.9561727152481208 428
430 3 475.40404748652026 466.48580131559817 15.441277499999998 0.9561727152481208 429
431 3 476.3996593587027 469.4278903311483 15.566677499999999 0.7304012539956753 430
432 3 476.9987666276064 472.45325774299846 15.066975000000001 0.9665390111457501 431
433 3 478.1112168468364 475.3338201821778 14.600272499999997 1.0075318695035218 432
434 3 479.36474315532075 478.14166939473716 14.007509999999998 0.860234759749497 433
435 3 481.1720086511425 480.6524508951222 13.619430000000001 1.0240570378439273 434
436 3 482.32796251023063 483.5323918537322 13.404022499999998 0.685909460032169 435
437 3 482.6989864101638 486.6155569585367 13.250654999999998 0.937397787246479 436
438 3 483.48080896647184 489.6098503419167 12.8816325 0.766652215608908 437
439 3 484.26387448391864 492.6072511281437 12.559964999999998 0.766652215608908 438
440 3 485.04694000136544 495.60465191437066 12.2382975 0.7961787574612083 439
441 3 485.60316511098046 498.64866374330285 11.8635825 0.7229869908027066 440
442 3 351.803991843803 315.68105522786726 40.506015 0.7745201596175403 143
443 3 355.3433236865488 316.10987682075483 42.10634999999999 1.0937125800625302 442
444 3 358.3860925543421 316.34417499541945 42.883582499999996 1.0937125800625302 443
445 3 361.48044430939586 316.51508215200505 43.1779425 0.6570914060289872 444
446 3 363.7034803061477 316.4150237803313 45.426892499999994 0.9047079092959213 445
447 3 336.07494011280176 306.4029718072613 35.996317499999996 1.0924261152838675 137
448 3 334.7642375919324 308.1356596347547 36.3482625 0.9966559595389826 447
449 3 334.12162668317046 311.1336819015511 37.0206375 0.9966559595389826 448
450 3 332.84697003532654 313.8831119405866 37.9299525 0.889643220293611 449
451 3 331.51451569452814 316.6058183151378 38.839185 0.6979786126899605 450
452 3 329.92352543685837 319.20547153694736 39.6438075 1.0403895472078182 451
453 3 327.8707751161228 321.4508808341977 40.48126499999999 1.0244734298254268 452
454 3 325.4028757750265 323.2612537328664 41.196045 0.8135304949589188 453
455 3 322.8137877228968 324.95665272619567 41.5611075 0.6955610532749859 454
456 3 320.2035693314073 326.6296784190265 41.842845 0.8021822597616339 455
457 3 317.66855008881566 328.4108417309333 41.52588 0.8790718358080789 456
458 3 315.48715329021377 330.62331255800535 41.445524999999996 0.6054886313903806 457
459 3 313.08202348662707 332.57786894877535 41.150752499999996 0.6054886313903806 458
460 3 310.676272202471 334.5324253395454 40.8558975 0.6664011849586328 459
461 3 308.6987210306331 336.912695920356 40.482749999999996 0.8991332285883833 460
462 3 307.002079076165 339.474438827432 39.86664 0.7599277958479757 461
463 3 306.3271511777942 342.5035351226985 39.649252499999996 0.8576307561637017 462
464 3 306.2221209615652 345.5929150331971 39.2278425 1.2440052261610737 463
465 3 307.9697243227243 348.1565223819813 38.99577 0.6405786672999697 464
466 3 310.22196990623803 350.2788785264899 38.6292225 0.9347689244379076 465
467 3 312.6128056567284 352.16445057405633 37.80612 0.6883953823097779 466
468 3 314.9160126469331 353.9810382784191 36.444292499999996 0.7427127840755338 467
469 3 316.8109069030405 356.20469575574026 35.0403075 0.8740564876130028 468
470 3 318.46901706220575 358.75960237655283 34.21935 0.6928762572151682 469
471 3 319.58395320371335 361.6308426071912 33.6780675 0.7738489606025859 470
472 3 320.59137320671437 364.55180128338174 33.234629999999996 0.8361213136566902 471
473 3 320.85985281269615 367.64242415501906 33.462082499999994 1.075055733369075 472
474 3 322.98158747663535 372.13883607464425 33.41778 1.075055733369075 473
475 3 326.8987795055777 372.88834164134335 34.2375 0.9442900067611499 474
476 3 328.7632212137844 374.13130278014785 34.44375 0.9442900067611499 475
477 3 331.8706240607956 375.37426391895235 35.124375 0.9116001288105922 476
478 3 335.59950747720904 377.8601861965613 35.8737225 0.8789040360543403 477
479 3 337.46394918541574 379.724627904768 36.148777499999994 0.8789040360543403 478
480 3 338.86600934998717 380.32870701822696 36.3 0.8789040360543403 479
481 3 333.6611095812434 304.56773968581643 35.094922499999996 1.1998117428708803 136
482 3 332.13661774449974 306.73546391189143 35.9172 0.7548627292073475 481
483 3 327.8900410137743 310.3568311897983 36.4122 0.7548627292073475 482
484 3 326.26797672763445 313.0018524931742 36.6333 0.6664322589871029 483
485 3 324.3308217928077 315.4100896996079 37.0569375 0.6664322589871029 484
486 3 322.39366685798086 317.81894838661094 37.4804925 0.6664322589871029 485
487 3 320.4565119231541 320.2271855930446 37.90413 0.6664322589871029 486
488 3 318.51873550775787 322.6360442800477 38.3277675 1.1196096753895215 487
489 3 315.8619060735633 324.1791805338735 38.9435475 1.041992967076876 488
490 3 313.1118545539584 325.51722819979653 39.673094999999996 0.8175017557973991 489
491 3 310.17722330524106 326.3164522120478 40.519214999999996 0.7887831386853217 490
492 3 307.4215784605115 327.3505958795331 41.8417725 0.6814472295438609 491
493 3 304.828140044396 328.74830568011873 43.1548425 0.5183216311677307 492
494 3 302.1284284509126 330.5201467834845 44.8762875 0.5183216311677307 493
495 3 327.4096365336263 298.24728229499567 31.4132775 1.095353288765752 133
496 3 323.7745966831926 300.70710238868975 31.897635 0.911575269587816 495
497 3 321.53975255562216 302.79527710188125 32.625944999999994 0.911575269587816 496
498 3 318.92518380014695 304.41236954346584 33.225555 0.9077407344746042 497
499 3 316.5790946506535 306.4495828499664 33.3013725 0.6146753571672844 498
500 3 314.4629533118389 308.62538632344365 34.185359999999996 0.7528367025510961 499
501 3 311.9733021508135 310.33632233100803 35.151847499999995 0.7528367025510961 500
502 3 309.48365098978815 312.04725833857236 36.118335 0.7528367025510961 501
503 3 306.99399982876275 313.75819434613675 37.084905 0.667035095139423 502
504 3 304.6329951456037 315.6611678496464 37.98498 0.7669256670594449 503
505 3 301.96062869717406 317.0967879649656 38.878125 0.8465684020283418 504
506 3 299.09311734995214 318.2937595416343 38.816002499999996 0.7038391744594237 505
507 3 296.3934057564688 319.82757358691896 38.978939999999994 0.7581192873910152 506
508 3 293.906240517721 321.6808286448765 39.230399999999996 0.9459555746871479 507
509 3 291.7888562177676 323.9486112426253 39.461729999999996 0.9459555746871479 508
510 3 289.6714719178142 326.2157723598046 39.6929775 0.6592044399649548 509
511 3 287.3576997579296 328.2554715885828 40.1952375 0.8692151539773594 510
512 3 285.0370913117817 330.1273710636224 41.35758 0.7194942700026661 511
513 3 282.95948176827 332.27396495033764 42.49212 0.7194942700026661 512
514 3 280.6320370358586 334.67847327335494 43.762785 0.7194942700026661 513
515 3 325.3282981066982 294.6315083422134 28.853549999999995 1.6882457519754879 132
516 3 324.52099484704473 296.20882602735634 29.060377499999998 1.1793277433033826 515
517 3 321.82749805925545 297.02234409270386 30.810367499999998 1.1793277433033826 516
518 3 318.81145285594636 297.0329092623837 31.803997499999998 0.8862747956074508 517
519 3 315.8097017057335 297.39026058979 32.759429999999995 0.7956318545601343 518
520 3 312.8875000684042 298.3069444296583 33.4564725 0.7401460693239025 519
521 3 309.8006060801833 298.4728797416887 33.8760675 0.939883709524088 520
522 3 306.83055043901 298.5288129929349 35.0870025 0.7184253234232942 521
523 3 303.7772164015368 298.49214563934015 35.85153 0.7184253234232942 522
524 3 300.72388236406357 298.4554782857454 36.615975 0.7184253234232942 523
525 3 297.6705483265904 298.4188109321507 37.38042 0.7018380070259485 524
526 3 294.6445594341709 297.99433970324895 38.12853 1.222756805493211 525
527 3 291.63721495883345 297.45054420502197 38.874495 0.9069514541514634 526
528 3 288.85049608563384 296.43380199347996 40.10424 0.8667478761168325 527
529 3 286.1340045167766 295.02428406207565 40.8164625 0.913477000130187 528
530 3 283.19564438464283 294.170369759717 41.5376775 0.9356017084009065 529
531 3 280.3001664117978 293.2524429587099 42.4067325 0.8180673031155551 530
532 3 277.25118273831043 293.04921881251533 43.15707 0.8330884884780073 531
533 3 274.19784870083726 292.7490436974941 43.810469999999995 1.1085038176143034 532
534 3 271.1078473097693 292.4227663985579 43.822185 0.581074388701983 533
535 3 268.0302755300894 292.8459946663208 43.9113675 0.8288934946345421 534
536 3 262.48418292874385 293.22323337194797 44.735625 0.8288934946345421 535
537 4 372.1947693258905 247.58232183561694 19.9396725 1.0117144337355988 276
538 4 372.88834164134335 249.83518889970006 20.625 0.8789040360543403 537
539 4 375.37426391895235 251.07815003850453 20.625 0.8789040360543403 538
540 4 377.8601861965613 253.56407231611348 20.625 0.8789040360543403 539
541 4 380.34610847417025 254.80703345491796 20.625 0.8789040360543403 540
542 4 382.85813293569413 256.8268453054752 20.625 0.8789040360543403 541
543 4 385.31795302938815 257.29295573252693 21.45 0.7930962138369733 542
544 4 387.8038753069971 259.15739744073363 21.45 0.707288391619606 543
545 4 390.28979758460605 259.7788780101359 21.65625 0.621480569402239 544
546 4 392.775719862215 261.6433197183426 21.862499999999997 0.621480569402239 545
547 4 395.26164213982395 262.26480028774483 22.068749999999998 0.621480569402239 546
548 4 397.74756441743295 263.50776142654934 21.862499999999997 0.621480569402239 547
549 4 400.8549672644441 264.12924199595153 21.65625 0.621480569402239 548
550 4 403.34088954205305 264.7507225653538 21.45 0.707288391619606 549
551 4 406.44829238906425 265.68294341945716 21.037499999999998 0.8360032323485038 550
552 4 408.09335145627205 266.1210872208857 20.625 0.8789040360543403 551
553 4 410.1771758054777 268.47960598176724 21.5187225 0.8789040360543403 552
554 4 413.2845786524889 269.1010865511695 21.793777499999997 0.8789040360543403 553
555 4 415.1490203606956 269.7225671205717 22.3437225 0.8789040360543403 554
556 4 417.63494263830455 271.58700882877844 22.893749999999997 0.8789040360543403 555
557 4 420.74234548531575 271.58700882877844 23.5812225 0.8789040360543403 556
558 4 422.76215733587304 272.20848939818063 24.853125 0.8789040360543403 557
559 4 425.4034497558326 272.8299699675829 26.0562225 0.8789040360543403 558
560 4 429.4430734569471 272.20848939818063 27.018749999999997 0.7501954101311366 559
561 4 432.2297923301468 272.412956505514 27.6375 0.621480569402239 560
562 4 432.87364620004746 272.85110030694256 27.6375 0.621480569402239 561
563 4 435.3471388662684 271.89774911347956 28.187527499999998 1.1393789723022067 562
564 4 440.63904591472846 274.0468289224725 29.286014999999995 1.1967105548295633 563
565 4 444.35860712260086 274.3836713910885 29.7 1.242961138804478 564
566 4 448.3982308237154 274.0729311063874 29.7 0.9699198654432982 565
567 4 450.57341281662326 273.45145053698513 29.7 0.8789040360543403 566
568 4 453.836185805985 272.8815528548433 29.7 0.8467299869763865 567
569 4 456.7882185106456 272.20848939818063 29.7 0.6643875879137695 568
570 4 458.9634005035535 272.8299699675829 29.7 0.6643875879137695 569
571 4 463.31376448936913 272.20848939818063 29.631277499999996 1.2769809851735563 570
572 4 468.4409791869376 271.58700882877844 28.978125 1.6572835900078684 571
573 4 473.27796245859525 269.6330739185778 29.49375 1.3194716117035876 572
574 4 400.13342832336815 285.9282944483045 22.4471775 1.0151139324502292 328
575 4 405.13758986819494 288.4993595639216 21.714577499999997 0.8611110473523542 574
576 4 407.9870782789042 289.6764437623694 21.197219999999998 0.6430459451604966 575
577 4 410.874477004347 290.77832881191955 21.62457 1.0341250230682435 576
578 4 413.97628652623365 290.79697322900165 21.866625 1.340925120959353 577
579 4 418.58083606493483 291.0368647287909 21.762179999999997 1.6511122879537043 578
580 4 423.0871916736704 292.2288644609044 21.743039999999997 1.125053845177485 579
581 4 426.03052365035944 293.184701576645 21.3680775 1.0161704494182129 580
582 4 428.9744771076178 294.13743128953865 20.9931975 1.1378936337413355 581
583 4 432.0588851735611 294.48608188897333 20.7973425 1.3108641058173665 582
584 4 435.13459251153284 294.3972101675488 20.223142499999998 0.7355906167501841 583
585 4 438.1587169622441 293.78132292327115 19.743899999999996 1.0375555958113438 584
586 4 441.15301034562407 293.29035327344343 18.8531475 1.1048930155060765 585
587 4 443.9757750918491 292.82735024923875 17.24085 1.1048930155060765 586
588 4 446.7979183575046 292.36434722503407 15.6285525 0.9229110751737128 587
589 4 449.4522618694216 292.345702807952 13.484129999999999 0.9229110751737128 588
590 4 452.05377953293936 292.32830135200874 11.382525 0.9229110751737128 589
591 4 453.0593350942322 292.71734818845454 16.156222500000002 0.822436311518453 590
592 4 455.8951509324146 292.71734818845454 17.7875775 0.6390373954878522 591
593 4 459.27414078825456 292.0958676190523 17.8062225 0.621480569402239 592
594 4 461.07021963382704 291.4973818307179 17.40882 0.621480569402239 593
595 4 465.48894648227696 290.2314259108456 17.325 0.621480569402239 594
596 4 468.59634932928816 290.2314259108456 17.325 0.8286386876010872 595
597 4 471.70375217629936 288.67772448734 17.2150275 1.346543305306749 596
598 4 474.81115502331056 287.1240230638344 16.692472499999997 1.4501192570033263 597
599 4 478.20878929623257 285.83942272687995 16.1113425 1.6115488349055578 598
600 4 484.75484413374636 285.43359591506027 15.979177499999999 1.780361601972288 599
601 4 488.1089747668103 285.80959165954863 17.325 1.5537014235055975 600
602 4 356.899511032332 273.9119676389122 26.378384999999998 1.088684802256066 313
603 4 357.50296866522154 275.9709327653418 27.682544999999998 1.0302780583436437 602
604 4 357.62353589568556 278.5500771283611 29.977364999999995 1.0302780583436437 603
605 4 357.7298090730534 280.83463970148375 32.769825 0.9633881046588807 604
606 4 359.11136037883455 282.6300970664868 35.593469999999996 1.1843617359155407 605
607 4 360.694271389102 284.0396149978911 38.609505 0.8069738749517252 606
608 4 360.93664881116894 284.27764205597214 44.532345 0.8069738749517252 607
609 3 456.56883586964665 422.85910830469976 24.840419999999998 1.041769234071891 414
610 3 458.42209092760413 422.2848602585721 25.22157 1.111698227741031 609
611 3 461.47915384849375 422.7459988410686 25.6367925 1.111698227741031 610
612 3 464.55672562817364 422.8553794212834 26.185335 0.5896327976232212 611
613 3 467.6367833301311 423.2462906994374 26.3662575 0.5813105513183559 612
614 3 470.71621955151915 423.6372019775914 26.5472625 1.0133986460786788 613
615 3 473.6440145139731 424.5339984392388 27.248925 1.0965962499045565 614
616 3 476.3462120297341 425.9453808123513 28.047359999999998 0.7819717116446732 615
617 3 478.768743289264 427.771290725255 28.942567499999996 0.8408507807898413 616
618 3 481.2074330435984 430.47286676044666 30.020264999999995 0.8408507807898413 617
619 3 440.2158176469655 400.49885889817665 26.7825525 0.9468815807355573 405
620 3 443.71288881099196 401.57712768608957 26.2743525 0.8783509183475723 619
621 3 446.7469569508136 402.03018702118374 25.615177499999998 0.8783509183475723 620
622 3 449.81334208024435 401.87295243712504 24.980339999999998 0.860775447844877 621
623 3 452.8685405594257 401.49260632865077 24.427012499999996 0.7570938444515015 622
624 3 455.92746792202354 401.4957137314978 23.69829 0.5610968957985479 623
625 3 459.0336278078959 401.45966785847247 23.7965475 0.5651520565138975 624
626 3 462.0888262870773 401.16819347142285 23.151562499999997 0.6101540860248831 625
627 3 465.1800706392841 401.34282951142484 22.8001125 0.6101540860248831 626
628 3 468.2713149914908 401.5180870319963 22.448662499999998 0.5008238457362106 627
629 3 471.36939562996093 401.5075218623164 22.1349975 0.5008238457362106 628
630 3 474.4680977490005 401.49633521206727 21.821332499999997 0.9436063781348074 629
631 3 477.46301261294997 401.157628301743 20.8181325 0.7320854663387554 630
632 3 480.4908659470776 401.5379744102172 20.0413125 0.8564437282761433 631
633 3 483.5118829949419 402.0705832581949 19.38222 0.8769339426493353 632
634 3 486.4017676426623 403.0985121199862 18.723209999999998 0.9206613155124768 633
635 3 489.43645726305346 403.5372774019842 18.053392499999998 0.9206613155124768 634
636 3 492.4711468834446 403.9766641645516 17.3836575 0.9206613155124768 635
637 3 495.5058365038357 404.4154294465496 16.713839999999998 0.5572412303459765 636
638 3 498.39758559326435 405.4607597642841 16.1197575 0.5572412303459765 637
639 3 501.289334682693 406.50609008201866 15.525674999999998 0.6601988088759985 638
640 3 504.2985435997386 407.0125967460815 14.744482499999998 0.8777480821952521 639
641 3 507.2337963290253 407.95973313385053 14.245604999999998 0.9928649280656289 640
642 3 510.3362273314814 407.98956420118185 14.005447499999997 0.8442005610589194 641
643 3 513.3876969272463 408.5712700141423 14.091824999999998 0.8442005610589194 642
644 3 516.4397880035807 409.1529758271028 14.17812 0.8211312023227082 643
645 3 519.5235745889547 409.3978391714473 13.788554999999999 0.982896379732417 644
646 3 522.5806375098442 409.82106743921025 13.311952499999999 1.182223842756797 645
647 3 525.5879819851816 410.52458344377357 12.8565525 0.8052150849403168 646
648 3 528.3349261019396 411.95647467567636 13.184655 1.0989330168455091 647
649 3 531.1378034699437 413.24542537661654 13.680727499999998 1.3913644839720385 648
650 3 532.4360763794249 413.96323543427616 13.881532499999999 1.3913644839720385 649
651 3 309.8006060801833 298.4728797416887 33.8760675 0.939883709524088 521
652 3 311.8160675667547 298.5748025550707 33.6665175 0.7414263192968711 651
653 3 305.7000772832673 297.6239372838852 32.928059999999995 0.7414263192968711 652
654 3 302.73810088949625 296.68425866294905 32.85546 0.6406905338024621 653
655 3 299.7767459762946 295.74520152258225 32.78286 0.6406905338024621 654
656 3 296.75759337013847 295.02987738720026 32.560027500000004 1.0372075666924787 655
657 3 293.68064307102804 294.627779458797 32.77791 0.8840498951689909 656
658 3 290.59561352451533 294.4835959666957 32.32449 0.8898296644644317 657
659 3 287.49691140547577 294.25240519487807 32.382405 0.8919613428174813 658
660 3 284.4006952087138 294.02183590362984 32.204947499999996 0.8919613428174813 659
661 3 281.3051004925212 293.7912666123816 32.02748999999999 1.184442528389563 660
662 3 278.23374351853533 293.9242634542337 31.423012500000002 0.7077482872409638 661
663 3 275.3643677296052 295.0336062706167 30.8433675 0.8413976836909153 662
664 3 272.7174819845211 296.6444839065073 30.5381175 0.6883456638642259 663
665 3 269.7642063187217 297.5400374070159 30.052769999999995 0.924874953773024 664
666 3 266.82584618658785 298.5362707597677 29.8263075 0.7681810578096375 665
667 3 263.90302306868915 299.52691078739485 29.34195 0.8498933230746438 666
668 3 260.8372594198279 300.00793674811223 29.126542500000003 0.4797935647482083 667
669 3 257.9467532915381 301.12411585075864 29.434019999999997 0.7791439750538929 668
670 3 255.02206573193115 302.1725535713402 29.347642499999996 0.6073170272255619 669
671 3 251.75307793687537 302.8549392365439 28.906432499999998 0.6073170272255619 670
