# Supplementary material for: Cross-Regional Gradient of Dendritic Morphology in Isochronically-Sourced Mouse Supragranular Pyramidal Neurons
Source: Front Neuroanat. 2018 Dec 4;12:103. doi: 10.3389/fnana.2018.00103 (PMC6288488; doi:10.3389/fnana.2018.00103)
Supplement: Supplementary file 3 [file Data_Sheet_1.ZIP › SWC reconstructions/X041.S6.Z5.C02-exported-000.swc-000.swc]

# Exported from "Simple Neurite Tracer" version 3.1.6-SNAPSHOT-b9f15e3b69824d8d9ebdf26f302be1ac12e484dc on 2018-06-23T11:45:40.847
# https://imagej.net/Simple_Neurite_Tracer
#
# All positions and radii in microns
# Voxel separation (x,y,z): 0.621480569402239, 0.621480569402239, 0.825
#
1 1 376.9037276002512 358.6558151214627 24.820125 0.6912044744834761 -1
2 1 382.995480141532 353.23215419228933 22.557315 0.621480569402239 1
3 1 376.9037276002512 358.6558151214627 24.820125 0.6912044744834761 1
4 1 376.9037276002512 358.6558151214627 24.820125 0.6912044744834761 3
5 1 372.42968898112446 363.64754705490145 23.546407499999997 0.621480569402239 4
6 4 376.9037276002512 358.6558151214627 24.820125 0.6912044744834761 1
7 4 376.9037276002512 358.6558151214627 24.820125 0.6912044744834761 6
8 4 383.80837672631014 353.0898351418963 28.049999999999997 1.7892736333375159 7
9 4 389.02570610644193 349.4423656800745 28.0556925 1.8207329797606575 8
10 4 392.43576999075196 346.3989753317117 29.27199 1.7630595829201294 9
11 4 393.52833283176113 343.52152029537933 28.707194999999995 1.2224025615686518 10
12 4 394.5264306262211 340.5980756969112 28.258972500000002 1.3272711928495857 11
13 4 395.28215099861427 337.62926301687673 27.56886 1.394223294591289 12
14 4 395.44560038836704 334.5666067708625 26.9061375 1.394223294591289 13
15 4 395.6090497781198 331.5039505248483 26.2434975 1.3799727451348955 14
16 4 395.1783637435241 328.49163420495563 25.4072775 1.165549519079735 15
17 4 394.88999675932143 325.4637808708279 24.561982499999996 1.165549519079735 16
18 4 394.6016297751188 322.4359275367002 23.7166875 1.1554939634668067 17
19 4 395.22870366964565 319.42112529452993 23.16765 1.207716975713677 18
20 4 396.05340838524245 316.48152220125735 22.3983375 1.4007612701814003 19
21 4 396.88743530938024 313.5220317297639 21.802439999999997 1.4007612701814003 20
22 4 397.721462233518 310.5625412582704 21.206542499999998 1.4007612701814003 21
23 4 398.5561106382253 307.603050786777 20.610645 1.4007612701814003 22
24 4 399.39013756236307 304.6435603152835 20.0147475 1.403937035891046 23
25 4 400.7828755183935 301.9183680184547 19.301535 1.4046828125743285 24
26 4 401.6125520785455 298.96198494980825 18.66876 1.4046828125743285 25
27 4 402.44222863869743 296.0056018811618 18.0359025 1.4587143332781594 26
28 4 402.7890147964239 292.9205723346491 17.8514325 1.1192305722421863 27
29 4 402.6460742654613 289.8964478839378 16.923225000000002 1.161659050715277 28
30 4 402.62867280951815 286.8381420019094 16.1915325 1.2369824957268283 29
31 4 403.1960845693824 283.8519278659316 15.333202499999999 1.2369824957268283 30
32 4 403.15879573521823 280.8128878815547 14.4748725 1.2369824957268283 31
33 4 403.1215069010541 277.7738478971777 13.616459999999998 1.114743482531102 32
34 4 402.67839125507027 274.736672354509 12.970732499999999 1.0882000474119324 33
35 4 403.0494151550034 271.6597220553985 12.671422499999998 1.1576318566255506 34
36 4 403.64044317650496 268.62254651272974 12.2939025 0.8577239782491121 35
37 4 404.4576901252689 265.6450331047236 11.8310775 0.8577239782491121 36
38 4 405.27493707403283 262.6675196967175 11.368252499999999 0.9927654911745246 37
39 4 405.62420915403686 259.581247189066 11.240625 1.0755094141847388 38
40 4 405.4110413187319 256.48254507002645 11.37048 1.0755094141847388 39
41 4 405.197873483427 253.38384295098683 11.5004175 1.1212938877326015 40
42 4 404.3346369725273 250.39887177614787 11.475337499999998 1.1945913060879016 41
43 4 402.99907522888185 247.59599440814378 11.305634999999999 1.2114769331585604 42
44 4 402.2396259730723 244.58367808825113 11.248875 1.0869073678275756 43
45 4 401.6834008634573 241.54277366216598 11.669955 1.3127658363597374 44
46 4 402.0749336221807 238.47763149387416 12.1054725 1.1959585633405865 45
47 4 402.95432862788493 235.57096687077987 12.982694999999998 1.1959585633405865 46
48 4 403.83372363358905 232.66492372825502 13.8599175 1.25245114709925 47
49 4 404.4844137897532 229.62899114672507 14.027145 0.893247807596144 48
50 4 404.5857151225658 226.5520408476146 14.5865775 0.9236382074399134 49
51 4 405.1543698435688 223.51051494096 14.962529999999997 1.1124129303958437 50
52 4 405.6279380374533 220.4522090589316 15.338482499999998 0.8965602990310579 51
53 4 407.22762902309466 217.81464552238847 15.838845 0.7841158196091108 52
54 4 409.2940519163571 215.5052237264898 16.137082499999998 0.8301053817448766 53
55 4 411.7650586603004 213.62586648461743 16.315199999999997 0.9561105671911805 54
56 4 414.1241989017513 211.65701604075113 16.92768 0.9561105671911805 55
57 4 416.4833391432023 209.6875441163154 17.5400775 1.0466043529018405 56
58 4 418.9835554739074 207.87717121764672 18.01107 1.052881306652803 57
59 4 421.43964668418505 205.97606215584526 18.1527225 1.0498422666684262 58
60 4 423.11018645473825 203.36708672549466 18.4751325 1.0518745081303715 59
61 4 424.69061154272816 200.69223435478742 18.5615925 1.2714808821343466 60
62 4 425.50475108864515 197.6954550491298 18.70176 1.355157025998664 61
63 4 427.45557859599876 195.2952970900984 18.3086475 0.7472558070378641 62
64 4 429.6177094969491 193.09712031612264 17.792445 0.7515129489382694 63
65 4 431.5498925872207 190.8616547079828 16.5165825 0.8120700156208236 64
66 4 433.8220255489553 189.0506603287447 15.05262 0.5835323443539688 65
67 4 436.48942015282967 187.6933467651702 13.944727499999999 0.5835323443539688 66
68 4 439.1574362372735 186.3366546821651 12.8369175 0.941263396388161 67
69 4 441.95782768299995 185.45725967646092 11.48136 1.032577536450432 68
70 4 444.7694057789757 185.06634839830693 9.80331 1.032577536450432 69
71 4 447.5809838749514 184.6754371201529 8.12518575 0.814145760722627 70
72 4 450.5410958270143 184.50763736641431 6.889921499999999 0.814145760722627 71
73 4 453.5689491611421 184.14282827217522 6.0995715 0.8145994415382907 72
74 4 456.611096548366 184.1658230532431 5.2614375 0.8591658131701252 73
75 4 459.5973106843437 183.5928179682542 4.4090887500000004 1.0743969639655087 74
76 4 461.9098398830895 181.74702067712957 3.1478782499999998 0.7660742386793639 75
77 4 462.61770625163865 180.8974567387567 1.81972725 0.7660742386793639 76
78 3 376.9037276002512 358.6558151214627 24.820125 0.6912044744834761 1
79 3 376.9037276002512 358.6558151214627 24.820125 0.6912044744834761 78
80 3 382.5685229903527 353.580804791724 16.4919975 1.0965154574305342 79
81 3 386.69701841289174 352.29620445476957 15.85056 1.0965154574305342 80
82 3 389.71741398018656 351.8704902647291 15.064334999999998 0.9813488931146055 81
83 3 392.8018220461299 352.13275506501674 14.705954999999998 0.6896694174770527 82
84 3 395.88623011207324 352.3950198653045 14.3476575 0.6896694174770527 83
85 3 398.97125965858595 352.6579061461617 13.9892775 0.6896694174770527 84
86 3 401.97922561449275 353.43599981905334 13.987379999999998 0.621480569402239 85
87 3 404.8026118412871 354.7268149617018 13.815532499999998 0.8983439482652423 86
88 3 407.46689904231454 356.3196696610797 13.6226475 0.6527161828203955 87
89 3 410.53949897743917 356.66707729937553 13.216747499999999 0.6527161828203955 88
90 3 413.6127203931333 357.01510641824075 12.8108475 0.7551672546863545 89
91 3 416.6840773671192 357.38364439589634 12.4219425 0.9336129705788194 90
92 3 419.6603478139865 358.2381801788244 12.0810525 0.9336129705788194 91
93 3 422.63661826085377 359.09333744232185 11.740162499999999 0.9184985631309569 92
94 3 425.6371264499278 359.90126218254477 11.7096375 0.8257052993135088 93
95 3 428.65690053665327 360.57556860034623 11.330632499999998 0.8152768553589391 94
96 3 431.61949841099374 361.51400426014357 11.336902499999999 0.6479121380189161 95
97 3 434.6896124238408 361.9919228180139 11.3405325 0.8559465438206216 96
98 3 437.4266128514883 363.4623458452196 11.262239999999998 0.9647180730774014 97
99 3 440.1803932545096 364.8277386561963 10.65702 0.9647180730774014 98
100 3 442.9347951381003 366.19313146717303 10.051799999999998 0.7614504232430112 99
101 3 445.8830989593445 367.00727101309 9.32547 0.8745163832343604 100
102 3 448.638743804074 368.31113724769585 8.5277775 0.9192691990370158 101
103 3 451.09234909207413 370.1165383018094 7.7128755 0.955961411854524 102
104 3 453.391205718293 372.0400206641093 6.62451075 0.9807025533224271 103
105 3 456.03125517711374 373.47936966284493 5.5850025 0.6490183734324522 104
106 3 460.1038173484066 374.7577551941053 4.470312 0.6490183734324522 105
107 3 376.9037276002512 358.6558151214627 24.820125 0.6912044744834761 1
108 3 376.9037276002512 358.6558151214627 24.820125 0.6912044744834761 107
109 3 371.43283414780336 361.47857986768764 18.088537499999997 0.9725735874746457 108
110 3 369.5789576092764 365.2696113410413 16.6857075 0.9725735874746457 109
111 3 367.6548537664071 367.6641759749482 16.0621725 0.9120289504034798 110
112 3 365.1049189901497 369.44036744229976 16.0460025 0.8458909882076934 111
113 3 362.3250364032135 370.7939521224578 15.638865 0.7413517416285428 112
114 3 359.53458864659746 372.15872345286516 15.52287 0.6293547282165652 113
115 3 356.69007208044343 373.4078993973636 15.4358325 0.7310351641764656 114
116 3 354.1134136397017 375.13188649688544 15.159539999999998 0.7877887697742781 115
117 3 351.56720774686073 376.84033658217226 14.488319999999998 1.0964843834020643 116
118 3 348.93150865202585 378.40646761706586 13.8170175 0.7679324655818766 117
119 3 346.07207655220617 379.553099267613 13.280025 0.8058303507040251 118
120 3 343.05603134889714 380.12175398861604 12.631739999999999 0.8058303507040251 119
121 3 339.9908891806053 380.30074039260387 11.998634999999998 0.864355175924634 120
122 3 337.0028106029193 380.7047027627153 11.002365 0.864355175924634 121
123 3 334.01473202523334 381.1086651328268 10.006095 0.9438673999739564 122
124 3 331.02230308356155 381.78297155062825 9.3432075 1.062259448445083 123
125 3 328.215696832141 382.93768244857756 8.459467499999999 0.6250478678706078 124
126 3 325.428356478372 384.0843140991247 7.4539905 0.6669543026654008 125
127 3 322.5098837244591 384.886645514223 6.520041 0.9267953287324769 126
128 3 319.7188144872736 386.113448158223 5.720731499999999 0.6764815997943371 127
129 3 315.69969964494936 387.6994665713375 5.048406 0.6764815997943371 128
130 3 376.9037276002512 358.6558151214627 24.820125 0.6912044744834761 1
131 3 376.9037276002512 358.6558151214627 24.820125 0.6912044744834761 130
132 3 366.49019917934737 355.2457512371526 25.350929999999998 1.5636513274217272 131
133 3 363.92845627227126 353.4900686285913 25.496129999999997 0.9638915039200965 132
134 3 361.6992054698255 351.3304236499185 25.697182499999997 0.9669305439044734 133
135 3 359.9068555076694 348.79353996561855 25.5884475 0.9419532398201975 134
136 3 358.4960946151263 346.0291943929174 25.3746075 0.7371691773964657 135
137 3 357.1636402743279 343.2549051311058 24.8068425 1.0238333048389425 136
138 3 355.7155905476207 340.54214244566504 25.4008425 0.9184302002683228 137
139 3 354.04505077706744 337.93751737930023 25.772009999999998 0.9290326587823249 138
140 3 351.8928635652275 335.716967304826 26.185995 0.6627033755706895 139
141 3 349.63440317601976 333.58591043234577 26.334 0.6627033755706895 140
142 3 347.375942786812 331.4548535598655 26.4820875 0.7676092956857874 141
143 3 345.06900691319095 329.372893652368 26.444055000000002 0.7696042483135686 142
144 3 343.043601737509 327.0181037749029 26.3236875 0.7696042483135686 143
145 3 341.0181965618272 324.66331389743783 26.2034025 0.8493464201735698 144
146 3 338.96544624109157 322.3433269318592 26.525565 0.9410520929945643 145
147 3 336.5547231123803 320.39498534678324 26.8185225 0.624277231964549 146
148 3 334.35281745498816 318.2676573577194 27.5225775 0.8296392713178249 147
149 3 331.88740403616947 316.4168882220395 28.0429875 0.8673880011033168 148
150 3 329.80295820639435 314.12424640151465 28.3525275 1.108379521500423 149
151 3 327.42144466444495 312.1348870988581 28.146524999999997 1.108379521500423 150
152 3 325.0393096419262 310.1449063156321 27.9405225 0.9900558358919307 151
153 3 323.044357014145 307.76774313766856 27.734602499999998 1.086167805949987 152
154 3 322.80570847549455 305.56956636369284 28.18728 1.086167805949987 153
155 3 376.9037276002512 358.6558151214627 24.820125 0.6912044744834761 1
156 3 376.9037276002512 358.6558151214627 24.820125 0.6912044744834761 155
157 3 371.5906902124315 366.17573001122975 25.487219999999997 1.1434931736716496 156
158 3 369.3620608905551 370.60253610708196 25.417424999999998 0.8342382275314015 157
159 3 368.08802572328045 373.42157196989046 25.032149999999998 0.8540758873067209 158
160 3 366.2938113194162 375.92862458685914 24.5105025 0.8540758873067209 159
161 3 364.5002183961214 378.43567720382777 23.9889375 0.8540758873067209 160
162 3 362.7066254728265 380.9421083402269 23.46729 0.8767661428955967 161
163 3 360.859585220563 383.4410817097934 23.4635775 0.952095802712842 162
164 3 358.9255376885833 385.84931891622705 23.011889999999998 1.0811897465890752 163
165 3 357.0548811746825 388.31659677675395 22.659202499999996 1.0917487014632192 164
166 3 356.2562786430007 391.31896940753614 22.603185 0.9692362368169558 165
167 3 357.6086203620199 394.095123111056 22.141845 1.0574429740322155 166
168 3 359.81984822795306 396.2665762205474 21.842534999999998 0.8526340523857077 167
169 3 362.10813968449213 398.36469462284936 21.674812499999998 0.8526340523857077 168
170 3 364.3964311410312 400.4634345057207 21.507089999999998 0.8886861402167316 169
171 3 366.25030767955803 402.9400345747886 21.116535 0.8886861402167316 170
172 3 368.1041842180849 405.4166346438566 20.725979999999996 0.9394362435141184 171
173 3 369.88161864657536 407.8926132323551 19.9253175 0.9151549976675729 172
174 3 371.64040865798364 410.4406835669042 19.5756 0.9997385031632177 173
175 3 373.2606085024153 413.08197598686377 19.889017499999998 1.04587722063564 174
176 3 374.70057898172035 415.83327046760746 20.040652499999997 0.6666000587408415 175
177 3 375.5377133087051 418.81451275903004 20.3789025 0.8048049077645114 176
178 3 376.82977141249233 421.6217404910199 20.81178 0.8324110746573588 177
179 3 378.63020062205067 424.15178788905644 20.9727375 0.913508074158657 178
180 3 380.6121021578744 426.5370303144222 21.237479999999998 0.9975633211703099 179
181 3 382.13597251404866 429.2448211553078 21.2847525 1.094464571551507 180
182 3 382.5884103685735 432.9451164655287 21.3684075 1.094464571551507 181
183 3 380.34610847417025 435.03639858156725 21.45 1.02260898811722 182
184 3 379.10314733536575 436.90084028977395 21.45 0.9148318277714839 183
185 3 378.4816667659635 442.4941654143941 21.587527499999997 0.8789040360543403 184
186 3 377.8601861965613 443.7371265531986 21.862499999999997 0.8789040360543403 185
187 3 379.724627904768 450.57341281662326 22.3437225 0.8789040360543403 186
188 3 379.10314733536575 452.43785452482996 22.6875 1.0002605468415156 187
189 3 377.8601861965613 458.65266021885236 22.893749999999997 1.1822859908137373 188
190 3 376.81672032053496 461.6935646449375 22.893749999999997 1.242961138804478 189
191 3 376.9037276002512 358.6558151214627 24.820125 0.6912044744834761 1
192 3 376.9037276002512 358.6558151214627 24.820125 0.6912044744834761 191
193 3 378.74828193023706 366.27392394119533 27.224999999999998 1.1698936682598566 192
194 3 379.79609817024925 370.570219117473 26.868434999999998 1.2034598338132716 193
195 3 380.9675890435725 374.13130278014785 27.224999999999998 1.242961138804478 194
196 3 380.90109062264645 376.3288580735541 27.224999999999998 1.242961138804478 195
197 3 381.27832932827357 379.4138876200669 26.2624725 1.2232104863088749 196
198 3 382.49891716657964 382.1881768818785 26.4 1.2330858125566764 197
199 3 382.8320307517792 384.4522305962108 26.296875 0.621480569402239 198
200 3 382.8320307517792 385.9394335987904 25.575 0.621480569402239 199
201 3 382.8320307517792 387.18239473759485 25.575 0.621480569402239 200
202 3 382.8320307517792 388.42535587639935 25.3000275 0.621480569402239 201
203 3 383.45351132118145 390.28979758460605 24.75 0.6643875879137695 202
204 3 384.07499189058365 392.1542392928128 23.7874725 0.707288391619606 203
205 3 384.6964724599859 394.0186810010195 23.2375275 0.621480569402239 204
206 3 384.07499189058365 395.26164213982395 23.099999999999998 0.621480569402239 205
207 3 383.45351132118145 396.50460327862845 23.099999999999998 0.621480569402239 206
208 3 382.8320307517792 397.74756441743295 23.099999999999998 0.621480569402239 207
209 3 382.74315903035466 399.3012658409385 23.099999999999998 0.621480569402239 208
210 3 381.5890696129747 400.2334866950419 22.275 0.707288391619606 209
211 3 380.5530615037812 403.75541708184437 22.275 0.8503035002504493 210
212 3 378.7924070506646 407.3805132431676 22.275 0.8360032323485038 211
213 3 376.3064847730557 409.55569523607545 21.862499999999997 0.707288391619606 212
214 3 375.37426391895235 412.3523577983855 21.45 0.7501954101311366 213
215 3 374.4084831141013 414.9389599282377 21.145245 0.8406394773962446 214
216 3 373.19908192604447 418.2564232077068 20.625 0.8789040360543403 215
217 3 371.95612078724 420.4316052006146 20.2125 0.8789040360543403 216
218 3 371.5123836606868 422.3184202093198 19.799999999999997 0.8789040360543403 217
219 3 370.4024193637344 423.2282677629247 19.2499725 0.8789040360543403 218
220 3 370.4024193637344 426.0249303252348 18.6312225 0.8789040360543403 219
221 3 369.7809387943322 427.5786317487404 17.7375 0.8789040360543403 220
222 3 368.5379776555277 428.20011231814266 16.7749725 0.8789040360543403 221
223 3 366.82890608967153 431.6182554498549 16.0875 0.7930962138369733 222
224 3 366.05205537791875 433.17195687336056 15.674999999999999 0.7930962138369733 223
225 3 366.8065327891731 434.23717456931604 15.674999999999999 0.7501954101311366 224
226 3 366.673535947321 435.6578791509695 14.024999999999999 0.8789040360543403 225
227 3 366.05205537791875 437.5223208591762 13.612499999999999 0.8789040360543403 226
228 3 366.05205537791875 441.8726848449919 13.2 0.8789040360543403 227
229 3 365.7015403367759 444.08764159434145 12.382012499999998 0.8789040360543403 228
230 3 361.390951107402 447.15526968491093 11.618722499999999 0.7501954101311366 229
231 3 358.9491539502206 448.2869858017924 11.549999999999999 0.621480569402239 230
232 3 358.5942885450919 448.7089711084165 9.6250275 0.7930962138369733 231
233 3 356.36130885922967 449.4454255831581 8.423167499999998 0.8789040360543403 232
234 3 355.020775271029 452.7485948095311 7.562502749999999 0.8360032323485038 233
235 3 354.5546648439773 455.07914694478944 7.425 0.6643875879137695 234
236 3 354.28804967970376 455.8118725361147 7.425 0.621480569402239 235
237 4 425.50475108864515 197.6954550491298 18.70176 1.355157025998664 62
238 4 425.50475108864515 197.6954550491298 18.70176 1.355157025998664 237
239 4 423.3426201876947 191.83240735738912 20.4081075 1.0466913601815568 238
240 4 422.01265176917394 189.1942223402766 21.686939999999996 0.8444677977037622 239
241 4 421.09845385158326 186.3459768907061 22.803824999999996 0.9829585277893572 240
242 4 420.67211818097326 183.33241760967468 23.6341875 0.9829585277893572 241
243 4 420.24578251036337 180.31885832864322 24.46455 0.7310351641764656 242
244 4 420.42228299207363 177.2860331499603 25.332614999999997 0.7310351641764656 243
245 4 420.5981619932145 174.25320797127736 26.200597499999997 0.8801842860273089 244
246 4 421.0251191443938 171.24337757366231 27.055792499999995 0.8801842860273089 245
247 4 421.45207629557314 168.23354717604727 27.910987499999997 0.784724870567125 246
248 4 422.12886863565217 165.26846337942922 28.757437499999998 0.7203767724112172 247
249 4 422.5763346456218 162.25614705953654 29.577404999999995 0.6176224180273898 248
250 4 422.56204059252553 159.17236047416264 30.0835425 0.9547060211043314 249
251 4 422.4197215421324 156.0767657579701 30.391844999999996 1.021720270902975 250
252 4 422.46757554597633 152.97744215836113 30.108209999999996 0.5657542711856484 251
253 4 423.0051562385093 149.9178933151939 30.0051675 0.940436827230856 252
254 4 422.7062240846268 146.82727044355656 29.845695 0.9921253661880403 253
255 4 421.54281245870584 143.9547872517794 29.543415 0.9543455623740782 254
256 4 420.31973869812225 141.14258767523427 28.8787125 0.7979499770840046 255
257 4 420.39928821100574 138.05880108986037 28.3799175 0.7979499770840046 256
258 4 420.867884560335 135.00298113010956 27.966427499999998 0.6175310603836878 257
259 4 420.75974694125904 131.9049004916394 28.2591375 0.9577512758944025 258
260 4 420.4732443987646 128.8173850228491 27.996045000000002 0.9508839156025076 259
261 4 419.5789338593948 125.84608642053698 27.772387499999997 0.7570192667831732 260
262 4 417.60821897382027 123.44406401979731 27.821309999999997 0.7662109644046323 261
263 4 415.6779003252569 121.06690084183376 28.525447500000002 0.9105560414539965 262
264 4 413.84515412608977 118.56482006942034 28.770967499999998 1.040047732894647 263
265 4 412.8308978368253 114.3605040174142 29.3982975 1.040047732894647 264
266 4 405.6279380374533 220.4522090589316 15.338482499999998 0.8965602990310579 52
267 4 405.6279380374533 220.4522090589316 15.338482499999998 0.8965602990310579 266
268 4 403.83807399757484 215.22555747025876 15.6229425 1.1695704983637676 267
269 4 403.1395298375668 212.20019005840865 15.771772499999999 0.7040939814928786 268
270 4 402.4409856775587 209.1742011659892 15.920684999999999 0.7040939814928786 269
271 4 401.2775740516376 206.29426020737918 15.796274999999998 0.9768990922376853 270
272 4 399.68596231339853 203.62562264236598 15.83175 0.7804055806097795 271
273 4 398.6120438894714 200.7152291358553 15.597367499999999 0.8511300694077544 272
274 4 398.06700543010567 197.68364691831115 15.047752499999998 0.7892057454725151 273
275 4 397.47846333088177 194.6607654287387 14.498137499999999 0.8460463583500439 274
276 4 397.44490338013406 191.5614418291297 14.201384999999998 1.0599661851439885 275
277 4 397.69971041358895 188.4726833992006 13.904714999999998 1.0793998825491966 276
278 4 397.42625896305196 185.421835284005 13.212539999999999 0.8403598111400135 277
279 4 395.96267222210975 182.69415706489858 12.852509999999999 0.8983563778766305 278
280 4 394.0112232341867 180.28156949447907 12.627284999999999 0.8983563778766305 279
281 4 392.37237897267295 177.6427629967972 12.5296875 0.9473911948024671 280
282 4 390.2537517115807 175.3706300350626 12.4382775 0.6707453341387544 281
283 4 388.18049253205487 173.06431564201088 12.174195 0.8512357211045527 282
284 4 386.2029413602169 170.66850804696523 12.080309999999999 0.9181194599836215 283
285 4 383.81769893485114 168.6847420694333 11.8431225 0.9144775838469245 284
286 4 381.20188721823706 167.0216600657129 11.55726 0.9370124692934497 285
287 4 378.9633142072502 164.87320173728938 11.3235375 0.7034352120893121 286
288 4 377.10508730473754 162.39162982366622 11.046502499999999 0.8694513165937323 287
289 4 375.52279777503946 159.7211278169448 10.844624999999999 0.854113176140885 288
290 4 373.4868274296777 157.40424825421326 10.345252499999999 0.9856992571004211 289
291 4 371.30418766993705 155.1930203882801 10.3160475 0.9450792870842908 290
292 4 369.009681407704 153.12846193672587 9.83664 0.947925668092153 291
293 4 366.64246191885087 151.118593775279 9.9891825 0.7340493449380665 292
294 4 364.49462507099673 148.88437112827796 9.695894999999998 0.7623888589028086 293
295 4 361.86886966527226 146.8384570938058 9.12417 0.7623888589028086 294
296 4 403.1215069010541 277.7738478971777 13.616459999999998 1.114743482531102 33
297 4 403.1215069010541 277.7738478971777 13.616459999999998 1.114743482531102 296
298 4 405.553360369125 274.5769518481726 11.2923525 0.8622670012114424 297
299 4 407.9019354408961 272.72804715420096 10.165484999999999 0.8622670012114424 298
300 4 410.4810798039154 271.34338844557277 8.781135 0.7692065007491512 299
301 4 413.029771619034 270.05319478349367 7.1571225 1.2427436206051872 300
302 4 414.9097503414758 267.92027346930524 5.49262725 1.2291829145808302 301
303 4 416.1346885437676 265.32186320863445 3.9200287499999997 1.0150269251705129 302
304 4 402.7890147964239 292.9205723346491 17.8514325 1.1192305722421863 28
305 4 402.7890147964239 292.9205723346491 17.8514325 1.1192305722421863 304
306 4 404.62113951502164 291.32212431014653 18.94992 0.9699198654432982 305
307 4 406.38179396813825 288.94806853502996 20.222894999999998 0.9699198654432982 306
308 4 408.5799707421139 286.7983672454676 20.8204425 0.9975260323361457 307
309 4 410.7781475160897 284.6486659559053 21.41799 0.9975260323361457 308
310 4 412.9763242900654 282.49896466634294 22.01562 0.9975260323361457 309
311 4 414.7916690332893 280.03665865037124 22.74195 0.7803869361926974 310
312 4 416.3963318634859 277.4326550645759 23.46828 0.8199006707952917 311
313 4 418.11037527389726 274.8454314541544 23.683439999999997 0.9576891278374622 312
314 4 419.8349838539885 272.26193672714925 23.7845025 0.9012338329129628 313
315 4 422.0051940023411 270.0395222109668 23.880284999999997 0.7686968866822413 314
316 4 424.4382904315509 268.12474057663854 24.234045 0.8735157995176229 315
317 4 426.4773681797596 265.79605288308835 24.59556 0.9550478354175026 316
318 4 428.0360414478204 263.1212005123811 24.9571575 0.9935982751375235 317
319 4 429.03973256740505 260.2027277584682 25.438049999999997 1.0178733061783751 318
320 4 430.59654139375766 257.52352502377516 25.748414999999998 0.9368073807055469 319
321 4 431.52441188387525 254.5646560328511 26.0087025 0.9368073807055469 320
322 4 432.9121779953504 251.7891238099007 26.222295 1.0433415799124788 321
323 4 434.77972710640415 249.31252374083277 26.4758175 0.7091466185221188 322
324 4 436.80699672379427 246.96829903304751 26.77422 0.9883902679659328 323
325 4 439.06048526844677 244.82916291316502 26.828504999999996 1.3111810609077617 324
326 4 441.89070778150455 243.63592021991272 27.450390000000002 0.8781458297596696 325
327 4 444.81353089940325 242.94980567129264 28.5165375 0.8874866827177853 326
328 4 447.79166578797884 242.213351196551 29.16969 0.8874866827177853 327
329 4 451.36580054261105 241.3289843462916 29.95344 0.8874866827177853 328
330 4 451.8163739554277 238.64853865045976 30.112499999999997 0.8789040360543403 329
331 4 451.8163739554277 236.1626163728508 30.250027499999998 0.8789040360543403 330
332 4 452.43785452482996 233.98743437994295 30.387472499999998 0.7930962138369733 331
333 4 452.43785452482996 230.56929124823066 30.662527499999996 0.7959612392619175 332
334 4 453.0593350942322 229.32633010942618 31.171222499999995 0.9173115352433987 333
335 4 451.8163739554277 226.21892726241498 31.996222499999995 1.3316277716410951 334
336 4 450.57341281662326 222.49004384600156 33.6668475 1.0168105744046971 335
337 4 450.0849290890731 219.9152498469681 34.65 1.3085584129048842 336
338 4 397.721462233518 310.5625412582704 21.206542499999998 1.4007612701814003 22
339 4 397.721462233518 310.5625412582704 21.206542499999998 1.4007612701814003 338
340 4 395.8893375149202 308.5936908144041 20.540107499999998 1.725677526670585 339
341 4 393.4985017644298 306.65156403502215 19.9985775 1.725677526670585 340
342 4 391.1232030281745 304.71316613905657 19.3248 0.8534233327088486 341
343 4 388.7479042919191 302.774768243091 18.65094 0.8534233327088486 342
344 4 386.26260349487956 300.9488583301872 18.147195 0.7241367298561009 343
345 4 383.4429461515016 299.6623935515246 17.8491225 0.6237054698406989 344
346 4 380.51266526677006 298.69288386325707 17.368972499999998 0.763911486297844 345
347 4 377.62650950246604 297.6711698071598 16.6647525 0.799702552289719 346
348 4 374.92058310328866 296.59849434437155 15.2218275 0.8242448199754134 347
349 4 372.63788497187426 294.9770515388011 13.432155 0.9991605262336736 348
350 4 370.2613432744801 293.65640532882134 11.434665 0.6388509513170315 349
351 4 367.79655133623083 292.21892077179393 9.801825 0.8479170148639447 350
352 4 365.02661243840504 291.1499741924221 8.584784999999998 0.7073256804537703 351
353 4 362.29706977759037 289.91322785931163 7.49389575 0.7758687724531432 352
354 4 359.8248200725083 288.17494670669356 6.533537999999999 0.7970488302583715 353
355 4 357.2717778934039 286.5118647029732 5.7238005 0.7147896620922911 354
356 4 354.58884627529443 285.3509389993298 4.936535999999999 0.7147896620922911 355
357 4 395.22870366964565 319.42112529452993 23.16765 1.207716975713677 19
358 4 395.22870366964565 319.42112529452993 23.16765 1.207716975713677 357
359 4 392.2934509403589 316.5691509615431 23.679892499999998 1.105272118653412 358
360 4 389.71119917449255 314.84578534259066 23.8595775 1.105272118653412 359
361 4 386.9536898880548 313.42010891638193 24.057412499999998 0.8346297602901248 360
362 4 385.03269344803255 311.0541323886676 24.861044999999997 1.0900085558688928 361
363 4 383.46469797143067 308.56448122764226 26.186737499999996 1.0180970391833597 362
364 4 381.2708715614408 306.4651198642015 27.066435 0.8665800763630939 363
365 4 379.0671014623404 304.36886590360774 27.909007499999994 0.977352773053349 364
366 4 377.2374626660203 301.9109102516219 28.595489999999998 0.7669816003106912 365
367 4 375.332003240233 299.47594938070387 29.00799 0.9141917027849995 366
368 4 373.57756359281046 296.9446590215286 29.5552125 0.9289705107253847 367
369 4 371.51300514125626 294.6501527592955 30.035114999999998 0.9052858862254655 368
370 4 369.7057396454345 292.12383424467544 30.13659 0.9052858862254655 369
371 4 367.8978526690434 289.5975157300553 30.238147499999997 1.2636750861826545 370
372 4 367.9090393192927 286.5093787806956 30.693052499999997 0.8140587534429108 371
373 4 369.55782726991674 283.9252625731211 31.374255 0.8140587534429108 372
374 4 371.2059937399715 281.341767846116 32.055457499999996 0.7958866615935892 373
375 4 372.65466494724814 278.62465479668936 32.608619999999995 0.8808181962080992 374
376 4 373.3967127471144 275.7683300997167 33.901394999999994 0.8808181962080992 375
377 4 374.1393820275501 272.9126268833134 35.19416999999999 0.7434026275075702 376
378 4 374.95600749574464 270.02522815787063 36.2665875 0.9605417236510185 377
379 4 376.6234398634508 267.54179180253925 37.38438 0.7873723777927785 378
380 4 378.5288992892381 265.209996706142 38.3997075 0.9233896152121526 379
381 4 380.5766777654185 263.06837466398196 39.6436425 0.9233896152121526 380
382 4 384.2620575419738 259.2139521725492 41.882775 0.9233896152121526 381
383 4 395.1783637435241 328.49163420495563 25.4072775 1.165549519079735 16
384 4 395.1783637435241 328.49163420495563 25.4072775 1.165549519079735 383
385 4 396.84020278610564 332.30441749823837 26.1593475 1.2931021911438505 384
386 4 399.762404423435 333.1309866555433 25.2853425 1.0061211086109787 385
387 4 402.4335279107258 333.86495520800736 23.415644999999998 0.9869732922676957 386
388 4 404.806962205273 334.51750980587974 20.8983225 0.9449549909704102 387
389 4 407.68938908616053 335.5504105122263 20.192204999999998 0.7103895796609232 388
390 4 410.753909773883 336.05256681230327 20.059627499999998 0.5408360077554656 389
391 4 413.8383178398263 336.1961288238352 19.596472499999997 0.7483620424514 390
392 4 416.92583330861663 336.35584933017157 19.18224 0.8493402053678759 391
393 4 420.0077554522823 336.6249504167227 18.7958925 0.8493402053678759 392
394 4 423.09029907651745 336.89467298384324 18.409544999999998 0.8114733942741974 393
395 4 426.13679682772715 337.3756989445606 17.911657499999997 0.8114733942741974 394
396 4 429.1839160595064 337.8561034247085 17.4138525 0.8634105254591425 395
397 4 432.2459508249512 338.3775256224371 17.300002499999998 0.8634105254591425 396
398 4 435.3086070709654 338.8983263395961 17.18607 0.8431999773421817 397
399 4 438.26374717847307 339.76529173391225 16.6381875 0.7907035136447745 398
400 4 441.2947079154478 340.44146259342193 16.49835 0.8171537266785339 399
401 4 444.2454976589696 341.3363946133611 15.9882525 0.8171537266785339 400
402 4 447.19628740249146 342.23132663330034 15.478154999999997 0.643418833502138 401
403 4 450.24527107597885 342.8061961599974 15.244845 0.7970799042868416 402
404 4 453.298605113452 343.3816871672639 15.188167499999999 0.8498249602120096 403
405 4 456.4060079604632 343.35682794448775 15.210277499999998 0.8498249602120096 404
406 4 459.5127893269051 343.3313472411423 15.23247 0.7095195068637601 405
407 4 462.5947114705707 343.7266088832821 15.315465 0.9825980690591039 406
408 4 465.6990069147349 343.6029342499711 15.3732975 0.9825980690591039 407
409 4 468.8039238394685 343.47863813609064 15.431212499999999 0.7768631413641867 408
410 4 471.89578967224463 343.6408445647046 15.784724999999998 0.8986484737442495 409
411 4 474.9677681267999 343.2691991842021 16.1600175 0.9124888460248374 410
412 4 478.04223250363276 342.8223546548018 16.231379999999998 1.0112731825313233 411
413 4 480.9830785580442 341.84165831628513 16.513859999999998 0.6896818470884406 412
414 4 484.0370340760868 341.4836855083094 17.1107475 0.6896818470884406 413
415 4 487.0909895941294 341.1257127003338 17.7075525 0.9601564056979891 414
416 4 490.1412162287556 340.574459435274 17.988135 0.9684096676596508 415
417 4 493.2436472312116 340.63847193392235 18.2180625 0.8309940989591218 416
418 4 496.31997604975265 341.06418612396294 18.3388425 0.9500076279996506 417
419 4 499.38636117918327 340.5595439016083 18.2794425 0.6560970371179438 418
420 4 502.4931425456251 340.5427639262344 18.2043675 1.0582322543553564 419
421 4 505.5943305869423 340.5073395337785 17.950432499999998 0.8093603603382299 420
422 4 508.57495139779536 339.8665930667248 17.153895 0.8093603603382299 421
423 4 511.55619368921793 339.2258465996711 16.3573575 1.1118722423004637 422
424 4 514.4970397436293 339.02945873974 15.0508875 0.9339796441147669 423
425 4 517.3539859211714 339.369408611203 13.4929575 1.0283266093557206 424
426 4 520.2084461764359 339.59314161618784 11.890889999999999 0.9923180251645549 425
427 4 524.5799405016113 340.6154771528545 9.054045 0.9923180251645549 426
428 4 395.1783637435241 328.49163420495563 25.4072775 1.165549519079735 16
429 4 395.1783637435241 328.49163420495563 25.4072775 1.165549519079735 428
430 4 394.64016157042175 326.27729893617544 19.5525 1.242961138804478 429
431 4 395.8831227092262 326.27729893617544 18.2325 1.242961138804478 430
432 4 397.1260838480307 324.41285722796874 16.912499999999998 1.242961138804478 431
433 4 397.74756441743295 325.034337797371 14.575027499999997 1.242961138804478 432
434 4 400.8549672644441 322.548415519762 11.4812775 1.242961138804478 433
435 4 404.58385068085755 320.6839738115553 9.69375 1.242961138804478 434
436 4 406.44829238906425 320.6839738115553 8.3875275 1.242961138804478 435
437 4 408.9342146666732 318.8195321033486 7.8374999999999995 1.242961138804478 436
438 4 392.43576999075196 346.3989753317117 29.27199 1.7630595829201294 10
439 4 392.43576999075196 346.3989753317117 29.27199 1.7630595829201294 438
440 4 394.8837819536274 344.6662875042183 32.769 1.333976968193436 439
441 4 396.94026115777945 343.62530755046953 35.535885 1.333976968193436 440
442 4 397.39083457059604 342.7086237106012 39.4316175 2.1871889975086876 441
443 4 397.3230931885312 342.46686776910377 42.88052999999999 2.1871889975086876 442
444 4 392.43576999075196 346.3989753317117 29.27199 1.7630595829201294 10
445 4 392.43576999075196 346.3989753317117 29.27199 1.7630595829201294 444
446 4 396.25725401200634 349.5262655569438 29.192789999999995 0.6580174120773965 445
447 4 398.84447762242786 350.5871328889134 29.118127499999996 0.621480569402239 446
448 4 401.6218742870865 351.9649553112782 29.386499999999998 0.7649244996259696 447
449 4 404.31288515259814 353.47515309492564 29.873745 0.831596935111442 448
450 4 406.6614602243692 355.46824128099865 30.41874 0.831596935111442 449
451 4 409.0094138155709 357.461950947641 30.963817499999998 0.9787759635572801 450
452 4 410.9049295522478 359.849057814715 31.7658825 1.2591134188032422 451
453 4 412.8831022046551 362.1124900484779 32.811322499999996 1.077032041579774 452
454 4 413.90605922189116 362.3231719615053 32.1062775 0.8789040360543403 453
455 4 417.63494263830455 365.4305748085165 32.175 0.8789040360543403 454
456 4 420.1208649159135 367.2950165167232 32.175 0.7930962138369733 455
457 4 422.6067871935225 369.15945822492995 32.175 0.707288391619606 456
458 4 425.09270947113146 371.02389993313665 32.175 0.621480569402239 457
459 4 426.95715117933815 372.88834164134335 32.175 0.621480569402239 458
460 4 428.82159288754485 373.5098222107456 32.175 0.621480569402239 459
461 4 430.2422974691984 373.8646876158743 32.175 0.621480569402239 460
462 4 431.3075151651538 374.7527833495501 33.0 0.8789040360543403 461
463 4 433.5864844131519 376.6172250577568 33.2749725 0.8789040360543403 462
464 4 435.81324929332004 379.25851747771634 33.824999999999996 0.7501954101311366 463
465 4 437.5223208591762 380.34610847417025 33.824999999999996 0.621480569402239 464
466 4 438.7652819979807 381.5890696129747 33.824999999999996 0.707288391619606 465
467 4 440.00824313678515 382.8320307517792 34.03125 0.7930962138369733 466
468 4 441.8726848449919 384.6964724599859 34.3062225 0.8789040360543403 467
469 4 443.11564598379636 385.31795302938815 34.5812775 0.8789040360543403 468
470 4 444.35860712260086 387.18239473759485 34.9249725 0.8789040360543403 469
471 4 446.8445294002098 388.8398834161907 35.704184999999995 0.8789040360543403 470
472 4 450.053855060603 391.63468153679247 37.7944875 0.9951333321439471 471
473 4 452.43785452482996 393.7079407163184 38.3625 0.939579184045081 472
474 4 454.2799229325382 394.04105430151793 38.775 0.8789040360543403 473
475 4 456.7882185106456 396.50460327862845 39.049972499999996 0.621480569402239 474
476 4 458.65266021885236 397.74756441743295 38.912527499999996 0.621480569402239 475
477 4 460.51710192705906 398.9905255562374 38.775 0.621480569402239 476
478 4 463.5934307456002 400.0159684957511 38.4587775 1.0979510775458534 477
479 4 465.46657318177853 401.5876928557693 38.3625 1.242961138804478 478
480 4 467.3533881904837 402.0979284032486 40.631249999999994 1.242961138804478 479
481 4 471.0822716068971 405.82681181966205 43.51875 1.5003846054565795 480
482 4 474.1896744539083 408.312734097271 44.8937775 1.7578142869143747 481
483 4 476.67559673151726 410.1771758054777 45.718777499999995 1.379034309475098 482
484 4 478.98377556627725 411.3088919223592 46.199999999999996 1.18964432075546 483
485 3 407.46689904231454 356.3196696610797 13.6226475 0.6527161828203955 88
486 3 407.46689904231454 356.3196696610797 13.6226475 0.6527161828203955 485
487 3 409.90683175778776 359.24435722068665 13.54551 0.818564487571077 486
488 3 411.74579276264893 361.74270910968363 13.3134375 0.7896718558995668 487
489 3 413.7469601961242 364.09066270088533 12.813735 0.7896718558995668 488
490 3 415.7481276295994 366.4379948115175 12.3140325 0.7896718558995668 489
491 3 417.7486735825052 368.7853269221498 11.814329999999998 0.7896718558995668 490
492 3 419.7498410159804 371.132659032782 11.31471 0.99485988069341 491
493 3 421.76343806084367 373.32089211764736 10.1170575 1.2368146959730897 492
494 3 424.28478473090854 373.32897136504954 7.70643225 1.1922358947298672 493
495 3 427.1970426791274 373.63349684405665 6.32624025 0.8908240333754752 494
496 3 430.15093982549627 374.4706311710415 5.686048499999999 0.8908240333754752 495
497 3 433.1042154912957 375.3071440174569 5.045865 0.9097729759365496 496
498 3 436.0705422490526 376.15111463070514 4.5416745 0.9055282636475322 497
499 3 438.4054447482968 377.3107973732097 4.7086049999999995 0.9055282636475322 498
500 3 369.5789576092764 365.2696113410413 16.6857075 0.9725735874746457 110
501 3 369.5789576092764 365.2696113410413 16.6857075 0.9725735874746457 500
502 3 371.6335723717202 367.1073293847637 14.4337875 1.1009466138903723 501
503 3 373.5390317975075 369.1520004580971 12.632235 1.04037711759643 502
504 3 375.0442577365998 371.1923211674446 10.247324999999998 1.1546860387265838 503
505 3 377.34870768794326 372.677659728316 8.30577 0.8348845673235797 504
506 3 380.0024297192908 373.9591526624234 6.99564525 0.8348845673235797 505
507 3 382.65553027006894 375.24002411596143 5.68551225 0.8350088634374602 506
508 3 384.679692484612 375.662630903155 4.551846749999999 0.8350088634374602 507
509 3 371.43283414780336 361.47857986768764 18.088537499999997 0.9725735874746457 109
510 3 371.43283414780336 361.47857986768764 18.088537499999997 0.9725735874746457 509
511 3 368.3210809368063 358.37677034580105 17.49858 1.025132199228993 510
512 3 366.11047455144256 356.7416549677038 16.822327499999997 1.025132199228993 511
513 3 363.5686190225874 354.9803790340178 16.4192325 0.8651631006648568 512
514 3 361.28094904661776 353.39498210147275 16.056479999999997 0.8651631006648568 513
515 3 371.43283414780336 361.47857986768764 18.088537499999997 0.9725735874746457 109
516 3 371.43283414780336 361.47857986768764 18.088537499999997 0.9725735874746457 515
517 3 373.5098222107456 359.83724968389635 18.0812775 0.9725735874746457 516
518 3 376.9279653424579 361.2355809650514 17.53125 0.9413504036678774 517
519 3 379.10314733536575 362.3231719615053 16.9812225 0.9101272198611089 518
520 3 382.21055018237695 362.4785421038559 16.5 0.8789040360543403 519
521 3 384.07499189058365 363.5661331003098 15.2625 0.8789040360543403 520
522 3 386.56091416819265 364.80909423911424 15.056249999999999 0.8789040360543403 521
523 3 389.0468364458016 365.4305748085165 14.643749999999999 0.7930962138369733 522
524 3 391.53275872341055 366.673535947321 14.368777499999998 0.707288391619606 523
525 3 394.0186810010195 367.91649708612545 13.956277499999999 0.621480569402239 524
526 3 396.50460327862845 370.4024193637344 13.612499999999999 0.707288391619606 525
527 3 398.9905255562374 371.95612078724 13.1312775 0.8360032323485038 526
528 3 400.655472001666 372.91071494184183 12.7875 0.8789040360543403 527
529 3 402.71940897265085 375.37426391895235 10.8625275 0.7930962138369733 528
530 3 405.2053312502598 375.99574448835455 10.174972499999999 0.707288391619606 529
531 3 410.035478235654 377.2032812347031 9.1062675 0.6239229880399897 530
532 3 414.52753979129335 376.6172250577568 9.075 0.621480569402239 531
533 3 415.2820172025477 376.01811778885303 9.075 0.621480569402239 532
534 3 417.01346206890236 375.37426391895235 7.97500275 0.8789040360543403 533
535 3 419.81012463121243 374.13130278014785 7.012499999999999 1.0609356948322561 534
536 3 422.6067871935225 374.13130278014785 6.3250027499999995 1.242961138804478 535
537 3 425.4034497558326 373.8205624954467 5.7749999999999995 1.242961138804478 536
538 3 426.8017810369876 376.1952397511327 5.3625 1.242961138804478 537
539 3 363.92845627227126 353.4900686285913 25.496129999999997 0.9638915039200965 133
540 3 363.92845627227126 353.4900686285913 25.496129999999997 0.9638915039200965 539
541 3 362.6047026594445 352.1973890442346 26.017364999999998 0.8308884472623234 540
542 3 356.5452671077727 353.02955152666425 27.4806675 0.8308884472623234 541
543 3 353.6243084315822 354.00341157891756 28.038945000000002 0.7141184630773366 542
544 3 351.0290055737584 355.71186166420426 28.0553625 0.7141184630773366 543
545 3 348.43308123536525 357.41969026892167 28.07178 0.7801694179934066 544
546 3 345.7501496172558 358.8913562572661 28.7906025 0.9478386608124367 545
547 3 343.79310730420815 361.24055280960664 29.52543 1.0757020731612532 546
548 3 341.52159582304296 363.2839809218012 30.277004999999996 0.8378987480851806 547
549 3 339.3706515723418 361.8085860500403 32.5187775 0.9674525875827713 548
550 3 336.9878950692537 360.71478024789235 34.7320875 1.1381484407747904 549
551 3 334.27326794210467 360.0199649713006 36.515325 1.5853472140995595 550
552 3 331.7046887487652 359.1517566158457 38.5315425 0.7890752345529408 551
553 3 328.9807394130752 358.2189142811729 40.08287249999999 0.6246874091403546 552
554 3 326.39227284151485 357.404774735256 42.0929025 0.6944734622785319 553
555 3 324.1269761660437 356.1661639604373 44.07678 0.6944734622785319 554
556 3 356.2562786430007 391.31896940753614 22.603185 0.9692362368169558 166
557 3 356.2562786430007 391.31896940753614 22.603185 0.9692362368169558 556
558 3 354.3079370579246 391.92677740441155 22.662007499999998 0.8414474021364674 557
559 3 351.81579997462165 393.78127542350785 22.55418 0.8414474021364674 558
560 3 349.98553969773207 396.29267840446227 22.5313275 0.688936070405158 559
561 3 348.1552794208425 398.80345990484733 22.5083925 0.688936070405158 560
562 3 346.3250191439529 401.3148628858018 22.485539999999997 0.688936070405158 561
563 3 345.030475117888 404.1394920737349 22.416075 0.8773751938536108 562
564 3 343.8272887355253 407.00389601810986 22.3511475 0.7649866476829099 563
565 3 341.33142276880585 408.84969330923457 22.173195 0.7459569126478134 564
566 3 339.0630186904877 410.9720494537432 22.0734525 0.7550367437667802 565
567 3 336.55348015124144 412.80479565291034 22.137224999999997 0.826904756812455 566
568 3 334.42366623989994 415.06760640610395 22.134337499999997 0.8051964405232348 567
569 3 332.2602923778108 417.2782127914677 22.531245 0.8051964405232348 568
570 3 330.0969185157216 419.48881917683144 22.928234999999997 1.0349453774198545 569
571 3 327.5426333754784 421.2575528773502 22.9789725 0.7102528539356548 570
572 3 324.8764817327428 422.85289349900575 22.8961425 0.8478362223899224 571
573 3 322.05744586993427 424.1256857051415 22.5024525 0.8478362223899224 572
574 3 319.23841000712565 425.3984779112773 22.108845 0.8318082385050387 573
575 3 315.8569342290081 426.84155579342934 21.281947499999998 0.8318082385050387 574
576 3 369.3620608905551 370.60253610708196 25.417424999999998 0.8342382275314015 158
577 3 369.3620608905551 370.60253610708196 25.417424999999998 0.8342382275314015 576
578 3 367.42366299458945 371.7361166656716 25.390694999999997 0.7330611908327169 577
579 3 364.562987933631 372.944896373159 25.259272499999998 0.7330611908327169 578
580 3 361.5233264686846 373.5887502430597 25.2181875 0.5857392218559162 579
581 3 358.4389184027413 373.96039562356225 25.3318725 0.621480569402239 580
582 3 355.48377829523366 374.86154244919544 25.7758875 0.8633483774022024 581
583 3 352.70762459171385 376.23750042985205 26.0821275 0.8881765261498218 582
584 3 350.0483092352417 377.8135751538561 26.500484999999998 0.8881765261498218 583
585 3 347.38837239820015 379.3896498778602 26.9188425 0.5475250031239419 584
586 3 344.5171321675618 380.34486551303144 27.857444999999995 0.7913684978540351 585
587 3 341.5476980069579 381.1534117338237 28.4249625 0.7913684978540351 586
588 3 338.578263846354 381.96257943518543 28.99248 0.8908799666267215 587
589 3 335.81329679308345 383.29379081484507 29.643652499999998 0.8891273914210072 588
590 3 333.24098871632754 384.96681650767584 30.294824999999996 0.831603149917136 589
591 3 330.50585273038826 386.4217025206465 30.612945 0.6840947367695145 590
592 3 328.0572192869435 388.3327552715584 30.725475 0.7942583825017554 591
593 3 325.52220004435173 390.1282126365615 30.836355 0.6964559852949251 592
594 3 322.7764988887326 391.5234365148695 31.38564 0.7971171931210057 593
595 3 320.0102888743233 392.8639701030702 31.985827499999996 0.6529026269912162 594
596 3 316.98119257905677 393.5531920545372 32.109 0.6529026269912162 595
597 3 313.95271776435965 394.2417925254349 32.2321725 0.6510319704773154 596
598 3 310.8614734121529 394.4698758944055 31.935997499999996 0.7533836054521701 597
599 3 307.88147408186916 395.23243255306204 31.354207499999998 0.7932950876191819 598
600 3 304.9909679535794 396.3542049808331 31.075275 0.8941365248103892 599
601 3 301.96125017774347 396.98127887536 30.690907499999994 0.7583616648130821 600
602 3 297.63325949242625 398.0701128329527 30.266609999999996 0.7583616648130821 601
603 3 384.07499189058365 392.1542392928128 23.7874725 0.707288391619606 204
604 3 384.07499189058365 392.1542392928128 23.7874725 0.707288391619606 603
605 3 385.4664868854753 393.5022306478462 23.214675 0.9030734153983935 604
606 3 387.46143951325644 395.8520486807561 22.6874175 0.9030734153983935 605
607 3 389.45577066046826 398.2012452330966 22.16016 0.9030734153983935 606
608 3 391.4034907649749 400.5821372944766 21.5749875 0.6676255016803552 607
609 3 393.653250426211 402.7001430749994 21.1377375 0.7054053054943173 608
610 3 395.9179256211128 404.8280925446326 21.136995 0.7054053054943173 609
611 3 398.1819793354451 406.9566634948353 21.1362525 0.7054053054943173 610
612 3 400.44603304977744 409.08461296446853 21.13551 0.8461520100468424 611
613 3 402.6976571527218 411.2218846426429 20.952442499999997 0.8461520100468424 612
614 3 404.94865977509664 413.35977780138654 20.7692925 0.7842525453343794 613
615 3 407.3742984374736 415.27393795514547 20.3331975 0.6776624128762013 614
616 3 410.12932180163375 416.70458622590945 20.152192499999998 0.6776624128762013 615
617 3 412.88434516579383 418.1352344966733 19.971269999999997 0.837762022359912 616
618 3 415.7083528731576 419.3931111691435 19.5525825 0.9021411945442901 617
619 3 418.6187463796683 420.4421703702945 19.164089999999998 0.864100368891179 618
620 3 421.5446769004141 421.39241416091056 18.583207499999997 0.864100368891179 619
621 3 424.4706074211598 422.3432794320959 18.0022425 0.864100368891179 620
622 3 427.39653794190554 423.29414470328135 17.42136 0.864100368891179 621
623 3 430.32184698208187 424.24438849389736 16.840395 0.9821443882434403 622
624 3 433.15393393684786 425.52153106401903 16.7462625 0.8712101066051405 623
625 3 435.6889531794396 427.29523660909297 16.363875 1.569704548167705 624
626 3 438.6440932869472 428.16655236739496 15.827707499999997 1.4554950639286555 625
627 3 441.5091187118916 429.28708183402716 15.24237 0.9226811273630341 626
628 3 444.0230076151237 431.0974547326959 14.921115 0.9226811273630341 627
629 3 446.5368965183557 432.90844911193403 14.59986 0.9947169401624476 628
630 3 449.1328208567489 434.61441327494316 14.502262499999997 0.9947169401624476 629
631 3 451.72874519514204 436.3209989185217 14.404665 0.7266040077166276 630
632 3 453.8094621415007 438.60307556936675 13.949265 0.9029304748674309 631
633 3 456.0859454672211 440.67571326832314 13.390244999999998 0.9177217124192042 632
634 3 458.7222660426254 442.2542739146049 12.776444999999999 0.9177217124192042 633
635 3 461.35858661802973 443.83283456088657 12.1625625 0.9177217124192042 634
636 3 463.994907193434 445.4113952071682 11.548762499999999 0.9177217124192042 635
637 3 466.63122776883824 446.98995585344994 10.93488 0.9714052040041696 636
638 3 469.53043462509976 448.0806542527509 10.61049 1.049761474194404 637
639 3 472.17918481189207 449.68531708294745 10.271745 1.049761474194404 638
640 3 474.82793499868444 451.2906013937134 9.9330825 0.6791104626029085 639
641 3 477.25854550561655 453.21097635316636 9.6068775 0.6762019335381061 640
642 3 479.69723525995096 455.1245150263558 9.319282499999998 0.6762019335381061 641
643 3 482.1359250142853 457.03805369954534 9.031604999999999 0.9768182997636631 642
644 3 484.53111112876155 459.01746931309145 9.03111 0.9761719599714846 643
645 3 487.27184043982544 460.48167753460314 9.0305325 0.6918818883041246 644
646 3 490.24313904213756 461.35485773461323 8.6931075 0.7960731057644099 645
647 3 493.00934905654697 462.7277083124228 8.2310415 0.8151401296336706 646
648 3 495.5083224261133 464.54305305564674 7.778124749999999 0.8149909742970141 647
649 3 498.2614813485652 465.9364124922466 7.29318975 1.129752238282166 648
650 3 501.65227933522385 467.48514207119695 7.163408999999999 1.129752238282166 649
651 3 380.9675890435725 374.13130278014785 27.224999999999998 1.242961138804478 195
652 3 380.9675890435725 374.13130278014785 27.224999999999998 1.242961138804478 651
653 3 382.21055018237695 373.5098222107456 28.600027499999996 1.242961138804478 652
654 3 385.9394335987904 374.7527833495501 28.8475275 1.1216108428229967 653
655 3 389.0468364458016 376.6172250577568 29.2600275 0.9144465098184544 654
656 3 391.9099974290377 377.2828307475866 29.7 0.621480569402239 655
657 3 392.775719862215 376.6172250577568 30.525 0.7930962138369733 656
658 3 394.9509018551229 377.23870562715905 30.7999725 0.8789040360543403 657
659 3 397.33303687764163 378.27471373635257 31.349999999999998 0.8789040360543403 658
660 3 400.8773405649426 379.4362609205653 31.7625 0.8789040360543403 659
661 3 400.8549672644441 380.9675890435725 35.6125275 1.1216108428229967 660
662 3 398.6797852715363 383.1427710364803 36.6437775 1.242961138804478 661
663 3 397.6145675755808 385.09608446611156 37.125 1.242961138804478 662
664 3 396.50460327862845 387.8038753069971 41.9374725 0.8789040360543403 663
665 3 395.8831227092262 389.0468364458016 42.4530975 0.7930962138369733 664
666 3 395.8831227092262 391.53275872341055 43.3605975 0.707288391619606 665
667 3 396.50460327862845 395.26164213982395 43.786875 0.621480569402239 666
668 3 396.4157315572039 398.3466716863367 44.178749999999994 0.621480569402239 667
669 3 378.74828193023706 366.27392394119533 27.224999999999998 1.1698936682598566 193
670 3 378.74828193023706 366.27392394119533 27.224999999999998 1.1698936682598566 669
671 3 379.724627904768 368.5379776555277 27.92625 0.9870913735758821 670
672 3 382.21055018237695 372.26686107194115 28.6275 0.8042828640862135 671
673 3 382.5436637675765 374.70865822912253 29.328749999999996 0.621480569402239 672
674 3 382.21055018237695 375.99574448835455 31.900027499999997 0.8286386876010872 673
675 3 381.5890696129747 378.4816667659635 32.175 1.242961138804478 674
676 3 381.8998098976758 380.9675890435725 32.725027499999996 1.1822859908137373 675
677 3 382.21055018237695 383.1427710364803 33.6874725 0.939579184045081 676
678 3 382.14405176145095 384.80771748190887 33.824999999999996 0.8789040360543403 677
679 3 382.21055018237695 387.8038753069971 35.0625 0.621480569402239 678
680 3 381.5890696129747 389.6683170152038 35.5437225 0.621480569402239 679
681 3 381.5890696129747 391.53275872341055 36.2083425 0.621480569402239 680
682 3 381.5890696129747 394.0186810010195 36.96462 0.621480569402239 681
683 3 381.5890696129747 395.8831227092262 37.4458425 0.621480569402239 682
684 3 382.07755334052484 397.7916895378605 37.74375 0.621480569402239 683
685 3 380.9675890435725 398.36904498683515 38.958315 0.621480569402239 684
686 3 381.8998098976758 401.63181797619694 39.5885325 0.9965751670649603 685
687 3 383.45351132118145 405.36070139261034 40.8375 1.242961138804478 686
688 3 385.007212744687 409.55569523607545 42.3958425 1.1822859908137373 687
689 3 386.2501738834915 412.66309808308665 43.67913 0.8966783803392443 688
690 3 387.18239473759485 413.90605922189116 44.55 0.707288391619606 689
691 3 388.1146155916982 415.4597606453967 44.55 0.621480569402239 690
692 3 389.8037997793335 418.08675901225996 44.55 0.621480569402239 691
693 3 390.0014306004034 418.74490693525695 44.55 0.621480569402239 692
694 3 390.9112781540083 420.1208649159135 44.687527499999995 0.621480569402239 693
695 3 391.53275872341055 421.98530662412026 44.8249725 0.621480569402239 694
696 3 392.775719862215 423.5390080476258 45.0312225 0.621480569402239 695
697 3 392.775719862215 425.09270947113146 45.237472499999996 0.621480569402239 696
698 3 392.775719862215 426.3356706099359 45.375 0.621480569402239 697
699 3 393.39720043161725 428.20011231814266 45.375 0.621480569402239 698
700 3 392.1542392928128 429.4430734569471 45.375 0.621480569402239 699
701 3 392.775719862215 431.3075151651538 45.283342499999996 0.621480569402239 700
702 3 392.9310900045656 433.60761475251155 44.675895 0.621480569402239 701
703 3 393.39720043161725 435.03639858156725 44.55 0.621480569402239 702
704 3 393.39720043161725 436.90084028977395 44.55 0.621480569402239 703
705 3 393.39720043161725 438.14380142857846 44.55 0.621480569402239 704
706 3 393.39720043161725 440.00824313678515 44.55 0.621480569402239 705
707 3 393.39720043161725 441.25120427558966 44.55 0.621480569402239 706
708 3 392.775719862215 441.8726848449919 44.55 0.621480569402239 707
709 3 392.775719862215 443.5301735235877 44.55 0.621480569402239 708
710 3 393.39720043161725 446.5337891155087 44.55 0.7501954101311366 709
711 3 393.39720043161725 448.24286068136485 44.55 0.8789040360543403 710
712 3 392.7924998375889 451.07494763613084 45.0162075 0.8789040360543403 711
713 3 392.1101141723852 453.59194394220987 45.375 0.8789040360543403 712
714 4 397.39083457059604 342.7086237106012 39.4316175 2.1871889975086876 442
715 4 397.39083457059604 342.7086237106012 39.4316175 2.1871889975086876 714
716 4 399.18753489673793 343.2219666609275 39.0532725 1.3208575133733544 715
717 4 401.8580369034594 344.5693365353915 37.937129999999996 1.3208575133733544 716
718 4 404.3582532341645 346.3877886814625 38.352765 0.8825396973853435 717
719 4 406.78202745483327 348.3069206797766 38.76839999999999 0.8288748502174601 718
720 4 408.9211635747158 350.5187700262792 39.3443325 0.9139058217230743 719
721 4 410.9384895029955 352.77660893491753 40.272952499999995 0.6705588899679338 720
722 4 412.95581543127514 355.0338263629864 41.2015725 0.6963503335981267 721
723 4 414.68974621990736 357.5992981534789 41.5512075 0.7133416123655839 722
724 4 416.73628173494893 359.92425696361266 41.8840125 0.7128568575214501 723
725 4 418.47331992642825 362.4779206232865 42.335947499999996 0.7128568575214501 724
726 4 420.21035811790745 365.0322057635297 42.787882499999995 0.8868776317597711 725
727 4 421.4539407372813 367.86304975715683 43.19865 0.7666832896373781 726
728 4 422.76215733587304 370.67649229484084 43.42701 0.6599937202880958 727
729 4 423.56448875097135 373.6689212365126 43.74133499999999 0.7777269993556558 728
730 4 424.0890183515468 376.70858270145897 44.242687499999995 0.7674601403491309 729
731 4 423.6583323169511 379.45863422106385 44.600654999999996 0.7674601403491309 730
732 4 467.3533881904837 402.0979284032486 40.631249999999994 1.242961138804478 480
733 4 467.3533881904837 402.0979284032486 40.631249999999994 1.242961138804478 732
734 4 473.7776328363946 401.19988898046233 40.5059325 0.9609519008268239 733
735 4 476.71661444909785 402.20295861947756 40.34547 0.630970577697011 734
736 4 479.65683902293983 403.2060282584928 40.42491749999999 0.5940303941323114 735
737 4 481.38020464189225 403.91638054931957 40.469055 0.5940303941323114 736
738 4 482.2689218561374 404.58385068085755 41.25 0.707288391619606 737
739 4 484.44410384904523 405.2053312502598 41.25 0.8360032323485038 738
740 4 486.8237529492864 406.2394749177451 40.792289999999994 0.7360878012057058 739
741 4 488.63909769251035 406.24879712628615 40.425 0.621480569402239 740
742 4 450.053855060603 391.63468153679247 37.7944875 0.9951333321439471 472
743 4 450.053855060603 391.63468153679247 37.7944875 0.9951333321439471 742
744 4 452.1755897245422 390.6595785234004 36.391327499999996 0.9909694123289521 743
745 4 455.28050664927576 390.65087779542876 36.547005 0.9909694123289521 744
746 4 458.30152369714006 390.11764746688164 35.88552 0.7218186073322305 745
747 4 461.32191926443494 389.5844171383345 35.22403499999999 0.7218186073322305 746
748 4 464.3423148317298 389.05118680978734 34.562549999999995 0.6368932875234145 747
749 4 467.44536731475523 389.20842139384615 34.5839175 0.6977175908508116 748
750 4 470.4421466204128 389.5819312160569 33.6114075 0.9233461115722944 749
751 4 473.37367046628316 390.2438080224703 32.562419999999996 0.8086021540435592 750
752 4 475.8608357050309 391.91745519587056 31.476884999999996 0.7921826373999519 751
753 4 478.4020697533167 393.6265267617267 30.778687499999997 0.7448879660684414 752
754 4 481.1359627781172 395.09570682779355 30.5666625 0.7621526962864358 753
755 4 483.6647672150148 396.8980004790601 30.4255875 0.5488021456940635 754
756 4 486.49561120864206 398.1776289714593 30.5214525 0.8016353568605599 755
757 4 489.37928105066845 399.32363914143696 30.7417275 0.8213797945504691 756
758 4 492.3350426387455 400.25088815098513 31.066035 0.5342420989141078 757
759 4 495.3902411179269 400.5989172698504 31.65723 0.6923666431482584 758
760 4 498.43673886913666 401.16632902971463 31.968337499999997 0.8777853710294162 759
761 4 501.1979770389908 402.5627958691615 32.348085 0.9487149484152938 760
762 4 503.86785756514286 404.14819280170656 32.4907275 1.178059922941802 761
763 4 506.77079330482064 405.1357254264868 33.163844999999995 0.8699049974093959 762
764 4 509.8322065896961 405.43030721638337 33.751327499999995 0.938740185276388 763
765 4 512.8482517930051 404.76035116256776 34.19031 1.1665749620192487 764
766 4 517.6467032693598 403.62366320113114 35.533987499999995 1.1665749620192487 765
767 4 410.9049295522478 359.849057814715 31.7658825 1.2591134188032422 452
768 4 410.9049295522478 359.849057814715 31.7658825 1.2591134188032422 767
769 4 413.62515000452134 362.97510507880827 33.85272 1.2377593464385812 768
770 4 415.5380671971414 364.8084727585449 36.008362500000004 1.2377593464385812 769
771 4 417.91647333624377 366.24595731557224 37.853805 1.4828215645652718 770
772 4 420.60126939606147 366.63127526860166 39.866392499999996 1.1123632119502913 771
773 4 423.3699653327484 367.3192542589299 41.501459999999994 1.0769326046886698 772
774 4 426.29403141178597 368.32916018420855 41.8902 1.0009068866336939 773
775 4 429.0409755285438 369.75483661041727 42.2587275 0.48707731702160256 774
776 4 431.3535047272896 371.79702176147305 42.754965 0.689501617723314 775
777 4 433.50693490026833 373.99457705487936 43.33032 0.7293385222219976 776
778 4 436.08794370499584 375.71980711554 43.5094275 0.7293385222219976 777
779 4 439.7018532160698 378.1342591276677 43.7600625 0.7293385222219976 778
780 3 363.5686190225874 354.9803790340178 16.4192325 0.8651631006648568 513
781 3 363.5686190225874 354.9803790340178 16.4192325 0.8651631006648568 780
782 3 365.0496072194729 355.8311859335295 17.17518 0.7101658466559385 781
783 3 358.9491539502206 356.42159247446165 15.806835 0.7101658466559385 782
784 3 355.8989273155944 356.7167957449277 15.1226625 0.7101658466559385 783
785 3 352.8151407302205 356.64594696001586 14.624939999999999 0.5358641632002477 784
786 3 349.8332769582285 357.31528153326207 13.878974999999999 0.6879603459111965 785
787 3 346.7432755671606 357.4706516756126 13.494525 0.8304099072238836 786
788 3 343.7365525723925 357.26245568486286 12.48951 0.9991729558450617 787
789 3 340.6589807927126 357.40539621582536 11.9548275 0.49848894323696646 788
790 3 337.57022236278357 357.353813328565 11.5113075 0.49848894323696646 789
791 3 334.480842452285 357.30223044130463 11.06787 0.753346316618006 790
792 3 331.4026491920357 357.16985508002193 10.5343425 0.9628847053976648 791
793 3 328.3692025327834 357.51415531547076 9.76338 0.7003526684650772 792
794 3 325.34942844605786 357.58313965867444 8.795985 0.8747836198792035 793
795 3 322.33027583990184 357.9125243604576 7.922012999999999 0.8747836198792035 794
796 3 319.3117447143152 358.2419090622408 7.04803275 0.7494434186421599 795
797 3 316.25281735171734 358.26303940160045 6.3234105 0.7494434186421599 796
798 3 311.3580363871053 358.2972208329176 5.16402975 0.7494434186421599 797
799 3 366.11047455144256 356.7416549677038 16.822327499999997 1.025132199228993 512
800 3 366.11047455144256 356.7416549677038 16.822327499999997 1.025132199228993 799
801 3 364.2466543238053 356.1661639604373 16.79535 0.7985403836249367 800
802 3 361.4071096022064 350.7915999962468 15.080669999999998 0.7985403836249367 801
803 3 359.50537905983555 348.4200301434078 14.223247500000001 0.7193637590830916 802
804 3 357.19595726393686 346.422591593349 13.4578125 0.621480569402239 803
805 3 354.8865354680381 344.42515304329027 12.6923775 0.9800997171701069 804
806 3 352.4441168302873 342.7533703115982 11.4367275 1.084191497739288 805
807 3 349.93209236876345 341.4793351443236 9.6948225 1.0271085074396922 806
808 3 348.0769728690978 341.02378988695176 8.148492 1.0271085074396922 807
809 3 350.2931725795862 338.36509601104905 7.5687975 0.9491997032594276 808
810 3 351.301835543726 335.45221658226075 7.04484825 0.9491997032594276 809
811 3 352.24337860637036 332.50950608614113 6.610122749999999 0.9601129020581309 810
812 3 352.3316288472255 329.4275839424754 6.092261999999999 0.7403884467459694 811
813 3 352.03331817391245 326.3655491770306 5.513805 0.8443248571727998 812
814 3 351.63681357063376 323.3159440229738 4.924128 1.2197674839543864 813
815 3 349.9184197962366 320.9611541455087 6.35318475 1.3228151771669716 814
816 3 347.47537967791646 319.048858433458 6.1132335 1.3689228206109236 815
817 3 345.5574906407411 316.7972343305137 4.8498285 1.3689228206109236 816
818 3 348.43308123536525 357.41969026892167 28.07178 0.7801694179934066 545
819 3 348.43308123536525 357.41969026892167 28.07178 0.7801694179934066 818
820 3 345.27223105938543 358.03495603262985 27.847957499999996 1.066777612184637 819
821 3 342.1990096436914 358.40722289370177 27.4948575 1.066777612184637 820
822 3 339.1388393199548 358.8789266458781 27.141675 0.6483223151947217 821
823 3 336.0817763990651 359.41588585784166 26.940869999999997 0.6483223151947217 822
824 3 333.0253349587449 359.95346655037457 26.740064999999998 0.9229794380363472 823
825 3 329.98753793550685 360.60104930369175 26.618047499999996 0.6797070839495347 824
826 3 327.05290668678947 361.6128196706785 26.427472499999997 1.0366668785970987 825
827 3 324.01759558582893 362.24610837089944 26.154397499999998 1.0366668785970987 826
828 3 320.9822844848684 362.8793970711203 25.8813225 0.6607581413884605 827
829 3 317.95878151472647 363.58664195910006 26.039392499999998 0.9143470729273501 828
830 3 314.89798971042046 364.10247083170395 25.85055 0.5985982763174179 829
831 3 311.81731052789354 364.5101620852318 25.8900675 0.8769215130379472 830
832 3 308.71115064202115 364.5984123260869 25.904505 0.6854557792165055 831
833 3 305.6870261913099 365.2932276026786 25.6853025 0.7727365103833558 832
834 3 302.84064518344763 366.52313764952567 25.421219999999998 0.8610924029352722 833
835 3 300.2739304318164 368.25582547701913 25.082475 0.8469102163415131 834
836 3 297.5102063396846 369.6498063941883 24.713782499999997 0.8946026352374409 835
837 3 294.789985887411 371.09847760146494 24.191722499999997 0.9327553273930443 836
838 3 292.25310220311104 372.33895281799175 22.468874999999997 0.9327553273930443 837
839 3 353.6243084315822 354.00341157891756 28.038945000000002 0.7141184630773366 543
840 3 353.6243084315822 354.00341157891756 28.038945000000002 0.7141184630773366 839
841 3 355.6043455256977 353.85674216453856 27.79524 0.8981264300659516 840
842 3 350.1825490382326 352.0817936583258 31.0690875 0.8981264300659516 841
843 3 347.77928367635405 350.2328889643542 31.9694925 0.9333084450998123 842
844 3 345.57302765497616 348.4007642457563 33.557865 0.7724444145157368 843
845 3 343.361799789043 346.43439972416763 34.817475 0.8224300967127589 844
846 3 341.56820686574815 344.0640728324675 36.019417499999996 0.8224300967127589 845
847 3 339.77461394245324 341.69312446019796 37.22136 0.8224300967127589 846
848 3 337.9810210191584 339.32279756849783 38.423384999999996 1.1579923153558038 847
849 3 336.6050630385019 336.6815051485383 39.60066 0.8622856456285245 848
850 3 334.8294930517196 333.0930763408098 43.51347 0.8622856456285245 849
851 3 336.8623559942344 330.6121259077561 44.620372499999995 0.621480569402239 850
852 3 338.49809285290104 329.2958300617621 44.756249999999994 0.621480569402239 851
853 3 350.0483092352417 377.8135751538561 26.500484999999998 0.8881765261498218 584
854 3 350.0483092352417 377.8135751538561 26.500484999999998 0.8881765261498218 853
855 3 349.1173313422771 380.63198953609526 27.005879999999998 1.0285254831379294 854
856 3 348.30194883522137 383.608881463532 27.479512500000002 1.0285254831379294 855
857 3 346.54067290153546 386.15819475921995 27.789134999999998 1.0698290817804021 856
858 3 344.4599559551767 388.4458647351896 28.1987475 0.8276381038843497 857
859 3 342.5768698298879 390.9050633483143 28.52553 0.7558881721468611 858
860 3 341.40165007314835 393.7533087978847 29.060872499999995 0.879662242349011 859
861 3 339.78455763156376 396.3542049808331 29.758574999999997 0.8894008428715442 860
862 3 337.961755121507 398.6797852715363 31.03617 0.9907270349068851 861
863 3 336.2713279727329 401.2365563340571 31.7109375 0.9907270349068851 862
864 3 334.58027934338935 403.79394887714733 32.3856225 0.7295373960042062 863
865 3 332.637531083438 406.17981278308247 32.964772499999995 0.7309978753423015 864
866 3 330.5555711759405 408.3866902850299 33.8556075 0.7751292105755545 865
867 3 400.8549672644441 380.9675890435725 35.6125275 1.1216108428229967 661
868 3 400.8549672644441 380.9675890435725 35.6125275 1.1216108428229967 867
869 3 402.0979284032486 381.43369947062416 34.44375 0.9548986800808461 868
870 3 402.0979284032486 384.6964724599859 34.65 0.7881927321443896 869
871 3 402.0979284032486 387.8038753069971 34.65 0.621480569402239 870
872 3 401.47644783384635 390.28979758460605 34.65 0.621480569402239 871
873 3 402.0755551027502 392.2872361346649 34.65 0.621480569402239 872
874 3 402.0979284032486 392.775719862215 36.2083425 1.0002605468415156 873
875 3 404.0866662253358 397.74756441743295 37.372499999999995 1.685156993545559 874
876 3 405.2053312502598 401.9487730665921 38.50539 0.7724817033499009 875
877 3 405.2053312502598 402.71940897265085 39.1875 0.8789040360543403 876
878 3 406.1599254048616 402.8747791150014 39.599999999999994 0.8789040360543403 877
879 3 407.0697729584665 403.9623701114553 39.655027499999996 0.8789040360543403 878
880 3 410.79865637487995 406.1375521043631 40.033125 0.8360032323485038 879
881 3 413.2845786524889 407.0697729584665 41.1812775 0.975127872614889 880
882 3 414.9495250979175 407.13627137939255 41.662499999999994 1.242961138804478 881
883 3 417.63494263830455 409.55569523607545 43.174972499999996 1.242961138804478 882
884 3 420.1208649159135 412.0416175136844 43.4500275 1.242961138804478 883
885 3 421.0089606495893 413.3958236744119 43.724999999999994 1.242961138804478 884
886 3 382.21055018237695 375.99574448835455 31.900027499999997 0.8286386876010872 674
887 3 382.21055018237695 375.99574448835455 31.900027499999997 0.8286386876010872 886
888 3 379.79236928683287 376.8216921650901 32.175329999999995 0.7912193425173785 887
889 3 376.79869738402226 377.58984214887136 32.60268 0.7912193425173785 888
890 3 373.71242487637073 377.9465719957082 32.6631525 0.5791403411700032 889
891 3 370.7647425356959 378.84585437963324 33.1904925 0.9528850830359828 890
892 3 367.9258192946665 380.1074599355198 33.101805 0.5971701139689316 891
893 3 365.1397219020363 381.45669425169206 33.4690125 0.9645999917692151 892
894 3 362.18458179452864 382.38705066408716 33.7825125 0.9645999917692151 893
895 3 359.22882020645153 383.3167855959129 34.09593 0.9645999917692151 894
896 3 356.14565510164704 383.6424414142797 34.37478 1.0657335248280415 895
897 3 353.17062761591853 384.5292941868167 34.54926749999999 0.7853960695820794 896
898 3 350.1949786496206 385.4167684399231 34.71138 0.7853960695820794 897
899 3 347.21995116389206 386.3042426930295 34.87341 0.8220261343426474 898
900 3 344.37792052001566 387.54471790955637 35.150115 1.0236717198908978 899
901 3 341.57628611315033 388.8597707944115 35.5128675 0.6695458766398081 900
902 3 338.864144908279 390.3562960055321 35.8384125 1.0313470049230156 901
903 3 335.971774338281 391.440779599139 36.289935 1.0313470049230156 902
904 3 333.0800252488524 392.5252631927459 36.741457499999996 0.5778874363420883 903
905 3 327.04669188109546 394.01743803988074 36.746655 0.5778874363420883 904
906 3 382.21055018237695 372.26686107194115 28.6275 0.8042828640862135 672
907 3 382.21055018237695 372.26686107194115 28.6275 0.8042828640862135 906
908 3 387.18239473759485 371.6453805025389 29.4250275 0.8789040360543403 907
909 3 388.8025945820265 371.31226691733934 29.7 0.8789040360543403 908
910 3 390.28979758460605 372.26686107194115 30.1812225 1.242961138804478 909
911 3 394.0186810010195 372.88834164134335 31.96875 1.242961138804478 910
912 3 396.50460327862845 373.5098222107456 32.5187775 1.1216108428229967 911
913 3 398.79103029345924 374.0871776597203 32.793749999999996 1.0609356948322561 912
914 3 400.8549672644441 374.7527833495501 33.6874725 1.1822859908137373 913
915 3 402.4527938083773 375.5520073618013 35.0625 1.242961138804478 914
916 3 401.7871881185475 378.3486699241114 36.3 1.242961138804478 915
917 4 408.9211635747158 350.5187700262792 39.3443325 0.9139058217230743 720
918 4 408.9211635747158 350.5187700262792 39.3443325 0.9139058217230743 917
919 4 412.9825390957594 352.2446215675092 40.212149999999994 0.8892081838950294 918
920 4 416.0638397588557 352.5211804208932 40.60122 0.8892081838950294 919
921 4 419.12898192714755 352.81141184680405 41.160982499999996 0.7593311745013496 920
922 4 422.23016996846474 352.9618101445994 41.321279999999994 0.5732294394744185 921
923 4 425.3313580097819 353.1115869618253 41.481494999999995 0.5732294394744185 922
924 4 428.3815846444081 353.1619268879469 42.2702775 1.0959809841408483 923
925 4 431.4510771766857 353.11345140353353 42.9066 0.6198156229568104 924
926 4 434.54356449003126 352.81141184680405 42.9078375 0.5352861862707036 925
927 4 437.59503408579627 352.27942447939574 43.235445 0.5352861862707036 926
928 4 440.6471251621307 351.7474371119874 43.56297 0.6200455707674892 927
929 4 443.54571053782274 350.6412016984514 43.7909175 0.6200455707674892 928
930 4 446.44429591351474 349.53434480434606 44.018865 0.7556644391418764 929
931 4 449.3826560456485 348.5244388790674 43.99032 0.8245058418145624 930
932 4 452.46147078646726 348.10493949472084 43.961774999999996 0.7165360224923113 931
933 4 455.5346922021613 348.23855781714235 43.37387999999999 0.7165360224923113 932
934 4 458.607292137286 348.37279762013327 42.7859025 0.6755928825800919 933
935 4 461.6469536022323 347.92843901301063 42.164595 0.6703600161857252 934
936 4 464.64808327187575 347.122378714496 42.156592499999995 0.720855312449657 935
937 4 467.4671191346843 345.8365354164027 42.4651425 0.7990251384690705 936
938 4 470.48192137685453 345.1243186838678 42.787139999999994 0.8266996682245522 937
939 4 473.2910135505527 343.8415827886215 43.2497175 1.0046171256330252 938
940 4 476.0882975934321 342.49669883643503 43.439632499999995 1.0018763963219612 939
941 4 477.1802389538719 341.74532882802777 42.363007499999995 1.0018763963219612 940
942 3 333.0800252488524 392.5252631927459 36.741457499999996 0.5778874363420883 904
943 3 333.0800252488524 392.5252631927459 36.741457499999996 0.5778874363420883 942
944 3 329.98691645493744 392.6421015397935 36.801435 1.0941289720440297 943
945 3 325.8062166645685 397.2118481666082 36.120149999999995 1.0941289720440297 944
946 3 323.4327823700214 399.17199788250286 36.684532499999996 1.3006407504506998 945
947 3 320.3738550074236 399.7008778470642 36.860257499999996 0.6594965358325738 946
948 3 317.3901267937234 400.5019663010237 37.310047499999996 1.0044928295191449 947
949 3 314.4070200605927 401.3024332744138 37.759837499999996 1.0044928295191449 948
950 3 311.5767975475349 402.52426407385855 38.28165 0.7014899779070832 949
951 3 308.7242017339786 403.75541708184437 38.3137425 0.9334948892706331 950
952 3 305.8709844398529 404.9865700898302 38.345752499999996 0.9334948892706331 951
953 3 302.95499760821764 406.05986703318786 38.35326 0.673939744265482 952
954 3 300.1471483956583 407.37740584032065 38.103285 0.7894729821173582 953
955 3 297.29703850437966 408.5470322719356 37.565055 0.5820289828565848 954
956 3 294.4332560405741 409.72225202867526 37.9304475 0.799130790165869 955
957 3 291.57444542132384 410.94035394470365 37.934655 0.7315634226604575 956
958 3 290.7379325749084 411.6805373028617 37.864695 0.7315634226604575 957
959 3 390.28979758460605 372.26686107194115 30.1812225 1.242961138804478 910
960 3 390.28979758460605 372.26686107194115 30.1812225 1.242961138804478 959
961 3 394.64016157042175 373.5098222107456 30.07125 0.621480569402239 960
962 3 397.03721212660616 375.5296340613029 30.07125 0.621480569402239 961
963 3 398.36904498683515 376.6172250577568 29.9749725 0.8286386876010872 962
964 3 401.64362610701556 378.93845498447416 31.057372499999996 1.215510342053981 963
965 3 405.36070139261034 380.19073833181966 31.30413 1.0609356948322561 964
966 3 408.0871366505779 381.57664000158667 31.1073675 0.6816025996862116 965
967 3 411.1758950805071 382.56541558750564 31.349999999999998 0.621480569402239 966
968 3 412.0416175136844 382.21055018237695 31.6249725 0.621480569402239 967
969 3 414.52753979129335 382.21055018237695 31.2124725 0.7930962138369733 968
970 3 415.77050093009785 382.21055018237695 30.250027499999998 0.8789040360543403 969
971 3 416.70272178420123 381.27832932827357 29.287499999999998 0.8789040360543403 970
972 3 418.56716349240793 381.5890696129747 28.875 0.8789040360543403 971
973 3 420.1208649159135 383.45351132118145 29.287499999999998 0.8789040360543403 972
974 3 421.363826054718 385.31795302938815 29.7 0.8789040360543403 973
975 3 422.0741783455448 385.8064367569383 30.112499999999997 0.8789040360543403 974
976 3 423.84974833232695 387.18239473759485 30.525 0.8789040360543403 975
977 3 425.33695133490653 388.00337056977526 30.525 0.8789040360543403 976
978 3 426.95715117933815 389.6683170152038 30.7999725 0.8789040360543403 977
979 3 429.4430734569471 391.53275872341055 31.075027499999997 0.8789040360543403 978
980 3 431.3075151651538 393.39720043161725 31.2124725 0.8789040360543403 979
981 3 433.17195687336056 395.26164213982395 31.349999999999998 0.7930962138369733 980
982 3 434.414918012165 397.1260838480307 31.349999999999998 0.621480569402239 981
983 3 435.03639858156725 397.74756441743295 32.175 0.707288391619606 982
984 3 436.90084028977395 400.2334866950419 32.175 0.8789040360543403 983
985 3 438.14380142857846 401.47644783384635 32.175 0.8789040360543403 984
986 3 440.00824313678515 403.34088954205305 33.0 1.5359270792206934 985
987 3 442.4941654143941 407.0697729584665 33.0 0.8789040360543403 986
988 3 444.9800876920031 408.9342146666732 33.0 0.8789040360543403 987
989 3 446.5337891155087 410.4879160901788 33.0 0.8789040360543403 988
990 3 448.08749053901425 412.0416175136844 33.0 0.8789040360543403 989
991 3 449.951932247221 413.2845786524889 33.4125 0.8789040360543403 990
992 3 451.19489338602546 413.90605922189116 33.4125 0.8789040360543403 991
993 3 451.8163739554277 414.52753979129335 34.375027499999995 0.8789040360543403 992
994 3 455.07914694478944 416.70272178420123 34.5124725 0.8789040360543403 993
995 3 457.720439364749 418.2564232077068 34.65 0.8789040360543403 994
996 3 460.51710192705906 420.1208649159135 34.787527499999996 0.8789040360543403 995
997 3 462.38154363526576 421.98530662412026 34.9249725 0.8789040360543403 996
998 3 464.2459853434725 423.84974833232695 35.2000275 0.7930962138369733 997
999 3 465.48894648227696 425.09270947113146 35.3374725 0.707288391619606 998
1000 3 467.3533881904837 426.95715117933815 35.7499725 0.621480569402239 999
1001 3 469.52857018339154 428.20011231814266 36.1624725 0.7501954101311366 1000
1002 3 472.1922359038495 428.4219808814192 36.3 0.8789040360543403 1001
1003 3 472.94671331510386 429.4430734569471 37.2625275 0.621480569402239 1002
1004 3 475.4326355927128 430.6860345957516 37.5375 0.621480569402239 1003
1005 3 476.054116162115 430.6860345957516 37.8124725 0.621480569402239 1004
1006 3 480.4044801479307 433.17195687336056 38.15625 0.621480569402239 1005
1007 3 481.64744128673516 434.414918012165 38.4312225 0.707288391619606 1006
1008 3 484.13336356434417 435.03639858156725 38.7062775 0.7930962138369733 1007
1009 3 485.3763247031486 435.03639858156725 38.775 0.8789040360543403 1008
1010 3 487.66275171797946 436.3682314417963 38.775 0.8789040360543403 1009
1011 3 438.14380142857846 401.47644783384635 32.175 0.8789040360543403 985
1012 3 438.14380142857846 401.47644783384635 32.175 0.8789040360543403 1011
1013 3 440.00824313678515 401.47644783384635 33.9625275 0.707288391619606 1012
1014 3 441.8726848449919 400.8549672644441 34.2375 0.7930962138369733 1013
1015 3 444.35860712260086 400.8549672644441 34.5124725 0.8789040360543403 1014
1016 3 449.33045167781876 400.544226979743 34.753125 0.8789040360543403 1015
1017 3 450.99539812324736 399.9892448312668 34.856249999999996 0.8789040360543403 1016
1018 3 451.8163739554277 399.61200612563965 36.0250275 0.621480569402239 1017
1019 3 454.30229623303666 399.61200612563965 36.437527499999995 0.621480569402239 1018
1020 3 455.54525737184116 399.61200612563965 36.850027499999996 0.621480569402239 1019
1021 3 458.9963389737318 399.13657349004694 37.6610025 0.7329741835530006 1020
1022 3 459.18526906683 399.96687153076834 38.3625 0.8789040360543403 1021
