# Supplementary material for: Cross-Regional Gradient of Dendritic Morphology in Isochronically-Sourced Mouse Supragranular Pyramidal Neurons
Source: Front Neuroanat. 2018 Dec 4;12:103. doi: 10.3389/fnana.2018.00103 (PMC6288488; doi:10.3389/fnana.2018.00103)
Supplement: Supplementary file 3 [file Data_Sheet_1.ZIP › SWC reconstructions/X041.S7.Z1.C01-exported-000.swc]

# Exported from "Simple Neurite Tracer" version 3.1.6-SNAPSHOT-b9f15e3b69824d8d9ebdf26f302be1ac12e484dc on 2018-06-22T15:52:47.264
# https://imagej.net/Simple_Neurite_Tracer
#
# All positions and radii in microns
# Voxel separation (x,y,z): 0.621480569402239, 0.621480569402239, 0.825
#
1 1 318.9133756693283 354.06866703870475 8.136282 0.6412187922864541 -1
2 1 312.02488503807393 360.17533511365116 7.734375 0.543795498226959 1
3 1 318.9133756693283 354.06866703870475 8.136282 0.6412187922864541 1
4 1 325.034337797371 346.1646771570471 8.25 0.621480569402239 3
5 3 318.9133756693283 354.06866703870475 8.136282 0.6412187922864541 1
6 3 322.00399854096565 346.178349729574 11.22759 1.0682380915227325 5
7 3 323.9653912179991 340.2823635676549 11.377327499999998 1.0682380915227325 6
8 3 324.8808320967286 337.3247375378696 11.0230725 0.9877750022022246 7
9 3 325.6757057449941 334.3205004653792 11.008635 1.017332618082995 8
10 3 326.1076347407286 331.24479312740755 11.122649999999998 0.9627231204496203 9
11 3 326.9273676117702 328.2473923411805 11.1732225 0.8361772469079365 10
12 3 327.6607146836648 325.23134713787147 11.3662725 1.0611469982258528 11
13 3 327.97891273519883 322.14196722737296 11.5076775 1.0611469982258528 12
14 3 328.2964893061633 319.0532087974438 11.649 1.0611469982258528 13
15 3 328.61406587712787 315.9638288869453 11.790404999999998 0.9105498266483024 14
16 3 329.5394504449678 313.0006095320354 11.982877499999999 0.9324818759425074 15
17 3 330.9228661924572 310.22196990623803 12.1754325 0.9324818759425074 16
18 3 332.306903420516 307.4433302804406 12.367905 1.1281177443846382 17
19 3 333.6020689271502 304.65909732951854 12.9958125 0.87547346331124 18
20 3 334.5958163576244 301.7238446002318 13.299742499999999 0.87547346331124 19
21 3 335.590185268668 298.788591870945 13.6036725 0.87547346331124 20
22 3 336.58455417971163 295.85333914165824 13.9076025 0.87547346331124 21
23 3 337.57892309075515 292.91808641237145 14.211614999999998 0.87547346331124 22
24 3 338.57329200179873 289.98345516365407 14.515545 0.87547346331124 23
25 3 339.5670394322729 287.0482024343673 14.819475 1.155568541135135 24
26 3 340.5638942655942 284.1054919382477 14.884072499999998 1.0519055821588417 25
27 3 341.5607490989153 281.16713180611396 15.107069999999998 0.8383959325407023 26
28 3 342.9025256482547 278.39470698601053 15.658665 0.9878495798705528 27
29 3 344.2697829009397 275.6092310739497 15.87201 1.137278367977627 28
30 3 345.421386396042 272.7274256736315 16.079909999999998 0.7576345325468814 29
31 3 346.39151756487894 269.77912185238733 16.2864075 0.9497466061605015 30
32 3 347.3622702142852 266.8277106282961 16.3550475 0.9381311343183737 31
33 3 348.4479967690309 263.9471481891167 16.9188525 0.998998941285629 32
34 3 350.0452018323947 261.29218319663033 17.2326825 1.0357222281316072 33
35 3 351.73500750059935 258.70060922222297 17.6153175 1.0424963663380917 34
36 3 353.9064606100908 256.48875987572046 17.9093475 1.096161213505975 35
37 3 356.0020930901151 254.21849135569406 18.350475 1.096161213505975 36
38 3 358.0971040895701 251.94822283566765 18.791684999999998 1.096161213505975 37
39 3 360.19273656959444 249.6779543156413 19.232812499999998 0.7084629898957764 38
40 3 362.51272353517294 247.61588178636464 19.4296575 0.7084629898957764 39
41 3 364.83271050075155 245.55380925708803 19.62642 0.7668013709455644 40
42 3 366.7139321843322 243.09461064396336 19.9781175 0.688401597115472 41
43 3 368.8816564104071 240.87965389461377 20.27619 0.7983415098427281 42
44 3 370.7976810058742 238.4384782180018 20.491515 0.7366657781352499 43
45 3 372.6484501415541 235.95007001811524 20.744707499999997 0.949578806406763 44
46 3 374.4519867539594 233.4355596343138 21.12132 0.9487149484152938 45
47 3 376.0075526191732 230.8066968257423 21.879164999999997 0.9853139391473916 46
48 3 378.0547096147842 228.52151277205027 22.5336375 1.0530242471837656 47
49 3 380.5058289805066 226.6657717918152 23.133247499999996 1.1493972390809708 48
50 3 383.4423246709322 225.64965106084253 23.103547499999998 1.0137653196146261 49
51 3 386.1606806814976 224.14504660231972 23.149582499999998 0.8012811129360007 50
52 3 388.5030409475746 222.11218365980497 22.882035 1.0828055960695209 51
53 3 391.7005584771491 221.90274470791644 18.975825 1.0828055960695209 52
54 4 318.9133756693283 354.06866703870475 8.136282 0.6412187922864541 1
55 4 327.5289608029516 348.0061240841859 10.725 1.5708915760552633 54
56 4 331.5859859600094 346.247955553347 10.842727499999999 1.383975080001846 55
57 4 334.38637740573586 344.90182864002173 10.802385 1.1732061596947707 56
58 4 337.3943433616427 344.12497792826895 10.69233 1.1178695297951953 57
59 4 340.40044487584134 343.35061313879373 10.509345 1.2706170241428776 58
60 4 343.5047403200055 343.4401063407877 10.6442325 1.0605628064906147 59
61 4 346.5549669546317 344.03237732342797 10.717905 1.0605628064906147 60
62 4 349.60457210868844 344.62464830606837 10.791495 1.1439157804588431 61
63 4 352.6734431603967 345.02177438991635 11.174707499999998 1.1439157804588431 62
64 4 355.7416927315356 345.418278993195 11.55792 1.1439157804588431 63
65 4 358.8099423026744 345.81478359647366 11.941215 1.27072889064537 64
66 4 361.7514098376553 346.7749710762001 12.3244275 1.1834543742842134 65
67 4 364.50891912409304 348.202511944117 12.474907499999999 1.1834543742842134 66
68 4 367.2664284105307 349.6306742926034 12.625469999999998 1.1834543742842134 67
69 4 370.0239376969684 351.0582151605203 12.77595 1.2978565174997776 68
70 4 372.8125210118763 352.41117836010903 12.475484999999999 1.230537742222127 69
71 4 375.5712732594528 353.8356118251789 12.3016575 1.233856448462735 70
72 4 378.55375851201416 354.70630610291147 12.349342499999999 1.233856448462735 71
73 4 381.5362437645755 355.5776218612134 12.3970275 1.3037357236863227 72
74 4 384.450987635072 356.6546476879875 12.38853 1.3037357236863227 73
75 4 387.3657315055685 357.73167351476155 12.380115 1.2730283687521582 74
76 4 390.213976955139 358.88887033498855 11.776627499999998 1.1810306000635449 75
77 4 393.0765164578057 360.05103899977075 11.3410275 1.1810306000635449 76
78 4 395.9396774410418 361.2138291451223 10.905345 1.297682502940345 77
79 4 398.96566633346134 361.91920959139384 10.9659 1.297682502940345 78
80 4 401.9916552258808 362.6245900376654 11.026454999999999 1.4608770856596789 79
81 4 404.69447422221117 364.0689108809562 10.34484 1.185480400940465 80
82 4 407.4345820527056 365.5337405830373 10.383614999999999 1.1842622990244365 81
83 4 409.8919162241221 367.4354711254081 10.384934999999999 1.1842622990244365 82
84 4 412.34925039553855 369.3378231483484 10.386172499999999 1.1426231008744863 83
85 4 414.56545010602696 371.51611254410324 10.4016825 1.1390993060459758 84
86 4 416.85622748484354 373.6142309464052 10.298475 0.9570241436282018 85
87 4 419.60192864046263 375.0635236342512 10.129762499999998 0.9570241436282018 86
88 4 422.3476297960817 376.5128163220972 9.96105 1.0094149556288106 87
89 4 425.3251432040879 377.4027764974812 9.9317625 1.5215025152048673 88
90 4 428.2709611030545 378.3903091222614 10.0068375 1.1020652789152963 89
91 4 431.0502222094213 379.77993967544484 9.9796125 1.1911483037334132 90
92 4 433.8866595281731 381.04465263417836 9.836144999999998 1.3535163172954423 91
93 4 436.90146177034336 381.7699204586708 9.5715675 1.3743607755931933 92
94 4 439.8398219024772 382.60146146053097 8.81067 0.9849472656114444 93
95 4 442.90993591532424 383.052656353917 8.5845375 1.4979235424017465 94
96 4 445.7904983545036 384.2117176158522 8.426302499999998 1.3291915678090385 95
97 4 447.8469775586556 386.5236253340285 8.0480235 1.2783358128148532 96
98 4 449.8239072499241 388.9194329290741 7.926814499999999 1.2783358128148532 97
99 4 451.8002154606233 391.3158620046891 7.8056054999999995 0.9867495592627108 98
100 4 453.76968738505894 393.71850588599824 7.907855999999999 0.9867495592627108 99
101 4 455.73853782892525 396.1211497673073 8.0101065 1.129416638774689 100
102 4 457.77512965485636 398.4647529945231 8.16671625 1.251239259988916 101
103 4 459.7153919925302 400.89163461803884 8.169381 1.6261847023149805 102
104 4 461.496555304437 403.43597606917166 8.31336 1.3338340276624734 103
105 4 463.64749955513815 405.6465824545354 8.81133 1.1018353311046174 104
106 4 466.23285872385145 407.36994807348776 8.748877499999999 1.097814351820585 105
107 4 468.9070896139893 408.9367005889508 9.051074999999999 1.097814351820585 106
108 4 471.5813205041271 410.5028316238445 9.35319 1.1060178953366946 107
109 4 474.43391631768344 411.7346061123997 9.312847499999998 1.1060178953366946 108
110 4 477.28651213123965 412.966380600955 9.272587499999998 1.2798522254041946 109
111 4 480.15588792016985 414.11736261548793 9.6864075 1.0150828584217588 110
112 4 483.22289453016987 414.5766367562761 9.9563475 1.0150828584217588 111
113 4 486.3247040520564 414.64189221606335 10.179345 1.105328051904658 112
114 4 489.36001515301695 415.2963112556439 10.3482225 1.0502959474840898 113
115 4 492.2486568395986 416.4410784644828 10.3374975 1.2262495262932516 114
116 4 495.9514380720971 419.2072884788922 10.35573 1.7097365500654174 115
117 4 500.7480251067436 423.09402795993384 10.250047499999999 1.7761479637117408 116
118 4 505.17731712487335 424.28602769204736 9.9708675 1.046486271593654 117
119 4 508.2598607491085 424.6638878782439 9.841507499999999 1.0888463872041105 118
120 4 511.27093410786233 425.425823056331 9.712064999999999 1.0377171807593886 119
121 4 514.3074881699616 426.08707838217504 9.7184175 1.0377171807593886 120
122 4 517.3633081297124 426.6476538557758 9.6591825 1.4045087980148958 121
123 4 520.2960749367217 427.6662605090261 9.480735 1.4052732191152606 122
124 4 523.0287250003832 429.13854797794 9.2932125 0.9452595164494174 123
125 4 525.3648704607663 431.1813546095652 9.517364999999998 0.9452595164494174 124
126 4 527.7003944405799 433.2235397606209 9.7416 1.0735393207797335 125
127 4 529.4305963457957 435.8045485653484 9.81123 1.0118511594608675 126
128 4 530.4156430482983 438.737936852927 10.180499999999999 1.0402341770654675 127
129 4 531.9550504187076 441.4146536653425 10.645552499999999 1.1378314856843952 128
130 4 533.4950792696864 444.0926134388967 11.0945175 1.2298416839843966 129
131 4 535.1270872449367 446.7245836503152 11.4365625 0.9179392306184949 130
132 4 536.930623857342 449.2465518009495 11.7084 1.0032871572145043 131
133 4 538.2195745582821 452.062480260911 12.0440925 1.0244610002140386 132
134 4 540.0398911460613 454.5658039944632 12.4125375 1.029557140883137 133
135 4 541.7769293375405 457.12568245983107 12.802679999999999 1.1584149221429973 134
136 4 543.5083742038953 459.67499575551903 13.325647499999999 0.7031617606387752 135
137 4 546.0322067962378 461.4766679262161 13.601032499999999 0.8731180519532055 136
138 4 548.8319767613948 462.8140941115698 13.8282375 0.8869024909825471 137
139 4 551.383154498791 464.57909892867207 14.055359999999999 1.145053089900849 138
140 4 553.7273792065763 466.6144477934644 14.235045 1.187469138762552 139
141 4 555.9957832848944 468.73121061284843 14.46588 0.9675582392795696 140
142 4 558.3151487699037 470.79328314212506 14.678234999999997 1.1339658765427132 141
143 4 561.3044703087284 471.63973967765094 14.6081925 0.8854171524216758 142
144 4 564.3503465793686 472.23573954370767 14.802727499999998 0.8970264094581096 143
145 4 567.3750925106494 472.9473347956732 14.826239999999999 0.9315558698940981 144
146 4 570.016384930609 474.5849360960481 14.8497525 1.1220893828614364 145
147 4 572.6794291704975 476.1740619120097 15.112102499999997 1.1220893828614364 146
148 4 575.3418519298167 477.7631877279712 15.374534999999998 1.1220893828614364 147
149 4 578.0048961697053 479.35293502450213 15.636967499999999 0.9034835925741989 148
150 4 580.671047812441 480.5387199509216 17.053739999999998 1.091773560685995 149
151 4 582.9605822301188 482.5206214867453 17.981205 1.0676974034273525 150
152 4 585.1264420144856 484.7442789640665 18.1726875 0.9752583835344635 151
153 4 587.4893111393529 486.7286664221679 17.687669999999997 1.0362753458383753 152
154 4 589.4556756609416 489.12571697835233 17.40519 1.0362753458383753 153
155 4 591.4214187019609 491.5221460539674 17.122709999999998 1.1999236093733727 154
156 4 592.9726342031888 494.21439988061786 17.03625 1.4053477967835888 155
157 4 594.3100603885424 497.01354836520557 16.7965875 0.881302951052233 156
158 4 595.3926795404411 499.92021298829985 16.556925 1.1243515721340607 157
159 4 596.7356990509194 502.71936147288744 16.3769925 1.137259723560545 158
160 4 598.8412752200542 505.00019516259374 16.57128 0.8515588910006417 159
161 4 601.1935791752417 506.99079742638907 17.0998575 0.5767202958327509 160
162 4 604.3662374820401 510.1180876516212 17.661105 0.5767202958327509 161
163 3 318.9133756693283 354.06866703870475 8.136282 0.6412187922864541 1
164 3 307.3246274916848 358.1306640403178 9.899999999999999 2.0233542898028696 163
165 3 300.7574423148113 356.80504598578284 10.311427499999999 1.560786301996783 164
166 3 297.9110613069491 355.5968877588649 10.7229375 1.3900531599705996 165
167 3 295.3592620889834 353.8828443484535 11.3261775 1.2806228613102535 166
168 3 294.6843341906126 350.9593997499854 12.400162499999999 1.429268583899881 167
169 3 295.00626112556296 347.96013452205017 13.3909875 1.1789672845731294 168
170 3 294.54387958192774 345.0267462344716 14.603819999999999 1.415683018652748 169
171 3 293.9099694011374 342.033074331661 15.3249525 1.1853436752151962 170
172 3 293.8024532626308 338.9505307074259 14.823929999999999 1.4489446587271562 171
173 3 294.001948525409 335.89595370881386 14.115337499999999 0.7997647003466593 172
174 3 294.4152331040615 332.8320545016609 13.7013525 0.7997647003466593 173
175 3 294.82851768271394 329.7681552945078 13.28745 1.041992967076876 174
176 3 294.3412769163026 326.70549904849355 13.024605 1.2082203749748928 175
177 3 293.4985492641932 323.7242567570711 12.711435 1.0409737389430562 176
178 3 293.40097681479705 320.61871835176805 12.61623 1.0794247417719727 177
179 3 293.8950538674718 317.5591695086008 12.32187 1.0794247417719727 178
180 3 294.38975240071596 314.4996206654336 12.02751 1.4155400781217857 179
181 3 295.0162048146734 311.4680384478895 11.66319 1.1674450348164118 180
182 3 295.5077959450706 308.4122184881387 11.298869999999999 0.9596965100766315 181
183 3 295.1970556603695 305.32532449991777 11.0704275 1.028401187024049 182
184 3 295.04665736257414 302.221650536323 11.01837 0.9416052107013322 183
185 3 295.16225274848296 299.11673361158944 11.08701 1.2582619904231611 184
186 3 295.0882965607241 296.01678853141107 11.353814999999999 1.2752408395792303 185
187 3 295.61779800585475 292.9553752465356 11.443657499999999 0.9607778862673912 186
188 3 318.9133756693283 354.06866703870475 8.136282 0.6412187922864541 1
189 3 312.59540420078514 361.9484191781558 12.1295625 1.1740948769090158 188
190 3 310.5824286364913 365.7649313548549 12.866287499999999 1.1740948769090158 189
191 3 309.01505464045886 368.36893494065026 13.724782499999998 0.9988995043945247 190
192 3 307.3053615940333 370.94435042025316 14.145615 1.045883435441334 191
193 3 306.05059232441016 373.77270849160277 13.765289999999998 0.6484528261142962 192
194 3 304.43225692168676 376.4208371978257 13.560855 1.009017208064393 193
195 3 302.74431569519027 379.0217333807741 13.287532500000001 1.0629803659055894 194
196 3 300.5840492359481 381.2540915860669 13.1849025 0.7856073729756762 195
197 3 298.4244042572753 383.48582831079034 13.3203675 0.9882473274349702 196
198 3 296.66064240131175 386.0432208538806 13.2028875 0.7474919696542369 197
199 3 294.66506829296117 388.4241129152606 13.153717499999999 0.8769090834265592 198
200 3 292.71859114959335 390.8441582525129 13.007114999999999 1.0613458720080615 199
201 3 291.12200756679897 393.50782397297087 12.860594999999998 0.9971593588001983 200
202 3 290.1866793098486 396.47104332788075 12.8545725 0.9971593588001983 201
203 3 289.25197253346767 399.43426268279063 12.848632499999999 0.9971593588001983 202
204 3 288.31664427651725 402.39748203770046 12.84261 0.7449190400969117 203
205 3 286.59576457984247 404.98221972584435 12.686437499999998 0.7449190400969117 204
206 3 284.8748848831677 407.5669574139883 12.530265 0.9608586787414135 205
207 3 283.50079134421935 410.3542977677573 12.4635225 0.9608586787414135 206
208 3 282.1273192858404 413.141016640957 12.39678 1.0611345686144649 207
209 3 280.7221517184219 415.90163333024174 12.71886 0.8173153116265784 208
210 3 279.31325526758707 418.67157222806753 12.726284999999999 1.0691703123768357 209
211 3 277.93294692294467 421.43653928133807 13.1571 1.0584497725546471 210
212 3 276.023758613741 423.8802008802277 12.90003 1.4986941783078054 211
213 3 273.849819581972 426.0845924598974 12.542969999999999 1.2020552877264226 212
214 3 272.53352373597806 428.8719328136665 12.020662499999998 1.2769871999792504 213
215 3 270.731851565281 432.1322198807506 12.249105 1.2769871999792504 214
216 3 318.9133756693283 354.06866703870475 8.136282 0.6412187922864541 1
217 3 314.6599626523394 362.3635681985165 9.53139 1.1633432630583571 216
218 3 316.61576200424827 368.23469513765934 8.7704925 1.1633432630583571 217
219 3 318.6274946074033 370.5894850151245 8.4343875 0.9713803447813935 218
220 3 319.16445381936677 373.6471694165835 8.251154999999999 0.9713803447813935 219
221 3 319.70141303133033 376.7048538180425 8.0679885 0.87938257609278 220
222 3 320.9201364279281 379.5605570344458 8.222799749999998 1.0222920330268248 221
223 3 321.6410538884347 382.58343852401833 8.200104 1.1169994569980322 222
224 3 321.78399441939723 385.6864910070436 8.2825875 1.1169994569980322 223
225 3 321.54534588074677 388.78457164551384 8.21859225 1.1377258339875969 224
226 3 321.9157483001105 391.8664937891796 8.0362425 1.1817453027183573 225
227 3 321.80326031704874 394.97141071391314 7.93159125 1.1817453027183573 226
228 3 322.30728105883395 398.03717436277435 7.8992594999999985 1.0390595787892973 227
229 3 322.154396838761 401.1296616761199 8.247525 1.1779480564393097 228
230 3 320.49815112130403 403.7585244846914 8.3202075 1.128080455550474 229
231 3 318.36460832654615 406.0176063544685 8.307255 1.0826191518987003 230
232 3 315.89422306317226 407.90317840203494 8.32524 0.6469053394964845 231
233 3 313.4337814889088 409.7924793330177 8.0924415 0.6852134017944385 232
234 3 311.07464124745786 411.8073193390198 8.3274675 0.9747736286903297 233
235 3 306.3663044536665 415.8457000789955 7.824580499999999 0.9747736286903297 234
236 3 318.9133756693283 354.06866703870475 8.136282 0.6412187922864541 1
237 3 322.6789264393365 360.0939211590595 11.292929999999998 1.2788516416874571 236
238 3 325.43332832292725 362.59910933431985 11.0230725 1.2788516416874571 237
239 3 327.73404939085435 364.6810692418174 11.23815 1.1043585422163906 238
240 3 329.60221998247744 367.1601552331629 11.4354075 0.9877004245338963 239
241 3 330.82032189850577 370.0183443718438 11.498024999999998 1.2067288216083274 240
242 3 331.8985906864187 372.92625195607695 11.75856 1.1830255526913258 241
243 3 332.97748095490095 375.8335380597406 12.019095 1.192733079185389 242
244 3 334.13964961968315 378.68675535386626 12.555757499999999 1.1148491342279003 243
245 3 335.77662943948866 381.3149966818683 12.9070425 1.372340963742636 244
246 3 336.9754654578656 384.165106573147 13.3159125 1.2700328324076393 245
247 3 338.1755444373813 386.97482022741457 14.06889 1.3633481399033855 246
248 3 338.75787173091123 391.42772850718154 15.67335 1.595241184764443 247
249 3 338.90019078130433 395.93159819363956 16.990215 0.949044333117077 248
250 3 338.36136712763255 398.98928259509864 17.154472499999997 0.9837478081124981 249
251 3 337.6740096178737 401.9941411481584 17.6733975 0.7042307072181472 250
252 3 336.3129671708828 404.7640800459842 18.15363 0.7660866682907519 251
253 3 334.44168917641264 407.2189282951231 18.633945 1.0051826729511812 252
254 3 332.5641963762485 409.6818557916641 18.969142499999997 1.2619535850054102 253
255 3 331.3684677607186 412.4946768487787 19.7126325 0.8379173925022627 254
256 3 330.6786243286821 415.5026428046855 20.1998775 0.8379173925022627 255
257 3 329.9887808966456 418.5099872800229 20.687122499999997 0.7011419487882179 256
258 3 329.3026663480256 421.48812216859847 21.43152 0.748641708707631 257
259 3 328.58547777093537 424.49360220222763 21.87372 0.8516521130860522 258
260 3 328.1349043581188 427.5258059003412 22.546012499999996 0.9475279205277355 259
261 3 327.8937698971907 430.59467695204944 23.108002499999998 1.009240941069378 260
262 3 328.25236418573576 433.65111839236965 23.685007499999998 1.0657459544394294 261
263 3 328.0081223219607 436.71812500236973 24.262012499999997 1.009825132804616 262
264 3 328.0547333646659 439.75219314219146 25.1507025 1.0516197010969166 263
265 3 328.1690857894358 442.8210641938997 25.779104999999998 0.9937536452798741 264
266 3 328.314512242676 445.8768841536505 26.504114999999995 0.7134224048396062 265
267 3 327.2698034055108 448.7388021757478 27.31278 0.7134224048396062 266
268 3 326.22447308777623 451.60134167841454 28.121444999999998 0.9396661913247973 267
269 3 324.49364970199105 454.18172900257264 28.093065 1.0117827965982331 268
270 3 323.16989608916424 456.1667379412434 28.049999999999997 1.0888401723984167 269
271 3 322.8591558044631 459.27414078825456 28.187527499999998 0.7723387628189384 270
272 3 321.9269349503598 462.38154363526576 28.4625 0.621480569402239 271
273 3 320.06249324215304 464.8674659128747 28.66875 0.621480569402239 272
274 3 318.19805153394634 467.3533881904837 28.875 0.621480569402239 273
275 3 317.5765709645441 469.2178298986904 29.012527499999997 0.621480569402239 274
276 3 316.61265460140123 470.0238901972051 29.081249999999997 0.621480569402239 275
277 3 326.1076347407286 331.24479312740755 11.122649999999998 0.9627231204496203 10
278 3 324.3531950933061 330.24918125522515 10.284532500000001 1.0602707106229958 277
279 3 322.34954173755324 327.9472172261593 9.504742499999999 1.0602707106229958 278
280 3 320.0972961540396 325.86712176036997 8.836162499999999 1.1773825091211536 279
281 3 317.999799232307 323.7472515381389 7.6750162500000005 1.2655643871136373 280
282 3 316.1235493932817 321.5714480646617 6.1051649999999995 1.091189368950757 281
283 3 314.58227758116413 318.9450711783678 5.28307725 1.137533175011082 282
284 3 313.1553581938166 316.3516327622523 4.02567 0.9911434268883847 283
285 3 312.2616691350161 313.613389373466 2.479092 1.0854779625179505 284
286 3 323.9653912179991 340.2823635676549 11.377327499999998 1.0682380915227325 7
287 3 322.4172831196181 340.2873354122101 12.749055 1.2409972602051669 286
288 3 319.72067892898184 341.24814437250603 14.3540925 1.2830528503366163 287
289 3 317.0389902720112 342.6122942223439 15.3866625 1.0632227433276564 288
290 3 314.44990221988144 344.197691154889 16.264545 1.0247965997215158 289
291 3 311.7303032481773 345.56681284928214 17.088555 1.346742179088958 290
292 3 309.6415070544163 347.61645576717075 18.475792499999997 1.346742179088958 291
293 3 307.5527108606554 349.6660986850593 19.8631125 0.8843357762309159 292
294 3 306.0313264267587 352.3011762993248 19.0244175 0.6960085192849554 293
295 3 304.9543005999846 355.15750099629753 19.796617499999996 1.0838807574545868 294
296 3 303.2968119213889 357.7180009422347 20.58441 0.871856446397319 295
297 3 301.0402159738893 359.83352080047996 20.9762025 0.871856446397319 296
298 3 298.7836200263898 361.94966213929456 21.3679125 0.8422366824596083 297
299 3 296.66250684301997 364.21682325647396 21.527962499999997 0.759983729099222 298
300 3 293.65081200369673 366.8139905560059 21.609225 0.759983729099222 299
301 4 523.0287250003832 429.13854797794 9.2932125 0.9452595164494174 124
302 4 529.3696912499943 431.1720324010242 8.08193925 1.3600418632741658 301
303 4 532.0488939846874 432.71392569371113 7.6629629999999995 0.6983763602543779 302
304 4 534.6572479344686 434.3428262661144 7.06888875 1.0964657389849821 303
305 4 536.885877256345 436.44343059069394 6.372737249999999 1.03535555459566 304
306 4 539.1946775716743 438.44149062132215 5.604951 0.642586049539139 305
307 4 541.497884561879 440.36745890589964 4.9289625 0.642586049539139 306
308 4 358.8099423026744 345.81478359647366 11.941215 1.27072889064537 65
309 4 361.6476225825651 343.95904261623855 12.691305 0.9335881113560434 308
310 4 363.93591403910415 341.864653097353 12.9278325 0.9335881113560434 309
311 4 366.1353337742186 339.6757985319183 13.1487675 0.7985279540135488 310
312 4 367.58897682605044 336.94252698768724 13.512262499999999 1.0802202369008076 311
313 4 368.83815277054896 334.11168299406006 13.889204999999999 1.0693443269362684 312
314 4 369.96551852344464 331.2528723748097 14.49888 0.8638331322463361 313
315 4 371.9001875359938 328.8576862603336 15.0602925 1.100598584771507 314
316 4 373.8342350679736 326.4631216264267 15.621705 0.8289245686630123 315
317 4 375.7639322359675 324.07477179821393 16.255387499999998 0.8289245686630123 316
318 4 377.69362940396144 321.6858004894317 16.889152499999998 1.0969442790234218 317
319 4 379.63078433878826 319.2875069721085 17.401642499999998 1.7768688811722475 318
320 4 379.8085277816373 316.3131009669493 18.573225 1.2884348720676397 319
321 4 379.98440678277814 313.3654186262745 19.856265 1.228542789594346 320
322 4 381.01855045026343 310.5513546080212 20.94081 1.0707053693832593 321
323 4 382.92090247320374 308.19718621112554 21.874049999999997 0.9758177160469255 322
324 4 385.2396464776435 306.14878625437575 22.258004999999997 0.9758177160469255 323
325 4 387.5590119626526 304.10100777819537 22.64196 1.262674502465917 324
326 4 389.49057357235483 301.7107935082743 23.2545225 1.1645986538085495 325
327 4 391.3463145525899 299.2310860363594 23.587575 1.1381857296089544 326
328 4 392.8819930395828 296.5357248068619 23.829382499999998 0.9249184574128821 327
329 4 394.9018048901401 294.1747201237028 23.8701375 0.9249184574128821 328
330 4 396.7451162589871 291.69998449634306 24.35796 0.9249184574128821 329
331 4 398.58780614726476 289.22524886898333 24.8457825 1.0231061725727417 330
332 4 399.9345545411594 286.7716435809833 26.6378475 1.2511460379035055 331
333 4 401.08553655569233 284.8748848831677 29.52543 1.107229782447029 332
334 4 401.44785972765385 283.8295545654331 31.719105 1.107229782447029 333
335 4 340.40044487584134 343.35061313879373 10.509345 1.2706170241428776 59
336 4 342.43579374063364 339.32839089362244 7.734375 1.242961138804478 335
337 4 343.67875487943815 334.9780269078068 7.18437225 1.242961138804478 336
338 4 342.43579374063364 331.24914349139334 6.63437775 1.242961138804478 337
339 4 342.525908423197 329.68549837877737 6.6 1.242961138804478 338
340 4 343.0572743100359 325.034337797371 5.7749999999999995 1.1216108428229967 339
341 4 344.3002354488404 323.16989608916424 5.7749999999999995 1.0002605468415156 340
342 4 345.54319658764484 320.06249324215304 5.7749999999999995 0.8789040360543403 341
343 4 348.65059943465604 317.5765709645441 5.7749999999999995 0.8789040360543403 342
344 4 350.51504114286274 315.09064868693514 5.7749999999999995 0.8789040360543403 343
345 4 352.2377852812458 312.7762550464812 5.7749999999999995 0.8789040360543403 344
346 4 355.4868856980807 311.98324583992394 5.500002749999999 1.0002605468415156 345
347 4 358.90502882979297 311.3617652705217 5.70625275 1.1216108428229967 346
348 4 362.2666172296897 309.277940921316 5.7749999999999995 1.242961138804478 347
349 4 364.80909423911424 305.76844014590154 5.7749999999999995 0.8789040360543403 348
350 4 366.673535947321 303.2825178682926 5.7749999999999995 0.8789040360543403 349
351 4 368.5379776555277 301.4180761600859 5.7749999999999995 0.7930962138369733 350
352 4 369.76478029952773 300.8052963186553 5.7749999999999995 0.7501954101311366 351
353 4 372.26686107194115 298.93215388247694 5.7749999999999995 0.621480569402239 352
354 4 374.442043064849 297.06771217427024 6.1875 0.6643875879137695 353
355 4 376.6172250577568 294.58178989666123 6.6 0.7930962138369733 354
356 4 377.8601861965613 293.3388287578568 6.6 0.8789040360543403 355
357 4 379.10314733536575 292.0958676190523 6.6 0.8789040360543403 356
358 4 380.6568487588714 290.5421661955467 6.6 0.8789040360543403 357
359 4 382.8320307517792 288.9884647720411 6.6 0.8789040360543403 358
360 4 385.9394335987904 287.1240230638344 6.6 0.8789040360543403 359
361 4 387.8038753069971 285.2595813556277 6.6 0.8789040360543403 360
362 4 389.0468364458016 284.0166202168232 6.531252749999999 0.8789040360543403 361
363 4 390.28979758460605 282.77365907801874 6.46249725 0.8789040360543403 362
364 4 390.42776627101335 281.50956759985456 6.39375 0.8789040360543403 363
365 4 392.775719862215 279.66625623100754 6.87499725 0.8789040360543403 364
366 4 393.39720043161725 277.1803339533986 7.15000275 0.8789040360543403 365
367 4 395.26164213982395 274.69441167578964 7.425 0.8789040360543403 366
368 4 397.1260838480307 272.20848939818063 7.425 0.8789040360543403 367
369 4 398.9905255562374 269.7225671205717 7.425 0.8789040360543403 368
370 4 400.2334866950419 268.47960598176724 7.425 0.8789040360543403 369
371 4 401.47644783384635 266.6151642735605 7.425 0.8789040360543403 370
372 4 403.9623701114553 263.50776142654934 7.425 0.8789040360543403 371
373 4 405.82681181966205 261.02183914894033 7.425 0.8789040360543403 372
374 4 407.0697729584665 259.15739744073363 7.425 0.7930962138369733 373
375 4 408.312734097271 256.6714751631247 7.425 0.707288391619606 374
376 4 409.55569523607545 254.80703345491796 7.425 0.621480569402239 375
377 4 411.4201369442822 252.321111177309 7.425 0.621480569402239 376
378 4 412.0416175136844 251.07815003850453 7.425 0.621480569402239 377
379 4 413.2845786524889 249.2137083302978 7.425 0.621480569402239 378
380 4 414.52753979129335 247.3492666220911 7.425 0.621480569402239 379
381 4 415.77050093009785 245.48482491388438 7.425 0.621480569402239 380
382 4 416.3988177857635 244.28226001209106 7.425 0.621480569402239 381
383 4 417.63494263830455 242.37742206687318 7.425 0.621480569402239 382
384 4 418.2564232077068 241.1344609280687 7.425 0.707288391619606 383
385 4 418.87790377710905 240.51298035866648 7.425 0.7930962138369733 384
386 4 418.87790377710905 238.64853865045976 7.425 0.8789040360543403 385
387 4 420.1208649159135 237.40557751165528 7.15000275 0.8789040360543403 386
388 4 421.0530857700169 234.6089149493452 6.04999725 1.414576783239212 387
389 4 421.98530662412026 231.1130867464576 5.01874725 1.0358030206056297 388
390 4 421.5602139146491 227.33759228733902 4.949999999999999 1.5537014235055975 389
391 3 294.54387958192774 345.0267462344716 14.603819999999999 1.415683018652748 170
392 3 291.30410137363384 345.16036455689306 16.8073125 1.1594341502768168 391
393 3 288.2886776508942 345.4978285060785 17.6983125 0.8987541254410479 392
394 3 285.82388571264494 347.23300225584956 18.7021725 0.7724009108758786 393
395 3 283.3000531203024 349.0172729706034 19.1301 0.7942024492505092 394
396 3 281.02232683344323 351.1054476837949 19.559265 0.9121656761287481 395
397 3 278.4003003111352 352.7281334505042 20.067465 1.0089239859789827 396
398 3 276.1331391939558 354.82563037223673 20.526247499999997 1.027611906700908 397
399 3 274.04123559734785 357.0188353016572 21.4335825 1.0429749063765315 398
400 3 272.2451567517754 359.4606324588386 22.340999999999998 0.9218980618455872 399
401 3 270.0208777938848 361.42699698042725 23.561339999999998 0.9114820475024058 400
402 3 267.46224228965576 363.15471296336545 24.025979999999997 0.9055655524816963 401
403 3 264.6158612817935 364.3417408509238 24.5349225 0.9828218020640888 402
404 3 261.97394738126457 365.94764664225914 24.94437 0.5488537285813239 403
405 3 259.0244005988816 366.91964225280424 24.812865 0.7224276582902447 404
406 3 256.0984700781358 367.9357629837769 25.1459175 0.7224276582902447 405
407 3 253.17253955739008 368.9518837147496 25.47897 0.9688695632810085 406
408 3 250.16892396546905 369.7125759316979 25.7925525 0.9688695632810085 407
409 3 247.16530837354804 370.4732681486463 26.106052499999997 0.9553275016737337 408
410 3 244.11383877778303 371.02079253028967 25.82943 0.7506988093923526 409
411 3 241.0542899346158 371.1923211674446 26.51814 0.7506988093923526 410
412 3 237.99536257201802 371.36322832403033 27.206932499999997 0.8632986589566501 411
413 3 235.01163435831788 372.07730949827345 27.859837499999998 0.7024035543441044 412
414 3 232.01236913038264 372.79511955593307 28.3663875 0.7075369838473671 413
415 3 228.94101215639677 373.25750109956834 28.48692 0.8247295748195471 414
416 3 225.99830166027718 374.25187001061187 28.60737 0.9087164589685658 415
417 3 223.21033982593875 375.6166413410192 28.787714999999995 0.6303490971276089 416
418 3 297.9110613069491 355.5968877588649 10.7229375 1.3900531599705996 166
419 3 293.52402996753864 354.47262940881626 10.897424999999998 1.1875747904593503 418
420 3 290.5632965349064 353.529843385033 10.919369999999999 1.1875747904593503 419
421 3 287.60256310227413 352.5870573612498 10.95567 0.8269855492864773 420
422 3 284.6461800336277 351.644892818036 11.183205 0.8334551620139546 421
423 3 281.6904184455506 350.7033497553916 11.4106575 0.8334551620139546 422
424 3 278.7253346489325 349.7978525657726 11.6918175 1.1883889300052672 423
425 3 275.8068618950196 348.74133559778875 11.894849999999998 1.1445869794737975 424
426 3 272.8933609856619 347.7569103758556 11.302499999999998 1.1445869794737975 425
427 3 269.97986007630425 346.7731066344919 10.7100675 0.6366074064614895 426
428 3 266.9370912085109 347.35108356403595 10.3721475 0.6754188680206592 427
429 3 264.08014503096877 348.5586203103845 10.1287725 0.8476808522475718 428
430 3 261.2493010373416 349.84073472506134 10.1117775 0.9223206686327807 429
431 3 258.4569888390173 351.19680532749703 9.9339075 0.6291807136571326 430
432 3 255.85857857834657 352.900905048798 9.90363 0.7695731742850984 431
433 3 253.13835812607294 354.4036450656125 9.914684999999999 0.9453030200892756 432
434 3 250.38892808703747 355.83242889466834 9.599535 0.9453030200892756 433
435 3 247.64011952857135 357.2605912431547 9.2844675 0.8617138835046744 434
436 3 245.1280950670475 359.08898707833606 9.382724999999999 0.8617138835046744 435
437 3 242.61669208609305 360.9173829135175 9.4809825 0.8637274805495377 436
438 3 240.2755747811548 362.94838141432393 9.186705 0.9349491538030342 437
439 3 237.7952458286705 364.81593052537767 9.019395 1.060898405998092 438
440 3 235.23847476614966 366.57969238134126 8.88063 0.7437568714321294 439
441 3 232.45859217921347 367.96807997338584 8.920725000000001 0.7437568714321294 440
442 3 229.67870959227724 369.35584608486107 8.960819999999998 0.8105100993916239 441
443 3 226.96532542626707 370.8610720239533 9.184395 0.6453889269071431 442
444 3 224.65963251378474 372.94054600917315 9.3430425 0.9367203734258306 443
445 3 222.01647565211704 374.5744184261316 9.3872625 0.9367203734258306 444
446 3 219.37331879044933 376.20829084309014 9.4314825 0.9685028897450612 445
447 3 216.45981788109162 377.2884240727112 9.475702499999999 0.7395618775886643 446
448 3 213.7911803160784 378.8607699132989 9.8017425 0.7395618775886643 447
449 3 211.1225427510652 380.43311575388657 10.127782499999999 0.7395618775886643 448
450 3 208.45328370548256 382.00608307504365 10.4538225 0.8982880150139961 449
451 3 205.75046470915223 383.52187418381567 10.1528625 0.9794906662120927 450
452 3 203.3888385454237 385.5236630978603 9.79935 0.624805490448541 451
453 3 200.92715401002144 387.4173143928289 9.669989999999999 0.7577153250209037 452
454 3 198.58479374394443 389.4588780633153 9.718335 0.7593808929469017 453
455 3 196.8589422027144 392.0324291012099 10.0268025 0.7828107104133661 454
456 3 307.3246274916848 358.1306640403178 9.899999999999999 2.0233542898028696 164
457 3 304.68209211058644 360.29279494126814 6.192425249999999 2.4611935657524406 456
458 3 301.99356716735235 361.781862385556 5.587733249999999 1.15083285919629 457
459 3 299.2895052098832 363.28025203838473 5.1693345 1.1689925214342234 458
460 3 296.6401335425215 364.89548003826116 4.943441249999999 0.9815788409252842 459
461 3 294.2903155096116 366.91591336938785 4.643694 0.7896345670654027 460
462 3 292.1729312096582 369.1818315254284 4.37844825 0.7598594329853415 461
463 3 290.7888939815994 371.9629570735034 4.457673 0.7598594329853415 462
464 3 289.4042352729712 374.74408262157846 4.536889499999999 0.7598594329853415 463
465 3 288.019576564343 377.52520816965347 4.61611425 0.888536984880075 464
466 3 286.46463217969864 380.1360480417123 5.48079675 1.11529660023787 465
467 3 285.19308293470164 382.9712423993253 5.510669999999999 0.7590825822735887 466
468 3 283.6263304192386 385.6547954980042 5.47055025 1.1868600878045377 467
469 3 282.4057425809326 388.51236315611567 5.5143495 0.9475030613049594 468
470 3 281.50832463871575 391.48490471956654 5.66817075 1.2644146480602432 469
471 3 280.1230444495182 394.2654087870722 5.768367 0.9823743360541191 470
472 3 278.92296547000245 397.1304342120165 5.87362875 0.9823743360541191 471
473 3 277.72226500991735 399.9954596369608 5.97888225 0.9823743360541191 472
474 3 276.5215645498322 402.86048506190514 6.084143999999999 1.0243739929343223 473
475 3 274.7826619166447 405.43403609979987 6.189397499999999 1.0121929737740385 474
476 3 273.0947206901482 408.02312415192955 5.760917249999999 1.0121929737740385 475
477 3 271.40677946365173 410.6122122040593 5.332437 0.8223493042387366 476
478 3 269.8499706372992 413.29265789989114 5.04494925 0.8834781330451408 477
479 3 268.62192503216033 416.13531002433695 4.696609499999999 0.8834781330451408 478
480 3 267.39450090759095 418.97796214878275 4.348278 0.8834781330451408 479
481 3 266.1670767830215 421.82061427322867 3.99993825 1.1779107676051455 480
482 3 265.41943565803064 424.8360379959683 4.088304 1.1779107676051455 481
483 3 264.6711730524703 427.8508402381386 4.1766615 0.7631843540316435 482
484 3 264.5039947793011 430.9433275514841 4.518822 1.068691772338396 483
485 3 264.38902087396167 434.0445155928013 4.7266395 1.2172256284255312 484
486 3 265.37779645988064 436.9897120111985 4.8123405 1.5772493222802482 485
487 3 266.24165445134975 439.9721972637598 4.9857555 1.2140125738817216 486
488 3 266.65058866601646 443.0503905240091 4.850298749999999 1.1603042230739802 487
489 3 264.43998228065266 449.4858218201693 4.949999999999999 0.8789040360543403 488
490 3 262.7197240645473 451.52800697122507 4.949999999999999 0.8789040360543403 489
491 3 306.05059232441016 373.77270849160277 13.765289999999998 0.6484528261142962 193
492 3 306.70376840285195 376.32947955412357 14.1326625 1.1768231766086916 491
493 3 307.1885232469857 379.3765987859028 14.61735 1.1768231766086916 492
494 3 307.70870248357534 382.42806838166774 14.976142499999998 1.1400874601513253 493
495 3 308.3531778340455 385.43789877928276 15.547207499999997 1.8466797935332009 494
496 3 308.60114858123694 388.500555025297 16.15845 1.3074211034628782 495
497 3 308.0623249275652 391.37490265878233 17.5536075 1.4915782257881496 496
498 3 306.60184558947 393.72844957510864 19.4233875 0.9907021756841091 497
499 3 304.125245520402 395.44062854381184 20.4437475 1.0337832087550722 498
500 3 301.34660589460464 396.64195048446635 21.3768225 0.7290899299942366 499
501 3 298.57293811336245 397.9625966944461 21.9952425 0.7290899299942366 500
502 3 295.7992703321203 399.28386438499524 22.61358 0.7290899299942366 501
503 3 293.02560255087803 400.604510594975 23.232 1.0963227984540196 502
504 3 290.7658992005315 402.6597468379882 23.99298 0.8994253244560023 503
505 3 288.19669852662264 404.34955250619294 24.5870625 0.8859143368771976 504
506 3 285.4895291663065 405.7311038119741 25.444732499999997 0.6968350884422605 505
507 3 282.7487998552426 407.1306780542679 26.0131575 0.6968350884422605 506
508 3 280.00744906360933 408.5296308159924 26.581664999999997 0.6968350884422605 507
509 3 277.2660982719761 409.9292050582862 27.15009 0.7188479302104878 508
510 3 274.72362126255155 411.6637573274879 27.718514999999996 0.7188479302104878 509
511 3 272.18176573369635 413.3989310772589 28.2870225 0.9142973544817978 510
512 3 269.01097186860613 416.31616087003306 29.082817499999997 0.9142973544817978 511
513 3 309.01505464045886 368.36893494065026 13.724782499999998 0.9988995043945247 191
514 3 306.5496412216402 371.5478080531427 15.089332499999998 1.0947131637792678 513
515 3 304.55095971044256 373.6490338582917 16.569629999999997 0.9818274331530451 514
516 3 302.3304096359684 375.5377133087051 17.999107499999997 1.1351031859847194 515
517 3 299.77923189857216 378.9508845958622 19.996019999999998 1.733458463399501 516
518 3 299.0340766958589 382.43428318736176 23.8637025 1.238026583083424 517
519 3 297.2007090161223 384.5137571725817 25.7267175 0.6988362558757357 518
520 3 294.9316834572347 386.3732270362331 27.0869775 0.7183383161435779 519
521 3 292.5893231911577 388.2898731122697 28.019969999999997 0.9981040092656898 520
522 3 290.8678220139135 390.78201019557264 28.9433925 1.2828601913601017 521
523 3 291.1182786833826 393.63149860628187 30.554287499999997 0.9297162874086674 522
524 3 291.52224105349404 394.9465514911371 33.4992075 0.9297162874086674 523
525 3 316.61576200424827 368.23469513765934 8.7704925 1.1633432630583571 218
526 3 317.39634159941744 370.5627613506402 8.5510425 0.8632489405110979 525
527 3 323.5284903777093 369.9468741063626 7.48407825 0.8632489405110979 526
528 3 326.5973614294176 369.48324960158845 7.2792885 0.7084940639242464 527
529 3 329.66561100055645 369.02024657738383 7.074507 1.0074697214465815 528
530 3 332.57849042934475 368.3533979264152 5.9424585 0.9453030200892756 529
531 3 335.4565669462465 367.30433872526424 5.248988249999999 1.0891260534603417 530
532 3 338.2793316924715 366.30499796966546 4.146639749999999 0.8202797739426271 531
533 3 342.9360855990024 364.8650274903605 2.84538375 0.8202797739426271 532
534 3 338.75787173091123 391.42772850718154 15.67335 1.595241184764443 248
535 3 343.67875487943815 396.50460327862845 15.674999999999999 1.595241184764443 534
536 3 348.65059943465604 399.61200612563965 15.7437225 1.6849767641804323 535
537 3 353.7125586724373 402.0134070458099 15.88125 1.5537014235055975 536
538 3 358.5942885450919 404.58385068085755 17.462527499999997 1.29186544481074 537
539 3 363.5661331003098 406.44829238906425 18.5969025 1.29186544481074 538
540 3 369.15945822492995 408.312734097271 19.731277499999997 1.242961138804478 539
541 3 371.43656303121975 409.8042874638364 20.521874999999998 1.242961138804478 540
542 3 373.5098222107456 409.55569523607545 22.275 1.242961138804478 541
543 3 377.23870562715905 408.9342146666732 22.275 1.1216108428229967 542
544 3 379.724627904768 409.55569523607545 22.3437225 1.0002605468415156 543
545 3 382.21055018237695 410.79865637487995 22.618777499999997 0.8789040360543403 544
546 3 384.6964724599859 412.66309808308665 22.9624725 0.8789040360543403 545
547 3 387.18239473759485 414.52753979129335 23.443777499999996 0.7930962138369733 546
548 3 389.6683170152038 415.77050093009785 23.71875 0.707288391619606 547
549 3 391.7521413644095 416.02779388583036 23.924999999999997 0.621480569402239 548
550 3 327.73404939085435 364.6810692418174 11.23815 1.1043585422163906 239
551 3 330.3535899908847 364.97005770658944 11.016224999999999 0.9271992911025883 550
552 3 333.4000877420945 365.5716508977708 10.866652499999999 0.9271992911025883 551
553 3 336.4465854933043 366.17324408895223 10.71708 0.9271992911025883 552
554 3 339.54280169006626 366.3627956626199 10.476922499999999 0.6629333233813682 553
555 3 342.6396393673976 366.5523472362875 10.236765 0.6629333233813682 554
556 3 345.60720908629327 367.3211187006381 9.56604 0.8419383717862952 555
557 3 348.5754002857584 368.0898901649887 8.895232499999999 0.7955262028633359 556
558 3 351.65483650714646 368.50628214648816 8.8642125 0.7955262028633359 557
559 3 354.73427272853456 368.9220526474183 8.8331925 0.8458039809279772 558
560 3 357.8304889252965 369.0364050721883 8.51268 0.8458039809279772 559
561 3 360.9260836414891 369.15137897752766 8.1922665 0.8458039809279772 560
562 3 364.0216783576816 369.2657314022978 7.8718200000000005 0.7267407334418962 561
563 3 367.11727307387423 369.0090599271346 8.00480175 1.035405273041212 562
564 3 370.2203255568995 368.87854900756014 8.13779175 1.0562621609503513 563
565 3 373.281738841775 368.3552623681235 8.27079 1.0562621609503513 564
566 3 376.3431521266504 367.83197572868676 8.40378 0.787198363233346 565
567 3 379.3393099517386 367.02342950789443 8.61201 0.928510615104027 566
568 3 382.3739995721298 366.36155270148106 8.7307275 0.6323875533952482 567
569 3 385.4795379774327 366.2608728492379 8.73543 0.6721063765857453 568
570 3 388.548409029141 365.77114616054894 8.743762499999999 0.6721063765857453 569
571 3 391.61665860027983 365.2820409524293 8.752094999999999 0.8299189375740559 570
572 3 394.6855296519881 364.79231426374037 8.795985 0.7270452589209032 571
573 3 397.78236732931947 364.7450817404659 9.1282125 1.0396810593586996 572
574 3 403.9723138005657 364.1888566308508 9.18852 1.0396810593586996 573
575 3 406.44829238906425 364.80909423911424 9.075 1.242961138804478 574
576 3 408.312734097271 366.05205537791875 9.075 1.242961138804478 575
577 3 411.4201369442822 365.4305748085165 9.075 1.242961138804478 576
578 3 415.1490203606956 364.80909423911424 9.075 1.242961138804478 577
579 3 417.5075391215771 364.7102788285793 9.075 1.242961138804478 578
580 3 421.363826054718 365.4305748085165 9.075 0.621480569402239 579
581 3 423.84974833232695 365.4305748085165 9.075 0.621480569402239 580
582 3 426.3356706099359 364.80909423911424 9.075 0.621480569402239 581
583 3 429.75381374164823 363.5661331003098 9.075 0.7501954101311366 582
584 3 436.27935972037176 360.4587302532986 9.075 0.8789040360543403 583
585 3 438.7652819979807 360.4587302532986 9.075 0.8789040360543403 584
586 3 441.25120427558966 359.2157691144941 9.075 0.8789040360543403 585
587 3 444.35860712260086 357.97280797568965 9.075 0.8789040360543403 586
588 3 446.68170149102644 357.59059742550727 9.075 0.8789040360543403 587
589 3 449.33045167781876 357.3513274062874 8.25 0.621480569402239 588
590 3 452.43785452482996 357.97280797568965 8.25 0.7250627359045102 589
591 3 458.9634005035535 356.1083662674829 8.25 1.1393789723022067 590
592 3 460.51710192705906 355.4868856980807 8.25 1.242961138804478 591
593 3 464.2459853434725 356.1083662674829 8.25 1.1216108428229967 592
594 3 466.73190762108146 354.86540512867845 8.25 1.0002605468415156 593
595 3 468.59634932928816 354.86540512867845 8.25 0.8789040360543403 594
596 3 470.0537212645364 355.7404497703968 8.25 0.8789040360543403 595
597 3 472.3252327457016 355.4868856980807 8.25 0.8789040360543403 596
598 3 474.81115502331056 355.4868856980807 8.25 0.8789040360543403 597
599 3 477.2970773009195 355.4868856980807 8.25 0.7930962138369733 598
600 3 479.78299957852846 355.4868856980807 8.25 0.9144465098184544 599
601 3 482.2689218561374 355.4868856980807 8.25 1.0358030206056297 600
602 3 484.75484413374636 356.1083662674829 8.25 1.242961138804478 601
603 3 487.2407664113553 356.1083662674829 8.25 1.242961138804478 602
604 3 488.6782509683827 356.72673943403817 8.25 1.242961138804478 603
605 3 492.21261096657327 357.97280797568965 7.425 1.242961138804478 604
606 3 494.6985332441822 358.5942885450919 7.3562527499999995 1.242961138804478 605
607 3 497.18445552179116 359.2157691144941 7.2874972499999995 1.242961138804478 606
608 3 500.2365465981255 359.47803391478186 7.21875 1.242961138804478 607
609 3 503.39926121581357 358.5942885450919 6.6 1.0002605468415156 608
610 3 508.9925863404337 359.83724968389635 6.6 1.242961138804478 609
611 3 512.7214697568471 360.4587302532986 6.6 1.1393789723022067 610
612 3 515.8288726038584 361.08021082270085 6.6 0.8286386876010872 611
613 3 518.3147948814673 361.08021082270085 6.6 0.621480569402239 612
614 3 522.0436782978807 361.70169139210304 6.6 0.8286386876010872 613
615 3 523.9081200060874 361.70169139210304 6.6 1.0358030206056297 614
616 3 529.4517266851553 360.8415622840504 6.496874999999999 1.242961138804478 615
617 3 314.58227758116413 318.9450711783678 5.28307725 1.137533175011082 283
618 3 316.2149070369838 320.4260593752534 5.7699345 0.8425660671613914 617
619 3 314.9756747815957 314.36910974585913 4.92659475 0.8425660671613914 618
620 3 314.0179732241469 311.43385701657235 4.463068499999999 0.7397793957879552 619
621 3 312.06403831394624 309.0175405627365 4.43411925 1.1984817744523597 620
622 3 309.6371566904305 307.09716560328354 4.0639335 0.7658877945085432 621
623 3 306.99027094534637 305.4751013171437 3.8827139999999996 0.98872586747341 622
624 3 304.6286447816179 303.45839686943344 3.7348244999999993 0.9302694051154354 623
625 3 302.3210874274273 301.43299169375155 3.10073775 1.0210801459164907 624
626 3 300.060141115942 299.3118785103817 2.816484 1.0586921499767141 625
627 3 298.2603333869531 296.7880459180392 2.5367595 0.8602161153324149 626
628 3 297.0913284359075 294.49851150036136 1.9357799999999998 0.8602161153324149 627
629 3 307.5527108606554 349.6660986850593 19.8631125 0.8843357762309159 293
630 3 309.8080638470161 351.4472619969661 24.0968475 2.0715998264055653 629
631 3 313.22620697872844 354.86540512867845 26.3312775 1.242961138804478 630
632 3 315.8674993986879 355.4868856980807 27.3968475 1.3163144904110242 631
633 3 317.6579849191358 357.50669754863793 28.4625 1.3896740568232644 632
634 3 311.7303032481773 345.56681284928214 17.088555 1.346742179088958 291
635 3 309.26613279049735 344.09017501638243 17.545522499999997 1.5124599729200647 634
636 3 306.6726943743818 342.43952262405 18.1485975 1.5124599729200647 635
637 3 304.03015899328346 340.9280818792638 18.9764025 2.4807142704373653 636
638 3 302.31549410230275 338.361988608202 19.4529225 1.181061674092015 637
639 3 300.56354037715784 335.85245006895576 20.16564 1.4142349689260407 638
640 3 298.11366397257416 334.0986319021026 21.1756875 1.3230824138118145 639
641 3 295.12682835602703 333.29319308415734 21.565004999999996 0.9277896976435204 640
642 3 292.12818460866123 332.53187938663956 21.9543225 0.9281688007908557 641
643 3 289.0661498432164 332.34916409923534 22.611269999999998 0.9281688007908557 642
644 3 286.0034935972022 332.16644881183106 23.268135 0.9281688007908557 643
645 3 282.9414588317573 331.98373352442684 23.9250825 0.8169424232849372 644
646 3 279.8402707904401 331.79915379531434 23.818740000000002 0.8734101478208246 645
647 3 276.75586272449686 332.0179149557439 24.2220825 0.632890952656464 646
648 3 273.6795339059558 332.45730171831127 24.26688 0.632890952656464 647
649 3 270.6038265679841 332.8960670003093 24.311594999999997 0.8519628533707533 648
650 3 267.5672725058847 333.5100898028787 24.631034999999997 1.1378066264616191 649
651 3 264.5791939281988 333.75806055007024 25.7169 1.6047374078649093 650
652 3 261.6569922908694 334.79841902324955 25.956644999999998 1.0576232033973423 651
653 3 258.583149394606 335.2520998389132 25.90071 0.6006311392599326 652
654 3 255.53230127941038 335.84064193813714 25.929585 0.9240297401986369 653
655 3 251.7829090042067 337.484458044206 26.071072499999996 1.0688036388408886 654
656 4 342.43579374063364 331.24914349139334 6.63437775 1.242961138804478 338
657 4 342.0287239676752 328.6830502203315 5.5594192499999995 1.0447585556107157 656
658 4 341.5949305302325 325.7204523459911 4.4569965 1.03316172818567 657
659 4 339.8069309320622 323.4775289710184 1.840047 1.03316172818567 658
660 4 343.67875487943815 334.9780269078068 7.18437225 1.242961138804478 337
661 4 345.2324563029437 338.70691032422025 4.125 1.5537014235055975 660
662 4 345.54319658764484 341.81431317123145 3.9187499999999997 1.8644417082067168 661
663 3 269.97986007630425 346.7731066344919 10.7100675 0.6366074064614895 427
664 3 265.5648621112707 342.39291158134495 9.73962 1.1576505010426326 663
665 3 264.2995276719678 339.6148934361169 8.9653575 0.8812656622180688 664
666 3 263.7153359367297 336.60568451907125 8.289269999999998 1.133307107139147 665
667 3 262.63582418767794 333.78354125341565 7.326528 0.8856843890665187 666
668 3 261.6271612235381 330.8532603686842 7.028769 0.9780923349309376 667
669 3 260.09645458110043 328.1578991391866 6.741998999999999 0.9926598394777262 668
670 3 258.15681372399604 325.7397182436425 6.45523725 1.1599499791494208 669
671 3 255.86479338404058 323.65278649158984 6.16846725 0.7212219859856043 670
672 3 253.46712134728674 321.6845575282929 5.92410225 0.960666019764899 671
673 3 251.08436484419855 319.73310854036987 5.3770035 1.063682638949014 672
674 3 249.095005541542 317.37396829891895 4.892464499999999 1.0626634108151942 673
675 3 247.486613827929 314.72459663155723 4.60136325 0.8355557663385341 674
676 3 244.98329009437677 312.89309339352883 4.342041 0.8416214166959 675
677 3 242.40601017306568 311.15916260489655 4.42446675 0.8648647899915438 676
678 3 239.77155403936962 309.5103746542724 4.450817249999999 0.8137293687411276 677
679 3 237.04076841741616 308.0293864573869 4.3918875 0.8586375546861333 678
680 3 234.07257721795108 307.1127026175186 4.2722295 0.966240700472437 679
681 3 231.31382497037453 305.6870261913099 4.4160765 0.8351331595513406 680
682 3 228.26235537460954 305.18611285237165 4.0093845 0.8351331595513406 681
683 3 225.22580131251019 304.52734344880525 4.08639825 1.0644097712152145 682
684 3 222.29924931119504 303.53297453776173 4.508278499999999 1.3367363419215816 683
685 3 219.8064907473227 301.6933920523311 4.83094425 1.303804086548957 684
686 3 218.41996759698628 298.91599538767247 5.0242995 0.9907643237410494 685
687 3 217.2845225966884 296.0273537010909 4.8366697499999995 0.9907643237410494 686
688 3 216.1496990769599 293.1380905339399 4.64903175 0.9907643237410494 687
689 3 215.014254076662 290.2488273667889 4.461402 0.9480686086231156 688
690 3 214.35113430910982 287.2153807075365 4.29632775 0.9480686086231156 689
691 3 213.68801454155764 284.1825555288536 4.13124525 0.9480686086231156 690
692 3 212.92918676631749 281.16961772839153 4.04122125 0.9847918954690937 691
693 3 212.16414418538335 278.1622732530541 3.8250712499999997 1.0641114605419015 692
694 3 211.69616931662347 275.0927807207765 3.99413025 0.7267407334418962 693
695 3 211.91493047705302 271.9965645240145 3.8016742499999996 0.8516583278917462 694
696 3 212.22256335890714 268.9078060940854 3.6209909999999996 0.7441359745794648 695
697 3 213.288402535432 264.0559072887621 3.3318944999999998 0.7441359745794648 696
698 3 299.2895052098832 363.28025203838473 5.1693345 1.1689925214342234 459
699 3 296.7569718895691 362.6339122462064 3.5062499999999996 1.1689925214342234 698
700 3 294.96213600513545 362.0186464824982 3.5062499999999996 1.1689925214342234 699
701 3 308.60114858123694 388.500555025297 16.15845 1.3074211034628782 496
702 3 310.28908980773343 392.1940140492545 15.85848 0.8577053338320301 701
703 3 310.9124348188439 395.23491847533967 16.0430325 0.8577053338320301 702
704 3 311.29340240788747 398.28949547395166 16.605517499999998 0.9982096609624881 703
705 3 310.93107923592595 401.3757679816032 16.5616275 0.9982096609624881 704
706 3 310.5681345833951 404.4614190086853 16.517819999999997 1.0687228463668663 705
707 3 310.80554016090673 407.55949964715546 16.460234999999997 0.8601166784413107 706
708 3 311.4723888118753 410.5892174229914 16.2129825 0.9362045445532268 707
709 3 311.6687766718064 413.68791954203095 16.0608525 1.1597200313387421 708
710 3 312.09884122583276 416.7567905937392 16.36536 0.8697558420727394 709
711 3 312.5226909741651 419.81571795633704 16.825875 1.0974725375074137 710
712 3 312.83156681715803 422.90509786683555 16.650232499999998 1.0791264310986597 711
713 3 312.8241090503252 425.9845340882236 16.098555 1.1420451239449423 712
714 3 312.8160298029229 429.08696509067966 16.32477 0.9724492913607653 713
715 3 313.82220684478517 432.0259467033828 16.429545 0.9921005069652641 714
716 3 314.9172556080719 434.92826096249127 16.67325 1.0497179705545456 715
717 3 316.2086922312898 437.7541331115633 16.6327425 1.0497179705545456 716
718 3 317.50075033507704 440.58000526063523 16.592152499999997 1.0276864843692364 717
719 3 318.6877782226353 443.3928263177498 17.3603925 1.0279288617913032 718
720 3 319.3745142518248 446.4101144821977 17.7372525 1.0760128134459546 719
721 3 318.84004096213886 449.4584766751156 18.10776 0.775558032168442 720
722 3 318.3764164573648 452.513675154297 18.546577499999998 0.9242348287865396 721
723 3 318.1731923111702 455.57943880315827 19.161614999999998 1.0152195841470275 722
724 3 318.5448376916728 458.6296654377844 19.776652499999997 0.790529499085342 723
725 3 318.64924642733234 461.6811350335495 20.5415925 0.9997012143290535 724
726 3 318.15827677750457 464.71706761507943 21.1326225 1.0502027253986794 725
727 3 316.22982257064945 469.90580888901866 22.196377499999997 1.0502027253986794 726
728 3 460.51710192705906 355.4868856980807 8.25 1.242961138804478 592
729 3 462.38154363526576 351.75800228166725 7.8374999999999995 1.242961138804478 728
730 3 462.59781887341774 348.8438798917402 7.8374999999999995 1.242961138804478 729
731 3 464.8674659128747 346.1646771570471 7.425 1.3896740568232644 730
732 3 467.9748687598859 344.3002354488404 7.425 1.3896740568232644 731
733 3 468.7324535739873 341.6378126895212 7.425 1.3896740568232644 732
734 3 471.70375217629936 341.81431317123145 7.21875 1.3896740568232644 733
735 3 474.81115502331056 340.57135203242694 6.737502749999999 1.3407697508170022 734
736 3 477.2970773009195 338.70691032422025 6.2562472499999995 1.170515148829259 735
737 3 479.78299957852846 336.2209880466113 5.981249999999999 1.1216108428229967 736
738 3 482.2689218561374 334.35654633840454 5.981249999999999 1.0002605468415156 737
739 3 485.58017032991256 333.06759563746436 5.981249999999999 1.0609356948322561 738
740 3 295.12682835602703 333.29319308415734 21.565004999999996 0.9277896976435204 641
741 3 296.40397092614865 330.6680591590023 22.6458375 1.2666768373328674 740
742 3 297.48472563633914 327.85150921847134 23.6381475 1.2666768373328674 741
743 3 298.55553665741917 324.9752971432777 24.281482499999996 0.9322208541033584 742
744 3 298.10123436118613 321.94060752288664 24.933645 0.8222933709874904 743
745 3 296.9570886329166 319.0929835538856 25.5792075 1.3491721681153206 744
746 3 295.28219849837757 316.49892365720063 26.044095 1.5456718945489205 745
747 3 292.8391583800574 314.6332389878551 26.646179999999998 0.9910315603858922 746
748 3 290.00209958073617 313.5282465354579 27.474644999999995 1.025138414034687 747
749 3 287.14080303920827 312.4381696167264 28.175894999999997 1.1685326258128657 748
750 3 284.523126880886 310.9062200131499 29.071844999999996 0.6975187170686029 749
751 3 281.95516916811596 309.41590960772334 30.289379999999998 0.6975187170686029 750
752 3 278.7197413238079 307.53841680755914 31.8234675 0.6975187170686029 751
753 3 306.6726943743818 342.43952262405 18.1485975 1.5124599729200647 636
754 3 308.3270756501306 339.9536003464411 19.731277499999997 1.221383333434832 753
755 3 308.66640404102424 337.1811755263377 21.53943 1.221383333434832 754
756 3 309.8416237977638 336.019628342125 25.032974999999997 1.2769561259507805 755
757 3 311.3580363871053 335.1470696226842 28.442122499999996 0.8707937146236411 756
758 3 314.05029021375583 334.29564124260315 30.16431 0.7198920175670834 757
759 3 317.51255846589567 333.3354537628767 32.22945 0.7198920175670834 758
