# Supplementary material for: Cross-Regional Gradient of Dendritic Morphology in Isochronically-Sourced Mouse Supragranular Pyramidal Neurons
Source: Front Neuroanat. 2018 Dec 4;12:103. doi: 10.3389/fnana.2018.00103 (PMC6288488; doi:10.3389/fnana.2018.00103)
Supplement: Supplementary file 3 [file Data_Sheet_1.ZIP › SWC reconstructions/X041.S7.Z2.C01-exported-000.swc]

# Exported from "Simple Neurite Tracer" version 3.1.6-SNAPSHOT-b9f15e3b69824d8d9ebdf26f302be1ac12e484dc on 2018-06-22T15:54:47.908
# https://imagej.net/Simple_Neurite_Tracer
#
# All positions and radii in microns
# Voxel separation (x,y,z): 0.621480569402239, 0.621480569402239, 0.825
#
1 1 362.798604597098 283.1353607694108 11.053514999999999 0.7250751655158981 -1
2 1 359.15113513527626 290.07729872963387 8.267159999999999 0.9322208541033584 1
3 1 362.798604597098 283.1353607694108 11.053514999999999 0.7250751655158981 1
4 1 366.74873509621864 273.1680553973377 10.725 0.9978181282037648 3
5 4 362.798604597098 283.1353607694108 11.053514999999999 0.7250751655158981 1
6 4 367.91649708612545 273.45145053698513 11.34375 1.973225667074885 5
7 4 370.98474665726434 269.0103503880367 13.039867499999998 2.0820034111373587 6
8 4 373.4936637159412 265.10807389276005 13.441065 2.0331301791595666 7
9 4 374.95414305403636 262.3946897267499 13.973519999999999 2.113717564593955 8
10 4 374.81679584819847 259.29474464657153 13.7581125 1.3929989778695666 9
11 4 374.95538601517524 256.1910706829767 13.684522499999998 1.3929989778695666 10
12 4 375.09335470158254 253.08739671938199 13.610850000000001 1.3929989778695666 11
13 4 375.2319448685592 249.9831012752178 13.537177499999999 1.2725436139080246 12
14 4 375.6533086946139 246.9055294955379 13.654245 1.2595670996189057 13
15 4 376.56315624821883 243.9348523737952 13.5912975 1.5202160504262048 14
16 4 377.51899336395945 240.98530559141216 13.860990000000001 1.5202160504262048 15
17 4 378.47483047970013 238.03575880902915 14.1306 1.2625937099918947 16
18 4 378.7060212515177 234.937678170559 14.22465 1.4357444114330524 17
19 4 379.05280740924417 231.8582419491709 14.5352625 1.4357444114330524 18
20 4 379.3989720864012 228.77942720835222 14.8457925 1.4873397283048262 19
21 4 380.3405151490456 225.8286374648304 15.178762499999998 1.1711987774556014 20
22 4 380.79668188698685 222.7610093742609 15.437317499999999 1.3013803123282883 21
23 4 381.7736493420872 219.8114625918779 15.3960675 1.0768580270203416 22
24 4 383.11791181370427 217.00982818501262 15.431542499999997 1.16078276311242 23
25 4 383.8960054865958 214.00124074853636 15.4670175 1.1682218855281645 24
26 4 385.04885194283696 211.11570646480175 15.442679999999998 1.2215324887714887 25
27 4 385.6131562998542 208.06050798562035 15.468089999999998 1.409207191119577 26
28 4 385.6666036288228 204.95310513860915 15.462974999999998 1.324629900429626 27
29 4 385.83937522711665 201.8506741361532 15.460582500000001 1.2503816168031407 28
30 4 386.14203626441554 198.75880830337704 15.5511675 1.2937733901588049 29
31 4 386.6560006953112 195.69428761565462 15.5001825 1.2934315758456336 30
32 4 387.5459608706952 192.7198816104955 15.329407499999999 1.313200872758319 31
33 4 387.82873452977316 189.62739429714995 15.188662499999998 1.5819787894133992 32
34 4 388.0822986020893 186.53677142551263 14.923259999999999 1.092786574014121 33
35 4 387.20538951866274 183.55677209522887 15.044699999999999 1.1483842257528452 34
36 4 386.1215274056253 180.64700006928763 15.188497499999999 1.2504499796657749 35
37 4 384.5007060806242 177.99762840192585 15.330809999999998 1.12359336583939 36
38 4 382.88982844473355 175.35447154025815 15.6882825 1.0450071478384768 37
39 4 381.37963066108614 172.64108737424797 15.84957 0.9013394846097612 38
40 4 380.4393305595806 169.6815969027545 16.010939999999998 1.143611254979836 39
41 4 379.7128197739494 166.66306577716782 16.172227499999998 1.143611254979836 40
42 4 378.98568750774876 163.64453465158115 16.333515000000002 1.032850987900969 41
43 4 378.660031689382 160.56696287190127 16.7046825 1.032850987900969 42
44 4 378.3349973515846 157.48939109222138 17.07585 1.071998048967616 43
45 4 378.59477622959474 154.39379637602883 17.199599999999997 1.1239538245696432 44
46 4 378.338726235001 151.30006610154447 17.026515 1.1477813896005251 45
47 4 378.0230141057446 148.21441507446235 17.2826775 1.1938144553761487 46
48 4 377.10695174644576 145.25181720012188 17.535292499999997 1.2708842607877204 47
49 4 376.65886425590674 142.1785957844278 17.67117 1.2179589754974258 48
50 4 375.83540250144875 139.18305943990902 17.7859275 1.0941973349066638 49
51 4 375.0131837081296 136.19187345937604 18.02724 1.0941973349066638 50
52 4 374.1909649148105 133.20130895941247 18.268635 1.0941973349066638 51
53 4 373.3687461214913 130.2101229788795 18.5099475 1.1992337659413363 52
54 4 372.5875450457527 127.22204440119353 18.9636975 1.1992337659413363 53
55 4 371.8063439700141 124.23334434293817 19.417447499999998 1.206337288849604 54
56 4 370.9219771197547 121.29125532738796 20.0363625 1.226305459544498 55
57 4 369.4813851598803 118.58719336991882 20.7221025 1.226305459544498 56
58 4 368.0407932000059 115.88250993188028 21.407842499999997 1.3182845838160293 57
59 4 366.50822211586 113.29217891861175 22.4343075 0.9967305372073108 58
60 4 364.4536073534162 111.05547034933308 23.3046825 1.0873672634489333 59
61 4 362.0130531573736 109.25006929521957 24.185864999999996 1.0873672634489333 60
62 4 359.36181704830364 107.77094554004225 25.067047499999997 0.8828752968928207 61
63 4 356.72984683688514 106.18803452977475 25.691902499999998 0.7133105383371137 62
64 4 354.2302519867493 104.37766163110602 26.1694125 0.7914120014938932 63
65 4 351.9711701169722 102.28078618994287 26.698485 1.0700093111455289 64
66 4 349.5809558470512 100.36103271105935 27.368137499999996 1.0700093111455289 65
67 4 347.19012009656075 98.44127923217584 28.0378725 0.7537937826279757 66
68 4 344.75950958962864 96.50909614190428 28.1984175 0.8077942293033361 67
69 4 341.99827141977454 95.09274192423658 28.418444999999995 0.5092424215293334 68
70 4 339.0400239094198 94.2332342967533 28.955107499999997 0.5092424215293334 69
71 4 336.08115491849577 93.37372666926998 29.49177 0.5092424215293334 70
72 4 333.12228592757174 92.51421904178669 30.028515000000002 0.6675198499835567 71
73 4 330.4002010335899 91.23831943280389 31.0710675 0.6668237917458263 72
74 4 327.58737997647535 89.96739166837632 31.5467625 0.6668237917458263 73
75 4 324.77455891936086 88.69584242337935 32.0224575 0.6545930541399902 74
76 4 321.8399276706435 87.78475190863566 32.6388975 0.8412796023827287 75
77 4 319.042643627764 86.48896492143199 33.1517175 0.7032736271412676 76
78 4 316.12665679612866 85.44549904540563 33.4926075 0.9854755240954363 77
79 4 313.31134981673654 84.14846909706316 33.776242499999995 0.8022506226242682 78
80 4 310.5898864033241 82.67183126416343 34.1252175 0.6199150598479147 79
81 4 308.2158306282076 80.70049489801953 34.60941 0.6199150598479147 80
82 4 305.841774853091 78.72915853187564 35.093602499999996 0.9158759151280795 81
83 4 303.33223631384476 76.90511306068007 35.335987499999995 0.9158759151280795 82
84 4 300.823319255168 75.0816890700539 35.5783725 0.6279626117411042 83
85 4 298.6506231845377 72.88226933493937 35.996235 0.5862960684461006 84
86 4 295.52208999816685 69.71520435326556 36.5979075 0.5862960684461006 85
87 3 362.798604597098 283.1353607694108 11.053514999999999 0.7250751655158981 1
88 3 354.64912989052647 281.7923412589326 13.0641225 1.4674212760554846 87
89 3 351.19680532749703 280.6065563325131 14.073675 1.4674212760554846 88
90 3 348.2143200749357 279.95213729293255 14.8418325 1.1369179092473738 89
91 3 345.1933030270714 279.3778892468049 15.43575 1.2442973220286926 90
92 3 342.1927948379974 278.6613221502841 15.926542499999998 0.7152122688794846 91
93 3 339.3675441694948 277.41711805034083 15.455219999999999 0.9097791907422436 92
94 3 336.61003488305704 276.01505788576935 15.061035 0.9227122013915041 93
95 3 333.60704077170544 275.26182343565387 14.709254999999999 0.9227122013915041 94
96 3 330.5481134091076 274.8796128854715 14.193135 0.9227122013915041 95
97 3 327.4885645659404 274.4980238158585 13.677014999999999 0.9227122013915041 96
98 3 324.4296372033426 274.11581326567614 13.160895 0.9227122013915041 97
99 3 321.3700883601754 273.73422419606317 12.644775 0.9024519348289911 98
100 3 318.29065213878727 273.33834107335394 12.806557499999998 0.7129687240239426 99
101 3 315.1851137334843 273.28240782210776 12.670762499999999 0.9113888254169954 100
102 3 312.1143782400678 272.8386706955545 12.450652499999999 0.9113888254169954 101
103 3 309.04302126608195 272.39493356900135 12.230542499999999 0.8023189854869024 102
104 3 305.94059026362595 272.2662870911351 12.068595 0.8023189854869024 103
105 3 302.8387807417394 272.13764061326884 11.90673 0.8023189854869024 104
106 3 299.7363497392834 272.00899413540253 11.7447825 0.8023189854869024 105
107 3 296.63391873682747 271.8803476575363 11.582917499999999 0.8023189854869024 106
108 3 293.53148773437147 271.75170117967 11.42097 0.9607716714616973 107
109 3 290.47504629405125 271.22717157909454 11.1580425 0.9145335170981708 108
110 3 287.41549745088406 270.7790840885555 10.748512499999999 0.8730683335076533 109
111 3 284.3764574665071 271.32412254792126 10.28082 0.8258109510103071 110
112 3 281.34860413237936 272.00402229084733 10.075724999999998 0.8258109510103071 111
113 3 278.3201293176823 272.68392203377334 9.870712499999998 0.8331444217292535 112
114 3 275.2282634849061 272.9878260322111 9.809167500000001 1.0716127310145867 113
115 3 272.1612568749061 273.48563196830224 9.777239999999999 0.829968656019608 114
116 3 269.1806360640529 274.3569477266042 9.618509999999999 1.0279910098482434 115
117 3 266.0912561535544 274.685710947818 9.527925 0.7981426360605194 116
118 3 263.04600136348347 275.29476190583216 9.391964999999999 0.7981426360605194 117
119 3 260.00074657341247 275.9038128638464 9.2560875 0.7981426360605194 118
120 3 256.95549178334153 276.51348530242996 9.1201275 0.7981426360605194 119
121 3 253.91023699327056 277.1225362604442 8.9841675 1.0077058840629542 120
122 3 250.9028925179331 277.89379364707236 8.800934999999999 0.9984209643560849 121
123 3 247.9614249829523 278.8185567343429 8.286712499999998 0.930468278897644 122
124 3 245.05848924327447 279.83964930987077 7.71621675 0.9991729558450617 123
125 3 242.45572861861785 281.17148217009975 6.32033325 1.111399917067718 124
126 3 240.16868012321765 282.89174038620513 4.7120865 0.9500759908622847 125
127 3 237.6622489868184 284.21673696017075 3.0239054999999997 0.8740316283902267 126
128 3 234.99671882465222 285.22415696317177 1.5975134999999998 0.8740316283902267 127
129 3 362.798604597098 283.1353607694108 11.053514999999999 0.7250751655158981 1
130 3 354.3240955527291 284.682225906653 7.425 1.428137489263569 129
131 3 352.3794828510695 284.0166202168232 7.425 1.428137489263569 130
132 3 349.4088057293268 283.36779450236725 6.231827249999999 1.428137489263569 131
133 3 346.6631045737077 282.28206794762156 4.9452975 1.474214058679051 132
134 3 343.94350560200354 280.9502350873925 4.018063499999999 1.092593915037606 133
135 3 341.146221559124 279.70105914289405 3.326664 1.092593915037606 134
136 3 338.3495589968139 278.45188319839554 2.6352645 1.0835575875584975 135
137 3 335.75860650297597 276.77015677759306 2.185062 0.9122153945743003 136
138 3 333.3422900491401 274.84170257073794 1.7641965 1.2276975760199589 137
139 3 330.1018903602768 269.6107006180793 2.91686175 1.2276975760199589 138
140 3 362.798604597098 283.1353607694108 11.053514999999999 0.7250751655158981 1
141 3 356.5850418642145 290.78330065647475 11.9139075 0.9997447179689116 140
142 3 353.1407965485872 294.3195250963735 12.699554999999998 0.9997447179689116 141
143 3 350.82951031098025 296.3965131593158 12.679424999999998 0.7288413377664757 142
144 3 348.42127310454663 298.3510695500858 12.928905 0.7288413377664757 143
145 3 346.01241441754354 300.30500446028645 13.178385 1.0258158278553355 144
146 3 343.3089739406438 301.8363325832936 13.216417499999999 0.7387415232370533 145
147 3 340.698134068585 303.5180590040961 13.07031 0.7470072148101032 146
148 3 338.31227016264984 305.5055538650444 12.9101775 1.0139828378139168 147
149 3 335.8108108708058 307.34886523389144 12.865132499999998 0.7923752963764666 148
150 3 333.0166342307734 308.68753438038385 13.17822 0.9050062199692344 149
151 3 330.0527933952941 309.57500863349026 13.561102499999999 1.0059781680800162 150
152 3 327.10138217120283 310.3263786418976 14.381234999999998 1.0757517916068056 151
153 3 324.3016122060457 311.5233502185663 15.202687499999998 0.9330039196208053 152
154 3 321.7951810696465 313.22558549815903 16.121654999999997 1.0332549502710804 153
155 3 319.7598322048542 315.5169843575451 16.800465 1.0332549502710804 154
156 3 318.06691913380246 318.1035864873972 17.2181625 1.0332549502710804 155
157 3 316.37338458218136 320.6901886172493 17.6359425 1.1212503840927435 156
158 3 314.26097212678314 322.92068238083397 18.2530425 1.137222434726381 157
159 3 312.4039881854093 325.29598111708935 19.252035 0.6796946543381466 158
160 3 310.66694999393 327.8210566705706 19.934475 0.7407675498933047 159
161 3 308.6334655708459 330.1136984910955 20.6163375 0.7407675498933047 160
162 3 306.59998114776175 332.4063403116203 21.298199999999998 0.8343376644225058 161
163 3 305.0350930740069 335.05322605670443 21.895417499999997 0.8166503274173181 162
164 3 303.71631130573536 337.74050803879976 23.000999999999998 0.6995633881419362 163
165 3 301.716386833399 340.09654087740364 23.433382499999997 1.0044306814622046 164
166 3 299.3709191644749 342.1331327033348 23.5436025 1.0044306814622046 165
167 3 297.02483001498143 344.1691030486965 23.653822499999997 1.0069414629625897 166
168 3 294.3872664784384 345.7625792286438 24.18735 0.7611645421810862 167
169 3 291.60862685264095 347.144130534425 24.3936 0.7611645421810862 168
170 3 288.82998722684357 348.5263033207756 24.59985 0.8589172209423643 169
171 3 286.33660718240174 350.37831541759425 24.7431525 0.9077531640859924 170
172 3 284.1508600198141 352.56903442473714 24.368025 0.9077531640859924 171
173 3 281.9657343377958 354.7597534318801 23.99298 0.788341887481046 172
174 3 362.798604597098 283.1353607694108 11.053514999999999 0.7250751655158981 1
175 3 359.26424459890745 291.9665996606166 15.2625 1.483418185911898 174
176 3 357.19533578336745 297.23302600573123 15.82944 1.577168529806226 175
177 3 356.2997822828588 301.57158186072826 17.67084 1.5622964997804303 176
178 3 356.04373228826506 304.5503382298732 18.79581 1.7176852865480723 177
179 3 357.13194476528844 307.43525103303836 19.309125 1.2650796322695035 178
180 3 358.61666184559033 310.06287088047105 20.2919475 1.2658999866211147 179
181 3 360.3816666626927 312.4692436451965 21.439935 1.114979645147475 180
182 3 361.9049155382976 315.17081968038804 21.6985725 0.8931545855107337 181
183 3 363.12115301261775 318.01347180483384 22.113382499999997 0.9313569961118893 182
184 3 364.2423039598194 320.9014920108461 22.4272125 1.0210801459164907 183
185 3 364.7848564969076 323.9510971649028 22.7568 1.1258493403063201 184
186 3 365.09124641762287 327.0323978279992 23.106599999999997 1.1258493403063201 185
187 3 365.3976363383382 330.11307701052607 23.456482499999996 1.1258493403063201 186
188 3 365.70402625905353 333.19437767362234 23.806365 0.784743514984207 187
189 3 365.7904120582004 336.2794072201351 24.287835 0.784743514984207 188
190 3 365.87741933791676 339.36443676664777 24.769222499999998 0.9099283460789 189
191 3 366.09742345948507 342.4078271150106 25.549425 0.9099283460789 190
192 3 366.31680610048414 345.4512174633733 26.329545 0.8945715612089707 191
193 3 366.28013874688935 348.53873293216367 26.787337499999996 0.9596032879912211 192
194 3 366.4392377726564 351.5448344463623 27.81141 0.8584511105153126 193
195 3 366.3690104683139 354.6279995511668 28.31862 0.9972650104969968 194
196 3 366.8170979588529 357.65833880757214 29.010959999999997 0.9972650104969968 195
197 3 367.2658069299613 360.6886780639774 29.703299999999995 1.0546028078300473 196
198 3 367.4963762212095 363.7724646493513 30.104662499999996 0.77611114987521 197
199 3 367.08309164255706 366.79410317778496 30.896992499999996 0.9049627163293762 198
200 3 366.12849748795526 369.6883381894912 31.7033475 0.696990458584611 199
201 3 365.1739033333534 372.5825732011975 32.509785 0.696990458584611 200
202 3 364.2193091787516 375.47618673233427 33.31614 0.9911496416940787 201
203 3 364.1615114857971 378.5686740456798 33.7186575 0.894639924071605 202
204 3 363.53381611070085 381.60398514664035 34.014419999999994 0.8661077511303483 203
205 3 362.59289452862583 384.5100282891653 34.7706975 0.5576122542459097 204
206 3 362.2597809434263 387.4782194886303 35.909445 0.612272091805406 205
207 3 361.9185881108245 390.5191239147155 36.6267825 0.612272091805406 206
208 3 361.8676267041335 393.61347566976923 36.995475 0.7212468452083804 207
209 3 361.45744952832797 396.66556674610365 37.544595 0.7964957125516035 208
210 3 361.59479673416587 398.88922422342483 37.268879999999996 0.7964957125516035 209
211 3 362.798604597098 283.1353607694108 11.053514999999999 0.7250751655158981 1
212 3 366.55483315856515 290.32713391853355 9.442454999999999 1.6846784535071193 211
213 3 370.4769970320627 292.0759802408314 8.5157325 1.6846784535071193 212
214 3 373.4986355604963 292.7359926055366 8.11777725 1.328737886993375 213
215 3 376.5202740889301 293.3953834896724 7.71984675 1.328737886993375 214
216 3 379.51456747231003 293.77572959814654 6.73845975 1.0681883730771802 215
217 3 382.61264811078024 293.9242634542337 6.4903492499999995 1.295389239639251 216
218 3 385.71818651608316 293.96030932725904 6.62810775 1.0927990036255089 217
219 3 388.6515748036618 294.9714582136765 6.405366 1.3443556937024532 218
220 3 391.459424016221 296.12927651447285 5.53422375 1.214926150318743 219
221 3 394.4711188555443 296.6183817225924 4.7533695 0.8891336062267012 220
222 3 397.51948104846235 297.2081667829551 4.920077249999999 0.8891336062267012 221
223 3 400.5678432413803 297.79857332388724 5.08677675 0.7748868331534876 222
224 3 403.54162776596996 298.6990986689511 5.0390175 0.7581317170024033 223
225 3 406.5607803721261 299.4218805711659 4.8574019999999996 0.7581317170024033 224
226 3 409.57993297828216 300.1446624733807 4.6757865 1.063682638949014 225
227 3 412.58230560906435 300.93207835481337 4.478133 1.1451463119862595 226
228 3 415.61699522945554 301.58711887496327 4.29994125 1.137520745399694 227
229 3 418.6678433446511 302.1284284509126 3.9864247499999994 1.0829236773777073 228
230 3 421.71371961529144 302.6684950657232 3.5952922499999995 1.0829236773777073 229
231 3 424.7595958859319 303.20794019996436 3.204168 1.0829236773777073 230
232 3 427.8054721565722 303.7480068147749 2.8130355000000002 1.036449360397808 231
233 3 430.80100850109096 304.55158119101196 2.56659975 1.0706680805490951 232
234 3 433.8102174181367 305.32221709707073 2.70350025 1.0706680805490951 233
235 3 436.8188048546129 306.09223152256016 2.8404007499999997 0.9486652299697416 234
236 3 439.89513367315396 306.4993012955186 3.0463042499999995 0.9486652299697416 235
237 3 442.97208397226444 306.9063710684771 3.25220775 0.9299462352193463 236
238 3 446.077000896998 306.93682361637775 3.10123275 0.9299462352193463 237
239 3 449.182539302301 306.9672761642785 2.95025775 0.9299462352193463 238
240 3 452.2582466402727 307.3936118348884 2.8071119999999996 0.9277586236150503 239
241 3 455.3053658720519 307.9386502942542 3.1748969999999996 0.9734312306604209 240
242 3 458.3978531853974 307.99644798720857 3.5683395 1.0055866353212928 241
243 3 461.42508503895573 308.6626751576078 3.8604389999999995 1.225248942576514 242
244 3 464.42124286404396 309.4594132475815 4.1375234999999995 0.9370808321560838 243
245 3 467.431073261659 310.2027040085865 4.414608 0.9370808321560838 244
246 3 470.440903659274 310.946616250161 4.69170075 0.9370808321560838 245
247 3 473.4507340568891 311.6899070111661 4.96878525 0.9370808321560838 246
248 3 476.38536530560646 312.7103781061246 4.8808815 1.1220520940272722 247
249 3 479.3871164558193 313.4859858567386 4.604069249999999 1.2237573892099487 248
250 3 482.48208969144235 313.67180854698984 4.327257 0.8871137943761439 249
251 3 485.5677407185245 314.00367917105063 4.53694725 0.8964360029171775 250
252 3 488.66333543471706 314.04469688863117 4.8941145 0.8964360029171775 251
253 3 491.7583086703402 314.0857146062117 5.251289999999999 0.719195959329353 252
254 3 494.8570107893798 314.31441945575176 5.315706 0.719195959329353 253
255 3 497.95571290841934 314.54312430529177 5.380121999999999 1.176910183888408 254
256 3 501.04509281891785 314.8476497842989 5.5696905 0.8300059448537722 255
257 3 504.1040201815157 315.3634786569027 5.802753 0.8216594608067002 256
258 3 507.17226975265453 315.81218762801115 5.5340834999999995 0.8787300214949076 257
259 3 510.2287111929748 316.19564113933234 6.075629999999999 0.8787300214949076 258
260 3 513.3156051811957 316.48773700695136 5.803610999999999 0.7131862422232332 259
261 3 516.4161717419435 316.42496746944175 6.0688485 0.911264529303115 260
262 3 519.5049301718725 316.0850175979787 6.10938075 0.9237065703025478 261
263 3 522.4314821731878 315.14782489932014 5.4979154999999995 0.9908637606321536 262
264 3 525.3561697327947 314.1056019844326 5.6610675 0.9908637606321536 263
265 3 528.3908593531858 313.4455896197274 5.805491999999999 0.8802402192785552 264
266 3 531.2502914530055 312.23059510654605 5.86729275 1.0666408864593688 265
267 3 534.276280345425 311.5239716991357 5.844860999999999 0.7068968588608827 266
268 3 537.3737395033257 311.53950871337076 6.1793077499999995 0.8446853159030531 267
269 3 540.4798993891981 311.5550457276058 6.08420175 0.9066655730895383 268
270 3 543.5680363385578 311.21136697272635 6.1692427499999996 0.8137604427695977 269
271 3 546.6449866376684 311.5078132043312 6.5875094999999995 0.8137604427695977 270
272 3 549.7219369367788 311.8036379553667 7.005768 0.9847608214406237 271
273 3 552.8200175752489 312.0453938968642 7.070959499999999 1.2916852154456133 272
274 3 555.925555980552 312.1429663462603 7.034535749999999 0.8767350688671265 273
275 3 558.9770255763169 311.6153293428378 6.695106 0.5872270463390651 274
276 3 562.0458966280253 311.12684561528766 6.678935999999999 0.9366892993973606 275
277 3 564.9954434104083 310.20581141143356 6.245728499999999 0.9366892993973606 276
278 3 567.9449901927912 309.28477720757945 5.812521 0.9650723170019607 277
279 3 570.7739697447103 308.0505167967466 5.331975 0.6060162683938031 278
280 3 573.6029492966293 306.81625638591373 4.8514289999999995 0.6060162683938031 279
281 3 576.4313073679789 305.5813744945115 4.37089125 1.0446404743025295 280
282 3 579.2180262411784 304.2253038920758 4.0687845000000005 0.800783928480479 281
283 3 582.2837898900397 303.7890245323554 3.72658275 0.800783928480479 282
284 3 585.349553538901 303.3527451726351 3.3843810000000003 0.7793428488361017 283
285 3 588.4383119688301 303.0395189656563 3.2201977499999996 0.8356800624524146 284
286 3 591.5301778016062 302.8164074412409 2.9313735 0.6507895930552486 285
287 3 594.6195577121048 302.7915482184648 2.48393475 0.653673262897275 286
288 3 597.6996154140622 302.7499090203149 1.94271 0.5410603622410198 287
289 3 601.6031348704777 302.666630624015 1.5580125 0.5410603622410198 288
290 4 347.19012009656075 98.44127923217584 28.0378725 0.7537937826279757 67
291 4 347.71837858055267 96.64022854204816 28.256249999999998 1.0609356948322561 290
292 4 350.13345207324977 92.8224734042102 28.256249999999998 1.242961138804478 291
293 4 388.0822986020893 186.53677142551263 14.923259999999999 1.092786574014121 34
294 4 388.80010865974884 184.66487195047307 14.8357275 1.136109984507151 293
295 4 390.34697379699105 182.02171508880537 14.1382725 1.136109984507151 294
296 4 392.06039572683306 179.43511295895323 13.912387499999998 0.9690062890062769 295
297 4 394.2299843946163 177.2108340010626 13.8680025 0.8722044755161842 296
298 4 396.24731032289594 174.8728240989714 13.4101275 0.9322208541033584 297
299 4 398.2646362511756 172.53419271631077 12.9522525 0.9322208541033584 298
300 4 400.28196217945526 170.19618281421955 12.494377499999999 0.8162215058244305 299
301 4 401.7971318076579 167.53251709376156 11.8092975 1.0096262590224072 300
302 4 403.4310042246164 164.9104905714535 11.362395 0.8865358174465998 301
303 4 404.88278283474006 162.22320858935822 10.6080975 0.9338926368350505 302
304 4 406.6577313409528 159.73045002548585 9.890595 0.7278158948269621 303
305 4 408.8347777755689 157.54408138232876 9.397739999999999 1.2499652248216413 304
306 4 411.3095134029286 155.73122256138242 8.74302 1.2016886141904752 305
307 4 413.84204672324273 154.1657130070582 7.55923575 1.1764937919069083 306
308 4 415.919034786185 152.0222265231899 6.412782749999999 1.1764937919069083 307
309 4 417.99664432969666 149.87936151989095 5.26632975 1.0496620373032997 308
310 4 420.10843530452547 147.62090113068322 4.8555209999999995 0.91768442358504 309
311 4 422.2158759153685 145.38232811969635 4.2548385 0.91768442358504 310
312 4 424.32269504564204 143.14375510870948 3.6541642499999996 0.9017807358140367 311
313 4 426.2952743729247 140.74608307195564 3.4937264999999997 0.9017807358140367 312
314 4 428.2678537002075 138.3477895546324 3.33328875 0.8663936321922733 313
315 4 429.7861307312572 135.6859882758826 2.650626 0.8663936321922733 314
316 4 431.3044077623068 133.02356551656342 1.9679632499999997 0.7967132307508943 315
317 4 434.12965843080946 128.9323589281885 1.9582035 0.7967132307508943 316
318 4 379.05280740924417 231.8582419491709 14.5352625 1.4357444114330524 19
319 4 377.65261168638096 228.2511687243603 14.659259999999998 0.955141057502913 318
320 4 375.82172992892197 225.74038722397526 14.719649999999998 0.955141057502913 319
321 4 374.238197438085 223.0667778144068 14.72526 0.7707912762011269 320
322 4 372.58008727891985 220.44102240868236 14.5753575 0.9144465098184544 321
323 4 370.9225986003241 217.8152670029579 14.425454999999998 0.9144465098184544 322
324 4 369.33160834265436 215.1466294379447 14.509604999999999 1.242961138804478 323
325 4 367.73999660441524 212.4786133535009 14.593837499999998 1.0069041741284255 324
326 4 366.6617278165023 209.56449096357377 14.5956525 1.090841339831892 325
327 4 365.4585414341396 206.69884405806005 14.6156175 1.090841339831892 326
328 4 364.25597653234627 203.83381863311573 14.6355825 0.9878682242876349 327
329 4 362.89182668250834 201.06823009927578 14.129857499999998 1.1222633974208691 328
330 4 361.2877853328811 198.40953622337298 13.970054999999999 1.1222633974208691 329
331 4 359.68374398325403 195.75084234747024 13.810252499999999 0.950162998142001 330
332 4 357.56200931931477 193.48181678858265 13.716119999999998 0.9526986388651623 331
333 4 355.74666457609084 190.96047011851775 13.62207 0.6790980329915206 332
334 4 353.4969049148547 188.81760511521884 13.56696 0.6790980329915206 333
335 4 351.2471452536186 186.6747401119199 13.511932499999999 0.6583343671677917 334
336 4 348.8674961533775 184.6785445229999 13.6488 0.6583343671677917 335
337 4 346.48784705313625 182.68297041464933 13.7856675 0.8621924235431142 336
338 4 344.40526566506935 180.37727750216703 13.78938 0.8621924235431142 337
339 4 342.32206279643304 178.0709631091153 13.79301 0.7144727070018959 338
340 4 339.9790810497866 176.032506841476 13.64847 0.7448320328171953 339
341 4 337.8809626474847 173.74172946265932 13.734599999999999 0.9710571748853043 340
342 4 335.76544278923944 171.46897502035534 13.898197499999998 0.9710571748853043 341
343 4 333.64992293099425 169.19622057805137 14.061794999999998 0.9710571748853043 342
344 4 331.53440307274894 166.92346613574733 14.225474999999998 0.7377720135487859 343
345 4 329.5997340601998 164.50963560418907 14.61108 1.1311816435917912 344
346 4 328.3710669744916 161.69184270251932 15.21663 1.0658081024963697 345
347 4 328.30394707299615 158.63229385935207 15.934297499999998 0.8799978418564882 346
348 4 328.43072910915424 155.559072443658 16.5195525 0.8799978418564882 347
349 4 328.5581326258816 152.48585102796395 17.104725 0.7365290524099813 348
350 4 328.00563639968306 149.44059623789298 17.4696225 1.0116833597071286 349
351 4 326.5035178634379 146.7265905913134 17.722155 1.0860994430873527 350
352 4 324.5881147485402 144.30219489007527 18.15693 1.5214092931194572 351
353 4 322.1836064255229 142.39176361973279 18.7876425 1.1168130128272116 352
354 4 319.4981888851358 140.9250694759435 19.507042499999997 1.1168130128272116 353
355 4 378.47483047970013 238.03575880902915 14.1306 1.2625937099918947 17
356 4 381.8146670596678 238.2340111106685 14.385855 0.8277748296096181 355
357 4 384.9152336204155 238.31604654582955 14.634097499999998 0.8277748296096181 356
358 4 387.9754039441521 238.81260952078196 14.910802499999997 0.6783460415025437 357
359 4 390.84913009706804 239.97788558841114 15.180989999999998 0.7908650985928192 358
360 4 393.8378301553234 240.7988614205915 15.473122499999997 1.0594006378258325 359
361 4 396.65127269300734 242.095891368934 15.7968525 1.1923539760380537 360
362 4 399.4696870752465 243.30591403756014 16.457347499999997 0.8487311544098617 361
363 4 402.35957172296696 244.38045394205662 16.9724775 0.9172120983522944 362
364 4 405.1034084368778 245.80115852371014 17.4123675 1.0024605880571995 363
365 4 407.98894272061244 246.92976723774458 17.72826 0.8237538503255856 364
366 4 410.7309149928151 248.3492288582593 18.191744999999997 0.8237538503255856 365
367 4 413.4728872650178 249.768690478774 18.6553125 0.8268550383669028 366
368 4 416.3783089269732 250.8413659415623 18.995212499999997 0.8161780021845724 367
369 4 419.42356371704426 251.36962442555418 19.422974999999997 0.8161780021845724 368
370 4 422.4681970265458 251.8978829095461 19.85082 0.9392933029831558 369
371 4 425.5196666223108 252.4273843546768 19.508115 1.1687252847893803 370
372 4 428.54130515074445 253.13462924265656 19.71288 1.1687252847893803 371
373 4 431.56356515974755 253.84187413063628 19.9175625 1.1468118799122575 372
374 4 434.64175841999685 254.17436623526652 20.267857499999998 0.8588488580797301 373
375 4 437.70192874373345 254.64544850687338 20.6181525 0.9627231204496203 374
376 4 440.7869582902462 255.0102576011125 20.713192499999998 0.771133090514298 375
377 4 443.89373965668796 255.0705412163445 20.69232 0.8888415103590821 376
378 4 446.99492769800514 254.88782592894026 20.628465 0.8888415103590821 377
379 4 450.0967372198917 254.705110641536 20.5646925 0.8888415103590821 378
380 4 453.19792526120887 254.71691877235466 20.8220925 0.974301303457584 379
381 4 456.2779829631664 254.51618054843772 21.304965 0.8432310513706519 380
382 4 459.3605265874015 254.33346526103347 21.764242499999998 0.9223206686327807 381
383 4 462.3846510381128 253.62808481476193 21.90606 0.9764827002561859 382
384 4 465.4783813125971 253.3651985339048 22.070895 1.0096262590224072 383
385 4 468.56278937854046 252.99603907567985 22.19184 0.942910319897077 384
386 4 471.6036938046256 252.39693180677608 22.483394999999998 1.005101880477159 385
387 4 474.46685478786173 251.23289870028572 22.908435 1.005101880477159 386
388 4 477.3300157710978 250.0682441132259 23.333475 1.065310918040848 387
389 4 479.98498076358425 248.63821732303134 24.328919999999997 1.2314078150192902 388
390 4 482.72695303578683 247.2939548514143 25.09056 1.2162001854860174 389
391 4 485.6665561290595 246.28653484841328 25.11927 0.917404757328809 390
392 4 488.71989016653265 245.72782381652067 25.324447499999998 0.917404757328809 391
393 4 491.7726027234365 245.16973426519743 25.529707499999997 0.9743634515145242 392
394 4 494.6668377351427 244.04050407059358 25.615837499999998 0.97486685077574 393
395 4 497.3938944736797 242.5557869902916 25.780342499999996 0.9714735668668039 394
396 4 500.1669407743525 241.1562127479978 25.89642 1.210476349441823 395
397 4 502.7081748226383 239.36945611096638 25.8121875 0.9543579919854661 396
398 4 505.5508269470841 238.13581718070293 26.123955 0.9543579919854661 397
399 4 508.39285759096055 236.90217825043948 26.435639999999996 0.9689752149778068 398
400 4 511.20319272579746 235.6107416272216 26.034442499999997 0.942077535934078 399
401 4 513.8407562623406 233.98494845766535 26.350582499999998 0.7973284965146025 400
402 4 516.619395888138 232.6388215443401 26.811345000000003 0.836867090339973 401
403 4 519.5328967974957 231.64631707500473 27.378367499999996 0.7412958083772966 402
404 4 522.5949315629405 231.23551841862985 27.821062499999996 1.2331541754193107 403
405 4 525.6706389009122 231.52947872795713 28.263345 1.54166955968197 404
406 4 529.7115055631655 234.42619966194096 28.220857499999997 1.54166955968197 405
407 4 375.2319448685592 249.9831012752178 13.537177499999999 1.2725436139080246 13
408 4 372.78455438625315 248.15221951775877 13.061812499999998 1.0904000886276164 407
409 4 370.57456948145887 245.98573825282259 12.687757499999998 1.0904000886276164 408
410 4 368.1526597024983 244.10078768582562 12.042607499999999 0.9818833664042913 409
411 4 365.2578032102227 243.06167217378504 11.4535575 1.0060154569141804 410
412 4 362.36108227623885 242.15866090644363 10.564124999999999 0.8352015224139749 411
413 4 359.7421631567778 240.64659868108794 9.615457499999998 1.3713403800258985 412
414 4 357.6558528852945 238.65102457273738 8.0897025 1.0330436468774837 413
415 4 356.16305655759027 236.0538572732054 6.993920999999999 1.2224895688483681 414
416 4 354.58014554732284 233.4417744400078 6.2327265 1.6032334248869557 415
417 4 352.7225401253795 231.00743504965922 5.5343475 1.0807982138303516 416
418 4 350.8183236607311 228.6085200517666 4.8359685 1.0807982138303516 417
419 4 348.91410719608257 226.20960505387396 4.1375895 0.81384123524362 418
420 4 346.731467436342 224.006456435343 3.8906504999999996 0.9194556432078365 419
421 4 344.18153266008454 222.24331605994885 3.6013312499999994 0.9194556432078365 420
422 4 341.63159788382717 220.4807971651241 3.312012 1.0230999577670479 421
423 4 339.8380049605323 217.96877270360028 2.83559925 1.0230999577670479 422
424 4 338.04379055666806 215.45736972264584 2.35919475 0.9046146872105111 423
425 4 336.10787858298005 213.06715545272482 1.7746245 0.9046146872105111 424
426 4 333.93953287633565 210.38981715973992 1.1199045 0.9046146872105111 425
427 4 374.95414305403636 262.3946897267499 13.973519999999999 2.113717564593955 9
428 4 378.0248785474529 262.2057596336516 14.7616425 1.4336313774970848 427
429 4 380.71775385467276 260.6849966803244 15.1640775 1.4336313774970848 428
430 4 383.1092110857326 258.7161462364581 15.4972125 0.9707526494062972 429
431 4 385.500046836223 256.7472957925918 15.8303475 0.9707526494062972 430
432 4 387.68082215425545 254.5360679266586 15.955994999999998 0.9587083559712819 431
433 4 389.66769553463445 252.17195584065246 16.4177475 1.1551583639593295 432
434 4 392.0218639315301 250.1527654706646 16.672837499999996 1.0086753937512218 433
435 4 394.0497550294896 247.83029258280843 17.1836775 1.0854033848496223 434
436 4 396.1696252517207 245.5780469992947 17.5816575 1.4846797914677845 435
437 4 398.2801732654106 243.33698806603024 18.14571 1.5261511898639961 436
438 4 400.09116764464875 240.87343908891975 18.8800425 1.5261511898639961 437
439 4 401.9021620238869 238.4098901118093 19.614375 1.3125545329661406 438
440 4 404.2389289648393 236.51126697228545 20.63523 1.2373367396513877 439
441 4 406.80377927476235 234.86123606052251 21.4271475 1.2552602392729482 440
442 4 410.43944060576547 232.01050468867444 22.104802499999998 1.5560444052522437 441
443 4 414.83020082859224 227.7483909437139 23.5119225 1.6719816054742314 442
444 4 418.0861375316906 225.01511939948284 25.909619999999997 1.2387350709325426 443
445 4 420.6888981563472 224.0014845907878 27.716369999999998 1.319303811949849 444
446 4 423.1244805078345 222.7342857097766 29.648767499999998 1.2630598204189463 445
447 4 425.27293883625805 221.6168636459914 32.233574999999995 1.0982493882191666 446
448 4 427.59292580183666 220.6740776222082 36.955875 1.0982493882191666 447
449 3 339.3675441694948 277.41711805034083 15.455219999999999 0.9097791907422436 93
450 3 336.3564708107409 274.7422656796336 15.308287499999999 1.084775689474526 449
451 3 335.19119474311174 271.86170324045423 15.374699999999999 1.2476160282693007 450
452 3 334.15829403676526 268.9575245396376 15.8948625 1.0521790336093786 451
453 3 332.67668435931034 266.29572326088777 16.7084775 0.9391192884237234 452
454 3 331.09253038790405 263.68488338882895 15.948322499999998 0.9733690826034808 453
455 3 330.4294106203518 260.6501937684378 15.819374999999999 0.9595349251285867 454
456 3 329.7650478916608 257.6217189537407 16.0882425 0.8876544824715239 455
457 3 328.4518594485139 254.80703345491796 16.2040725 0.8237289911028096 456
458 3 326.78007671682184 252.18811433545693 16.2844275 1.0020255516586178 457
459 3 325.3301625484064 249.44614206325426 16.5381975 0.9289394366969146 458
460 3 324.44268829530006 246.46862865524815 16.545622499999997 1.0677222626501286 459
461 3 324.0778792010609 243.38235614759662 16.5555225 0.95541450895345 460
462 3 324.01635262469006 240.2786821840018 16.7457675 1.311280497798866 461
463 3 324.17731609216526 237.17998006496225 16.9650525 1.464214436317369 462
464 3 324.00454449387144 234.08687127104733 16.6462725 1.0683188839967548 463
465 3 323.4184883169251 231.04161648097636 16.3868925 1.1695829279751555 464
466 3 323.0493288587002 227.95720841503305 16.27395 0.9514867517548278 465
467 3 323.3221588286678 224.86161369884047 16.267844999999998 1.1420886275848006 466
468 3 323.21339972902246 221.7598041769539 16.4669175 0.9123396906881808 467
469 3 322.1152435628887 218.85313955385965 16.4396925 0.9166651954512203 468
470 3 321.0767495314175 215.93342383880793 16.74948 0.8018404454484628 469
471 3 320.4154942055735 212.90122014069442 16.9528425 0.9507223306544631 470
472 3 319.4615215315411 209.94794447489497 17.156205 0.965128250253207 471
473 3 318.14149680213075 207.13885230119683 17.359650000000002 1.0339199344803407 472
474 3 317.3609172069615 204.13088634529 17.3631975 1.0882932694973428 473
475 3 317.1813093224043 201.02907682340344 17.35437 0.7559130313696373 474
476 3 316.78977656368085 197.94839764087655 17.4994875 0.856307002550875 475
477 3 315.87495716552075 194.98331384425845 17.7281775 1.027251447970655 476
478 3 315.1658478358328 191.95981087411656 17.581245 1.027251447970655 477
479 3 314.45673850614486 188.93692938454407 17.4343125 0.886032418185384 478
480 3 314.1926092641489 185.8425776294903 17.28738 1.0296814369970175 479
481 3 313.46112663396246 182.82280354276483 17.2165125 0.9961774195005428 480
482 3 313.04349169132416 179.74833916593195 17.43555 0.7050075579298999 481
483 3 312.06465979451565 176.80500718924296 17.69163 0.9779928980398334 482
484 3 311.40154002696346 173.77528941340705 17.9477925 1.036797389516673 483
485 3 311.2722720685278 170.67161544981224 17.84772 1.0843033642417803 484
486 3 311.03362352987733 167.5959081118406 17.35602 0.7628549693298602 485
487 3 309.8018490413221 162.75768187904416 16.498185 0.7628549693298602 486
488 3 342.1927948379974 278.6613221502841 15.926542499999998 0.7152122688794846 92
489 3 341.0157106395496 276.37675957716147 19.1946975 1.5589467195113522 488
490 3 340.74847399470656 280.83463970148375 18.413339999999998 1.6945351353378386 489
491 3 338.99092694443704 285.05697869000255 19.5179325 1.356518068445655 490
492 3 338.3135131237886 288.0108758363714 20.427 1.239145248108348 491
493 3 338.5664557155353 290.9548292936298 21.703934999999998 1.4789621702292841 492
494 3 337.75231616961844 293.79561697636746 22.980952499999997 1.1554753190497247 493
495 3 336.3875448392111 296.5058937395306 23.8666725 0.8241764571127791 494
496 3 334.75802278623837 299.02972633187306 24.92325 0.9547433099384955 495
497 3 332.87493666094963 301.35282070029865 26.042692499999998 1.0107511388530253 496
498 3 331.8134478484106 304.13767513179005 27.211635 1.2619349405883284 497
499 3 331.6419192112555 306.96106135858446 28.918065 1.3467048902547936 498
500 3 330.9732061185788 309.62721300132006 30.842789999999997 1.0427698177886287 499
501 3 329.73210942148245 312.2455106402117 32.33208 0.8600545303843704 500
502 3 328.0945081211076 314.7444840097781 33.4678575 0.9690932962859933 501
503 3 326.9081017141187 317.5256095578531 34.417762499999995 0.7465038155488875 502
504 3 325.8229966399424 320.2899551305543 35.6329875 0.875498322534016 503
505 3 324.4203149948015 323.20345603991194 37.341067499999994 0.875498322534016 504
506 3 341.146221559124 279.70105914289405 3.326664 1.092593915037606 135
507 3 338.1917029321858 281.5909815544463 3.0982627499999995 0.7452608544100829 506
508 3 335.326056026672 282.7077821376621 2.5053517499999995 0.7452608544100829 507
509 3 332.5300149449314 284.0576379344037 2.356893 0.6461347035904258 508
510 3 329.7333523826213 285.4074937311454 2.2084342500000003 0.9048073461870256 509
511 3 327.05042076451184 286.97176032433083 2.0561805 1.0080663427932077 510
512 3 324.2966403614905 288.39743675053955 1.79329425 0.68062687519225 511
513 3 321.5639902978289 289.8765605057169 1.7817855 0.7443472779730615 512
514 3 318.8767083157336 291.43585525434713 1.72031475 0.5027529214236353 513
515 3 346.6631045737077 282.28206794762156 4.9452975 1.474214058679051 133
516 3 349.4765471113916 278.20142652892645 3.3 1.3585875987417644 515
517 3 346.6631045737077 282.28206794762156 4.9452975 1.474214058679051 133
518 3 345.54319658764484 285.2595813556277 3.7125 1.474214058679051 517
519 3 342.87083013921523 288.4291322595791 3.7125 1.474214058679051 518
520 3 324.3016122060457 311.5233502185663 15.202687499999998 0.9330039196208053 153
521 3 320.8213210173932 311.7992875913809 16.277414999999998 1.0374437293088516 520
522 3 317.84256464824824 311.77877873259064 17.451719999999998 1.0374437293088516 521
523 3 314.8060105861489 311.7682135629108 18.329684999999998 0.8551075450519287 522
524 3 311.9179903801367 312.03980057173953 19.807589999999998 0.9571173657136121 523
525 3 309.0641516054416 312.80422167210435 21.085185 0.9946672217168954 524
526 3 306.23827945636964 313.79361873859267 22.189694999999997 0.8777542970009462 525
527 3 303.3633103423149 314.6997374087811 23.191657499999998 1.0338577864234006 526
528 3 300.52811598470186 314.0987656981692 24.681277499999997 1.0338577864234006 527
529 3 297.6935431076583 313.4984154681266 26.1708975 0.7462303640983504 528
530 3 294.7415104029976 313.4953080652796 27.458969999999997 1.0266237525955584 529
531 3 291.7714547618243 313.86073864008813 28.569585 1.0266237525955584 530
532 3 288.8007776400816 314.22616921489663 29.6802 1.1337856471775867 531
533 3 285.91897223976343 315.1298019628075 30.6489975 1.1263651691789238 532
534 3 283.3777381914777 316.18196856680544 32.5686075 0.9790307705907351 533
535 3 282.5940511934615 316.7537306906555 35.153085 0.9790307705907351 534
536 3 365.3976363383382 330.11307701052607 23.456482499999996 1.1258493403063201 187
537 3 366.81896240056113 332.8438626324795 23.6643 1.0285006239151533 536
538 3 368.6355501049239 335.3608589385586 23.856772499999998 1.0285006239151533 537
539 3 370.53728064729466 337.8175716294056 23.936384999999998 0.8960817589926183 538
540 3 372.49680888262 340.2282947581169 24.007334999999998 1.0836880984780721 539
541 3 375.02250591667064 341.9659544301656 24.6830925 0.7692935080288675 540
542 3 377.4643030738521 343.83909686634394 25.2516 0.7692935080288675 541
543 3 379.90672171160287 345.7122393025223 25.820024999999998 0.7692935080288675 542
544 3 382.3491403493536 347.5847602581312 26.3885325 0.9872405289125387 543
545 3 384.57776967123004 349.6020861864109 27.433889999999998 0.9872405289125387 544
546 3 386.8063989931065 351.6194121146906 28.479247499999996 0.8855663077583323 545
547 3 388.8659856001055 353.91764726034006 28.96245 0.9631581568482018 546
548 3 391.002014317141 356.15062694620224 29.3959875 0.9631581568482018 547
549 3 393.1380430341765 358.38360663206447 29.8294425 0.8181356659781894 548
550 3 395.2827724791836 360.6252870458984 30.071992499999997 0.6876558204321893 549
551 3 397.37467607579157 362.91047109959044 30.3853275 0.8328026074160823 550
552 3 399.72200818642386 364.75875431299266 31.5183 0.8328026074160823 551
553 3 402.0699617776255 366.6064160458256 32.651354999999995 0.9234517632690928 552
554 3 404.04440554661636 368.87419864357435 33.69399 0.9789126892825486 553
555 3 405.5365803937512 371.47509482652265 34.77688499999999 1.1748468683979925 554
556 3 406.1468743129042 374.2599492580141 36.418305 0.9293247546499439 555
557 3 406.63784396273195 376.3189143844437 35.4567675 0.9293247546499439 556
558 3 357.13194476528844 307.43525103303836 19.309125 1.2650796322695035 179
559 3 359.43142287207667 310.84407195620963 21.1626525 1.1707015930000795 558
560 3 360.9683443202085 313.23366474556127 22.833277499999998 1.1707015930000795 559
561 3 361.6867758584374 315.0415517219524 26.0497875 1.4288397623069935 560
562 3 361.75265279879403 317.0501769222604 29.196007499999997 1.6092431419930755 561
563 3 361.5537790165853 319.1066561264124 32.277465 1.3991454207009546 562
564 3 364.0974989871487 319.54355696670217 34.5751725 0.9772968398021028 563
565 3 366.85314383187824 320.5192814606637 37.081357499999996 0.9772968398021028 564
566 3 356.2997822828588 301.57158186072826 17.67084 1.5622964997804303 177
567 3 352.86361621463385 303.1675439629532 19.373639999999998 1.039252237765812 566
568 3 350.062603288338 304.29428823527945 20.349862499999997 1.039252237765812 567
569 3 347.2230585667391 305.25696163728355 21.4349025 0.8614528616655255 568
570 3 344.1647526847107 305.6136914841204 21.988807499999997 1.0574181148094395 569
571 3 341.09961051641886 305.4800731616989 22.6451775 0.8645354052897606 570
572 3 338.0350898286964 305.34583335870803 23.301547499999998 0.8645354052897606 571
573 3 334.96994766040456 305.2122150362866 23.957917499999997 0.8750322121069644 572
574 3 331.8706240607956 305.18300544952467 24.249142499999998 0.8750322121069644 573
575 3 328.7706789806172 305.15379586276276 24.5403675 0.8750322121069644 574
576 3 325.67135538100825 305.12458627600085 24.8315925 0.8639325691374404 575
577 3 322.5658169757053 305.1885987746493 24.9428025 0.8971196315435199 576
578 3 319.50316072969105 305.2513683121589 24.25269 0.8971196315435199 577
579 3 316.4398830031074 305.3147593302379 23.562495 0.8678478967246746 578
580 3 313.3598253011499 305.4993390593504 23.0763225 0.8647964271289096 579
581 3 310.28722536602527 305.95737023899983 22.969814999999997 0.8647964271289096 580
582 3 307.2146254309006 306.4154014186493 22.863307499999998 0.5032295970203667 581
583 3 304.1121944284446 306.4172658603575 23.09274 0.5032295970203667 582
584 3 301.00976342598864 306.4191303020657 23.32209 0.5032295970203667 583
585 3 297.90733242353264 306.4216162243433 23.551522499999997 0.925434286285486 584
586 3 294.83100360499157 306.7690238626392 23.1895125 0.6610191632276093 585
587 3 291.7254651996886 306.8610029869107 23.1377025 0.6294168762735055 586
588 3 288.63546380862067 307.18292992186105 23.20956 0.651746673132128 587
589 3 285.61071787733994 307.89390369325724 23.2932975 0.7308922236455031 588
590 3 282.514501680578 308.0343583019421 23.58345 0.7308922236455031 589
591 3 279.41766400324667 308.17481291062705 23.87352 0.7308922236455031 590
592 3 276.3214478064847 308.31526751931193 24.1636725 0.7308922236455031 591
593 3 273.2246101291533 308.4563436085662 24.453742499999997 0.7308922236455031 592
594 3 270.12839393239136 308.59679821725115 24.743895 0.7308922236455031 593
595 3 267.03155625506 308.737252825936 25.0340475 0.7308922236455031 594
596 3 263.93534005829804 308.87770743462096 25.3241175 0.7308922236455031 595
597 3 260.8385023809667 309.01816204330584 25.614269999999998 0.6286027367275886 596
598 3 257.77273873210544 309.5041598485784 25.4331 0.6693159288291293 597
599 3 254.86110226445595 310.5793212336443 25.232294999999997 0.8688484804414122 598
600 3 252.09986409460183 311.99443249017315 25.014082499999997 0.7703997434424034 599
601 3 249.0682818770577 313.6960462891965 24.7900125 0.7703997434424034 600
602 3 555.925555980552 312.1429663462603 7.034535749999999 0.8767350688671265 274
603 3 557.8881916187242 313.7140692257092 7.0887465 1.0738189870359647 602
604 3 560.3256384119198 315.64065899085614 6.99501 1.0738189870359647 603
605 3 562.5816128788499 317.7766877078916 7.054583249999999 0.9244523469858305 604
606 3 564.3994435443515 320.29679141681765 7.046217749999999 0.8381721995357176 605
607 3 566.9611864514275 322.05495994765664 7.10639325 1.1973506798160476 606
608 3 569.6335528998571 323.64097836077116 7.133593499999999 0.8586872731316855 607
609 3 572.4687472574701 324.9069342806435 7.295739 0.8701970932770149 608
610 3 575.4313451318106 325.8410195764551 7.19866125 1.1238108840386807 609
611 3 578.4548481019525 326.55758667297584 7.148468249999999 0.9140922658938951 610
612 3 581.4031519231968 327.5382830114926 7.09545375 0.9140922658938951 611
613 3 584.351455744441 328.5189793500093 7.042431 0.9140922658938951 612
614 3 587.2997595656852 329.50029716909546 6.9894165 0.8930116449797711 613
615 3 590.2679507651503 330.3666410828422 6.5847045 0.8930116449797711 614
616 3 593.2367634451848 331.23236351601946 6.1799925 0.8306522846459505 615
617 3 596.311849302587 331.62886811929815 5.91131475 0.8586499842975214 616
618 3 599.3745055486013 332.1254310942505 5.67548025 0.8586499842975214 617
619 3 602.4365403140462 332.62199406920286 5.439654 0.6607767858055424 618
620 3 605.5035469240462 333.0191201530509 5.843145 0.6608265042510947 619
621 3 608.5885764705589 333.39138701412287 5.8999215 0.7904487066113196 620
622 3 611.5561461894546 334.31179973740757 5.942912249999999 0.836916808785525 621
623 3 614.5193655443644 335.1781436511543 6.412411499999999 0.7661488163476922 622
624 3 617.5832647515175 335.52865869229714 6.91710525 0.7661488163476922 623
625 3 620.6471639586705 335.87917373344004 7.4218072500000005 0.8297138489861531 624
626 3 623.6930402293109 336.3396908353671 7.990760249999999 0.9062988995535911 625
627 3 626.6015692941133 337.3725915417136 8.4428025 0.8370846085392636 626
628 3 629.6903277240425 337.6970043989416 8.6630775 0.7371505329793837 627
629 3 634.7181055305066 337.85983230812496 8.782784999999999 0.7371505329793837 628
630 3 485.5677407185245 314.00367917105063 4.53694725 0.8964360029171775 251
631 3 484.826935879797 315.58348277847114 1.5500842499999998 1.0116771449014348 630
632 3 482.6063858053228 309.93608884431296 3.3333299999999997 1.0116771449014348 631
633 3 481.7673870366298 307.06484861367466 4.447938 0.9990300153140991 632
634 3 481.8133765987656 304.04818192979616 5.43558675 0.9562100040822848 633
635 3 481.85874468033194 301.03151524591766 6.42322725 1.0051578137284052 634
636 3 482.22044637172405 297.952700505099 6.7196415 1.0517439972107971 635
637 3 482.80339514582334 293.5171936812752 6.611682 1.0517439972107971 636
638 3 385.71818651608316 293.96030932725904 6.62810775 1.0927990036255089 218
639 3 390.77268798703165 288.9735492383755 5.2766835 0.9924298916670474 638
640 3 392.49232472256756 286.63181045286785 3.8120775 0.9288710738342804 639
641 3 394.5108936119861 284.3857796750481 2.8412175 1.0626509812038063 640
642 3 396.65127269300734 282.3989062946692 1.6973055 1.0626509812038063 641
643 3 382.61264811078024 293.9242634542337 6.4903492499999995 1.295389239639251 217
644 3 383.1048607217468 297.0646047714232 5.41550625 1.0445658966342013 643
645 3 383.84753000218245 299.8295718246938 3.8112937499999995 1.085596043826137 644
646 3 384.0563474735016 302.7710393596746 2.51096175 1.2324767615986623 645
647 3 385.05071638454524 305.66713881308897 1.8092084999999998 0.9070384614311797 646
648 3 366.55483315856515 290.32713391853355 9.442454999999999 1.6846784535071193 212
649 3 367.48146068754386 292.62661202532183 8.767605 1.1973258205932715 648
650 3 367.6212938156594 295.71661341638975 8.379525 1.1973258205932715 649
651 3 368.1750330029968 298.7544104396279 7.915165499999999 1.084477378801213 650
652 3 368.3372394316108 301.8375755444324 7.4507812499999995 1.0791388607100476 651
653 3 368.28130618036454 304.9263339743615 7.001329499999999 1.2493064554180746 652
654 3 367.4398214893939 307.91441255204745 6.832204499999999 1.1747660759239702 653
655 3 366.5517257557181 310.8819822709432 7.1591024999999995 1.2581501239206685 654
656 3 366.11420343485895 313.886840824003 8.034675 1.2581501239206685 655
657 3 365.3858282075195 316.8966712216181 8.3794425 0.9799505618334503 656
658 3 365.06452275313853 319.7629396077012 9.9139425 0.8903330637256476 657
659 3 364.4536073534162 322.6652538668096 11.1445125 0.971796736762893 658
660 3 363.6817284862186 325.6116932463456 11.9648925 1.0582198247439683 659
661 3 363.43686514187414 328.5885851737824 13.0997625 1.1845730393091376 660
662 3 363.7202602815216 331.5866074405788 14.118307499999998 1.0373505072234412 661
663 3 363.61087970130677 334.6125963329983 15.0447825 1.1150666524271913 662
664 3 363.5897493619471 337.59135270214324 16.219335 1.1310822067006867 663
665 3 364.1546751995337 340.54835725135905 17.2409325 1.126166295396715 664
666 3 365.31560090317714 343.1598186039872 18.8620575 0.8931421558993456 665
667 3 366.29318983884684 345.88190349796906 20.3698275 0.9532704009890123 666
668 3 366.74873509621864 348.5480551407047 22.4003175 1.228542789594346 667
669 3 365.4305748085165 351.136521712265 24.956249999999997 1.242961138804478 668
670 3 362.94465253090755 353.62244398987394 26.125027499999998 1.242961138804478 669
671 3 361.08021082270085 355.4868856980807 27.7062225 1.242961138804478 670
672 3 358.5942885450919 356.72984683688514 28.4625 1.242961138804478 671
673 3 357.48059536472306 357.344491120024 28.875 1.242961138804478 672
674 4 414.83020082859224 227.7483909437139 23.5119225 1.6719816054742314 443
675 4 417.4279896086936 224.8181100589823 23.2921425 1.7588210854368063 674
676 4 420.12024343534415 219.65609244952734 20.666249999999998 1.2176979536582768 675
677 4 421.1568730251071 216.94892308921118 19.181414999999998 1.128347692195317 676
678 4 422.7360551519581 214.44311343338137 17.935417499999996 1.3061222090728275 677
679 4 424.3158587593786 211.93668229698213 16.6895025 1.0993866976611726 678
680 4 426.4960125968417 209.7670936291989 16.1016075 1.0993866976611726 679
681 4 428.6761664343047 207.59750496141567 15.5137125 1.0993866976611726 680
682 4 430.8556987911984 205.42791629363248 14.925817499999999 0.8782887702906321 681
683 4 432.8320070018975 203.03708054314208 14.673945 0.9752521687287694 682
684 4 434.9723860829189 200.79104976532236 14.4486375 1.025679102130067 683
685 4 436.8194263351823 198.29518379860298 14.292134999999998 1.071140405781841 684
686 4 439.0617282295855 196.14610398961003 14.15205 0.964575132546439 685
687 4 441.2754420177963 193.97900124410444 13.8307125 1.059823244613026 686
688 4 443.1144030226576 191.5017796944671 13.33827 1.0715816569861165 687
689 4 445.1478874457417 189.17619940376395 12.891779999999999 1.1934975002857537 688
690 4 447.54431652135673 187.26701109456025 12.204884999999999 1.012273766248061 689
691 4 449.6374630791035 185.0271951224346 11.53086 1.1765683695752367 690
692 4 451.7293666757114 182.79235099486414 10.82037 1.1765683695752367 691
693 4 453.82127027231934 180.5581283478631 10.1099625 1.1504661856603426 692
694 4 455.82554510864156 178.31085460890458 9.09117 1.1570228056675362 693
695 4 457.5594758972738 175.81374568104638 8.23659375 1.1570228056675362 694
696 4 459.293406685906 173.3166367531882 7.382009249999999 1.616377738929813 695
697 4 460.8408933037176 170.876704037715 5.8639762499999994 1.211371281461762 696
698 4 461.0869996092009 168.01665045732588 4.2852067499999995 1.0364182863693379 697
699 4 461.2796585857156 165.00868450141908 3.27977925 1.051445686537484 698
700 4 460.87756065731236 162.01687704031667 2.30363925 0.9911123528599145 699
701 4 460.4102072691219 159.0486858408516 1.2511455 0.9911123528599145 700
702 4 380.71775385467276 260.6849966803244 15.1640775 1.4336313774970848 429
703 4 382.35349071333945 264.3007706331066 17.2884525 1.2428430574962914 702
704 4 382.85688997455526 267.1981130476598 18.6216525 1.2428430574962914 703
705 4 383.15892953128474 270.1631968442779 19.787954999999997 1.0265926785670885 704
706 4 384.5199719782757 272.82313368131946 20.9204325 1.0781879954388622 705
707 4 385.5559800874692 275.65024879153026 21.941205 0.9389825626984548 706
708 4 386.7740820034976 278.46990613490823 22.5641625 1.123102396189562 707
709 4 388.42349143469113 281.04407865337225 23.3038575 0.843852531940054 708
710 4 390.08905936068913 283.64373187518186 23.771797499999998 0.843852531940054 709
711 4 391.75462728668714 286.242763616422 24.239737499999997 1.105073244871203 710
712 4 393.4164663292687 288.83371611025996 24.80709 1.2401396170193917 711
713 4 394.72654736956866 291.52224105349404 25.9285125 1.028463335080989 712
714 4 396.2616043759922 293.99386927800674 27.375809999999998 1.028463335080989 713
715 4 397.79666138241566 296.46611898308885 28.8231075 0.8131451770058894 714
716 4 400.13342832336815 298.4262686989835 29.61156 0.8057433434243088 715
717 4 402.03950922972473 300.8065392797941 30.401415 0.8057433434243088 716
718 4 403.9462116166509 303.18743134117403 31.19127 0.7592628116387153 717
719 4 406.1549535603064 305.28554974347605 32.005545 0.8392349313093954 718
720 4 409.984516828963 309.23878764544367 33.327855 0.8392349313093954 719
721 4 414.6860173364909 312.062173872238 33.358214999999994 0.8734412218492946 720
722 4 417.01346206890236 313.22620697872844 34.5812775 0.7930962138369733 721
723 4 419.4993843465113 314.4691681175329 35.3374725 0.707288391619606 722
724 4 423.2282677629247 315.09064868693514 35.887499999999996 0.621480569402239 723
725 4 424.4712289017292 315.09064868693514 36.2312775 0.621480569402239 724
726 4 426.3356706099359 315.09064868693514 36.3 0.621480569402239 725
727 4 428.8657180079725 314.67363522486625 36.3 0.621480569402239 726
728 3 311.03362352987733 167.5959081118406 17.35602 0.7628549693298602 486
729 3 315.7985150554843 164.19827383891854 16.876034999999998 1.1359608291704943 728
730 3 317.9320578502422 161.9702659976115 16.37955 0.8145186490642684 729
731 3 320.0662221255695 159.7422581563045 15.8831475 0.860781662650571 730
732 3 322.2979588502929 157.58323465820112 15.745455 0.8442316350873894 731
733 3 326.84284625433145 153.37829712562555 15.029355 0.8442316350873894 732
734 3 341.0157106395496 276.37675957716147 19.1946975 1.5589467195113522 489
735 3 340.52660543142997 273.4831460460246 20.552317499999997 1.1385772623676778 734
736 3 341.18413187385755 270.9394260754613 22.7542425 1.4226498158357472 735
737 3 343.368014594737 266.6151642735605 26.8125 1.4226498158357472 736
738 3 350.062603288338 304.29428823527945 20.349862499999997 1.039252237765812 568
739 3 348.5045515008465 306.89767034050544 22.7360925 1.5837686534532776 738
740 3 346.30326732402375 311.5743116252573 27.261299999999995 1.5328196763736823 739
741 3 346.00806405355775 314.59781459539914 28.130437499999996 1.1751327494599175 740
742 3 346.2976739988992 317.6113738764306 29.05815 1.0901825704283254 741
743 3 346.12800980345236 320.43165270037804 30.7748925 1.3822349344075195 742
744 3 345.2902539958981 322.7746344470244 33.246015 1.1001946224013956 743
745 3 344.78312585126594 325.2108382790812 35.7171375 1.1001946224013956 744
746 3 578.4548481019525 326.55758667297584 7.148468249999999 0.9140922658938951 611
747 3 582.1874604017823 325.71175161801943 7.564259999999999 0.821908053034461 746
748 3 585.11152648082 324.68382275622815 7.85153325 0.821908053034461 747
749 3 588.0355925598574 323.65527241386735 8.138798249999999 0.821908053034461 748
750 3 590.9136690767592 322.5782465870933 8.754735 0.817427178129071 749
751 3 593.9396579691787 322.0897628595431 9.429585 0.7900198850184321 750
752 3 596.9861557203885 322.4377919784084 10.09965 0.9138685328889102 751
753 3 600.0481904858333 322.3942883385502 10.799249999999999 0.7314888449921292 752
754 3 603.0816371450857 322.7118649095148 11.587784999999998 0.7314888449921292 753
755 3 606.1150838043379 323.02944148047936 12.3764025 0.7439122415744801 754
756 3 609.0453646890695 323.08910361514194 13.7477175 0.7483061092001538 755
757 3 612.0899979985711 323.00333929656443 14.563229999999999 0.9708396566860136 756
758 3 614.9792611657222 322.4290912504368 15.87696 0.7758314836189789 757
759 3 617.9542886514506 322.02015703577007 16.93659 0.7832333172005597 758
760 3 620.927451695471 321.2283907903516 17.516895 0.9745126068511808 759
761 3 623.8421955659675 320.3092210282058 18.271935 0.8481407478689296 760
762 3 627.3722052001722 320.17373826407606 19.8510675 0.8481407478689296 761
763 3 366.11420343485895 313.886840824003 8.034675 1.2581501239206685 656
764 3 367.22043884839496 317.82702763401323 9.985305 0.8691592207261133 763
765 3 368.96679924841527 320.18678935603356 11.337067499999998 0.8691592207261133 764
766 3 370.53168732217006 322.66401090567086 12.7108575 1.0244361409912626 765
767 3 371.13203755221264 325.4929904575899 14.220442499999997 1.062800136540463 766
768 3 371.6882626618276 328.4897697632474 15.0248175 0.984008829951647 767
769 3 371.4266193421093 331.54807564527584 15.665512499999998 0.9971780032172805 768
770 3 370.68643598395124 334.525589053282 16.3190775 0.9858608420484657 769
771 3 370.5497102586827 337.59570306612903 16.928505 0.8811413661041884 770
772 3 370.57705540373644 340.65152302587984 17.67579 1.1551459343479415 771
773 3 370.98412517669493 343.7166651941717 18.0862275 0.9848789027488101 772
774 3 370.77841510822276 346.8060451046702 18.435944999999997 0.9848789027488101 773
775 3 370.9555370705024 349.88734576776653 18.9168375 0.9963017156144233 774
776 3 371.1252012659492 352.83627106958016 20.196495 0.9009106630168736 775
777 3 371.17864859491783 355.84672294776453 21.21735 1.047872173263421 776
778 3 371.5863398484457 358.8857629321416 21.885682499999998 1.047872173263421 777
779 3 371.9940311019736 361.9248029165185 22.554097499999997 1.2981299689503145 778
780 3 372.7820684639756 363.99806209604435 22.942095 1.2981299689503145 779
781 4 460.8408933037176 170.876704037715 5.8639762499999994 1.211371281461762 697
782 4 464.5865566955049 169.47650831485174 5.3662702499999995 0.9801742948384351 781
783 4 467.5168375802365 168.48897569007158 4.959504 0.9801742948384351 782
784 4 470.447118464968 167.50144306529143 4.5527377499999995 0.9801742948384351 783
785 4 473.3892074805182 166.53317633816275 4.22161575 0.8943105393698219 784
786 4 476.2368314495193 165.34241956718805 3.74222475 0.614668520881021 785
787 4 478.8078965651364 163.64142724873415 3.22468575 0.8921912906281602 786
788 4 481.59834432175245 162.3524765477939 2.6193915 1.0402031030369976 787
789 4 484.27568261473726 160.87024538976956 1.904529 0.7723946960701847 788
790 4 486.6205288030919 158.95297783316363 1.48599 0.7723946960701847 789
791 4 386.7740820034976 278.46990613490823 22.5641625 1.123102396189562 708
792 4 389.0468364458016 277.8018145228008 24.131249999999998 1.123102396189562 791
793 4 391.8434990081117 277.1803339533986 24.4062225 1.123102396189562 792
794 4 394.3294212857206 277.3357040957491 24.681277499999997 1.123102396189562 793
795 4 395.81103096317554 278.2505234939092 24.75 1.123102396189562 794
796 4 397.74756441743295 280.2877368004098 27.43125 0.7930962138369733 795
797 4 400.2334866950419 282.77365907801874 27.7062225 0.707288391619606 796
798 4 401.47644783384635 283.39513964742093 27.981277499999997 0.7930962138369733 797
799 4 403.98722933423136 282.9955276412953 28.049999999999997 0.7501954101311366 798
800 4 404.78458890477447 282.9942846801565 33.4744575 1.4575086609735188 799
801 4 406.3960880212345 280.80543011472184 35.887499999999996 1.6192986976060038 800
