# Supplementary material for: Cross-Regional Gradient of Dendritic Morphology in Isochronically-Sourced Mouse Supragranular Pyramidal Neurons
Source: Front Neuroanat. 2018 Dec 4;12:103. doi: 10.3389/fnana.2018.00103 (PMC6288488; doi:10.3389/fnana.2018.00103)
Supplement: Supplementary file 3 [file Data_Sheet_1.ZIP › SWC reconstructions/X041.S7.Z3.C01-exported-000.swc]

# Exported from "Simple Neurite Tracer" version 3.1.6-SNAPSHOT-b9f15e3b69824d8d9ebdf26f302be1ac12e484dc on 2018-06-22T15:56:20.412
# https://imagej.net/Simple_Neurite_Tracer
#
# All positions and radii in microns
# Voxel separation (x,y,z): 0.621480569402239, 0.621480569402239, 0.825
#
1 1 339.59935642188185 319.881642396457 13.0360725 0.9783968604099448 -1
2 1 347.173340121187 314.69787296707295 12.609465 0.9322208541033584 1
3 1 339.59935642188185 319.881642396457 13.0360725 0.9783968604099448 1
4 1 332.5132349695575 324.5818999428462 12.9360825 1.0830168994631177 3
5 4 339.59935642188185 319.881642396457 13.0360725 0.9783968604099448 1
6 4 350.6244217230776 315.25223363497975 14.4375 1.5455413836293461 5
7 4 354.80139263003 313.09569605915397 14.2024575 1.7014149252411217 6
8 4 360.2573705488123 310.1330981848135 14.234384999999998 1.5929665658804308 7
9 4 364.4828169401781 308.16859810493304 14.08935 1.6773263383710908 8
10 4 367.38388823814773 307.05676936627236 14.027887499999999 1.3885988954381985 9
11 4 370.2855810166868 305.9455621081812 13.966507499999997 1.4513684329478247 10
12 4 373.1151820491752 304.71689502247295 14.46357 1.4616912252055958 11
13 4 375.6949478927639 303.0320611988235 14.997345 1.4806588121837523 12
14 4 378.564323681694 301.8636777283473 15.316702499999998 1.4025138453871149 13
15 4 381.3355055406586 300.46037460263705 15.4411125 1.574197852684483 14
16 4 384.0004142222554 298.8830569174942 15.7806 1.320465980614631 15
17 4 386.1668954871916 296.65629203732595 15.7272225 1.114470031080565 16
18 4 388.38433815881876 294.48111004441813 15.8593875 0.9145148726810887 17
19 4 390.5837578939333 292.2860406732894 15.871762499999997 0.9145148726810887 18
20 4 392.7831776290478 290.0909713021607 15.884219999999997 0.9145148726810887 19
21 4 394.9825973641624 287.895901931032 15.896594999999998 1.188034686080708 20
22 4 397.25286588418874 285.77603170880093 15.768472499999998 1.188034686080708 21
23 4 399.5225129236457 283.6567829671393 15.640267499999998 1.188034686080708 22
24 4 401.7927814436721 281.53691274490825 15.512145 1.2253483794676183 23
25 4 404.0325974157978 279.3952907027482 15.821520000000001 1.1787559811795325 24
26 4 406.27738523247865 277.2480753354634 15.7160025 1.0513276052292975 25
27 4 408.78319488830846 275.4109787723104 15.722355 1.0513276052292975 26
28 4 411.2896260247077 273.5738822091574 15.728625000000001 1.0596927336934516 27
29 4 413.7121572842376 271.6361057937612 15.498037499999999 1.0596927336934516 28
30 4 416.13531002433695 269.69832937836503 15.2675325 1.0801021555926213 29
31 4 418.3465378902701 267.5156896186244 15.368842500000001 1.0801021555926213 30
32 4 420.5571442756339 265.3336713394531 15.4701525 1.159154484020586 31
33 4 422.9162845170848 263.3113735666182 15.456457499999999 1.1558854962255303 32
34 4 425.42333713405344 261.475519964604 15.485745000000001 1.1530950484689142 33
35 4 427.9906733662541 259.72543068116727 15.5313675 1.1530950484689142 34
36 4 430.5580095984547 257.9753413977306 15.576989999999999 1.2598156918466665 35
37 4 432.7443782416118 255.76722093464443 15.5754225 1.0920780861650023 36
38 4 435.009674917083 253.64113590671937 15.482939999999997 1.0920780861650023 37
39 4 437.2749715925541 251.51505087879428 15.3904575 1.3604955440898292 38
40 4 439.4886853807649 249.33427556076185 15.4298925 1.2070582063101105 39
41 4 441.4799091251297 246.9651916302005 15.05988 1.2070582063101105 40
42 4 443.47175435006386 244.5961076996392 14.6898675 1.209960520569219 41
43 4 445.72462141414695 242.4575930603261 14.572304999999998 1.288254642702513 42
44 4 447.8233612970184 240.16805864264822 14.458042499999998 1.288254642702513 43
45 4 449.9221011798897 237.87790274440098 14.343697499999998 1.288254642702513 44
46 4 452.020841062761 235.58836832672316 14.229352499999997 1.0284757646923772 45
47 4 454.4663671033589 233.68601630378288 13.910984999999998 1.1468367391350336 46
48 4 457.01568039904686 231.9166611226947 13.689307499999998 1.1468367391350336 47
49 4 459.5643722141654 230.14792742217594 13.4675475 1.1963935997391681 48
50 4 461.73396088194863 227.9230269837159 13.452037499999998 1.1963935997391681 49
51 4 463.90354954973185 225.6981265452559 13.436527499999999 1.1331268777740202 50
52 4 466.15206624982915 223.55526154195698 13.555079999999998 1.2228375979672335 51
53 4 468.0320449722709 221.08114739516668 13.512509999999997 1.318234865370477 52
54 4 469.40365258894167 218.29380704139763 13.4159025 1.2817974595864237 53
55 4 470.53723314753137 215.43188901930029 12.8575425 1.3341323383357864 54
56 4 471.1276396884635 212.38787719036816 12.5791875 1.237429961736798 55
57 4 471.6297959885405 209.33019278890913 12.274845 1.237429961736798 56
58 4 472.13195228861747 206.27188690688072 11.970585 1.3780212961469724 57
59 4 472.6496456029296 203.2092306608665 11.860199999999999 1.075838798886522 58
60 4 474.04176207839055 200.45358581613695 11.389125 0.6806455196093321 59
61 4 475.60789311328426 197.7725186397357 11.235922500000001 0.6806455196093321 60
62 4 477.17402414817786 195.09145146333444 11.08272 0.6806455196093321 61
63 4 478.7407766636409 192.40976280636377 10.9295175 0.7248576473166073 62
64 4 481.2322922663745 187.64860016417322 12.989542499999999 0.7248576473166073 63
65 3 339.59935642188185 319.881642396457 13.0360725 0.9783968604099448 1
66 3 330.3952291890347 316.12665679612866 13.2 0.9690684370632172 65
67 3 328.7632212137844 315.09064868693514 13.2 0.9690684370632172 66
68 3 326.8534114240113 312.35116233701007 13.156604999999999 0.9690684370632172 67
69 3 326.03616447524735 309.35314007021367 13.141259999999999 1.003747052835862 68
70 3 325.4861541713264 306.30850676071213 13.53099 1.0573870407809693 69
71 3 325.52779336947634 303.210426122242 13.842014999999998 1.1201255042621252 70
72 3 325.6322021051359 300.10488771693895 13.894649999999999 1.0373567220291353 71
73 3 325.88825209972964 297.00867152017696 13.945057499999997 1.099765800808508 72
74 3 326.73533011582487 294.01872850078286 13.9013325 0.9319038990129632 73
75 3 328.1398762026739 291.2556258892205 14.184719999999999 0.7956629285886044 74
76 3 329.31012411485835 288.40738043965 14.739944999999997 0.8201989814686048 75
77 3 329.89307288895765 285.38449895007756 15.300367499999998 0.8651506710534688 76
78 3 330.4797505464733 282.3404871211454 15.591675 1.0432545726327624 77
79 3 331.18264507046734 279.3144982287259 15.681682499999999 0.6906886456108722 78
80 3 332.47221725197693 276.4886260796539 15.765997499999997 0.6906886456108722 79
81 3 333.762410914056 273.6621324500125 15.850312499999998 0.7696726111762029 80
82 3 335.1271822444633 270.87292765453526 15.68985 0.8171040082329817 81
83 3 336.416754425973 268.09242358702966 15.010297499999998 0.9530466679840274 82
84 3 337.547849062285 265.21123966728084 14.643749999999999 1.0370957001899863 83
85 3 338.1127748998717 262.1653633966405 14.322989999999999 1.0370957001899863 84
86 3 338.67707925688893 259.11948712600014 14.002229999999999 0.7470880072841255 85
87 3 339.2401406527673 256.0823115833314 13.551284999999998 0.7470880072841255 86
88 3 339.8025805680764 253.04513604066264 13.1004225 0.7661488163476922 87
89 3 340.43586926829727 250.00423161457746 13.204289999999999 0.8141084718884629 88
90 3 341.642163053507 247.14044915077193 13.161802499999999 0.8283279473163861 89
91 3 342.2568073366458 244.09457288013155 13.1533875 0.877139031237238 90
92 3 342.868965697507 241.06236918201807 12.759615 0.8835962143533271 91
93 3 342.91184785679576 237.9562092961457 12.672825 0.8835962143533271 92
94 3 342.3506509026256 234.90038933639485 12.765719999999998 0.7748992627648758 93
95 3 343.24371848085656 231.9247403700969 12.669524999999998 0.7551734694920486 94
96 3 345.3182206215213 227.96280174015766 12.85581 0.7551734694920486 95
97 3 339.59935642188185 319.881642396457 13.0360725 0.9783968604099448 1
98 3 329.99375274120086 316.45231261449544 18.15 1.3896740568232644 97
99 3 330.68048877039035 314.5456102275694 18.19917 0.7350623582661922 98
100 3 334.3708403915008 310.3549667480901 18.6332025 0.7350623582661922 99
101 3 336.4211047899588 308.0269005351093 18.87435 0.7350623582661922 100
102 3 338.47074770784735 305.6988343221285 19.1154975 0.7350623582661922 101
103 3 340.80129984310577 303.65167732651753 19.356644999999997 0.7329244651074484 102
104 3 343.1318519783642 301.60389885033715 19.59771 0.7329244651074484 103
105 3 345.46240411362254 299.55674185472617 19.8388575 1.0661001983639886 104
106 3 348.0981032084575 297.91230426808784 19.9122 0.7170953550047734 105
107 3 350.4069035237868 295.842152491409 20.186429999999998 0.992628765449256 106
108 3 352.65542022388405 293.7558422199257 20.84445 0.8959263888502677 107
109 3 355.1593654380057 291.97032854403307 21.4349025 0.8862499363846748 108
110 3 357.39483104614555 289.82870650187294 21.79782 0.8862499363846748 109
111 3 359.629675173716 287.6870844597128 22.1607375 0.8862499363846748 110
112 3 361.8645193012864 285.5460838981221 22.5235725 0.9464900479768339 111
113 3 364.4697658482206 283.85752119105626 22.710434999999997 0.9964633005624678 112
114 3 366.69404480611126 281.69725473181404 22.978477499999997 0.9829771722064392 113
115 3 368.8599045904781 279.53947419484945 23.7180075 1.0346222075237654 114
116 3 370.8660438685085 277.2089220595911 24.3080475 0.9421210395739361 115
117 3 372.6938182231205 274.6968975980672 24.409605 0.9353282569503696 116
118 3 374.8056091979493 272.44713793683115 24.897015 1.0811959613947693 117
119 3 376.95406752637285 270.2209945372323 25.284599999999998 0.7487846492385936 118
120 3 379.48660084668694 268.4491534338665 25.7117025 0.877449771521939 119
121 3 381.68788502350964 266.2913728969019 26.2339275 0.8757904184016352 120
122 3 383.65673546737594 263.8943223407175 26.473425 0.8757904184016352 121
123 3 385.62558591124224 261.4966503039637 26.712922499999998 0.8757904184016352 122
124 3 387.59443635510854 259.0995997477792 26.95242 0.9752583835344635 123
125 3 388.96728693291806 256.3128808745796 27.052987499999997 0.7951533145216946 124
126 3 389.76153910061413 253.30988676322798 27.1627125 0.7951533145216946 125
127 3 390.12572671428387 250.22734313899286 26.9614125 0.7951533145216946 126
128 3 390.4892928473842 247.14542099532719 26.760029999999997 0.99485988069341 127
129 3 389.8336308466648 244.11570321949128 27.04647 0.99485988069341 128
130 3 389.1773473653761 241.08598544365535 27.332992499999996 1.048972193871263 129
131 3 388.5378438594612 238.06186099294402 27.75498 1.1826215903212145 130
132 3 388.6981858463669 235.0004477080686 28.4299125 1.2647316031506382 131
133 3 389.9411469851714 232.1994347817727 29.1146625 1.053714090615802 132
134 3 391.9789817722413 229.85396711284866 29.137185 1.053714090615802 133
135 3 394.4425307493518 227.95969433731065 29.161852500000002 1.053714090615802 134
136 3 339.59935642188185 319.881642396457 13.0360725 0.9783968604099448 1
137 3 328.0727563011785 321.3794105687164 15.674999999999999 0.8533238958177443 136
138 3 325.6558183667732 321.9269349503598 15.674999999999999 0.8533238958177443 137
139 3 323.46074899564445 322.0232644386171 15.4178475 0.8533238958177443 138
140 3 320.4931792767488 322.9275186670974 15.65454 0.9199839016918283 139
141 3 317.53431028582474 323.82990845386945 16.044929999999997 0.9124515571906733 140
142 3 314.6413182352573 324.9641104930285 16.078095 0.8420067346489294 141
143 3 312.06590275565446 326.69182647596676 16.336814999999998 0.8420067346489294 142
144 3 309.49048727605157 328.41954245890497 16.595534999999998 0.8420067346489294 143
145 3 306.91507179644873 330.1472584418432 16.854255 0.935440123452862 144
146 3 304.2346261006168 331.6773436037115 17.33391 0.9313942849460534 145
147 3 301.87859326201294 333.6952910125606 17.562682499999998 0.9313942849460534 146
148 3 299.52256042340906 335.71385990197905 17.791455 0.6768296289132023 147
149 3 297.12550986722465 337.69141107381694 17.8126575 0.6768296289132023 148
150 3 294.7284593110402 339.6689622456549 17.83386 0.6768296289132023 149
151 3 292.3314087548558 341.6465134174928 17.8550625 0.6768296289132023 150
152 3 289.9343581986713 343.62406458933077 17.876347499999998 0.7327193765195457 151
153 3 287.65538895067334 345.71596818593866 17.4928875 0.9507658342943213 152
154 3 285.22353548260236 347.63012833969754 17.116687499999998 0.6431143080231309 153
155 3 282.628854105348 349.3317421387209 16.8970725 0.750008965960316 154
156 3 280.10004966845025 351.1371431928344 16.84782 0.808005532696933 155
157 3 277.9590491068596 353.3856598929317 16.680427499999997 0.808005532696933 156
158 3 275.8180485452689 355.634176593029 16.513035 0.808005532696933 157
159 3 273.67704798367816 357.8826932931263 16.34556 0.808005532696933 158
160 3 271.53604742208745 360.1312099932236 16.178167499999997 0.8508814771799933 159
161 3 269.7120019508919 362.6382626101922 16.453799999999998 0.7003029500195249 160
162 3 267.6300420433943 364.94333404210516 16.5868725 0.7003029500195249 161
163 3 265.5480821358969 367.24778399344865 16.719945 0.7003029500195249 162
164 3 263.46612222839934 369.55223394479214 16.8530175 0.7003029500195249 163
165 3 261.3841623209019 371.8573053767051 16.98609 0.7506180169183301 164
166 3 259.0020272983831 373.83920691252877 17.28804 0.7506180169183301 165
167 3 256.6198922758643 375.82172992892197 17.5899075 1.003423882939773 166
168 3 254.2806394126343 377.8639150799777 17.7458325 1.003423882939773 167
169 3 251.94138654940426 379.90610023103346 17.901675 0.7021611769220376 168
170 3 249.74507421713673 382.09992664102333 18.092332499999998 0.7471936589809238 169
171 3 247.489721230776 384.23284795521187 17.905965 0.7471936589809238 170
172 3 245.23436824441526 386.36576926940035 17.7195975 1.0029329132899452 171
173 3 242.6278787363423 388.0530890153274 17.560454999999997 1.0060776049711206 172
174 3 240.14319941987213 389.82244419641563 16.7724975 0.971231189444737 173
175 3 237.4117923173493 391.2829235345108 16.442497499999998 0.7581503614194853 174
176 3 234.98553217440295 392.97459364442375 15.9275325 0.7581503614194853 175
177 3 339.59935642188185 319.881642396457 13.0360725 0.9783968604099448 1
178 3 339.7839361509943 328.78808043656045 18.974999999999998 1.036163479335883 177
179 3 339.32839089362244 330.62766292199115 18.974999999999998 1.036163479335883 178
180 3 339.8063094514928 334.0601001067997 18.920385 1.036163479335883 179
181 3 340.18230519598114 337.14202225046535 19.074659999999998 0.8314104909406212 180
182 3 342.4712181330896 339.2438695361838 19.057747499999998 0.9178957269786368 181
183 3 344.54820619603186 341.5545342932213 19.016085 0.9178957269786368 182
184 3 346.62519425897415 343.8658205308282 18.974339999999998 0.9569557807655675 183
185 3 348.23172153087893 346.5158136787594 18.6645525 0.7818847043649568 184
186 3 349.50886410100054 349.3423073084008 18.423074999999997 0.9211709295793866 185
187 3 351.0004174675659 352.0674996052296 18.331582499999996 0.9337061926642297 186
188 3 352.5740062692924 354.7460808593532 18.41994 0.9337061926642297 187
189 3 354.1475950710189 357.4252835940463 18.50838 0.9337061926642297 188
190 3 355.7211838727453 360.1038648481699 18.596819999999997 0.9985328308585774 189
191 3 357.46381538934924 362.6351552073452 17.986649999999997 0.8163893055781691 190
192 3 359.21328319221647 365.1776322167698 17.50683 0.9843568590705123 191
193 3 361.07896786156203 367.6411811938803 17.07453 0.9843568590705123 192
194 3 362.94403105033814 370.10535165156017 16.6423125 1.1051788965680016 193
195 3 364.16586184978297 372.9486252565754 16.2694125 0.9226500533345638 194
196 3 364.91785333875964 375.9503764067882 15.896512499999998 1.1220893828614364 195
197 3 365.86312528482046 378.8831432137973 15.362490000000001 1.1089202095958028 196
198 3 367.47711032355807 382.85813293569413 14.406562499999998 1.1089202095958028 197
199 3 339.59935642188185 319.881642396457 13.0360725 0.9783968604099448 1
200 3 346.30513176573197 327.02121117774993 14.85 1.3896740568232644 199
201 3 348.65059943465604 328.14174064438214 14.85 1.1729513526613158 200
202 3 351.263303748423 328.9179698755656 14.869304999999999 0.7395183739488062 201
203 3 354.15878172126816 330.0416067450448 14.98959 0.7803123585243692 202
204 3 356.1096092286217 332.4461150680621 14.635005 0.7803123585243692 203
205 3 358.0604367359753 334.85000191050995 14.280502499999999 0.8329766219755148 204
206 3 359.6563988382003 337.48942988876126 14.780205 0.9802053688669052 205
207 3 360.481103553797 340.40728116210477 15.6820125 1.0155676132658926 206
208 3 360.7178876507393 343.4146256374422 16.673415 0.7886712721828293 207
209 3 360.354321517639 346.45055821897216 17.4087375 0.7886712721828293 208
210 3 359.9901339039693 349.48649080050205 18.1439775 1.0773738558929453 209
211 3 359.5606908305123 352.4994286009641 18.9735975 0.8272403563199322 210
212 3 358.4258673107839 355.35015997281215 19.630297499999998 1.032304084999895 211
213 3 357.2195735255741 358.2133209560483 19.619655 1.032304084999895 212
214 3 356.01327974036434 361.0771034198538 19.608929999999997 1.0435466685003816 213
215 3 355.2712319404981 364.08258345348304 19.9662375 0.8094908712578042 214
216 3 353.20418756666623 369.27878249425515 19.8203775 0.8094908712578042 215
217 3 355.05930706633194 371.20040041484685 20.0990625 0.8963614252488492 216
218 3 356.9958405205893 373.60863762128054 20.528474999999997 0.8058365655097192 217
219 3 357.99455979561867 376.5370540643039 20.9126775 0.8058365655097192 218
220 3 358.99327907064816 379.46547050732727 21.296879999999998 0.9160188556590421 219
221 3 359.4985427735722 382.50823937512064 21.7965 0.9160188556590421 220
222 3 360.00380647649615 385.551008242914 22.29612 0.9594914214887286 221
223 3 361.08953303124184 388.4365425266486 22.812487499999996 0.6999922097348238 222
224 3 362.3759978099045 391.2549569088877 23.1322575 0.7889695828561424 223
225 3 364.13043745732705 393.80862056856154 23.452109999999998 1.1442700243834023 224
226 3 365.51633912709406 396.53878470994556 24.152205 1.2070271322816404 225
227 3 364.1155219236614 399.2888362295505 24.63252 0.9375655870002176 226
228 3 362.6059456205833 401.9960055898666 24.9263025 0.9375655870002176 227
229 3 361.0969907980747 404.7031749501828 25.2201675 1.181105177731873 228
230 3 362.07333677260556 406.61919954564985 24.78399 1.181105177731873 229
231 4 472.6496456029296 203.2092306608665 11.860199999999999 1.075838798886522 59
232 4 471.9796895491139 199.6040218777641 13.851255 0.933501104076327 231
233 4 470.7454291382811 196.93476283218146 15.185032499999998 0.933501104076327 232
234 4 468.66346923078356 194.7757393340781 16.263555 0.8728881041425267 233
235 4 466.58088784271666 192.6173373165441 17.34216 1.0721037006644143 234
236 4 465.1900143283945 189.98536710512562 18.525705 0.9566263960637843 235
237 4 463.05895745591425 187.82882952929987 19.42743 1.1618144208576275 236
238 4 460.43258056962037 186.32608951248525 20.367682499999997 1.1397767198666242 237
239 4 458.07903365329406 184.4579189208621 21.4169175 0.9857986939915254 238
240 4 456.0822165838047 182.25228438005357 22.608382499999998 1.0796857636111217 239
241 4 454.52354331574384 179.7551754521954 23.93028 1.2603812391648228 240
242 4 453.9778833758087 176.88890706611227 25.348454999999998 0.9155341008149083 241
243 4 452.8511391034824 174.1264259351193 26.502795 0.9602371981720114 242
244 4 451.20110819171947 171.6318029295387 27.622815 0.9180883859551515 243
245 4 449.5212462126253 169.1228858708619 28.595407499999997 0.968757696778516 244
246 4 447.6953362997215 166.65933689375143 29.264812499999994 0.968757696778516 245
247 4 445.86942638681774 164.19578791664094 29.9342175 1.0874231967001795 246
248 4 443.8819315258693 161.85094172828627 30.533744999999996 1.04257094400642 247
249 4 441.693698441004 159.7472300008597 31.4190525 0.7606300688914003 248
250 4 439.9268291821935 157.28430250431865 32.3257275 0.7606300688914003 249
251 4 438.15995992338287 154.82075352720815 33.232485 0.9726668095600561 250
252 4 436.8250196603069 152.0881034635465 34.0775325 0.9726668095600561 251
253 4 435.4907008778003 149.35483191931547 34.9224975 0.9726668095600561 252
254 4 434.1557606147243 146.62218185565382 35.7674625 0.9543455623740782 253
255 4 431.96628456872014 144.45507911014823 36.3084975 0.9503618719242098 254
256 4 429.5176511252754 142.58442259624746 36.8407875 0.7154173574673873 255
257 4 427.4779518964972 140.25014157757266 37.125989999999994 0.8233498879554743 256
258 4 425.5010222052287 137.8723569190397 37.5334575 0.8595262719003786 257
259 4 423.8000298867748 135.3224221427823 38.208637499999995 1.0029391280956392 258
260 4 421.7168270181385 133.0732839621156 38.8839 1.0029391280956392 259
261 4 419.63362414950217 130.8241457814489 39.5591625 1.035672509686055 260
262 4 417.84748899304014 128.33263017871533 40.2343425 0.6524054425356943 261
263 4 416.1396603883228 125.74975693227962 40.57646999999999 0.927945067785871 262
264 4 414.4237525362032 123.18179921950957 41.03467499999999 0.8473576823514827 263
265 4 412.8694296321282 119.52811495199381 40.7273625 0.8473576823514827 264
266 4 468.0320449722709 221.08114739516668 13.512509999999997 1.318234865370477 53
267 4 470.9175792560055 219.3639965819083 13.74054 1.1960455706203028 266
268 4 473.6520937613754 217.90600316609064 14.04117 1.1960455706203028 267
269 4 476.2952506230431 216.28828924393662 14.341882499999999 0.7463484454065368 268
270 4 478.72337520769764 214.38158685701052 14.816175 0.7037521671797073 269
271 4 481.15087831178283 212.47550595065388 15.290467499999998 0.7037521671797073 270
272 4 483.6330717059754 210.6253582955434 15.6519 0.9524314022203193 271
273 4 486.05436000436646 208.69752556925766 16.01787 0.9524314022203193 272
274 4 488.4756483027576 206.7690713624025 16.38384 1.0396997037757816 273
275 4 491.0386341709724 205.05254202971352 16.881645 1.0396997037757816 274
276 4 493.60162003918725 203.33601269702453 17.379367499999997 1.0396997037757816 275
277 4 496.16398442683266 201.61948336433557 17.87709 0.853802435856184 276
278 4 498.8873122819533 200.1627329096567 18.33183 0.9603490646745038 277
279 4 501.4440833444741 198.4343954461491 18.814124999999997 1.1466254357414367 278
280 4 504.05865209994937 196.90741768712778 19.742167499999997 1.1466254357414367 279
281 4 506.6732208554246 195.38043992810648 20.670209999999997 0.8223368746273486 280
282 4 508.91800867210543 193.4383131487245 21.8907975 0.9997136439404416 281
283 4 510.9117183387478 191.34889547439414 23.4117675 1.633797839290158 282
284 4 511.33121772309437 189.18614309287435 26.321625 0.9064045512503894 283
285 4 510.3853242964641 186.50010407191786 27.972119999999997 0.9365836477005621 284
286 4 509.71350380094026 183.56671578433932 28.999905000000002 1.3069984966756847 285
287 4 510.28713036649856 180.61157567683168 30.020594999999997 0.9805844720142407 286
288 4 511.4841019431673 177.90875668050134 31.292415 0.9999560213625084 287
289 4 512.7115260677367 175.13446741868975 32.18787 1.0095951849939373 288
290 4 514.1048855043365 172.3583137151699 32.303535 1.0212603752816172 289
291 4 515.2614608439941 169.5206334352793 32.984984999999995 0.8791712726991833 290
292 4 516.889739935828 166.88866322386082 33.3554925 1.0124850696416576 291
293 4 516.7697941859333 163.78747518254366 33.13761 1.0913758131215778 292
294 4 516.2390497796638 160.75962184841597 32.53701 0.99870684541801 293
295 4 515.6759883837854 157.8075891437553 31.487857499999997 1.0551310663140392 294
296 4 514.8898154634916 154.9636940581707 30.192525 1.0551310663140392 295
297 4 514.1036425431978 152.12042045315542 28.897192499999996 1.1251346376515075 296
298 4 512.2410652766991 148.18893437111686 28.878877499999998 1.1251346376515075 297
299 4 386.1668954871916 296.65629203732595 15.7272225 1.114470031080565 17
300 4 384.44042246539215 294.88569389509894 16.0042575 0.9170691578213318 299
301 4 382.4647357352625 292.49734406688617 16.3060425 0.9170691578213318 300
302 4 380.4250365064843 290.15498380080913 16.4190675 0.9649045172482221 301
303 4 378.9117313199899 287.44346407650715 16.265535 1.2793799001714492 302
304 4 378.0609244204782 284.4553854988212 16.1715675 0.9009044482111797 303
305 4 378.42386907300914 281.36973447173904 16.2020925 0.9250241091096806 304
306 4 379.171510198 278.35368926843 16.233855 1.3877288226410356 305
307 4 378.1013206574894 275.4364594756559 16.2642975 0.6936406783155329 306
308 4 376.43637421206074 272.81318999220906 16.1613375 0.9260681964662762 307
309 4 374.9864600436453 270.07183920057577 15.911115 0.9218421285943411 308
310 4 374.10955096021877 267.09619023427786 15.6608925 0.9835551491359834 309
311 4 373.82615582057133 264.0092962460569 15.376184999999998 0.782475110905889 310
312 4 373.5688628648388 260.91432301043375 15.2459175 0.9895027181851629 311
313 4 372.1972552481681 258.1369263457752 15.5755875 0.8348845673235797 312
314 4 370.77220030252874 255.3763096564904 15.667409999999999 1.0385934683622455 313
315 4 369.6765300586726 252.46964503339612 15.762450000000001 1.58718679658499 314
316 4 367.8885304605024 249.9352472713738 15.506535 1.3246796188751782 315
317 4 365.9296237057465 247.56243445739608 14.928622500000001 1.3265875642232432 316
318 4 364.47722361505345 244.84407844683068 14.408789999999998 0.9420153878771377 317
319 4 363.0186087186664 242.11453578601603 14.034817499999999 1.0193400003221642 318
320 4 362.1013033982287 239.15566679509197 13.707044999999999 0.8010387355139339 319
321 4 360.76574165458334 236.35030350481028 13.632794999999998 0.9572354470217985 320
322 4 359.7912601217606 233.40013524185784 13.56828 0.9927965652029946 321
323 4 358.895706621252 230.42883663954575 13.76925 0.6754934456889876 322
324 4 358.39541476288315 227.3618300295457 13.787564999999999 0.9349988722485865 323
325 4 358.23942313996315 224.25877754652032 13.873034999999998 1.0250016883094186 324
326 4 358.917458441181 219.33478699514637 14.00982 1.0250016883094186 325
327 4 356.1083662674829 218.13967986018588 14.643749999999999 0.8789040360543403 326
328 4 355.08913813366325 216.46230380336922 14.643749999999999 0.8789040360543403 327
329 4 384.0004142222554 298.8830569174942 15.7806 1.320465980614631 16
330 4 387.3930766506223 298.18824164090245 15.95385 1.0913385242874136 329
331 4 390.4924002502312 298.01919892602507 16.1489625 1.0913385242874136 330
332 4 393.59731717496476 298.0813469829653 16.284262499999997 1.1606895410270095 331
333 4 396.6668097072424 297.6239372838852 16.4938125 1.0499230591424484 332
334 4 399.6070342810844 296.6463483482155 16.8043425 1.0887220910902302 333
335 4 402.54788033549585 295.6687594125458 17.114955 1.0887220910902302 334
336 4 405.5198004183773 294.7626407423573 17.07684 1.0188987491178887 335
337 4 408.53087377713115 294.03488699558727 17.4052725 1.0390285047608272 336
338 4 411.41081473574116 292.8938486701648 17.724877499999998 1.0390285047608272 337
339 4 414.2913771749205 291.7528103447423 18.044482499999997 1.438702658943407 338
340 4 417.21295733168046 290.7354466526308 18.434624999999997 1.4965624999547555 339
341 4 420.27499209712533 290.22458962458217 18.6193425 1.2169770361977703 340
342 4 423.1661197059845 289.0959809105477 18.8166825 1.2476657467148529 341
343 4 426.0920502267302 288.0680520487564 19.073257499999997 1.2476657467148529 342
344 4 429.017980747476 287.0395017063957 19.329915 1.041992967076876 343
345 4 431.697183482169 285.4659129046692 19.3039275 1.3402601367500924 344
346 4 434.58396072704244 284.34103307405115 18.9863025 1.3908237958766585 345
347 4 437.4763312970405 283.21428880172493 19.180259999999997 1.5446153775809368 346
348 4 440.3991544149392 282.1596362754493 19.210537499999997 1.2176358056013366 347
349 4 443.2846886986738 281.0310275614149 19.5240375 1.0165433377598543 348
350 4 446.17022298240835 279.9030403279498 19.837455 1.0124353511961055 349
351 4 448.88920047354316 278.417080286509 20.155244999999997 1.0124353511961055 350
352 4 451.60755648410856 276.9304987644989 20.473035 1.0163631083947275 351
353 4 454.3656872511157 275.521602313664 20.143035 1.087796085041821 352
354 4 456.8808191154866 273.70066424531547 20.302094999999998 1.1506464150254694 353
355 4 459.6998549782951 272.39369060786254 20.3355075 1.1506464150254694 354
356 4 462.34860516508746 270.7828129719719 20.622194999999998 1.2023598132054296 355
357 4 465.2210883568646 269.5982710066913 20.566342499999998 1.1484712330325615 356
358 4 467.93136512002775 268.07937249507216 20.63028 1.1491237876304339 357
359 4 470.876561538425 267.09929763712483 20.431949999999997 1.2276354279630188 358
360 4 473.8969571057199 266.3721653709242 20.4734475 0.8703586782250596 359
361 4 476.99690218589825 266.577253958827 20.561474999999998 0.8703586782250596 360
362 4 480.0968472660766 266.7823425467297 20.64942 0.8703586782250596 361
363 4 483.196792346255 266.98743113463246 20.737364999999997 0.9041112879492951 362
364 4 486.2843078150453 267.3342172923589 20.8257225 0.8958393815705513 363
365 4 489.37990253123786 267.5772161949952 20.9722425 0.8958393815705513 364
366 4 492.4761187279998 267.82083657820084 21.1187625 0.9198720351893359 365
367 4 495.5226164792096 268.4311304973539 21.082215 1.0853598812097642 366
368 4 498.6182111954021 268.6996101033356 20.9999625 1.0035854678878176 367
369 4 501.7069696253313 268.9649823064704 20.716739999999998 1.0724703742003616 368
370 4 504.68510451390677 269.8213825311067 20.4099225 1.1832927893361689 369
371 4 507.77510590497474 270.14641686890405 20.3902875 1.0998465932825303 370
372 4 510.80482368081067 270.7710048411533 20.777295 0.6691978475209429 371
373 4 513.771771919137 271.5161600438666 20.0526975 1.140827022028914 372
374 4 516.6461195526223 272.62177397683314 19.500525 1.133673780675094 373
375 4 518.8616977825412 274.7596671355769 18.942165 1.1353766374352563 374
376 4 520.6099226242698 277.26361234969846 18.182834999999997 1.11253101170403 375
377 4 522.4880369050034 279.4636535653824 16.675312499999997 1.1188452542891567 376
378 4 524.0647331095768 281.81160715658405 14.96649 1.2619908738395744 377
379 4 524.7116943823245 284.6648244507097 13.57719 0.9036638219393256 378
380 4 524.9708517797653 288.83682351310694 11.4557025 0.9036638219393256 379
381 3 338.67707925688893 259.11948712600014 14.002229999999999 0.7470880072841255 86
382 3 338.84612197176637 261.30461280801836 14.0650125 1.0563802422585378 381
383 3 336.864841916512 255.45337324709632 14.969872499999997 1.0563802422585378 382
384 3 335.85120710781695 252.5361434543222 15.422302499999999 0.8245804194828906 383
385 3 334.83757229912186 249.61829218097867 15.874649999999999 0.8245804194828906 384
386 3 334.0321334811766 245.80302296541834 16.345889999999997 0.8259414619298815 385
387 3 335.59950747720904 243.62038320567765 16.95837 0.7577899026892321 386
388 3 336.8424686160135 241.75594149747096 17.141685 0.7754399508602556 387
389 3 336.53172833131237 237.7163177963564 17.462527499999997 0.9914293079503097 388
390 3 335.59950747720904 234.91965523404633 17.875027499999998 1.1216108428229967 389
391 3 334.0458060537034 232.12299267173626 18.6312225 1.1822859908137373 390
392 3 333.4336476928422 228.62405706600165 19.799999999999997 1.0609356948322561 391
393 3 334.9780269078068 225.59744669301273 19.799999999999997 0.8789040360543403 392
394 3 336.2209880466113 223.11152441540378 19.937527499999998 0.8789040360543403 393
395 3 336.8424686160135 220.00412156839258 20.3843475 0.8789040360543403 394
396 3 338.085429754818 213.7893158743702 20.762527499999997 0.8789040360543403 395
397 3 339.4943262056529 211.03739991305707 20.831249999999997 0.8789040360543403 396
398 3 329.31012411485835 288.40738043965 14.739944999999997 0.8201989814686048 76
399 3 328.68118577862333 290.02820176465104 14.52033 0.8209820469860517 398
400 3 333.32613155433563 285.9021922643896 14.34411 0.8209820469860517 399
401 3 335.8021101428342 284.04272240073806 13.997692499999998 0.6598942833969913 400
402 3 338.2787102119021 282.18387401765597 13.651275 0.6955672680806799 401
403 3 340.36315604167714 279.8819099885901 13.509869999999998 0.6955672680806799 402
404 3 342.44822335202167 277.5799459595242 13.368464999999999 0.7675409328231532 403
405 3 344.18153266008454 275.0014230770743 13.3819125 0.774414507920742 404
406 3 346.18891489925375 272.6360680299294 13.14192 0.5172259609238745 405
407 3 349.2739444457665 267.9911222542171 12.5546025 0.5172259609238745 406
408 3 326.73533011582487 294.01872850078286 13.9013325 0.9319038990129632 74
409 3 325.89446690542366 295.5587573517616 14.019802499999999 1.133077159328468 408
410 3 324.18477385899814 298.15343872901593 14.02203 1.133077159328468 409
411 3 321.08296433711155 298.3100518325053 14.1768825 0.5767376972886942 410
412 3 317.99669182946 298.0104981980534 14.443769999999999 0.7994042416164059 411
413 3 314.9104193218085 297.7109445636016 14.710574999999999 0.7994042416164059 412
414 3 311.950928850315 296.8296851161892 15.172905 0.7697782628730012 413
415 3 308.9479347389634 296.0329470262155 15.22422 0.94988333188577 414
416 3 305.9126236380029 295.36671985581626 15.234285 0.94988333188577 415
417 3 302.87731253704237 294.6998712048477 15.2444325 0.9500884204736728 416
418 3 299.7829607819886 294.4239338320331 15.307132499999998 0.7232915162817137 417
419 3 296.75013560330564 293.8434709802114 15.7739175 0.7232915162817137 418
420 3 293.71793190519213 293.2630081283897 16.24062 0.7261130380667999 419
421 3 290.6285519946936 292.9392167517312 16.149704999999997 0.7452670692157769 420
422 3 287.6529030283957 292.0635506294434 16.393245 0.8951495381385148 421
423 3 284.7692331863693 290.9287271097149 16.07793 0.8951495381385148 422
424 3 281.88618482491233 289.7939035899864 15.762615 0.9427300905319502 423
425 3 279.2734805111453 288.1190134554474 15.563377499999998 0.685070461263476 424
426 3 276.529022316665 286.69271554866924 15.16911 1.043950630870493 425
427 3 273.7199301429669 285.3633686107178 15.188167499999999 1.1384653958651854 426
428 3 270.9263749835038 284.1266222776074 15.940154999999999 1.1384653958651854 427
429 3 268.1328198240408 282.8892544639275 16.6921425 1.0643165491298043 428
430 3 265.32621357262025 281.64629332512305 17.33193 1.0536208685303918 429
431 3 262.915490443909 281.0552653036215 17.524815 1.0536208685303918 430
432 3 329.99375274120086 316.45231261449544 18.15 1.3896740568232644 98
433 3 324.43025868391203 312.6625241022806 19.214415 1.1318963462466038 432
434 3 321.67274939747426 311.30458905813674 19.820955 0.8493029165337116 433
435 3 319.0507228751662 309.64834334067973 19.5603375 1.124730675281396 434
436 3 317.01972437435967 307.3003897494781 19.7241 1.0550440590343229 435
437 3 314.99369771810836 304.95678652226223 20.0530275 1.1795452615026736 436
438 3 313.3026490887649 302.4130665516989 20.8120275 1.1944048619170808 437
439 3 312.1299152543029 299.570414427253 21.40314 1.2355282311944271 438
440 3 311.52024281571926 296.54131813198654 21.8399775 0.8712784694677749 439
441 3 310.5059865264548 293.60668688326916 22.009845 0.7120427179755332 440
442 3 308.9964102233768 290.89205975612015 22.126994999999997 1.1063162060100076 441
443 3 307.7640142542522 288.0407069037027 22.0208175 1.145525415133595 442
444 3 306.43218139402313 285.23285769114335 22.018755 0.8764678322222836 443
445 3 304.5435019436097 282.76682279175526 22.128645 0.8764678322222836 444
446 3 302.6548224931964 280.3007878923672 22.238452499999998 0.978197986627736 445
447 3 300.1365832259785 278.4885505519903 22.008689999999998 0.9474719872764894 446
448 3 297.5686255132084 276.7409471908312 22.137555 0.9806217608484048 447
449 3 294.6507742398649 275.67386505316756 22.181279999999997 0.9806217608484048 448
450 3 291.732301485952 274.6061614349345 22.225005 0.9037756884418179 449
451 3 289.0294824896216 273.0766977536356 22.3593975 1.211595014466747 450
452 3 286.2732161643227 271.6423205994552 22.315589999999997 0.938236786015172 451
453 3 284.2123865961849 269.32233363387667 22.095315 0.6182351978688205 452
454 3 282.1652296005739 266.98494521235483 22.0726275 0.6182351978688205 453
455 3 280.11745112439354 264.6481782714024 22.050022499999997 0.8676738821652419 454
456 3 278.84403743768837 261.8142268749282 21.9487125 0.9406232714016767 455
457 3 277.9360543257917 258.8640586119758 22.418632499999998 0.9406232714016767 456
458 3 277.02807121389503 255.91326886845394 22.888635 1.0249146810297023 457
459 3 276.8198752231453 253.83193044152586 23.6817075 1.0249146810297023 458
460 3 329.99375274120086 316.45231261449544 18.15 1.3896740568232644 98
461 3 323.71493454853 317.10673165407604 21.0608475 1.2106503640012556 460
462 3 324.59930139878935 320.0842450620821 20.934704999999997 1.1576629306540205 461
463 3 324.91812093089277 323.14130798297174 21.5428125 1.2227692351045991 462
464 3 325.33886327637805 326.1505169000174 22.404607499999997 1.2920146001473967 463
465 3 325.2847944668401 329.2405182910853 22.8365775 1.0462625385886692 464
466 3 323.7932411002747 331.90729141439033 23.58477 0.9278456308947667 465
467 3 321.76286408003756 334.25897388900836 23.662567499999998 0.709768099091521 466
468 3 319.54044956385513 336.42172627052815 23.9306925 0.7579514876372766 467
469 3 316.9619266814053 338.1189897055657 24.4011075 0.7579514876372766 468
470 3 314.3834037989554 339.8162531406032 24.87144 1.043447231609277 469
471 3 311.56809681956327 341.06045724054655 25.4412675 0.7193575442773975 470
472 3 308.995167262238 342.7278896082527 26.111085 0.7193575442773975 471
473 3 306.42223770491273 344.39532197595895 26.780819999999995 0.8478051483614524 472
474 3 303.77410899868977 346.00930701469656 27.043417499999997 0.8478051483614524 473
475 3 301.12660177303627 347.6232920534341 27.306015 0.8753864560315237 474
476 3 298.45734272745364 349.1104950560137 28.059652499999995 0.9443397252067022 475
477 3 295.5475707015123 350.06322476890733 28.7612325 0.9072435500190825 476
478 3 292.58683726888006 350.9264612798071 29.271330000000003 0.9072435500190825 477
479 3 289.6267253168172 351.7890763101373 29.7814275 1.2197923431771625 478
480 3 286.80644649286984 352.64112617078786 31.093342499999995 1.1479678337713457 479
481 3 284.2173584407401 353.4944189925771 32.7019275 1.1479678337713457 480
482 3 280.909217369812 350.51504114286274 33.824999999999996 1.1479678337713457 481
483 3 279.3834825719295 348.4492397301698 33.824999999999996 1.1479678337713457 482
484 3 317.53431028582474 323.82990845386945 16.044929999999997 0.9124515571906733 141
485 3 314.15842783283176 323.9560690094581 16.19475 0.9933310384926806 484
486 3 311.102607873081 323.39238613301023 16.1885625 0.9933310384926806 485
487 3 308.21148026422173 322.25507669100415 16.1286675 0.9191821917572994 486
488 3 305.28865714632303 321.2395774406009 15.751312500000001 0.5418968750874352 487
489 3 302.20487056094913 320.89341276344385 15.536895 0.860514426005728 488
490 3 299.1204624950058 320.5472480862868 15.322395 0.860514426005728 489
491 3 296.0366759096319 320.20108340912975 15.107895 0.860514426005728 490
492 3 292.9441885962864 320.11594057112166 14.719567499999998 0.7892865379465376 491
493 3 289.8523227635102 320.0307977331135 14.331157499999998 0.7892865379465376 492
494 3 286.80893241514747 319.50813257424625 13.8698175 1.0288051493941603 493
495 3 283.7655420667847 318.9848459348095 13.408395 0.7240994410219366 494
496 3 280.86944261337027 317.86058758476094 13.301805 0.7240994410219366 495
497 3 277.9739646405252 316.7369507152817 13.1951325 0.8908861814324155 496
498 3 275.70618204277645 315.717722581462 13.2028875 0.8908861814324155 497
499 3 365.86312528482046 378.8831432137973 15.362490000000001 1.1089202095958028 197
500 3 367.48829697380734 380.40328468655525 15.294262499999999 0.8157367509802967 499
501 3 373.67265011992896 381.0036349165978 15.109214999999999 0.7378714504398902 500
502 3 378.5605947982776 381.90229581995345 14.923507499999998 0.7378714504398902 501
503 3 339.8063094514928 334.0601001067997 18.920385 1.036163479335883 180
504 3 338.5254379979548 337.07738827124757 19.3205925 0.8656292110919085 503
505 3 337.08111715466396 339.79450132067416 19.8969375 0.8656292110919085 504
506 3 334.8506233910793 341.90939969835 20.5026525 0.7977883921359601 505
507 3 332.4827824216568 343.8596057251342 21.15762 1.1202125115418415 506
508 3 330.428167659213 346.1199305560501 21.913815 1.1375828934566343 507
509 3 328.0646770537763 347.94646194952327 23.054295 0.789137382609881 508
510 3 325.7658204275574 349.95260122755377 23.832434999999997 0.8523046676839245 509
511 3 323.1263924493061 351.476471583728 24.63747 1.0849062003941004 510
512 3 320.76600924671635 353.41859836311005 25.379062499999996 0.8689852061666806 511
513 3 318.44602228113786 355.4092006269054 26.120655 0.8689852061666806 512
514 3 316.12665679612866 357.39980289070076 26.862247499999995 0.8689852061666806 513
515 3 313.80666983055016 359.39040515449614 27.603922499999996 0.8780961113141175 514
516 3 311.61719378454603 361.59168933131883 27.780225 0.7996404042327788 515
517 3 309.2220076700698 363.53754499411724 28.262437499999997 1.02146546386952 516
518 3 307.1083522535328 365.81029943642125 28.4625 0.7765399714680976 517
519 3 304.6174581313686 367.65920413039294 28.708185 0.7765399714680976 518
520 3 302.12718548977386 369.5081088243646 28.953869999999995 0.9827720836185365 519
521 3 299.8140348104587 371.580746523321 29.0793525 0.6502489049598685 520
522 3 297.1534764928477 373.1847878729482 28.96509 0.6502489049598685 521
523 3 294.49353965580616 374.78882922257543 28.850744999999996 0.9186539332733076 522
524 3 291.74038073335424 376.2263137796028 28.736482499999997 1.0233299055777267 523
525 3 288.77032509218094 377.1374042943465 28.6318725 0.7119681403072049 524
526 3 286.074342382114 378.67246130077 28.868234999999995 0.7504750763873677 525
527 3 283.2093169571697 379.86694695516115 29.043382499999996 0.80217604495594 526
528 3 280.50401203856177 381.39392471418245 29.163997499999997 0.9337496963040879 527
529 3 277.74463831041584 382.81152189298894 29.39838 0.9337496963040879 528
530 3 275.1884887284644 384.56969042382786 29.6327625 0.9337496963040879 529
531 3 272.632339146513 386.3278589546668 29.867144999999997 1.0995793566376875 530
532 3 270.372014315597 388.45332250202244 30.097154999999997 0.8394151606745222 531
533 3 268.98735560696883 391.2319621278198 29.9192025 1.0510417241673724 532
534 3 268.0563777140043 395.48040330025356 29.776559999999996 1.0510417241673724 533
535 3 339.7839361509943 328.78808043656045 18.974999999999998 1.036163479335883 178
536 3 337.1532089007146 328.14174064438214 20.831249999999997 1.036163479335883 535
537 3 334.66728662310567 328.7632212137844 21.037499999999998 1.036163479335883 536
538 3 331.9744113158858 329.239896810516 21.24375 1.036163479335883 537
539 3 328.7632212137844 330.0061823525889 21.7249725 0.707288391619606 538
540 3 326.8987795055777 330.62766292199115 22.2062775 0.7930962138369733 539
541 3 325.034337797371 330.62766292199115 23.30625 0.8789040360543403 540
542 3 322.548415519762 333.7350657690023 24.131249999999998 0.8789040360543403 541
543 3 321.61619466565867 337.46394918541574 24.956249999999997 0.8789040360543403 542
544 3 320.091702828915 339.78082874814726 25.162499999999998 0.8789040360543403 543
545 3 318.19805153394634 340.57135203242694 25.8499725 0.8789040360543403 544
546 3 316.95509039514184 341.81431317123145 26.60625 0.8789040360543403 545
547 3 314.4691681175329 343.67875487943815 27.9124725 0.8789040360543403 546
548 3 312.6047264093262 348.0291188652538 29.734402499999998 0.8789040360543403 547
549 3 313.2634958128926 349.53807368776245 30.525 0.8789040360543403 548
550 3 315.09064868693514 351.26019634557605 34.5238575 0.9272365799367526 549
551 3 315.09064868693514 351.75800228166725 36.7812225 1.1216108428229967 550
552 3 313.94090963354097 354.05748038845553 38.5617375 1.2338502336570412 551
553 3 312.5351205855531 357.1300803235802 38.775 1.242961138804478 552
554 3 313.22620697872844 358.5942885450919 42.8449725 1.3407697508170022 553
555 3 311.98324583992394 362.3231719615053 43.6080975 1.3896740568232644 554
556 3 311.98821768447914 364.2360891541254 43.93125 1.3896740568232644 555
557 3 339.7839361509943 328.78808043656045 18.974999999999998 1.036163479335883 178
558 3 341.5035728865303 325.9665586514743 21.5187225 1.036163479335883 557
559 3 343.0572743100359 323.7913766585665 22.6875 1.1050981040939793 558
560 3 346.9377989853835 321.43161493654617 24.3375 1.242961138804478 559
561 3 349.96627380008056 320.040741422224 25.167285 0.7930962138369733 560
562 3 356.419106552184 317.8873112492452 25.575 0.7501954101311366 561
563 3 359.3549807620402 316.62384125165045 25.575 0.7501954101311366 562
564 3 363.2553928156087 315.09064868693514 26.4687225 0.939579184045081 563
565 3 365.4305748085165 314.4691681175329 26.6749725 1.0002605468415156 564
566 3 366.4342659281011 313.670565585851 26.8125 1.0609356948322561 565
567 3 354.15878172126816 330.0416067450448 14.98959 0.7803123585243692 203
568 3 357.44082060828134 329.17464135072873 15.67236 0.8144937898414923 567
569 3 360.4991264903098 328.72468941848143 16.0884075 0.8144937898414923 568
570 3 363.5381664746867 328.1541702557702 16.4972775 0.7143484108880155 569
571 3 366.63065378803225 328.1510628529232 16.90623 0.621480569402239 570
572 3 369.6628574861457 327.6178325243761 17.465002499999997 0.8079185254172166 571
573 3 372.6963041453981 327.08460219582895 18.011895 0.9065288473642699 572
574 3 375.80122107013165 326.98081494073875 18.088702499999997 0.991242863779489 573
575 3 378.8725780441175 327.41522985875093 17.847142499999997 0.7523022292614102 574
576 3 381.93212688728477 327.9285728090772 17.605665 0.8888166511363061 575
577 3 384.97924611906393 328.533894883675 17.526464999999998 0.7227508281863337 576
578 3 387.83992118002243 329.7470249551481 17.570355 0.9064729141130237 577
579 3 390.439574401832 331.4449098707551 17.735355 1.2377717760499691 578
580 3 393.11691269481685 333.0209845947591 17.65599 1.1865493475198368 579
581 3 396.1683822905818 333.60269040771965 17.5508025 1.145525415133595 580
582 3 399.275785137593 333.57783118494353 17.5222575 1.348737131716739 581
583 3 402.2961807048879 333.47652985213097 18.483382499999998 1.3201552403299301 582
584 3 405.3855606153864 333.7617894334866 18.255765 1.1757977336691778 583
585 3 408.3382148006165 334.72135543264363 18.087217499999998 1.1757977336691778 584
586 3 411.0994529704707 336.13087336404794 17.805974999999997 0.9000654494424867 585
587 3 414.0676441699357 336.9835447052678 17.3458725 1.178600611037182 586
588 3 416.98363100157104 337.9990439556711 16.88577 1.2319671475317524 587
589 3 419.30361796714953 339.9523573853023 15.9889125 1.2319671475317524 588
590 3 421.62422641329755 341.90629229550296 15.091972499999997 1.116993242192338 589
591 3 424.0200340083432 343.8310176189417 14.4813075 0.9365090700322338 590
592 3 426.7309322520757 345.26353033141385 13.8110775 0.9051988789457491 591
593 3 430.2161952852835 346.53383661527204 13.3101375 0.9051988789457491 592
594 3 346.30513176573197 327.02121117774993 14.85 1.3896740568232644 200
595 3 346.35112132786776 327.24121529931836 14.364075 1.0005153538749705 594
596 3 346.91977604887086 329.3262826096628 14.041005 0.7568514670294346 595
597 3 346.422591593349 333.5529719621675 12.844259999999998 0.7568514670294346 596
598 4 382.4647357352625 292.49734406688617 16.3060425 0.9170691578213318 301
599 4 377.9434645928612 292.3090354543573 17.7121725 1.0772992782246171 598
600 4 374.95538601517524 292.69000304340085 18.724529999999998 1.0772992782246171 599
601 4 371.9934096214041 292.50045146973315 19.948417499999998 1.0403957620135122 600
602 4 371.8330676344984 289.7628295615163 21.888239999999996 1.016263671503623 601
603 4 371.9194534336453 286.80582501230043 23.1504075 1.0727624700679808 602
604 4 371.4272408226787 283.8923241029428 24.427754999999998 1.0594192822429147 603
605 4 371.06740357299486 280.9036240446874 25.4481975 1.01812811321183 604
606 4 370.5994287042349 277.9366758063611 26.505435 1.131162999174709 605
607 4 369.08425907603225 275.39730619978354 27.774284999999995 1.1310138438380526 606
608 4 368.1035627375156 272.6081014043063 29.043135 1.152237405283139 607
609 4 367.1558048691771 270.28749295815834 31.4812575 1.152237405283139 608
610 4 366.30934833365126 267.8320232284501 33.745552499999995 1.152237405283139 609
611 4 365.46289179812544 265.3765534987418 36.009765 1.1437169066766344 610
612 4 364.8476260344172 262.5649754027661 37.5659625 1.039016075149439 611
613 4 365.7885476164922 259.6520959739778 38.27406 1.0663425757860556 612
614 4 366.67105002504337 256.7858275878947 39.35431499999999 1.088100610520828 613
615 4 367.55790279758037 253.18869805219455 39.622769999999996 1.3858270920986646 614
616 4 516.6461195526223 272.62177397683314 19.500525 1.133673780675094 374
617 4 520.1456766389263 271.5379118637956 19.675672499999997 0.9120662392376438 616
618 4 523.110138954975 270.61439173766394 19.83729 0.9120662392376438 617
619 4 525.9316607400611 269.31736178932147 19.998825 0.7151501208225444 618
620 4 528.7525610445779 268.02095332154835 20.1604425 0.7151501208225444 619
621 4 531.7704706895951 267.2820129245291 20.2185225 0.6489500105698179 620
622 4 534.6721634681343 266.1708056664379 20.303579999999997 0.621480569402239 621
623 4 537.573234766104 265.0595984083467 20.388637499999998 0.7976765256334677 622
624 4 540.4320453853542 263.85019722028994 20.5802025 0.8420129494546235 623
625 4 543.3020426548537 262.6675196967175 20.7717675 0.8420129494546235 624
626 4 546.1720399243532 261.484842173145 20.96325 0.7393443593893736 625
627 4 548.9214699633887 260.0666235137691 20.578635 0.7743772190865778 626
628 4 551.3371649366552 258.13381894292814 20.193937499999997 0.8472458158489903 627
629 4 554.0169891519178 256.66215295458363 19.454159999999998 0.8472458158489903 628
630 4 556.6961918866108 255.19110844680856 18.714465 1.1618641393031797 629
631 4 559.4288419502724 253.82758007754003 17.950845 1.0468715895466834 630
632 4 562.7494126325886 252.84004745275988 17.5062525 1.0468715895466834 631
633 4 470.876561538425 267.09929763712483 20.431949999999997 1.2276354279630188 359
634 4 473.0393139199448 264.9638904006588 20.2787475 1.0979572923515475 633
635 4 474.9503666708567 262.5252006463244 19.97358 1.0979572923515475 634
636 4 476.09078351570975 259.63718044031214 19.7981025 0.9782539198789824 635
637 4 477.19639744867635 256.7392165451895 19.5532425 0.7172817991755941 636
638 4 477.5717717125953 253.66102328494026 19.2857775 1.2254540311644169 637
639 4 479.1341738640725 250.9824420308166 19.024334999999997 0.8726208674976836 638
640 4 481.14963535064396 248.63386695904552 18.652425 0.8726208674976836 639
641 4 483.16571831778487 246.28591336784388 18.2804325 0.9430346160109574 640
642 4 484.7007753242084 243.59863138574858 17.9085225 1.0077742469255886 641
643 4 486.7125079273634 241.25564963910213 17.4524625 0.6845732768079543 642
644 4 489.2034020495276 239.40053013943646 17.3008275 0.74165626710755 643
645 4 491.5501126795904 237.37636792489334 17.0015175 0.6732499008334454 644
646 4 493.533257176553 234.98553217440295 16.895339999999997 0.7854706472504077 645
647 4 495.34114415294414 232.45921365978285 16.81284 0.7854706472504077 646
648 4 497.14903112933524 229.93227366459337 16.7302575 0.6242212987133028 647
649 4 498.6567429907051 227.24001983794284 16.246395 0.6242212987133028 648
650 4 500.16507633264433 224.54776601129234 15.762615 0.8647156346548872 649
651 4 502.119011242845 222.14077176599747 15.4803825 1.0015718708429544 650
652 4 504.241988867923 219.87609657109573 15.298222499999998 0.7794485005329 651
653 4 506.7751436688065 218.09617622032772 14.944215 0.9537240818046758 652
654 4 509.5140085381622 216.64564057134288 14.640532499999997 0.9200646941658506 653
655 4 511.93343239484506 214.69667750569747 14.5563825 0.9419780990429736 654
656 4 513.9215487363629 212.30894915805405 14.55828 0.9419780990429736 655
657 4 515.9096650778806 209.92059932984125 14.5601775 0.8879962967846952 656
658 4 514.91218876399 206.97788883372166 14.5545675 0.8879962967846952 657
659 4 513.9147124500994 204.03517833760205 14.54904 0.9282993117104302 658
660 4 513.4386583339373 200.98308726126766 14.996685 0.9282993117104302 659
661 4 512.9619827372057 197.93099618493326 15.44433 0.7434709903702045 660
662 4 512.693503131224 194.8372659104489 15.5993475 0.980944930744494 661
663 4 512.2876763194043 191.75907265019964 15.778125 1.0633346098301488 662
664 4 512.4635553205452 188.65850608945186 15.905422499999998 1.1445745498624096 663
665 4 512.7687022801217 185.56601877610632 15.920684999999999 0.7306187721949662 664
666 4 513.3311421954307 182.5101988163555 15.944775 0.9500449168338146 665
667 4 513.8942035913091 179.4543788566047 15.9687825 0.8919799872345634 666
668 4 514.6319010271895 176.44268401728144 16.247384999999998 0.7863345052418769 667
669 4 514.902866555449 173.44590471162385 17.276655 0.8605268556171162 668
670 4 515.4441761313983 170.42364470262075 17.9096775 0.9097481167137734 669
671 4 517.3664155325595 168.05766817490647 18.708937499999998 0.9097481167137734 670
672 4 519.2886549337206 165.69107016662272 19.50828 0.9635621192183134 671
673 4 521.2481831690459 163.279725557342 19.5355875 1.0852853035414358 672
674 4 523.4103140699962 161.06414732742303 19.892317499999997 0.7768693561698807 673
675 4 526.2001403460429 159.71988485580601 19.5482925 0.839663752902283 674
676 4 528.9433555793844 158.28550770162565 19.193129999999996 1.293232702063425 675
677 4 530.8388713160613 155.87105568949795 18.5477325 0.9053169602539355 676
678 4 532.0389502955769 153.12100416989304 17.47647 0.9152109309188192 677
679 4 532.0557302709508 152.63127748120405 15.96012 0.9152109309188192 678
680 4 426.0920502267302 288.0680520487564 19.073257499999997 1.2476657467148529 343
681 4 429.57544881822975 288.72433553004515 18.8033175 0.9052050937514432 680
682 4 432.43239499577186 289.8728316223005 18.250484999999998 0.9052050937514432 681
683 4 435.2054412964447 291.19472079341904 17.62992 0.7668386597797285 682
684 4 437.4968401558307 293.2810310649024 17.3247525 0.9388582665845744 683
685 4 440.1493192260395 294.89750202591756 17.1864825 0.9360678188279582 684
686 4 443.21943323888655 295.3729346615103 17.142922499999997 0.7529920726934468 685
687 4 446.2827109654702 295.83718064685377 16.818285 0.8752497303062552 686
688 4 449.1744600548988 296.9670323220271 16.655099999999997 0.8752497303062552 687
689 4 452.06620914432744 298.09750547776974 16.4919975 0.8752497303062552 688
690 4 454.9585797143255 299.227357152943 16.328812499999998 0.9229732232306531 689
691 4 457.5774988337865 300.886710273247 16.049879999999998 1.038388379774343 690
692 4 460.0043804573022 302.82759409149014 16.0593675 0.8205718698102461 691
693 4 462.48657385149477 304.68333507172525 16.355625 0.9890303929524171 692
694 4 465.1695054696042 306.2488446260495 16.461389999999998 0.9395729692393869 693
695 4 468.2439698464371 306.61800408427445 16.8036 0.7620967630351895 694
696 4 471.2662298554402 307.3401645059198 16.84848 1.1201752227076776 695
697 4 474.0635138983197 308.68815586095326 17.0058075 0.7489897378264964 696
698 4 476.74582403585975 310.23191359534843 17.373427500000002 0.8877725637797103 697
699 4 479.5033333222974 311.6451604101691 17.692125 0.8877725637797103 698
700 4 483.36334913885474 313.62271158200707 18.138285 0.8877725637797103 699
701 4 484.13336356434417 316.95509039514184 18.15 1.9532077779344386 700
702 4 486.6192858419531 321.9269349503598 18.15 0.8818622835646951 701
703 4 487.86224698075756 324.41285722796874 18.15 0.8789040360543403 702
704 4 488.4837275501598 325.6558183667732 17.943749999999998 0.7930962138369733 703
705 4 491.591130397171 328.14174064438214 17.5999725 0.707288391619606 704
706 4 494.07705267477996 330.0061823525889 17.0500275 0.621480569402239 705
707 4 496.5629749523889 330.62766292199115 16.5687225 0.707288391619606 706
708 4 499.6703777994001 332.49210463019784 15.7437225 0.7930962138369733 707
709 4 500.9133389382046 334.35654633840454 14.9187225 0.8818622835646951 708
710 4 500.29185836880237 336.53172833131237 14.23125 0.8848143162693557 709
711 4 500.59327644496244 337.3868855948099 14.024999999999999 0.8877725637797103 710
712 4 393.59731717496476 298.0813469829653 16.284262499999997 1.1606895410270095 332
713 4 394.58733572202254 299.9749982779339 15.955005 1.1005612959373428 712
714 4 396.20069928019075 302.63058475098967 15.886199999999999 1.1005612959373428 713
715 4 395.83961906936804 305.71250689465535 16.096245 1.027052574188446 714
716 4 394.93101447690196 308.6732403272876 16.440929999999998 0.9501070648907549 715
717 4 394.0224098844359 311.6333522793505 16.785697499999998 0.9501070648907549 716
718 4 393.3251086855666 314.6574767300618 16.9912875 0.8440886945564269 717
719 4 392.25802654790294 317.5660057948643 17.30652 0.8442813535329416 718
720 4 391.78445835401845 320.63239092429495 17.5349625 0.8812470178009868 719
721 4 392.45876477181986 323.6503005693122 17.937727499999998 0.9112148108575627 720
722 4 392.7657761731046 326.7166856987428 18.4698525 0.8807063297056069 721
723 4 393.33380941353823 329.72278721294145 19.194119999999998 1.2942208561687745 722
724 4 393.35742567517553 332.7512620276386 20.116965 0.9024395052176032 723
725 4 392.4500640438482 335.704537693438 20.554792499999998 0.9116498472561444 724
726 4 391.3301560577854 338.5975297440054 20.799735 1.1009155398619022 725
727 4 390.5769216076699 341.6011453359265 21.147885 0.7463111565723727 726
728 4 390.36375377236493 344.6948756104108 21.406522499999998 0.7463111565723727 727
729 4 390.1512074176294 347.78860588489516 21.6650775 1.0109873014693982 728
730 4 390.3910989174186 350.85499101432583 22.25487 0.9633881046588807 729
731 4 390.89822706205086 353.92013318261763 22.3102275 0.9754572573166721 730
732 4 390.75528653108836 357.0163493793796 22.610609999999998 0.7520349926165673 731
733 4 389.93431069890795 360.0125072044678 22.5123525 1.011776581792539 732
734 4 389.5956037885838 363.09940119268873 22.657799999999998 0.9573348839129029 733
735 4 389.38678631726464 366.19934627286705 22.69443 0.720302194742889 734
736 4 390.11889042802045 369.2184988790232 22.7920275 0.7648437071519474 735
737 4 391.13687560070133 372.13945755521365 23.185305 0.8049975667410261 736
738 4 392.5091046979415 374.911882375317 23.5785825 0.8806317520372785 737
739 4 393.3294590495524 377.8956105890172 23.953875 0.7457953276997688 738
740 4 393.4164663292687 381.00177047488955 23.906025 0.7457953276997688 739
741 4 393.5040950895545 384.1073088801926 23.8582575 1.1436734030367763 740
742 4 394.3890834203832 387.0307534786607 24.618329999999997 1.254638758703546 741
743 4 396.67613191578346 389.0487008875098 25.40703 0.9525929871683638 742
744 4 399.047080288053 390.91935740141054 26.376569999999997 1.1051975409850836 743
745 4 401.36271688964575 392.87453527274994 27.288689999999995 0.8326037336338735 744
746 4 403.5577862607745 395.0466098628108 27.746069999999996 0.9998441548600161 745
747 4 405.6074291786631 397.3796479203468 27.891105 0.9998441548600161 746
748 4 407.65769357712105 399.7126859778828 28.036139999999996 1.0959250508896021 747
749 4 409.323261503119 402.3154466025394 28.471079999999997 0.8195650712878145 748
750 4 411.4667479869874 404.552155171818 28.7912625 0.9690373630347471 749
751 4 412.8116319391738 407.3376310838789 29.186602499999996 0.7202400466859488 750
752 4 413.8408037621039 410.22627277046047 29.850232499999997 0.6852444758229087 751
753 4 414.7848327470259 413.1745765917047 30.209685 0.9936231343602996 752
754 4 416.1514685191415 415.9457584506693 30.64743 0.9936231343602996 753
755 4 417.518104291257 418.71694030963386 31.085175 1.2036649224011744 754
756 4 418.7890320556845 421.46947775151637 31.9894575 0.7431540352798093 755
757 4 419.3713593492144 424.4880088771031 32.591955 0.7431540352798093 756
758 4 419.95368664274434 427.50654000268975 33.1944525 0.8187633613532856 757
759 4 421.09037460418097 430.36659358307884 33.762795 0.6416849027135058 758
760 4 422.31717724818105 433.45597349357735 34.376594999999995 0.6416849027135058 759
761 3 317.01972437435967 307.3003897494781 19.7241 1.0550440590343229 436
762 3 314.14724118258255 308.3482059894903 20.0556675 0.9483607044907346 761
763 3 311.12435969301004 307.6366107375247 20.206065 0.9483607044907346 762
764 3 308.28854385482765 306.3681688953747 20.293845 0.8614901504996896 763
765 3 306.10031076996233 304.1650202768438 20.458184999999997 0.6577874642667177 764
766 3 303.9120776850971 301.9618716583129 20.622525 0.8322122008751501 765
767 3 302.66352322116796 299.119219533867 20.7905775 1.3891022946994143 766
768 3 301.38140880649115 296.2958333070726 21.049875 1.1703411342698264 767
769 3 299.34419549999063 293.9547160021344 21.2727075 1.3768218386480262 768
770 3 296.8713243143391 292.0971105801911 21.6700275 0.8152954997760212 769
771 3 293.92364197366425 291.1238720085072 21.843607499999997 1.1096535566676977 770
772 3 291.02443511740285 290.0369024926227 22.1932425 0.7395432331715822 771
773 3 288.18054003181817 288.82998722684357 22.638495 0.7411217938178639 772
774 3 285.3204864514291 287.616235674801 22.5569025 0.7701014327690903 773
775 3 282.44738177908255 286.4851410384889 23.01486 0.8229832144195269 774
776 3 279.5767630290136 285.3248368154149 23.3665575 0.8114609646628094 775
777 3 276.793151558661 283.9874106300613 23.8264125 0.9395605396279989 776
778 3 273.94552758965995 282.7630939083389 24.119122499999996 0.7979064734441464 777
779 3 270.91767425553223 282.08816600996806 24.350369999999998 0.9591558219812514 778
780 3 267.98677189023124 281.0708023178566 24.590115 0.7929594881117047 779
781 3 265.0595984083467 280.06089639257794 24.936944999999998 0.7929594881117047 780
782 3 262.13242492646214 279.0516119478687 25.283692499999997 0.7929594881117047 781
783 3 259.2052514445776 278.04170602259006 25.630522499999998 0.8235425469319888 782
784 3 256.5397212824114 276.48924756022325 26.124944999999997 1.262674502465917 783
785 3 254.05255604366366 274.73045754881497 26.942520000000002 0.982933668566581 784
786 3 251.23414166142447 273.49060381285744 27.4928775 0.9785273713295193 785
787 3 248.22306830267064 272.83432033156873 28.0236825 1.0766094347925805 786
788 3 245.18837868227953 272.2880389110641 28.532047499999997 0.9610761969407043 787
789 3 242.1512031396108 271.9605186509892 29.28882 0.7595735519234164 788
790 3 239.07114543765329 272.17741536971056 29.75577 0.7595735519234164 789
791 3 236.053235792636 272.3893402438767 30.213314999999998 0.7595735519234164 790
792 3 323.71493454853 317.10673165407604 21.0608475 1.2106503640012556 461
793 3 322.27744999150264 314.35170828991585 21.068107499999996 1.1356314444687112 792
794 3 321.30545438095754 311.3617652705217 22.3437225 1.171410080849198 793
795 3 321.30545438095754 308.87584299291274 22.7562225 1.207182502423991 794
796 3 322.548415519762 306.3899207153038 23.1687225 1.0858322064425097 795
797 3 323.15249463322095 304.37818811214873 23.5125 1.0609356948322561 796
798 3 323.7913766585665 300.79659559068364 25.6437225 0.8789040360543403 797
799 3 325.034337797371 298.3106733130747 25.918777499999997 0.8789040360543403 798
800 3 325.034337797371 295.82475103546574 26.4687225 0.7930962138369733 799
801 3 325.034337797371 293.3388287578568 27.0874725 0.707288391619606 800
802 3 325.034337797371 290.85290648024784 27.84375 0.707288391619606 801
803 3 324.41285722796874 287.1240230638344 28.600027499999996 0.8360032323485038 802
804 3 324.9380083091136 285.6529785560593 28.875 0.8789040360543403 803
805 3 326.27729893617544 282.1521785086165 30.112499999999997 1.0002605468415156 804
806 3 328.14174064438214 278.42329509220303 31.418722499999998 1.242961138804478 805
807 3 328.7632212137844 275.0051519604907 32.725027499999996 1.242961138804478 806
808 3 329.0677466927915 272.8380492149851 33.824999999999996 1.242961138804478 807
809 3 329.38470178318664 269.1010865511695 34.03125 0.8286386876010872 808
810 3 329.38470178318664 267.23664484296273 34.03125 0.621480569402239 809
811 3 328.7632212137844 264.12924199595153 33.9625275 0.621480569402239 810
812 3 328.14174064438214 261.6433197183426 33.8937225 0.621480569402239 811
813 3 328.7837300725747 260.4886088203932 33.824999999999996 0.621480569402239 812
814 3 329.38470178318664 258.5359168713314 34.375027499999995 1.1216108428229967 813
815 3 329.6631250782788 254.74302095626953 33.9767175 1.1286895065084883 814
816 3 330.05962968155745 252.83631856934346 34.65 0.621480569402239 815
817 3 330.16155249493943 250.61203961145284 34.9249725 0.9322208541033584 816
818 3 330.4238172952272 247.67367947931908 35.475 1.242961138804478 817
819 3 328.0646770537763 347.94646194952327 23.054295 0.789137382609881 509
820 3 329.388430666603 353.081755894494 24.856837499999997 1.0644408452436847 819
821 3 329.57922520140954 356.1518699073411 25.441185 0.710022906124976 820
822 3 329.9048810197763 359.23192760929857 25.7720925 0.9854817389011303 821
823 3 331.26965235018366 361.9577413866968 26.573332499999996 1.1556182595806872 822
824 3 332.21741021852205 364.85508380125 27.3745725 1.2367587627218435 823
825 3 332.92651954820997 367.7940654139532 28.3272825 1.271592748636839 824
826 3 333.05081566209043 370.8349698400384 29.160037499999998 0.9554393681762261 825
827 3 333.2298020660783 373.8690379798601 30.015479999999997 0.8449960561877542 826
828 3 332.69781469867 376.80366922857746 31.173285 0.8984495999620408 827
829 3 331.6220318330347 379.6338917416353 32.104214999999996 0.8103236552208033 828
830 3 330.7830330643417 382.5212904670781 33.1437975 0.8103236552208033 829
831 3 329.94403429564863 385.4093106730903 34.18337999999999 0.8445672345948666 830
832 3 329.1522680502302 388.13450296991914 35.86217249999999 1.139173883714304 831
833 3 327.37669806344803 390.4924002502312 37.15305 0.932376224245709 832
834 3 325.16298427523725 392.36243528356255 38.643165 0.9826912911445143 833
835 3 323.20034863706496 394.6295964007419 39.722595 1.1731253672207482 834
836 3 322.0294792443111 397.4908929422698 40.1388075 1.199730950396858 835
837 3 321.41856384458873 400.49264409248264 40.8314775 1.1481169891080023 836
838 3 322.29671588915414 403.373206531662 41.849115 0.9656316495144228 837
839 3 324.3270929093912 407.1872327860835 43.393184999999995 0.9656316495144228 838
840 3 346.9377989853835 321.43161493654617 24.3375 1.242961138804478 560
841 3 344.99380776429325 319.4789229874844 25.987499999999997 1.242961138804478 840
842 3 349.2720800040583 314.779908402234 28.771874999999998 1.242961138804478 841
843 3 350.2894436961697 313.8545238343941 28.875 1.242961138804478 842
844 3 351.136521712265 310.7402847011195 32.0374725 1.242961138804478 843
845 3 352.3794828510695 307.6328818541083 32.1405975 1.414576783239212 844
846 3 353.8119955635416 304.74424016752664 32.175 1.5003846054565795 845
847 4 514.6319010271895 176.44268401728144 16.247384999999998 0.7863345052418769 668
848 4 516.4503531732605 174.0145594326269 15.400027499999998 1.3328645179742058 847
849 4 520.5502604896071 168.4019684103553 13.40625 1.3085584129048842 848
850 4 396.20069928019075 302.63058475098967 15.886199999999999 1.1005612959373428 714
851 4 398.91843381018674 303.24274311185087 15.682754999999998 1.0923080339756812 850
852 4 402.0015989149913 303.41302878786706 15.219435 1.0923080339756812 851
853 4 405.09843659232257 303.20731871939495 15.006502499999998 0.8747649754621215 852
854 4 408.0883796117168 302.8592896005297 13.984245 0.7994726044790402 853
855 4 411.0975885287624 302.3509184947586 13.20726 0.74779028032755 854
856 4 413.48655983754463 303.03827600451757 13.200494999999998 0.74779028032755 855
857 3 329.38470178318664 267.23664484296273 34.03125 0.621480569402239 810
858 3 327.2095197902788 264.43998228065266 35.475 0.939579184045081 857
859 3 325.8111885091238 260.55572872188867 36.09375 0.9244709914029126 858
860 3 324.1021169432676 257.9144363019292 37.125 1.2251867945195738 859
861 3 321.86043652943374 252.89660218457547 39.599999999999994 0.621480569402239 860
