# Supplementary material for: Cross-Regional Gradient of Dendritic Morphology in Isochronically-Sourced Mouse Supragranular Pyramidal Neurons
Source: Front Neuroanat. 2018 Dec 4;12:103. doi: 10.3389/fnana.2018.00103 (PMC6288488; doi:10.3389/fnana.2018.00103)
Supplement: Supplementary file 3 [file Data_Sheet_1.ZIP › SWC reconstructions/X041.S7.Z4.C01-exported-000.swc]

# Exported from "Simple Neurite Tracer" version 3.1.6-SNAPSHOT-b9f15e3b69824d8d9ebdf26f302be1ac12e484dc on 2018-06-22T15:55:05.332
# https://imagej.net/Simple_Neurite_Tracer
#
# All positions and radii in microns
# Voxel separation (x,y,z): 0.621480569402239, 0.621480569402239, 0.825
#
1 1 362.83092158670695 268.2819751606973 11.548184999999998 0.9571670841591643 -1
2 1 357.97280797568965 275.31589224519183 10.725 1.0830168994631177 1
3 1 362.83092158670695 268.2819751606973 11.548184999999998 0.9571670841591643 1
4 1 367.57343981181543 258.88891783475185 11.336242499999999 1.242961138804478 3
5 4 362.83092158670695 268.2819751606973 11.548184999999998 0.9571670841591643 1
6 4 369.7809387943322 257.9144363019292 10.931249999999999 2.269187143835619 5
7 4 373.1145605686058 254.13210555654712 13.114035 2.297588805857301 6
8 4 377.0491540534914 249.35540590012153 13.747552499999998 1.8793385974552883 7
9 4 381.1036932882716 244.66012019828761 14.241727499999998 1.8793385974552883 8
10 4 384.40748399521385 241.55209587070703 15.45126 1.425632922568878 9
11 4 387.9406010322656 238.5466158370778 16.017045 1.8218081411457232 10
12 4 392.0722038576517 233.9973780690534 16.529204999999997 1.7990308782771314 11
13 4 395.1572334041644 230.85082194616984 14.762880000000001 1.2234155748967774 12
14 4 397.33117243593347 228.73530208792462 13.8666825 1.2234155748967774 13
15 4 399.50448998713307 226.6197822296794 12.970402499999999 1.2538805524088752 14
16 4 402.419855338199 223.06926373668443 11.9353575 1.7429111828601092 15
17 4 405.3457858589447 219.5641133252558 10.690845 1.3028594360834655 16
18 4 406.8715206568272 216.8985831630896 10.066072499999999 1.013411075690067 17
19 4 408.4040917409732 214.22248783124357 9.56076 1.013411075690067 18
20 4 409.9360413445496 211.5457710188281 9.0554475 1.155804703751508 19
21 4 410.9484331921059 208.61921901751296 8.70969 1.155804703751508 20
22 4 411.96082503966215 205.69328849676725 8.363932499999999 1.2021050061719747 21
23 4 412.5916278176054 202.7623861314663 7.278760499999999 1.3084527612080856 22
24 4 413.0055338768273 199.70905209399308 6.741025499999999 1.445638382097936 23
25 4 413.22243059554864 196.67187655132432 5.918120999999999 1.0413031236448393 24
26 4 413.49215316266924 193.6185425138511 5.24458275 1.1349478158423687 25
27 4 414.35041782901374 190.67583201773155 4.56352875 1.1349478158423687 26
28 4 415.20868249535823 187.7337430021813 3.8824829999999997 1.1291307577127638 27
29 4 416.43299921708063 184.91097825595637 3.3047025 1.0090420672871692 28
30 4 417.4534703120391 181.60532310730585 2.80682325 1.0090420672871692 29
31 3 362.83092158670695 268.2819751606973 11.548184999999998 0.9571670841591643 1
32 3 350.91713907126604 271.80390554749977 13.0428375 1.9791918805411461 31
33 3 343.85152647773197 271.1084687903387 13.563742499999998 1.8053824096964222 32
34 3 339.5782260825222 269.34408545380575 14.197919999999998 1.3324605556040945 33
35 3 337.03450611195876 267.62320575713096 14.828879999999998 1.2397915879005263 34
36 3 335.0389320036082 265.3131624806628 15.6005025 1.084489808412601 35
37 3 333.0893474573934 262.93102745814406 16.1603475 1.101686175767961 36
38 3 331.4585824432819 260.3338601586121 16.826122499999997 1.1023387303658334 37
39 3 330.2367516438371 257.6397418902534 18.088124999999998 1.1384653958651854 38
40 3 328.99689790787966 255.04754643527664 19.659915 1.2566710001654915 39
41 3 327.2300286490691 252.57778265247214 24.3146475 1.736783384445803 40
42 3 325.0206652248441 250.19378318824513 28.747619999999998 2.0739365933465175 41
43 3 323.6248198659667 248.7954519070901 31.930882499999996 1.2722204440119351 42
44 3 322.2780714720721 246.70168386877398 34.399612499999996 1.0377482547878585 43
45 3 320.6212042740457 244.42085017906777 36.135082499999996 0.9936604231944637 44
46 3 318.99478962392004 241.91131163982152 37.256505 0.8170356453703475 45
47 3 317.14402048824013 238.84989835494608 38.6533125 0.8170356453703475 46
48 3 362.83092158670695 268.2819751606973 11.548184999999998 0.9571670841591643 1
49 3 362.24735133203825 276.6887428230014 12.037822499999999 2.138564357758656 48
50 3 361.14733072419625 281.80104198690424 11.78298 1.7669997697301398 49
51 3 358.8553103842408 285.84066568801876 11.5035525 0.9049378571066001 50
52 3 357.2003076279226 288.4633136908962 11.2435125 1.1046319936669275 51
53 3 355.2917407992884 290.89205975612015 10.79364 0.868543954962405 52
54 3 353.15322615997525 293.1449268202033 10.67946 0.9509212044366717 53
55 3 351.19183348294183 295.5537855072064 10.5643725 0.9509212044366717 54
56 3 349.2310622864777 297.9626441942094 10.449202499999998 1.3310560095172452 55
57 3 347.18452677143614 300.28822448491263 10.1261325 1.0285316979436234 56
58 3 345.14482754265805 302.6150477367546 9.746054999999998 1.1379309225754994 57
59 3 343.2828717567289 305.06616710247704 9.182744999999999 1.1910053632024509 58
60 3 341.9386092851119 307.82056898606777 8.50014 1.1910053632024509 59
61 3 340.59434681349484 310.5743493890891 7.817601 1.395634055483832 60
62 3 339.78082874814726 313.5475124331094 7.294476749999999 1.395634055483832 61
63 3 338.96731068279973 316.5206754771297 6.771344249999999 1.1617274135779112 62
64 3 337.6491503950976 319.32666024798084 6.489945 1.1840509956308396 63
65 3 336.33596195195065 322.12394429086027 6.05979 1.2665463264132928 64
66 3 334.636834075205 324.7217330709616 5.86971825 0.8837142956615137 65
67 3 333.05330158436806 327.39472099996067 5.8087919999999995 0.8837142956615137 66
68 3 331.46914761296176 330.0683304095291 5.74786575 0.8818684983703889 67
69 3 329.3927810305889 332.376509244289 5.5795657499999995 0.8818684983703889 68
70 3 327.316414448216 334.68468807904895 5.41126575 0.8172904524038024 69
71 3 325.61355768805385 337.2476739472638 4.8351765 0.7362928897936085 70
72 3 323.9113224084611 339.8094168543398 4.249517249999999 0.7325080731259489 71
73 3 322.1301590965543 342.35002942205614 4.4770275 0.7325080731259489 72
74 3 320.3489957846475 344.8906419897725 4.70453775 0.6613982663749448 73
75 3 318.1918367282523 347.09565505001166 4.20851475 0.8269544752580071 74
76 3 315.66924709704864 348.8954627790005 3.9061274999999998 1.0741856605719118 75
77 3 314.0024362099118 350.87239247026906 6.1932255 0.9686147562475536 76
78 3 312.3188453474012 353.37136583983545 7.2042382499999995 0.8864674545839656 77
79 3 310.6719218384852 355.97412646449203 7.747343999999999 0.8864674545839656 78
80 3 309.02437684899985 358.5768870891486 8.290424999999999 0.8864674545839656 79
81 3 307.158070699085 361.05597308049414 8.0811885 1.0965776054874745 80
82 3 304.9654872502339 363.25663577674743 7.9890525 1.2744888480902536 81
83 3 302.53674118500993 365.16706704709 8.428859999999998 1.034199600736572 82
84 3 300.5417885572287 367.51812804113865 8.940195 0.7437009381808833 83
85 3 298.92718203792174 370.1612849028063 9.27399 0.8681337777865995 84
86 3 296.88561836743537 372.4719496598439 9.785985 0.8681337777865995 85
87 3 294.844054696949 374.7826144168814 10.2978975 0.8681337777865995 86
88 3 292.6309623893076 378.0404155616879 11.035777499999998 0.8681337777865995 87
89 3 362.83092158670695 268.2819751606973 11.548184999999998 0.9571670841591643 1
90 3 371.50927625783976 265.2721447630823 6.909622499999999 1.1218594350507576 89
91 3 375.4457341844336 263.63392198213796 5.76304575 1.1218594350507576 90
92 3 378.26725596951974 262.3319201892403 5.710518 0.9983277422706747 91
93 3 381.2845441339676 261.5936012727904 5.609406 0.8602906930007433 92
94 3 384.3527937051065 261.10263162296263 5.60792925 0.6635237299223004 93
95 3 387.09165857446214 262.51277103493635 5.06763675 0.7517428967489482 94
96 3 390.06295717677426 263.37476458469723 4.67694975 0.6678057310454819 95
97 3 393.1647666986608 263.54318581900526 4.5782715 1.024858747778456 96
98 3 396.2429599589101 263.9384474611451 4.37656725 1.1267131982977892 97
99 3 399.1881563773073 264.9123075133984 4.1366325 0.9401323017518489 98
100 3 401.7989962493661 266.5760109976882 4.4939729999999996 1.0660504799184367 99
101 3 404.6391624515344 267.8363735924359 4.533308999999999 1.0660504799184367 100
102 3 407.47932865370257 269.09673618718364 4.572653249999999 0.8610799733238841 101
103 3 410.3107941278992 270.29246480271354 3.9647272499999993 0.8612415582719287 102
104 3 414.57352935342914 271.59757399845824 3.4531447499999994 0.8612415582719287 103
105 3 362.83092158670695 268.2819751606973 11.548184999999998 0.9571670841591643 1
106 3 369.3514957208752 269.472731931672 5.206756499999999 1.232973946054184 105
107 3 371.74668183535147 270.8791424602293 3.3564464999999997 1.232973946054184 106
108 4 405.3457858589447 219.5641133252558 10.690845 1.3028594360834655 17
109 4 408.9342146666732 220.62560213779483 7.3562527499999995 1.242961138804478 108
110 4 410.79865637487995 220.00412156839258 7.08124725 1.242961138804478 109
111 4 415.2596439020492 220.99476159601974 6.8062499999999995 1.242961138804478 110
112 4 392.0722038576517 233.9973780690534 16.529204999999997 1.7990308782771314 12
113 4 390.4774847165655 232.60774751587 18.486435 1.1457740073613558 112
114 4 388.2793079425898 230.41951443100473 18.72915 1.1457740073613558 113
115 4 386.2271791024236 228.1448955469925 19.4199225 0.9301637534186371 114
116 4 383.45226836004264 227.3556152238517 20.952855 1.4099840418313294 115
117 4 380.92905724826954 226.82735673985977 23.25576 1.2887642567694229 116
118 4 378.4816667659635 223.73300498480603 26.743777499999997 1.3560333136015212 117
119 4 375.99574448835455 221.8685632765993 27.7062225 1.185778711613778 118
120 4 372.88834164134335 220.62560213779483 28.66875 1.0155241096260346 119
121 4 370.7579062494325 219.1439924603399 28.875 0.8789040360543403 120
122 4 369.15945822492995 219.38264099899035 30.9375 1.0002605468415156 121
123 4 366.3627956626199 220.00412156839258 32.2437225 1.3407697508170022 122
124 4 363.7730861299207 217.51819929078363 35.1541575 1.218810403877507 123
125 4 362.3231719615053 215.6537575825769 36.3 1.1216108428229967 124
126 4 360.2014372975661 212.91489271322126 36.3 1.0609356948322561 125
127 4 392.0722038576517 233.9973780690534 16.529204999999997 1.7990308782771314 12
128 4 399.61200612563965 234.91965523404633 19.799999999999997 2.256956406229783 127
129 4 406.3532058619457 236.42363821199976 22.6875 2.485922277608956 128
130 4 410.1771758054777 234.29817466464408 33.4125 1.3896740568232644 129
131 4 415.2900964499499 233.3268005346684 33.4125 1.3896740568232644 130
132 4 392.0722038576517 233.9973780690534 16.529204999999997 1.7990308782771314 12
133 4 394.56558390209346 227.88325222727417 17.878245 1.2419978439219044 132
134 4 395.70413630523836 225.01574088005225 18.3670575 1.2419978439219044 133
135 4 396.56737281613806 222.05562892798937 18.8813625 1.3835462584089584 134
136 4 397.4125863905251 219.0948954953571 19.43469 1.556392434371109 135
137 4 398.38893236505606 216.15529240208454 19.7703 1.5217759666554045 136
138 4 399.47528040037116 213.24489889557384 19.8466125 1.470907782049831 137
139 4 399.86992056194157 210.16919155760218 20.1086325 1.3762935801640341 138
140 4 400.45784118059606 205.5696138634562 20.683327499999997 1.7102958825778796 139
141 4 400.69959712209356 199.5810270966962 22.729162499999997 2.125451117744269 140
142 4 400.1930904580307 195.3872762143699 25.304812499999997 2.160993591508383 141
143 4 394.64016157042175 190.79453480648735 29.287499999999998 1.6572835900078684 142
144 4 392.775719862215 187.68713195947618 29.803124999999998 1.4501192570033263 143
145 4 391.8863811674004 184.49085739104046 30.318749999999998 1.242961138804478 144
146 4 390.28979758460605 182.09380683485603 30.525 1.242961138804478 145
147 4 389.0468364458016 178.98640398784482 30.525 1.242961138804478 146
148 4 387.8038753069971 176.50048171023587 30.5937225 1.242961138804478 147
149 4 385.9394335987904 174.63604000202915 30.868777499999997 1.242961138804478 148
150 4 383.45351132118145 172.1501177244202 31.143749999999997 1.242961138804478 149
151 4 382.21055018237695 169.042714877409 31.55625 1.242961138804478 150
152 4 380.9675890435725 165.9353120303978 31.96875 1.242961138804478 151
153 4 379.6382421056211 163.14797167662874 32.175 1.242961138804478 152
154 4 378.4816667659635 159.09902576697317 32.9312775 1.242961138804478 153
155 4 377.8601861965613 156.61310348936422 33.343777499999995 1.242961138804478 154
156 4 377.23870562715905 154.12718121175527 33.8937225 1.242961138804478 155
157 4 376.3064847730557 150.70903808004294 34.753125 1.242961138804478 156
158 4 373.5098222107456 146.6694143789284 36.0250275 1.1216108428229967 157
159 4 371.95612078724 144.18349210131944 37.228125 0.939579184045081 158
160 4 371.02389993313665 142.31905039311272 38.2937775 1.0002605468415156 159
161 4 369.514945110628 137.92207536459188 38.775 1.0609356948322561 160
162 4 381.1036932882716 244.66012019828761 14.241727499999998 1.8793385974552883 9
163 4 381.0887777546059 241.67266310117105 13.1208 1.093376980555053 162
164 4 382.3385751796738 238.8287680155864 13.0124775 1.093376980555053 163
165 4 383.18441023463026 235.84690424359448 12.719272499999999 0.9389266294472086 164
166 4 383.0066667917812 232.77181838619217 12.1798875 0.9814731892284859 165
167 4 382.8283018683628 229.69611104822053 11.640419999999999 0.9814731892284859 166
168 4 383.5293319506485 225.09839779578274 11.427735 1.6069685231090634 167
169 4 384.0526185900852 220.49322677651213 11.0004675 1.5526200473148375 168
170 4 384.168213975994 217.4144120356935 10.4600925 1.27079103870231 169
171 4 384.0314882507255 214.32565360576433 10.0513875 1.2032423156139809 170
172 4 383.80091895947726 211.24310998152924 9.625935 1.2032423156139809 171
173 4 383.57097114879844 208.16118783786354 9.200399999999998 1.2032423156139809 172
174 4 383.3410233381196 205.0786442136284 8.774865 1.1607579038896436 173
175 4 383.7213694465938 202.01723092875298 8.28333 0.9796895399943014 174
176 4 385.0053483029788 199.20689579391606 7.843341 1.1205356814379308 175
177 4 386.4546409908248 196.47797461367082 7.4084175000000005 1.1205356814379308 176
178 4 387.90393367867085 193.74905343342562 6.973493999999999 1.1205356814379308 177
179 4 389.3538478470863 191.01951077261097 6.5385705 1.1163282579830778 178
180 4 391.1623563040468 188.5050003888095 6.217002 1.1163282579830778 179
181 4 392.97148624157677 185.98986852443866 5.895433499999999 1.0311357015294187 180
182 4 394.6208956727703 183.38524345807386 5.3782162499999995 1.2152120313806678 181
183 4 396.6040401697328 181.0055943578327 5.04942075 1.1800921644037474 182
184 4 398.274579940286 178.3928900440657 4.789521 1.0644594896607669 183
185 4 400.15518014329723 175.92747662524698 4.51599225 1.0644594896607669 184
186 4 402.035158865739 173.46268468699773 4.24247175 1.1572838275066852 185
187 4 403.9859863730926 171.05444748056405 3.9356872499999995 1.1617833468291574 186
188 4 405.65528318250705 168.44050020565822 3.67914525 0.8106654695339746 187
189 4 407.4644131200369 165.94525571950825 3.1542885 0.7653160323846931 188
190 4 411.28714010243004 161.04736735204918 2.9706599999999996 0.7653160323846931 189
191 3 331.4585824432819 260.3338601586121 16.826122499999997 1.1023387303658334 38
192 3 329.70538575699817 256.3974022320183 17.3075925 1.2863218381316721 191
193 3 328.1690857894358 253.71882097789467 16.843777499999998 1.2863218381316721 192
194 3 326.5153259942565 251.08871520818437 16.756905 1.0010933308045145 193
195 3 324.8621876796465 248.4586094384741 16.670115 1.0010933308045145 194
196 3 322.6925990118633 246.2411667668469 16.4307825 0.9966373151219005 195
197 3 320.5230103440801 244.02372409521973 16.19145 0.9966373151219005 196
198 3 318.5858554092533 241.6024357968286 15.922087499999998 1.242961138804478 197
199 3 316.0197621381915 239.8529679939613 16.0577175 0.9421458987967122 198
200 3 313.1068827094032 238.78402141458946 15.8356275 0.9421458987967122 199
201 3 310.1940032806149 237.7150748352176 15.61362 1.0480524026285478 200
202 3 307.4955346482704 236.2191711046664 15.121672499999999 1.0480524026285478 201
203 3 304.79706601592585 234.72388885468462 14.629725 1.174710142672724 202
204 3 302.10854107269176 233.1664585477626 14.549864999999999 0.9659113157706538 203
205 3 299.4399035076786 231.59349122660555 14.2263825 0.9659113157706538 204
206 3 296.77126594266537 230.02052390544847 13.902982499999998 0.9659113157706538 205
207 3 294.10262837765214 228.44755658429142 13.579582499999999 1.4095179314042778 206
208 3 291.88456422545556 226.282318280494 13.279777499999998 1.1547544015892182 207
209 3 290.1307460586024 223.7193324122792 13.39602 0.9558184713235615 208
210 3 289.27931767852135 220.73125383459322 13.3178925 0.9558184713235615 209
211 3 288.4278892984403 217.74317525690725 13.2398475 1.1057071550519935 210
212 3 286.5472890954291 215.29329885232363 12.7836225 0.8418140756724147 211
213 3 284.1005200936925 213.37789573742592 12.74955 0.6936158190927567 212
214 3 283.1210667163146 212.8390720837542 12.8016075 0.6936158190927567 213
215 3 339.5782260825222 269.34408545380575 14.197919999999998 1.3324605556040945 34
216 3 337.14575113388184 269.45222307288174 14.004705 1.014560814743461 215
217 3 334.0414556897176 269.5311511051958 13.852575 1.014560814743461 216
218 3 330.93716024555346 269.6100791375099 13.7005275 1.014560814743461 217
219 3 327.85026625733246 269.920819422211 13.4718375 1.0118635890722554 218
220 3 324.76212930797277 270.26947002164565 13.439414999999999 1.0118635890722554 219
221 3 321.6746138391825 270.61874210164973 13.40691 0.9629592830659932 220
222 3 318.71015152313373 271.4968941462151 12.996554999999999 0.9629592830659932 221
223 3 315.7456892070851 272.37566767134985 12.5861175 0.9086294516888495 222
224 3 312.726536600929 273.1071503015363 12.4854675 1.5352061617601866 223
225 3 309.62472707904243 273.2892441083711 12.412867499999999 0.9988622155603605 224
226 3 306.59376634206774 273.97287273471363 12.35916 0.9988622155603605 225
227 3 303.56280560509305 274.6558798804867 12.3054525 0.9988622155603605 226
228 3 300.5318448681183 275.33950850682913 12.251745 0.9722069139386985 227
229 3 297.6767631322844 276.56382522855154 12.153735 0.8872691645184945 228
230 3 294.71540821908275 277.50474681062656 12.122797499999999 0.9056525597614127 229
231 3 291.63597199769464 277.90435881675216 11.956064999999999 0.9056525597614127 230
232 3 288.55715725687594 278.3033493423084 11.78925 1.055056488645711 231
233 3 285.4590766184058 278.53951195868126 11.7230025 1.1723982349545476 232
234 3 282.36658930506024 278.684316931352 12.0820425 1.2011417112894012 233
235 3 279.2691301471595 278.9248299117107 12.163305 0.8439271096083824 234
236 3 276.2064739011453 279.4400373037451 12.284579999999998 0.892116712959832 235
237 3 273.1357384077288 279.9086336530744 12.161655 0.892116712959832 236
238 3 270.06562439488175 280.3772300024037 12.03873 0.892116712959832 237
239 3 266.9948889014653 280.84582635173297 11.915804999999999 0.892116712959832 238
240 3 263.9241534080488 281.31442270106226 11.792879999999998 0.927087424600096 239
241 3 261.00008732901125 282.33302935431254 12.130965 0.9930886610706137 240
242 3 257.9324592384418 282.7419635689792 12.506009999999998 0.9930886610706137 241
243 3 254.8648311478724 283.15027630307645 12.8811375 0.582265766953527 242
244 3 251.87675257018643 284.0017046831575 12.9426 0.8049167742670038 243
245 3 248.83460518296243 284.50821134722037 13.44849 1.0502835178727017 244
246 3 245.75641192271317 284.93081813441387 13.48545 1.0141319931505735 245
247 3 242.64963055627138 284.9718358519944 13.526204999999997 1.0395008299935729 246
248 3 239.56273656805044 284.62753561654563 13.66134 1.0395008299935729 247
249 3 236.47646406039894 284.28385686166615 13.796475 0.7501084028514204 248
250 3 233.39951376128843 283.86062859390324 13.929052500000001 1.0062640491419412 249
251 3 230.42137887271292 282.97936914649085 14.0727675 1.0062640491419412 250
252 3 227.4438654647068 282.0981096990785 14.216399999999998 0.6965554221860294 251
253 3 224.40606844146868 281.45239138746956 14.360032499999997 1.018171616851688 252
254 3 221.33222554520518 281.03351348369245 14.6020875 0.8544612052597503 253
255 3 218.27640558545437 281.59036007387687 14.710245 0.761114823735534 254
256 3 215.43996826670255 282.81467679559927 15.155992499999998 0.6496833576417126 255
257 3 212.5413828910105 283.9302344176763 15.275369999999999 0.7900758182696783 256
258 3 209.8230268804451 285.4267596287969 15.062602499999999 0.8071727487339339 257
259 3 206.25262100922924 288.88654195865917 15.174389999999999 0.8071727487339339 258
260 3 350.91713907126604 271.80390554749977 13.0428375 1.9791918805411461 32
261 3 347.39085832047766 272.0245311496376 13.878562500000001 1.1812791922913057 260
262 3 342.3612160723054 275.0927807207765 16.505692500000002 1.1812791922913057 261
263 3 339.55647426259304 276.02935193886566 17.7737175 1.1710309777018628 262
264 3 336.48698173031545 275.6595710000713 18.1847325 0.93710569137886 263
265 3 333.4168677174684 275.28916858070755 18.59583 0.93710569137886 264
266 3 330.3225159624146 275.30781299778965 18.966502499999997 0.894608850043135 265
267 3 327.3238722150488 276.02935193886566 19.470165 0.8429203110859507 266
268 3 324.2823463083942 276.54083044748364 19.9718475 0.89435404300968 267
269 3 321.19607380074274 276.56817559253733 20.4548025 0.899102154559913 268
270 3 318.0917783565786 276.66947692534995 20.577975 0.952909942258759 269
271 3 314.99431919867783 276.6359169746022 20.900055 0.8513600172184331 270
272 3 311.9142614967203 277.0075623551047 21.14343 0.8513600172184331 271
273 3 308.8348252753322 277.3785862550379 21.3868875 0.9810257232185162 272
274 3 305.8759562844082 278.32199375939047 21.52491 1.0799405706445766 273
275 3 302.8213792857961 278.76821680822127 22.001264999999997 1.021788633765609 274
276 3 299.73821418099163 278.735278338043 22.5115275 1.414284687371593 275
277 3 293.96030932725904 276.55885338399634 22.275 0.8789040360543403 276
278 3 289.60994534144334 278.42329509220303 22.275 0.8789040360543403 277
279 3 285.6598148423227 280.73023096582415 22.275 0.8789040360543403 278
280 3 284.0166202168232 280.909217369812 23.099999999999998 0.8789040360543403 279
281 3 280.909217369812 281.53069793921424 23.650027499999997 0.8789040360543403 280
282 3 278.42329509220303 282.1521785086165 24.3375 0.8789040360543403 281
283 3 275.9373728145941 282.77365907801874 24.681277499999997 0.7930962138369733 282
284 3 273.45145053698513 283.39513964742093 25.162499999999998 0.707288391619606 283
285 3 270.9655282593762 284.0166202168232 25.918777499999997 0.621480569402239 284
286 3 267.9675059925798 284.802793137117 27.018749999999997 0.621480569402239 285
287 3 266.6151642735605 284.63810078622544 27.4999725 0.8789040360543403 286
288 3 263.8185017112504 286.191802209731 28.049999999999997 0.8789040360543403 287
289 3 261.9540600030437 288.05624391793776 28.4625 0.8789040360543403 288
290 3 259.7788780101359 289.2992050567422 29.49375 0.8789040360543403 289
291 3 256.9822154478258 290.85290648024784 29.7 0.8789040360543403 290
292 3 254.65352775427561 291.2071504048071 29.7 0.8789040360543403 291
293 3 252.321111177309 290.85290648024784 30.387472499999998 1.0002605468415156 292
294 3 249.83518889970006 292.71734818845454 30.868777499999997 1.0002605468415156 293
295 3 246.72778605268886 295.2032704660635 31.349999999999998 0.8789040360543403 294
296 3 244.86334434448216 295.82475103546574 31.349999999999998 0.8789040360543403 295
297 3 241.75594149747096 297.06771217427024 31.55625 0.8789040360543403 296
298 3 239.89149978926423 298.3106733130747 31.96875 0.8789040360543403 297
299 3 237.40557751165528 299.5536344518792 32.9312775 0.8789040360543403 298
300 3 235.54113580344855 300.79659559068364 33.6874725 0.8789040360543403 299
301 3 235.9705788769055 301.52559229859247 34.2375 0.8789040360543403 300
302 3 350.91713907126604 271.80390554749977 13.0428375 1.9791918805411461 32
303 3 347.89487906226293 271.0401059277045 10.1300925 1.4599262203884935 302
304 3 345.25110072002576 270.44845642563354 8.10944475 1.222713301853353 303
305 3 342.7987383931645 269.22911154846634 6.16008525 0.9955745833482226 304
306 3 340.58502460495384 267.14839460210766 5.29705275 0.9955745833482226 305
307 3 338.3706893361736 265.0670561751795 4.43402025 0.9955745833482226 306
308 3 335.1824940151401 262.07027686952193 3.1912567499999995 0.9955745833482226 307
309 3 362.24735133203825 276.6887428230014 12.037822499999999 2.138564357758656 49
310 3 362.57176418926616 280.14541775001663 11.833139999999998 1.2982853390926652 309
311 3 365.24164471541826 285.72196289926296 12.674887499999999 1.2982853390926652 310
312 3 366.2646017326543 288.64354305602285 13.0274925 1.1828453233261993 311
313 3 367.7872291276898 291.347605013492 12.813405 1.5046976806082308 312
314 3 370.18365820330484 293.32577766589935 12.7872525 1.1886561666501103 313
315 3 372.0126755190556 295.7607385368173 11.966377499999998 1.129205335381092 314
316 3 373.32897136504954 298.49152415877074 11.0601975 1.4502746271456768 315
317 3 374.6465101721823 301.1676194906168 9.9043725 1.4502746271456768 316
318 3 375.96342749874566 303.8443363030322 8.748465 1.1929878862188439 317
319 3 378.06838218731104 306.03940567416095 7.901495249999999 1.130311570794628 318
320 3 379.87626916370215 308.43521326920654 6.83298 1.1284409142807275 319
321 3 381.5952844186687 310.6887018138591 5.1414165 0.9950525396699248 320
322 3 382.83078779064044 313.14044266015094 3.39255675 0.9950525396699248 321
323 3 384.3527937051065 261.10263162296263 5.60792925 0.6635237299223004 94
324 3 383.54424748431416 261.02308211007914 5.193746249999999 1.1520509611123184 323
325 3 388.494340219603 257.31657199416424 4.3725495 1.1520509611123184 324
326 3 390.9659684441157 255.43845771343067 4.176876 1.3464625128327268 325
327 3 393.6333630479901 253.85492522259375 3.9395647499999993 0.9458623526017376 326
328 3 396.17646153798404 252.0942707694772 3.54978525 1.0883119139144248 327
329 3 398.5554891576558 250.13847141756835 4.103913 0.9623937357478372 328
330 3 400.9338952967582 248.18267206565952 4.658048999999999 0.94931156976192 329
331 3 403.43846199144923 246.34868290535348 4.4750145 0.94931156976192 330
332 3 405.9430286861403 244.5146937450475 4.29198825 1.0483569281075549 331
333 3 408.04611893299744 242.22888821078607 4.169748 0.7724133404872667 332
334 3 410.5326626911758 240.37563315282858 3.91101975 0.7724133404872667 333
335 3 413.01920644935416 238.52237809487113 3.6522914999999996 0.8242883236152716 334
336 4 406.3532058619457 236.42363821199976 22.6875 2.485922277608956 129
337 4 407.3674621512102 236.19493336245972 29.57856 1.4973331358608144 336
338 4 407.7061690615344 242.18227716808087 31.74171 1.4973331358608144 337
339 4 408.22696977869344 245.1846497988631 32.55021 1.0748444299754782 338
340 4 408.35996662054555 248.22928310836468 33.35871 1.0223417514723772 339
341 4 407.7795037687239 251.18069433245591 34.3926 1.0223417514723772 340
342 4 407.19904091690216 254.13272703711655 35.426407499999996 0.8972439276574004 341
343 4 406.8242881335526 257.19165439971437 35.954902499999996 1.0014102858949097 342
344 4 405.3190621944604 259.8689926926992 36.578602499999995 0.8657162183716248 343
345 4 403.1855193997025 262.0845709226182 37.16484749999999 0.8657162183716248 344
346 4 401.0519766049446 264.30014915253713 37.751174999999996 0.9641463109535514 345
347 4 399.13533052890807 266.63256572950377 38.730779999999996 0.9641463109535514 346
348 3 309.62472707904243 273.2892441083711 12.412867499999999 0.9988622155603605 225
349 3 304.59197742802314 270.0047192990803 9.082425 1.6551270524320427 348
350 3 301.79904374912945 268.8605735708108 8.10177225 1.3531309993424128 349
351 3 299.0670151660372 267.7549596378442 6.79482375 1.1500249344560671 350
352 3 296.4878708030179 266.2242529954065 5.715138 1.0104403985683243 351
353 3 294.05104549039174 264.85326685930517 3.915417 0.9868179221253451 352
354 3 291.91253085107866 263.6171420067641 2.79547125 0.9868179221253451 353
355 3 342.3612160723054 275.0927807207765 16.505692500000002 1.1812791922913057 262
356 3 341.73724958062553 277.1877917202314 17.680162499999998 1.4756931824342285 355
357 3 340.3451331051645 279.52393718061444 19.676084999999997 1.4756931824342285 356
358 3 338.8231271906985 282.0477697729569 20.982885 1.2782985239806892 357
359 3 336.91456036206415 284.4553854988212 21.5990775 1.0913944575386598 358
360 3 335.0059935334299 286.86300122468543 22.2153525 1.0913944575386598 359
361 3 332.7680420030124 289.00959511140076 22.488509999999998 1.1683523964477391 360
362 3 330.6146118300337 291.2003141185437 23.1083325 1.493697474529811 361
363 3 328.88751732766485 293.7632999867585 23.541704999999997 1.3987911767763952 362
364 3 327.58613701533653 296.5773640050119 23.8089225 1.2275235614605262 363
365 3 326.28413522243886 299.3920495038346 24.076057499999997 1.2275235614605262 364
366 3 325.1810072117499 302.2775837875692 24.524527499999998 1.010092369449459 365
367 3 324.3873765246232 305.2209157642582 25.321229999999996 1.2167470883870914 366
368 3 323.0717021591987 308.0163353654295 25.76805 1.061190501865711 367
369 3 322.73423821001325 311.04418869955714 26.580180000000002 1.0966646127671908 368
370 3 323.0008533742868 314.07204203368485 27.435127499999997 1.0966646127671908 369
371 3 323.2674685385604 317.100516848382 28.2901575 1.0966646127671908 370
372 3 323.534083702834 320.1283701825097 29.145104999999997 1.1864623402401204 371
373 3 324.2307634211339 322.9846948794824 30.480285 1.2972598961531514 372
374 3 324.9554097650569 325.58434810129194 32.5255425 1.50448016240894 373
375 3 325.6589257696202 327.16850207269823 35.9489625 1.3491659533096265 374
376 3 325.28293002513186 329.8470833268219 37.979452499999994 0.8160412764593038 375
377 3 324.56574144804165 332.00299942207823 39.6850575 0.8160412764593038 376
378 3 342.7987383931645 269.22911154846634 6.16008525 0.9955745833482226 305
379 3 340.3954730312861 271.2737826217997 5.488791 1.1345500682779515 378
380 3 337.9207374039264 272.86415139890005 4.158338249999999 1.0646956522771396 379
381 3 335.3297849100885 275.795053764201 4.37643525 1.0646956522771396 380
382 3 379.87626916370215 308.43521326920654 6.83298 1.1284409142807275 320
383 3 382.7400516275076 307.6446899849269 7.336757999999999 1.282624028743729 382
384 3 385.7747412478988 307.12451074833723 7.891314749999999 1.282624028743729 383
385 3 388.85355598871746 306.7572157318205 8.168679749999999 0.9485098598273911 384
386 3 391.85841454177734 306.01516793195424 8.533222499999999 0.9871535216328223 385
387 3 394.8725953033782 305.27001272924093 8.692694999999999 0.7306249870006603 386
388 3 397.7854747321665 304.2054165138549 8.9516625 0.7306249870006603 387
389 3 400.6983541609548 303.1408202984689 9.21063 0.9465646256451621 388
390 3 403.5584077413439 302.04079969062695 9.8974425 0.8676676673595479 389
391 3 406.5614018526955 301.274514148554 10.189905 0.8676676673595479 390
392 3 409.5650174446165 300.508228606481 10.482367499999999 1.1231956182749725 391
393 3 412.56614711425993 299.70465423024393 10.5419325 1.1301375562351954 392
394 3 415.66671367500766 299.5057804480352 10.478655 0.9394051694856483 393
395 3 418.74366397411814 299.8165207327363 10.88769 0.9394051694856483 394
396 3 421.81999279265926 300.126639536868 11.296807499999998 1.107528093120342 395
397 3 424.9068867808802 300.43800130213856 11.517825 1.2311281487630592 396
398 3 427.99937409422574 300.616366225557 11.8452675 0.9566077516467022 397
399 3 430.97875194394004 299.9370879632004 12.594697499999999 0.9566077516467022 398
400 3 433.9581297936544 299.2584311814131 13.34421 0.7132794643086436 399
401 3 437.00897790884994 298.6990986689511 13.591214999999998 0.7132794643086436 400
402 3 440.05982602404555 298.1391446759197 13.838302500000001 0.7132794643086436 401
403 3 443.11129561981056 297.5798121634577 14.085389999999999 0.9631519420425079 402
404 3 446.0173387623354 296.5152159480716 14.4499575 0.6472285093925737 403
405 3 449.03959877133855 295.8222651131881 14.7218775 0.6472285093925737 404
406 3 452.0618587803416 295.12869279773525 14.993714999999998 0.7267842370817543 405
407 3 454.89518869624635 293.89132498405536 15.404565 0.9708831603258717 406
408 3 457.39975539093746 292.0585787848882 15.61065 0.9128928083949488 407
409 3 459.77318968548457 290.05803283198236 15.418589999999998 0.6799494613716015 408
410 3 464.45418133422226 286.9991054693845 15.236594999999998 0.6799494613716015 409
411 3 367.7872291276898 291.347605013492 12.813405 1.5046976806082308 313
412 3 366.41624299158843 294.1790704876886 14.4761925 1.3962431064418461 411
413 3 366.90534819970804 297.2473200588275 14.5798125 1.0160523681100264 412
414 3 368.3658275378032 299.9656760693929 15.064334999999998 1.2227505906875171 413
415 3 370.50247773540815 302.1452084262865 15.839009999999998 1.0401906734256094 414
416 3 372.63912793301307 304.3247407831802 16.613767499999998 1.2539364856601214 415
417 3 374.7447041021478 306.54839826050136 17.311304999999997 1.2512081859604456 416
418 3 377.24802783570004 308.3084312330485 18.0293025 1.1220893828614364 417
419 3 379.775589311459 310.10264563691277 18.3188775 1.3111313424622095 418
420 3 381.8991884171065 312.3244386725258 18.9252525 1.3611480986877018 419
421 3 382.48151571063636 315.2255099704954 20.1855225 1.5273444325572485 420
422 3 382.75248123889565 318.1098012930912 21.676875 1.5381706240762356 421
423 3 382.95881278793723 320.95369637867583 23.316232499999998 1.5381706240762356 422
424 3 382.8084144901419 323.77211076091504 25.041884999999997 1.4989987037868122 423
425 3 382.32801000999393 326.6843687091339 26.332349999999998 1.065043681396005 424
426 3 381.8706003109139 329.75572568311975 26.48448 0.8548403084070857 425
427 3 382.0141623224458 332.86002112728397 26.524987499999998 0.9861342934990027 426
428 3 382.23478792458366 335.9388358681027 26.9965575 1.111163754451345 427
429 3 382.5846814851571 338.9965202695617 27.5651475 1.0856768363001592 428
430 3 384.00290014453304 341.72357700809874 28.1713575 1.299012471358866 429
431 3 385.69892061843177 344.29526360428514 28.7123925 1.0702889774017599 430
432 3 387.8038753069971 346.78615772644935 29.081249999999997 0.707288391619606 431
433 3 390.28979758460605 347.4076382958516 29.7 0.707288391619606 432
434 3 392.775719862215 349.89356057346055 30.525 0.707288391619606 433
435 3 393.39720043161725 352.3794828510695 31.143749999999997 0.621480569402239 434
436 3 392.775719862215 354.2439245592762 31.349999999999998 0.621480569402239 435
437 3 392.1542392928128 356.72984683688514 31.349999999999998 0.621480569402239 436
438 3 391.53275872341055 360.4587302532986 31.349999999999998 0.621480569402239 437
439 3 391.5340016845493 363.19573068094604 31.349999999999998 0.621480569402239 438
440 3 323.0717021591987 308.0163353654295 25.76805 1.061190501865711 368
441 3 322.12207984915204 309.8049564441691 25.691902499999998 0.8962495587463569 440
442 3 316.78666916083387 312.9912873234944 25.8135075 0.8962495587463569 441
443 3 314.2100107200922 314.7152744230162 25.539524999999998 0.8489238133863762 442
444 3 312.40336670483987 317.1719871138632 24.742904999999997 1.0262881530880812 443
445 3 310.67813664417923 319.6951982256363 24.0024675 0.8483085476226682 444
446 3 309.4345540248054 322.4931037490852 23.299237499999997 0.8483085476226682 445
447 3 308.19034992486206 325.2910092725341 22.5960075 0.9752210947002994 446
448 3 307.06982045822986 328.14609100836793 21.932624999999998 0.9985825493041296 447
449 3 306.4141584575105 331.18326655103675 21.960592499999997 0.9985825493041296 448
450 3 305.75849645679114 334.22044209370546 21.98856 1.0468094414897433 449
451 3 304.54039454076275 337.07614531010876 21.807142499999998 0.9486217263298835 450
452 3 366.41624299158843 294.1790704876886 14.4761925 1.3962431064418461 412
453 3 364.9315259112865 296.7053890023087 15.916559999999999 1.9551965157565259 452
454 3 363.19821660322367 298.09750547776974 18.798614999999998 1.9551965157565259 453
455 3 361.07399601700683 299.5530129713098 21.10746 1.2633829903150353 454
456 3 359.1716439940665 301.85249107809807 22.256602499999996 1.2684294125385815 455
457 3 357.75466829582945 304.49502645919637 23.3398275 1.2206126975287734 456
458 3 356.2394986676268 306.98778502306874 24.7608075 1.6996747796467953 457
459 3 354.71127794746667 308.6446522210951 27.600209999999997 2.021900025270468 458
460 3 354.248274923262 310.18343811093507 31.13055 1.4028556597002861 459
461 3 354.1034699505913 312.62026342356125 33.68343 1.8130204058943757 460
462 3 353.47888197834203 315.12607307939106 35.97759 0.9175290534426894 461
463 3 351.6100899061495 317.34413723158764 37.45780499999999 1.0238643788674124 462
464 3 349.19688085516066 319.42858306136276 39.308775 1.0238643788674124 463
