# Supplementary material for: Cross-Regional Gradient of Dendritic Morphology in Isochronically-Sourced Mouse Supragranular Pyramidal Neurons
Source: Front Neuroanat. 2018 Dec 4;12:103. doi: 10.3389/fnana.2018.00103 (PMC6288488; doi:10.3389/fnana.2018.00103)
Supplement: Supplementary file 3 [file Data_Sheet_1.ZIP › SWC reconstructions/X041.S7.Z5.C01-exported-000.swc]

# Exported from "Simple Neurite Tracer" version 3.1.6-SNAPSHOT-b9f15e3b69824d8d9ebdf26f302be1ac12e484dc on 2018-06-22T15:53:39.981
# https://imagej.net/Simple_Neurite_Tracer
#
# All positions and radii in microns
# Voxel separation (x,y,z): 0.621480569402239, 0.621480569402239, 0.825
#
1 1 339.5272646758312 287.0699542542964 36.0393 1.1962382295968175 -1
2 1 347.0577447352781 280.89057295272994 39.28749 1.1363337175121357 1
3 1 339.5272646758312 287.0699542542964 36.0393 1.1962382295968175 1
4 1 330.62766292199115 293.3388287578568 32.5875 1.1962382295968175 3
5 4 339.5272646758312 287.0699542542964 36.0393 1.1962382295968175 1
6 4 349.6163802395071 281.8476530296094 38.3076375 1.4227119638926873 5
7 4 353.450915352719 279.81292564538643 37.9251675 1.4227119638926873 6
8 4 356.2295549785164 278.455612081812 37.5230625 1.1909432151455104 7
9 4 360.1834143610534 276.06291188961336 36.73238249999999 1.6482037588889018 8
10 4 364.2628128186097 273.9411772256741 35.789654999999996 1.643505365784221 9
11 4 367.2011729507435 273.14754653854743 34.96019999999999 1.4615234254518572 10
12 4 370.1059731321296 272.1960597867926 34.216215 1.2028259236324812 11
13 4 373.01015183294624 271.2445730350378 33.472229999999996 1.2028259236324812 12
14 4 376.0106600220202 270.5559725641401 32.907765 1.36897875386217 13
15 4 379.0086822888166 269.88788095203273 32.28225 1.548872519481342 14
16 4 383.4249232149889 268.5784213923022 31.508235 1.6225801150124475 15
17 4 387.65099108692414 266.65369606886344 31.026104999999998 1.4527294753948157 16
18 4 390.20279030488973 264.9185223190924 30.5438925 1.4527294753948157 17
19 4 392.75521100342473 263.18334856932137 30.06168 1.4211334032464058 18
20 4 395.4356566992566 261.6178390149971 30.244912499999998 1.0526948624819825 19
21 4 398.03841732391317 259.9441918415969 30.6183075 1.0511225166413947 20
22 4 400.58959506130935 258.1717292576617 30.740407499999996 1.0505507545175448 21
23 4 403.1289646678869 256.40734592112875 30.335250000000002 1.3595260344015618 22
24 4 405.96291606436114 255.1444974041034 30.5631975 1.0915560424867046 23
25 4 408.8186192807644 253.91955920181158 30.563114999999996 1.3208202245391905 24
26 4 411.7576008934676 252.93016213532323 30.299279999999996 1.3774806080515924 25
27 4 414.7344928209043 252.0433093627862 30.1678575 1.1535549440902717 26
28 4 417.83940974563785 252.05698193531305 30.331619999999997 1.1535549440902717 27
29 4 420.94432667037154 252.0706545078399 30.495299999999997 1.0622283744166128 28
30 4 424.0218984500514 252.13715292876594 31.060507499999996 1.0557525468834414 29
31 4 427.12370797193796 252.17195584065246 31.293404999999996 1.1148926378677586 30
32 4 430.2273819355327 252.095513730616 31.468635 1.1148926378677586 31
33 4 433.3310558991275 252.01969310114893 31.643947499999996 1.391439061640367 32
34 4 436.4042773148216 251.94387247168183 32.24958 1.1577064342938788 33
35 4 439.49925055044474 251.9246065740304 32.614395 1.1810119556464627 34
36 4 442.58738749980444 252.2664208872016 32.688975 1.4732569786021714 35
37 4 445.6127549116546 251.79782453787234 33.3949275 1.314916159129869 36
38 4 449.729442203375 249.66303878197564 33.6515025 1.6469794421671795 37
39 4 454.64038166279147 245.86827842520557 33.4921125 2.3022188360993483 38
40 4 459.8831917462688 242.74720300566753 33.75702 1.659589282920351 39
41 4 466.02093384968526 242.08843360210116 33.5333625 1.729064595773827 40
42 4 470.6242404272477 242.6601957259512 33.223904999999995 1.6304418442153856 41
43 4 473.6881396344007 243.1797534819715 33.176055 1.2384181158421477 42
44 4 476.78000546717686 243.48241451927038 33.092235 1.2384181158421477 43
45 4 479.871871299953 243.78445407599986 33.0084975 1.3591655756713086 44
46 4 482.74870485571597 244.93419312939398 33.3285975 1.1043647570220847 45
47 4 485.2936677874181 246.5164826590921 34.418752500000004 1.1043647570220847 46
48 4 487.83925219968967 248.0987721887902 35.508990000000004 0.822436311518453 47
49 4 490.7173287165915 249.16834024873145 36.14489999999999 1.0876842185393285 48
50 4 493.6793051103625 250.08005224404454 36.435959999999994 1.0852045110674136 49
51 4 496.76433465687523 250.38644216475984 36.721905 1.0852045110674136 50
52 4 499.84936420338795 250.69283208547515 37.00785 1.0494383042983146 51
53 4 502.84925091189257 251.4877057337406 37.212037499999994 1.1509447256987824 52
54 4 505.9516819143485 251.43550136591082 36.996135 0.6657548451664544 53
55 4 509.05784180022096 251.35719481416615 37.0432425 0.6657548451664544 54
56 4 512.1640016860933 251.27826678185207 37.0902675 0.8829312301440668 55
57 4 515.2471667908978 251.66047733203445 37.202715 0.8829312301440668 56
58 4 518.3297104151329 252.0420664016474 37.3151625 0.9974700990848995 57
59 4 521.2798786780853 253.0140620121925 37.4042625 1.1646608018654898 58
60 4 524.1890292234573 253.89594294017428 38.260777499999996 0.7885034724290907 59
61 4 527.1012871716762 254.97918357264237 38.31729 0.7024470579839626 60
62 4 530.109253127583 255.73738986731314 38.08150499999999 1.0652052663440494 61
63 4 533.0643932350906 256.63915817351574 37.639222499999995 1.1340155949882653 62
64 4 535.8554624722761 257.9486177332463 37.123845 0.7934255985387564 63
65 4 538.6726338933764 259.2313536284925 36.765299999999996 0.7934255985387564 64
66 4 541.4904267950462 260.51408952373873 36.4066725 0.7497790181496371 65
67 4 544.4337587717353 261.50535103193533 36.5413125 1.106943901385104 66
68 4 547.5231386822337 261.7607795459596 36.822555 0.8340952870004389 67
69 4 550.6087897093158 261.39659193228994 36.8818725 0.8340952870004389 68
70 4 553.694440736398 261.0330257991896 36.94119 0.8340952870004389 69
71 4 556.7807132440495 260.66945966608927 37.00059 0.9564088778644936 70
72 4 559.8340472815227 260.5743731389707 36.2472 0.9564088778644936 71
73 4 562.838284354013 261.08523016701935 35.4407625 0.7758812020645312 72
74 4 565.8512221544752 261.79620393841554 35.08007249999999 0.7758812020645312 73
75 4 568.8641599549372 262.5071777098117 34.719300000000004 0.8537402877992437 74
76 4 571.8248933875694 263.40397417145914 34.33551 1.0865904127371806 75
77 4 574.5817811934378 264.8023054526142 33.910305 1.0865904127371806 76
78 4 577.3380475187367 266.2006367337692 33.485099999999996 1.191937584056554 77
79 4 580.0048206420418 267.64682201876826 32.5917075 1.1302307783206058 78
80 4 582.3533957138128 269.644260568827 32.0750925 1.0488603273687707 79
81 4 585.0214117982566 271.14575762450283 31.367655 0.8839815323063566 80
82 4 587.6906708438393 272.37504619078044 30.0279375 1.0133613572445148 81
83 4 590.2791374153995 273.81812407293245 28.7876325 1.0358154502170176 82
84 4 592.799862604895 275.51041566341473 27.910244999999996 0.7271384810063136 83
85 4 595.159002846346 277.4972890437937 27.408067499999998 0.9035084517969749 84
86 4 597.6101222120684 279.300825656199 26.5728375 0.6867733180236382 85
87 4 602.3619626457179 281.04532161451107 23.414655 0.6867733180236382 86
88 3 339.5272646758312 287.0699542542964 36.0393 1.1962382295968175 1
89 3 348.8563095031282 277.0262067721868 42.59623499999999 2.374714544520119 88
90 3 352.5634410996126 273.0829125593296 44.305965 1.9180195480948838 89
91 3 357.3165244944008 269.3422210120975 46.0811175 1.5671626926388498 90
92 3 361.04602939138374 266.72889521776113 47.40153 1.6250784669014446 91
93 3 364.0291361245145 264.638234582292 48.4577775 1.6250784669014446 92
94 3 339.5272646758312 287.0699542542964 36.0393 1.1962382295968175 1
95 3 342.8969323231301 292.96345449393783 42.758925 1.2781182946155625 94
96 3 347.4132316209762 296.951495307792 44.78364 1.2781182946155625 95
97 3 349.65553351537943 298.9812508474597 45.7275225 1.4552402568952005 96
98 3 353.21102385292966 301.1259802924668 49.3581825 1.0580458101845358 97
99 3 339.5272646758312 287.0699542542964 36.0393 1.1962382295968175 1
100 3 335.9400788292415 280.20259396240164 38.0609625 0.9886388601936937 99
101 3 334.03275496174604 274.5483637419801 35.757397499999996 0.9886388601936937 100
102 3 333.0787822877135 271.7212486317693 34.60561499999999 0.9886388601936937 101
103 3 332.4063403116203 268.9581460202069 32.94126 0.8158921211226474 102
104 3 331.58722892114815 264.6376131017226 30.912502500000002 1.7394246768657626 103
105 3 331.45050319587966 260.8900852682271 27.4037775 1.999346495406861 104
106 3 331.54683268413703 258.93987924144284 24.19527 2.082307936616366 105
107 3 330.4225743340884 256.1345159511612 20.2109325 1.6457302662226811 106
108 3 327.939137978757 252.38201627311045 18.6188475 1.252979405583242 107
109 3 325.8242396010812 250.22112833329882 17.66754 1.2578083096074975 108
110 3 322.4750808125725 247.27096007034643 15.9036075 1.6314362131264295 109
111 3 319.68836193937295 243.74530080012752 14.343449999999999 1.4358127742956865 110
112 3 317.95380967017127 241.27242961447598 13.3771275 1.2693243445585207 111
113 3 315.9632074063759 238.9654937408549 12.565657499999999 1.1864499106287323 112
114 3 313.74017140962405 236.8574316494425 11.874225 1.29399712316379 113
115 3 311.33690604774563 234.92276263689334 11.3875575 1.3464500832213386 114
116 3 308.6110922703474 233.50019361353162 10.7904225 1.3464500832213386 115
117 3 305.88527849294917 232.07700310960047 10.193287499999999 1.251624577941945 116
118 3 303.4235939575469 230.2765739000422 9.404835 1.5109311307193352 117
119 3 301.99232420621354 227.96093729844944 7.415570249999999 1.3948199159379149 118
120 3 300.4293005741669 225.446426914648 6.163608 1.2931394799780147 119
121 3 298.59468993329153 223.18050875860743 4.73618475 1.5423966919481706 120
122 3 297.40455464288624 220.60322883729634 3.0570127499999997 0.9350548054998326 121
123 3 296.3548739611659 216.93214311383733 1.5794955 0.9350548054998326 122
124 3 339.5272646758312 287.0699542542964 36.0393 1.1962382295968175 1
125 3 332.1223236914035 281.916637372813 35.43705 1.052247396472013 124
126 3 327.39472099996067 280.5257638584908 34.5571875 1.052247396472013 125
127 3 324.44020237302243 279.6569340224665 34.0072425 1.052247396472013 126
128 3 321.3943261023821 279.1255681356276 33.59697 1.117223190003017 127
129 3 318.3484498317417 278.59420224878863 33.1866975 0.985686827489033 128
130 3 315.43308448067575 277.98452981020506 32.010495 1.1171796863631587 129
131 3 312.59105383679935 276.98643201574504 30.997807499999997 1.4091388282569424 130
132 3 310.2455861678753 274.98153569885346 30.5080875 1.463387867160064 131
133 3 308.3413697032268 272.5503037113519 30.0526875 1.463387867160064 132
134 3 306.21217727245477 270.28811443872775 29.9691975 1.0726816775939585 133
135 3 305.059952296783 267.4181171692282 29.5647 1.0726816775939585 134
136 3 303.9083488016807 264.54811989972865 29.1602025 1.250201387438014 135
137 3 302.48764422002716 261.7868817298745 29.011619999999997 1.3472766523786437 136
138 3 300.7046164664121 259.24999804557456 28.736235 1.3472766523786437 137
139 3 298.9222101933665 256.7131143612746 28.4609325 1.391532283725777 138
140 3 296.6743149738386 254.57957156651676 28.16715 1.391532283725777 139
141 3 294.4257982737413 252.44540729118944 27.873285 1.3888972061115117 140
142 3 292.0809520853866 250.44237541600603 28.373482499999998 1.2395678548955416 141
143 3 289.7068963102701 248.4387220602532 28.473719999999997 1.2742153966397165 142
144 3 286.9829469745801 246.94406129084084 28.5581175 1.1787994848193908 143
145 3 284.0992771325537 245.7924577957385 28.713465 1.1787994848193908 144
146 3 281.2162287710967 244.64023282006676 28.868895000000002 1.1557860593344258 145
147 3 278.47674242117165 243.4382893988428 29.985449999999997 1.1617895616348515 146
148 3 275.6887805868332 242.2145941576898 30.8121825 1.1093303867716084 147
149 3 272.7578782215322 241.34203543824907 31.543215 1.1088642763445569 148
150 3 269.8269758562313 240.37003982770395 32.0072775 0.9250613979438447 149
151 3 267.0632517640995 238.95927893516088 32.21724 0.9723809284981311 150
152 3 264.07330874470534 238.12152312760665 32.3844675 0.9723809284981311 151
153 3 261.0833657253112 237.28376732005242 32.551695 0.9723809284981311 152
154 3 258.0940441864864 236.44663299306762 32.719004999999996 0.9723809284981311 153
155 3 255.10410116709224 235.6088771855134 32.8862325 0.8726581563318478 154
156 3 252.52806420691996 233.87618935801999 33.05709 1.1773079314528254 155
157 3 250.09372481657138 231.94649219002602 33.1619475 1.1963749553220862 156
158 3 248.08758553854096 229.5736793760483 33.18579 1.0591769048208477 157
159 3 245.78189262605866 227.5010416770918 33.468847499999995 0.8157056769518266 158
160 3 243.2375511749259 225.71739244290737 33.510757500000004 0.966806247790593 159
161 3 240.56456324592688 224.13323847150107 33.539880000000004 0.6662209555935061 160
162 3 237.50439292219022 223.5931718566905 33.472312499999994 1.0590588235126615 161
163 3 234.4467085207312 223.05372672244937 33.321915 1.1289878171818013 162
164 3 231.51767059713848 222.02517638008868 33.142725 1.2167284439700092 163
165 3 228.8086367951141 220.5093852713166 32.9499225 0.9098537684105719 164
166 3 226.51102313003403 218.41996759698628 33.0754875 0.9098537684105719 165
167 3 223.9716535234565 216.63693984337127 33.300135 0.929076162422183 166
168 3 221.2259523678374 215.19199751951106 33.5247825 0.929076162422183 167
169 3 218.4802512122183 213.74643371508142 33.7493475 0.8230888661163253 168
170 3 215.50149484307337 212.86330982596087 33.6688275 0.7404754540256857 169
171 3 212.42330158282408 212.44008155819793 33.6376425 0.8511238546020603 170
172 3 209.3544305311158 212.0156103292962 33.96566249999999 0.9111837368290927 171
173 3 206.2905313239628 211.5109681069416 34.11111 1.150248667461052 172
174 3 203.33539121645512 210.55202358835393 34.1677875 0.7999822185459501 173
175 3 200.50268278111972 209.30346912442482 33.8054475 0.8730683335076533 174
176 3 197.48042277211664 208.6266767843458 33.47156999999999 0.5717907119562523 175
177 3 194.58432331870222 207.50117547315836 33.3926175 0.5717907119562523 176
178 3 191.6888453458572 206.3756741619709 33.3137475 0.8396388936795068 177
179 3 186.58151802650957 204.1619603737601 32.5859325 0.8396388936795068 178
180 3 339.5272646758312 287.0699542542964 36.0393 1.1962382295968175 1
181 3 326.9354468591724 291.5427499122843 32.723625 1.77373661910246 180
182 3 322.27309962751684 291.3072087764809 30.4927425 1.6026305887346357 181
183 3 317.9314363696728 289.9530026157534 29.2128375 1.6875434789320636 182
184 3 313.53073245773555 288.671509681646 28.2045225 1.1815526437418427 183
185 3 310.8620948927223 287.3831804612751 26.962237499999997 1.1953681567996544 184
186 3 308.51476278209003 285.6032601105071 25.649414999999998 1.422053194489121 185
187 3 305.6056122367182 282.3467019268394 23.5535025 1.9019169865416716 186
188 3 301.58090406926925 278.8775973884361 19.4261925 2.1678112333547257 187
189 3 297.8644502642439 275.45572537330736 14.919134999999999 1.762326235848235 188
190 3 296.5643129130544 270.3875513298321 10.59234 2.208325551674058 189
191 3 296.1765090377474 266.62200055982396 7.0132425 1.82637602333083 190
192 3 294.43512048228234 263.90675195210554 2.8962862499999997 1.82637602333083 191
193 3 339.5272646758312 287.0699542542964 36.0393 1.1962382295968175 1
194 3 333.5654015735555 296.90737018736445 38.1424725 1.5851296959002685 193
195 3 330.9626409488989 302.54357747127335 38.523375 1.5851296959002685 194
196 3 329.66001767543185 305.36447777579014 38.5511775 1.1272041679476168 195
197 3 327.76698786103265 307.8274052723312 38.671215 1.1272041679476168 196
198 3 325.8745795272028 310.29033276887225 38.791335 0.8558222477067412 197
199 3 324.31093441458677 312.9757503092593 38.786385 0.9523941133861551 198
200 3 323.1419294635412 315.84512609818944 38.4741225 0.9523941133861551 199
201 3 321.9729245124955 318.71450188711964 38.16186 1.1455502743563708 200
202 3 320.8853335160416 321.60811541825643 37.745482499999994 1.5693503042431458 201
203 3 319.00411183246104 325.79503001431937 37.06312499999999 1.9686764293068604 202
204 3 317.22729888454006 329.88312919984725 38.1896625 1.0551932143709795 203
205 3 315.781113599541 332.50764164443285 39.280065 1.0440376381502092 204
206 3 314.220575889772 335.19057326254233 39.482437499999996 1.0255610208218806 205
207 3 313.00495989602126 338.0413046343904 39.7868625 1.5861613536454764 206
208 3 311.38289560988136 340.67451780694773 40.18509 1.0485744463068456 207
209 3 310.3182993944954 343.5911261191524 40.363125 1.1692659728847605 208
210 3 309.2213861895004 346.4903329754139 40.6463475 0.9098537684105719 209
211 3 307.71616025040817 349.1875586466196 41.0944875 0.8452260039984331 210
212 3 306.3457955948762 351.8978354097828 41.9681625 0.8423671933791828 211
213 3 304.46022354730985 354.30420817450823 42.7070325 0.5843502127833021 212
214 3 302.0762240830829 356.2488208761678 43.29071999999999 0.7845570708133864 213
215 3 299.84883772234525 358.39541476288315 43.6831725 0.7845570708133864 214
216 3 297.6214513616076 360.5413871690291 44.0755425 0.7845570708133864 215
217 3 295.3934435203006 362.68735957517504 44.467994999999995 0.7845570708133864 216
218 3 293.16605715956297 364.8339534618903 44.8604475 1.30302102103151 217
219 3 291.47190112737246 367.4267703974365 45.1912725 0.7314764153807412 218
220 3 290.30476061803506 370.2886884195338 45.621674999999996 1.00484085863801 219
221 3 288.97168479666726 373.074785812164 46.07097 0.7273808584283805 220
222 3 287.14266748091643 375.5358488669969 46.73889 0.8883691851263364 221
223 3 285.2546095110725 377.9148764866687 47.611079999999994 0.7198982323727775 222
224 3 282.9197070118283 379.93406685665656 48.08817749999999 0.7198982323727775 223
225 3 280.5854259931534 381.95325722664444 48.56527499999999 0.6174571041959289 224
226 3 278.43137433960527 384.1924517182007 48.59448 0.6174571041959289 225
227 3 276.2767012054877 386.431646209757 48.6236025 0.6676006424575792 226
228 3 273.86224919336 388.3868240810964 48.71946749999999 0.7686471682366891 227
229 3 271.8579743570378 390.7615013367824 48.7136925 0.7686471682366891 228
230 3 269.85369952071557 393.1355571118989 48.7079175 0.7686471682366891 229
231 3 267.84942468439334 395.51023436758487 48.702059999999996 0.7686471682366891 230
232 3 265.8445283675017 397.8849116232708 48.696284999999996 1.0057917239091954 231
233 3 263.87940680705185 400.27947625717763 48.373709999999996 0.8001438034939946 232
234 3 262.82475428077623 403.19981345279876 48.2059875 0.8001438034939946 233
235 3 261.7701017545007 406.1201506484199 48.03834749999999 0.8001438034939946 234
236 3 260.0622731497833 410.8508607427097 47.766592499999994 0.8001438034939946 235
237 4 502.84925091189257 251.4877057337406 37.212037499999994 1.1509447256987824 53
238 4 503.8846375405167 252.2042728302614 36.924854999999994 1.3991640651180366 237
239 4 506.92740640831005 254.97048284467076 39.6268125 1.2300840614064634 238
240 4 508.67314532776095 257.2780401988613 41.13021 0.929915161190876 239
241 4 510.2790511190964 259.3450845726931 43.352595 0.929915161190876 240
242 4 511.8855783910011 261.41275042709435 45.574980000000004 0.7669753855049971 241
243 4 513.7705289579981 263.48663108718966 47.35632 0.8953608415321116 242
244 4 516.3372437096293 265.29327510244195 49.35315 0.8953608415321116 243
245 4 414.7344928209043 252.0433093627862 30.1678575 1.1535549440902717 27
246 4 416.7275810069773 250.46909908049034 29.8797675 1.4561103296923639 245
247 4 418.51247320230055 247.9937419725612 29.1024525 1.4561103296923639 246
248 4 420.51923396090035 245.62403656143047 28.9580775 1.4452282049221306 247
249 4 423.0554961646309 243.83790140496848 28.716187499999997 1.1548103348404644 248
250 4 425.5923798489308 242.0523877290758 28.474215 1.1548103348404644 249
251 4 428.1168339218427 240.27433182001602 28.01205 1.2787646344077408 250
252 4 430.58286882123076 238.41672639807274 27.545512499999997 0.9554953014274723 251
253 4 432.641212467091 236.11414088843745 27.085575000000002 1.2691627596104762 252
254 4 435.0680940906068 234.17512151190246 27.149759999999997 1.4166587431467097 253
255 4 437.7740204897841 232.64690079174235 27.191917499999995 1.3273022668780556 254
256 4 440.4867831752249 231.1926362593411 26.627204999999996 1.3273022668780556 255
257 4 443.1995458606657 229.73837172693987 26.062575 1.1282171812757424 256
258 4 445.90795818212064 228.21450137076556 26.07 1.5872054410020722 257
259 4 448.52998470442867 226.55079788647578 25.91787 1.2422526509553593 258
260 4 450.93760043029295 224.60867110709378 25.522199999999998 1.2908213574541443 259
261 4 452.9157730827003 222.22715756514438 25.1665425 1.2908213574541443 260
262 4 454.8939457351076 219.8462655037644 24.810885 1.1501554453756415 261
263 4 457.32890660602555 217.96815122303084 24.21639 1.0698477261974841 262
264 4 461.37847399625053 215.88805575724157 22.943745 1.566864381965537 263
265 4 464.9109695527329 213.15229829073292 21.270975 1.577131240972062 264
266 4 466.5970463375212 210.73846775917463 19.95345 1.3938566210553414 265
267 4 467.7281409738332 207.91570301294962 19.10436 1.1276329895405044 266
268 4 468.9331917979042 205.08548049989184 18.520094999999998 1.23020214271465 267
269 4 470.63977744148275 202.55419014071654 17.7499575 1.418168940930357 268
270 4 473.1312930442163 198.67988027106296 16.8241425 1.5639869269292044 269
271 4 475.5339369255254 194.70924091315206 16.807064999999998 1.54275093587273 270
272 4 476.7414736718739 191.9734834466434 17.9278275 1.54275093587273 271
273 4 477.9483889376531 189.23710449956536 19.04859 1.5419616555495892 272
274 4 479.67237603717484 186.79965770636977 20.1906375 1.2029999381919139 273
275 4 482.05761846254063 184.973747793466 21.2458125 1.2029999381919139 274
276 4 485.50310673930665 182.11058681022988 22.9147875 1.8416022972811845 275
277 4 487.8069352100807 178.29842499751652 24.378832499999998 1.1578928784646996 276
278 4 488.39982767329053 175.2655998188336 24.817732499999998 1.1825407978471922 277
279 4 488.91006322076976 172.25390497951034 25.5734325 1.0311419163351128 278
280 4 489.69934354391063 169.50447494047486 27.184245 0.798894627549496 279
281 4 490.81863004940396 166.80724926926916 28.595985 0.8074151261560008 280
282 4 492.5034638730535 164.21816121713942 29.039339999999996 1.393726110135767 281
283 4 495.89612630142034 161.18471455788708 28.145039999999998 1.6535671362028432 282
284 4 498.9047137378966 156.43473856594576 25.13676 1.6969961983926718 283
285 4 499.9742817978378 152.54178427921016 22.093335 1.430107582668574 284
286 4 500.5242921017588 149.9116785094999 20.021594999999998 1.2391949665539004 285
287 4 501.59821052568583 147.46925987174907 17.90679 1.3760947063818256 286
288 4 503.5248002908328 144.44140653762136 13.9744275 1.6444810902781823 287
289 4 505.8957486631024 142.2295571911188 9.59343 1.8485442352414074 288
290 4 507.89380869373053 140.623029919214 7.262351249999999 1.1695083503068273 289
291 4 508.8658043042757 138.40310132530922 4.67993625 1.189669179978236 290
292 4 509.0988595178015 135.623218738373 2.8638224999999995 1.189669179978236 291
293 4 509.3312932507579 132.8427146708674 1.047717 1.189669179978236 292
294 4 390.20279030488973 264.9185223190924 30.5438925 1.4527294753948157 18
295 4 393.39720043161725 262.26480028774483 26.537527499999996 1.554422340966104 294
296 4 397.74756441743295 259.7788780101359 21.9312225 1.4106925296804482 295
297 4 400.2334866950419 259.15739744073363 20.3500275 1.3896740568232644 296
298 4 402.0979284032486 257.9144363019292 19.59375 1.3896740568232644 297
299 4 404.58385068085755 255.4285140243202 15.1249725 1.242961138804478 298
300 4 407.0697729584665 254.80703345491796 13.2 1.242961138804478 299
301 4 410.1771758054777 253.56407231611348 10.3812225 1.242961138804478 300
302 4 412.66309808308665 251.07815003850453 7.768752749999999 1.242961138804478 301
303 4 415.1490203606956 247.3492666220911 5.500002749999999 1.242961138804478 302
304 4 415.1490203606956 246.10630548328663 4.125 1.242961138804478 303
305 4 416.3919814995001 244.2418637750799 3.5062499999999996 1.242961138804478 304
306 4 383.4249232149889 268.5784213923022 31.508235 1.6225801150124475 16
307 4 386.49006538328075 269.71075898975306 30.110024999999997 1.4460423444680475 306
308 4 388.84361229960706 271.53542594151804 28.932007499999997 1.4460423444680475 307
309 4 390.70432512439737 273.87592176588686 27.806789999999996 1.191887865611002 308
310 4 392.47305882491617 276.2592997495444 26.5863675 1.1192554314649623 309
311 4 394.7420843838037 278.1355495885698 25.2673575 1.0434783056377472 310
312 4 397.15405047365374 280.03106532524663 24.6098325 1.1993207732210527 311
313 4 399.57098840805907 281.89115666946753 23.821875 1.3840620872815623 312
314 4 402.2253319199761 285.5448409369833 22.329449999999998 1.6436731655379595 313
315 4 405.06487664157487 288.4309967012873 19.405402499999997 1.4224820160820086 314
316 4 408.49109902068943 290.70250818245245 16.493565 1.6470105161956494 315
317 4 411.2958408304017 293.69618008526305 13.681057500000001 1.7814181189402718 316
318 4 412.46298133973914 296.09447360258633 11.564684999999999 2.0861673309523536 317
319 4 413.213729867577 298.85384733073226 9.949995 1.438112252402475 318
320 4 414.7786179413319 301.27202822627635 8.40246 1.438112252402475 319
321 4 416.34350601508675 303.6908306023899 6.854924999999999 1.1632624705843349 320
322 4 417.47460065139876 306.37127629822174 5.406852 1.2008744746445583 321
323 4 418.534846502799 309.1082767258692 4.05214425 1.1684766925616195 322
324 4 420.22030180701785 311.7178736367892 4.14842175 0.9908761902435417 323
325 4 360.1834143610534 276.06291188961336 36.73238249999999 1.6482037588889018 9
326 4 360.7502046403483 272.7336404793256 34.6269825 1.0347962220831979 325
327 4 359.20520394481423 270.1134783987257 33.78606 1.0347962220831979 326
328 4 357.84540445896215 267.7276144927905 31.855642500000002 0.7931770063109955 327
329 4 356.1444121405082 266.1167368568999 29.145352499999998 1.2778697023878016 328
330 4 353.6553824600523 264.56552135567193 27.783195 1.2044977063641733 329
331 4 350.1552038931789 261.9366585471004 25.665997499999996 1.6587254249288816 330
332 4 347.6823327075274 258.51230060969414 23.276549999999997 1.7602877795805956 331
333 4 345.9925270393226 256.488138395151 21.09294 1.6934972627869371 332
334 4 343.1498749148768 255.7367683867437 19.7596575 1.4100648343053517 333
335 4 340.2140007050206 255.65286850987442 18.412184999999997 1.3906994997627782 334
336 4 337.1637740703945 256.0773397387761 17.863889999999998 1.0218134929883853 335
337 4 334.28321163121507 257.152501123842 17.263702499999997 1.2120859841165748 336
338 4 331.64440513353316 258.697501819376 16.5319275 1.134127461490758 337
339 4 328.7893233976993 259.60610641184206 15.438802499999998 1.6360351693400061 338
340 4 325.97401641830714 259.04615241881066 13.858844999999999 1.100008178230575 339
341 4 323.5931243569272 257.429059977226 12.302565 1.0051578137284052 340
342 4 323.4073016666759 252.92829769361498 10.86492 1.6008096506662872 341
343 4 322.3955312996891 248.8190681687274 8.436945 1.0453054585117898 342
344 4 321.667777552919 245.94285609353386 7.209147 0.9066469286724562 343
345 4 320.92324383077516 243.19031865165132 5.57108475 0.6769849990555529 344
346 4 320.6703012390284 241.11270910813963 2.5215877499999997 0.6769849990555529 345
347 4 353.450915352719 279.81292564538643 37.9251675 1.4227119638926873 7
348 4 355.36756142875544 278.2691679109913 36.4467675 1.0975968336212942 347
349 4 361.30021494426927 279.8265982179133 37.777575 1.0975968336212942 348
350 4 364.34671269547897 280.419490681123 37.9804425 0.828837561383296 349
351 4 367.25399879914266 281.5157824055486 38.045452499999996 0.9674525875827713 350
352 4 369.89094085511636 283.1589770310481 38.03976 0.8752559451119492 351
353 4 372.78268994454504 284.29504351191537 37.976234999999996 0.6411442146181258 352
354 4 375.43641197589255 285.9115144729306 37.948845 1.0082279277412523 353
355 4 378.3486699241114 286.99661954710695 37.917247499999995 0.8265815869163659 354
356 4 381.2951093036475 287.9773158856237 38.050155 1.0554790954329043 355
357 4 384.1315466223993 289.2476221694818 38.06945999999999 1.043416157580807 356
358 4 387.0829578464905 290.1580912036561 38.51496 1.086142946727211 357
359 4 390.0001876392646 291.1723474929206 38.96953499999999 1.0014351451176857 358
360 4 392.8366249580164 292.42711676254373 39.227925 0.8696999088214932 359
361 4 395.388424175982 294.2002008270483 39.235679999999995 0.8532306737323339 360
362 4 398.16644232121 295.5885884190929 39.3591 1.047580077395802 361
363 4 400.6685230936235 297.38218134238775 39.9243075 1.047580077395802 362
364 4 403.16998238546745 299.1757742656826 40.4894325 1.047580077395802 363
365 4 405.67206315788087 300.96936718897746 41.0545575 1.047580077395802 364
366 4 408.1735224497249 302.76233863170296 41.619682499999996 1.0994053420782548 365
367 4 410.5662226419235 304.5292078905135 42.813044999999995 1.0994053420782548 366
368 4 412.9595443146915 306.29607714932405 44.006407499999995 0.9488703185576445 367
369 4 415.8929326022701 307.28174533239604 44.384009999999996 0.8573510899074707 368
370 4 418.71134698450925 308.51600574322885 44.9614275 0.9438363259454863 369
371 4 421.29235578923675 310.21140473655817 45.421034999999996 0.8386818136026275 370
372 4 424.04489323111926 311.6321093182117 45.7413 0.9828528760925588 371
373 4 426.8925172001203 312.8638838067669 45.982612499999995 0.9828528760925588 372
374 4 429.739519688552 314.0950368147528 46.223842499999996 0.8349591449919079 373
375 4 432.4305305540637 315.58907610359574 46.7876475 0.9754510425109783 374
376 4 435.3570825553788 316.54491321933637 47.35145249999999 0.9754510425109783 375
377 4 438.2830130761246 317.50075033507704 47.915175 0.9644570512382526 376
378 4 441.4643721108946 318.829475792459 48.54663 0.9644570512382526 377
379 3 348.8563095031282 277.0262067721868 42.59623499999999 2.374714544520119 89
380 3 348.15776534312005 275.78759599736816 43.671375 1.4628161050362138 379
381 3 346.6730482628181 274.9411394618423 47.1168225 1.4628161050362138 380
382 3 343.8074013573044 273.7423034434654 47.2272075 0.8473141787116245 381
383 3 340.8410745995475 273.1046643792587 48.11664 0.8218148309490506 382
384 3 337.0021891223499 272.51425783832656 49.2550575 0.8218148309490506 383
385 3 349.65553351537943 298.9812508474597 45.7275225 1.4552402568952005 97
386 3 350.51504114286274 303.90399843769484 48.1249725 1.242961138804478 385
387 3 351.136521712265 308.87584299291274 48.709402499999996 1.242961138804478 386
388 3 350.87736431482426 311.81855348903235 49.293749999999996 1.242961138804478 387
389 3 308.3413697032268 272.5503037113519 30.0526875 1.463387867160064 133
390 3 304.67774174660065 269.7300248874045 30.051697499999996 1.2496731289540222 389
391 3 301.76424083724294 268.65113461892224 30.131887499999998 1.2496731289540222 390
392 3 298.69847718838173 268.18751011414815 30.41082 0.7146342919499405 391
393 3 295.7812473956076 267.12104945705397 30.2914425 0.9339734293090728 392
394 3 293.13436165052343 265.49774220977525 30.123637499999997 0.934333888039326 393
395 3 290.48809738600875 263.871949040219 30.003435 1.1484090849756212 394
396 3 288.1488445227787 261.85959495649456 29.518087499999996 1.082842884903685 395
397 3 285.64552078922645 260.1293930512788 28.68162 1.204926527957061 396
398 3 282.77987388371275 259.0144569097711 28.084072499999998 1.011540419176166 397
399 3 279.7787442140693 258.37433192328683 27.434549999999998 0.8050162111581082 398
400 3 276.71422352634687 257.87652598719563 27.267075 0.7577463990493739 399
401 3 273.7528686131452 256.93622588569 27.2125425 1.1298889640074345 400
402 3 270.960556414821 255.57269751642156 27.18111 0.8155938104493343 401
403 3 268.34847358162335 253.95311915255928 26.575972499999995 0.9271557874627301 402
404 3 267.6176124320063 253.19553433845795 25.05888 0.9271557874627301 403
405 3 297.8644502642439 275.45572537330736 14.919134999999999 1.762326235848235 189
406 3 295.6389283452145 274.8783699243327 17.100022499999998 1.9523563495543574 405
407 3 291.7055778214677 270.14020206321004 16.544137499999998 1.7102896677721855 406
408 3 289.11897569161556 268.62441095443796 15.461654999999999 1.8704327808957544 407
409 3 286.404970045036 267.1440442381218 15.04569 1.0090047784530052 408
410 3 283.6909643984564 265.6630560412363 14.6296425 1.0090047784530052 409
411 3 280.8514196768576 264.4026934464885 14.51934 1.1712236366783775 410
412 3 277.9764505628028 263.3685497790032 13.767764999999997 1.100039252259045 411
413 3 275.4122217334492 261.6650715382717 13.20627 1.1681038042199783 412
414 3 273.2277175320003 259.4874036230862 12.7068975 1.089474082579207 413
415 3 271.1612946387379 257.197247724839 12.2074425 1.2310846451232011 414
416 3 269.1346465019172 254.87974668153805 11.650155 1.2310846451232011 415
417 3 267.10737688452707 252.56224563823707 11.092867499999999 1.2310846451232011 416
418 3 265.08072874770636 250.24474459493612 10.535662499999999 1.2159640228696447 417
419 3 263.21193667551387 247.77249488985402 10.230412499999998 1.2074248798460578 418
420 3 262.32819130582385 244.7974674041255 10.023254999999999 1.4837662150307633 419
421 3 261.13805601541856 241.92747013462596 10.0733325 1.0558395541631578 420
422 3 259.5122628458623 239.28058438954184 9.9690525 1.029022667593451 421
423 3 258.3152912691936 236.4155589645975 9.797039999999999 1.3161218314345093 422
424 3 256.7286513755097 233.7469213995843 9.624945 1.2829596282512061 423
425 3 254.8169771440284 231.29953091727828 9.4823025 1.1035941211160258 424
426 3 252.93948434386425 228.82603825105735 9.3346275 1.1551024307080833 425
427 3 251.58465670256737 226.0306186498861 9.22218 1.1551024307080833 426
428 3 250.2304505418399 223.2358205292842 9.109649999999998 1.0493637266299864 427
429 3 249.06393151307188 220.35525809010485 9.12582 1.181080318509097 428
430 3 248.1497335954812 217.38706689063974 8.986889999999999 1.0849621336453468 429
431 3 247.25355861440315 214.4337912248403 8.509545 1.1856295562771213 430
432 3 245.81855997965337 211.68560414694363 8.23491075 1.3090058789148538 431
433 3 244.11818914176885 209.0996234976609 8.6097 1.070121177648021 432
434 3 242.91624572054494 206.28742392111576 9.339329999999999 1.070121177648021 433
435 3 241.714302299321 203.47522434457065 10.0690425 0.8202362703027689 434
436 3 239.9959085249238 200.9066451512312 10.5033225 1.1797938537304344 435
437 3 317.9314363696728 289.9530026157534 29.2128375 1.6875434789320636 183
438 3 320.01277479660087 291.5993046440999 30.457679999999996 0.9764640558391039 437
439 3 314.28023802443465 293.9764678220635 30.017294999999997 0.9764640558391039 438
440 3 311.76199875721676 295.76446742023376 29.559749999999998 0.9318541805674111 439
441 3 309.22822247576386 297.5630321880838 29.506042499999996 1.103637624755884 440
442 3 306.5011657372268 298.9737930806269 28.870214999999998 1.085869495276674 441
443 3 303.60755220609 300.10550919750835 28.8272325 1.0084889495804013 442
444 3 300.93518575766035 301.69152761062287 28.82649 1.0084889495804013 443
445 3 298.2634407898001 303.2781675043068 28.8257475 1.3482150880384411 444
446 3 294.60229875545156 306.054942688396 28.6548075 1.6430889738027212 445
447 3 291.83173837705635 309.74591579007586 28.039687499999996 1.3972623345756656 446
448 3 290.842341310568 312.5475501969412 26.8335375 1.510819264216843 447
449 3 289.7622080809469 315.3790156711378 25.921335 1.4691614216498108 448
450 3 288.14014379480705 317.9687252038369 25.171739999999996 1.1754869933844767 449
451 3 286.6740711315872 320.7069685926232 25.038915 1.4165406618385232 450
452 3 285.009746166728 323.30413589215516 24.541769999999996 1.3081606653404667 451
453 3 283.8805159721241 326.1747546422241 24.043139999999998 1.0639623052052452 452
454 3 283.0458675674169 329.1367310359951 23.47356 1.0639623052052452 453
455 3 282.2112191627097 332.09932891033566 22.9040625 0.9627479796723964 454
456 3 280.7637909165719 334.80463382894357 22.252724999999998 1.0913385242874136 455
457 3 278.8247715400369 337.18552589032356 21.618795 0.9884710604399551 456
458 3 276.37054477146745 339.0891208744026 21.503212499999997 1.1979473011626738 457
459 3 274.21338571507226 341.30532058489104 21.0986325 1.1979473011626738 458
460 3 272.05622665867713 343.52152029537933 20.694135 0.9657621604339973 459
461 3 270.1414450243488 345.95958856914433 20.4147075 0.9447934060223657 460
462 3 268.14773535770644 348.2907621849722 19.756275 1.2561986749327456 461
463 3 266.29323733861014 350.6008054614403 18.5092875 1.114743482531102 462
464 3 264.5791939281988 353.02955152666425 17.3082525 1.114743482531102 463
465 3 262.864529037218 355.45829759188814 16.1072175 1.1878047382700292 464
466 3 261.19896111122 357.4377132054343 15.647939999999998 1.1878047382700292 465
467 3 322.27309962751684 291.3072087764809 30.4927425 1.6026305887346357 182
468 3 324.54274666697376 292.64463496183447 29.341537499999998 1.5651863844281506 467
469 3 328.6905079871644 296.48600636130976 25.922324999999997 1.4926533871732155 468
470 3 331.7805093782323 299.4541975607748 23.4995475 1.5766899897677862 469
471 3 334.9214721759912 304.1153018312916 20.0673 1.5977457514591342 470
472 3 338.56334831268833 307.90819774635344 16.30497 1.8156057650630888 471
473 3 341.95787518276336 309.2164143449452 12.4529625 1.4602680347016648 472
474 3 344.0317558428586 310.7918675883799 10.20261 1.4292064358429408 473
475 3 345.8924686676489 312.78184837160586 8.218773749999999 1.680471030052266 474
476 3 346.9651441304372 315.42376227213475 6.5793254999999995 1.1081868625239084 475
477 3 346.7867792070187 318.225396679 4.8114495 0.9589072297534905 476
478 3 346.3983538511423 320.76165888273056 4.17571275 0.9589072297534905 477
479 3 317.22729888454006 329.88312919984725 38.1896625 1.0551932143709795 204
480 3 318.56472506989365 327.69489611498193 35.9783325 1.8484634427673852 479
481 3 319.6846330559565 333.5983400437338 29.754615 1.7086240998461877 480
482 3 321.7833729388279 337.3825352308241 27.453854999999997 1.3244310266474173 481
483 3 323.7944840614135 339.4259633430186 25.863584999999997 1.3090120937205478 482
484 3 326.2052071901248 341.18351039328815 24.708914999999998 1.4601872422276425 483
485 3 328.22688348239024 343.34874869708557 23.464567499999998 1.3449398854376913 484
486 3 330.08386742376416 345.6389045953328 22.1609025 1.4919262549070147 485
487 3 331.0471623063376 349.8550287781576 19.91583 1.6058871469183034 486
488 3 331.24914349139334 354.2072572056815 17.72463 1.3191919454473566 487
489 3 331.1857524733143 357.2543764374607 16.9234725 1.5037716745598215 488
490 3 331.2143405795068 360.19211508902504 15.579464999999999 1.4249430791368414 489
491 3 331.06891412626675 363.189515875252 14.50746 1.3113426458558064 490
492 3 330.56986522903674 366.14279154105145 13.4084775 1.3822722232416838 491
493 3 330.66060139216944 369.1507574969583 12.382012499999998 1.3822722232416838 492
494 3 330.75133755530214 372.15934493343457 11.3555475 1.3007899057873562 493
495 3 331.49711423858486 374.9392275203707 9.801495 1.4227492527268515 494
496 3 333.72263615761426 376.98638451598174 8.8506 1.0532044765488922 495
497 3 336.5323498118818 378.27471373635257 8.430344999999999 1.0532044765488922 496
498 3 339.34206346614934 379.5636644372928 8.01006525 1.0935696395315677 497
499 3 342.35748718888897 380.2864463395076 7.741569 1.2190092776597157 498
500 3 345.192681546502 381.5424585702695 7.47307275 1.3904571223407114 499
501 3 348.1378779648992 382.4436053959028 6.92647725 1.0151139324502292 500
502 3 351.12844246486276 383.0663289264438 6.171164999999999 1.0151139324502292 501
503 3 354.11962844539573 383.6896739375543 5.415852749999999 0.9879552315673512 502
504 3 356.9747101812296 384.8909958782088 5.089556999999999 0.9319722618755976 503
505 3 359.72973354538976 386.3023782513213 4.7283225 0.9319722618755976 504
506 3 362.3747548487657 387.6565844120488 4.38153375 0.9319722618755976 505
507 3 324.31093441458677 312.9757503092593 38.786385 0.9523941133861551 199
508 3 322.3277899176242 313.2181277313262 38.912445 0.9706283532924168 507
509 3 319.547907330688 314.605272362232 39.0082275 0.9706283532924168 508
510 3 316.65242935784295 315.58348277847114 39.75163499999999 1.0832592768851845 509
511 3 313.9098356050709 316.91904452211656 40.539179999999995 1.09749739673019 510
512 3 311.2797298353606 318.4708815039139 41.3007375 1.427279846077794 511
513 3 308.82550306679116 320.3521031874945 40.890629999999994 1.6868784947228033 512
514 3 306.07483006661687 321.7261967264429 41.48826 0.909344154343662 513
515 3 303.25890160665534 323.03317036389575 41.6563125 0.909344154343662 514
516 3 300.44297314669376 324.3407654819181 41.82436499999999 0.909344154343662 515
517 3 297.6264232061628 325.64773911937095 41.9925 0.9072746240475525 516
518 3 294.6681756958082 326.5867962597378 42.18917999999999 0.9072746240475525 517
519 3 291.7099281854535 327.52585340010455 42.3859425 0.9010536035478361 518
520 3 288.8486316439256 328.5749126012555 43.193205 0.6499816683150257 519
521 3 285.8729826776277 329.25419086361217 43.968869999999995 0.7393567890007616 520
522 3 282.8271064069873 329.56244522603566 44.6736675 0.9292812510100859 521
523 3 279.89123219713116 330.44494763458687 45.34596 0.9292812510100859 522
524 3 276.95473650670556 331.327450043138 46.018335 0.6644808099991799 523
525 3 274.0269415442516 332.26464274179665 45.419797499999994 0.8845905832643708 524
526 3 271.1376783771006 333.32240267091925 44.8389975 0.8125920592991214 525
527 3 268.5038437239739 334.9550321267389 44.5350675 0.8917562542295786 526
528 3 265.8669016680002 336.58890454369737 44.28839249999999 0.8917562542295786 527
529 3 263.2305810925959 338.2227769606559 44.041635 0.8917562542295786 528
530 3 260.59426051719163 339.85664937761436 43.7948775 1.0214468194524378 529
531 3 257.6975395832078 340.9628847911504 43.5204 1.2068406881108198 530
532 3 254.77036610132322 342.00448622546855 43.4620725 0.7789886049115424 531
533 3 251.8438141000081 343.0460876597866 43.5818625 0.7789886049115424 532
534 3 248.91726209869296 344.08706761353545 43.701652499999994 0.7789886049115424 533
535 3 245.99133157794722 345.12804756728417 43.821442499999996 0.9297846502713016 534
536 3 243.23817265549528 346.314453974273 42.7355775 0.8787610955233779 535
537 3 240.92315753447195 348.36969021728623 42.3773625 0.9694537550162465 536
538 3 238.87227165544456 350.691541624573 42.049755 0.9694537550162465 537
539 3 236.82200725698655 353.0133930318598 41.7221475 0.9694537550162465 538
540 3 234.7717428585286 355.3352444391465 41.39453999999999 0.6483409596118037 539
541 3 232.2566109941577 357.1505891823705 41.643195 0.9483855637135107 540
542 3 229.87199004936133 359.13684108218007 41.846475 0.6103728471853127 541
543 3 227.85031375709585 361.4934954013533 42.0090825 0.8107462620079968 542
544 3 225.45139875920322 363.46669620920545 42.110474999999994 0.7815491048574796 543
545 3 223.39616251619003 365.7978698250332 42.081022499999996 0.7815491048574796 544
546 3 221.34092627317682 368.12842196029163 42.05157 1.0762489760623273 545
547 3 219.2900403941494 370.4564881732724 44.7967575 1.0762489760623273 546
548 3 329.66001767543185 305.36447777579014 38.5511775 1.1272041679476168 196
549 3 333.82518045156564 308.31526751931193 41.9643675 1.1612675179565535 548
550 3 336.6218430138757 309.2400306065825 43.2787575 1.1612675179565535 549
551 3 339.51856394785955 309.9087436992593 44.479544999999995 0.8664619950549075 550
552 3 342.4152848818434 310.5774567919361 45.680249999999994 0.8664619950549075 551
553 3 345.48850629753747 311.0243013213363 45.819262499999994 1.215790008310212 552
554 3 348.4144368182832 312.06838867793203 45.904732499999994 1.15413913582551 553
555 3 350.7244800947513 314.14599822144373 45.828419999999994 1.0932588992468666 554
556 3 352.5491470465163 316.6331634601915 45.331275 0.9579687940936932 555
557 3 354.6168129009176 318.9289126835634 44.887094999999995 0.9692362368169558 556
558 3 357.01821382108784 320.8436943178916 45.512445 1.0524462702542214 557
559 3 359.2766742102955 322.96232157898396 45.848549999999996 1.1904460306899887 558
560 3 361.0945048757971 325.4786964044936 46.0368975 1.0672437226116889 559
561 3 362.69916770599366 328.1398762026739 46.0199025 1.1920867393932106 560
562 3 364.1198722876472 330.9036002948057 46.0010925 0.9330847120948276 561
563 3 365.2665039381943 333.79099902024853 46.0664325 0.9991605262336736 562
564 3 366.87551713237673 336.4447210515961 46.275075 0.9703424722304917 563
565 3 368.04825096683874 339.3221760879284 46.349985 0.9402441682543413 564
566 3 368.7343655154588 342.35127238319495 46.22541 0.7733144873129 565
567 3 369.69144559233825 345.307033971272 46.25478 0.6730075234113786 566
568 3 371.00028367149935 348.12544835351116 46.261379999999996 0.6168182221705834 567
569 3 372.7230278098824 350.7114290027939 46.301804999999995 0.8500362636056064 568
570 3 374.85097727951563 352.97610419769563 46.2906675 0.8870951499590618 569
571 3 376.4873356187518 355.6180180982246 46.278209999999994 0.8870951499590618 570
572 3 378.1236939579878 358.25931051818407 46.26567 0.8607878774562651 571
573 3 379.3132077678237 361.1224715014202 45.9885525 0.7704681063050377 572
574 3 381.0651614929686 363.68856477248204 46.0768275 0.7720963853968716 573
575 3 383.12536958053704 366.0141450631852 46.0702275 0.7720963853968716 574
576 3 385.1855776681055 368.3403468344578 46.063627499999996 0.9037943328589001 575
577 3 386.6951539711835 371.03073621940007 45.569534999999995 0.9091949990070054 576
578 3 388.00647797262224 373.8342350679736 45.195562499999994 0.8120451563980474 577
579 3 388.90078851199206 376.8073981119939 45.363614999999996 0.9068209432318889 578
580 3 390.5576557100184 379.42880315373253 45.1038225 0.9068209432318889 579
581 3 392.2139014274754 382.0508296760406 44.8439475 0.6835105450342764 580
582 3 393.64890006222515 384.8070960013395 44.86581 0.6835105450342764 581
583 3 395.083898696975 387.56336232663847 44.887589999999996 0.885746537123459 582
584 3 396.66370230439543 390.0635786573436 43.623442499999996 0.885746537123459 583
585 3 398.5561106382253 392.38978042861623 42.54195 1.7085246629550832 584
586 3 398.39328272904186 395.388424175982 41.482155 1.1466565097699069 585
587 3 397.42625896305196 398.27209401800843 40.6394175 0.8505583072839042 586
588 3 395.5580883714288 400.601403192128 39.49473 0.9061497442169345 587
589 3 393.40714412072765 402.3552213589811 37.6402125 1.2059519708965745 588
590 4 505.8957486631024 142.2295571911188 9.59343 1.8485442352414074 289
591 4 507.6358942574286 143.4750042522009 8.5604475 1.345685662120974 590
592 4 510.4163983249343 143.8913962337004 6.8032305 1.345685662120974 591
593 4 513.3497866125127 143.47873313561732 5.5577197499999995 1.3146986409305783 592
594 4 515.8879132579516 142.41040803681483 3.64736625 1.5208561754126892 593
595 4 517.8946740165513 141.30852298726467 2.3613892499999998 1.5208561754126892 594
596 4 475.5339369255254 194.70924091315206 16.807064999999998 1.54275093587273 271
597 4 477.3952712308851 192.52660115341138 16.1598525 1.2601823653826139 596
598 4 479.7227159632965 190.61616988306892 15.139822499999998 1.2601823653826139 597
599 4 482.25835668645755 188.82009103749644 15.117052499999998 1.2484736714550757 598
600 4 485.07677106869676 187.51187443890475 15.144854999999998 1.0701460368707973 599
601 4 487.8951854509359 186.20303635974363 15.172740000000001 1.0701460368707973 600
602 4 490.53399194861777 184.57786467075678 15.4747725 1.1292239797981742 601
603 4 493.157882912634 182.91726858931398 15.328499999999998 0.9177030680021221 602
604 4 495.78177387665033 181.2560510273018 15.182144999999998 1.1458112961955198 603
605 4 498.6530141072887 180.07896682885394 14.974492499999998 1.1458112961955198 604
606 4 501.5248758184964 178.9012611498367 14.76684 1.154480950138681 605
607 4 504.2749273381013 177.66762221957325 13.764795 1.154480950138681 606
608 4 507.02560033827564 176.43460476987923 12.7628325 1.203546841092988 607
609 4 509.5792639979494 175.15870516089643 11.134034999999999 1.3042950561987847 608
610 4 512.0881810566262 173.71065543418922 9.639465 1.0112856121427114 609
611 4 514.5492441114592 172.09045558975757 8.3317575 1.0984420471956813 610
612 4 516.6417691886364 170.02465417706452 6.99681675 1.3554677662833652 611
613 4 518.9934516632545 168.66174728836543 4.997602499999999 0.9837975265580502 612
614 4 521.5042331636396 167.41257134386692 3.22061025 0.8640195764171568 613
615 4 524.9298340621847 166.06644443054168 1.44816375 0.8640195764171568 614
616 3 285.009746166728 323.30413589215516 24.541769999999996 1.3081606653404667 452
617 3 280.2485835245374 326.75832489689276 24.10221 1.4005748260105797 616
618 3 277.5569511784563 328.311404839829 24.067559999999997 0.9750346505294786 617
619 3 274.85413218212597 329.7886641532981 23.523554999999998 0.9245082802370767 618
620 3 272.1513131857957 331.2665449473366 22.979632499999997 1.1360540512559048 619
621 3 269.1619916469709 332.1123800022931 22.92015 1.1596889573102718 620
622 3 266.2410329707804 333.17324733426267 22.895812499999998 0.9914293079503097 621
623 3 263.46860815067697 334.56722825143197 22.678672499999998 1.313188443146931 622
624 3 260.5290050574044 335.5037994695211 22.1856525 1.322094259706465 623
625 3 257.84358751701734 336.966764729894 21.4575075 1.322094259706465 624
626 3 255.15754849606085 338.4303514708362 20.729445 1.0063261971988815 625
627 3 252.81456674941438 340.3842863810368 19.946685 1.0063261971988815 626
628 3 250.47096352219856 342.33822129123746 19.163925 0.996220923140401 627
629 3 247.99622789483882 344.2126066885547 18.992737499999997 1.12419620199171 628
630 3 246.0149478395845 346.5537239934929 18.32952 1.12419620199171 629
631 3 244.03366778433016 348.8948412984312 17.666385 1.1588561733472729 630
632 3 240.67518678728047 351.4335894244392 16.2098475 1.1588561733472729 631
633 3 243.23817265549528 346.314453974273 42.7355775 0.8787610955233779 536
634 3 239.73302224406666 345.8738242505669 42.615375 0.7917413861956764 633
635 3 236.6305912416107 345.7563644229498 42.797205 0.7917413861956764 634
636 3 233.54431873395916 346.1137157503561 42.7743525 0.9411515298856686 635
637 3 230.494092099333 346.65253940402783 42.441629999999996 1.0034736013853252 636
638 3 227.4774254154545 347.32435989955167 42.011145 1.0034736013853252 637
639 3 224.52104234680803 347.98312930311806 41.589322499999994 1.0034736013853252 638
640 3 313.9098356050709 316.91904452211656 40.539179999999995 1.09749739673019 511
641 3 310.23688543990363 318.22042483444477 43.346655 1.4121405794071553 640
642 3 307.30971195801914 319.1165998155228 44.0522775 0.9589631630047367 641
643 3 304.3819169955652 320.01277479660087 44.7579 0.9589631630047367 642
644 3 301.3546851420069 320.54476216400917 45.3656775 0.9943067629866421 643
645 3 298.37841469513955 321.035731813837 46.354192499999996 0.783587561125119 644
646 3 295.3953079620088 321.72930412928986 47.0547 0.9206861747352529 645
647 3 292.30530657094084 321.98038227932835 47.336355 0.992324239970249 646
648 3 289.2190340632893 321.6348390827407 47.4580425 0.9781420533764899 647
649 3 286.1209534248192 321.4322364171156 47.62922999999999 0.9781420533764899 648
650 3 283.022872786349 321.2296337514905 47.80049999999999 0.856860120257643 649
651 3 279.94219360382215 321.5782843509251 48.0774525 0.856860120257643 650
652 3 276.8608929407258 321.9263134697904 48.3544875 0.7552356175489888 651
653 3 273.75721897713106 321.82004029242256 48.48368249999999 0.5582592155186574 652
654 3 270.68772644485335 322.2936084863071 48.614774999999995 0.8909669739064378 653
655 3 267.66608791641966 323.0070681799809 48.794459999999994 0.8983563778766305 654
656 3 264.62394052919575 323.62357690482787 48.9742275 0.9964135821169158 655
657 3 261.5817931419718 323.660865738992 49.150282499999996 0.9964135821169158 656
658 3 366.87551713237673 336.4447210515961 46.275075 0.9703424722304917 564
659 3 369.09855312912856 340.11953565847153 46.5911325 1.3075889032166168 658
660 3 371.2445255352745 342.3407072135151 47.0491725 1.3075889032166168 659
661 3 373.34015801529875 344.6252697866378 47.322329999999994 0.6766929031879338 660
662 3 375.8111647592421 346.4928188976915 47.651999999999994 0.7618295263903465 661
663 3 378.60409843813574 347.8426746944332 47.9030475 0.754197744998087 662
664 3 381.5927984963911 348.6325764981434 48.32355 0.9940643855645752 663
665 3 384.65794066468294 348.8084554992842 47.686485 0.7452359951873068 664
666 3 387.75975018656953 348.6456275901008 47.783587499999996 0.7436822937638012 665
667 3 390.81681310745915 348.0900239610552 47.83119 0.7436822937638012 666
668 3 393.8744975089182 347.53504181257904 47.878874999999994 0.777211170483052 667
669 3 396.86568348945116 346.7830503236023 48.379237499999995 0.777211170483052 668
670 3 399.85686946998413 346.0310588346256 48.879599999999996 0.8489735318319285 669
671 3 402.9418990164968 345.7234259527715 49.1590275 0.6948339210087853 670
672 3 405.8908243183104 345.3182206215213 49.4273175 0.6948339210087853 671
