# Supplementary material for: Cross-Regional Gradient of Dendritic Morphology in Isochronically-Sourced Mouse Supragranular Pyramidal Neurons
Source: Front Neuroanat. 2018 Dec 4;12:103. doi: 10.3389/fnana.2018.00103 (PMC6288488; doi:10.3389/fnana.2018.00103)
Supplement: Supplementary file 3 [file Data_Sheet_1.ZIP › SWC reconstructions/X041.S7.Z6.C01-exported-000.swc]

# Exported from "Simple Neurite Tracer" version 3.1.6-SNAPSHOT-b9f15e3b69824d8d9ebdf26f302be1ac12e484dc on 2018-06-22T15:52:23.868
# https://imagej.net/Simple_Neurite_Tracer
#
# All positions and radii in microns
# Voxel separation (x,y,z): 0.621480569402239, 0.621480569402239, 0.825
#
1 1 359.2176335562024 330.8029204425626 28.720477499999998 0.9435193708550912 -1
2 1 351.75800228166725 336.8424686160135 24.75 0.9978181282037648 1
3 1 359.2176335562024 330.8029204425626 28.720477499999998 0.9435193708550912 1
4 1 364.80909423911424 322.548415519762 28.4625 0.9322208541033584 3
5 4 359.2176335562024 330.8029204425626 28.720477499999998 0.9435193708550912 1
6 4 366.92150669451246 324.217090848607 37.74375 1.242961138804478 5
7 4 368.5379776555277 322.548415519762 37.5375 1.242961138804478 6
8 4 372.26686107194115 320.6839738115553 37.33125 1.242961138804478 7
9 4 380.0838436738825 317.85499425963627 36.8770875 1.7888137377161584 8
10 4 383.6915383792625 314.9178770886413 37.252545 1.563340587137026 9
11 4 387.4831913331856 312.2859068772228 38.022929999999995 1.5109622047478053 10
12 4 391.3630945279637 309.7993631190445 38.949239999999996 1.581369738455385 11
13 4 395.0099425092161 306.9635472808621 39.6586575 1.3678973776714098 12
14 4 397.42066563792736 305.0065049678144 39.820852499999994 1.478154245489061 13
15 4 400.1682312352546 303.5572122799684 39.909704999999995 1.3588548353866075 14
16 4 402.603813586742 301.6952564940393 40.58439 1.3588548353866075 15
17 4 405.03939593822935 299.8339221886796 41.259075 1.345965328377205 16
18 4 407.35316809811394 298.0651884881608 42.69771 1.3135053982373261 17
19 4 409.61349292902986 296.0242462982439 43.5173475 0.9094063024006022 18
20 4 412.14851217162163 294.2611059228497 43.981162499999996 1.28023132855153 19
21 4 414.86562522104816 292.8068413904485 44.5061925 1.3053702175838509 20
22 4 417.4453910646369 291.18415562373923 45.3110625 1.3808863215719167 21
23 4 420.2215447681567 289.8523227635102 45.87041249999999 1.3808863215719167 22
24 4 422.9970769911071 288.5211113838506 46.42968 1.3794258422338217 23
25 4 425.58492208209805 286.8449782881728 46.9458 1.3145121967597577 24
26 4 428.1323709360778 285.10856157726295 47.461837499999994 1.3145121967597577 25
27 4 430.6798197900576 283.3715233857837 47.977875 1.1340031653768774 26
28 4 434.7014205546595 281.1018763463267 48.74149499999999 1.5649129329776137 27
29 4 438.6621162234599 278.75765163854146 49.6272975 1.5370768182740875 28
30 4 441.2940864348784 277.1057562850703 49.628699999999995 1.3682764808187453 29
31 4 444.19702217455625 275.9976564298261 49.6500675 1.4169756982371047 30
32 4 446.86690270070824 274.9535690732303 51.2413275 0.7693059376402555 31
33 4 449.8611960840883 275.11888290469136 52.323562499999994 0.7693059376402555 32
34 4 452.8548679868989 275.28481821672176 53.405715 0.7693059376402555 33
35 4 455.84916137027886 275.45013204818275 54.487950000000005 0.880774692568241 34
36 4 458.9385412807774 275.78013823053533 54.446864999999995 0.7309978753423015 35
37 4 461.9216480139081 276.065397811891 55.538917500000004 0.7309978753423015 36
38 4 466.21670022904704 276.4768179488352 57.111532499999996 0.7309978753423015 37
39 3 359.2176335562024 330.8029204425626 28.720477499999998 0.9435193708550912 1
40 3 361.2262587565104 322.2668848218228 23.384955 1.5350818656463063 39
41 3 362.5245316659916 319.15451013025637 21.2727075 1.5350818656463063 40
42 3 363.5244939021598 316.3584690485157 20.05509 1.0407127171039072 41
43 3 365.1540159551325 313.73582104563826 19.599112499999997 1.0271147222453862 42
44 3 366.3435297649684 310.86893117898575 19.388984999999998 1.021726485708669 43
45 3 366.7126892231933 307.84232080599685 18.5960775 1.0007577312970373 44
46 3 366.74127732938587 304.7374038812633 18.422909999999998 1.199954683401843 45
47 3 366.97433254291167 301.65050989304234 18.070635 1.323200495120001 46
48 3 367.76299138548313 298.6717535238974 17.53785 1.323200495120001 47
49 3 368.55227170862395 295.69299715475245 17.005065000000002 1.3154195583910848 48
50 3 369.49754365468476 292.82797172980816 16.0167975 1.3154195583910848 49
51 3 370.443437081315 289.9629463048638 15.028447499999999 1.483356037854958 50
52 3 370.3980689997486 287.07616905999043 13.504095 1.304319915421561 51
53 3 369.2644884411589 284.2689413280005 12.572505 1.424489398321178 52
54 3 368.2235084874102 281.5754445402112 11.0496375 1.6148737559518598 53
55 3 366.96563181494 279.0839289374776 9.2359575 1.269405137032543 54
56 3 365.7848187330758 276.5818481650642 7.357811999999999 1.1789113513218832 55
57 3 364.08382641462185 274.1350791633276 6.188853 1.160012127206361 56
58 3 362.6047026594445 271.47824972913304 5.34095925 1.299658811151044 57
59 3 361.3816288988609 268.71017527301547 4.404939 0.9996266366607253 58
60 3 360.58116192547084 265.8103469361846 3.3686234999999995 1.033472468470371 59
61 3 359.2176335562024 330.8029204425626 28.720477499999998 0.9435193708550912 1
62 3 367.69276408114064 329.00311271357367 14.85 1.3896740568232644 61
63 3 369.15945822492995 330.62766292199115 14.85 1.3896740568232644 62
64 3 372.4539267233312 331.39892030861927 14.564962499999998 1.2558941494537386 63
65 3 375.18471234528465 332.1248096136811 12.8479725 1.2558941494537386 64
66 3 378.1093999048916 332.589677079594 11.598014999999998 1.2967813561147117 65
67 3 381.20872350450054 332.4461150680621 11.822745 1.38458413095986 66
68 3 384.3080471041095 332.61577926350884 12.0191775 1.0448890665302903 67
69 3 387.34273672450064 331.9470661708321 12.0511875 1.1157627106649217 68
70 3 390.2009258631815 330.7326931382201 12.1823625 0.9429600383426291 69
71 3 393.10261864172054 329.6214858801289 12.267502499999999 1.0802078072894197 70
72 3 396.06335207435285 328.68802206488675 12.086497499999998 1.0795925415257115 71
73 3 398.79103029345924 327.26483156095566 11.512957499999999 1.0851112889820032 72
74 3 401.81826214701755 326.5899036625848 11.260342499999998 1.0851112889820032 73
75 3 404.8461154811453 325.914975764214 11.0077275 1.0851112889820032 74
76 3 407.8733473347036 325.2406693464125 10.7551125 1.0851112889820032 75
77 3 410.90057918826193 324.56574144804165 10.502497499999999 1.1001884075957016 76
78 3 413.8066223307868 323.59498879863537 9.81486 1.1001884075957016 77
79 3 416.7294454486855 322.54033627235975 9.77658 1.1041348092114058 78
80 3 419.6678055808193 321.7261967264429 8.9820225 1.2133973081180134 79
81 3 422.50672882184875 320.8567454098491 7.765469249999999 0.8855352337298622 80
82 3 425.4892140744101 320.21413450108724 6.982247249999999 0.7877514809401139 81
83 3 428.5593280872571 319.8667268627913 6.5443455 0.8473203935173186 82
84 3 431.64311467263104 319.5174547827873 6.7551742500000005 0.9340790810058711 83
85 3 434.66972504561994 318.8139387782239 6.81665325 1.0382143652149103 84
86 3 437.7746419703535 318.70145079516215 6.782638499999999 1.1362591398438076 85
87 3 440.84227006092294 319.1843411975877 6.63030225 1.0849434892282646 86
88 3 443.9471869856566 319.0631524865543 6.588763499999999 1.2551359431590678 87
89 3 446.9818766060477 318.40438308298786 6.73525875 0.9389079850301266 88
90 3 449.9917070036627 317.8817179241206 7.490051249999999 0.9389079850301266 89
91 3 453.0015374012778 317.3584312846839 8.2448355 1.087559922425448 90
92 3 456.1070758065808 317.3093343197011 8.3667375 1.087559922425448 91
93 3 459.21323569245317 317.25961587414895 8.4886725 0.9753516056198738 92
94 3 462.31255929206213 317.3435157510183 8.76051 1.121927797913392 93
95 3 465.36589332953537 317.92024971942357 8.7455775 0.7188727894332637 94
96 3 468.1321033439447 319.3272817285502 8.54172 1.0330871505173418 95
97 3 471.00893689970763 320.4993940824428 8.4409875 0.8611794102149886 96
98 3 474.0324398698495 321.2172041401024 8.4807525 0.9965005893966319 97
99 3 476.9962807053288 322.14756055249757 8.5772775 0.9435380152721732 98
100 3 359.2176335562024 330.8029204425626 28.720477499999998 0.9435193708550912 1
101 3 349.8432206473389 329.8570270159323 28.606215 1.6441454907707052 100
102 3 344.70979114407646 327.6482850722768 28.924004999999994 1.6441454907707052 101
103 3 342.0591765155759 326.0454866837884 29.247569999999996 1.2872478441800814 102
104 3 340.0561446403925 323.7304715627651 29.9578125 1.1524673530938179 103
105 3 338.77278726457683 320.90708533597075 30.2034975 1.131995783137708 104
106 3 338.04876240122326 317.88855421038403 30.4018275 0.9724182173322953 105
107 3 337.84243085218174 314.78860913020566 30.4656825 0.9722939212184148 106
108 3 336.4521788184289 312.08703309501414 31.331437499999996 1.0093652371832584 107
109 3 335.0476327315798 309.3332526919928 31.7505375 0.8223555190444306 108
110 3 333.6567592172577 306.56455675530583 31.433242500000002 0.9659921082446761 109
111 3 331.7786449365241 304.1084655450282 31.017442499999998 1.0338577864234006 110
112 3 329.490353479985 302.06317299112544 30.3731175 1.159707601727354 111
113 3 326.9907586298492 300.2863600432044 29.709817499999996 0.9681610754318899 112
114 3 324.87150988818763 298.0310070568437 29.341124999999998 0.9681610754318899 113
115 3 322.75226114652594 295.77503258991356 28.972432499999996 1.0977273445408686 114
116 3 320.91267866109536 293.29035327344343 28.559602499999997 1.0977273445408686 115
117 3 319.0724746950953 290.80567395697324 28.146772499999997 1.0901328519827733 116
118 3 317.23227072909526 288.3197516793643 28.5480525 0.80500378154672 117
119 3 315.0769761144083 286.08739347407146 28.342049999999997 0.8049229890726978 118
120 3 313.2237210564508 283.6002282353237 28.089517499999996 1.5100051246709258 119
121 3 312.1261863708865 280.70039989849283 27.81999 1.2623078289299696 120
122 3 312.2902572412087 277.61164146856373 27.42333 1.1890974178543858 121
123 3 312.6911122084731 274.53469116945325 27.641872499999998 0.8911161292430942 122
124 3 312.62150638470007 271.4372320115525 27.9675825 1.064204682627312 123
125 3 311.99443249017315 268.4180794053964 28.4756175 1.0224225439463994 124
126 3 311.3617652705217 265.48717704009545 29.557274999999997 1.028115305962124 125
127 3 310.8378571505156 262.4500014974267 30.083377499999997 0.7993731675879359 126
128 3 310.4668332505825 259.374294159455 30.400837499999998 0.7993731675879359 127
129 3 310.09643083121875 256.29796534091395 30.71838 1.0591085419582136 128
130 3 309.500430965162 253.24898166742656 30.623834999999996 0.7693680856971957 129
131 3 308.4967398455774 250.3162148604174 30.3447375 1.4349675607212995 130
132 3 307.43587251360776 245.8502554886929 29.3718975 1.6156692510806947 131
133 3 307.3699955732511 241.47068191611532 27.383235 1.1915398364921366 132
134 3 306.84111560868985 238.57271802099268 26.0715675 1.154698468337972 133
135 3 305.76906162647094 235.84503980188623 24.70083 1.154698468337972 134
136 3 304.8902881013362 233.19504665395513 22.88946 1.1009341842789844 135
137 3 303.3937628902156 230.54381054488516 22.064294999999998 0.9918643443488914 136
138 3 302.1060551504142 227.79313754471085 21.190125 1.231097074734589 137
139 3 300.79721707125304 225.18229767265203 19.781684999999996 1.0310735534724786 138
140 3 299.80844148533413 222.29614190834803 18.9995025 0.783332754091664 139
141 3 298.4324835046776 219.54795483045135 18.3911475 1.0168789372673315 140
142 3 297.2516704228133 216.72643304536518 17.6630025 0.9705786348468646 141
143 3 296.5425610931253 213.70976636148671 17.35899 0.9705786348468646 142
144 3 295.8340732440068 210.69309967760822 17.054895 1.0960804210319528 143
145 3 295.44813381040797 207.21094404724752 14.3719125 1.3891022946994143 144
146 3 359.2176335562024 330.8029204425626 28.720477499999998 0.9435193708550912 1
147 3 348.74009263665 332.7860649395251 34.797757499999996 1.428442014742576 146
148 3 345.43008712401365 334.39010628915224 37.88202 1.428442014742576 147
149 3 343.7154222330328 336.2501976333732 40.27617 1.3245801819840741 148
150 3 342.026859525967 336.09731341330024 43.733332499999996 1.262152458787619 149
151 3 341.3202361185567 336.16008295080985 47.74935 1.2092893215542646 150
152 3 341.59555201080184 335.98731135251603 51.851744999999994 1.1061856950904332 151
153 3 341.8186635352172 335.7499057750043 55.9540575 0.7596419147860507 152
154 3 341.78013173991434 335.7915449731543 59.665814999999995 0.7596419147860507 153
155 3 359.2176335562024 330.8029204425626 28.720477499999998 0.9435193708550912 1
156 3 358.25806755704525 339.45579441034994 29.435752499999996 1.6261536282865103 155
157 3 358.92118732459744 343.7446318197948 29.032987499999997 1.6261536282865103 156
158 3 359.17848028033 346.83711913314033 28.8255825 1.3649577745781374 157
159 3 358.63592774324184 349.8674583895456 29.386664999999997 1.348780635356597 158
160 3 357.92619693298445 352.8853680345629 29.666422499999996 0.7620719038124135 159
161 3 357.21708760329653 355.9038991601496 29.946097499999997 1.1094360384684068 160
162 3 356.3146978165245 358.8565533453796 29.483272499999998 1.011211034474383 161
163 3 354.78088377123976 361.55315753601593 29.243444999999994 1.011211034474383 162
164 3 353.24769120652445 364.24976172665225 29.0037 1.2128131163827753 163
165 3 352.14580615697423 367.0507746529481 30.029422499999995 1.0918854271884877 164
166 3 351.34596066415355 369.9518459509178 31.05828 1.0907108289123175 165
167 3 350.24034673118695 372.82495062326433 31.617464999999996 1.0440314233445152 166
168 3 348.1024535724433 375.0560658674184 32.05554 1.38181854242602 167
169 3 345.88749682309367 377.2318693408956 31.8944175 1.3831857996787051 168
170 3 344.1156557197279 379.75632341380754 31.393394999999998 0.9626050391414339 169
171 3 341.9957854974969 381.88924472799596 30.354554999999998 0.9626050391414339 170
172 3 339.8759152752658 384.0227875227539 29.3157975 0.9442900067611499 171
173 3 338.1320407975232 386.47577133018456 28.2903225 0.781344016269577 172
174 3 336.16443331479564 388.8442337801764 27.733117500000002 0.9450233538330445 173
175 3 334.5069446361999 391.4103270512383 26.978655 0.6736352187864748 174
176 3 332.40198994763455 393.62093343660206 26.205052499999997 0.6736352187864748 175
177 3 330.2970352590691 395.83091834139645 25.431449999999998 0.9639536519770368 176
178 3 327.7744456278654 397.34857389187664 24.1103775 1.193851744210313 177
179 3 325.46688827367495 399.3833012760996 23.5313925 0.8592714648669236 178
180 3 323.8945424330873 402.0482099576964 23.907262499999998 0.5045732380114144 179
181 3 324.3867550440538 405.73918305937633 23.6376525 0.5045732380114144 180
182 4 446.86690270070824 274.9535690732303 51.2413275 0.7693059376402555 32
183 4 448.9482411276364 271.62802654635897 52.43007 1.2172815616767774 182
184 4 450.911498246378 269.3546506234856 53.48706 0.9884337716057909 183
185 4 453.0524988079688 267.2186219064501 54.433170000000004 0.8373207711556365 184
186 4 455.4961604068584 265.3001113887054 54.3710475 0.6248552088940932 185
187 4 457.9404434863174 263.38097939039125 54.308924999999995 0.6248552088940932 186
188 4 459.9627412591522 261.0348902408978 53.98041 0.896597587865222 187
189 4 461.79362301661126 258.54772500215006 54.435562499999996 0.945445960620238 188
190 4 463.92840877250796 256.30915199116316 54.825540000000004 0.9443210807896201 189
191 4 465.9904813017846 253.99102946729283 55.056540000000005 1.2283314862007493 190
192 4 467.97735468216354 251.61013740591284 55.32004499999999 1.2283314862007493 191
193 4 469.9648495431119 249.22924534453287 55.58363249999999 0.7616244378024438 192
194 4 471.8609867603582 246.77191117311645 55.78064249999999 0.7616244378024438 193
195 4 473.75650249703494 244.31457700169997 55.97765249999999 0.9043536653713621 194
196 4 475.15234785591235 241.5446381038742 56.233650000000004 0.9043536653713621 195
197 4 476.54819321478976 238.77532068661782 56.489729999999994 0.9043536653713621 196
198 4 478.1112168468364 235.67288968416182 56.77649999999999 0.9043536653713621 197
199 4 425.58492208209805 286.8449782881728 46.9458 1.3145121967597577 25
200 4 428.48599338006767 288.65783710911916 47.849999999999994 1.242961138804478 199
201 4 429.75381374164823 289.2992050567422 47.7124725 1.0358030206056297 200
202 4 431.92899573455605 291.4743870496501 47.5750275 0.8286386876010872 201
203 4 434.72565829686613 293.3388287578568 47.36877749999999 0.6643875879137695 202
204 4 438.4545417132796 295.82475103546574 47.162527499999996 0.7930962138369733 203
205 4 439.53405346233126 296.503407817253 48.72846 0.9636677709151117 204
206 4 440.66763402092096 297.58229808573526 45.3572625 0.9974265954450413 205
207 4 442.71479101653193 299.9203079878265 45.351074999999994 0.5668586421574762 206
208 4 444.56245274936475 302.41120210999065 45.095655 0.818564487571077 207
209 4 446.5903438473243 304.7429972063879 44.65857 0.5526062282593747 208
210 4 449.00230993717435 306.5900374586513 43.79298 0.9093068655094979 209
211 4 451.38320199855434 308.54459384942135 43.2523575 0.6970339622244691 210
212 4 453.78211699644703 310.48361322595633 42.7507575 0.6970339622244691 211
213 4 456.18165347490907 312.42201112192197 42.2491575 0.8221255712337519 212
214 4 458.77633485216336 314.08757904792 41.7429375 0.9232342450698021 213
215 4 461.6345239908443 315.2267529316342 41.162549999999996 0.6614790588489671 214
216 4 464.55672562817364 316.1477871354884 40.474087499999996 0.6614790588489671 215
217 4 467.4783057849335 317.0694428199119 39.785624999999996 0.9305428565659725 216
218 4 470.2364365519407 318.4913903627042 39.568484999999995 0.9305428565659725 217
219 4 472.9951887995172 319.9133379054965 39.351344999999995 0.985661968266257 218
220 4 474.3978704446581 322.6857627255999 39.320325 0.985661968266257 219
221 4 475.8005520897989 325.4581875457033 39.2892225 0.6354825266308713 220
222 4 477.76753809195696 327.85958846587357 39.089655 1.023385838828973 221
223 4 479.30756694293575 330.55681413707924 38.970772499999995 0.764203582165463 222
224 4 481.0402547704292 333.13347257782095 38.8140225 0.6626412275137492 223
225 4 483.40933870099053 335.12407484161633 38.43270749999999 0.7644770336160001 224
226 4 486.02142153418816 336.7579472585748 37.89588 0.8696191163474709 225
227 4 488.5446326459612 338.49312100834584 37.1955375 0.8869832834565695 226
228 4 491.01998975389034 340.1947348073692 36.139289999999995 0.6756053121914799 227
229 4 493.56060232160667 341.84973756368737 35.2394625 0.6756053121914799 228
230 4 496.16398442683266 343.54575803758604 35.1572925 0.6338604623447315 229
231 4 498.76798801262805 345.24177851148477 35.190127499999996 0.6338604623447315 230
232 4 501.37137011785404 346.9371775048141 35.222962499999994 0.9138436736661342 231
233 4 503.1127586733191 349.51010706213935 35.297459999999994 0.7392511373039632 232
234 4 503.73051035930496 352.48389158672904 34.423125 0.7381262574733451 233
235 4 504.1077490649321 355.5471693133127 33.947595 0.8519566385650592 234
236 4 505.25189479320164 358.4258673107839 33.620482499999994 0.9442837919554559 235
237 4 506.9137338357832 361.03297829942625 33.2066625 0.9771601140768343 236
238 4 509.0590847613597 363.2609861407333 32.812065 0.6802477720449146 237
239 4 510.6997934645816 365.88549858531894 32.445765 0.6802477720449146 238
240 4 512.3398806872341 368.5100110299046 32.079547500000004 0.7388161009053817 239
241 4 513.5784914620529 371.2644129134953 31.559714999999997 0.7388161009053817 240
242 4 420.2215447681567 289.8523227635102 45.87041249999999 1.3808863215719167 23
243 4 419.1830507366855 288.66280895367436 48.9672975 1.0515761974570585 242
244 4 416.9438562451293 285.11912674694275 50.51318249999999 1.0515761974570585 243
245 4 415.7785801775001 282.36845374676847 51.6487125 0.8708496478748874 244
246 4 415.73134765422554 281.27899830860633 55.511445 0.904067784309437 245
247 4 414.44363991442407 278.5258393861544 56.36796 0.8605641444512803 246
248 4 414.04713531114544 277.466836495893 58.33608 0.8605641444512803 247
249 4 405.03939593822935 299.8339221886796 41.259075 1.345965328377205 17
250 4 406.26060525710477 303.114718114554 39.878767499999995 1.0335905497785576 249
251 4 408.592400353502 301.2129875721832 35.7085575 1.0335905497785576 250
252 4 410.0044042071839 298.8221518216927 33.8564325 1.1423931530638076 251
253 4 410.70605577003903 295.94656122706857 32.599875 0.9877750022022246 252
254 4 411.4077073328942 293.0715921130138 31.343234999999996 0.9877750022022246 253
255 4 411.52827456335814 290.16617045105835 29.887852499999997 1.1361472733413152 254
256 4 411.2274779677675 287.177470392803 28.8323475 0.8812345881895988 255
257 4 411.48912128748583 284.23227397440576 27.56457 1.0759258061662382 256
258 4 412.17461435553656 281.4648209988576 25.9242225 0.8373580599898006 257
259 4 414.0844241453096 279.34681521833477 24.284865 0.8373580599898006 258
260 4 415.99423393508266 277.22943091838135 22.645425 0.9108978557671675 259
261 4 418.12839821040996 275.0405763529467 21.910514999999997 1.0022182106351325 260
262 4 420.6161849297271 273.306024083745 21.00978 0.9646497102147672 261
263 4 423.0716546594354 271.5807940230844 19.937775 0.9646497102147672 262
264 4 425.5265029085742 269.8555639624238 18.8658525 1.0763484129534318 263
265 4 428.019882953016 268.471526734365 17.2277325 1.147806248823301 264
266 4 430.4946185803757 266.7599692462312 16.197225 1.1506215558026933 265
267 4 433.05760444859055 265.1292042321197 15.328499999999998 1.2925801474655525 266
268 4 435.8169781767365 263.96952148961515 14.219864999999999 0.7198858027613895 267
269 4 438.5918889191175 263.0348147132342 12.840135 0.9114944771137937 268
270 4 441.3425619192918 262.16225599379345 11.3093475 0.9114944771137937 269
271 4 444.0926134388967 261.2896972743527 9.778559999999999 0.9657683752396913 270
272 4 446.5232239458288 259.4420355415199 9.0105675 1.036797389516673 271
273 4 448.5492506020802 257.15809444896666 8.242607999999999 1.1567990726625514 272
274 4 450.8139257969819 255.16189886004668 7.2637125000000005 1.2984593536520979 273
275 4 453.4061212519586 253.6156552033739 6.284816999999999 1.2320665844228567 274
276 4 456.2537452209597 252.60574927809526 5.32148925 1.603295572943896 275
277 4 459.1535735577906 253.08553227767376 3.9817552499999995 0.885199634222385 276
278 4 461.9378065087125 254.1544788570456 2.82381 0.8309568101249576 277
279 4 464.43491543657075 255.8995962959271 2.01221625 0.6423312425056841 278
280 4 466.89846441368127 257.759687640148 1.53922725 0.5418421847973278 279
281 4 397.42066563792736 305.0065049678144 39.820852499999994 1.478154245489061 14
282 4 395.9396774410418 300.5038782424952 39.091717499999994 0.8760452254350901 281
283 4 394.7799946985372 297.6214513616076 39.1611 0.8760452254350901 282
284 4 392.92860408228796 295.24739558649105 38.139089999999996 0.790529499085342 283
285 4 391.29846054874594 292.7260489164262 37.076902499999996 1.276042549513759 284
286 4 390.4700269497327 289.8137909682073 38.00412 1.230537742222127 285
287 4 389.6229489336375 286.8480856910198 38.506792499999996 0.9738414078362263 286
288 4 389.37497818644596 283.7674065084929 38.93571 0.9381808527639259 287
289 4 389.2270658109282 280.67491919514737 39.29277 0.9322208541033584 288
290 4 389.1698895985432 277.67689692835097 40.373107499999996 0.9991853854564496 289
291 4 389.00954761163746 274.6571228416255 41.32425 0.9991853854564496 290
292 4 388.8485841441623 271.6379702354694 42.275392499999995 0.8022879114584323 291
293 4 389.27305537306404 268.58277175628797 42.7743525 0.7932329395622416 292
294 4 389.4041877732079 265.52260143255137 43.467929999999996 0.7932329395622416 293
295 4 389.5353201733517 262.46180962824536 44.1615075 0.792201281817034 294
296 4 390.051770526525 259.43147037184 44.762519999999995 0.792741969912414 295
297 4 390.18165996553006 256.35141266988256 45.283094999999996 0.8673880011033168 296
298 4 390.81619162688975 253.32977414144884 45.7423725 0.8673880011033168 297
299 4 391.45134476881884 250.30751413244576 46.2017325 0.895746159485141 298
300 4 392.0690964548047 247.31632815191278 46.960319999999996 0.7331419833067392 299
301 4 392.51407654249664 244.2928251817709 47.7066975 0.7331419833067392 300
302 4 392.9590566301886 241.2687007310596 48.453075 0.7227197541578637 301
303 4 393.10324012229 238.17994230113047 48.85782 0.8096213821773787 302
304 4 393.2691754343204 235.09677719632597 49.320562499999994 0.9008609445713215 303
305 4 393.9335381630114 232.13107191913846 50.179635 0.9008609445713215 304
306 4 394.597279411133 229.1647451613816 51.03879 1.101139272866887 305
307 4 395.4139048793275 226.25870201885672 52.0163325 0.8040902051096989 306
308 4 396.78861989884524 223.5515326585406 52.89272999999999 0.8040902051096989 307
309 4 398.1639563989324 220.843741817655 53.769127499999996 0.8040902051096989 308
310 4 399.5386714184501 218.13657245733887 54.64552499999999 0.900177315944979 309
311 4 400.3689694591715 215.230529314814 55.6047525 0.900177315944979 310
312 4 401.1992674998929 212.3244861722891 56.5640625 0.6778861458811861 311
313 4 401.7200682170521 209.26928769310769 56.85776249999999 1.00929065951493 312
314 4 401.65419127669537 206.17120705463756 57.167962499999994 1.30855219809919 313
315 4 402.46149453634894 201.77671794839432 57.481874999999995 1.30855219809919 314
316 4 380.0838436738825 317.85499425963627 36.8770875 1.7888137377161584 9
317 4 381.227989402152 320.22967151532225 37.778235 0.9916779001780706 316
318 4 383.26395974751375 322.57141030082994 37.990919999999996 0.9916779001780706 317
319 4 384.85308556347525 325.22886121559384 38.342205 0.920978270602872 318
320 4 386.34277448833245 327.93416613420186 38.794552499999995 0.9852642207018395 319
321 4 387.60686596649657 330.68608209551496 39.721439999999994 1.0847943338916082 320
322 4 388.0717334324095 333.64060072245314 40.839645 1.0876407148994705 321
323 4 387.9082840426567 336.56528828206007 42.2168175 1.2530353388344881 322
324 4 388.29795235967185 339.4011041202425 43.820865 1.2724255325998381 323
325 4 389.1369511283649 342.05420467102067 45.65747999999999 1.6081679806080096 324
326 4 388.8504485858705 344.7694532787391 47.6276625 1.414266042954511 325
327 4 388.0182861034409 347.3013651184838 49.748325 1.132505397204618 326
328 4 387.3657315055685 349.75559188705324 52.1253975 1.123612010256472 327
329 4 387.0438045706182 351.40251539596915 55.5974925 1.136638242991143 328
330 4 386.85673891922806 352.2477289703562 58.690912499999996 1.136638242991143 329
331 3 370.3980689997486 287.07616905999043 13.504095 1.304319915421561 52
332 3 373.6651923530962 286.57774164332983 12.661192499999999 1.2029999381919139 331
333 3 376.5389185060121 285.9133789146388 11.361487499999999 1.2029999381919139 332
334 3 379.41513058120563 285.012853569575 10.356142499999999 1.1510503773955807 333
335 3 382.18071911504563 284.0004617220187 9.041505 1.1378936337413355 334
336 3 385.07246820447426 283.236040621654 7.924801499999999 1.1367501094936352 335
337 3 387.7802590453598 281.907315164272 6.929480249999999 1.0710347540850425 336
338 3 389.937418101755 279.8259767373439 5.8438215 1.2658067645357043 337
339 3 392.3015301877611 278.1075829629467 4.44326025 0.8841120432259311 338
340 3 395.85826348645014 275.62973993274 2.969373 0.8841120432259311 339
341 3 378.1093999048916 332.589677079594 11.598014999999998 1.2967813561147117 66
342 3 377.954029762541 331.6922591373771 6.0799199999999995 1.2967813561147117 341
343 3 379.10314733536575 334.9780269078068 5.1975 1.2967813561147117 342
344 3 367.69276408114064 329.00311271357367 14.85 1.3896740568232644 62
345 3 362.94465253090755 330.62766292199115 13.750027499999998 1.6350967336802087 344
346 3 358.5942885450919 333.1135851996001 9.6250275 1.7578142869143747 345
347 3 355.4868856980807 333.7350657690023 8.456249999999999 1.7578142869143747 346
348 3 307.3699955732511 241.47068191611532 27.383235 1.1915398364921366 133
349 3 305.51363311244666 240.3265361878458 28.2164025 1.1550464974568373 348
350 3 303.5323530571923 237.93632191792477 28.050659999999997 1.1550464974568373 349
351 3 301.21609497503016 235.90097305313247 27.5399025 0.9781047645423258 350
352 3 298.3566628752105 234.68535705938166 27.455752499999996 1.0511225166413947 351
353 3 295.49785225596014 233.4691195850615 27.371602499999998 1.0511225166413947 352
354 3 292.71859114959335 232.0844608764333 27.228629999999995 0.7215948743272456 353
355 3 289.93870856265715 230.69918068723572 27.085657499999996 1.0977459889579508 354
356 3 287.2899583758648 229.0839526873593 26.8556475 0.9343028140108559 355
357 3 284.8139797873663 227.23318355167945 26.43498 0.9343028140108559 356
358 3 282.33862267943715 225.38179293543018 26.014394999999997 0.9343028140108559 357
359 3 279.8626440909386 223.53040231918087 25.593809999999998 0.8542934055060117 358
360 3 276.42772098385245 222.0910533204453 25.832152499999996 0.8542934055060117 359
361 3 337.84243085218174 314.78860913020566 30.4656825 0.9722939212184148 107
362 3 338.911998912123 311.27413651023596 29.3641425 0.9166403362284443 361
363 3 339.32901237419185 308.25374094294114 28.5660375 0.9166403362284443 362
364 3 339.8032020486458 305.3551555672491 27.2188125 0.9464341147255876 363
365 3 340.36129159996904 302.7057838998873 25.195417499999998 1.2456894385041537 364
366 3 340.6235564002567 299.8892339593564 23.4886575 1.0756709991327833 365
367 3 340.3184094406802 296.9552241912084 22.1896125 1.1044206902733307 366
368 3 339.808173893201 294.07528323259845 20.796435 1.0413652717017796 367
369 3 339.06115424877953 291.1766978569064 19.688542499999997 1.138322455334223 368
370 3 338.5204661533996 288.24393104989724 18.530077499999997 1.3211993276865257 369
371 3 337.4334966375151 285.5156313502214 17.181945 1.3924520749684925 370
372 3 335.83318417130425 283.05394681481914 15.8319975 1.1744491208335752 371
373 3 334.02591867548256 280.5680245372102 15.226529999999999 1.0727811144850627 372
374 3 331.9476876514015 278.31577895369645 14.538975 1.4296352574358284 373
375 3 330.20257021252 275.80872633672783 13.783275 1.4296352574358284 374
376 3 328.4574527736385 273.3016737197592 13.027574999999999 1.2209731562590267 375
377 3 327.0317763474298 270.68089015858993 11.87373 1.4350794272237921 376
378 3 325.22637529331627 268.43920974475606 10.32042 1.3504834921167592 377
379 3 323.24509523806194 266.59776281761725 8.289187499999999 1.1207780588599976 378
380 3 321.6211665102139 264.37099793744903 6.3837839999999995 1.1516967171877592 379
381 3 320.40803643874074 261.8011757829708 4.715898 0.9989430080343827 380
382 3 319.544799927841 260.10888419248846 3.1463024999999996 0.9989430080343827 381
383 3 340.0561446403925 323.7304715627651 29.9578125 1.1524673530938179 104
384 3 336.68647699309355 324.9578956873345 32.169885 0.8716327133923341 383
385 3 333.9668780213894 325.91932612819977 33.703312499999996 0.8716327133923341 384
386 3 331.1173896106801 326.3531195656425 35.2450725 0.7668200153626465 385
387 3 328.25609306915214 326.7887774447935 36.745912499999996 0.7503383506620992 386
388 3 325.60982880463746 326.99945935782085 38.8894275 0.5849406193242342 387
389 3 322.78582109727364 326.8534114240113 40.5998175 0.6368684283006383 388
390 3 319.8362743148906 327.20579090686243 41.8102575 0.7568266078066586 389
391 3 316.7493803266697 326.93731130088065 42.129862499999994 0.9708520862974016 390
392 3 313.6960462891965 326.4413698064976 42.517447499999996 0.6523805833129183 391
393 3 310.705481789233 326.2623834025098 43.6130475 0.6523805833129183 392
394 3 307.71491728926935 326.08401847909136 44.7086475 0.7732212652274896 393
395 3 304.70135800823795 325.8870091385908 45.680992499999995 0.9197228798526793 394
396 3 301.62689363140504 325.8055951839991 46.2675675 0.6896010546144183 395
397 3 298.5331633569207 326.057294814607 46.466474999999996 0.6896010546144183 396
398 3 295.4394330824363 326.308994445215 46.665465 0.868525310545323 397
399 3 292.35316057478485 325.99203935481984 46.8863175 0.868525310545323 398
400 3 289.2662665865639 325.6757057449941 47.107169999999996 0.9452160128095592 399
401 3 286.1644570646773 325.57999773730614 47.328022499999996 0.688675048566009 400
402 3 283.15711258933993 325.87892989118865 48.287744999999994 0.6408148299163425 401
403 3 280.2224813406225 326.57436664834967 49.2791475 0.8389676946645525 402
404 3 277.2182442681321 326.7378160381025 50.309819999999995 1.0341623119024077 403
405 3 274.1524806192709 326.25989748023215 50.080552499999996 0.8528142817508344 404
406 3 271.09603917895066 325.7036723706172 50.1696525 1.1150915116499671 405
407 3 268.02281776325657 325.55513851453003 50.74905 0.7849237443493338 406
408 3 264.99931479311465 325.0163148608583 51.377534999999995 0.46043009464734275 407
409 3 262.1311819653234 323.9386675535148 52.063275 0.5826224968003639 408
410 3 259.25124100671337 322.8026010726475 52.423469999999995 0.5826224968003639 409
411 3 256.3719215286728 321.66715607234966 52.7837475 0.6408396891391187 410
412 3 253.77351126800204 319.9935088989494 53.21274749999999 0.8590228726391628 411
413 3 251.42245027395336 318.1545478940882 54.359745000000004 0.8418327200894968 412
414 3 249.9495413244701 315.4200333887183 54.478132499999994 1.2922010443182173 413
415 3 344.70979114407646 327.6482850722768 28.924004999999994 1.6441454907707052 102
416 3 342.9795892388606 328.64824730844504 27.878729999999997 1.0357657317714655 415
417 3 339.9995899085769 329.2666204750002 27.0430875 1.0357657317714655 416
418 3 337.2414591415698 330.66308731444707 26.629102500000002 1.0396251261074534 417
419 3 334.4833283745626 332.06017563446323 26.215117499999998 1.0396251261074534 418
420 3 331.648755497519 333.24844648316036 25.6080825 0.8630376371175011 419
421 3 328.8141826204754 334.4360958512881 25.0010475 0.7876458292433156 420
422 3 327.4344957564024 337.21473547708547 24.763035 0.8273149339882605 421
423 3 326.3493906822261 340.12637194473496 24.7492575 0.9441159922017173 422
424 3 325.0573325784389 342.95224409380694 24.821032499999998 0.7140749594374785 423
425 3 323.6285487493831 345.7078889385364 24.640852499999998 0.6748284614797271 424
426 3 322.2985803308623 348.49709373401373 24.2014575 0.6748284614797271 425
427 3 320.9692333929109 351.2862985294909 23.7620625 1.1945788764765135 426
428 3 319.4950814822888 353.99408937037646 23.24652 1.1945788764765135 427
429 3 317.6871945058977 356.4911982982347 22.730895 1.1945788764765135 428
430 3 315.87868604893714 358.9883072260929 22.21527 0.7835502722909549 429
431 3 314.31193353347413 361.63892185459343 21.661447499999998 0.7835502722909549 430
432 3 312.7445595374417 364.28953648309397 21.1075425 0.7368397926946825 431
433 3 311.2791083547912 367.0178361827698 20.7631875 0.9555139458445543 432
434 3 310.04919830794415 369.839357967856 20.198887499999998 1.462306490969304 433
435 3 308.2910297771053 372.3930216275298 19.925894999999997 1.2858184388704563 434
436 3 306.61738260370504 375.0001326161722 19.603154999999997 0.7382629831986137 435
437 3 304.5323152933605 377.30147516466866 19.458615 0.9765945667586782 436
438 3 302.09735442244255 379.2293078909544 19.3139925 0.8985925404930032 437
439 3 299.8202496161527 381.34358478806087 19.311435 0.8985925404930032 438
440 3 296.1771305183168 384.7263035273172 19.307309999999998 0.8985925404930032 439
441 3 342.026859525967 336.09731341330024 43.733332499999996 1.262152458787619 150
442 3 343.304623576658 337.0307772285424 41.81892 0.8589669393879166 441
443 3 341.527810628737 342.98580404455464 41.890117499999995 0.8589669393879166 442
444 3 340.6397148950612 345.9633174525608 41.925757499999996 0.8589669393879166 443
445 3 339.7516191613854 348.9408308605669 41.9613975 0.8589669393879166 444
446 3 338.86352342770954 351.91896574914244 41.996955 0.9724741505835415 445
447 3 338.5465683373144 354.97292126718503 41.365829999999995 0.6726905683209835 446
448 3 338.7093962464979 358.06354413882235 40.9959 0.8453378705009255 447
449 3 339.44895812408646 361.0671597307434 40.600807499999995 0.8244188345348461 448
450 3 340.1680111428849 364.05026646387415 41.253795000000004 0.8244188345348461 449
451 3 340.88644268111386 367.0327517164355 41.9067 0.8244188345348461 450
452 3 341.60549569991224 370.0158584495662 42.559687499999995 0.571808734892765 451
453 3 341.76832360909566 373.0014511049746 43.681605 0.8079371698342986 452
454 3 341.5128950950713 375.9211668200263 45.051105 0.7241243002447127 453
455 3 341.8696249419082 378.8135373900243 46.483057499999994 0.7241243002447127 454
456 3 342.2269762693145 381.70590796002233 47.9149275 0.7241243002447127 455
457 3 342.5837061161514 384.59827853002037 49.34688 0.8333122214829921 456
458 3 342.8403775913145 387.57517045745703 50.4798525 0.7578520507461722 457
459 3 342.748398467043 390.64590595087355 51.1005825 0.7953148994697391 458
460 3 342.65641934277147 393.74274362820495 51.416639999999994 0.747815139550326 459
461 3 342.56381873793055 396.8445531500915 51.618517499999996 0.9091452805614533 460
462 3 342.63031715885654 399.94325526913104 51.920055 0.8801407823874507 461
463 3 343.4773951749518 402.90958202688796 52.41258 0.8801407823874507 462
464 3 344.5289402983804 405.7236460451412 53.46759 0.8204475736963657 463
465 3 344.60911129183324 408.77325119919806 54.253319999999995 0.6354452377967073 464
466 3 344.1293282922548 411.79364676649294 54.986414999999994 0.7790693973855647 465
467 3 344.035484726275 414.65867219143723 56.577014999999996 0.7763038088517247 466
468 3 345.3816116396003 416.6318729992893 57.974977499999994 0.7763038088517247 467
469 3 345.43008712401365 334.39010628915224 37.88202 1.428442014742576 148
470 3 347.19757786339363 333.5952326408868 35.86407 0.9634688971329031 469
471 3 342.9789677582912 329.99064533835383 39.57954 0.9634688971329031 470
472 3 340.68508297662754 328.1268251107165 40.854659999999996 0.7149326026232535 471
473 3 338.0686497794441 326.58803922087657 41.7368325 0.8791215542536311 472
474 3 335.72256062995064 324.59681547651184 42.3107025 0.8731491259816756 473
475 3 333.6020689271502 322.3880735328562 43.0144275 1.0405014137103106 474
476 3 331.9004551281269 319.87232018791593 43.885462499999996 0.919070325254807 475
477 3 329.820981142907 317.68968042817534 44.88742499999999 0.9286038371894374 476
478 3 327.605402912988 316.559828753002 47.3601975 0.8270974157889698 477
479 3 326.0908547653548 315.45732222288245 50.651205 0.8353693221677135 478
480 3 324.93490090626665 313.9446385169574 53.91168749999999 0.9538359483071683 479
481 3 324.21087604291296 312.4698651257659 57.4131525 0.8436412285464573 480
482 3 324.19471754810854 312.15104559366256 58.83619499999999 0.8436412285464573 481
483 3 345.88749682309367 377.2318693408956 31.8944175 1.3831857996787051 169
484 3 342.78009397608247 383.3466166632442 33.58047 1.1604844524391067 483
485 3 341.6838022516569 386.1998339573699 34.32552749999999 0.9531709640979078 484
486 3 340.09654087740364 388.8318041687884 34.930665 0.9127622974753743 485
487 3 338.8019968513388 391.57253347985227 35.840804999999996 0.8693270204798519 486
488 3 337.40117964790613 394.32134203831833 36.333 0.8693270204798519 487
489 3 336.00036244447347 397.07015059678446 36.8252775 0.8693270204798519 488
490 3 334.5995452410408 399.8189591552506 37.3174725 0.8891398210323952 489
491 3 333.1160711218777 402.51494186531755 37.89126 0.7999387149060919 490
492 3 331.14908511971964 404.90577761580795 38.24238 0.6476200421512971 491
493 3 329.3262826096628 407.41593763562355 38.00783249999999 0.6476200421512971 492
494 3 327.50348009960607 409.9267191360086 37.773285 0.6476200421512971 493
495 3 325.6812990701187 412.4375006363936 37.538737499999996 0.6476200421512971 494
496 3 323.8584965600619 414.94766065620934 37.30419 0.7407302610591406 495
497 3 321.85732912658676 417.3192305090482 37.086637499999995 0.9564585963100457 496
498 3 319.93198232257856 419.75792026338263 37.0104075 0.9293061102328619 497
499 3 318.0930213177174 422.2618654775043 36.9439125 0.9293061102328619 498
500 3 316.25406031285615 424.76643217219527 36.8775 0.5285679813154655 499
501 3 314.0123798990223 426.9155119811882 37.027319999999996 0.525420182231443 500
502 3 312.0447724162948 429.3175343819279 37.1836575 0.7686844570708533 501
503 3 309.78258314367065 431.44361940985294 37.3658175 0.7214705782133651 502
504 3 307.94610806108705 433.8835521253261 38.12985 0.8713716915531853 503
505 3 305.83307412511937 436.15506360649124 38.368935 0.6875874575695552 504
506 3 303.2663593734881 437.8796721865825 37.964767499999994 0.9354276938414741 505
507 3 300.45726719979 439.15867919841236 37.490970000000004 0.5010842460947902 506
508 3 297.6438246621061 440.4289854822705 37.017255 0.5010842460947902 507
509 3 294.83038212442216 441.6986702855593 36.543457499999995 0.9412509667767729 508
510 3 292.1828748987686 443.28033833468794 36.036989999999996 0.9014762103350297 509
511 3 290.9231337845903 446.65249190426454 37.329764999999995 0.9014762103350297 510
512 3 356.3146978165245 358.8565533453796 29.483272499999998 1.011211034474383 162
513 3 356.89516066834614 363.01115095183354 30.6136875 1.069188956793918 512
514 3 357.8273815224495 365.7089981036087 32.2435575 1.069188956793918 513
515 3 358.8273437586177 368.6050975570231 32.933339999999994 0.8361026692396082 514
516 3 360.185900283331 371.3644712851691 33.522555 1.0265056712873721 515
517 3 361.39467999081836 374.18847899253285 34.141057499999995 1.0076748100344843 516
518 3 362.95024585603215 376.83287881533937 34.795695 0.9952887022862976 517
519 3 364.2590839351933 379.28089077821477 36.650625 0.877400053076387 518
520 3 365.13164265463405 382.0154052835847 38.230995 0.9708645159087895 519
521 3 365.95572588966144 384.75240571123214 39.84816 1.1186774545354181 520
522 3 366.2590084075297 387.62240298073164 41.37738 0.7181518719727573 521
523 3 367.1477256217749 390.5632490351431 41.99563499999999 0.8952489750296192 522
524 3 367.48270364868273 393.6103682669222 42.6741975 0.8067501419467404 523
525 3 368.19367742007887 396.5120610454612 43.8077475 0.8067501419467404 524
526 3 368.90402971090566 399.4143753045697 44.9412975 0.56389169391915 525
527 3 369.86173126835445 402.24832670104394 46.057852499999996 0.56389169391915 526
528 3 370.81943282580335 405.08227809751816 47.1744075 0.8667789501453027 527
529 3 371.68950562296646 407.9410887167685 48.3059775 0.55294369220856 528
530 3 371.9101312251043 410.9882079485476 49.05879 0.8533114662063561 529
531 3 372.6061894628348 414.0148183215365 49.1971425 0.8535911324625872 530
532 3 373.86655205758245 416.75181874918394 50.204384999999995 1.2843144558925028 531
533 3 375.85839728251665 419.0867212484282 50.851102499999996 0.8376315114403378 532
534 3 378.185842014928 421.0611650174191 51.6282525 0.9258444634612915 533
535 3 380.83769960456743 422.5496109811375 52.473465 0.8482339699543399 534
536 3 383.4460535543486 424.13811531652965 53.235600000000005 0.8630127778947252 535
537 3 385.25766941415617 426.62963091926315 53.77671749999999 0.6754934456889876 536
538 3 387.05188381802037 429.1665146035631 53.77119 0.87712660162585 537
539 3 389.12390003640746 431.96255568530376 53.8115325 0.87712660162585 538
540 3 358.92118732459744 343.7446318197948 29.032987499999997 1.6261536282865103 157
541 3 361.1510596076127 347.8140865882406 29.0288625 1.117782522515479 540
542 3 363.08137825617604 350.23661784777056 29.3590275 1.117782522515479 541
543 3 365.0694945976938 352.6106736228871 29.01558 0.7996466190384728 542
544 3 367.0576109392116 354.98472939800365 28.672049999999995 0.7996466190384728 543
545 3 368.9102445165997 357.4544931808082 28.207575000000002 0.8137977316037618 544
546 3 369.21974184016193 360.50099093201794 28.91031 1.0323910922796113 545
547 3 368.9866866266361 363.52946574671506 29.77986 1.0602458514002195 546
548 3 368.6535730414365 366.5026287907354 30.896745 1.1526040788190863 547
549 3 368.49633845737776 369.44409632571615 32.2085775 1.2004145790232006 548
550 3 368.66103080826935 372.35138242937984 33.64812 1.363161695732565 549
551 3 368.21107887602216 375.2822847946808 34.8819075 0.9507906935170972 550
552 3 367.49078289608497 377.8912602250314 36.90918 1.1200198525653269 551
553 3 367.2950165167232 380.34610847417025 39.39375 1.1200198525653269 552
554 3 367.2950165167232 382.8320307517792 40.3562775 1.1200198525653269 553
555 3 366.5181658049704 385.6286933140893 41.7312225 1.0396499853302295 554
556 3 365.4305748085165 387.8038753069971 42.7624725 1.0396499853302295 555
557 3 364.18761366971205 390.28979758460605 43.24377749999999 0.9592801180951318 556
558 3 363.5661331003098 393.39720043161725 43.3125 0.9592801180951318 557
559 3 362.3231719615053 395.26164213982395 43.174972499999996 0.8789040360543403 558
560 3 361.70169139210304 397.1260838480307 43.037527499999996 1.0002605468415156 559
561 3 362.1460499992257 398.1881941411391 42.9 1.0609356948322561 560
562 3 360.4587302532986 402.0979284032486 44.948722499999995 2.0109246784148245 561
563 3 359.83724968389635 410.1771758054777 44.948722499999995 0.8537713618277137 562
564 3 359.2157691144941 412.0416175136844 45.375 0.707288391619606 563
565 3 359.2157691144941 414.52753979129335 45.787499999999994 0.621480569402239 564
566 3 360.4587302532986 417.63494263830455 46.199999999999996 0.621480569402239 565
567 3 361.70169139210304 418.87790377710905 46.199999999999996 0.8286386876010872 566
568 3 362.06152864178694 421.8697112382114 46.199999999999996 1.242961138804478 567
569 3 362.3231719615053 422.6067871935225 48.881249999999994 1.4837413558079875 568
570 3 363.5661331003098 425.71419004053365 49.362472499999996 1.276577022803445 569
571 3 365.4305748085165 427.5786317487404 50.1874725 0.8286386876010872 570
572 3 368.5379776555277 430.06455402634936 51.0812775 0.621480569402239 571
573 3 370.4024193637344 432.5504763039583 51.871874999999996 0.621480569402239 572
574 3 371.02389993313665 436.27935972037176 52.318777499999996 0.621480569402239 573
575 3 371.02389993313665 439.8528729944346 52.5421875 0.9322208541033584 574
576 3 371.53972880574054 441.3692855837761 52.59375 1.242961138804478 575
577 3 369.15945822492995 444.35860712260086 54.278152500000004 0.707288391619606 576
578 3 366.673535947321 447.46600996961206 54.41559749999999 0.621480569402239 577
579 3 363.8768733850109 452.12711424012883 54.5875275 0.621480569402239 578
580 3 361.2654120323827 456.82426438367094 54.6046875 0.621480569402239 579
581 4 391.29846054874594 292.7260489164262 37.076902499999996 1.276042549513759 285
582 4 391.53275872341055 292.4066079037534 30.662527499999996 1.276042549513759 581
583 4 390.28979758460605 289.60994534144334 26.8125 1.351794816118198 582
584 4 389.6683170152038 287.1240230638344 25.987499999999997 1.3896740568232644 583
585 4 389.00830465049864 287.1240230638344 19.3875 1.3896740568232644 584
586 4 389.9790572999049 286.50254249443213 12.237472499999999 1.5003846054565795 585
587 4 393.0783808995139 283.24847023304204 6.34044675 1.8644417082067168 586
588 4 388.8504485858705 344.7694532787391 47.6276625 1.414266042954511 326
589 4 391.3904396730174 346.1547334679367 47.884814999999996 0.8833662665426484 588
590 4 393.7079407163184 348.1459572123014 48.638535 0.8833662665426484 589
591 4 396.0248202790499 350.1371809566662 49.3923375 0.8833662665426484 590
592 4 397.973161864126 352.4876204701455 50.161319999999996 0.7947431373458892 591
593 4 399.495167778592 355.19603279160043 50.072715 0.866312839718251 592
594 4 401.27198072651305 357.73788832045557 49.819934999999994 0.9073864905500449 593
595 4 403.1345579930115 360.2057876615519 49.40636249999999 0.8799791974394062 594
596 4 405.4508160751737 362.2162773035681 48.7476 1.398735243525149 595
597 4 407.4215309607482 364.5468294388265 47.970285 1.0860248654190245 596
598 4 408.7104816616884 367.2738861773635 46.9772325 1.070599717686461 597
599 4 409.2101520394878 370.3402713067942 47.016915 1.0838310390090344 598
600 4 408.7055098171332 373.4066564362248 47.03028 0.7715370528844095 599
601 4 408.0243671130683 376.41524387270107 46.533382499999995 0.7715370528844095 600
602 4 407.34322440900354 379.4238313091773 46.036567500000004 0.8426530744411077 601
603 4 407.24875936245434 382.496431244302 45.43530749999999 0.9418538029290932 602
604 4 407.7397290122821 385.52987790355434 44.82398249999999 0.7619103188643688 603
605 4 408.5029071515081 388.54095126230817 44.70015 0.8825832010252015 604
606 4 409.266085290734 391.54953869878443 44.5004175 0.8635410363787169 605
607 4 410.26853344917987 394.4767121806689 44.1182775 0.6297959794208409 606
608 4 411.8073193390198 397.1291912508777 43.4511825 0.6297959794208409 607
609 4 413.3454837482903 399.7816703210865 42.7840875 0.7012040968451582 608
610 4 414.8911059243937 402.4472004832527 42.250065 0.7012040968451582 609
611 4 416.4367281004971 405.1127306454189 41.716125 1.046759723044191 610
612 4 417.7753972469895 407.9174724551312 41.681309999999996 0.7097370250630509 611
613 4 418.423601480876 410.9552694783693 41.5830525 0.7097370250630509 612
614 4 419.07180571476255 413.9936879821768 41.484795 0.7697720480673071 613
615 4 419.3688734269368 417.03645684997025 40.7504625 0.7889509384390604 614
616 4 419.15259818878485 420.13640193014857 40.76721 0.8735655179631752 615
617 4 419.53543021953664 423.2189455543837 40.65204 0.8735655179631752 616
618 4 419.91826225028836 426.30148917861885 40.53686999999999 0.8735655179631752 617
619 4 420.30109428104015 429.3840328028539 40.4217 0.8265194388594256 618
620 4 420.1059493822479 432.48211344132403 40.23211499999999 0.7788332347691919 619
621 4 419.6976366481506 435.5279897119645 39.623925 0.8719869573168935 620
622 4 419.88035193555487 438.5906459579787 38.9666475 0.9287467777203999 621
623 4 419.9735740209652 441.68499771303243 38.607772499999996 0.9995334145753149 622
624 4 419.463338473486 444.7352243476586 38.20773 0.723061568471035 623
625 4 419.05191833654163 447.7854509822848 37.640955 0.7885345464575607 624
626 4 418.2781750276359 450.75985698744387 37.03359 0.9215313883096399 625
627 4 417.2527320881222 453.463918944913 35.5247475 0.9215313883096399 626
628 4 416.2272891486085 456.16860238295163 34.015905 0.7207745199756347 627
629 4 415.41314960269153 459.1293358155839 33.3861 0.8331754957577235 628
630 4 414.1111478097939 461.88373769917456 32.575125 0.6907694380848947 629
631 4 413.4909102015304 464.7978600891017 31.401645000000002 1.120007422953939 630
632 4 412.8924244131961 468.0997863543358 30.178169999999998 1.120007422953939 631
633 3 328.8141826204754 334.4360958512881 25.0010475 0.7876458292433156 421
634 3 326.1722687199465 334.57530749883415 22.894904999999998 1.492485587419477 633
635 3 324.1704798059019 333.60952669398307 20.0124375 1.3714584613340848 634
636 3 321.77032184687044 333.374607038749 17.4108 1.1767672433574454 635
637 3 319.15264568854815 333.63625035846735 15.216135 1.4699258427501756 636
638 3 316.51197474915807 333.29132864244906 13.09011 1.1828266789091173 637
639 3 313.9172933719037 332.44549358749265 11.116874999999999 1.1832057820564525 638
640 3 311.15294779920254 331.3790329303984 9.874424999999999 1.0302096954810094 639
641 3 308.31216011646495 330.1708747034805 9.402524999999999 1.1741197361317919 640
642 3 305.6994558026979 328.5885851737824 8.6436075 1.1190130540428953 641
643 3 303.394384370785 326.67877538400927 7.537604249999999 1.358705680049951 642
644 3 301.6467810096259 324.2643233718816 6.37229175 0.8394586643143803 643
645 3 300.15584912362993 321.79020922509125 4.85052975 0.8853487895590415 644
646 3 298.6189276754982 319.9935088989494 3.38273925 0.8853487895590415 645
647 3 338.86352342770954 351.91896574914244 41.996955 0.9724741505835415 446
648 3 337.98599286371365 353.88781619300875 42.1056075 0.8067750011695164 647
649 3 332.87680110265785 357.4240406329074 42.24297 0.8067750011695164 648
650 3 330.70161910975 359.64272626567345 42.325717499999996 0.6813912962926149 649
651 3 328.6662702449577 361.9894368957363 42.393945 0.630914644445765 650
652 3 326.7403019603801 364.3821370879349 41.768429999999995 0.8347789156267814 651
653 3 324.8143336758026 366.77483728013357 41.142914999999995 0.8345241085933265 652
654 3 322.8001151503699 369.1345990021539 41.3741625 0.9044344578453843 653
655 3 320.714426359456 371.43469858951147 41.54172 0.8605827888683624 654
656 3 318.3130254392857 373.4035490333778 41.6982225 0.861067543712496 655
657 3 316.1807256056667 375.662630903155 41.8091025 1.0463433310626915 656
658 3 314.3747030709838 378.16595463670717 42.280425 0.9909259086890939 657
659 3 313.6854811195167 381.19256500969607 42.474795 0.9874580471118295 658
660 3 313.5518627970952 384.29686045386023 42.49245 1.0419556782427117 659
661 3 312.834674220005 387.318498982294 42.6237075 0.7203456983827472 660
662 3 312.12059304576184 390.3395160301583 42.80628 0.7203456983827472 661
663 3 311.40651187151866 393.3611545585919 42.9888525 1.0173885513342413 662
664 3 310.90124816859463 396.4262967268838 42.917984999999994 1.1817204434955813 663
665 3 309.9087436992593 399.36838574243393 43.097587499999996 0.7900820330753724 664
666 3 309.37054152615696 402.42171977990716 43.3686825 1.0790829274588014 665
667 3 308.7142580448682 405.45330199745126 43.6080975 0.894646138877299 666
668 3 307.771472021085 408.3556162565597 44.387145 0.6969469549447528 667
669 3 307.3873970291944 411.4300806333926 44.70213 0.6969469549447528 668
670 3 307.0033220373038 414.50454501022546 45.0170325 0.9676203873365099 669
671 3 307.12513222890664 417.603247129265 45.279959999999996 0.788049791613427 670
672 3 306.7684023820698 420.67957594780614 45.6219225 0.8734350070436007 671
673 3 306.5254034794335 423.74161071325096 46.24257 0.9328796235069249 672
674 3 305.89584366262903 426.50160592196636 47.94372 0.8945653464032768 673
675 3 304.24208386744965 430.7829855645783 50.689485 0.8945653464032768 674
676 3 329.820981142907 317.68968042817534 44.88742499999999 0.9286038371894374 477
677 3 327.73715679370133 315.1621189524164 46.075424999999996 1.1711801330385194 676
678 3 325.587455504139 312.9614562561631 46.6605975 1.1711801330385194 677
679 3 323.53719110568096 310.65576334368075 47.14974 0.6944796770842259 678
680 3 320.9512104563982 309.05980124145583 48.0116175 0.911270744108809 679
681 3 318.08991391487035 307.98339689525113 48.7532925 0.8409999361264978 680
682 3 315.39020232138705 306.550884182779 49.494885 0.8402479446375211 681
683 3 312.6898692473343 305.1177499897374 50.23656 0.8402479446375211 682
684 3 310.2002180863089 303.3589599783291 51.03648 0.8402479446375211 683
685 3 307.71056692528356 301.60016996692076 51.836482499999995 0.8402479446375211 684
686 3 305.23148093393803 299.8382725526654 52.6840875 0.9891919779004616 685
687 3 302.5093960399562 298.87932803407773 54.2134725 0.6192357815855581 686
688 3 299.7879326265438 297.91976203492067 55.74294 0.6192357815855581 687
689 3 297.065847732562 296.960817516333 57.272325 0.6032904546164048 688
690 3 294.7054645299723 296.3213140104181 59.817449999999994 0.6032904546164048 689
691 3 333.6020689271502 322.3880735328562 43.0144275 1.0405014137103106 475
692 3 330.62766292199115 321.9269349503598 42.625027499999995 0.8789040360543403 691
693 3 328.14174064438214 319.44101267275084 42.3499725 0.8789040360543403 692
694 3 326.27729893617544 317.5765709645441 42.074999999999996 0.8789040360543403 693
695 3 325.6558183667732 316.33360982573964 42.074999999999996 0.8789040360543403 694
696 3 323.5806947455391 316.6922041142847 42.074999999999996 0.8789040360543403 695
697 3 322.548415519762 315.09064868693514 40.562527499999995 0.7930962138369733 696
698 3 320.06249324215304 314.4691681175329 40.081222499999996 0.707288391619606 697
699 3 318.8195321033486 313.8476875481307 39.599999999999994 0.621480569402239 698
700 3 315.09064868693514 312.6047264093262 39.599999999999994 0.621480569402239 699
701 3 312.6047264093262 312.6047264093262 39.8749725 0.621480569402239 700
702 3 310.7402847011195 312.6047264093262 40.1500275 0.621480569402239 701
703 3 307.6328818541083 312.29398612462506 40.425 0.7501954101311366 702
704 3 304.5254790070971 311.3617652705217 40.631249999999994 0.8789040360543403 703
705 3 302.6610372988904 310.7402847011195 40.8375 0.8789040360543403 704
706 3 300.85128588079107 310.2959260939969 41.043749999999996 0.8789040360543403 705
707 3 297.06771217427024 310.7402847011195 41.86875 0.621480569402239 706
708 3 293.1834586155062 310.7402847011195 42.28125 0.621480569402239 707
709 3 289.2992050567422 310.7402847011195 41.8343475 0.7501954101311366 708
710 3 284.63810078622544 310.11880413171724 41.043749999999996 0.8789040360543403 709
711 3 283.39513964742093 308.5651027082116 40.6999725 0.8789040360543403 710
712 3 279.66625623100754 305.76844014590154 40.3562775 0.8789040360543403 711
713 3 277.8018145228008 303.90399843769484 40.2874725 0.8789040360543403 712
714 3 276.55885338399634 302.6610372988904 40.21875 0.8789040360543403 713
715 3 274.0729311063874 302.03955672948814 40.2874725 0.8789040360543403 714
716 3 271.73678564600436 302.2272438614476 40.425 0.8789040360543403 715
717 3 367.0576109392116 354.98472939800365 28.672049999999995 0.7996466190384728 544
718 3 370.1693641502086 357.9815087036613 28.073842499999998 1.1462339029827133 717
719 3 372.5160747802714 359.9596813560686 27.429104999999996 1.1462339029827133 718
720 3 374.71984487937175 361.98322209004226 26.314777499999998 0.9559241230203599 719
721 3 377.26605077221274 363.5785627116978 25.263397499999996 1.1154643999916085 720
722 3 380.1087028966586 364.60587009291976 24.3070575 1.348171584398583 721
723 3 382.9762142438805 365.71832031214973 23.720235 0.9571732989648583 722
724 3 385.7480175834145 367.02342950789443 23.028389999999998 0.9104006713116458 723
725 3 388.7193161857266 367.76920619117715 22.336544999999997 0.8009828022626876 724
726 3 391.56258979074187 368.8791704881295 21.5614575 0.8009020097886653 725
727 3 394.095123111056 370.60812943220657 20.8958475 1.0521852484150727 726
728 3 396.5058462397672 372.55087769215794 20.540107499999998 1.1081868625239084 727
729 3 399.2714347736072 373.95045193445173 20.255895 1.1710247628961687 728
730 3 402.2619992735708 374.78447885858964 20.078355 0.9373418539952328 729
731 3 405.2544282152425 375.5892961959655 19.772775 1.0931532475500683 730
732 3 408.3425651646023 375.8161366037973 19.423965 1.238306249339655 731
733 3 411.3803621878405 376.36117506316305 18.942494999999997 1.4565640105080275 732
734 3 414.2634105492975 377.4195564728551 18.316319999999997 1.0753105404025298 733
735 3 416.96063622050315 378.77935595870724 17.349915 1.1961760815398774 734
736 3 419.7566773022438 379.9359312983648 16.408755 0.9699509394717684 735
737 3 422.6707996921709 380.77741598933534 15.513959999999999 1.2342169071929883 736
738 3 425.5358251171152 381.7674345363932 14.6057175 0.9733690826034808 737
739 3 428.2081915655449 383.221077588225 13.764135000000001 0.9733690826034808 738
740 3 430.8799365334051 384.6753421206262 12.9225525 0.9273546612449389 739
741 3 433.75366268632104 385.7188079966526 12.182115 1.1034760398078394 740
742 3 436.16935765958755 387.5701986129019 11.350679999999999 1.3006718244791697 741
743 3 438.8858492284447 388.9890387528472 10.6691475 1.0250141179208068 742
744 3 441.8714418838531 389.8491678608999 10.6285575 1.0250141179208068 743
745 3 444.75013988132423 390.97901953607317 10.228432499999998 1.183317648558945 744
746 3 447.7288962504692 391.816153863058 9.842827499999999 0.643710929369757 745
747 3 450.6548267712149 392.8192235020732 9.453097499999998 0.643710929369757 746
748 3 453.5813787725301 393.82291462165773 9.063284999999999 0.9683599492140985 747
749 3 456.4625626922789 394.9490374134146 8.673472499999999 0.9658553825194076 748
750 3 459.3344244034866 396.09069721940654 9.1064325 0.9658553825194076 749
751 3 462.20566463412496 397.2329785059679 9.539309999999999 0.9658553825194076 750
752 3 465.07690486476326 398.3746383119598 9.97227 1.0683872468593891 751
753 3 467.6889876979609 400.03958475738835 10.304497499999998 1.015654620545609 752
754 3 470.4421466204128 401.47209746986056 10.0997325 1.040880516857646 753
755 3 473.35440456863165 402.53110036012197 10.40292 1.2748120179863427 754
756 3 476.3797719804818 403.1929771665353 10.739602499999998 1.0595560079681832 755
757 3 479.480960021799 403.09043287258396 10.968705 1.0610662057518305 756
758 3 482.5616392043259 402.69579271101355 10.8419025 0.6844489806940739 757
759 3 485.0146230117565 402.4515508472384 11.268839999999999 0.6844489806940739 758
760 3 316.51197474915807 333.29132864244906 13.09011 1.1828266789091173 638
761 3 313.7799461660658 334.2453013164816 10.5142125 1.3411985724098898 760
762 3 311.4692814090283 335.80956790966695 8.699047499999999 0.9515116109776038 761
763 3 308.7658409321285 336.4714447160804 6.86352975 1.0963165836483255 762
764 3 305.31724525251553 337.87474784179057 3.87628725 1.0963165836483255 763
765 3 414.2634105492975 377.4195564728551 18.316319999999997 1.0753105404025298 734
766 3 416.68532032825794 379.78056115601424 19.625429999999998 1.016754641153451 765
767 3 418.6112886128355 382.0887399907741 20.6664975 1.016754641153451 766
768 3 420.6677678169875 384.3372566908714 21.476399999999998 0.9706034940696407 767
769 3 422.7242470211395 386.5857733909687 22.286302499999998 0.9706034940696407 768
770 3 424.8615186993138 388.4632661911329 23.945707499999997 1.2356960309481657 769
771 3 426.95777265990756 389.6863399517165 26.5213575 1.2836121828490783 770
772 3 429.7016093738185 390.0064024449586 28.410524999999996 0.8036489539054232 771
773 3 434.4602860937314 390.0977600886608 30.319904999999995 0.8036489539054232 772
774 3 377.26605077221274 363.5785627116978 25.263397499999996 1.1154643999916085 721
775 3 377.1206243189726 364.97067918715885 23.7170175 1.2987265902969407 774
776 3 378.1541465058885 367.4851895709603 21.7193625 1.2987265902969407 775
777 3 378.8415040156474 370.1469908497101 19.7967825 0.9551099834744429 776
778 3 378.73460935771027 372.91568678639703 17.9296425 1.0100488658096007 777
779 3 378.3760150691652 375.8068143952563 16.492987499999998 1.0468094414897433 778
780 3 378.19205682062204 378.7861922449706 15.348382499999998 1.2293444995288747 779
781 3 378.0422800033961 381.82585370991694 14.514885000000001 1.453723844305859 780
782 3 377.49599858289156 384.7530271918015 13.3353 1.2489397818821275 781
783 3 376.45501862914284 387.52172312848853 12.0724725 1.2664655339392705 782
784 3 375.9839363575359 390.4265233098746 10.746285 1.4435502073847446 783
785 3 375.92924606742855 393.2468021338219 9.015352499999999 1.1291121132956818 784
786 3 376.0305474002411 395.9657796249567 7.0238767499999994 1.2182075677251867 785
787 3 375.68189680080644 398.9401856301158 5.9219159999999995 1.7724563691294912 786
788 3 376.11693319938803 402.9648937975647 3.8078699999999994 1.7724563691294912 787
