# Supplementary material for: Cross-Regional Gradient of Dendritic Morphology in Isochronically-Sourced Mouse Supragranular Pyramidal Neurons
Source: Front Neuroanat. 2018 Dec 4;12:103. doi: 10.3389/fnana.2018.00103 (PMC6288488; doi:10.3389/fnana.2018.00103)
Supplement: Supplementary file 3 [file Data_Sheet_1.ZIP › SWC reconstructions/X043.S1.Z1.C01-exported-000.swc]

# Exported from "Simple Neurite Tracer" version 3.1.6-SNAPSHOT-b9f15e3b69824d8d9ebdf26f302be1ac12e484dc on 2018-06-14T12:36:41.171
# https://imagej.net/Simple_Neurite_Tracer
#
# All positions and radii in microns
# Voxel separation (x,y,z): 0.621480569402239, 0.621480569402239, 0.9
#
1 1 367.4211770723119 252.1458536567376 27.31491 1.0433042910783146 -1
2 1 365.4007437411852 244.99509822519542 22.94442 0.9704729831500662 1
3 1 367.4211770723119 252.1458536567376 27.31491 1.0433042910783146 1
4 1 368.5379776555277 257.9144363019292 25.2 1.0433042910783146 3
5 4 367.4211770723119 252.1458536567376 27.31491 1.0433042910783146 1
6 4 365.4405184976269 245.20702309936158 25.26705 1.9742946136542565 5
7 4 363.44370142813756 240.2432577915459 23.10831 1.811149749380475 6
8 4 360.55008789700076 236.71262667677178 22.0158 1.369277064535483 7
9 4 358.4954731345569 234.43925075389836 21.26529 1.2620592367022088 8
10 4 356.7149313032195 231.91293223927826 20.802780000000002 1.3211744684637496 9
11 4 354.88715694860747 229.43571068964096 20.18943 1.4646183986874806 10
12 4 353.5478663215457 226.66266438896818 19.5912 1.4646183986874806 11
13 4 352.78158077947273 223.67209988900458 19.07343 1.6342763793285975 12
14 4 351.84252363910593 220.71882422320516 18.74664 1.3425036816056344 13
15 4 349.8494354530329 216.53874591340568 18.0135 1.581661834323004 14
16 4 347.6686601350005 212.50471553741576 16.920090000000002 1.360383677587337 15
17 4 345.4505959828039 210.3792519900601 16.24455 1.4595036136013 16
18 4 342.96902406918076 208.5962242364451 15.424470000000001 1.4595036136013 17
19 4 340.488073636127 206.8138179633995 14.60439 1.3414409498319566 18
20 4 337.8306227213631 205.23028547256257 15.033600000000002 1.3414409498319566 19
21 4 335.1731718065991 203.64675298172565 15.462720000000001 1.1738152106527848 20
22 4 332.44487210692324 202.16265738199309 15.60321 1.1738152106527848 21
23 4 329.71657240724744 200.67918326282995 15.743609999999999 1.170266556601498 22
24 4 326.9360683397418 199.3013608404652 15.984090000000002 1.229406647585815 23
25 4 323.93804607294544 198.48846425568706 16.10658 0.9996825699119715 24
26 4 320.9648830289251 197.58856039119263 16.22907 0.9996825699119715 25
27 4 317.9917199849048 196.68865652669817 16.35156 1.0722031375555188 26
28 4 315.2478832709939 195.23439199429694 16.50762 1.0722031375555188 27
29 4 312.50404655708303 193.7801274618957 16.66377 1.1525854344020043 28
30 4 309.6371566904305 192.5812914435188 16.637220000000003 1.1793588173318528 29
31 4 307.06360565253584 190.84052436862314 16.54317 1.076460279455924 30
32 4 304.60440703941117 188.95184491820973 16.263990000000003 1.1430146336332099 31
33 4 302.21667869176775 186.96497153783076 16.14825 1.1430146336332099 32
34 4 299.82895034412434 184.9774766768824 16.032420000000002 1.0058663015775238 33
35 4 297.10810841128136 183.48281590747 15.825330000000001 0.9938033637254262 34
36 4 294.5954624691881 181.65628451399684 15.710759999999999 1.0450133626441707 35
37 4 291.777048086949 180.35428272109917 15.518880000000001 1.1257312589981334 36
38 4 288.9903292137493 178.99696915752466 15.20388 1.161951146582896 37
39 4 286.51062174183437 177.19281106454994 14.47704 1.4229667709261422 38
40 4 283.8177464346145 175.81623160332398 13.44312 1.0882249066347085 39
41 4 281.32498787074206 173.99653649611423 12.91986 1.0882249066347085 40
42 4 278.8316078263003 172.17746286947389 12.3966 0.8121197340663758 41
43 4 276.22946868221317 170.49511496810203 12.05856 0.8682705035118681 42
44 4 273.3557425292972 169.3484833175549 11.644200000000001 1.1489497730710012 43
45 4 270.5597014475565 168.05456077205946 11.05461 1.1489497730710012 44
46 4 267.76366036581584 166.76125970713338 10.46493 0.841615201890206 45
47 4 264.73269962884115 166.08322440591553 10.3419 0.9010971071876943 46
48 4 261.63089010695455 166.00056749018503 10.09449 0.9010971071876943 47
49 4 258.52908058506796 165.91853205502395 9.84708 1.0166365598452645 48
50 4 255.46455989734554 166.3709699095488 9.49968 0.85439905720281 49
51 4 252.3652362977366 166.2417019511131 9.22806 0.8823594680202168 50
52 4 249.25907641186416 166.21746420890642 9.13599 0.8823594680202168 51
53 4 246.1522950454224 166.19384794726912 9.04401 1.0864599018176062 52
54 4 243.12630615300287 165.61773545943325 8.447985 0.8566923205039044 53
55 4 240.24574371382352 164.4679964060391 8.173161 0.8566923205039044 54
56 4 237.36518127464413 163.3188788332144 7.898337000000001 0.9383175784891944 55
57 4 234.73445402436445 161.6644975574656 7.904718000000001 0.83551847750437 56
58 4 231.83959753208882 160.54707549368038 8.141769 0.8333122214829921 57
59 4 228.80055754771186 159.92559492427813 7.880940000000001 0.7129252203840845 58
60 4 225.69377618127007 159.8584750227827 7.865721 0.7129252203840845 59
61 4 222.5869948148283 159.79135512128724 7.8505020000000005 0.7449252549026057 60
62 4 219.55479111671477 159.11704870348584 7.740198 0.7944883303124343 61
63 4 216.45422455596702 159.03812067117175 7.4671199999999995 1.0359397463308981 62
64 4 213.35490095635802 159.26620404014238 7.4571119999999995 1.0965092426248404 63
65 4 210.2698714098453 158.89393717907043 7.491177 0.8023127706812084 64
66 4 207.1780055770692 158.58754725835513 7.525242 0.8023127706812084 65
67 4 204.08551826372366 158.28177881820923 7.559298 0.6475392496772748 66
68 4 201.08563155521904 157.48069036424974 7.7255460000000005 0.6475392496772748 67
69 4 198.085123366145 156.67898042972084 7.891794000000001 0.7884537539835385 68
70 4 195.2493075279626 155.4130245098485 8.026974000000001 1.0466354269303106 69
71 4 192.23201936351472 154.70018629674414 7.723845000000001 0.7635013091220386 70
72 4 189.1942223402766 154.04763169887178 7.796358000000001 1.000397272566784 71
73 4 186.12659424970713 153.6094878974432 8.134542 0.90824413373582 72
74 4 183.03410693636158 153.84689347495484 8.400177 0.9485657930786373 73
75 4 179.9279470504892 153.76050767580793 8.414514 0.9191200437003593 74
76 4 176.83235233429664 153.59830124719394 8.099019 0.8972625720744826 75
77 4 173.80822788358537 153.84130014983023 7.125795 0.9636366968866417 76
78 4 170.8468729703837 154.7430684560329 6.727149000000001 0.829943796796832 77
79 4 167.76743674899558 154.51374212592347 6.225714 0.9692486664283438 78
80 4 164.719696036647 153.93514371580997 5.973543 1.0016650929283646 79
81 4 159.54089845181818 151.8332964300916 5.6395979999999994 1.0016650929283646 80
82 3 367.4211770723119 252.1458536567376 27.31491 1.0433042910783146 1
83 3 357.14437437667647 247.7103468329138 13.73634 1.6715217098528738 82
84 3 362.5786004755296 244.9087124260485 12.11778 1.6715217098528738 83
85 3 365.22921510403023 243.37738430304137 11.34774 1.1514605545713863 84
86 3 368.0992123735297 242.39544500338584 10.368450000000001 1.1443570316631186 85
87 3 371.03757250566355 241.55023142899879 9.56952 1.0515326938172003 86
88 3 374.09152802370613 241.19412306273134 8.912088 1.0009690346906341 87
89 3 376.99881412736977 240.3029199262085 7.987131 1.2459069567034444 88
90 3 379.9875141856252 239.5788950628549 7.343082 1.2928846729445598 89
91 3 382.75869604458967 238.32101839038478 6.4313910000000005 1.27079103870231 90
92 3 385.2539405307397 236.85991757172013 4.7849580000000005 1.2075429611542443 91
93 3 388.1146155916982 233.9930277050676 2.027475 1.2075429611542443 92
94 3 367.4211770723119 252.1458536567376 27.31491 1.0433042910783146 1
95 3 359.07717894751744 252.61445000606685 19.00845 1.1369862721100081 94
96 3 355.0680077943036 254.091709319536 17.82423 1.1369862721100081 95
97 3 352.2812889211039 255.45337324709632 17.55387 1.075061948174769 96
98 3 349.4939485673349 256.8144156940872 17.2836 1.075061948174769 97
99 3 346.53383661527204 257.7485009898988 17.07147 1.2142238772753182 98
100 3 343.81796652698426 259.24316175931114 16.76016 1.1826588791553787 99
101 3 341.1630015344979 260.7894054159839 16.08921 1.2971480296506592 100
102 3 338.6391689421554 262.530793971449 15.358590000000001 0.9848913323601982 101
103 3 336.3564708107409 264.61896868464055 14.93091 1.1687377144007685 102
104 3 333.5250053365444 268.30186253891816 14.43573 1.7264046589367856 103
105 3 330.8408307572961 272.0829503231614 13.751100000000001 1.2628733762481255 104
106 3 328.7010731568442 274.2960426308028 13.137480000000002 1.0076685952287903 105
107 3 326.2418745437195 276.0827992678342 12.20274 1.0660753391412126 106
108 3 323.9660126985685 277.9702357571088 10.81728 1.139391401913595 107
109 3 321.41607792231116 279.6873865703672 10.165140000000001 0.9937971489197323 108
110 3 318.8549564958045 281.41199515045844 9.654390000000001 1.175518067412947 109
111 3 316.2223648038166 282.9980135635729 8.993385 1.108913994790109 110
112 3 313.8315290533262 284.9500840320654 8.466975 0.855505292616346 111
113 3 311.3580363871053 286.8126612985639 8.094645 0.855505292616346 112
114 3 308.8845437208844 288.6758600456318 7.722314999999999 0.9064791289187176 113
115 3 306.1655662297496 290.13385346144946 7.183476 1.3744664272899916 114
116 3 305.01893457920244 293.0113084977818 6.831018 1.0403025399281018 115
117 3 304.22033204752057 296.00933076457824 6.572322 1.0403025399281018 116
118 3 303.4223509964081 299.0073530313746 6.313617 1.0403025399281018 117
119 3 302.6243699452956 302.0047538176016 6.054921 1.137750693210373 118
120 3 301.2888082016502 304.8014163799117 5.7191220000000005 1.137750693210373 119
121 3 299.9538679385742 307.59745746165237 5.383314 1.1251159932344255 120
122 3 298.27462744004936 310.20643289200297 5.124402000000001 1.1552950896845982 121
123 3 297.13172467291866 313.0814020060577 4.705191 1.1727089752392488 122
124 3 296.0410262736177 315.9905525514296 4.6928790000000005 1.240462786915481 123
125 3 295.50841742564 319.0476154723192 4.453398 0.860464707560176 124
126 3 294.4208264291861 321.95117269256644 4.142925 0.9190268216149489 125
127 3 292.86277464169467 324.6378331940923 4.025619 0.7125150432082789 126
128 3 291.4582285548456 327.3996928445159 3.680541 0.967359365497361 127
129 3 289.6043520163187 329.89307288895765 3.638574 0.9089339771678566 128
130 3 288.2700332338121 332.6996791403781 3.580875 0.9089339771678566 129
131 3 286.9357144513055 335.5056639112293 3.523176 0.9089339771678566 130
132 3 285.6020171493683 338.31164868208043 3.465477 1.0283638981898848 131
133 3 284.25091839148786 340.5980756969112 5.801859 0.9967056779845348 132
134 3 283.81339607062864 341.26989619243506 6.932214 0.9967056779845348 133
135 3 367.4211770723119 252.1458536567376 27.31491 1.0433042910783146 1
136 3 360.6489033075357 253.06937378286932 16.56792 1.1854928305518528 135
137 3 359.8241985919389 259.12943081511054 14.970600000000001 1.1854928305518528 136
138 3 360.0858419116572 262.21446036162325 14.57991 1.2508477272301923 137
139 3 360.50285537372616 265.23423444834873 13.70952 1.2791623819721585 138
140 3 361.35304079266837 268.1968323226892 13.136759999999999 1.2381384495859165 139
141 3 361.8346882339552 271.25016636016244 12.67236 1.2221042508953388 140
142 3 362.53323239396326 274.2568893549304 12.15981 1.4571233430204893 141
143 3 363.19821660322367 277.2716915971007 11.647170000000001 1.173864929098337 142
144 3 364.1217367293554 280.2299391074553 11.31255 1.1964681774074963 143
145 3 364.44863550886095 283.3168330956763 11.10933 1.086186450367069 144
146 3 365.3914215326442 286.2775665283085 11.131020000000001 1.110853014166644 145
147 3 365.732614365246 289.36508199709886 11.242170000000002 1.1767858877745276 146
148 3 365.4809147346381 292.456947829875 11.50839 1.3354747363656951 147
149 3 365.230458065169 295.5401129346795 11.93832 1.0782252842730264 148
150 3 362.5040228072014 297.02793741782847 12.07719 0.7298232770661314 149
151 3 360.27290756304734 298.37841469513955 12.24333 0.7298232770661314 150
152 3 367.4211770723119 252.1458536567376 27.31491 1.0433042910783146 1
153 3 359.27418828801797 254.97918357264237 29.402099999999997 1.0490964899851434 152
154 3 356.58317742250625 257.4508117971551 30.48093 1.0490964899851434 153
155 3 354.6789609578578 259.85656308131115 31.19481 0.9424442094700253 154
156 3 352.7604504401131 262.30084616077016 31.176450000000003 0.9069017357059113 155
157 3 350.84131844179893 264.7451292402292 31.15809 0.9681610754318899 156
158 3 348.5573773492457 266.83268247285133 31.56795 1.2805669280590073 157
159 3 346.200101549503 268.85311580397797 31.75587 1.1435615365342837 158
160 3 343.67813339886874 270.6641101832161 31.941629999999996 1.1980902416936363 159
161 3 340.91254486502874 272.04068964444207 32.42313 0.8659896698221617 160
162 3 338.3880907921169 273.8056944615444 33.02118 0.9470493804892959 161
163 3 336.2011006683904 276.00387123552014 33.31269 0.6801359055424222 162
164 3 333.86495520800736 278.0522711922699 33.3432 0.8486130731016752 163
165 3 331.55180452869223 280.1099933575607 33.738929999999996 0.9099780645244523 164
166 3 329.31882484283 282.27025981680293 33.77385 1.2266659182747512 165
167 3 327.5954592238776 284.84940417982216 34.04655 1.2226200797679427 166
168 3 326.21017903468004 287.6274223250502 34.249320000000004 0.9061000257713823 167
169 3 324.35816693786137 290.1189379277838 34.45209 0.9061000257713823 168
170 3 322.58073250937093 292.5103951588436 34.64676 0.9061000257713823 169
171 3 367.4211770723119 252.1458536567376 27.31491 1.0433042910783146 1
172 3 365.4305748085165 259.7788780101359 28.8 1.2462114821824517 171
173 3 362.82097789759655 263.3119950471876 28.3626 1.2494680403661194 172
174 3 365.60272492624097 265.56734803354834 31.93974 1.2494680403661194 173
175 3 367.8288683258398 267.6406072130742 32.85774 0.910450389757198 174
176 3 369.93258005326635 269.914604616517 33.20676 0.8141954791681792 175
177 3 372.46697781528866 271.5577992420165 34.26507 0.6332141225525533 176
178 3 373.99830593829574 272.18300869483517 34.67394 0.6332141225525533 177
179 3 367.4211770723119 252.1458536567376 27.31491 1.0433042910783146 1
180 3 371.5937976152785 257.6956751414996 28.48815 1.231072215511813 179
181 3 374.41966976435054 258.70123070279243 29.66427 1.231072215511813 180
182 3 377.35181509079024 259.2848009574611 30.890970000000003 0.9052423825856073 181
183 3 380.3467299547396 259.27299282664245 32.09112 0.8834159849882006 182
184 3 382.8854780807478 260.254932126298 34.261379999999996 0.5995659215639771 183
185 3 383.28633304801224 260.38357860416426 36.05049 0.5995659215639771 184
186 3 367.4211770723119 252.1458536567376 27.31491 1.0433042910783146 1
187 3 373.3097054673981 254.1240263091449 27.97002 1.2126577462404249 186
188 3 377.00689337477195 254.60878115327864 27.984420000000004 1.2126577462404249 187
189 3 380.1136747412138 254.65787811826144 27.99648 0.941822728900623 188
190 3 383.21734870480856 254.78528163498888 28.12842 0.9216370400064382 189
191 3 386.2806264313922 255.30608235214797 28.21005 1.0199801253086487 190
192 3 389.38616483669523 255.2333691255279 28.29159 1.0457404949103715 191
193 3 392.49294620313697 255.2625787122898 28.39509 1.0457404949103715 192
194 3 395.5991060890094 255.2911668184823 28.4985 1.0457404949103715 193
195 3 398.7058874554512 255.32037640524422 28.60191 1.1107038588299876 194
196 3 401.75549260950794 254.75172168424118 28.85697 1.1107038588299876 195
197 3 404.80571924413414 254.1830669632381 29.111940000000004 1.0527632253446166 196
198 3 407.90504284374316 253.9860576227376 29.265120000000003 1.0785049505292574 197
199 3 410.90244362997015 253.1806188047923 29.482200000000002 1.1929008789391276 198
200 3 413.94894138117985 252.60450631695645 29.773529999999997 1.1418524649684276 199
201 3 417.04577905851124 252.41060437930292 30.014010000000003 1.1770779836421466 200
202 3 420.0419368835995 251.60951592534346 30.30615 1.1770779836421466 201
203 3 423.03747322811824 250.80842747138394 30.59838 1.1944732247797152 202
204 3 426.131824983172 250.61452553373047 30.89421 0.7826553402710156 203
205 3 429.20628936000486 250.7928904571489 31.49748 1.0071092627163283 204
206 3 432.2938048287952 250.814642277078 32.00301 1.0071092627163283 205
207 3 435.3813202975855 250.83639409700706 32.50845 1.3879649852574083 206
208 3 438.41787435968484 250.25717420632415 32.9688 1.2713317267976902 207
209 3 441.34877672498584 249.28269267350146 33.462990000000005 0.9952451986464395 208
210 3 444.2747072457316 248.30945410181758 34.019819999999996 0.9473849799967731 209
211 3 447.01978692078126 246.86824066137376 34.30935 1.0280966615450418 210
212 3 449.9885996008157 245.97641604428156 34.623090000000005 0.831360772495069 211
213 3 451.25331255954933 245.65262466762297 34.602120000000006 0.831360772495069 212
214 3 367.4211770723119 252.1458536567376 27.31491 1.0433042910783146 1
215 3 371.7473033159209 246.05099371260982 25.80498 0.7867508972233763 214
216 3 376.36738986885706 241.9647589687901 24.70077 0.7867508972233763 215
217 3 378.43443424268895 239.66590234257123 24.23736 0.9827037207559023 216
218 3 380.7755515476272 237.64857641429157 23.773950000000003 1.0025227361141398 217
219 3 382.85688997455526 235.34101906010105 23.74767 0.979036985396429 218
220 3 384.4857905469585 232.70656292640496 24.10866 0.9631270828197318 219
221 3 386.02706235907607 230.04662608936337 24.7635 1.0670013451896219 220
222 3 388.17241328465263 227.80121679211308 24.92325 0.7952838254412691 221
223 3 390.9069277900225 226.3450878180036 25.27839 0.9647553619115655 222
224 3 393.57432239389686 224.78268566652642 25.73631 0.9647553619115655 223
225 3 396.2417169977713 223.22028351504918 26.19423 0.6803907125758771 224
226 3 399.1054994615768 222.02517638008868 26.42553 0.6803907125758771 225
227 3 401.96928192538235 220.83006924512816 26.65683 0.999272392736166 226
228 3 404.7827244630663 219.51750228255062 26.840159999999997 1.1104490517965326 227
229 3 407.4488761058019 217.9258905443115 26.6598 1.1104490517965326 228
230 3 410.11502774853744 216.33427880607238 26.47953 0.7253610465778231 229
231 3 412.58665597305014 214.4791593064067 26.9505 0.7872729409016742 230
232 3 414.6816669725052 212.19024636929825 27.189809999999998 1.0580706694073116 231
233 3 416.57531826747373 209.72856183389598 27.34065 1.1174034193681437 232
234 3 417.9543836509773 206.94867924695976 27.58239 0.8874556086893152 233
235 3 419.5037347104971 204.26264022600327 27.860940000000003 0.8557352404270249 234
236 3 421.0530857700169 201.5759797244774 28.139580000000002 0.8200560409376424 235
237 3 422.28672470028033 198.72400539149052 28.19637 0.9347689244379076 236
238 3 424.0020110718305 196.13305289765256 28.165319999999998 0.9347689244379076 237
239 3 425.7166759628113 193.54147892324525 28.13427 1.2938541826328271 238
240 3 427.8023647537252 191.24759414158157 27.82755 1.232134947285491 239
241 3 429.9756823049248 189.02766554767678 27.715500000000002 0.7813005126297188 240
242 3 432.3857839530667 187.06813731235155 27.61344 0.7813005126297188 241
243 3 434.79650708177803 185.10860907702627 27.511380000000003 0.7128755019385322 242
244 3 437.3824877310607 183.38897234149027 27.34326 0.7128755019385322 243
245 3 439.967846899774 181.66933560595427 27.175140000000003 0.8327963926103882 244
246 3 442.6489140761753 180.10071864878304 27.055529999999997 0.8327963926103882 245
247 3 445.32998125257654 178.53148021104235 26.93592 0.8431626885080176 246
248 3 447.60832902000516 176.4190677556442 26.985509999999998 0.8431626885080176 247
249 3 449.8872982680031 174.30727678081536 27.035100000000003 0.8723412012414528 248
250 3 452.1078483424774 172.14825328271198 27.41031 0.9495725916010689 249
251 3 453.8734746401491 169.60950515670382 27.851129999999998 0.9495725916010689 250
252 3 455.63910093782084 167.0707570306957 28.29204 1.0858446360538978 251
253 3 457.3848398572718 164.50652820134206 28.5561 1.086174020755681 252
254 3 458.794357788676 161.74031818693268 28.73673 0.8631805776484638 253
255 3 461.0739485172434 159.6303916538121 28.602899999999998 1.3363510239685523 254
256 3 462.50770419085444 156.8828260564848 28.93428 1.0131438390452239 255
257 3 464.01728049393245 154.16944189047462 29.0943 1.043708253448426 256
258 3 465.5274782775799 151.45357180218684 29.1375 1.283811056631287 257
259 3 467.1582432916914 148.89680073966602 29.53701 1.283811056631287 258
260 4 326.9360683397418 199.3013608404652 15.984090000000002 1.229406647585815 24
261 4 326.17040427823827 194.26985415058468 16.195230000000002 1.1678862860206873 260
262 4 326.06723850371753 191.1699090704063 16.465770000000003 1.204441773112927 261
263 4 326.5805814540438 188.1109817078085 16.73622 1.1846227577546897 262
264 4 327.29590558942573 185.08685725709717 16.696350000000002 1.1284844179205855 263
265 4 327.8533736601795 182.04719579215086 17.16129 0.9322208541033584 264
266 4 328.4108417309333 179.0069128466351 17.626230000000003 0.9322208541033584 265
267 4 328.96830980168716 175.96662990111935 18.091169999999998 0.9364469219752936 266
268 4 329.1591043364936 172.8772499906208 18.48609 1.0125223584758218 267
269 4 328.7570064080904 169.80216413321853 18.770490000000002 1.266844637086606 268
270 4 327.9975571522809 166.79171225503407 18.95076 1.0085821716658114 269
271 4 327.8471588544855 163.6886597720087 18.87102 1.0963103688426317 270
272 4 327.75331528850575 160.58747173069153 19.12086 1.1030347886035639 271
273 4 328.17157171171345 157.50865698987283 19.18269 1.1030347886035639 272
274 4 328.59044961549057 154.42984224905413 19.24452 1.1030347886035639 273
275 4 329.0087060386983 151.35102750823546 19.30635 0.8483209772340562 274
276 4 329.44871428183507 148.27469868969436 19.34208 0.8483209772340562 275
277 4 329.88872252497185 145.1989913517227 19.3779 0.8483209772340562 276
278 4 330.32873076810864 142.1226625331816 19.413629999999998 1.0415455010669064 277
279 4 330.5145534583599 139.03141818097487 19.77831 1.0954589404625505 278
280 4 330.2771478808483 136.18690161482084 21.55716 1.1672834498683673 279
281 4 329.4462283595575 133.59097727642768 23.7186 1.0263627307564096 280
282 4 328.25982195256864 130.88380791611152 25.10847 0.9514805369491338 281
283 4 327.9907208660174 127.84725385401218 25.97643 0.9911496416940787 282
284 4 328.31513372324537 124.83369457298073 26.96931 0.9711006785251625 283
285 4 329.17091246731223 122.04324681636467 28.5147 0.9711006785251625 284
286 4 330.02669121137916 119.25342054031802 30.06 0.6316728507404357 285
287 4 331.23236351601946 116.46297278370196 30.996 1.168862010514649 286
288 4 331.23236351601946 113.39472321256312 31.70781 1.0779891216566535 287
289 4 331.3523092659142 110.45387715815173 33.149069999999995 0.9058203595151513 288
290 4 332.10927259944606 109.03814442105343 35.27541 0.9058203595151513 289
291 4 347.6686601350005 212.50471553741576 16.920090000000002 1.360383677587337 16
292 4 349.8351413999367 209.19471002477945 16.19424 0.8495577235671665 291
293 4 351.63805653177263 206.71624551400333 15.453270000000002 0.8495577235671665 292
294 4 353.44221462474735 204.2135432610205 14.916600000000003 0.9236692814683836 293
295 4 355.2277283006399 201.67665957672057 14.65542 0.9544636436822646 294
296 4 357.0126204959632 199.13915441185122 14.394240000000002 0.9544636436822646 295
297 4 359.27170236574034 197.00747605880156 14.50044 1.213260582392745 296
298 4 361.53140571608685 194.87517622518243 14.606550000000002 1.213260582392745 297
299 4 363.0739204893432 192.18230091796255 14.834610000000001 1.2439492929098275 298
300 4 364.94333404210516 189.70507936832524 15.056820000000002 1.2699768991563933 299
301 4 367.4112333832014 187.81826435962003 14.933520000000001 0.8775492084130434 300
302 4 370.05998356999373 186.20179339860482 15.171479999999999 1.0745647637192473 301
303 4 372.6832530534406 184.53746843374563 15.28875 1.2229246052469498 302
304 4 375.0032400190192 182.47042405991377 15.31926 1.0318255449614553 303
305 4 374.6819345646382 179.40652485276073 15.903450000000001 1.2512889784344678 304
306 4 374.9460638066342 176.31465901998462 16.142220000000002 1.503386356606792 305
307 4 375.3823431663546 173.2395731625823 16.29234 1.0525146331168558 306
308 4 376.69491012893207 170.425509144329 16.4583 1.0525146331168558 307
309 4 378.00809857207906 167.61144512607564 16.62426 0.9357508637375631 308
310 4 379.64694283359273 164.97201714782432 16.557750000000002 0.9410769522173403 309
311 4 381.29200190080047 162.4189749687199 15.6033 1.071413857232378 310
312 4 382.03591414237496 159.4147378962295 15.211079999999999 1.0294017707407865 311
313 4 382.19439168757253 156.32411502459217 14.801219999999999 1.0483320688847788 312
314 4 382.46287129355426 153.23908547807946 14.432129999999999 1.1873448426486715 313
315 4 382.8475677660142 150.1677285040936 14.034780000000001 1.3067374748365357 314
316 4 382.7114635213152 147.09761449124653 13.36869 1.252712168938399 315
317 4 382.3528692327701 144.05298118174497 12.63312 1.1746107057816197 316
318 4 381.42126985923613 141.118971413597 12.020940000000001 1.1975681980153383 317
319 4 379.0204904196352 140.1475972836213 11.54547 1.1975681980153383 318
320 4 363.44370142813756 240.2432577915459 23.10831 1.811149749380475 7
321 4 364.5996552872257 237.48015517998354 23.493959999999998 0.9190330364206429 320
322 4 364.98621620139386 234.40071895859546 23.70159 0.9190330364206429 321
323 4 364.5984123260869 231.32376865948495 23.99634 0.7405313872769318 322
324 4 363.32748456165933 228.49354614642718 24.23628 1.089461652967819 323
325 4 361.5202190658376 225.9690920735153 24.42879 1.110591992327495 324
326 4 359.71357505058535 223.4446380006034 24.6213 1.110591992327495 325
327 4 357.9063095547636 220.92018392769148 24.813810000000004 1.110591992327495 326
328 4 356.187294299797 218.37894987940572 25.53066 1.0165557673712422 327
329 4 354.9256887439104 215.56737178343 26.10441 1.2835624644035262 328
330 4 353.66346170745453 212.75517220688488 26.67816 1.0489349050370989 329
331 4 351.8363088334119 210.294109152052 27.41733 1.0489349050370989 330
332 4 350.3242466080563 207.61366345622014 28.03869 1.2062067779300294 331
333 4 348.34918135849597 205.23650027825659 28.50408 0.9372113430756583 332
334 4 346.67242678224875 202.62379596448957 28.69686 1.2903987506669508 333
335 4 344.99753664770964 200.01482053413898 29.006819999999998 1.623580698729185 334
336 4 343.79248582363874 197.1839765405118 29.63547 1.254110500219554 335
337 4 343.0038269810673 194.4761856996262 31.524750000000004 0.8561454176028304 336
338 4 342.1834726294564 191.66087872023408 33.013079999999995 0.768609879402525 337
339 4 341.3003487403358 188.73867708290476 33.85674 0.7205010685250977 338
340 4 340.2525325003236 186.08806245440422 35.647740000000006 0.7205010685250977 339
341 3 357.14437437667647 247.7103468329138 13.73634 1.6715217098528738 83
342 3 354.25138232610897 246.0721240519695 12.69918 1.5673367071982824 341
343 3 351.4118376045102 245.1604120566564 11.437740000000002 1.4412382996665682 342
344 3 348.4511041718779 244.826055510318 10.15848 1.3913023359150984 343
345 3 345.7837095680035 244.46683974120353 7.90983 2.301473059416065 344
346 3 343.78502805680597 243.83479400212147 3.443814 2.301473059416065 345
347 3 330.8408307572961 272.0829503231614 13.751100000000001 1.2628733762481255 105
348 3 329.4835171937216 273.4912252934269 14.87331 1.3244558858701936 347
349 3 327.548226700603 275.8516084960166 15.713910000000002 1.3244558858701936 348
350 3 325.05484665616126 277.6849761757532 16.12161 0.9740464964241291 349
351 3 322.2762070303638 279.06342007868733 16.39107 1.1804277639112246 350
352 3 319.49756740456644 280.4412425010521 16.66053 1.1804277639112246 351
353 3 316.7307359095877 281.8538678353034 16.78095 1.1579612413273337 352
354 3 313.96452589517827 283.2664931695547 16.90137 1.1579612413273337 353
355 3 311.37854524589557 284.96624252686985 17.31654 1.1443135280232606 354
356 3 308.8049942080009 286.6262171277432 18.07884 1.1789486401560474 355
357 3 306.40483624896945 288.4403189098283 19.20339 1.1995010025861792 356
358 3 304.17372100481543 290.58442687426606 19.614150000000002 1.1562583845671714 357
359 3 302.05198634087617 292.77514588140895 20.480130000000003 0.8571895049594261 358
360 3 299.4802997446897 294.4829744861263 20.98971 1.1485830995350539 359
361 3 297.16155574025 296.5419396125559 21.2787 1.1485830995350539 360
362 3 294.8428117358102 298.60090473898555 21.56769 0.8204102848622016 361
363 3 292.8174065601283 300.9333213159522 22.063860000000002 1.019551303715761 362
364 3 290.6478178923451 303.14454918188534 22.40568 1.0732223656893383 363
365 3 288.9350174430725 305.7019417249755 23.0256 0.836898164368443 364
366 3 287.3813160195669 308.3295615724082 23.869799999999998 1.0807112065506355 365
367 3 359.27418828801797 254.97918357264237 29.402099999999997 1.0490964899851434 153
368 3 357.2301386952539 251.8413281777305 31.70286 1.1618454948860977 367
369 3 354.8896428708851 249.99925977002226 32.98617 0.9933869717439268 368
370 3 353.17808538275136 247.5717566659371 34.30692 0.7790445381627886 369
371 3 351.1719461047209 245.4065183621397 34.935570000000006 0.7790445381627886 370
372 3 362.82097789759655 263.3119950471876 28.3626 1.2494680403661194 173
373 3 361.5699375113898 266.2279818788229 30.36573 1.2405000757496452 372
374 3 360.1977084141497 268.9376371614167 31.316129999999998 1.2405000757496452 373
375 3 359.5202945935012 271.9437386756153 31.895190000000003 1.261568267052381 374
376 3 359.3102341610433 275.03871191123847 32.153130000000004 1.1376885451534327 375
377 3 358.41965250508986 278.0156038386752 32.22558 1.1073416489495214 376
378 3 356.8957821489156 280.7233946795607 32.166540000000005 1.242961138804478 377
379 3 354.89399323487095 283.0949645323997 32.3883 0.8773192606023645 378
380 3 352.516208576338 285.0830808739174 32.70969 0.9122526834084644 379
381 3 350.8512621309094 287.7069718379337 32.767830000000004 0.7929532733060107 380
382 3 349.7195460140279 290.02820176465104 33.31494 0.7929532733060107 381
383 3 426.131824983172 250.61452553373047 30.89421 0.7826553402710156 204
384 3 427.43009789265324 247.35672438892394 30.865320000000004 0.9577761351171785 383
385 3 429.2075323211437 244.80803257380535 30.94038 0.9577761351171785 384
386 3 431.4516986572551 242.658331284243 30.94551 0.9294055471239663 385
387 3 433.4062550480252 240.2438792721153 30.859380000000005 0.9291507400905114 386
388 3 435.29493449843864 237.77970881443542 31.051170000000003 0.9086294516888495 387
389 3 437.57452522700595 235.66791783960662 31.113089999999996 1.2587902489071527 388
390 3 439.8528729944346 233.55736982591662 30.969180000000005 1.2450617431290574 389
391 3 442.03799867645284 231.35359972681627 30.749039999999997 0.8836770068273496 390
392 3 443.6911369910629 228.7514605827291 30.187260000000002 1.0942905569920742 391
393 3 445.43936183279135 226.23695019892764 29.424780000000002 0.8099631964905499 392
394 3 447.8631360534601 224.3694010878739 28.6398 0.9546438730473912 393
395 3 450.3900760486496 222.62739105183945 27.93726 0.7462179344869623 394
396 3 453.23210669252603 221.43601280029532 27.361980000000003 1.0263067975051634 395
397 3 456.051764035904 220.13276804625886 27.23463 0.8364631279698614 396
398 3 458.5805684728017 218.35906250118487 26.74089 0.8364631279698614 397
399 3 461.1093729096994 216.58535695611087 26.24715 0.8364631279698614 398
400 3 463.63817734659716 214.81227289160628 25.7535 0.9013456994154552 399
401 3 466.12969294933066 213.04851103564272 24.91065 0.7007317716124125 400
402 3 468.393746663663 210.96406520586763 24.29091 1.24797027219386 401
403 3 470.196661795499 208.47068516142585 23.659290000000002 1.245552712778885 402
404 3 471.6869722009255 205.76413728167907 23.18319 1.2439617225212154 403
405 3 472.6776122285527 202.87363115338925 22.36293 1.0014165007006037 404
406 3 474.19278185675535 200.2472542670954 21.37923 0.6987989670415714 405
407 3 476.82475206817384 197.4064665843578 20.06325 0.6987989670415714 406
408 4 330.5145534583599 139.03141818097487 19.77831 1.0954589404625505 279
409 4 332.23978351902053 137.26703484444192 18.9234 1.3171162003455532 408
410 4 334.5970593187632 135.27021777495253 18.44568 1.3171162003455532 409
411 4 337.07738827124757 133.41261235300925 18.10728 0.6891722330215307 410
412 4 339.2668643172516 131.2113281761865 17.93169 0.9575026836666415 411
413 4 340.87401306972583 128.55760614483893 17.67915 1.277397377155056 412
414 4 341.4066219177036 125.50551506850455 17.333190000000002 1.153045330023362 413
415 4 342.1586134066802 122.4956846708895 17.078760000000003 0.9457753453220213 414
416 4 343.29219396527 119.6362525710698 16.43823 1.186114311121255 415
417 4 344.42763896556784 116.75879753473744 16.01181 1.0125596473099858 416
418 4 346.1068794640927 114.15417246837266 15.67755 1.0291469637073316 417
419 4 347.8650479949316 111.60983101723988 15.23817 1.065074755424475 418
420 4 349.7767222264129 109.1991078885286 14.60862 1.085055355730757 419
421 4 351.5585070188891 106.72747966401589 13.72374 0.9160810037159822 420
422 4 352.6423691319266 103.87985569501484 12.84363 0.9463657518629534 421
423 4 353.1588194850999 100.85386680259533 12.1437 1.0377047511480004 422
424 4 354.22155125877777 97.99381322220623 11.290230000000001 1.1625477679295222 423
425 4 355.513609362565 95.36495041363477 9.78795 1.4696772505224145 424
426 4 356.14565510164704 92.50862571666208 8.271477 1.3150342404380555 425
427 4 355.79265413822657 89.66473063107743 6.531687000000001 1.3166314455014192 426
428 4 355.71186166420426 87.34163626265186 3.544533 1.3166314455014192 427
429 4 343.79248582363874 197.1839765405118 29.63547 1.254110500219554 336
430 4 341.63035492268835 195.08212925479341 29.88747 0.9502624350331054 429
431 4 339.23827621105914 193.12632990288455 30.36942 0.9502624350331054 430
432 4 336.7032569684674 191.40545020620976 31.11759 0.815817543454319 431
433 4 334.544233470364 189.20975935451165 31.720319999999997 1.1236990175361883 432
434 4 332.815274526287 186.6349653554782 32.00256 1.0940233203472314 433
435 4 331.5586408149557 183.81282208982262 32.48766 0.7629668358323527 434
436 4 330.30138562305495 180.99130030473643 32.97276 0.7629668358323527 435
437 4 328.2610649137074 178.7353258378063 33.89571 0.8112931649090708 436
438 4 326.492952693758 176.23075914311528 34.62984 0.9691554443429335 437
439 4 324.2885611140883 174.04376901938883 34.771950000000004 0.9691554443429335 438
440 4 322.0835480538491 171.85615741509292 34.91406 0.8118587122272268 439
441 4 318.4584518925259 168.45728018103208 35.1414 0.8118587122272268 440
442 4 315.09064868693514 166.86753288450114 34.7625 1.3438150056070732 441
443 4 309.18658327761386 166.24605231509892 34.0875 0.8789040360543403 442
444 4 307.13756184029467 165.80915147480917 33.75 0.8789040360543403 443
445 3 357.2301386952539 251.8413281777305 31.70286 1.1618454948860977 368
446 3 355.63852695701485 252.6784625047153 32.42889 1.1936715148451864 445
447 3 352.8014681576936 254.81449122175079 34.582770000000004 1.2214454814917723 446
448 3 360.1977084141497 268.9376371614167 31.316129999999998 1.2405000757496452 374
449 3 357.97280797568965 270.34404768997393 27.900000000000002 0.707288391619606 448
450 3 356.1083662674829 272.20848939818063 27.45 0.707288391619606 449
451 3 355.4868856980807 274.69441167578964 27.0 0.7930962138369733 450
452 3 353.62244398987394 277.1803339533986 27.0 0.7930962138369733 451
453 3 351.75800228166725 279.0447756616053 27.0 0.8789040360543403 452
454 3 349.83576288050614 280.42756992852526 27.0 0.8789040360543403 453
455 3 348.65059943465604 282.1521785086165 26.1 0.8789040360543403 454
456 3 346.78615772644935 284.0166202168232 26.1 0.8789040360543403 455
457 3 346.1646771570471 286.50254249443213 26.1 0.8789040360543403 456
458 3 343.41586859858097 289.42225820948386 26.1 0.8789040360543403 457
459 3 340.6080193860217 291.8739990557757 25.13439 1.0047165625241294 458
460 3 338.4539677324735 294.10387133879095 24.8319 1.0047165625241294 459
461 3 336.93817662370145 296.81539106309293 24.95043 1.1131649218848203 460
462 3 336.5006543028423 299.8892339593564 24.78204 0.9884399864114849 461
463 3 335.87420188888484 302.93324578828856 24.782490000000003 1.049543955995113 462
464 3 335.8536930300945 306.04002715473035 24.70383 1.1762079108449834 463
465 3 335.72318211052004 309.1430796377557 24.55695 0.9266337437844323 464
466 3 335.6635199758574 312.2498610041975 24.57756 0.9266337437844323 465
467 3 335.60447932176425 315.3566423706393 24.59808 0.8179057181675106 466
468 3 335.2632864891624 318.44477931999904 24.6969 1.0254677987364704 467
469 3 334.2508946416062 321.38189649099405 24.76998 0.7918532526981688 468
470 3 332.87058629696384 324.1592931556526 25.0524 0.9890490373694991 469
471 3 331.6214103524653 326.995108993835 25.38837 0.9975571063646158 470
472 3 330.4542698431279 329.871942549598 25.56765 0.7642968042508734 471
473 3 329.28650785322105 332.74939758593035 25.746840000000002 0.9569495659598735 472
474 3 328.215696832141 335.6653844175657 25.85601 1.007071973882164 473
475 3 327.7328064297155 338.7348769498433 25.89678 1.007071973882164 474
476 3 327.25053750785935 341.804369482121 25.93746 1.08255700384176 475
477 3 326.19402053987557 344.72657111945034 25.87014 0.7676590141313395 476
478 3 324.96224605132034 347.57668101072903 26.04411 1.0351007475622052 477
479 3 323.6074184100234 350.35159175311 26.54568 1.0351007475622052 478
480 3 322.74045301570726 352.1277832204616 26.86671 1.0351007475622052 479
481 3 360.1977084141497 268.9376371614167 31.316129999999998 1.2405000757496452 374
482 3 357.2139802004495 269.25334929067304 32.082930000000005 1.0617560491838671 481
483 3 354.2563541706642 270.1625753637085 32.50143 1.0617560491838671 482
484 3 351.17878239098434 270.588289553749 32.562 0.9426430832522339 483
485 3 348.0769728690978 270.6628672220773 32.3127 0.8717010762549684 484
486 3 344.9751633472112 270.738066370975 32.06349 0.8717010762549684 485
487 3 341.8882693589903 270.42732608627387 31.80915 0.8273708672395067 486
488 3 339.24200509447553 268.81396252810566 32.13342 0.8399123451300439 487
489 3 336.5391860981452 267.308115108444 32.55201 1.0818920196324997 488
490 3 333.5666445346943 266.51821330473376 33.190830000000005 0.9394611027368944 489
491 3 330.5418986034136 266.22611743711474 34.13268 0.6477691974879537 490
492 3 327.1622872670042 265.89984013817855 35.23986 0.6477691974879537 491
493 3 443.6911369910629 228.7514605827291 30.187260000000002 1.0942905569920742 392
494 3 447.3591153116748 228.8036649505589 31.36068 0.9399147835525582 493
495 3 450.42922932452194 228.37732927994895 31.67964 0.9399147835525582 494
496 3 453.5036937013548 228.04359421417993 31.237830000000002 0.916261233081109 495
497 3 456.57753659761823 227.71048062898035 30.795930000000002 0.916261233081109 496
498 3 459.6520009744511 227.37736704378074 30.354119999999998 0.916261233081109 497
499 3 462.75443197690714 227.2785516332458 30.131190000000004 0.8040529162755348 498
500 3 465.8593489016407 227.169171053031 30.21138 0.8875861196088897 499
501 3 468.9481073315699 227.30216789488307 30.6594 0.8090247608307527 500
502 3 472.0374872420684 227.43454325616577 31.107329999999997 0.6339101807902837 501
503 3 475.0870923961251 226.94108768406036 31.58784 1.0638380090913646 502
504 3 477.80234100384354 225.43399730325996 31.74732 1.1800673051809714 503
505 3 479.8221528544008 223.07299262010085 31.688100000000002 0.9020231132361037 504
506 3 481.5654058515741 220.5025489850532 31.52736 0.9701063096141188 505
507 3 483.2912573928041 216.5095363266438 31.586399999999998 0.9701063096141188 506
508 3 340.6080193860217 291.8739990557757 25.13439 1.0047165625241294 459
509 3 336.69704216277336 294.059124737794 25.070580000000003 1.2531658497540628 508
510 3 333.9084588478655 295.4294893933259 25.07175 1.2531658497540628 509
511 3 331.38338329438426 297.24048377256406 25.11234 0.9650909614190429 510
512 3 328.80237448965676 298.97006419721043 25.13889 0.9650909614190429 511
513 3 326.22074420435985 300.6996446218569 25.16553 0.9650909614190429 512
514 3 323.63911391906294 302.42922504650335 25.19217 0.9650909614190429 513
515 3 320.7678736884246 303.6174958952004 25.15446 0.7081957532509333 514
516 3 317.73069814575587 304.27067197364215 25.26057 0.9372610615212106 515
517 3 314.62826714329987 304.3371703945682 25.030800000000003 0.9084119334895586 516
518 3 311.5494524024812 303.9257502576239 25.17057 1.0149274882794084 517
519 3 308.5284353546169 303.1992394719927 25.228350000000002 1.0269966409372 518
520 3 305.5328990100981 302.37391327582657 25.24221 0.7815863936916437 519
521 3 302.68465356052764 301.1328165787303 25.19172 0.7815863936916437 520
522 3 299.8357866303878 299.8910984010646 25.14114 0.7815863936916437 521
523 3 296.9875411808173 298.6500017039683 25.09065 0.9149374794682822 522
524 3 294.0553958543776 297.6258017255934 24.93927 0.7633770130081582 523
525 3 290.9821744386835 297.1976016132753 24.6978 0.7633770130081582 524
526 3 287.9089530229894 296.76940150095714 24.45624 0.8204537885020597 525
527 3 284.8152227485051 296.94217309925097 24.12252 0.8661326103531243 526
528 3 281.7289502408536 296.7339771085012 23.69484 0.8661326103531243 527
529 3 278.6445421749102 296.9204212793219 23.21775 0.8941427396160833 528
530 3 275.5501904198565 296.7314911862236 22.90005 0.8941427396160833 529
531 3 272.45646014537215 296.5431825736947 22.582440000000002 1.2007066748908197 530
532 3 269.37205207942884 296.41329313468964 22.07349 1.057293818695559 531
533 3 266.2913728969019 296.38035466451134 21.48534 1.0651928367326615 532
534 3 263.2063433503892 296.2517081866451 20.979360000000003 0.7459071942022613 533
535 3 259.31898238877824 295.7532807699845 19.9935 0.7459071942022613 534
