# Supplementary material for: Cross-Regional Gradient of Dendritic Morphology in Isochronically-Sourced Mouse Supragranular Pyramidal Neurons
Source: Front Neuroanat. 2018 Dec 4;12:103. doi: 10.3389/fnana.2018.00103 (PMC6288488; doi:10.3389/fnana.2018.00103)
Supplement: Supplementary file 3 [file Data_Sheet_1.ZIP › SWC reconstructions/X043.S1.Z3.C01-exported-000.swc]

# Exported from "Simple Neurite Tracer" version 3.1.6-SNAPSHOT-b9f15e3b69824d8d9ebdf26f302be1ac12e484dc on 2018-06-14T12:42:00.855
# https://imagej.net/Simple_Neurite_Tracer
#
# All positions and radii in microns
# Voxel separation (x,y,z): 0.621480569402239, 0.621480569402239, 0.9
#
1 1 320.87538982693115 369.3564675654304 48.40227 0.8433988511243905 -1
2 1 316.36344089307096 374.7229522822188 45.94311 0.9322208541033584 1
3 1 320.87538982693115 369.3564675654304 48.40227 0.8433988511243905 1
4 1 325.6558183667732 362.3231719615053 45.0 1.0330747209059536 3
5 4 320.87538982693115 369.3564675654304 48.40227 0.8433988511243905 1
6 4 327.5096949053001 361.5289197938092 46.00692 1.9492675911244284 5
7 4 329.2784286058188 358.99949387634217 45.477360000000004 1.1830317674970199 6
8 4 331.2858108449881 356.6838572747494 44.733689999999996 1.110287466848488 7
9 4 332.95137877098614 354.13951582361665 43.80831 1.3678600888372459 8
10 4 334.77542424218166 351.63059876493975 43.55055 1.2150566612383173 9
11 4 336.57771789344815 349.1229246674017 43.04637 0.9077034456404401 10
12 4 338.6472481895576 346.80915250751724 42.848369999999996 0.8857776111519291 11
13 4 340.7173999662365 344.49538034763265 42.65037 0.8857776111519291 12
14 4 342.6918437352274 342.09646534974 42.61482 0.7134472640623822 13
15 4 344.18899042691737 339.3967537562567 42.09741 1.063974734816633 14
16 4 346.1106083475091 336.9997032000723 41.42448 1.063974734816633 15
17 4 348.31499992717886 334.83197897399725 40.97385 1.0598978222813544 16
18 4 350.2422111728952 332.4032329087733 40.674600000000005 0.9566698997036425 17
19 4 352.4658686502164 330.2373731244065 40.45968 0.9566698997036425 18
20 4 354.6889046469682 328.0715133400397 40.24467 0.9566698997036425 19
21 4 356.91194064372 325.9056535556729 40.02975 0.9971407143831162 20
22 4 358.95163987249816 323.5632932895959 39.88053 1.1597573201729061 21
23 4 361.2020210143037 321.4241571697134 39.69594 1.0580458101845358 22
24 4 363.76127799910205 319.69954858962217 39.17268 0.7911820536832144 23
25 4 366.51070803813764 318.27884400796864 38.76867000000001 0.7911820536832144 24
26 4 369.2607595577425 316.8581394263151 38.36466 0.8630749259516654 25
27 4 371.9548778261012 315.3504275649453 37.86138 0.8630749259516654 26
28 4 374.64961757502925 313.84209422300603 37.35819 0.8630749259516654 27
29 4 377.3443573239574 312.33376088106684 36.854910000000004 0.720314624354277 28
30 4 380.160285783919 311.02305836019747 36.736290000000004 0.8858024703747053 29
31 4 382.75993900572854 309.34195341996445 36.34785 0.8858024703747053 30
32 4 385.3595922275381 307.6608484797314 35.95932 0.8858024703747053 31
33 4 387.9586239687783 305.9791220589289 35.57079 1.1635048480064016 32
34 4 390.56387051571244 304.29428823527945 35.31384 0.9377582459767324 33
35 4 392.90436634008125 302.2521030842237 35.20728 0.654015077210446 34
36 4 395.03045136800637 299.98618492818315 35.13141 0.5660855203291397 35
37 4 397.15653639593137 297.720888252712 35.05545 0.5660855203291397 36
38 4 399.2826214238565 295.4549700966714 34.97958 0.9465086923939159 37
39 4 401.7424415175505 293.5638047239804 34.736399999999996 0.6403176454608208 38
40 4 403.8654191426286 291.3121806210361 34.32987 0.7024781320124328 39
41 4 406.08907661994976 289.1556430452103 33.96933 0.7215451558816935 40
42 4 408.5694055724341 287.2974161426976 33.64245 0.7215451558816935 41
43 4 411.04973452491845 285.43981072075434 33.31566 0.5730007346248784 42
44 4 413.59531893719003 283.66113333112514 33.48873 0.5730007346248784 43
45 4 416.1409033494616 281.8830774220653 33.6618 0.9625739651129638 44
46 4 418.4627547567483 279.8340559847461 33.286770000000004 0.9625739651129638 45
47 4 420.78398468346575 277.78503454742696 32.91165 0.6914157778770729 46
48 4 423.29476618385075 275.97466164875823 32.50746 0.9406294862073707 47
49 4 426.04730362573326 274.5471207808413 32.21523 0.874665538571017 48
50 4 428.74887966092484 273.0226289440976 31.956839999999996 0.8730434742848772 49
51 4 431.2341804579643 271.1656450027237 31.69845 0.8755542557852622 50
52 4 433.9164905955044 269.6268591128838 31.25376 0.9161058629387584 51
53 4 436.24517828905465 267.59275320923024 30.80916 0.9867371296513229 52
54 4 438.50239571712353 265.4716400258604 30.44763 0.8074586297958589 53
55 4 440.3829959201347 263.0018762430559 30.25764 0.9761346711373206 54
56 4 442.2213354444266 260.5358413436678 29.61909 0.9761346711373206 55
57 4 444.05967496871835 258.0691849637103 28.98054 0.6714165331537087 56
58 4 445.59411049457253 255.3682304090882 28.86399 0.6714165331537087 57
59 4 447.1285460204266 252.66727585446608 28.74744 0.7695669594794045 58
60 4 448.58467499453604 249.9271680239716 28.50606 0.758908567714156 59
61 4 450.2968539632392 247.34740218038291 28.121489999999998 0.758908567714156 60
62 4 452.008411451373 244.7676363367942 27.73683 0.7662358236274085 61
63 4 453.7560148125321 242.19905714345475 27.6462 0.6426481975960792 62
64 4 455.91628127177427 239.97229226328653 27.40635 0.7163744375442668 63
65 4 458.32016811422216 238.01524995023888 27.087120000000002 0.7671556148701237 64
66 4 460.29461188321307 235.62379271917905 26.7984 0.8759955069895379 65
67 4 462.669289138899 233.64064822221653 26.38413 0.8864923138067416 66
68 4 464.7810801137278 231.36665081877373 26.145 0.8190368128038227 67
69 4 466.79281271688285 229.0559860617362 25.39647 0.8190368128038227 68
70 4 468.8051668006073 226.74469982412927 24.647850000000002 0.7815926084973378 69
71 4 470.68328108134085 224.43217062538355 23.367060000000002 1.3816569574779756 70
72 4 471.594993076654 221.66844653325177 21.791700000000002 1.0378849805131272 71
73 4 471.33894308206027 218.72325011485458 20.403360000000003 1.0378849805131272 72
74 4 471.0828930874665 215.77867517702677 19.01511 1.063434046721253 73
75 4 470.1947973537907 212.8769823984877 18.04851 0.9295049840150706 74
76 4 469.4409414231058 210.19032189696185 16.06698 0.9539602444210488 75
77 4 469.44839918993864 209.65895601012292 14.64138 0.9539602444210488 76
78 3 320.87538982693115 369.3564675654304 48.40227 0.8433988511243905 1
79 3 316.7307359095877 364.1049567539815 49.48317 0.9613061447513832 78
80 3 315.98309478459674 359.8229556308001 49.735800000000005 0.9613061447513832 79
81 3 315.0987279343374 356.84482074222456 49.81617 0.9850218432797726 80
82 3 314.21436108407795 353.86606437307967 49.89663 0.9850218432797726 81
83 3 313.10439678712555 350.9643715945406 49.98285 0.6818884807481366 82
84 3 311.9938110096038 348.0626788160015 50.068979999999996 0.6818884807481366 83
85 3 311.5767975475349 344.985728516891 49.907880000000006 0.9678627647585768 84
86 3 311.1809144248257 341.9075352566417 50.143139999999995 0.9560297747171582 85
87 3 311.3878674544366 338.8150479432962 50.46336 0.9011778996617166 86
88 3 311.59482048404755 335.72256062995064 50.78358 0.9011778996617166 87
89 3 312.3890726517436 332.7239168825849 51.049170000000004 0.8279674885861328 88
90 3 312.7215647563738 329.6488310251826 50.613929999999996 0.9180386675095993 89
91 3 312.80919351665955 326.5457785421572 50.41512 0.7784354872047744 90
92 3 313.6631078190182 323.5632932895959 50.15403 0.7784354872047744 91
93 3 314.5170221213769 320.58142951760396 49.89294 1.025113554811911 92
94 3 315.11426494857244 317.5318243635471 49.88133 0.7392449224982691 93
95 3 314.6997374087811 314.45673850614486 50.12127 0.7392449224982691 94
96 3 314.28458838842045 311.38165264874254 50.36121 0.8011195279879562 95
97 3 313.29021947737687 308.44204955547 50.593500000000006 0.9072373352133885 96
98 3 312.5226909741651 305.4402984052572 50.93811 0.963493756355679 97
99 3 312.34929789530185 302.3465681307729 51.282720000000005 0.963493756355679 98
100 3 312.1759048164387 299.2534593368579 51.62733 0.9530466679840274 99
101 3 312.15104559366256 296.1485424121243 51.4395 0.7430173095545408 100
102 3 311.56623237785504 293.10639502490034 51.783390000000004 0.8765486246963059 101
103 3 310.6147456261002 290.1506334368233 51.59772 0.6316044878778013 102
104 3 309.55139237185296 287.24334733315965 51.21369 0.644525068915674 103
105 3 308.5253279517699 284.43922700401674 49.96755 0.8498125306006215 104
106 3 308.0617034469958 281.4604706348718 48.873960000000004 0.9061062405770763 105
107 3 307.9168984743251 278.39470698601053 48.170790000000004 0.6651520090141343 106
108 3 308.6732403272876 275.4625616595708 47.16243 0.986246160001495 107
109 3 308.988952456544 272.4769690041624 45.999810000000004 0.986246160001495 108
110 3 309.3046645858003 269.4919978293235 44.83710000000001 0.9433329266842704 109
111 3 306.92128660214274 267.5032600072363 44.63199 1.18528774196395 110
112 3 305.99279463145575 264.5561991471309 44.14896 0.7942832417245315 111
113 3 305.4738583560049 261.49292142054725 44.1918 0.862963059449173 112
114 3 304.8300044861042 258.4526384750315 44.18352 0.8978094749755565 113
115 3 303.84122890018523 255.5099279789119 44.37576 0.5317934654706631 114
116 3 303.9866553534253 252.05014564904965 44.87958 0.5317934654706631 115
117 3 320.87538982693115 369.3564675654304 48.40227 0.8433988511243905 1
118 3 320.47702078194436 362.23492172065016 50.13441 0.8804266634493758 117
119 3 319.529262913606 358.1381218071506 51.748920000000005 0.8804266634493758 118
120 3 319.3540053930345 354.0301352434018 53.805870000000006 0.5844359771018797 119
121 3 320.87538982693115 369.3564675654304 48.40227 0.8433988511243905 1
122 3 313.29456984136266 368.23158773481236 46.532070000000004 0.7612764086835785 121
123 3 308.5060620541184 369.0973101679897 45.055170000000004 0.7612764086835785 122
124 3 305.4173036241893 369.2707032468529 44.63289 0.6447239426978827 123
125 3 302.32854519426013 369.44471780628555 44.21061 0.6447239426978827 124
126 3 299.2515948951497 369.8592453460768 44.03457 0.9266461733958203 125
127 3 296.1740231154698 370.27377288586814 43.858529999999995 0.9266461733958203 126
128 3 293.07407803529145 370.1556915776817 43.60104 0.6808506081972348 127
129 3 290.0139077115548 369.8468157346888 42.958800000000004 1.0471512558029146 128
130 3 286.9537373878182 369.5385613722653 42.31665 1.0471512558029146 129
131 3 283.85006342422344 369.5335895277101 42.10209 0.931549655088404 130
132 3 280.80480863415244 368.9208096862795 41.9868 0.9035768146596093 131
133 3 277.7291012961807 368.6175271684112 41.52114 1.1684021148932913 132
134 3 274.65898728333366 368.5081465881964 40.84569 0.6601863792646103 133
135 3 271.5957095567501 368.9170808028631 40.37706 0.5768396201020761 134
136 3 268.5100585296679 368.74120180172224 39.908339999999995 0.7041996331896769 135
137 3 265.41259937176716 368.7281507097648 40.26978 0.8371405417905099 136
138 3 262.3598868148634 369.2576521548955 40.612500000000004 0.6756550306370321 137
139 3 259.28542243803054 369.6212182879958 41.00535 0.7257028608909943 138
140 3 256.25011133707 370.28433805554795 41.07438 1.1011268432554988 139
141 3 253.17937584365347 370.7237248181154 40.81509 0.7863655792703469 140
142 3 250.13287809244372 371.3060521116452 40.53573 0.7863655792703469 141
143 3 247.08700182180334 371.8890008857446 40.256370000000004 2.237243042568344 142
144 3 244.59113585508396 373.72547596832817 39.91617 0.9630773643741796 143
145 3 241.91752644551553 375.3003077311934 39.6702 0.9475900685846758 144
146 3 239.64042163922574 377.4145846282999 39.65949 0.9475900685846758 145
147 3 237.36331683293594 379.5288615254063 39.64887 0.9634875415499851 146
148 3 234.98863957724996 381.5101415806607 39.21165 0.9705724200411705 147
149 3 232.2485317467555 382.8879640030254 38.48724 0.7869622006169731 148
150 3 229.51836760537148 384.3534151856759 38.15775 0.8825707714138136 149
151 3 227.0535756671222 386.24520203893627 38.094210000000004 0.7783857687592222 150
152 3 225.15930289158416 388.7087510160468 38.09385 0.88993531616123 151
153 3 222.85671738194884 390.79319684582185 38.22489 0.9893784220712823 152
154 3 219.9500527588546 391.87084415316536 38.54574 0.8292104497249373 153
155 3 216.89485427967318 392.2971798237753 39.08151 0.974848206358658 154
156 3 213.82598322796494 392.2418680530985 39.78765 1.2748741660432827 155
157 3 210.81863875262752 392.4109107679759 40.892309999999995 0.6430956636060489 156
158 3 207.34269792796078 393.7750606178138 42.59781 0.6430956636060489 157
159 3 320.87538982693115 369.3564675654304 48.40227 0.8433988511243905 1
160 3 313.56802129189964 372.5595784201296 45.74781 0.9321462764350302 159
161 3 308.337019339241 374.4706311710415 45.002700000000004 0.9321462764350302 160
162 3 305.5596226745824 375.82545881233835 44.52552 0.7278221096326561 161
163 3 302.77663268479915 377.2057671569807 44.6265 1.070102533230939 162
164 3 300.2447208450545 378.9477771930152 45.29115 1.1754434897446187 163
165 3 297.2703148398954 379.59225254348536 46.20006 0.7393257149722914 164
166 3 294.2555125977251 380.29825447032624 46.58175 0.5714551124487751 165
167 3 291.30037249021746 381.1987798153901 47.06613 0.735279876465483 166
168 3 288.55467133459837 382.56976595149143 47.76822 0.8592155316156774 167
169 3 286.48203363564187 384.83506262696255 48.46311 0.9573410987185969 168
170 3 284.8518901020998 387.45149582414604 49.028040000000004 0.6779793679665965 169
171 3 283.9886535912001 390.43087367386033 49.29462 0.865473840949558 170
172 3 283.6250874580998 393.5028521284156 48.86712 1.0017148113739167 171
173 3 283.72265990749594 396.60839053371865 48.95001 0.9979237799005631 172
174 3 283.6971792041504 399.714550419591 49.06089 0.9979237799005631 173
175 3 283.67169850080495 402.8207103054634 49.17177 1.0127212322580303 174
176 3 283.03157351432066 405.86161473154857 49.22379 0.720059817320822 175
177 3 281.5710941762254 408.5905359117938 49.62312 0.9658243084909375 176
178 3 279.7060309874493 411.07335078655575 49.46571 1.0451438735637453 177
179 3 277.22818795724254 412.91852659711094 48.9771 1.1741570249659559 178
180 3 274.41971726411384 414.2460090933542 48.852630000000005 0.5313118180293763 179
181 3 271.31915070336606 414.4013792357047 48.67218 0.5313118180293763 180
182 3 268.2179626620489 414.5567493780553 48.491730000000004 0.8914890175847358 181
183 3 265.1608997411593 415.0073227908719 48.01905 0.8914890175847358 182
184 3 262.1032153397003 415.4572747231191 47.54637 0.6624050648973764 183
185 3 259.1803922218015 416.34785637907254 46.72782 0.7475665473225651 184
186 3 256.5459360881054 420.42414743378185 45.16794 0.7475665473225651 185
187 3 320.87538982693115 369.3564675654304 48.40227 0.8433988511243905 1
188 3 318.8760868351642 377.30520404808505 51.43518 1.2896094703438101 187
189 3 319.26202626876295 381.61392883575076 50.76621 1.2896094703438101 188
190 3 320.0618717615837 384.603871855145 51.16545 0.8315907203057479 189
191 3 320.32662248414897 387.664663659451 51.83973 0.7009617194230913 190
192 3 320.59075172614496 390.72545546375704 52.51392 1.004865717860786 191
193 3 319.7896632721855 393.72534217226166 52.69833 0.9391379328408054 192
194 3 318.41805565551476 396.5126825260307 52.81974 0.784159323248969 193
195 3 315.61766420978824 400.57902989162955 53.664660000000005 0.784159323248969 194
196 3 320.87538982693115 369.3564675654304 48.40227 0.8433988511243905 1
197 3 322.8144092034662 375.49918151340216 48.914460000000005 0.9057644262639051 196
198 3 325.11761619367087 378.3878231999838 49.64427 0.9057644262639051 197
199 3 327.6016740295716 380.24232121908005 49.959630000000004 0.6311880958963019 198
200 3 330.0851103849029 382.09681923817635 50.275079999999996 0.6311880958963019 199
201 3 332.4591661600195 384.0861785408329 49.907250000000005 0.7508666091460912 200
202 3 334.83260045456666 386.0755378434895 49.53933 0.7508666091460912 201
203 3 336.6317867029861 388.6043422803872 49.32009 1.163871521542349 202
204 3 337.71129845203785 391.5178431897449 49.22406 0.837737163137136 203
205 3 338.7901887205201 394.4307226185332 49.12803 0.837737163137136 204
206 3 339.8690789890024 397.34422352789085 49.032 0.837737163137136 205
207 3 340.9479692574847 400.25772443724856 48.935970000000005 0.8702343821111791 206
208 3 342.01318695344014 403.16438906034284 48.54384 0.8685066661282409 207
209 3 343.5898831580136 405.8212184945374 48.069900000000004 0.7352177284085426 208
210 3 344.64640012599745 408.7403127290197 47.85903 0.7352177284085426 209
211 3 345.7022956134118 411.659406963502 47.648070000000004 0.830242107470145 210
212 3 346.8060451046702 414.542455324959 48.15495 0.634867260867163 211
213 3 348.7363637532336 416.971201390183 48.4191 0.8450333450219183 212
214 3 351.07499513589414 419.0164939440857 48.48102 0.9646248509919912 213
215 3 353.5211426570614 420.92754669499766 48.26259 0.9646248509919912 214
216 3 355.96666869765926 422.83859944590955 48.044070000000005 0.9578507127855067 215
217 3 358.7434438817484 424.23195888250933 47.94543 1.1225989969283463 216
218 3 361.7047987949501 425.1542360475023 48.22065 0.8026918738285438 217
219 3 364.63943004366746 426.1622775310727 48.4578 0.9465770552565501 218
220 3 367.66231153324 426.88008758873224 48.53412 0.643704714564063 219
221 3 370.7641210551265 427.06093843442835 48.570930000000004 0.7573672959020386 220
222 3 373.85039356277804 427.41953272297343 48.4938 1.0450506514783349 221
223 3 376.7315774825268 428.58418731003326 48.51882 1.0450506514783349 222
224 3 379.46484902675786 430.04093776471206 48.86928 0.5970924288977563 223
225 3 382.3665418052969 431.1247998777496 49.234770000000005 0.7720839557854835 224
226 3 385.2626412587113 432.2384930581184 49.48236000000001 0.7720839557854835 225
227 3 388.1587407121258 433.3515647579178 49.72986 0.894639924071605 226
228 3 391.103937130523 434.297458184548 50.152680000000004 0.894639924071605 227
229 3 394.0497550294896 435.2427301306088 50.57559 0.7909210318440654 228
230 3 396.85263239749366 436.5180082590222 49.9707 1.0015097227860141 229
231 3 399.9463626719781 436.7995389569614 49.884570000000004 1.0387861273387604 230
232 3 402.99286042318784 436.6808361682056 50.7564 1.1584770701999376 231
233 3 406.76400451832063 435.90771433986924 52.205400000000004 1.1584770701999376 232
234 4 390.56387051571244 304.29428823527945 35.31384 0.9377582459767324 34
235 4 393.9882284531188 303.4969286647364 34.46838 1.1649031792875568 234
236 4 397.057099504827 303.6063092449512 33.778980000000004 1.1649031792875568 235
237 4 400.10856910059204 303.7461423730667 32.957190000000004 0.772798658440296 236
238 4 403.1960845693824 303.9419087524284 32.530680000000004 0.951797492039529 237
239 4 406.2693059850764 303.5317315766229 32.23152 0.9108419225159214 238
240 4 409.29280895521833 302.8884991872916 31.773960000000002 0.9008858037940976 239
241 4 412.3163119253602 302.24464531739085 31.316310000000005 0.9008858037940976 240
242 4 415.1633144137919 301.0327582070565 30.899430000000002 0.8202984183597092 241
243 4 418.0096954216541 299.82087109672216 30.482550000000003 0.8202984183597092 242
244 4 420.85669791008576 298.6083625058184 30.06567 0.8202984183597092 243
245 4 423.7049433596563 297.3672658087221 30.1347 0.8526402671914017 244
246 4 426.4736392963432 296.0404047930483 29.440170000000002 0.6618084435507502 245
247 4 428.82283584868367 294.02307886476865 29.058570000000003 0.6618084435507502 246
248 4 431.1714109204547 292.005752936489 28.67688 0.6278010267930597 247
249 4 433.2906596621164 289.7354844164626 28.53135 0.697276339646536 248
250 4 435.7697456534619 287.8797434362275 28.15308 1.1385461883392078 249
251 4 438.74601610032926 287.0444735509509 27.698040000000002 0.8179678662244508 250
252 4 441.8248308411479 287.0848697879621 27.09072 0.8439084651913004 251
253 4 444.85081973356745 286.516215066959 26.48331 1.0732845137462785 252
254 4 447.88115898997273 286.4217500204099 25.49835 0.8328336814445523 253
255 4 450.911498246378 286.32790645443015 24.513299999999997 0.9053853231165697 254
256 4 453.8622879898999 285.6529785560593 23.49558 1.0743348159085684 255
257 4 456.73601414281586 284.9668640074392 22.10076 0.6974689986230508 256
258 4 459.5115463657662 283.7096088155385 21.218130000000002 0.804152353166639 257
259 4 462.00492641020804 281.9570336098242 20.33937 0.9680305645123154 258
260 4 464.41875694176633 280.08575561535406 19.51227 0.7038081004309535 259
261 4 466.4242747392273 277.77322641660834 18.73323 0.9612999299456892 260
262 4 468.08176341782314 275.2282634849061 17.78535 1.063670209337626 261
263 4 469.24331060203593 272.4073631803894 16.925310000000003 0.6774200354541344 262
264 4 470.4893791436874 269.6324524380084 16.0074 0.828545465515677 263
265 4 471.3302423540886 267.972477837135 15.84279 0.828545465515677 264
266 4 361.2020210143037 321.4241571697134 39.69594 1.0580458101845358 23
267 4 362.25356613773226 319.4919740794418 39.73932 1.2286608709025324 266
268 4 363.7128025146887 316.754352171225 40.00095 1.2286608709025324 267
269 4 365.39266449378295 314.14102637688853 40.09734 0.7991742938057271 268
270 4 366.52624505237264 311.2554920931539 40.39974 1.0401595993971393 269
271 4 368.09361904840506 308.5719389944751 40.40478 0.9940768151759632 270
272 4 369.7411640378904 305.9381043413484 40.33845 0.9892354815403198 271
273 4 371.86041277955206 303.6684573018914 40.16673 0.9110407962981301 272
274 4 373.8398283930982 301.2751356291234 40.018139999999995 0.9881106017097018 273
275 4 375.81924400664434 298.88181395635536 39.869550000000004 0.9881106017097018 274
276 4 377.45560234588044 296.2405215363958 39.78747 1.2641536262210942 275
277 4 378.8203736762877 293.4494522992104 39.85605 0.7367403558035781 276
278 4 380.09503032413176 290.6223371889996 39.576150000000005 0.6811116300363838 277
279 4 381.612685874612 287.91268190640585 39.73122 0.7763846013257469 278
280 4 383.60204517726856 285.52557503933184 39.75543 0.783606205542201 279
281 4 385.2831501175016 282.91535664784243 39.94695 0.783606205542201 280
282 4 386.9642550577347 280.3057597369224 40.13838 1.0231993946581521 281
283 4 388.548409029141 277.6396080941868 39.85569 0.6854433496051173 282
284 4 389.99210839186236 274.88955657458195 40.00473 0.6854433496051173 283
285 4 391.4364292351532 272.1401265355464 40.15386 0.9616852478987186 284
286 4 393.2884413319719 269.6455035299658 40.20264 0.9316180179510383 285
287 4 394.8191479744096 266.9433060142049 40.361670000000004 0.9370000396820616 286
288 4 396.89737899849064 264.63388421830615 40.4676 0.9370000396820616 287
289 4 398.97561002257174 262.3250839029768 40.57353 0.9370000396820616 288
290 4 401.05384104665285 260.01628358764754 40.67946 0.7988014054640857 289
291 4 403.1215069010541 257.71866992256747 40.22199 0.815817543454319 290
292 4 405.16617797438744 255.37817409819863 40.19544 0.8971693499890722 291
293 4 406.76711192116767 252.72010170286524 39.95694 0.9013332698040671 292
294 4 408.46872572019095 250.12106996162507 39.886379999999996 0.9013332698040671 293
295 4 410.1709609997837 247.52141673981552 39.81573 0.8140401090258286 294
296 4 411.3325081839965 244.63898985892794 39.777300000000004 0.8215165202757376 295
297 4 412.02173013546354 241.60927208309204 39.799440000000004 0.8970388390694977 296
298 4 413.270906079962 238.76475551693798 39.719969999999996 0.8938692881655463 297
299 4 414.51200277705834 235.9363974455884 40.21542 0.9793974441266823 298
300 4 416.1284737380736 233.2839183753796 40.090500000000006 0.916242588664027 299
301 4 417.68279664214856 230.59415047100674 40.19922 0.916242588664027 300
302 4 419.2377410267929 227.90500404720328 40.30794 0.882421616077157 301
303 4 421.2128062763532 225.50671052988 40.362120000000004 0.9764951298675739 302
304 4 422.70933148747383 222.7846256358982 40.506299999999996 0.5771161789554601 303
305 4 424.36619868550025 220.15638430789613 40.42926 0.8543182647287877 304
306 4 425.804304723097 217.4050898271524 40.24989 0.925198123669113 305
307 4 426.70420858759144 214.43068382199328 40.18923 0.7570689852287255 306
308 4 427.9726504297414 211.60108278950491 39.909240000000004 0.9061062405770763 307
309 4 429.7283330383027 209.05052653267813 39.52737 0.7011233043711359 308
310 4 431.6859968319198 206.63793896225863 39.42198 0.7011233043711359 309
311 4 433.6430391449675 204.22597287240856 39.31659 0.7011233043711359 310
312 4 435.6007029385845 201.81338530198906 39.2112 0.8356924920638027 311
313 4 437.77277752864535 199.59345670808426 39.34863 0.9150182719423045 312
314 4 440.0996007804873 197.54132786791806 39.5928 0.9150182719423045 313
315 4 442.42642403232924 195.48857754718247 39.83697 0.9660604711073104 314
316 4 444.32504717185316 193.0567240791115 40.380030000000005 0.9358378710172794 315
317 4 446.89051896234554 191.3923991142523 41.17635 0.9358378710172794 316
318 4 449.45599075283803 189.72745266882373 41.97267 0.900494271035374 317
319 4 451.7896502909434 187.757980744388 42.804 0.9068582320660531 318
320 4 454.23579781211066 185.9022397641529 43.49826 0.8738638286364881 319
321 4 456.289791093985 183.57168762889452 43.59429 0.8436163693236811 320
322 4 457.73162601499826 180.8185287064426 43.6473 0.7507609574492927 321
323 4 458.5973484481755 177.84909454583874 44.07786 0.7825372589628292 322
324 4 459.8098570390793 175.02446535790554 44.73279 0.8250900335498005 323
325 4 461.5468952305586 172.49876832385482 45.46899 0.8884064739605005 324
326 4 464.2851386193448 171.0432608303148 45.18162 0.9155838192604605 325
327 4 466.68218917552923 169.0744103864485 44.905590000000004 0.6842003884663128 326
328 4 468.7933586697887 166.80724926926916 45.252089999999995 0.836065380405444 327
329 4 470.90017780006224 164.54505999664497 45.70866 0.8579725704768729 328
330 4 473.27796245859525 162.5687517859459 46.16514 0.9157516190141991 329
331 4 475.22257516025485 160.1642434629286 46.60452 0.7951657441330827 330
332 4 477.32131504312616 157.87346608411195 46.66599 0.8476994966646539 331
333 4 478.93094971787804 155.2153936887786 46.733489999999996 1.1701174012648414 332
334 4 480.20560636572196 152.38517117572079 46.9305 0.7232666570589377 333
335 4 481.7095893436754 149.6686796068636 47.10636 0.7232666570589377 334
336 4 482.85435655251433 146.78252384255958 47.2896 0.829440397535616 335
337 4 484.49071489175043 144.14123142260007 47.314800000000005 0.8089812571908945 336
338 4 485.5714696019409 141.2277305132424 47.34009 0.6882027233332633 337
339 4 486.0848125522672 138.1781253591856 46.891890000000004 0.9736673932767936 338
340 4 486.55651630444345 135.10863282690795 46.74078 0.9217364768975427 339
341 4 487.0412711485772 132.0497054643101 47.09871 0.9386034595511195 340
342 4 487.6633731985488 129.00755807708614 47.27331 0.8992699543136516 341
343 4 488.9504594577809 126.19162961712462 47.66166 0.9377644607824264 342
344 4 490.76766864271303 123.68519848072539 48.05001 0.7847745890126773 343
345 4 492.52024384842736 121.18808955286718 48.9033 0.8127287850243899 344
346 4 493.7501538952744 118.42933730529066 49.96062 0.8127287850243899 345
347 4 494.979442461552 115.67058505771412 51.01794 0.889649435099305 346
348 4 495.8899114957263 112.0026067371021 52.49925 0.889649435099305 347
349 4 346.1106083475091 336.9997032000723 41.42448 1.063974734816633 16
350 4 342.5998646109559 336.2762998172881 41.890769999999996 1.2223901319572639 349
351 4 339.57201127682816 335.64611851991424 42.3252 0.9668373218190632 350
352 4 336.5640453209213 336.42607663451406 42.35085 0.9668373218190632 351
353 4 333.55607936501445 337.2060347491138 42.37641 0.7566650228586139 352
354 4 328.23247680751484 338.8486078940439 41.658750000000005 0.7566650228586139 353
355 4 336.57771789344815 349.1229246674017 43.04637 0.9077034456404401 11
356 4 336.7225228661189 346.133603128577 41.93694 1.3260841649620274 355
357 4 335.6175304137217 343.2406110780095 41.562090000000005 1.0280407282937956 356
358 4 334.32547230993447 340.4768869858778 40.70673 0.8236730578515633 357
359 4 331.98870536898204 338.4583180964593 40.20462 0.9847608214406237 358
360 4 329.1578613753548 337.28931314541376 40.965120000000006 1.1104428369908386 359
361 4 326.11198510471445 336.71382213814724 40.64661 1.0524276258371394 360
362 4 323.047464416992 336.2228524883195 40.43889 0.7722828295676922 361
363 4 319.94316897282783 336.30799532632756 40.274100000000004 0.6839145074043879 362
364 4 316.8444668537883 336.0935845298838 40.414229999999996 0.621480569402239 363
365 4 313.8582527178105 335.2346983829699 40.43826 0.8297449230146232 364
366 4 310.771980210159 334.8978559143539 40.24602 0.8153949366671255 365
367 4 307.6937869499097 335.32108418211686 40.19706 0.8153949366671255 366
368 4 304.5870055834679 335.34780784660114 40.12236 0.8153949366671255 367
369 4 301.48022421702615 335.37515299165483 40.04757 0.8917997578694368 368
370 4 298.5238411483797 334.42739512331644 39.85137 0.8917997578694368 369
371 4 295.5674580797332 333.479637254978 39.655170000000005 0.832199771263762 370
372 4 292.68378823770684 332.33859892955553 39.3705 0.8991207989769952 371
373 4 289.60186609404116 332.0303445671319 39.73419 0.9023338535208048 372
374 4 286.60881567179996 331.2348494382971 40.09689 0.9349118649688701 373
375 4 283.55237423147975 330.6780028481127 40.21272 0.9562907965563071 374
376 4 280.47853133521625 330.25042421636397 40.44078 0.7305255501095558 375
377 4 277.38977290528715 330.0745452152231 40.859910000000006 0.7387974564882996 376
378 4 274.45016981201456 331.04964822861524 41.22261 0.8203792108337316 377
379 4 271.7498367379618 332.55114528429107 41.703300000000006 0.6011488325742447 378
380 4 269.08057769237917 334.04518457313407 42.49674 0.728623819567185 379
381 4 266.35289947327277 335.533009056283 42.53886 0.728623819567185 380
382 4 263.6245997735969 337.0202120588625 42.580890000000004 0.728623819567185 381
383 4 260.8969215544905 338.5080365420115 42.62292 0.728623819567185 382
384 4 258.16862185481466 339.9958610251604 42.664950000000005 1.134512779443787 383
385 4 255.54286644909024 341.6539711843256 42.81984 1.1919935173078002 384
386 4 252.64428107339816 342.7726362092497 42.89076 1.1784079520606674 385
387 4 249.55614412403844 343.0336580483986 43.21494 1.021490323092296 386
388 4 247.9117065374001 343.05851727117465 44.039249999999996 1.021490323092296 387
389 4 331.2858108449881 356.6838572747494 44.733689999999996 1.110287466848488 8
390 4 334.89661295321514 356.0797781612904 46.27062 1.2855201281971433 389
391 4 337.76288133929825 355.011453062488 47.063069999999996 0.8729316077823849 390
392 4 340.39982339527194 353.52238561820025 48.06963 0.7137455747356953 391
393 4 342.97586035544424 352.0457477853005 49.39641 1.1944483655569391 392
394 4 345.73150520017373 352.52801670715667 51.35544 0.9138933921116864 393
395 4 348.7699237039813 352.57089886644536 52.29549 0.6312999623987944 394
396 4 351.82450070259324 352.8194910942062 53.04321 0.7132421754744795 395
397 4 355.8007333856288 352.8325421861637 53.17533 0.7132421754744795 396
398 4 331.2858108449881 356.6838572747494 44.733689999999996 1.110287466848488 8
399 4 331.61830294961834 360.0703048974222 42.62751 0.8181729548123535 398
400 4 332.14407551133263 363.1062374789521 42.03855 0.8181729548123535 399
401 4 332.98991056628904 365.9843139958539 40.866119999999995 0.7868689785315627 400
402 4 333.83636710181486 368.86239051275567 39.69378 0.7868689785315627 401
403 4 335.574648254433 371.30232322822883 38.49759 1.0705437844352148 402
404 4 337.8834485697622 373.2488003715967 37.43685 1.019545088910067 403
405 4 340.15309560921924 375.166689408772 36.12204 0.957365957941373 404
406 4 342.478054419353 377.1790434924964 35.4699 0.9252167680861952 405
407 4 344.6575867762467 379.3480106797102 34.81767000000001 1.0346159927180714 406
408 4 346.61525056986375 381.71398720742457 34.13295 1.1609194888376884 407
409 4 348.01171740931056 384.42737137343477 33.28263 0.8413293208282809 408
410 4 349.3348495415679 387.21657616891196 32.77467 1.0450444366726408 409
411 4 350.30560219097424 390.1518288981988 32.319720000000004 1.0450444366726408 410
412 4 351.2769763209499 393.08708162748553 31.864769999999996 0.919604798544493 411
413 4 352.245864528648 395.9993395757044 31.161420000000003 0.919604798544493 412
414 4 353.2147527363461 398.9109760433539 30.45798 1.258833752547011 413
415 4 354.70817054461963 401.53735292964774 29.405880000000003 0.8837888733298419 414
416 4 356.92623469681627 403.5919676920916 28.366200000000003 0.8423858377962649 415
417 4 359.5004072152803 405.21838234221724 27.46602 0.8200560409376424 416
418 4 362.2566735405793 406.5110619265739 26.56584 0.7935685390697189 417
419 4 364.7320306485084 408.255557884886 25.557570000000002 0.7935685390697189 418
420 4 367.20800923700693 410.0000538431981 24.549300000000002 0.8944659095121723 419
421 4 369.3427949929036 412.1534840161768 23.56641 0.8944659095121723 420
422 4 371.4775807488003 414.3069141891556 22.58352 0.96876391158421 421
423 4 373.96661042925626 416.1203944906713 21.98025 0.83497778940899 422
424 4 376.71852639056937 417.4124525944586 21.05226 0.83497778940899 423
425 4 379.4710638324519 418.70513217881523 20.12436 0.8777480821952521 424
426 4 382.2472175359717 420.10035605712324 20.05902 0.8962557735520508 425
427 4 384.29499601215207 422.4333941146593 19.85445 0.884876464326296 426
428 4 387.5695771323325 425.4606259682175 19.32732 0.884876464326296 427
429 3 311.9938110096038 348.0626788160015 50.068979999999996 0.6818884807481366 84
430 3 313.56864277246905 346.9415278687999 49.28661 0.8292663829761836 429
431 3 307.4843479980212 347.417581984962 50.9868 0.8292663829761836 430
432 3 304.5410160213321 348.1944326967148 51.892289999999996 0.7050634911811461 431
433 3 301.82701037475255 349.70400899979285 52.03683 0.9115193363365699 432
434 3 298.92842499906055 350.6934060662812 52.79688 0.5421237154952671 433
435 3 295.9515330716238 351.53986260180704 53.19432 0.4895452163626988 434
436 3 274.65898728333366 368.5081465881964 40.84569 0.6601863792646103 134
437 3 273.1332524854512 365.05147166118115 40.43565 0.9531709640979078 436
438 3 272.83369885099927 361.9651991535296 40.141890000000004 1.0155365392374227 437
439 3 272.921327611285 358.9603406004698 39.00168 0.7445150777268001 438
440 3 272.85110030694256 355.91322136869064 38.12742 0.5642272934266271 439
441 3 272.6155591711391 352.8269488610391 37.72485 0.9882473274349702 440
442 3 272.3793965547663 349.741297833957 37.32237 0.9882473274349702 441
443 3 272.14385541896286 346.65502532630546 36.9198 0.9882473274349702 442
444 3 271.02581187460817 343.755818470044 36.93969 0.926006048409336 443
445 3 268.90407721066896 341.4855499500176 36.97416 1.0541615566257718 444
446 3 266.31809656138626 339.78766503441074 37.39635 0.7967132307508943 445
447 3 264.0807665115382 337.68581774869233 38.09565 0.842168319596974 446
448 3 261.82665648631627 335.62312373884635 38.913120000000006 0.8905319375078562 447
449 3 259.21581661425745 334.04207717028703 39.75849 0.7797405964005191 448
450 3 257.05430719387647 331.8122048872718 39.91914 0.8559962622661739 449
451 3 254.97794061150358 329.5015401302343 39.99834 0.8394897383428503 450
452 3 253.19366989674975 326.9578201596709 39.900510000000004 0.7096065141434764 451
453 3 250.65492177074162 325.16919908093126 40.049640000000004 0.7929470585003167 452
454 3 248.1180380864417 323.38244244389983 40.2948 0.9381497787354558 453
455 3 245.34809918861586 322.10343543207 41.14872 0.9518347808736931 454
456 3 242.36374949434634 321.27065146907097 41.48415 0.6103094561672338 455
457 3 239.37194203324395 320.5404118000234 42.084270000000004 0.8798735457426078 456
458 3 236.48640774950937 319.4118030859889 42.43095 0.8551324042747047 457
459 3 233.74070659389028 318.222289276153 43.64406 0.5165560048700589 458
460 3 232.72893622690344 318.1899722865441 45.693540000000006 0.5165560048700589 459
461 3 305.5596226745824 375.82545881233835 44.52552 0.7278221096326561 162
462 3 304.897745868169 376.10015322401415 43.71777 0.8356241292011685 461
463 3 298.89921541229864 374.69249973431806 42.53922 0.8356241292011685 462
464 3 296.0633995741162 373.44394527038895 42.1992 0.7582435835048956 463
465 3 293.5321092149409 371.68329081727245 41.63796 0.7644832484216941 464
466 3 291.54710027627016 369.3415520317648 40.941990000000004 1.2111164744283072 465
467 3 289.7591006780999 366.8494149484618 40.221900000000005 0.9950773988927009 466
468 3 288.49438771936633 364.0471590610271 39.56661 0.9608959675755777 467
469 3 287.29493022042 361.20015657259546 39.07926 0.7530293615276109 468
470 3 285.6995895987645 358.55762119149716 38.56806 0.7071516658943376 469
471 3 286.25767915008765 355.55462708014556 37.73826 0.7249197953735476 470
472 3 286.5000565721545 352.471461975341 37.3023 0.9500449168338146 471
473 3 286.1327615556378 349.40072648192455 36.86643 0.937944690147553 472
474 3 284.69279107633287 346.7302244752031 35.89119 1.8293964188981247 473
475 3 281.63634963601265 346.3119680519954 35.35605 0.9359186634913017 474
476 3 278.53889047811185 346.4182412293632 35.026830000000004 1.054801681612256 475
477 3 277.803678964509 344.86205388358 34.72173 0.8806441816486666 476
478 3 277.17101174485754 341.9050493343641 33.68601 0.8680219112841072 477
479 3 275.98025497388284 339.14816152849585 32.53005 0.8393654422289699 478
480 3 275.03746895009965 336.39873148946026 30.93804 0.8343998124794461 479
481 3 274.3283596204117 333.5007675943377 29.679299999999998 1.020359228455984 480
482 3 273.36568621840763 330.60528962149266 28.83006 0.9629717126773811 481
483 3 271.6193258183873 328.33067073748043 27.09639 0.9278953493403188 482
484 3 269.2315974707439 326.7179286598816 25.4115 1.176046325896939 483
485 3 266.27024255754225 327.6544998779708 25.56576 1.4218481059012185 484
486 3 263.2268522091795 327.1865250092109 24.96429 0.9894157109054466 485
487 3 260.44013333597985 326.0815325568137 23.77782 0.7902374032177228 486
488 3 258.1717292576617 324.2034182760802 22.34241 0.7902374032177228 487
489 3 255.67275588809528 322.8144092034662 20.57922 1.0804377551000985 488
490 3 253.29497122956232 323.5005237520863 19.37862 1.0804377551000985 489
491 3 313.56802129189964 372.5595784201296 45.74781 0.9321462764350302 160
492 3 314.06831315026847 373.5999368933089 50.67891 0.9322208541033584 491
493 3 311.87137933743156 374.61667910485096 51.49575 0.5880567228992172 492
494 3 307.01326572641426 376.90497056139003 53.76348 0.5880567228992172 493
495 3 336.6317867029861 388.6043422803872 49.32009 1.163871521542349 203
496 3 340.08038238259917 389.14813777861417 46.84446 0.8696191163474709 495
497 3 342.9143337790734 389.74413764467084 45.21312 0.8696191163474709 496
498 3 345.84772206665195 389.29232127071543 43.87968 0.7893921896433359 497
499 3 348.5536484658293 387.9530306436536 42.814620000000005 0.8024867852406411 498
500 3 351.25957486500664 386.61374001659186 41.749559999999995 0.8024867852406411 499
501 3 353.9325627940057 385.1594754841906 40.84029 0.8639760727772986 500
502 3 356.75346309852245 384.0333526924337 39.88917 0.6977983833248339 501
503 3 359.79001716062174 383.4988794027478 39.33171 0.747504399265625 502
504 3 362.8222208587353 383.58029335733943 38.35566000000001 0.7870492078966894 503
505 3 365.83578013976677 383.0694363292908 37.541340000000005 0.8797616792401154 504
506 3 368.7281507097648 382.0172697252928 36.92304 0.8662941953011689 505
507 3 371.75103219933726 381.43804983460996 36.30474 1.0079855503191852 506
508 3 374.85843504634846 381.4243772620831 36.249120000000005 0.7985155244021607 507
509 3 377.9186053700851 381.8662499469281 35.80245000000001 0.7985155244021607 508
510 3 380.9787756938217 382.30812263177313 35.35578 0.7985155244021607 509
511 3 384.0389460175583 382.7506167971875 34.90902 0.7985155244021607 510
512 3 387.099116341295 383.1924894820325 34.46235 0.9495228731555168 511
513 3 390.0461772014003 384.12098145271943 33.97869 0.799988433351644 512
514 3 393.01996172599013 384.7766434534388 33.08625000000001 1.070612147297849 513
515 3 395.9657796249567 385.3776151640508 31.94784 1.196033141008915 514
516 3 398.57102617189094 386.7181487522514 30.44844 1.1839702031568173 515
517 3 400.6038891144056 388.77959980095864 28.8135 1.178849203264943 516
518 3 403.73366526191523 391.78445835401845 27.2286 1.178849203264943 517
519 4 487.0412711485772 132.0497054643101 47.09871 0.9386034595511195 341
520 4 489.1449828760038 129.17349338911657 46.43352 0.8232131622302057 519
521 4 491.85153075575056 127.64962303294226 46.57221 1.1525295011507581 520
522 4 494.6469503569218 126.36564417655725 47.205180000000006 1.2281885456697865 521
523 4 497.62322080378914 125.48500620971429 47.427929999999996 0.9001648863335909 522
524 4 500.6920918554974 125.12765488230798 47.91339 0.815531662392394 523
525 4 503.75847698492805 124.67645998892196 48.232530000000004 1.0934142693892173 524
526 4 506.59615726481866 123.53480018293006 49.023630000000004 1.1545928166411734 525
527 4 509.584857323074 122.96365953964938 49.93965 1.0958629028326619 526
528 4 512.118633604527 122.33161380056731 52.377300000000005 0.93265589050194 527
529 4 512.2746252274469 122.15635627999588 53.77671 0.93265589050194 528
530 4 329.1578613753548 337.28931314541376 40.965120000000006 1.1104428369908386 360
531 4 330.99992978306307 337.8890418948869 39.57687 0.6841133811865966 530
532 4 328.57242667897793 337.87226191951305 36.76761 1.4705224640968015 531
533 4 325.76147006357155 339.07793422415335 35.97498 1.3254688991983192 532
534 4 323.4309179283132 341.1058253221129 35.49015 1.2355095867773451 533
535 4 320.8784972297782 342.85094276099437 35.04429 0.8838572361924761 534
536 4 318.035223624763 344.05972246848177 34.564589999999995 0.8500238339942183 535
537 4 315.3690719820273 345.6215031393895 34.08489 0.936832239928323 536
538 4 313.31259277787535 347.8650479949316 33.17778 1.00700361101953 537
539 4 311.15543372148016 349.97808193089924 32.11551 1.1146626900570797 538
540 4 308.63222260970707 351.68156017163074 31.21281 1.0413341976733095 539
541 4 306.1326277595713 353.48633974517486 30.65283 1.0413341976733095 540
542 4 303.3757399537029 354.8703769732337 30.11103 1.0809908728068662 541
543 4 300.3920117400028 355.6963246499692 29.719710000000003 0.9004196933670459 542
544 4 297.5089633785458 356.73668312314857 28.979010000000002 0.9827782984242306 543
545 4 294.8788576088355 358.279197896405 28.11285 1.0101420878950111 544
546 4 292.069143954568 359.3928910767737 27.06822 0.8311432542957783 545
547 4 289.27372435339674 360.6302588904536 26.258760000000002 0.8791339838650192 546
548 4 286.6796644567118 362.2622668657039 25.51617 0.9315869439225681 547
549 4 284.1676399951879 363.9943332126279 24.66702 0.8123745410998308 548
550 4 282.00799501651517 366.2136403259633 24.29064 0.916845424816347 549
551 4 280.26225609706427 368.77103286905356 23.914260000000002 0.9191697621459115 550
552 4 278.51651717761337 371.33774762068475 23.71518 0.9568314846516871 551
553 4 276.8484633293378 373.9579097012846 23.5701 0.9568314846516871 552
554 4 275.18040948106216 376.5780717818845 23.42511 0.9876009876427919 553
555 4 272.7162390233823 378.4686156740061 23.53689 0.9036016738823853 554
556 4 270.5093615214349 380.64814803089973 23.26104 1.0231186021841299 555
557 4 268.4137290414106 382.94265429313276 23.198040000000002 0.6696950319764646 556
558 4 266.6182716764075 385.4627580020588 22.78809 0.9291755993132875 557
559 4 264.96761928407517 387.95675952707006 21.5667 1.2200098613764532 558
560 4 262.73463959821294 389.79199164851485 19.91466 0.8616393058363462 559
561 4 259.75961211248443 390.5340394483812 19.18656 1.1356811629142634 560
562 4 256.713735841844 390.061092735066 18.61488 1.1356811629142634 561
563 4 253.66785957120365 389.5881460217509 18.043290000000002 0.7747625370396072 562
564 4 250.70836909971018 388.6416311145513 17.99973 1.1753502676592082 563
565 4 247.60780253896243 388.78643608722206 18.21465 0.9874021138605832 564
566 4 244.63277505323393 389.6819895877307 18.30321 0.7981674952832954 565
567 4 241.78266516195524 390.8541019416233 18.87975 0.9848851175545041 566
568 4 238.71006522683058 391.2251258415564 19.282230000000002 0.8175701186600334 567
569 4 235.61571347177684 390.9423521824784 19.306800000000003 0.8108332692877132 568
570 4 232.23610213536747 390.15245037876815 18.93348 0.8108332692877132 569
571 4 333.83636710181486 368.86239051275567 39.69378 0.7868689785315627 402
572 4 331.18948135673077 370.88282384388236 37.743840000000006 1.1130095517424696 571
573 4 328.8508499740701 372.56082138126834 36.04716 1.1130095517424696 572
574 4 326.4792801212312 374.2263893072664 34.424820000000004 1.136377221151994 573
575 4 323.82804401216123 375.7794692502026 33.753330000000005 1.057312463112641 574
576 4 321.0288955275735 377.0963865767659 33.32304 1.1432818702780527 575
577 4 318.3329128175066 378.61466360781566 32.909400000000005 0.8380603330332251 576
578 4 316.25281735171734 380.90730542834046 32.52249 0.9022592758524765 577
579 4 314.14724118258255 383.1620369341318 31.98483 0.9022592758524765 578
580 4 312.04104353287835 385.4167684399231 31.447080000000003 0.9022592758524765 579
581 4 309.93546736374356 387.67149994571446 30.90933 0.9056028413158606 580
582 4 307.4221999410809 389.4644713884399 30.39579 0.9745871845195091 581
583 4 305.06305969963 391.2978390681765 29.15946 0.8530193703387371 582
584 4 303.16132915725916 393.25985322577935 27.01566 1.0083460090494387 583
585 4 301.7667267595205 395.78990062381587 25.35867 0.7460439199275297 584
586 4 301.0035486202946 398.62447350085944 24.18579 0.7460439199275297 585
587 3 233.74070659389028 318.222289276153 43.64406 0.5165560048700589 459
588 3 233.67669409524186 316.33360982573964 43.2 0.621480569402239 587
589 3 234.29817466464408 313.53694726342957 43.2 0.621480569402239 588
590 3 234.29817466464408 312.29398612462506 43.65 0.621480569402239 589
591 3 234.29817466464408 311.0510249858206 44.1 0.621480569402239 590
592 3 234.29817466464408 309.18658327761386 44.1 0.621480569402239 591
593 3 233.885511566561 306.7292491061974 43.62633 0.621480569402239 592
594 3 233.0552135258396 305.14695957649934 43.2 0.621480569402239 593
595 3 233.59714458235837 303.6038233226736 43.2 0.621480569402239 594
596 3 273.1332524854512 365.05147166118115 40.43565 0.9531709640979078 437
597 3 270.8244521701219 365.4367896142105 41.047019999999996 0.9158448410996094 596
598 3 267.84693876211577 364.58598271469884 41.4243 0.9158448410996094 597
599 3 264.9651333617976 363.4269214527637 41.31594 0.6737719445117434 598
600 3 262.0839494420488 362.32255048093594 40.778459999999995 1.007022255436612 599
601 3 259.08344125297475 361.5693160308204 40.35996 0.9579874385107753 600
602 3 255.98971097849045 361.8620333790089 40.33494 0.7662544680444905 601
603 3 252.89660218457547 362.1547507271973 40.309920000000005 0.6978853906045502 602
604 3 249.90914508745894 363.0049361461395 40.4523 0.6978853906045502 603
605 3 246.94343981027143 363.8843311518437 40.02138 0.7086245748438209 604
606 3 243.87643320027138 364.35852082629765 39.79728 1.082575648258842 605
607 3 240.98406263027337 365.4442473810434 39.31281 0.9093379395379679 606
608 3 238.0251936393493 367.0116213770758 38.98719 0.9093379395379679 607
609 4 326.4792801212312 374.2263893072664 34.424820000000004 1.136377221151994 574
610 4 325.5495451894054 376.6625931393232 30.922199999999997 1.3226784514417032 609
611 4 324.38924096633144 379.336824029461 29.364120000000003 1.3634040731546317 610
612 4 323.7074767816972 382.1800976344763 27.83997 1.252985620388936 611
613 4 323.49058006297577 385.0587956319474 26.174970000000002 1.3239214125805074 612
614 4 322.47756673485014 387.66901402343683 24.22296 1.2384740490933936 613
615 4 321.607493937687 390.53155352610355 23.007060000000003 1.114470031080565 614
616 4 319.76853293282585 392.7707480176598 21.38202 0.7224214434845506 615
617 4 317.45103188952487 394.69671630223735 20.28375 0.7224214434845506 616
618 4 315.1335308462239 396.6226845868149 19.18539 0.7224214434845506 617
619 4 312.72715808149843 398.54678842968417 18.59652 0.9196545169900452 618
620 4 310.0150168766271 402.0053277984077 17.37981 0.9196545169900452 619
