# Supplementary material for: Cross-Regional Gradient of Dendritic Morphology in Isochronically-Sourced Mouse Supragranular Pyramidal Neurons
Source: Front Neuroanat. 2018 Dec 4;12:103. doi: 10.3389/fnana.2018.00103 (PMC6288488; doi:10.3389/fnana.2018.00103)
Supplement: Supplementary file 3 [file Data_Sheet_1.ZIP › SWC reconstructions/X043.S1.Z4.C01-exported-000.swc]

# Exported from "Simple Neurite Tracer" version 3.1.6-SNAPSHOT-b9f15e3b69824d8d9ebdf26f302be1ac12e484dc on 2018-06-14T12:51:29.188
# https://imagej.net/Simple_Neurite_Tracer
#
# All positions and radii in microns
# Voxel separation (x,y,z): 0.621480569402239, 0.621480569402239, 0.9
#
1 1 333.6791325177561 349.07444918298836 19.29681 0.9335135336877152 -1
2 1 339.04499575397506 342.71235259401766 18.0 1.008731327002468 1
3 4 333.6791325177561 349.07444918298836 19.29681 0.9335135336877152 1
4 4 341.16113709278966 342.2331910750085 20.58588 1.856760208368905 3
5 4 344.94098191589404 339.51980690899836 20.23911 1.523081075851149 4
6 4 347.21746524161443 337.4055300118919 20.17359 1.2467521702778315 5
7 4 349.407562768188 335.2011384322222 20.11905 1.2471499178422492 6
8 4 351.91834426857304 333.3727425970408 19.98432 1.2455713571959672 7
9 4 354.3004792910918 331.37716848869024 19.943730000000002 1.2564659115775885 8
10 4 356.7074735363867 329.4157758116567 19.76175 1.2564659115775885 9
11 4 359.1138463011122 327.4543831346233 19.57977 1.2564659115775885 10
12 4 361.520840546407 325.4929904575899 19.39779 1.2564659115775885 11
13 4 363.92783479170186 323.53159778055635 19.2159 1.017904380206845 12
14 4 366.3292357118722 321.5677191812453 19.485180000000003 1.017904380206845 13
15 4 368.73001515147297 319.6044620625036 19.754550000000002 1.0907978361920339 14
16 4 371.27124919975876 317.81584098376396 19.76508 1.0907978361920339 15
17 4 373.8124832480445 316.0278413855937 19.77552 1.0766653680438267 16
18 4 376.03924812821276 313.8601171595187 19.78605 1.0766653680438267 17
19 4 378.2653915278116 311.69239293344367 19.796580000000002 1.3898107825485329 18
20 4 380.6469050697609 309.6986832668013 19.937970000000004 1.2572676215121172 19
21 4 383.2975196982615 308.12633742621364 20.516669999999998 1.2572676215121172 20
22 4 386.17000289003863 306.96541172257025 20.860200000000003 1.0873051153919933 21
23 4 388.9877957917084 305.68391878846285 21.255570000000002 1.0873051153919933 22
24 4 391.80558869337807 304.40304733492485 21.65094 1.1260047104486706 23
25 4 394.4717403361137 302.8095711549775 21.79026 1.1429773447990457 24
26 4 396.768111040055 300.7201534806472 21.974310000000003 1.1501243713471714 25
27 4 398.8239687636376 298.4175679710119 22.49307 1.1501243713471714 26
28 4 400.8792050066508 296.1149824613766 23.01183 1.1501243713471714 27
29 4 402.9350627302334 293.8123969517413 23.53059 1.1501243713471714 28
30 4 404.99029897324664 291.509811442106 24.04935 1.2108243785606883 29
31 4 407.08220256985453 289.2115762964565 24.04278 1.247715465160405 30
32 4 409.13992473514537 286.90526190340483 24.50934 1.1059557472797543 31
33 4 410.87882736833285 284.35967749113325 25.06824 1.1059557472797543 32
34 4 412.6183514820897 281.81347159829227 25.62714 1.1335370549498258 33
35 4 414.8109349309408 279.61840222716353 25.87275 1.1335370549498258 34
36 4 417.0035183797919 277.42271137546544 26.11845 1.093395624972135 35
37 4 419.47825400715163 275.5452185753013 26.22663 1.0779269735997135 36
38 4 422.0107873274658 273.79077892787876 26.81757 0.9371926986585764 37
39 4 424.7359796242946 272.3514299291432 27.387990000000002 1.0266423970126406 38
40 4 427.1311657387708 270.42981200855144 28.07919 1.1883205671426331 39
41 4 429.5748273376604 268.52062369934777 28.35702 1.1925777090430385 40
42 4 431.961312724165 266.57352507541054 28.95759 1.2010049855641327 41
43 4 433.9102757898104 264.21562779509844 29.746890000000004 1.1490740691848815 42
44 4 435.78590414826635 261.83660017542667 28.744470000000003 0.7624634365711368 43
45 4 437.8976951230952 259.876450459532 27.0594 0.7052499353519667 44
46 4 439.9765476277456 257.6279337594347 26.29512 0.7154173574673873 45
47 4 442.08585268029685 255.35020747257553 26.10189 0.7311967491245102 46
48 4 444.116229700534 253.06937378286932 25.26426 0.8203916404451196 47
49 4 446.2019184914479 250.7680312343728 25.150949999999998 0.8203916404451196 48
50 4 448.28822876293117 248.46606720530693 25.037640000000003 0.8203916404451196 49
51 4 450.3739175538451 246.16410317624104 24.92433 0.8054947511965479 50
52 4 451.5528661940012 243.29348442617209 25.15014 0.8054947511965479 51
53 4 452.7311933535878 240.42224419553375 25.37604 0.7772049556773579 52
54 4 454.2345548509718 237.70513114610716 25.20288 0.649559061527832 53
55 4 455.1748549524774 234.74377623290547 25.16391 0.649559061527832 54
56 4 456.115155053983 231.78242131970381 25.12494 0.649559061527832 55
57 4 457.05607663605804 228.82044492593275 25.08597 0.9761906043885669 56
58 4 458.29655185258486 225.97282095693168 25.186230000000002 0.6268315171047922 57
59 4 459.8229081310368 223.26565159661553 25.23186 0.9045773983763468 58
60 4 461.03852412478756 220.40746245793463 25.34625 0.5764089340674804 59
61 4 462.20131427013916 217.52876446046346 25.1586 0.5764089340674804 60
62 4 463.3641044154907 214.6500664629923 24.970950000000002 0.824673641568301 61
63 4 464.23417721265383 211.66820269100035 25.11099 0.8637896286064779 62
64 4 465.2813719720967 208.74600105367102 24.91281 1.035082103145123 63
65 4 466.7996490031463 206.0462894601877 24.54867 0.8370908233449577 64
66 4 467.8785392716286 203.13527447310764 24.36417 0.8370908233449577 65
67 4 468.95742954011087 200.22363800545816 24.179759999999998 0.790821594952961 66
68 4 470.2532165273146 197.40398066208016 24.417540000000002 0.5974970127484371 67
69 4 471.2208617738738 194.45194795741952 24.4899 0.8398253378503275 68
70 4 472.4855747326074 191.6136461969595 24.562170000000002 0.8398253378503275 69
71 4 473.75028769134093 188.7759659170689 24.63435 0.7232480126418556 70
72 4 475.40777636993676 186.14834606963623 24.74055 0.7983228654256461 71
73 4 476.49785328866824 183.28394212526132 23.99832 0.8933286000701662 72
74 4 477.373519410956 180.36111900736256 23.1489 0.6595773283065961 73
75 4 478.14912716157 177.4861498933078 21.861810000000002 0.7032114790843274 74
76 4 478.7140529991566 174.49247799049724 20.97621 0.7032114790843274 75
77 4 479.2796003173127 171.49880608768663 20.090700000000002 1.1312500064544253 76
78 4 479.31813211261556 168.44733649192162 19.242900000000002 1.0502835178727017 77
79 4 476.61717755799344 166.93092390258016 19.60245 1.2022230874801612 78
80 4 472.4737666017888 164.22064713941703 20.262330000000002 1.2022230874801612 79
81 1 333.6791325177561 349.07444918298836 19.29681 0.9335135336877152 1
82 1 328.14174064438214 356.1083662674829 18.900000000000002 0.9978181282037648 81
83 3 333.6791325177561 349.07444918298836 19.29681 0.9335135336877152 1
84 3 326.985786785294 350.06011736606035 18.2835 1.15642618432091 83
85 3 322.3377336067346 348.3280510191363 17.78454 1.15642618432091 84
86 3 319.6927123033587 346.7035008107188 17.592570000000002 1.1290561800444354 85
87 3 317.5467398972128 344.5171321675618 16.83621 0.9341163698400352 86
88 3 316.6735596972027 341.546455045819 16.46298 0.7449874029595459 87
89 3 315.8003794971925 338.57515644350696 16.089840000000002 0.7449874029595459 88
90 3 314.67239226372743 335.68527179578655 15.83064 0.7028696647711561 89
91 3 313.1901611057031 332.9551076544025 15.720930000000001 0.774706603788361 90
92 3 311.17718554140924 330.7146702017074 16.82703 0.7605554912230721 91
93 3 309.9795924841711 328.0317385835979 18.29079 0.7944510414782701 92
94 3 309.43766142765236 325.0144504191501 19.03095 1.0845519564695412 93
95 3 309.82173641954296 321.9362571589008 19.29195 1.0554231621816583 94
96 3 310.7067247503718 318.96371559544986 19.56492 1.0554231621816583 95
97 3 311.59171308120057 315.9905525514296 19.8378 0.9789002596711606 96
98 3 312.77749800762 313.1261486070547 19.537560000000003 0.9990362301197931 97
99 3 313.4667199590871 310.098295272927 19.70424 1.0268972040460955 98
100 3 314.22679069546604 307.0853574724649 19.75221 0.8763248916913211 99
101 3 315.57043168651364 304.2837230655996 19.748610000000003 0.9270687801830139 100
102 3 317.4168504582077 301.7866141377414 19.58589 0.9270687801830139 101
103 3 318.93202008641043 299.07447293287004 19.48905 0.9270687801830139 102
104 3 320.44718971461305 296.3623317279987 19.392300000000002 0.9503432275071277 103
105 3 321.4502593536282 293.42770047928127 19.67238 0.9503432275071277 104
106 3 322.1506679553446 290.40046862572297 19.60452 0.9503432275071277 105
107 3 322.8510765570609 287.37385825273407 19.53666 1.0201168510339171 106
108 3 323.4756645293101 284.33046790437135 19.62981 1.0632103137162683 107
109 3 323.4949304269616 281.22430801849896 19.76265 0.9224760387751314 108
110 3 323.97222750426255 278.15481548622125 19.85814 0.9683661640197926 109
111 3 323.8429595458269 275.0498985614877 19.90953 1.0001673247561051 110
112 3 323.1058835905159 272.03261039703983 20.026799999999998 0.8164017351895572 111
113 3 322.36942911577415 269.015322232592 20.17719 0.8164017351895572 112
114 3 321.6323531604631 265.9986555487135 20.32758 0.8756785518991427 113
115 3 321.8753520630994 262.90057491024334 20.367720000000002 0.8756785518991427 114
116 3 322.11835096573566 259.80311575234253 20.40786 0.9060130184916659 115
117 3 321.75043446864953 256.7187076863993 20.53611 0.9313507813061952 116
118 3 321.60997985996465 253.62684185362312 20.94057 0.9995023405468448 117
119 3 322.02637184146414 250.54740563223504 20.9277 0.9932005275731061 118
120 3 322.59689100417535 247.51333749241329 21.440340000000003 0.9584162601036628 119
121 3 322.56768141741344 244.41463537337373 21.11319 1.0627006996493586 120
122 3 321.1426264717742 241.7982021761903 20.899890000000003 1.0627006996493586 121
123 3 333.6791325177561 349.07444918298836 19.29681 0.9335135336877152 1
124 3 333.1135851996001 357.97280797568965 17.1 1.4470740022132553 123
125 3 334.35654633840454 359.5265093991952 17.1 0.9278083420606025 124
126 3 334.9780269078068 364.80909423911424 17.1 0.9322208541033584 125
127 3 336.83376788804185 368.20921443431394 17.6751 1.3210439575441753 126
128 3 338.78583835653427 370.6186946018864 17.390520000000002 1.3210439575441753 127
129 3 340.98339364994064 372.7659099691711 16.71732 1.2555585499462614 128
130 3 343.7912428625 374.0486458644173 17.23851 1.2192951587216407 129
131 3 346.62084389498835 375.3177091871367 17.515710000000002 1.1251843560970596 130
132 3 349.2447348590046 376.937287550999 18.07245 0.832728029747754 131
133 3 351.64800022088303 378.8551765881743 18.7218 0.7866576751379659 132
134 3 354.0512655827615 380.77368710591895 19.37106 0.9755256201793064 133
135 3 356.2680867738193 382.94265429313276 19.65267 0.9755256201793064 134
136 3 358.48490796487704 385.1116214803466 19.93428 0.6753505051580251 135
137 3 360.3723444541517 387.57703489916526 20.09727 0.777478407127895 136
138 3 362.63018336279004 389.69690512139636 20.468609999999998 0.9836980896669458 137
139 3 365.0931108593311 391.58558457180976 20.687130000000003 0.9253597086171578 138
140 3 367.7642343466219 393.17284594606303 20.76642 1.0183704906338968 139
141 3 370.5907279762633 394.4294796573943 20.34387 0.7033171307811258 140
142 3 373.49179927423296 395.54255135719376 20.28789 0.8882697482352322 141
143 3 376.50846595811146 396.28459915706003 20.18844 0.9365090700322338 142
144 3 379.36106177166766 397.5138877233377 20.06316 0.9520585138786779 143
145 3 382.41066692572446 398.03717436277435 19.64664 0.9520585138786779 144
146 3 385.4602720797813 398.56046100221107 19.230120000000003 1.464146073454735 145
147 3 388.17303476522204 400.003538884363 18.562140000000003 0.979266933207108 146
148 3 390.36437525293434 402.2017156583388 18.33363 1.0041883040401376 147
149 3 392.4774091889019 404.47633454235097 18.149130000000003 1.0041883040401376 148
150 3 394.5904431248695 406.75095342636314 17.96454 1.04482691847335 149
151 3 396.3312101997652 409.31456077514736 18.30411 1.04482691847335 150
152 3 398.0719772746609 411.8775466433622 18.64359 1.2425633912400604 151
153 3 400.50320926216244 413.8097297336338 18.80973 1.2603004466908003 152
154 3 403.2663118737248 415.2316772764261 18.80703 0.9232591042925781 153
155 3 406.3432621728353 415.64682629678686 18.979380000000003 0.9668683958475333 154
156 3 409.43637096675025 415.4752976596318 19.3338 0.7735320055121908 155
157 3 412.530722721804 415.2552935380634 19.59489 0.809428723200864 156
158 3 415.53620275543324 414.46725617606137 19.56528 0.8161469281561022 157
159 3 418.5572198032975 413.9035732996135 18.90126 0.8546911530704292 158
160 3 421.46326294582235 412.81846822543724 18.624779999999998 0.8546911530704292 159
161 3 424.3686846077779 411.7339846318303 18.348390000000002 0.9422577652992047 160
162 3 427.2032574848214 410.46119242569455 18.28422 0.943227274987472 161
163 3 429.9415008736077 409.05416041656787 18.89784 0.9497714653832777 162
164 3 432.67850130125515 407.5924381173338 19.1349 0.7624696513768309 163
165 3 435.232164960929 405.2407556427157 19.484280000000002 0.7624696513768309 164
166 4 380.6469050697609 309.6986832668013 19.937970000000004 1.2572676215121172 20
167 4 381.93958465411754 305.22029428368876 19.96353 0.8969394021783933 166
168 4 382.60519034394736 302.1899550272835 19.72116 0.8969394021783933 167
169 4 383.5032297667336 299.2149275415549 19.665000000000003 1.0467348638214151 168
170 4 384.01470827535167 296.1504068538325 19.60893 1.0594006378258325 169
171 4 383.9239721122189 293.04548992909895 19.73367 1.0307317391593074 170
172 4 384.40810547578326 289.9791047996683 19.54449 1.0017210261796108 171
173 4 384.89223883934767 286.9120981896682 19.35531 1.0017210261796108 172
174 4 385.7902782621338 283.94017810678673 19.5363 1.0060776049711206 173
175 4 386.3023782513213 280.8775218607725 19.713330000000003 1.0060776049711206 174
176 4 386.81385675993937 277.8148656147583 19.89036 0.8023935631552307 175
177 4 387.3408722827924 274.7528308493134 19.959930000000004 0.8901590491662149 176
178 4 387.7174895078502 271.6709087056477 19.789920000000002 0.9993904740443523 177
179 4 388.00337056977526 268.57717843116336 19.86435 1.0185196459705532 178
180 4 387.89709739240743 265.4716400258604 19.87443 1.0495812448292772 179
181 4 388.05371049589684 262.38039567365365 19.47474 1.067834129152621 180
182 4 388.16806292066684 259.2754787489201 19.3932 1.0452992437060957 181
183 4 388.1581192315564 256.1742907076029 19.1061 1.080077296369845 182
184 4 387.93252178486335 253.07683154970215 18.97047 1.0415455010669064 183
185 4 387.2252768968836 250.06202930753187 18.58887 1.0415455010669064 184
186 4 386.5180320089039 247.047848545931 18.20727 0.8465497576112597 185
187 4 385.2682345838359 244.20457494091576 18.07443 0.9164911808917878 186
188 4 384.58149855464654 241.17610012621867 17.8947 1.0313967233685677 187
189 4 383.7754382561318 238.18367118454688 17.56782 1.0313967233685677 188
190 4 382.9693779576171 235.19124224287512 17.241030000000002 0.9320716987667018 189
191 4 382.04337190920774 232.22615844625702 17.34318 0.9320716987667018 190
192 4 381.11736586079843 229.26045316906954 17.445420000000002 1.012050033243076 191
193 4 379.65191467814793 226.52283126085266 17.609579999999998 0.9452035831981712 192
194 4 378.64014431116107 223.59255037612112 17.9136 0.8836397179931853 193
195 4 377.6283739441742 220.66164801082016 18.21771 0.8836397179931853 194
196 4 376.6166035771874 217.7307456455192 18.521729999999998 0.8836397179931853 195
197 4 375.60545469076993 214.80046476078763 18.82584 0.8836397179931853 196
198 4 374.5936843237831 211.8695623954867 19.12995 0.9258258190442095 197
199 4 373.27800995835855 209.07849315830123 19.65969 0.8080987547823433 198
200 4 372.47132817927445 206.0810923720742 19.86489 1.017313973665913 199
201 4 371.8175306202633 203.0495101545301 20.15361 1.0029950613468854 200
202 4 371.65594567221876 199.97442429712783 20.75139 0.8682207850663158 201
203 4 371.7118789234649 196.96645834122097 21.87756 1.0656216583255491 202
204 4 371.9890592574183 193.9473057350649 22.86747 0.6879168422713383 203
205 4 372.44274007308195 190.90888723125738 23.54328 0.8162836538813707 204
206 4 372.8541602100263 187.89719239193414 24.475140000000003 0.8162836538813707 205
207 4 373.2662018275399 184.88487607204146 25.407 1.135003749093615 206
208 4 373.9057053334548 181.88250344125927 26.10378 1.135003749093615 207
209 4 374.5445873588003 178.87950932990762 26.80065 0.9141668435622233 208
210 4 375.1753901367436 175.84171230666948 27.05238 0.9230540157046754 209
211 4 374.6247583522532 172.7945930748903 27.4293 0.9230540157046754 210
212 4 374.07474804833225 169.74747384311115 27.806130000000003 0.9693543181251422 211
213 4 373.2929254920242 166.74696565403713 28.09899 0.6584027300304259 212
214 4 372.0872531873839 163.89499132105024 28.48338 1.0025475953369158 213
215 4 371.2600625495095 160.90380534051727 28.697940000000003 1.0116336412615765 214
216 4 371.0170636468732 157.80572470204712 28.66698 0.7097991731199911 215
217 4 371.1687049058073 154.71075146642394 28.99746 0.8202611295255451 216
218 4 371.7889425140708 151.6686040792 29.18727 0.8013432609929408 217
219 4 372.55771397842136 148.67679661809763 28.70046 0.9363226258614131 218
220 4 372.63850645244366 145.57187969336405 28.834380000000003 0.9763273301138353 219
221 4 373.16552197529677 142.51419529190503 28.57698 0.9763273301138353 220
222 4 373.3121913896757 139.41114280887965 28.469250000000002 0.9763273301138353 221
223 4 373.4588608040546 136.30809032585427 28.36143 0.9804228870661961 222
224 4 372.64099237472124 133.3200117481683 28.01394 0.8194407751739341 223
225 4 371.4278623032481 130.4599581677792 28.09278 0.878257696262162 224
226 4 370.10783757383774 127.64713711066466 28.07703 0.8467424165877745 225
227 4 368.6796752253514 124.88714190194932 28.15821 0.8467424165877745 226
228 4 367.2521343574345 122.12776817380337 28.23939 0.9222958094100047 227
229 4 365.35475417904945 119.6673265995399 28.278180000000003 1.1653382156861383 228
230 4 363.8433134342632 116.95704983637675 28.044810000000002 0.9152109309188192 229
231 4 362.2945838553128 114.26852489314267 27.792089999999998 0.9775392172241697 230
232 4 361.5171116629906 111.27112410691566 27.416339999999998 1.2022106578687732 231
233 4 361.5910678507495 108.16558570161267 27.51345 1.3874678008018866 232
234 4 361.6066048649845 105.05818285460147 27.49266 1.123027818521234 233
235 4 360.75828388775045 102.09807090253862 26.89002 0.8014862015239034 234
236 4 358.7105054115701 99.78305578151527 26.423550000000002 0.7975397999081992 235
237 4 356.2500638373066 97.92234295672496 25.88328 0.7975397999081992 236
238 4 353.7890007824738 96.06163013193466 25.3431 0.9208912633231556 237
239 4 351.3409888195983 94.23758466073909 24.50682 0.8703524634193656 238
240 4 350.80340812706544 93.88893406130445 22.964399999999998 0.8703524634193656 239
241 4 363.92783479170186 323.53159778055635 19.2159 1.017904380206845 13
242 4 364.8109586808225 320.1718738223679 17.474310000000003 2.005014398199809 241
243 4 366.7760802412723 314.53131617447315 14.98743 1.543366201636438 242
244 4 367.4348496448387 311.56561089728564 14.04279 1.259119633608936 243
245 4 368.18124780869084 308.6589462741914 12.8772 1.2036400631783983 244
246 4 369.0643716978114 305.7522816510971 11.9277 1.2515313558565349 245
247 4 370.1612849028063 302.9121154489289 11.02752 1.0805185475741208 246
248 4 371.42226897812344 300.1788439046978 9.91062 1.2380763015289764 247
249 4 372.68263157287123 297.44557236046677 8.793648000000001 1.0654041401262582 248
250 4 373.81931953430797 294.60664911943735 7.99227 1.0499106295310605 249
251 4 374.49797631609516 291.61235573605734 7.299234 1.2142735957208706 250
252 4 375.6427435249341 288.7690821310421 6.558444000000001 1.4988060448102976 251
253 4 376.3704972717041 285.98298473841186 4.867119000000001 1.2511211786807293 252
254 4 376.63835539711647 283.20372363204507 2.892699 1.2511211786807293 253
255 4 376.8527661935603 280.98006615472383 1.3131540000000002 1.2511211786807293 254
256 4 363.92783479170186 323.53159778055635 19.2159 1.017904380206845 13
257 4 366.94450147558035 323.11955616304266 14.817870000000001 1.0782190694673324 256
258 4 369.7063611260039 324.4706549209231 14.16456 0.8436847321863155 257
259 4 372.03069845556826 326.4755512378147 13.46229 1.553856793647948 258
260 4 373.29106105031605 329.27469972240243 12.76731 0.917379898106033 259
261 4 373.2413426047638 332.3435707741107 12.06072 1.0420737595508982 260
262 4 373.69626638156626 335.3732885499466 11.30814 1.0420737595508982 261
263 4 374.1505686777993 338.4030063257825 10.55565 1.1203554520728043 262
264 4 373.7304478128834 341.4600692466721 10.02978 0.9311581223296805 263
265 4 373.5887502430597 344.5537995211565 9.662310000000002 1.1878047382700292 264
266 4 373.9324289979391 347.6375861065304 9.416070000000001 0.7864339421329812 265
267 4 374.50978444691384 350.6579816738253 8.768538 0.7965143569686854 266
268 4 375.4612711986686 353.5919914419733 8.222958 0.7275673025992012 267
269 4 376.1119613548328 356.6248166206562 7.947252000000001 0.889375983648768 268
270 4 377.79244481449643 359.2381424149926 8.011836 1.1731875152776885 269
271 4 379.14665097522396 362.03418349673325 8.065845 0.9869235738221435 270
272 4 379.8271721987193 365.06638719484675 8.119854 0.9914168783389217 271
273 4 379.9694912491125 368.15203822192893 8.609337 0.9914168783389217 272
274 4 380.11118881893617 371.23768924901105 9.09882 0.6775691907907909 273
275 4 347.21746524161443 337.4055300118919 20.17359 1.2467521702778315 6
276 4 349.47095378626705 336.85738414967915 20.57616 1.010390680122772 275
277 4 353.0916995836044 341.7832391427613 22.193640000000002 1.010390680122772 276
278 4 353.2955452103684 344.87821237838443 22.468230000000002 1.0353244805671897 277
279 4 353.16006244623867 347.97132117229944 22.08312 0.9637050597492758 278
280 4 353.23401863399755 351.0694018107696 22.40829 0.9354898418984142 279
281 4 353.9120539352154 354.1003625477443 22.57128 0.9304931381204202 280
282 4 354.18239798290534 357.19533578336745 22.63257 0.6612801850667583 281
283 4 354.45336351116475 360.29093049956 22.69377 0.6612801850667583 282
284 4 355.01891082932076 363.3268630810899 22.19193 0.9562286484993668 283
285 4 355.3806125207129 366.41127114703323 22.32945 1.037307003583583 284
286 4 354.76099639301884 369.45590445653477 22.26501 1.037307003583583 285
287 4 354.14138026532487 372.50053776603636 22.200570000000003 1.037307003583583 286
288 4 353.52238561820025 375.5457925561073 22.13604 0.9946610069112014 287
289 4 353.23774751741394 378.6314435831894 21.80853 1.015915642384758 288
290 4 352.77847337662575 381.7046649988836 21.88602 1.015915642384758 289
291 4 352.31919923583746 384.7772649340082 21.96342 1.0098872808615562 290
292 4 352.43293018003806 387.8772100141866 21.70017 0.8359037954573995 291
293 4 353.28498004068854 390.86218118902553 21.505679999999998 0.8891522506437833 292
294 4 354.69076908867646 393.6333630479901 21.43836 1.2550800099078214 293
295 4 355.7479075372296 396.55121432133365 21.666780000000003 0.8680716297296592 294
296 4 357.05612413582134 399.3696287035728 21.627180000000003 0.9546003694075331 295
297 4 359.3301215392641 401.4870130035262 21.587490000000003 0.611229247409949 296
298 4 361.45496360605034 403.7460948733034 21.86271 0.8366992905862344 297
299 4 363.8395845508468 405.709351992045 22.358610000000002 0.8366992905862344 298
300 4 365.95510440909203 407.9615975755587 22.835610000000003 0.8763559657197911 299
301 4 368.77103286905356 409.2393616262497 23.27607 0.8858646184316454 300
302 4 371.46577261798166 410.7302935122457 23.87538 1.0027402543134305 301
303 4 373.4868274296777 413.0136131242295 24.74172 0.6969593845561409 302
304 4 375.34381137105163 415.464732489952 25.39008 0.839110635195515 303
305 4 377.01994446672944 418.0718434785943 25.709130000000002 0.8408197067613711 304
306 4 378.92291797023915 420.5273132083026 25.61013 0.8950003828018583 305
307 4 380.32187073196354 423.296630625559 25.36101 0.970702930960745 306
308 4 382.715813885301 426.40527643370893 24.41412 0.970702930960745 307
309 3 313.1901611057031 332.9551076544025 15.720930000000001 0.774706603788361 91
310 3 312.5506575997882 331.31626339288874 14.749200000000002 1.373496917601724 309
311 3 311.79058686340926 328.4518594485139 13.39524 1.373496917601724 310
312 3 312.01307690725525 325.40225429445707 12.59586 1.0861305171158229 311
313 3 312.23556695110125 322.35202765983087 11.79648 1.0861305171158229 312
314 3 312.73523732890067 319.3453046650629 10.92177 0.8926387566381299 313
315 3 313.14976486869193 316.334231306309 9.984960000000001 1.1938268849875369 314
316 3 312.8110579583677 313.32315794755516 8.988273 1.2524200730707797 315
317 3 311.7806431742988 310.5233879823981 7.7290470000000004 1.0345911334952953 316
318 3 310.14242039335454 308.4706376616625 5.324499 1.2354101498862406 317
319 3 308.28232904913364 306.34455263373746 3.4498170000000004 1.0990448833480013 318
320 3 306.4172658603575 303.5137086401102 1.2001950000000001 1.0990448833480013 319
321 3 319.6927123033587 346.7035008107188 17.592570000000002 1.1290561800444354 86
322 3 317.42430822504053 347.85137542240483 17.76087 0.9350237314713625 321
323 3 314.5039710294194 348.8662531922386 18.214740000000003 0.9350237314713625 322
324 3 311.6053856537274 349.9358212521799 18.700560000000003 0.5632851288834133 323
325 3 308.9759013645865 351.54607740750106 19.25541 0.8544301312312802 324
326 3 306.35263188113964 353.2060520083745 19.46016 0.7190965224382486 325
327 3 304.4639524307263 351.55415665490335 20.312730000000002 1.0174444845854875 326
328 3 301.8655421700555 350.00107671196713 21.32901 1.0174444845854875 327
329 3 299.18944683820945 348.48342116148683 21.961530000000003 1.0526886476762884 328
330 3 296.23741413354884 347.7917132877422 22.94622 0.9813053894747473 329
331 3 293.25119999757106 347.691033435499 24.18354 1.0129698244857914 330
332 3 290.2656073421627 347.5903535832558 25.42077 1.0129698244857914 331
333 3 287.25515546397827 347.04407216275126 26.208090000000002 0.7720777409797895 332
334 3 284.3049872010258 346.3660368615334 27.22509 1.1694089134157228 333
335 3 281.4151025533054 346.969494494423 28.629450000000002 0.9478262312010486 334
336 3 278.525217905585 347.57295212731253 30.03381 0.8723412012414528 335
337 3 275.5794000066184 347.6170772477401 31.464180000000002 0.8288189169662139 336
338 3 275.1381488023428 347.0596091769863 33.049440000000004 0.8288189169662139 337
339 3 326.985786785294 350.06011736606035 18.2835 1.15642618432091 84
340 3 326.77634783340545 349.0539403241981 25.25508 1.1532690630283469 339
341 3 323.12328504645905 348.8103199409924 24.2316 1.1532690630283469 340
342 3 320.1718738223679 348.3118925243319 23.022180000000002 1.2537935451291589 341
343 3 322.37005059634356 347.89052869827714 24.64227 1.0330622912945657 342
344 3 318.0283873384995 343.54327211530847 26.00118 1.0330622912945657 343
345 3 316.2173929592614 341.0262758092294 26.27991 0.902103905710126 344
346 3 313.4623695951013 342.54206691800147 26.57943 0.9005812783150904 345
347 3 310.733448414856 344.0118684646377 26.89272 0.9005812783150904 346
348 3 307.79446680215284 344.9969151671403 27.21537 0.6679113827422802 347
349 3 304.8691577619765 346.0391380820278 27.06408 0.6630389750781667 348
350 3 301.9774086725479 347.17706900460337 27.06399 0.8854357968387578 349
351 3 299.0117033953604 348.10493949472084 27.09432 0.8220385639540355 350
352 3 295.9894433863573 348.81777770782526 26.935380000000002 0.7192953962204572 351
353 3 292.9671833773542 349.531237401499 26.77635 0.7192953962204572 352
354 3 289.94430188778176 350.24469709517285 26.61741 0.7192953962204572 353
355 3 286.8567864189914 350.58651140834405 26.5293 0.5740671952819727 354
356 3 283.79785905639363 351.11041952835006 26.29899 0.8824154012714629 355
357 3 280.70288582077046 351.24838821475737 25.95375 0.9252913457545234 356
358 3 277.797464158815 352.3453014197524 25.8048 0.9762900412796712 357
359 3 274.82119371194767 353.2358830757058 25.69122 0.9755629090134705 358
360 3 271.72684195689396 353.51865673478375 25.61193 1.0376985363423066 359
361 3 268.98486968469126 354.9716783060463 25.393050000000002 1.038686690447656 360
362 3 266.4498504420995 356.7559490208001 25.076520000000002 0.6676565757088253 361
363 3 264.0298051048472 358.6962113584738 24.814799999999998 0.6676565757088253 362
364 3 261.6091382870255 360.637095176717 24.553079999999998 0.6995696029476303 363
365 3 258.85473640343474 362.0702293697586 24.39585 0.8066258458328599 364
366 3 256.08106862219256 363.47042509262184 24.294330000000002 0.6412871551490883 365
367 3 253.12344259240732 364.41072519412745 24.0768 0.935160457196631 366
368 3 250.0458708127274 364.7941787054486 23.793480000000002 0.9699136506376043 367
369 3 246.9850790084214 365.3292734757039 23.76585 0.8101993591069229 368
370 3 244.27169484241122 366.83574237593496 23.53158 0.8101993591069229 369
371 3 241.55893215697043 368.342211276166 23.2974 0.640634600551216 370
372 3 238.92696194555194 369.7411640378904 23.11479 0.640634600551216 371
373 3 334.9780269078068 364.80909423911424 17.1 0.9322208541033584 126
374 3 334.760508708516 367.0513961335175 17.116200000000003 0.6561529703691898 373
375 3 332.07011932357375 372.62421239934747 16.280730000000002 0.6561529703691898 374
376 3 330.5201467834845 375.296578847777 15.7941 0.9786019489978475 375
377 3 328.9701742433953 377.96832381563723 15.307469999999999 0.9786019489978475 376
378 3 326.92301724778434 380.28893226178525 14.897610000000002 0.9361113224678164 377
379 3 324.875238771604 382.6095407079332 14.48784 0.9361113224678164 378
380 3 322.82124548972956 384.937606920914 14.31405 1.012634224978314 379
381 3 320.7666307272858 387.2656731338948 14.14035 1.242961138804478 380
382 3 318.7648418132412 389.6372429867337 14.362020000000001 1.242961138804478 381
383 3 316.76243141862716 392.0088128395726 14.58378 0.7889633680504483 382
384 3 314.6767426277133 394.23309179746326 15.451559999999999 0.7395618775886643 383
385 3 312.9409473973728 396.76313919549983 16.16445 0.7395618775886643 384
386 3 311.20515216703234 399.2925651129669 16.87734 0.7832892504518059 385
387 3 309.69681882509315 401.99911299271366 17.225820000000002 0.7832892504518059 386
388 3 308.1884854831539 404.70503939189103 17.57439 0.8551696931088688 387
389 3 306.70749728626834 407.4345820527056 17.74224 0.9031107042325576 388
390 3 305.7802482767202 410.39220808249087 18.06399 0.7123037398146821 389
391 3 304.7548053372065 413.31689564209785 18.38574 0.8065947718043899 390
392 3 303.9524739221082 416.313053467186 18.65799 0.8426344300240257 391
393 3 303.7461423730667 419.412377066795 18.79164 0.8839318138608044 392
394 3 303.13336253163607 422.4433378037697 19.234350000000003 0.8839318138608044 393
395 3 302.52120417077487 425.4742985407444 19.677149999999997 0.8992078062567115 394
396 3 301.4416924217232 428.3809631638387 19.97568 1.1313494433455298 395
397 3 300.04211817942934 431.153387983942 20.121840000000002 0.9710012416340581 396
398 3 298.3361540164202 433.74496195834945 20.366100000000003 1.1034263213622872 397
399 3 296.27718888999055 436.0388467400131 20.936609999999998 0.7797841000403772 398
400 3 294.43698492399056 438.5253904981914 21.360780000000002 0.975680990321657 399
401 3 292.6496068063897 441.0436297654093 21.86784 0.975680990321657 400
402 3 290.86222868878883 443.56124755205775 22.37481 0.9555760939014946 401
403 3 288.6795889290482 447.4672529307508 22.37022 0.9555760939014946 402
404 4 375.60545469076993 214.80046476078763 18.82584 0.8836397179931853 197
405 4 376.8042907091469 210.71671593924552 17.90037 0.6369367911632726 404
406 4 377.4263927591185 207.7137218278939 17.17641 0.6369367911632726 405
407 4 378.19329978176086 204.7908987099952 16.125300000000003 0.9288959330570564 406
408 4 378.6935916401297 201.75931649245103 15.454530000000002 0.9496782432978673 407
409 4 380.3778039832098 199.19633062423623 14.73048 0.8222560821533262 408
410 4 382.3696492081439 196.8502414747428 14.111730000000001 0.8222560821533262 409
411 4 384.3621159136475 194.50415232524932 13.493070000000001 0.8811040772700243 410
412 4 385.8648559304621 191.81811330429284 12.874410000000001 0.8811040772700243 411
413 4 387.36759594727675 189.13207428333635 12.25566 1.014262504070148 412
414 4 387.820655282371 186.1700978895653 11.061720000000001 1.0128206691491348 413
415 4 388.3296478687114 183.1267075412025 10.535670000000001 1.0063199823931874 414
416 4 388.6316874254409 180.04043503355103 10.23921 1.0527818697616989 415
417 4 388.3252975047256 176.95229808419128 10.002780000000001 0.9069141653172992 416
418 4 388.5204424035179 173.86353965426215 9.60507 1.0985228396697035 417
419 4 389.0033328059434 170.8537092566471 8.732826 0.8427773705549881 418
420 4 389.3836789144176 167.84450033960147 7.7540130000000005 0.8511797878533064 419
421 4 390.1443711313659 164.9086261297453 6.7752 1.2737368566012766 420
422 4 390.0175890952079 162.488580792493 3.958488 1.4990732814551406 421
423 4 389.5023817031734 160.70306711660035 2.1531960000000003 1.4990732814551406 422
424 4 375.6427435249341 288.7690821310421 6.558444000000001 1.4988060448102976 252
425 4 373.15309236390874 282.2043828764463 5.895981000000001 0.8443124275614117 424
426 4 372.11521981300695 279.28280271968634 5.593572000000001 0.8606262925082205 425
427 4 371.444642278622 276.2518419827116 5.3824950000000005 1.2944135151452894 426
428 4 370.732425546087 273.2277175320003 5.302206 0.8944721243178664 427
429 4 370.020208813552 270.20359308128906 5.221926 1.0451127995352751 428
430 4 370.14636936914064 267.09929763712483 5.124402000000001 0.87827012587355 429
431 4 370.09167907903327 263.9962451540995 4.909635 0.87827012587355 430
432 4 370.0369887889259 260.89257119050467 4.694877 0.87827012587355 431
433 4 369.98229849881847 257.7895187074793 4.48011 0.9520647286843719 432
434 4 369.34776683745883 254.74799280082473 4.369419000000001 0.9520647286843719 433
435 4 368.71323517609915 251.7070883747396 4.258719 0.9520647286843719 434
436 4 368.0787035147394 248.66618394865446 4.148028 0.9515986182573202 435
437 4 367.4000467329522 245.67064760413564 3.4690499999999997 0.9474160540252432 436
438 4 366.36155270148106 242.74160968054292 3.512268 1.0108692201612117 437
439 4 365.8997926384152 239.66900974541824 3.490056 0.911264529303115 438
440 4 365.242887676557 236.64302085299875 3.115278 0.6518274656061502 439
441 4 365.4840221374851 233.54494021452857 3.14433 0.6912666225404164 440
442 4 365.33735272310616 230.44126625093378 3.173373 0.9445323841832168 441
443 4 364.75253950729865 227.3891751745994 3.130434 0.9566947589264185 442
444 4 364.55366572508996 224.28860861385164 3.1973219999999998 0.6663452517073866 443
445 4 364.0048983823078 221.23154569296202 3.060261 0.6206011743965347 444
446 4 363.249799490484 218.21985085363877 2.874033 0.9294614803752125 445
447 4 361.97327840093186 215.39087130171976 2.653893 0.9294614803752125 446
448 4 360.69737879194906 212.56189174980076 2.433753 0.9238246516107342 447
449 4 359.295940107947 209.80562542450184 1.982421 0.9808454938533897 448
450 4 356.98713979261765 207.74417437579464 1.5895620000000001 0.7834694798169326 449
451 4 354.21347201137553 206.34273569179254 1.559223 0.7834694798169326 450
452 4 351.43980423013335 204.94191848835993 1.528875 0.7834694798169326 451
453 4 348.66675792946046 203.5404798043579 1.498536 0.8277686148039242 452
454 4 346.20693783576644 201.64372110654224 1.627371 0.8277686148039242 453
455 4 343.74773922264177 199.7463409281572 1.756197 0.6765810366854415 454
456 4 341.67261560140776 197.43691913225848 1.568034 0.911289388525891 455
457 4 339.69630739070857 195.03924709550463 1.499742 0.7628860433583304 456
458 4 338.3887122726863 192.22021123269607 1.527156 0.8829933782010071 457
459 4 337.54039129545225 189.23461857728773 1.735983 0.818315895343316 458
460 4 336.8629774748038 186.23721779106071 2.401812 0.818315895343316 459
461 4 336.5037617056893 183.15964601138083 2.748123 0.896274417969133 460
462 4 335.5889423075292 180.2007770204568 3.11454 0.6495093430822799 461
463 4 333.832016737829 177.63841263281137 3.176028 0.8532058145095578 462
464 4 332.0098357083417 175.1214163267323 3.1102559999999997 0.6930502717746008 463
465 4 329.4636298155007 173.34087449539487 3.1329450000000003 0.6930502717746008 464
466 4 326.91680244209033 171.55971118348808 3.155634 0.8794633685668024 465
467 4 324.1350554134459 170.18810356681732 2.876274 0.8909731887121318 466
468 4 321.6715064363355 168.2969381941263 2.7533250000000002 0.8937760660801359 467
469 4 319.63118572698795 165.95333496691046 2.691675 0.8937760660801359 468
470 4 317.59024353707093 163.61035322026405 2.6300250000000003 0.9573410987185969 469
471 4 316.039028035843 160.91809939361355 2.656755 0.6845794916136482 470
472 4 314.3044757666413 158.3563564865375 3.08169 0.6845794916136482 471
473 4 312.5699234974397 155.79523506003088 3.506616 1.0479778249602194 472
474 4 311.79493722739505 152.79161946810984 3.7696140000000002 0.7374861324868609 473
475 4 311.1927225556443 149.7476076391777 4.019544000000001 1.0594441414656908 474
476 4 310.3008979385521 146.77133719231034 4.086162000000001 1.0594441414656908 475
477 4 309.4084518408905 143.79506674544302 4.152780000000001 0.7256655720568302 476
478 4 308.4948754038692 140.82936146825557 3.9334860000000003 0.6450284681768897 477
479 4 308.1008567228682 137.75054672743687 3.7141830000000002 0.886324514053003 478
480 4 307.7739579433626 134.66427421978534 3.49488 0.8337037542417155 479
481 4 307.44705916385703 131.57738023156443 3.275586 0.8337037542417155 480
482 4 307.12078186492084 128.4911077239129 3.056283 0.8102987959980271 481
483 4 306.4644983836321 125.47568400117324 3.586032 0.8720863942079978 482
484 4 306.40048588498365 122.39811222149335 4.194981 0.8720863942079978 483
485 4 306.33709486690464 119.31991896124406 4.80393 0.9446318210743212 484
486 4 306.849194856092 116.30200931622679 5.578803 0.7069217180836588 485
487 4 307.3625378064183 113.27664190437669 6.2905679999999995 0.7580695689454631 486
488 4 308.39792443504246 110.35506174761677 6.601599 1.1530950484689142 487
489 4 308.54148644657437 106.44284156322966 6.690653999999999 1.1530950484689142 488
490 4 353.0916995836044 341.7832391427613 22.193640000000002 1.010390680122772 277
491 4 356.03751748257105 343.6190927447755 24.513299999999997 0.9922123734677566 490
492 4 358.4097088159794 344.9726774249336 26.65935 0.9922123734677566 491
493 4 360.8477770897444 346.43502120473704 31.427820000000004 0.9720639734077359 492
494 3 306.35263188113964 353.2060520083745 19.46016 0.7190965224382486 326
495 3 303.73806312566444 354.88529250689936 19.43541 1.140273904322146 494
496 3 300.71083127210613 355.58135074462984 19.32255 0.9080576895649993 495
497 3 297.6357454147039 355.147557307187 19.47096 0.9237003554968537 496
498 3 294.5979483914657 354.4981101121617 19.363680000000002 0.8985801108816153 497
499 3 291.69314821007964 353.40865467399954 19.095750000000002 0.6755804529687038 498
500 3 288.6795889290482 352.65169134046766 19.14201 0.7363177490163846 499
501 3 285.58150829057803 352.4379020245933 19.282230000000002 0.6504042751022192 500
502 3 282.4971002246347 352.7697726486541 19.01403 0.9698825766091341 501
503 3 279.4462521094391 353.3527214227534 19.142190000000003 1.0225219808375037 502
504 3 276.40348324164574 353.97358051158625 18.97659 1.097826781431973 503
505 3 273.525406724744 355.09473145878786 18.48573 0.8020144600078953 504
506 3 271.05999330592533 356.98527535090943 18.55593 0.7044109365832737 505
507 3 268.6728864388513 358.9709057701496 18.372239999999998 1.0110929531661965 506
508 3 266.4734667037368 361.1547884910291 18.052020000000002 0.9484539265761448 507
509 3 264.2609958766648 363.3175408725489 17.638830000000002 1.109516830942429 508
510 3 261.44196001385626 364.59903380665634 17.26452 0.978471438078273 509
511 3 258.8441712337549 366.16516484154994 16.28433 0.7559876090379655 510
512 3 255.041953110152 367.1918507422024 15.48117 0.7559876090379655 511
513 3 316.2173929592614 341.0262758092294 26.27991 0.902103905710126 345
514 3 314.40577709945387 338.50865802258096 26.55855 0.902103905710126 513
515 3 312.8819067432796 335.8027316234036 26.721989999999998 0.9664520038660338 514
516 3 310.8888185572066 333.41873215917656 26.73927 0.8719123796485652 515
517 3 308.7708127766838 331.15529992541366 26.434620000000002 0.9776697281437441 516
518 3 306.28675494078306 329.31633892055237 25.96329 0.7617798079447943 517
519 3 307.9168984743251 329.41018248653216 26.1468 0.8210317654316039 518
520 3 305.5204693987101 323.70871974283597 27.03042 0.8210317654316039 519
521 3 304.7734497542886 320.69267453952693 27.109440000000003 0.7259079494788971 520
522 3 304.0264301098671 317.67725081678725 27.18846 0.7259079494788971 521
523 3 303.49071385904233 314.6195664153283 27.39078 1.058132817464252 522
524 3 303.2514438398225 311.5264576214133 27.656730000000003 0.9925541877809279 523
525 3 302.44600502187717 308.54521532999075 28.150199999999998 1.0204213765129242 524
526 3 302.2359445894192 305.45521393892284 28.51659 1.0204213765129242 525
527 3 302.3981510180332 302.37639919810414 29.07792 0.8341760794744613 526
528 3 301.9550353720494 299.3392236554354 29.784060000000004 0.9764951298675739 527
529 3 301.5162700900515 296.27346000657417 30.1554 1.004001859869317 528
530 3 300.7033735052733 293.2922177151516 30.626640000000002 1.0587791572564305 529
531 3 300.46223904434527 290.19910892123664 30.880350000000004 0.839974493186984 530
532 3 300.3715028812125 287.1308593500978 31.58001 0.7476473397965874 531
533 3 300.1788439046978 285.8419086491576 31.4757 0.7476473397965874 532
534 3 320.1718738223679 348.3118925243319 23.022180000000002 1.2537935451291589 342
535 3 317.1819308029737 347.8843138925831 21.96477 1.135556866800383 534
536 3 314.1919877835795 347.4567352608343 20.90727 1.135556866800383 535
537 3 311.4897902678186 346.4058116179752 19.28799 0.9278704901175429 536
538 3 308.79194311604346 345.04104028756785 18.2475 0.8179492218073687 537
539 3 306.02013977650944 343.71790815531045 17.56503 1.218307004616291 538
540 3 303.8791392149187 341.47436329976836 17.28684 1.0623215965020232 539
541 3 302.05198634087617 339.0157861672131 16.528499999999998 0.6418651320786324 540
542 3 300.22483346683356 336.5578305152273 15.77025 0.6418651320786324 541
543 3 298.6705105627586 333.9084588478655 15.086609999999999 0.7953894771380675 542
544 3 297.26285707306255 331.14597771687255 14.790420000000001 0.669514802611338 543
545 3 296.25357262835325 328.27908785022004 13.85172 0.8795130870123545 544
546 3 294.7365385584424 324.9491949593629 12.81501 0.8795130870123545 545
547 3 326.77634783340545 349.0539403241981 25.25508 1.1532690630283469 340
548 3 322.8871224300862 353.6553824600523 15.81228 0.8858148999860932 547
549 3 322.33586916502645 356.56266856371593 14.43699 1.1278380781284072 548
550 3 322.3097669811115 358.15552326309387 13.674240000000001 1.1278380781284072 549
551 3 319.4379052699038 358.12755663747083 13.3308 0.9579998681221633 550
552 3 316.43553263912156 358.8037274969804 12.7098 0.9579998681221633 551
553 3 313.6345197128257 360.0485530774931 11.969370000000001 0.9349491538030342 552
554 3 310.68372996930384 361.0211701686076 11.936430000000001 0.7520101333937912 553
555 3 307.9597806336139 362.51583093802 11.82591 0.850483729615576 554
556 3 305.2992223160029 364.1155219236614 11.63979 0.9225816904719297 555
557 3 302.9873145978265 366.1813233363544 11.34081 0.959615717602609 556
558 3 300.67851428249725 368.246503268478 11.70387 0.7107127495570125 557
559 3 298.0278996539967 369.86794607404846 11.73375 0.795227892190023 558
560 3 295.71226305240396 371.93934081186615 11.683890000000002 1.0315334490938362 559
561 3 293.05543361820935 373.55146140889553 11.683530000000001 1.101418939123118 560
562 3 290.1574697230867 374.6552109001539 11.39022 0.9596840804652433 561
563 3 287.0674683320188 374.6788271617912 10.9206 0.9353779753959218 562
564 3 283.9625514072852 374.79069366428365 10.84932 0.9353779753959218 563
565 3 280.8576344825516 374.9031816473454 10.77804 0.5853265587578331 564
566 3 277.76141828578966 375.166689408772 10.77651 0.9153103678099235 565
567 3 274.6664450501665 374.8882661136798 10.82925 0.7245034033920481 566
568 3 271.6870672004522 374.006385185698 10.76886 0.7245034033920481 567
569 3 268.70831083130724 373.12388277714683 10.70856 0.7245034033920481 568
570 3 265.72893298159295 372.24200184916504 10.64826 0.6227608193752076 569
571 3 262.75887734041964 371.3539061154892 10.95705 1.1785446777859359 570
572 3 259.9628362586789 369.998456993623 11.04462 0.9375282981660535 571
573 3 257.65900778790484 367.9158756055561 10.901250000000001 0.9511262930245744 572
574 3 255.43286438830603 365.75312322403624 10.67805 0.9994215480728226 573
575 3 253.3123726855056 363.48658358742625 10.46385 0.9994215480728226 574
576 3 251.19188098270513 361.2200439508163 10.24956 1.0164066120345856 575
577 3 249.06331003250247 359.0187597739936 9.482579999999999 1.001522152397402 576
578 3 246.7427015863545 356.9529583613006 9.5418 0.8378241704168523 577
579 3 243.6352987393433 356.95357984186995 9.57141 0.8004731881957778 578
580 3 240.56767064877388 357.404774735256 9.864180000000001 0.7229248427457664 579
581 3 237.63117495834828 358.421516946798 9.86373 0.6072952754056329 580
582 3 234.9401640928366 359.97024652574845 10.04679 0.6072952754056329 581
583 3 232.24915322732488 361.5183546241294 10.229940000000001 0.6828144867965459 582
584 3 229.31514345917694 362.5350968356715 10.413 0.6828144867965459 583
585 3 226.38175517159837 363.5518390472135 10.59615 0.6828144867965459 584
586 3 222.14574361055273 364.47100880935943 11.132370000000002 0.6828144867965459 585
587 3 326.77634783340545 349.0539403241981 25.25508 1.1532690630283469 340
588 3 325.07846291779856 350.74312451183334 23.35572 0.8473576823514827 587
589 3 325.4451364537458 356.88708142094396 24.598440000000004 0.8473576823514827 588
590 3 325.97898826286234 359.94663026411115 24.76143 0.9077096604461342 589
591 3 326.1269006383801 363.0496827471365 24.83262 0.8911161292430942 590
592 3 325.71423754029706 366.1291189685246 24.74784 0.7997647003466593 591
593 3 324.9019624360883 369.1283841964599 24.70905 1.2339869593823096 592
594 3 327.0081600857925 369.9021275053656 25.00812 1.1727089752392488 593
595 3 327.1287273162565 372.2513240577061 25.74225 0.9123334758824868 594
596 3 326.84284625433145 375.3419469293434 25.94844 0.9123334758824868 595
597 3 326.55634371183703 378.43319128155014 26.15463 0.9123334758824868 596
598 3 326.8453321766091 381.5225711920487 26.39898 0.8999908717741583 597
599 3 326.8453321766091 384.6094651802696 26.9136 1.249070292801702 598
600 3 326.23255233517847 387.63483259211966 27.432900000000004 1.2874032143224319 599
601 3 322.9791015543578 390.3420019524358 27.32544 0.685350127519707 600
602 3 320.596966531839 392.3363330996476 27.19152 0.6622186207265557 601
603 3 318.0308732607771 394.0795860968209 26.9325 0.6622186207265557 602
604 3 315.4654014702847 395.8228390939942 26.67339 0.7408856312014911 603
605 3 313.27219654086423 398.0061003343043 26.26578 0.7408856312014911 604
606 3 310.7558217153545 399.74313852578354 25.460820000000002 0.8459034178190815 605
607 3 307.9591591530444 400.9948003925596 24.71256 0.8317460904480984 606
608 3 305.2072431917313 402.42669162446236 24.44823 1.0027153950906544 607
609 3 302.7107557444425 404.205990494661 23.71473 0.8589545097765284 608
610 3 300.35223698356106 406.20156460301155 23.230710000000002 1.157501345705976 609
611 3 297.68732830196427 407.7633452739194 22.73706 0.8959077444331857 610
612 3 294.7060860105417 408.5346026605476 22.13667 0.9231472377900858 611
613 3 291.63100015313944 408.7030238948556 21.536189999999998 1.0696488524152756 612
614 3 288.5627505820006 408.43703021115147 20.9358 0.7837615756845516 613
615 3 285.55851350951014 407.70865498381204 20.48553 0.7837615756845516 614
616 3 282.5536549564503 406.9802797564726 20.03535 1.164412209637729 615
617 3 279.4965920355607 406.5166552516985 19.58679 0.9485160746330851 616
618 3 276.78880119467516 407.9106361688677 18.693179999999998 0.9395170359881407 617
619 3 274.4178528224056 409.80677338611395 17.73081 0.7672426221498401 618
620 3 273.00522748815433 412.57236191995395 17.57907 0.7948177150142174 619
621 3 271.9505749618787 415.49332059614443 17.42742 0.8156124548664163 620
622 3 270.3384543648493 418.1489070692002 17.306910000000002 0.8667603057282206 621
623 3 268.4025423911613 420.5795175761324 17.25318 0.9276218978897818 622
624 3 266.07571913931935 422.62916049402094 17.54604 0.7948425742369936 623
625 3 263.315723930604 424.0567013619379 17.586540000000003 0.8560024770718678 624
626 3 260.34877569227774 424.9566052264323 17.885610000000003 0.7407302610591406 625
627 3 256.8100653301014 426.62590203584676 17.68158 0.7407302610591406 626
628 3 318.7648418132412 389.6372429867337 14.362020000000001 1.242961138804478 382
629 3 315.18697817519245 391.7216888165088 12.90717 0.9190081771978668 628
630 3 312.78184837160586 393.68246001297285 12.67497 0.9190081771978668 629
631 3 310.10699600089856 395.21254517484124 12.09591 0.9153165826156175 630
632 3 307.78700903532 397.2000400357896 11.27151 0.8600918192185345 631
633 3 305.6136914841204 399.34041911681084 10.41183 0.7273622140112983 632
634 3 303.48201313107074 401.5678054775485 9.85077 1.2290772628840319 633
635 3 301.4535005525418 403.7982992411331 8.763354 1.2114147851016204 634
636 3 299.27458967621754 405.696922380657 7.108065 1.1301686302636655 635
637 3 297.1783357156238 407.5551492831696 5.161032 0.9068893060945232 636
638 3 295.43259679617296 409.8664355207766 3.532149 0.9068893060945232 637
639 3 293.1977526686025 412.8253045117006 1.447182 0.9068893060945232 638
640 3 306.28675494078306 329.31633892055237 25.96329 0.7617798079447943 518
641 3 303.5870433472997 327.7856322781147 25.729020000000002 0.7617798079447943 640
642 3 300.88795323438575 326.254925635677 25.49466 0.8259103879014115 641
643 3 298.53067743464305 324.2450574742301 25.14015 0.8700292935232763 642
644 3 296.5966299026633 321.8567076460173 24.47883 0.8700292935232763 643
645 3 294.6619608901142 319.4677363372351 23.81751 0.867164268098332 644
646 3 292.8236213658223 316.9644126036829 23.68917 0.8729005337539147 645
647 3 290.9374278376865 314.52696581048735 23.116770000000002 0.8729005337539147 646
648 3 289.05061282898134 312.0895190172917 22.54446 0.8729005337539147 647
649 3 287.33781237970874 309.4979450428844 22.43862 0.9278704901175429 648
650 3 285.17630295932776 307.2767734878408 22.110300000000002 0.6137903688364557 649
651 3 282.73388432157697 305.4123317796341 21.44088 0.6137903688364557 650
652 3 280.2914656838262 303.5478900714274 20.77137 1.031440227008426 651
653 3 278.3748196077897 301.1147936422176 20.40885 0.9228862159509368 652
654 3 276.7726426998707 298.454856805176 20.225070000000002 0.6955486236635978 653
655 3 275.2580945522374 295.7476874448598 19.96425 0.9453092348949697 654
656 3 273.72614494866093 293.04548992909895 19.85886 1.0182896981598746 655
657 3 271.7181412289223 290.6788919208152 19.640520000000002 1.0182896981598746 656
658 3 269.71013750918365 288.31229391253146 19.42227 1.0554293769873524 657
659 3 267.30065734161116 286.3738960165659 18.976139999999997 0.7965516458028497 658
660 3 264.4430896834997 285.19432589584045 18.5229 0.7965516458028497 659
661 3 261.58490054481877 284.01537725568437 18.069660000000002 0.9349864426371984 660
662 3 258.88953931532126 282.46975507958103 18.000629999999997 0.886579321086458 661
663 3 256.13078706774473 281.0409712505253 18.07155 0.6831500863040231 662
664 3 253.10417669475584 280.37163667727907 17.76033 0.6831500863040231 663
665 3 248.86630069200194 279.4338224980511 17.324640000000002 0.6831500863040231 664
666 3 247.3492666220911 279.0447756616053 16.2 1.0563553830357617 665
667 3 246.10630548328663 276.86959366869746 16.2 1.242961138804478 666
668 3 245.48482491388438 274.0729311063874 16.2 1.0563553830357617 667
669 3 246.10630548328663 270.65478797467506 16.087500000000002 0.9527794313391845 668
670 3 245.48482491388438 267.23664484296273 15.374970000000001 0.8286386876010872 669
671 3 244.86334434448216 264.7507225653538 14.77503 0.621480569402239 670
672 3 244.2418637750799 262.8862808571471 14.4 0.707288391619606 671
673 3 242.99890263627543 261.02183914894033 14.4 0.7930962138369733 672
674 3 242.06668178217208 257.9144363019292 14.24997 1.0609356948322561 673
675 3 241.57944101576072 256.6683677602777 13.5 1.242961138804478 674
676 3 238.64853865045976 254.18555288551573 13.87503 1.1216108428229967 675
677 3 237.40557751165528 252.321111177309 13.79997 1.0002605468415156 676
678 3 233.67669409524186 251.07815003850453 13.650030000000001 0.8789040360543403 677
679 3 232.43373295643735 248.59222776089558 13.57497 0.8789040360543403 678
680 3 231.81225238703513 246.72778605268886 13.20003 0.8789040360543403 679
681 3 229.32633010942618 243.62038320567765 12.89997 0.8789040360543403 680
682 3 226.8404078318172 241.75594149747096 12.6 1.0002605468415156 681
683 3 224.35448555420825 241.75594149747096 12.6 1.1216108428229967 682
684 3 222.17930356130043 240.51298035866648 12.6 1.242961138804478 683
685 3 220.18310797238044 239.9642130158843 12.6 1.242961138804478 684
686 3 326.23255233517847 387.63483259211966 27.432900000000004 1.2874032143224319 600
687 3 325.79813741716634 390.60799563613995 28.580849999999998 1.231047356289037 686
688 3 324.811847753525 393.5326831957469 29.09943 1.292648510328187 687
689 3 323.4638563984915 396.32996723862647 28.939950000000003 1.322690881053091 688
690 3 321.9045616498613 398.7326111199355 28.792710000000003 1.2387475005439308 689
691 3 319.1973922895451 400.2527525926933 28.97703 1.2387475005439308 690
692 3 316.6294345767751 401.99227670645024 28.713330000000003 0.794693418900337 691
693 3 313.45304738656023 401.6262246510723 28.44783 0.955675530792599 692
694 3 310.3916341016848 402.0973069226792 28.08765 1.111393702262024 693
695 3 307.3699955732511 402.79585108268736 27.805410000000002 0.8902709156687073 694
696 3 304.2862089878772 403.10348396454145 28.13652 1.08920063112867 695
697 3 301.18688538826825 402.89155909037527 28.22616 1.227716220437041 696
698 3 298.29575777940903 401.75176372609155 28.201320000000003 1.0388855642298647 697
699 3 295.51649667304224 400.3689694591715 28.402739999999998 0.7167597554972962 698
700 3 292.63842015614046 399.19996450812596 28.49031 1.1717891839965335 699
701 3 289.6323186419418 399.94884859425565 28.143810000000002 0.6671221024191394 700
702 3 286.8387634824788 401.3086480801078 28.04697 0.6671221024191394 701
703 3 284.0452083230157 402.66844756595987 27.95013 1.1966856956067873 702
704 3 281.49775946903594 404.42537313566 27.54351 1.1966856956067873 703
705 3 278.95031061505614 406.1822987053601 27.13698 1.2014773107968784 704
706 3 277.018749005354 408.6147736540005 27.258750000000003 1.2866201488049853 705
707 3 275.4681549846954 411.29459786926293 26.86842 0.8494023534248161 706
708 3 275.06543557572274 414.3112645531414 26.72343 0.8494023534248161 707
709 3 327.0081600857925 369.9021275053656 25.00812 1.1727089752392488 594
710 3 328.88876028880367 372.1655597391286 26.45307 1.1727089752392488 709
711 3 331.15902880883004 374.18785751196344 27.38097 1.1251097784287314 710
712 3 333.5883963546234 376.0125244637284 28.32714 1.1066580203231788 711
713 3 336.61065636362645 376.3562032186079 29.2455 0.8421993936254442 712
714 3 341.2183133051747 377.3567869353455 31.529429999999998 1.008215498129864 713
715 3 324.9019624360883 369.1283841964599 24.70905 1.2339869593823096 593
716 3 328.8197759456 368.98109330151146 25.38855 0.9764827002561859 715
717 3 331.8886469973083 369.34963127916706 25.85313 0.9764827002561859 716
718 3 334.88356186125765 370.0668198562572 26.456310000000002 1.171602739825713 717
719 3 337.74299396107733 371.2507403409685 26.85906 1.5456843241603084 718
720 3 340.78824875114833 371.6155494352076 27.58374 0.920723463569417 719
721 3 343.85649832228717 371.7758914221134 28.256040000000002 0.920723463569417 720
722 3 346.924747893426 371.9362334090191 28.92825 1.0002294728130454 721
723 3 349.98553969773207 372.20595597613976 29.60055 0.8187944353817558 722
724 3 352.900905048798 373.0524125116656 30.56355 0.9486714447754356 723
725 3 355.84983035061157 373.9827689240607 31.00257 0.7176857615457055 724
726 3 358.7683031045245 374.8944809193738 31.803929999999998 0.6741759068818547 725
727 3 361.7128780423523 375.3487832156068 32.017860000000006 0.6741759068818547 726
728 3 324.9019624360883 369.1283841964599 24.70905 1.2339869593823096 593
729 3 323.55459256162425 371.9269112004781 24.84369 1.0606373841589432 728
730 3 322.1842279060923 374.715494515386 24.91461 0.7575475252671651 729
731 3 320.81386325056036 377.5040778302938 24.98553 0.7575475252671651 730
732 3 319.4434985950284 380.29266114520163 25.056359999999998 0.7575475252671651 731
733 3 318.07251245892706 383.08062297954007 25.12728 0.7575475252671651 732
734 3 316.2086922312898 385.56592377657967 25.23366 0.6644808099991799 733
735 3 314.338035717389 388.04687420963336 25.30917 0.7930589250028092 734
736 3 312.9782362315369 390.81743458802856 25.83279 0.7930589250028092 735
737 3 311.61843674568485 393.58799496642376 26.35641 0.7930589250028092 736
738 3 310.2580157792633 396.3585553448189 26.88003 0.8342693015598716 737
739 3 308.40289627959766 398.8469635447055 27.084329999999998 0.8342693015598716 738
740 3 306.547776779932 401.3359932251615 27.288629999999998 0.9821195290206641 739
741 3 305.1395018096665 404.094745472738 27.64215 0.8788418879974002 740
742 3 303.7374416450951 406.8423110700653 28.18575 0.9763086856967532 741
743 3 302.7921696990343 409.7999370998506 28.37232 1.0213411677556394 742
744 3 301.3155318661345 412.5170501492771 28.81422 0.7244412553351078 743
745 3 300.2167542194314 415.3739963268192 29.587320000000002 1.0864723314289941 744
746 3 299.56979294668366 418.38879856898944 30.148110000000003 1.0723771521149512 745
747 3 298.3398828998366 421.21156331521445 30.75696 0.8743175094521518 746
748 3 296.5960084220939 423.72855962129347 31.51728 0.8743175094521518 747
749 3 294.3630287362317 426.95155785421355 32.490449999999996 0.8743175094521518 748
750 3 316.6294345767751 401.99227670645024 28.713330000000003 0.794693418900337 692
751 3 314.13046120720867 403.8393169587137 28.70712 1.1571098129472526 750
752 3 311.6445389295997 405.69567941951817 28.958040000000004 1.048959764259875 751
753 3 309.2021202918489 407.597409961889 28.566 1.039009860343745 752
754 3 306.4377747191478 409.0156286212649 28.484460000000002 1.039009860343745 753
755 3 303.6734291464466 410.4344687612102 28.40292 1.1366817466310009 754
756 3 300.96377386385285 411.9341013751778 28.03743 0.7635137387334267 755
757 3 298.2429319310099 413.42441178060443 27.779130000000002 0.7968623860875508 756
758 3 295.282819978947 414.3591185569854 27.57204 1.025399435873836 757
759 3 292.225135577488 414.8780548324362 27.28827 0.8832171112059918 758
760 3 289.27434583396615 415.8432141567179 27.098100000000002 0.8700976563859106 759
761 3 287.0382587452569 417.9997517325437 27.018720000000002 1.2347824545111443 760
762 3 284.516912075192 419.7771861610341 26.47737 0.8362207505477945 761
763 3 281.92409513964583 421.31907945372103 25.39584 1.0614204496763897 762
764 3 279.7078954291575 423.0213147333138 23.428620000000002 1.2949355588235871 763
765 3 280.40519662802683 426.04295326174747 23.72139 1.131131925146239 764
766 3 278.72844205177955 428.6401205612794 23.270490000000002 1.2405684386122793 765
767 3 276.53772304463666 430.7195945464993 22.211370000000002 0.68672981438378 766
768 3 274.08722515948364 432.49578601385093 21.19401 0.738076539027793 767
769 3 271.3272299507683 433.81332482098367 20.39256 0.7862474979621605 768
770 3 268.57096362546935 435.0332911787203 19.29978 0.8078750217773585 769
771 3 265.70904560337203 436.12523253916 18.54531 0.970702930960745 770
772 3 263.24052478170637 437.9573572577578 17.889660000000003 1.025138414034687 771
773 3 261.0255680323568 440.1312962895268 17.65764 1.0988522243714867 772
774 3 258.4861984257792 441.8776566895471 17.08425 0.7846689373158788 773
775 3 255.77654314318545 443.35056563903044 16.528950000000002 0.7949171519053218 774
776 3 250.5418123071104 445.1957414495856 15.52932 0.7949171519053218 775
777 3 323.4638563984915 396.32996723862647 28.939950000000003 1.322690881053091 689
778 3 323.0201192719383 399.3988382903347 28.640069999999998 0.7681437689754733 777
779 3 322.8939587163497 402.5031337344989 28.56186 0.785806246757885 778
780 3 322.4986970742098 405.5838129170258 28.70127 0.785806246757885 779
781 3 322.1040569126394 408.66449209955266 28.84059 0.785806246757885 780
782 3 321.709416751069 411.7451712820796 28.980000000000004 1.0817863679357014 781
783 3 321.7261967264429 414.85008820681315 29.166660000000004 1.2394373439759672 782
784 3 321.0226807218795 417.873591176955 29.353320000000004 0.8557600996498009 783
785 3 319.707006356455 420.68144038951436 29.65329 0.8557600996498009 784
786 3 318.3913319910305 423.48866812150425 29.95335 0.762227273954764 785
787 3 316.7363292347123 426.82974766261066 30.014280000000003 0.762227273954764 786
