# Supplementary material for: Cross-Regional Gradient of Dendritic Morphology in Isochronically-Sourced Mouse Supragranular Pyramidal Neurons
Source: Front Neuroanat. 2018 Dec 4;12:103. doi: 10.3389/fnana.2018.00103 (PMC6288488; doi:10.3389/fnana.2018.00103)
Supplement: Supplementary file 3 [file Data_Sheet_1.ZIP › SWC reconstructions/X043.S2.Z2.C01-exported-000.swc]

# Exported from "Simple Neurite Tracer" version 3.1.6-SNAPSHOT-b9f15e3b69824d8d9ebdf26f302be1ac12e484dc on 2018-06-14T13:20:57.052
# https://imagej.net/Simple_Neurite_Tracer
#
# All positions and radii in microns
# Voxel separation (x,y,z): 0.621480569402239, 0.621480569402239, 0.825
#
1 1 296.1367342813057 378.3151099733637 24.6111525 0.7563915714080769 -1
2 1 296.13549132016686 382.5212904670781 24.54375 0.9322208541033584 1
3 1 296.1367342813057 378.3151099733637 24.6111525 0.7563915714080769 1
4 1 295.94531826592976 372.80506324504347 23.643427499999998 0.9996763551062775 3
5 4 296.1367342813057 378.3151099733637 24.6111525 0.7563915714080769 1
6 4 296.27656740942115 368.1153708683342 27.448245 1.9261112251085009 5
7 4 294.13245944498345 363.5244939021598 24.423299999999998 1.2120176212539404 6
8 4 294.8602131917535 360.859585220563 22.53504 1.3624097042435883 7
9 4 295.5966676664951 358.16546695220427 20.7270525 1.169160321187962 8
10 4 297.15285501227834 355.75722974577064 19.136452499999997 1.124693386447232 9
11 4 298.84079623877483 353.34402069478176 17.819834999999998 1.1235001437539796 10
12 4 300.2068105303209 350.73504526443116 16.5032175 1.2073378725663415 11
13 4 301.37643696193595 348.0222825789904 15.225209999999999 1.2584608642053696 12
14 4 302.1775254158954 345.1497993872132 14.0650125 1.2584608642053696 13
15 4 302.9792353504243 342.2773161954361 12.904815 1.1881030489433422 14
16 4 303.8082904300069 339.3047746319852 12.427304999999999 1.23134566696235 15
17 4 304.5826552194821 336.3869233586417 11.44869 1.23134566696235 16
18 4 305.3570200089573 333.46907208529814 10.4701575 1.2962033791851677 17
19 4 305.9095162351559 330.4579987265443 9.760657499999999 1.355971165544581 18
20 4 305.8629051924507 327.4040432085017 9.004214999999999 1.3544858269837097 19
21 4 305.2115935557172 324.424043878218 8.215795499999999 1.3544858269837097 20
22 4 304.5602819189836 321.4440445479342 7.4273925 1.307930717529788 21
23 4 303.70885353890253 318.5715613561571 6.3345727499999995 1.112257560253493 22
24 4 302.85245331426626 315.6841626307143 5.3191792499999995 1.1998366020936564 23
25 4 301.8089874382399 312.81043647779836 4.5800535 1.1998366020936564 24
26 4 300.7655215622135 309.93671032488237 3.8409277499999996 1.1998366020936564 25
27 4 299.72205568618716 307.06360565253584 3.1017937499999997 1.2024281760680637 26
28 4 298.83023106909496 304.15507658773333 2.2586684999999997 1.1622494572562092 27
29 4 298.18762016033304 301.4932753089835 1.5039832499999999 1.1622494572562092 28
30 3 296.1367342813057 378.3151099733637 24.6111525 0.7563915714080769 1
31 3 304.1886365384811 380.5611407511834 29.548365 0.7344098036683198 30
32 3 309.51161761541124 383.7686019698683 29.621955 0.7344098036683198 31
33 3 311.8657860123069 385.78592789814803 29.344755 0.8014426978840453 32
34 3 313.7979691025785 388.20721619653915 29.018549999999998 0.6817144661887039 33
35 3 315.73015219285 390.62850449493027 28.692427499999997 0.6817144661887039 34
36 3 317.6623352831216 393.04979279332144 28.366305 0.6979164646330203 35
37 3 319.2396529682645 395.719051838904 28.63377 0.6979164646330203 36
38 3 320.8175921339768 398.38893236505606 28.9011525 0.8986795477727195 37
39 3 321.97043859021795 401.2607940762638 29.2699275 0.7440924709396066 38
40 3 322.5819754705097 404.16745869935806 30.4831725 0.8096027377602967 39
41 3 322.61615690182686 407.23260086764986 31.159259999999996 0.889624575876529 40
42 3 323.24074487407614 410.2337305372933 31.835265 0.9017372321741786 41
43 3 324.1512139082504 413.1111855736257 32.8149525 0.7715494824957976 42
44 3 325.7310175156709 415.369024482264 34.720949999999995 0.7726495031036394 43
45 3 327.3953424805301 417.3708133963087 36.97353 0.698382575060072 44
46 3 328.5581326258816 419.848034945946 38.928037499999995 0.698382575060072 45
47 3 329.7203012906638 422.3252564955833 40.882545 0.8625404526619794 46
48 3 330.434382464907 424.9423111733361 42.8951325 1.1130468405766338 47
49 3 331.98373352442684 427.44004158176375 44.234272499999996 1.1130468405766338 48
50 3 333.53246310337715 429.9377719901913 45.57333 0.8277934740267002 49
51 3 335.4994491055353 432.8214418322177 47.313667499999994 0.8277934740267002 50
52 3 296.1367342813057 378.3151099733637 24.6111525 0.7563915714080769 1
53 3 305.0848115195591 383.5858866824641 16.8558225 1.3732296809568811 52
54 3 307.32089860826835 381.4529653682756 17.2940625 1.2659745642894429 53
55 3 309.58122343918427 379.3803276693192 16.628617499999997 0.9475217057220416 54
56 3 312.16844704960585 377.7738003974144 15.813434999999998 0.8935585478808451 55
57 3 314.7562921405967 376.16665164494015 14.9982525 0.8935585478808451 56
58 3 317.34413723158764 374.55950289246596 14.18307 0.8935585478808451 57
59 3 319.6318072075573 372.55709249785195 13.331505 1.0021001293269463 58
60 3 320.9810415237295 369.82195651191273 12.5414025 1.0126652990067841 59
61 3 322.26937074410046 367.0321302358661 11.926365 1.1784390260891375 60
62 3 323.4433475397013 364.21682325647396 11.1407175 1.2966632748065252 61
63 3 324.43647348960604 361.33501785615573 10.3374975 0.9469437287924974 62
64 3 325.6483605999404 358.5228182796106 9.636742499999999 0.9447374727711195 63
65 3 327.2107627514176 355.8852547430675 8.9604075 0.9447374727711195 64
66 3 328.77254342232544 353.24769120652445 8.28399 1.0109437978295401 65
67 3 330.7817901032029 350.9705864002346 7.410306749999999 0.7972477040405802 66
68 3 332.50950608614113 348.4343241965041 6.7619145000000005 1.030104043784211 67
69 3 334.63807703634376 346.21253116089105 6.18580875 1.0294701336034207 68
70 3 336.87789300846947 344.0765024438556 5.81709975 1.0092844447092362 69
71 3 339.6789059347653 342.7396977390714 5.609471999999999 1.148912484236837 70
72 3 342.2275977498839 340.9628847911504 5.5602855 0.8390298427214927 71
73 3 344.6470216065668 339.02137949233776 5.312282249999999 1.0744715416338368 72
74 3 346.8594924336388 336.83998269373586 5.24560575 1.0744715416338368 73
75 3 349.0719632607108 334.658585895134 5.178921 1.142803330239613 74
76 3 350.44854272193675 331.88243219161427 4.873225499999999 1.0385872535565515 75
77 3 351.78596890729034 329.1932857678108 3.81469275 0.8809673515447557 76
78 3 352.8835035928547 326.37424990500216 2.87361525 1.0007888053255074 77
79 3 353.2327756728588 322.3284113981936 0.8017440749999999 1.0007888053255074 78
80 3 296.1367342813057 378.3151099733637 24.6111525 0.7563915714080769 1
81 3 296.5829573301365 384.11600960816423 21.863819999999997 0.6521817095307096 80
82 3 292.5383617844667 388.7280169136982 20.5435725 0.6521817095307096 81
83 3 290.505498841952 391.046760918138 20.035784999999997 0.8330574144495372 82
84 3 288.47201441886784 393.3655049225777 19.527915 0.900718004040359 83
85 3 287.1184297387098 396.10872015591923 18.8031525 0.9968610481268853 84
86 3 286.3123694401951 399.04645880748365 17.9887125 0.9085300147977451 85
87 3 284.9631351240228 401.7797303517147 17.1886275 0.9496533840750911 86
88 3 284.16577555347976 404.6901238582254 16.202422499999997 1.0601650589261973 87
89 3 283.4007329725456 407.6409136017472 15.4054725 1.06755446289639 88
90 3 281.5406416283247 410.08830408405316 14.8019025 1.081171102171993 89
91 3 279.23619167698115 412.1565914190238 14.45334 0.8504713000041879 90
92 3 277.05728080065694 414.3348808147787 13.915357499999999 0.9109227149899437 91
93 3 275.19097465074196 416.65797518320426 12.747982499999999 0.9630587199570975 92
94 3 273.74976121029823 419.0923145735528 11.040314999999998 1.1693156913303127 93
95 3 273.33834107335394 422.1245182716664 10.321905 1.0323724478625291 94
96 3 272.42725055861024 425.0852517042986 9.995204999999999 0.5808537630998453 95
97 3 270.51744076883716 427.5307777448964 9.7844175 0.759722707260073 96
98 3 268.60576653735586 429.9787897077718 9.651675 0.8437220210204796 97
99 3 266.9737585621056 432.571606643318 10.342777499999999 0.867164268098332 98
100 3 264.49032220677424 436.7591427199503 11.6786175 0.867164268098332 99
101 3 296.1367342813057 378.3151099733637 24.6111525 0.7563915714080769 1
102 3 292.82735024923875 385.3962595811328 29.446147500000002 0.8585816214348871 101
103 3 290.7304748080756 391.21766807472363 28.670565 0.8585816214348871 102
104 3 289.79514655112524 394.17467262393944 28.916745000000002 0.8859205516828916 103
105 3 288.0239269283288 396.6910474494491 29.493255 0.755042958572474 104
106 3 286.1495415310117 399.16640455737826 29.353005 0.8361088840453021 105
107 3 284.27453465312516 401.6423831458768 29.212754999999998 0.8361088840453021 106
108 3 281.9141514505354 403.6640594381422 29.250044999999997 0.9322208541033584 107
109 3 279.5543897285151 405.68511424983836 29.287335 0.945166294364007 108
110 3 277.4593787290602 407.9547612892953 29.741414999999996 0.957912860842447 109
111 3 275.8485010931696 410.6016470343794 30.046499999999998 1.0604633695995105 110
112 3 274.69938352034484 413.4890457598222 30.063825 0.8756847667048367 111
113 3 273.4346705616113 416.3273475202822 30.0812325 1.1884075744223495 112
114 3 271.32350106735186 418.60631676828024 30.14781 1.019004400814687 113
115 3 268.9065631329466 420.52234136374733 30.653699999999997 1.0906424660496832 114
116 3 266.93833416964964 422.86843051324087 29.954265 1.0630487287682238 115
117 3 264.9694837257834 425.25678034145363 29.5905225 0.8335856729335291 116
118 3 263.3834653126689 427.92852530931384 29.525842499999996 0.8335856729335291 117
119 3 261.79682541898495 430.60027027717405 29.461244999999998 0.9733380085750105 118
120 3 260.71358478651683 433.50382749742136 29.7608025 1.1531634113315483 119
121 3 260.1760040939839 436.5584044960333 30.0074775 0.8995682649869647 120
122 3 259.9802377146222 439.64778440653185 30.370477499999996 0.9200460497487686 121
123 3 259.3966674599535 442.69241771603345 30.655432499999996 0.9200460497487686 122
124 3 258.8130972052848 445.737051025535 30.940305 0.6856546529987141 123
125 3 257.6465781765168 448.5828105528279 30.352409999999995 0.8529447926704089 124
126 3 256.55401533550764 451.4745596422565 29.933145 0.9423509873846149 125
127 3 256.03383609891796 454.52105739346626 29.505712499999998 0.9429724679540172 126
128 3 255.12833890929892 457.47806194268213 29.1019575 0.9429724679540172 127
129 3 254.22284171967988 460.435066491898 28.69812 0.9429724679540172 128
130 3 253.3179660106302 463.3920710411138 28.294365 0.9948909547218803 129
131 3 251.86805184221478 466.1079411294016 27.734024999999995 1.0130381873484255 130
132 3 249.94394799934545 468.47702505996295 26.9589375 1.0307006651308372 131
133 3 248.433750215698 471.1611996392112 26.409982499999995 0.8007217804235387 132
134 3 246.75015935318734 473.76396026386783 26.1172725 1.0591706900151538 133
135 3 245.1249876642005 476.40090231984146 25.7922225 0.8821046609867619 134
136 3 243.8472236135095 479.22180262435825 25.451662499999998 0.9347999984663777 135
137 3 242.0443084816736 481.73817744986786 25.093117499999998 1.0515451234285882 136
138 3 239.85918279965531 483.9475408740929 25.106399999999997 1.0515451234285882 137
139 3 237.67405711763706 486.15628281774843 25.1196825 0.8211063430999321 138
140 3 235.055137998176 488.44892463827324 25.173142499999997 0.8211063430999321 139
141 3 296.1367342813057 378.3151099733637 24.6111525 0.7563915714080769 1
142 3 290.622958669569 383.6716510010416 31.679505 0.8000381517971962 141
143 3 287.23837548860445 387.273752381297 32.395357499999996 0.8000381517971962 142
144 3 285.42303074538046 389.7198999024642 33.2112 0.8758836404870455 143
145 3 283.8245827208779 392.2598909896111 34.279575 0.810497669780236 144
146 3 281.9327958676175 394.5643409409547 35.4407625 0.8033009247865579 145
147 3 280.00434166076235 396.9551766914451 36.0694125 0.816898919645079 146
148 3 278.2691679109913 399.3422835585191 37.360785 0.816898919645079 147
149 3 276.5339941612202 401.72939042559307 38.6521575 1.131380517374 148
150 3 274.70559832603885 404.0661573665455 39.8769525 0.9087040293571776 149
151 3 272.34894400686557 405.97285975347154 40.78602 0.9087040293571776 150
152 3 269.9922896876923 407.87894065982823 41.695004999999995 0.9087040293571776 151
153 3 267.6362568490884 409.7856430467543 42.6040725 0.7304820464696976 152
154 3 265.24231369575097 411.3685540570218 44.1859275 0.6030344046218111 153
155 3 262.1442330572808 413.36785704878884 47.249894999999995 0.6030344046218111 154
156 3 296.1367342813057 378.3151099733637 24.6111525 0.7563915714080769 1
157 3 287.55595205956894 380.3908550751672 28.1900025 0.7902374032177228 156
158 3 282.01856018619503 380.9141417146039 27.403282499999996 0.7902374032177228 157
159 3 279.06155563697916 381.7910507980305 26.900775 0.7081273903882992 158
160 3 276.34817147096896 383.25712346125033 26.39835 1.0235225645542414 159
161 3 273.74416788517357 384.9102617758603 25.894109999999998 0.9081074080105516 160
162 3 270.84993287346737 386.0351416064783 26.0532525 0.6088266035286399 161
163 3 267.9699919148574 387.2010391546769 26.0794875 0.7019623031398289 162
164 3 265.3610164845068 388.88835890060403 26.006639999999997 0.7019623031398289 163
165 3 262.75204105415617 390.5756786465311 25.933709999999998 0.9145770207380289 164
166 3 260.1430656238056 392.2400036113903 25.5610575 0.5714283887842908 165
167 3 257.2444802481136 393.3536967917591 25.4023275 0.6886999077887851 166
168 3 254.19176769120975 393.9341596435808 25.3625625 0.6886999077887851 167
169 3 251.13967661487536 394.5152439759719 25.32288 0.6548727203962212 168
170 3 248.1528409983282 394.8626516142677 26.3626275 0.6562213332318242 169
171 3 245.0709188546625 395.2206244222434 26.5890075 0.7738613902139739 170
172 3 241.97594561903932 394.99316253384217 26.815469999999998 0.7738613902139739 171
173 3 238.8815938639856 394.765700645441 27.041849999999997 0.9147013168519094 172
174 3 235.8562264521355 394.07274981055747 26.841209999999997 0.6947904173689271 173
175 3 232.97379957124792 392.91866039317756 26.684954999999995 0.8154073662785136 174
176 3 230.11126006858117 391.7291465833417 26.97783 0.8345924714559607 175
177 3 227.54392383638054 389.99770171698697 27.317812499999995 0.869643975570247 176
178 3 225.07353857300663 388.1997584297063 28.068315 0.869643975570247 177
179 3 222.60315330963277 386.4018151424257 28.818735 0.6802664164619967 178
180 3 219.72631975386977 385.4988038750842 29.815994999999997 0.8538086506618779 179
181 3 216.68541532778465 385.10105631066676 30.480779999999996 0.8538086506618779 180
182 3 213.59044209216148 384.8611648108775 30.6669825 0.863547251184411 181
183 3 210.55202358835393 384.2291190717955 30.874882500000002 0.6669418730540128 182
184 3 207.4812880949375 383.7897323092281 30.6308475 0.8719620980941174 183
185 3 204.37947857305087 383.76300864474376 30.3868125 0.873826539802324 184
186 3 201.2745616483173 383.62814736118344 30.380955 0.6661650223422599 185
187 3 198.24546535305078 382.938303929147 30.434167499999997 0.6661650223422599 186
188 3 195.21574757721487 382.2484604971105 30.487379999999998 0.9219974987366916 187
189 3 192.4420797959727 380.87125955531513 30.834127499999997 0.9246387911566512 188
190 3 190.1575172228501 378.7762485558602 31.121474999999997 0.9246387911566512 189
191 3 187.87357613029684 376.6806160758358 31.408904999999997 0.9246387911566512 190
192 3 185.5890135571742 374.5856050763809 31.696335 0.9271744318798123 191
193 3 183.04218618376385 372.87839795223294 32.36838 0.7315634226604575 192
194 3 180.1989125787486 371.67707601157844 32.8430025 0.7315634226604575 193
195 3 177.35563897373333 370.47513259035446 33.317625 0.7011854524280761 194
196 3 175.0692119589025 368.9102445165997 31.6394925 0.7011854524280761 195
197 4 300.7655215622135 309.93671032488237 3.8409277499999996 1.1998366020936564 26
198 4 302.24091643397446 311.89996744362406 3.6757709999999997 1.0172518256089726 197
199 4 307.51852942933823 308.9435843749776 1.7809604999999997 1.0172518256089726 198
200 4 310.2194839839604 307.4097703296929 1.88462175 0.6337423810365451 199
201 4 312.98072215381455 306.06115749409 1.27187775 0.6817641846342561 200
202 4 314.8936393464346 305.04441528254796 1.01210175 0.6817641846342561 201
203 4 294.13245944498345 363.5244939021598 24.423299999999998 1.2120176212539404 7
204 4 291.36189906658825 361.90367257715883 25.341855 1.2654028021655928 203
205 4 288.98162848577766 359.91369179393286 25.581599999999998 1.2654028021655928 204
206 4 287.38504490298334 357.2612127237241 25.9331325 0.9662655596952131 205
207 4 286.9344714901667 354.1935846331546 26.204309999999996 0.9106865523735708 206
208 4 285.89038413357093 351.2738689181029 26.467567499999998 0.8562572841053228 207
209 4 285.2378295356986 348.23669337543413 26.5820775 1.0505010360719926 208
210 4 284.80590053996406 345.1628504791707 26.388614999999998 0.9322208541033584 209
211 4 284.309959045581 342.0958438691706 26.459235 0.9983215274649806 210
212 4 283.81401755119805 339.0288372591706 26.529855 1.0107946424928835 211
213 4 283.7096088155385 335.95064399892135 25.9818075 1.0107946424928835 212
214 4 283.6045785993095 332.872450738672 25.4338425 1.0107946424928835 213
215 4 283.5026557859276 329.8725640301674 24.3684375 1.0107946424928835 214
216 4 283.4007329725456 326.8720558410934 23.303032499999997 1.1405970742182352 215
217 4 282.22489173523655 324.0859584484632 22.35552 1.1405970742182352 216
218 4 281.0484290173581 321.2992395752635 21.407925 0.8916941061726384 217
219 4 279.8433781932872 318.4441578394296 21.1068 0.8916941061726384 218
220 4 278.6383273692162 315.58907610359574 20.8055925 1.009762984747676 219
221 4 277.9863942519133 312.56122276946803 20.474272499999998 1.094520504802753 220
222 4 277.85029000721414 309.4699784172613 20.095185 1.094520504802753 221
223 4 277.71418576251506 306.3787340650546 19.716097499999997 1.0538881051752347 222
224 4 277.3475122265678 303.3061341299299 19.33701 1.0538881051752347 223
225 4 276.98146017118984 300.2335341948052 18.9579225 1.0538881051752347 224
226 4 276.6147866352425 297.1609342596805 18.578834999999998 1.0538881051752347 225
227 4 276.2487345798646 294.0883343245559 18.1997475 0.8484701325707127 226
228 4 275.79132488078454 291.02816400081923 17.82066 0.9792482887900258 227
229 4 275.47685571266703 287.95183518227816 17.4146775 0.9659672490219 228
230 4 275.2680382413479 284.8599693495021 17.107942499999996 0.9659672490219 229
231 4 275.05984225059814 281.7687249972953 16.80129 1.0783247211641307 230
232 4 274.62480585201655 278.69861098444824 16.532175 0.985674397877645 231
233 4 273.7068790510095 275.72979830441375 16.5797775 0.985674397877645 232
234 4 272.78895225000235 272.76160710494867 16.627297499999997 1.0148901994452442 233
235 4 272.470132717899 269.68714272811576 16.1994525 1.0057233610465612 234
236 4 272.6845435143428 266.6512101465858 15.368429999999998 1.0435466685003816 235
237 4 273.4732023569142 263.7395736789363 14.376367499999999 0.7280334130262529 236
238 4 275.04927708091833 261.13121972915513 13.573395 1.0319622706867237 237
239 4 276.20336649829824 258.3208845943182 12.7055775 1.0757269323840293 238
240 4 276.9056395417228 255.3651230062412 11.83776 1.0757269323840293 239
241 4 277.60729110457794 252.40936141816414 10.9699425 1.0757269323840293 240
242 4 278.30956414800244 249.4542213106565 10.1022075 1.0757269323840293 241
243 4 279.011837191427 246.4984597225794 9.23439 0.9759295825494179 242
244 4 279.75139906901563 243.48427896097857 9.03243 1.0297373702482637 243
245 4 279.89371811940873 240.38868424478602 8.7270975 0.9759233677437238 244
246 4 280.5127127665334 237.38196125001798 8.08418325 1.0351193919792872 245
247 4 280.5381934698789 234.31309019830974 7.441268999999999 0.8474011859913408 246
248 4 279.6358036831068 231.54998758674736 5.982306 0.97931665165266 247
249 4 278.4786068628799 229.0006742910594 4.19151975 0.97931665165266 248
250 4 277.3220315232223 226.45136099537143 2.40072525 0.9320344099325377 249
251 4 275.8485010931696 224.56206006438862 1.02766125 0.9320344099325377 250
252 3 324.1512139082504 413.1111855736257 32.8149525 0.7715494824957976 43
253 3 323.77273224148445 415.7562068770016 33.426855 0.965979678633288 252
254 3 323.28486999450365 418.7790883665741 34.131652499999994 0.9322208541033584 253
255 3 323.28486999450365 421.73422847408176 35.4080925 0.7650922993797082 254
256 3 323.6428428024793 424.7825906669997 36.051674999999996 0.8606697961480787 255
257 3 323.9566904900275 427.8272239765013 36.760844999999996 0.9406729898472289 256
258 3 324.77020855537506 432.5094585863777 38.965492499999996 0.9406729898472289 257
259 3 327.52026007497994 433.17195687336056 39.599999999999994 0.9200833385829327 258
260 3 329.38470178318664 433.7934374427628 40.2874725 0.8994936873186365 259
261 3 331.24914349139334 435.6578791509695 40.6999725 0.8994936873186365 260
262 3 332.80284491489897 438.7652819979807 41.1812775 0.939579184045081 261
263 3 335.3223271432556 441.0026120478288 41.25 1.0609356948322561 262
264 3 335.59950747720904 444.9800876920031 42.6799725 1.1822859908137373 263
265 3 334.9780269078068 447.46600996961206 42.7900275 0.975127872614889 264
266 3 334.9780269078068 449.951932247221 42.9 0.7679635396103467 265
267 3 334.9780269078068 453.6808156636344 42.9 0.621480569402239 266
268 3 335.59950747720904 454.30229623303666 42.9 0.621480569402239 267
269 3 335.66973478155154 457.22511935093536 42.9 0.621480569402239 268
270 3 324.43647348960604 361.33501785615573 10.3374975 0.9469437287924974 63
271 3 329.90053065579053 360.4152266134404 9.6288225 0.8863555880814731 270
272 3 332.98307428002556 360.23313280660557 9.1678125 0.7685290869285027 271
273 3 336.0656179042607 360.0504175192013 8.706719999999999 0.7685290869285027 272
274 3 339.0586683265019 359.7987178885934 7.649144249999999 1.1781966486670705 273
275 3 341.92680115429323 359.575606364178 6.09114 0.7624199329312786 274
276 3 344.7756680844331 359.960302836638 4.523590499999999 0.7624199329312786 275
277 3 347.6239135340035 360.3443778285286 2.95603275 0.7828417844418363 276
278 3 350.6443091012984 360.35307855650024 1.9869217499999998 1.0071527663561863 277
279 3 354.3135303830492 360.1249951875296 1.1554207499999998 1.0071527663561863 278
280 3 305.0848115195591 383.5858866824641 16.8558225 1.3732296809568811 53
281 3 302.72629275867763 385.3608351886769 15.567254999999998 1.0286062756119516 280
282 3 300.36342363381027 387.1575355148188 14.3466675 1.166102636786503 281
283 3 297.94835014111317 389.01451945619266 13.533465 1.166102636786503 282
284 3 295.5332766484161 390.8708819169971 12.72018 1.1320019979434022 283
285 3 293.32577766589935 393.0212046871289 12.19053 1.0576667070372003 284
286 3 290.7864080593218 394.75327103405294 11.58564 0.7034662861177823 285
287 3 288.0661876070482 396.22307258068923 11.169839999999999 0.7034662861177823 286
288 3 285.346588635344 397.6922526467561 10.7541225 1.077311707836005 287
289 3 282.8488582269164 399.5187840402293 10.368764999999998 0.8140960422770749 288
290 3 280.15846884197407 401.0532195660834 10.037609999999999 0.8718813056200951 289
291 3 277.2213516709791 402.03578034630834 9.706372499999999 0.654791927922199 290
292 3 274.21214275393345 402.7834214712992 9.433132500000001 0.8333557251228502 291
293 3 271.1637805610155 403.309815513583 9.04497 0.9058514335436214 292
294 3 268.07005028653117 403.2594755874614 8.6617575 0.8720926090136919 293
295 3 265.0285243798766 402.91517535201257 7.952323499999999 0.7245158330034362 294
296 3 261.9733259006952 402.991617462049 7.205665499999999 0.8544239164255861 295
297 3 258.9094266935422 402.8990168572081 6.526542 0.8544239164255861 296
298 3 255.84614896695854 402.8064162523671 5.8474267499999995 0.5875595384436954 297
299 3 252.84004745275988 403.4191960937977 5.19021525 0.6690424773785922 298
300 3 249.8221378077426 403.9225953550136 4.4713185 0.8559465438206216 299
301 3 247.86758141697257 404.2370645231311 4.215782999999999 0.8559465438206216 300
302 3 277.05728080065694 414.3348808147787 13.915357499999999 0.9109227149899437 92
303 3 275.1027244098869 412.82344006999244 13.311952499999999 0.9550664798345847 302
304 3 272.15442058864267 412.43936507810184 12.11331 0.9550664798345847 303
305 3 269.15826276355443 412.67925657789107 11.066962499999999 1.1079258406847594 304
306 3 266.1210872208857 413.23983205149193 10.607602499999999 1.0294328447692567 305
307 3 263.24487514569216 414.3765200129286 10.2112725 0.6655311121614697 306
308 3 260.2524462040204 415.2074395342195 10.358369999999999 0.6655311121614697 307
309 3 257.260638742918 416.0383590555102 10.5054675 1.0088680527277365 308
310 3 254.60318782815406 417.5802523481972 9.8867175 1.0088680527277365 309
311 3 251.94573691339008 419.1221456408841 9.268049999999999 1.0088680527277365 310
312 3 249.2882859986261 420.6634174530017 8.6493 0.9081446968447157 311
313 3 246.63767137012556 422.2208477599237 8.0497065 0.9450979315013729 312
314 3 243.73287118873947 423.3158965232104 7.857605249999999 0.9450979315013729 313
315 3 240.8286924879228 424.4109452864972 7.665503999999999 0.8052275145517049 314
316 3 236.4124515617505 426.7582773971294 6.90180975 0.8052275145517049 315
317 3 283.4007329725456 407.6409136017472 15.4054725 1.06755446289639 89
318 3 285.19556885697926 410.33938223409166 15.059137499999999 1.28023132855153 317
319 3 286.86983751094886 412.9533295089975 14.87013 1.28023132855153 318
320 3 287.57459647665104 415.97061767344536 14.564879999999999 0.6852382610172146 319
321 3 287.96923663822145 419.4285355615994 14.60118 0.6852382610172146 320
322 3 279.5543897285151 405.68511424983836 29.287335 0.945166294364007 109
323 3 276.80620265061845 405.754098593042 29.765504999999997 0.9312326999980088 322
324 3 273.70998645385646 405.4924552733236 29.791987499999998 0.9312326999980088 323
325 3 270.6131487765251 405.2308119536053 29.818469999999998 0.9312326999980088 324
326 3 267.51133925463853 405.4091768770237 29.845777499999997 0.7241802334959588 325
327 3 264.5002658958847 406.1767053802355 29.8561725 0.6455505118551876 326
328 3 261.6967670473112 407.51661748786677 29.807745 0.6057322517735861 327
329 3 258.8938896793071 408.85715107606734 29.7594 0.9322208541033584 328
330 3 255.93874957179946 409.7582979017006 30.203414999999996 0.9322208541033584 329
331 3 252.9836094642918 410.6588232467644 30.64743 0.9230540157046754 330
332 3 250.0415204487416 411.4512109727523 31.457992499999996 0.9230540157046754 331
333 3 247.0994314331914 412.2435986987402 32.2684725 0.8190430276095166 332
334 3 244.08711511329872 413.0061553573967 32.2938825 0.9182748301259722 333
335 3 241.1021439384598 413.8675274265882 32.2229325 1.0434534464149712 334
336 3 238.14824679209096 414.8289578674535 32.330265 0.8768282909525369 335
337 3 235.22728811590042 415.84072823444035 32.75481 0.8108332692877132 336
338 3 232.32808125963896 416.8643067322458 33.350624999999994 1.0021125589383342 337
339 3 229.4108514668649 417.7934201835021 34.055587499999994 1.0095206073256089 338
340 3 226.3910773801394 418.3111134978142 34.7471025 1.0095206073256089 339
341 3 223.67396433071278 418.7772239248659 35.369482500000004 1.0095206073256089 340
342 3 274.70559832603885 404.0661573665455 39.8769525 0.9087040293571776 150
343 3 277.3009011838626 407.2468949207461 40.634879999999995 0.7261627565123521 342
344 3 279.1709362171939 409.68931355849696 41.2170825 0.7261627565123521 343
345 3 280.43937805934394 412.4244495444362 42.217477499999994 1.1257063997753576 344
346 3 280.78554273650093 415.3367074926551 43.5816975 0.7108121864481167 345
347 3 280.15101107514124 417.81392904229244 45.9250275 0.6080130854632925 346
348 3 279.47235429335404 419.82131128146165 47.9484225 0.6080130854632925 347
349 3 276.5339941612202 401.72939042559307 38.6521575 1.131380517374 149
350 3 273.7186871818281 401.6796719800409 38.33593499999999 0.5174217273032363 349
351 3 268.69712418105803 399.96065672507433 40.676624999999994 0.5174217273032363 350
352 3 266.00859923782394 399.23290297830425 42.50664 0.7482315315318256 351
353 3 263.1106353427013 398.4485944997187 43.571055 0.7413641712399309 352
354 3 260.06973091661615 397.8849116232708 43.9717575 0.9093752283721321 353
355 3 257.35510378946714 399.20617931382 44.946165 0.7651668770480367 354
356 3 254.5727352802533 400.5808943333377 45.16413 0.7903927733600734 355
357 3 251.58154929972034 401.41616421861437 45.290189999999996 0.7903927733600734 356
358 3 248.58974183861795 402.2514341038909 45.4161675 0.6879914199396665 357
359 3 245.5948269746686 403.07862474176534 45.4155075 0.6879914199396665 358
360 3 242.5992906301498 403.9051938990703 45.41493 0.6258682222222188 359
361 3 239.58883875196534 404.5652062637755 44.887837499999996 1.1665998212420248 360
362 3 236.54234100075556 405.04312482164585 44.3773275 1.0152755173982737 361
363 3 233.53996836997334 404.6895023776559 43.4257725 0.683131441886941 362
364 3 230.5494038700098 404.07920845850293 42.6487875 0.683131441886941 363
365 3 227.5594608506156 403.46891453934995 41.871885 0.9251546200292549 364
366 3 224.5135845799752 403.7386371064705 42.604815 0.6977610944906698 365
367 3 221.5988407094787 404.6783157274067 43.304415 0.845213574387045 366
368 3 218.898507635426 406.13817358493253 43.9463475 0.697288769257924 367
369 3 215.97382007581905 407.18847574722236 43.9163175 0.697288769257924 368
370 3 213.04975399678153 408.2387779095121 43.8862875 0.983430853022103 369
371 3 210.4010038099892 409.8297681671819 44.325765 1.072837047736309 370
372 3 207.83863942234376 411.5133590296925 44.9980575 1.072837047736309 371
373 3 205.27689651526774 413.1969498922032 45.67034999999999 0.6680791824960188 372
374 3 202.56413382982694 414.67172328339467 46.139197499999995 0.7322905549266581 373
375 3 199.49650573925751 415.10116635685165 46.46037 0.6463770810124926 374
376 3 193.92120355115003 414.9892998543593 47.0470275 0.6463770810124926 375
377 3 283.8245827208779 392.2598909896111 34.279575 0.810497669780236 145
378 3 289.0599350375224 395.06338983818466 34.917134999999995 1.1598381126469284 377
379 3 291.404781225877 396.92285970183616 36.0261825 0.9804850351231363 378
380 3 294.0100277728112 398.6002357586528 36.338939999999994 0.6602236680987745 379
381 3 296.61527431974537 400.27761181546947 36.651615 0.6602236680987745 380
382 3 298.7631111675995 402.5192922293033 36.4797675 0.7681499837811673 381
383 3 300.9109480154537 404.76097264313717 36.307919999999996 0.7681499837811673 382
384 3 302.07746704422163 406.3886302544017 39.4623075 0.672560057401409 383
385 3 304.383159956704 408.2909822773419 38.3356875 0.465555444903203 384
386 3 306.8541667006473 410.16226027181204 38.035305 0.8901217603320508 385
387 3 309.29534237725926 412.08387819240374 37.961385 0.7374861324868609 386
388 3 311.445665147391 414.2354439236743 38.802389999999995 0.7374861324868609 387
389 3 313.5959879175228 416.3876311355143 39.643395 1.2188041890718129 388
390 3 315.8519623844529 418.5217954108416 39.782242499999995 0.644257832270831 389
391 3 318.55788878363023 420.0034050882965 40.276582499999996 0.644257832270831 390
392 3 321.2638151828076 421.4850147657515 40.771005 0.8060478689033159 391
393 3 323.6558938944368 423.4290059868416 41.294467499999996 0.8060478689033159 392
394 3 326.0473511254966 425.37299720793186 41.818012499999995 0.8093417159211478 393
395 3 331.4237795313954 427.78682773949015 44.436975 0.8093417159211478 394
396 3 331.8706240607956 428.20011231814266 43.3125 1.0002605468415156 395
397 3 334.35654633840454 429.4430734569471 42.2125275 1.1822859908137373 396
398 3 338.085429754818 431.20372791006366 41.043749999999996 1.1822859908137373 397
399 3 340.57135203242694 432.5504763039583 40.6999725 1.0002605468415156 398
400 3 343.0572743100359 434.414918012165 40.6999725 0.8789040360543403 399
401 3 345.0770861605932 435.96861943567063 40.79163 0.7501954101311366 400
402 3 347.366620578271 436.95180169646494 40.975027499999996 0.621480569402239 401
403 3 348.65059943465604 437.5223208591762 41.5249725 0.8789040360543403 402
404 3 351.1626238961799 436.25325753645683 42.301379999999995 0.8789040360543403 403
405 3 352.91892798531063 433.91586911493505 42.4875 0.8789040360543403 404
406 3 257.2444802481136 393.3536967917591 25.4023275 0.6886999077887851 167
407 3 254.95183842758868 394.5102721314167 25.501079999999998 0.6681786193871232 406
408 3 252.66727585446608 396.53443434595977 26.2738575 0.8664868542776837 407
409 3 250.18881134368993 398.2577999649122 27.251482499999998 0.8635721104071871 408
410 3 247.33621553013364 399.49081741460617 27.288359999999997 0.6652265866824625 409
411 3 244.48424119714676 400.7238348643002 27.325155 0.5784853006498533 410
412 3 241.7944732927739 402.27940072951407 27.2689725 0.9162798774981911 411
413 3 239.3532976161619 404.2003971695364 27.191422499999998 0.9162798774981911 412
414 3 236.9115004589805 406.1220150901281 27.113955 1.1024630264797137 413
415 3 234.56292538720942 408.1517706297958 26.935672499999995 0.9094560208461544 414
416 3 232.14723041394294 410.1038410982882 27.08145 0.6199784508659937 415
417 3 229.41022998629546 411.54443305816267 27.4819875 0.6980407607469007 416
418 3 226.67882288377263 412.96824504266317 28.023600000000002 0.704236922023841 417
419 3 223.7858308332052 414.0334627386186 28.539225000000002 0.7392262780811871 418
420 3 221.52674896342808 416.1409033494616 28.98291 0.9283676745730646 419
421 3 219.02031782702883 417.9450614424363 29.441857499999998 0.6816274589089877 420
422 3 217.2012442003885 420.42228299207363 30.051614999999998 0.6816274589089877 421
423 3 215.38279205431755 422.89950454171094 30.6613725 0.7750608477129203 422
424 3 213.1448405239001 425.0429910255792 30.971324999999997 0.9702927537849396 423
425 3 210.65394640173588 426.868900938483 31.424497499999998 0.7795355078126164 424
426 3 208.51232435957579 429.05651254277893 32.130615 0.8661761139929824 425
427 3 205.9959495340661 430.8563202717678 32.5164675 1.0668024714074134 426
428 3 203.73686766428898 432.9786764162764 32.80563 1.0289232307023468 427
429 3 201.1024115305929 434.6212495612066 32.99406 0.7965330013857677 428
430 3 198.06212858507715 435.25453826142746 33.117644999999996 0.9161431517729225 429
431 3 194.95596869920476 435.34092406057437 33.1829025 0.9161431517729225 430
432 3 191.85043029390178 435.4279313402907 33.24816 0.6996317510045705 431
433 3 188.82319844034345 435.96302611054597 32.647642499999996 0.9710323156625281 432
434 3 185.04459657837785 436.83434186884796 31.926015 0.9710323156625281 433
435 3 276.34817147096896 383.25712346125033 26.39835 1.0235225645542414 160
436 3 275.9609890762314 383.20554057398994 26.041455 1.0283452537728028 435
437 3 274.0051897243225 381.64562434479035 20.47617 0.8787486659119899 436
438 3 271.22717157909454 381.155276175532 18.745485000000002 0.9445758878230749 437
439 3 268.4168364442576 380.75069232485106 17.069992499999998 0.6759844153388153 438
440 3 265.56299766956255 379.9719771713901 15.806835 1.0563491682300676 439
441 3 262.5438450634064 379.5916310629159 14.971109999999998 1.164430854054811 440
442 3 259.52469245725035 379.29829223415805 14.078212499999998 1.0097754143590638 441
443 3 256.637915212377 378.2281026936474 13.5178725 1.17365362570474 442
444 3 253.75735277319757 377.0988724990435 13.131359999999999 0.8032014878954536 443
445 3 251.13470477032016 375.4420053010172 12.90234 0.7376415026292114 444
446 3 248.51143528687328 373.7845166224214 12.673237499999999 0.7376415026292114 445
447 3 245.88878728399584 372.127649424395 12.444217499999999 0.7376415026292114 446
448 3 243.4314531125794 370.2284048043018 12.296624999999999 0.7968748156989388 447
449 3 240.64784164222675 368.85493274592284 12.1048125 0.7038453892651177 448
450 3 237.78530213956003 367.6604470915317 12.3453825 0.9552032055598533 449
451 3 234.98428921326413 366.31494165877587 12.3303675 0.929604420906175 450
452 3 232.48904472711416 364.4753591733452 12.0419475 0.9465956996736322 451
453 3 230.64449039712832 362.1932825225003 10.684244999999999 1.0135291569982534 452
454 3 229.40339370003207 359.6458336685205 8.992004999999999 0.9699447246660743 453
455 3 228.80242198942008 357.38923772102095 7.44454425 0.9699447246660743 454
456 3 287.55595205956894 380.3908550751672 28.1900025 0.7902374032177228 157
457 3 288.45026259893876 380.0129948889707 33.823432499999996 0.9398215614671478 456
458 3 283.7717568724787 377.8347054932158 36.6868425 0.9398215614671478 457
459 3 281.18950510661244 376.1877819842998 37.3809975 0.9468442919013932 458
460 3 278.33877373476435 374.95041417062 37.411027499999996 0.8240210869704286 459
461 3 275.4805845960834 373.74101298256323 37.61307 1.3866412316445813 460
462 3 272.8361847732769 373.8025395589341 39.7774575 1.1251222080401193 461
463 3 270.15138871345926 374.31588250926035 41.7402975 0.9347999984663777 462
464 3 267.0806532200428 374.6210294688368 42.2186325 1.1767299545232812 463
465 3 264.0130251294733 374.71984487937175 42.865019999999994 0.8864425953611894 464
466 3 260.97149922281875 374.90442460848425 43.67442749999999 0.6772460208947019 465
467 3 257.96726215032834 375.41341719482466 44.4844125 0.6772460208947019 466
468 3 254.96364655840733 375.9224097811651 45.294397499999995 0.8900223234409463 467
469 3 251.91341992378113 375.93732531483073 46.084005 0.8900223234409463 468
470 3 248.86381476972437 375.9522408484964 46.87361249999999 0.5346025576443612 469
471 3 243.98394933877796 375.97647859070315 48.1370175 0.5346025576443612 470
472 4 280.5381934698789 234.31309019830974 7.441268999999999 0.8474011859913408 247
473 4 282.5996445185861 231.14975410005235 7.066818 0.9344581841532065 472
474 4 284.56228015675833 228.7433813353269 6.919935 0.9344581841532065 473
475 4 286.28129541172495 226.15491476376653 6.843779249999999 0.7310848826220179 474
476 4 288.64230009488404 224.13510291320927 6.87572325 0.7049019062331016 475
477 4 291.10460611085574 222.24455902108767 7.05654675 1.0141817115961258 476
478 4 293.37611759202093 220.12406731828722 7.02999 0.9555263754559424 477
479 4 295.55502846834514 217.90973204950703 6.933497999999999 0.9555263754559424 478
480 4 297.7339393446694 215.69539678072687 6.837006000000001 0.9655570718460945 479
481 4 299.96443310825407 213.56185398596898 7.311430499999999 0.7323340585665162 480
482 4 302.23656606998867 211.4600067002506 7.678951499999999 0.798335295037034 481
483 4 304.6124862868134 209.46940443645522 7.973583749999999 0.798335295037034 482
484 4 306.98778502306874 207.47880217265987 8.2682325 0.8245679898715026 483
485 4 309.59303157000295 205.79272538787157 8.4787725 0.8332997918716041 484
486 4 311.9689517868277 203.79155795439638 8.604254999999998 1.2021298653947508 485
487 4 314.10746642614083 201.53931237088267 8.486445 1.033422750024819 486
488 4 315.81778095313575 197.9956301641511 7.713782999999999 1.033422750024819 487
489 4 315.7121292563374 196.69860021580863 7.97500275 1.242961138804478 488
490 4 315.09064868693514 192.81434665704464 8.00937225 1.267410184404762 489
491 4 315.64998119939713 190.66650980919047 7.940625 1.3163144904110242 490
492 4 272.78895225000235 272.76160710494867 16.627297499999997 1.0148901994452442 234
493 4 270.35523434022315 270.65354501353625 16.5797775 0.9344333249304304 492
494 4 267.9519689783447 268.70458194789086 16.9539975 0.9344333249304304 493
495 4 265.2447996180286 267.20494933392325 17.328134999999996 0.8140090349973585 494
496 4 262.8334550087479 265.29451806358077 17.908604999999998 0.8527645633052822 495
497 4 260.4221103994672 263.3840867932383 18.488992500000002 0.8527645633052822 496
498 4 258.4644466058501 261.06969315278434 19.398554999999998 0.9949655323902085 497
499 4 256.93871180796765 258.4047844711875 20.03034 0.933762125915476 498
500 4 255.29676014360695 255.76784241521383 20.1177075 0.8848453902978257 499
501 4 253.94131102174066 253.00722572592906 20.7113775 0.9105373970369143 500
502 4 252.58524041930497 250.24723051721375 21.30513 0.9105373970369143 501
503 4 251.67166398228366 247.31694963248216 21.945165 0.6538099886225434 502
504 4 250.31186449643158 244.54079592896238 22.367565 0.9013829882496194 503
505 4 249.2864215569179 241.62480909732707 22.7900475 0.8133502655937922 504
506 4 248.25476381171015 238.71006522683058 23.1959475 0.7775281255734472 505
507 4 247.22310606650245 235.79469987576468 22.7875725 0.7874593850724948 506
508 4 246.03234929552775 232.938375178792 23.1647625 0.9330287788435814 507
509 4 245.31143183502115 229.9161151697889 23.1692175 1.1698501646199986 508
510 4 245.02430781195733 226.82238489530457 23.07459 0.8093790047553119 509
511 4 245.04605963188638 223.71622500943218 23.1556875 0.8558843957636814 510
512 4 244.96153827444772 220.6100651235598 23.21979 0.6419459245526546 511
513 4 244.33322141878202 217.56853921690524 23.3650725 0.7073070360366881 512
514 4 243.86711099173036 214.49842520405815 23.218799999999998 0.7073070360366881 513
515 4 243.4003790841093 211.4283111912111 23.0725275 0.8170294305646535 514
516 4 242.37245022231798 208.49740882591013 22.950757499999998 0.8170294305646535 515
517 4 241.34389987995726 205.5665064606092 22.82907 0.7540734488842066 516
518 4 241.00270704735544 202.47774803068003 22.788479999999996 0.7540734488842066 517
519 4 240.66089273418422 199.3896110813203 22.7478075 0.7540734488842066 518
520 4 240.3196999015824 196.3008526513912 22.7072175 0.8423982674076528 519
521 4 240.51298035866648 193.20525793519866 22.4612025 0.7221231328112375 520
522 4 241.25378519739394 190.18921273188957 22.3417425 0.8177130591909959 521
523 4 242.0188277783281 187.1936763873708 22.763234999999998 0.9064045512503894 522
524 4 243.3171006878094 184.38271977196445 23.1040425 0.8651755302762449 523
525 4 244.5762203214183 181.54379653093503 22.960079999999998 0.9431464825134498 524
526 4 245.9347768461316 178.74961989090258 23.056604999999998 0.9431464825134498 525
527 4 247.29333337084492 175.9560647314395 23.1532125 1.0230999577670479 526
528 4 248.1018795916372 172.95555654236549 23.1764775 0.8906748780388187 527
529 4 248.44369390480847 169.88792845179606 23.6468925 0.705883845532757 528
530 4 249.40947470965952 166.9427320333988 23.946944999999996 0.7230118500254827 529
531 4 250.89481327053088 164.27968779351025 24.737872499999998 0.7198174398987552 530
532 4 252.07686931353396 161.43019938280096 25.238482499999996 0.7198174398987552 531
533 4 253.258925356537 158.58133245266112 25.739092499999998 0.8539018727472882 532
534 4 255.03511682388861 156.04507024893059 26.08881 0.7242672407756752 533
535 4 256.84051787800206 153.57033462157085 26.778344999999995 0.7580322801112989 534
536 4 258.33517864741447 150.87994523662857 27.347265 1.0644594896607669 535
537 4 259.5035621178907 148.01678425339244 27.758445 0.7836310647649771 536
538 4 260.02063395163333 144.98520203584832 28.348567499999998 0.7836310647649771 537
539 4 260.5383272659454 141.95361981830422 28.938689999999998 0.727517584153649 538
540 4 261.5289672935726 139.01339524446223 29.167709999999996 0.8233623175668623 539
541 4 261.9478451973497 135.93955234819873 29.4017625 0.8233623175668623 540
542 4 262.3667231011268 132.86570945193526 29.6358975 0.6917762366073262 541
543 4 262.55068134966984 129.83101983154413 30.487709999999996 0.9204748713416562 542
544 4 262.78746544661215 126.78327911919556 31.228725 1.085279088735742 543
545 4 263.24238922341453 123.75729022677605 31.948784999999997 0.919896894412112 544
546 4 264.16528786897686 120.83384562830791 32.621985 0.9336005409674315 545
547 4 264.87439719866484 117.84638853119137 33.255089999999996 0.9347129911866614 546
548 4 264.9825348177408 114.76570934866444 33.775665 0.9347129911866614 547
549 4 265.0912939173862 111.68503016613755 34.29624 0.8721423274592439 548
550 4 265.07327098087353 108.586328047098 34.6093275 0.8919799872345634 549
551 4 265.6748641720549 103.66482341800166 34.1278575 0.8919799872345634 550
552 4 265.0614628500549 100.99059252786383 33.61875 1.242961138804478 551
553 4 264.43998228065266 97.57244939615151 33.309374999999996 1.5003846054565795 552
554 4 262.57554057244596 94.1543062644392 33.103125 1.5003846054565795 553
555 4 262.26480028774483 91.35764370212912 33.0687225 1.242961138804478 554
556 4 262.57554057244596 89.02709156687072 33.4125 0.9322208541033584 555
557 4 261.48794957599205 86.8519095739629 34.3062225 0.621480569402239 556
558 4 261.5923583116516 85.00051895771361 34.65 0.621480569402239 557
559 4 283.81401755119805 339.0288372591706 26.529855 1.0107946424928835 212
560 4 282.3989062946692 337.29739239281594 26.627369999999996 1.19800323441392 559
561 4 279.9154699393378 336.31545309316044 28.736729999999998 0.9045463243478767 560
562 4 276.98767497688385 335.6635199758574 29.8134375 1.1188328246777688 561
563 4 273.95547127877035 335.0345816396224 30.15936 0.9523195357178269 562
564 4 270.9033802024359 334.5019727916447 30.4656825 0.8158424026770952 563
565 4 267.85066764553216 333.96874246309756 30.7720875 0.8158424026770952 564
566 4 264.76812402129707 333.73320132729407 31.188052499999998 0.7202835503258068 565
567 4 261.96648961443174 332.9824527994562 32.667854999999996 0.6552766827663328 566
568 4 259.1673411298441 331.8830536721836 33.705952499999995 0.9944248442948285 567
569 4 256.2227661920163 331.45050319587966 34.8946125 0.9406294862073707 568
570 4 253.20796394984603 331.49524979687664 35.889314999999996 0.5336759301153824 569
571 4 250.20559131906379 331.0564845148787 36.7817175 0.8203046331654033 570
572 4 247.2858756040121 330.1292355053305 37.472325 0.8445858790119487 571
573 4 244.5184226284639 328.86327958545814 38.3059875 0.9871473068271283 572
574 4 241.7441333666523 328.0565978063741 39.8239875 1.048412861358801 573
575 4 238.97108706597953 327.15110061675495 41.244637499999996 0.7567706745554124 574
576 4 236.29126285071706 326.057294814607 42.747375 0.7381946203359794 575
577 4 234.42930706478796 327.4742705128442 43.8612075 0.7381946203359794 576
578 4 288.98162848577766 359.91369179393286 25.581599999999998 1.2654028021655928 205
579 4 285.54235501470566 358.6446284712135 26.465339999999998 1.0196755998296414 578
580 4 282.58907934890624 357.9367621026643 27.33951 1.0196755998296414 579
581 4 279.67184955613214 357.07787595575036 28.186289999999996 0.6735171374782885 580
582 4 276.974002404357 355.73547792584156 29.1945225 0.8357919289549071 581
583 4 274.27615525258193 354.3930798959327 30.202672499999995 0.8357919289549071 582
584 4 271.48322157368824 353.06746184139774 30.612945 0.7331544129181272 583
585 4 268.6896664142252 351.74184378686283 31.023134999999996 0.7331544129181272 584
586 4 265.8961112547621 350.4162257323278 31.433324999999996 0.7750919217413903 585
587 4 262.90057491024334 349.66174832107345 31.87767 0.7750919217413903 586
588 4 259.9044170851551 348.90789239038855 32.321932499999996 0.9093752283721321 587
589 4 257.0965678725958 347.62018465058713 32.76603 0.7318741629451586 588
590 4 254.7324557865897 345.6171527754037 32.455005 0.8871510832103081 589
591 4 252.61880037005267 343.3481272165161 32.1943875 1.1624545458441118 590
592 4 250.13660697586016 341.4787136637542 32.2047 1.0565915456521344 591
593 4 247.64322693141835 339.62794452807435 32.362109999999994 0.7892430343066794 592
594 4 244.94662274078206 338.11028897759405 31.9846725 0.7814558827720692 593
595 4 242.54522182061177 336.140195572589 31.875442499999995 0.7814558827720692 594
596 4 240.14319941987213 334.16948068701447 31.766295 0.8405959737563864 595
597 4 237.79462434810105 332.1359962639304 31.8381525 0.6934355897276302 596
598 4 235.9102952616735 329.6842554176385 32.246444999999994 0.909083132504513 597
599 4 233.6586711587292 327.548226700603 32.4498075 0.6212195475630901 598
600 4 231.07206902887708 325.8391551347468 32.172525 0.7662233940160205 599
601 4 228.21823025418198 324.6378331940923 31.825364999999998 0.6380243821597266 600
602 4 225.6943976618395 322.9399482784854 30.9804 0.8871883720444722 601
603 4 222.5615141114828 321.324720278609 29.3662875 0.8871883720444722 602
604 3 282.8488582269164 399.5187840402293 10.368764999999998 0.8140960422770749 289
605 3 280.2069443263875 402.0649899330703 9.931019999999998 1.2283874194519955 604
606 3 279.0851718986164 404.91758574662657 9.2557575 1.0901887852340195 605
607 3 279.09262966544924 408.0200167490825 9.0278925 1.0161580198068247 606
608 3 279.10008743228207 411.1230692321079 8.8000275 1.0161580198068247 607
609 3 278.86889666046443 414.2112061814676 8.46153 0.9054971896190622 608
610 3 278.63770588864685 417.29934313082737 8.1230655 0.9413690480849595 609
611 3 278.97579131840166 420.36572826025804 7.6260855 0.8648710047972378 610
612 3 278.48047130458804 423.426520064564 7.35168225 0.9125074904419194 611
613 3 277.39909511382814 426.3319417265195 7.077278999999999 0.9125074904419194 612
614 3 276.3177189230683 429.23798486904434 6.80287575 0.7268650295557766 613
615 3 275.2916545029852 432.1521072589715 6.357714 1.0663052869518916 614
616 3 273.693827959052 434.8033433680414 6.0071055 0.7435952864840849 615
617 3 271.94125275333766 437.33649816892495 5.46140925 0.8941738136445533 616
618 3 270.6653531443549 440.13999701749844 4.91570475 0.8941738136445533 617
619 3 269.3900750159415 442.94349586607194 4.370008499999999 0.8680281260898011 618
620 3 268.1328198240408 445.7830405876708 4.21407525 0.9517353439825887 619
621 3 267.41625272752 448.80405763553506 4.05813375 0.9290699476164891 620
622 3 267.0464717887257 451.88784422090896 3.9115724999999997 0.6622621243664139 621
623 3 265.5661050724095 455.9765648870063 4.085556749999999 0.6622621243664139 622
624 3 293.32577766589935 393.0212046871289 12.19053 1.0576667070372003 285
625 3 292.526553653648 394.9981343783974 12.3872925 1.3080115100038103 624
626 3 291.1182786833826 397.75129330084934 11.982135 1.3080115100038103 625
627 3 290.947371526797 400.7884688435181 11.141459999999999 1.0640058088451032 626
628 3 291.74410961677063 403.6037758229102 9.75381 1.2234342193138596 627
629 3 293.14244089792567 406.2295312286347 8.56053 0.9386656076080596 628
630 3 293.01628034233704 409.2468193930826 7.586889749999999 0.9432210601817781 629
631 3 293.44013009066936 412.2889667803065 6.962422499999999 1.016487404508608 630
632 3 294.10387133879095 415.32427788126705 7.025295750000001 1.0885045728909395 631
633 3 294.1790704876886 418.43043776713944 7.097565749999999 0.808316272981634 632
634 3 300.36342363381027 387.1575355148188 14.3466675 1.166102636786503 282
635 3 297.74761191719625 387.1364051754591 13.548314999999999 1.1536854550098463 634
636 3 294.62280761424176 382.2789130450112 10.5029925 1.1536854550098463 635
637 3 293.57312693252146 379.5854162572219 8.99085 1.1429462707705755 636
638 3 292.619154258489 376.85587359640726 7.478757 1.1711925626499073 637
639 3 291.04805137904015 374.6601827447092 5.4370965 1.0389228530640289 638
640 3 289.61243126372096 372.8603750157203 2.91842925 1.12864600286863 639
641 3 286.50254249443213 374.13130278014785 3.9187499999999997 0.8789040360543403 640
642 3 284.63810078622544 375.37426391895235 3.9187499999999997 0.8789040360543403 641
643 3 281.8091212343064 376.70298937633436 3.9187499999999997 0.8789040360543403 642
644 3 270.15138871345926 374.31588250926035 41.7402975 0.9347999984663777 463
645 3 270.969878623362 372.9902644547253 47.97804 1.3883130143762736 644
646 3 271.1625375998767 374.54520883936976 40.8502875 1.3883130143762736 645
647 3 271.2781329857855 376.0348977642269 37.2333225 1.688500559008943 646
648 3 272.5235800468676 378.61839249123204 36.14556 1.9992408437100624 647
649 3 272.8361847732769 373.8025395589341 39.7774575 1.1251222080401193 462
650 3 270.1886775476234 372.3445461431164 38.2249725 1.0430494840448599 649
651 3 267.858125412365 371.02389993313665 38.2937775 0.9609767600496001 650
652 3 264.12924199595153 369.15945822492995 38.775 0.8789040360543403 651
653 3 261.6433197183426 367.91649708612545 39.1875 0.8789040360543403 652
654 3 259.15739744073363 366.673535947321 39.599999999999994 0.8789040360543403 653
655 3 256.6714751631247 366.05205537791875 39.599999999999994 0.8789040360543403 654
656 3 254.18555288551573 364.80909423911424 39.599999999999994 0.8789040360543403 655
657 3 252.7841142015137 363.4381081030129 39.599999999999994 0.8789040360543403 656
658 3 251.07815003850453 362.94465253090755 40.754999999999995 0.8789040360543403 657
659 3 248.59222776089558 361.70169139210304 40.754999999999995 0.8789040360543403 658
660 3 246.41704576798773 360.14798996859747 40.528124999999996 0.8789040360543403 659
661 3 241.1344609280687 357.3513274062874 40.3562775 0.8789040360543403 660
662 3 238.0270580810575 356.419106552184 40.3562775 0.8789040360543403 661
663 3 236.36646199961473 355.14693582661766 40.425 0.8789040360543403 662
664 3 233.67669409524186 354.86540512867845 41.25 0.8789040360543403 663
665 3 230.56929124823066 354.86540512867845 41.3875275 0.707288391619606 664
666 3 228.0833689706217 355.4868856980807 41.593777499999995 0.707288391619606 665
667 3 226.21892726241498 354.86540512867845 41.8343475 0.7930962138369733 666
668 3 224.9759661236105 354.2439245592762 41.9374725 0.8789040360543403 667
669 3 222.49004384600156 354.86540512867845 41.971875 0.8789040360543403 668
670 3 219.88355433792853 355.49372198434406 41.971875 0.8789040360543403 669
671 3 218.13967986018588 356.1083662674829 42.9 1.242961138804478 670
672 3 214.41079644377243 356.72984683688514 43.24377749999999 1.242961138804478 671
673 3 210.06043245795675 357.3513274062874 43.140652499999995 0.9322208541033584 672
674 3 208.19599074975005 357.3513274062874 42.9687225 0.621480569402239 673
675 3 205.7100684721411 356.72984683688514 42.7624725 0.621480569402239 674
676 3 201.7518587256182 356.36130885922967 41.662499999999994 1.242961138804478 675
677 3 197.63082106991197 354.86540512867845 43.3812225 1.1216108428229967 676
678 3 193.59119736879742 352.3794828510695 43.8625275 1.242961138804478 677
679 3 187.61131133000907 349.68163569929436 43.93125 1.242961138804478 678
680 3 281.18950510661244 376.1877819842998 37.3809975 0.9468442919013932 459
681 3 282.52817425310485 374.99826817446393 40.610459999999996 1.4808203971317968 680
682 3 282.70094585139867 372.66709455863617 43.3282575 1.4808203971317968 681
683 3 283.66734813681916 370.3856393883605 47.352937499999996 1.0480275434057715 682
684 3 267.0464717887257 451.88784422090896 3.9115724999999997 0.6622621243664139 622
685 3 268.04021921919986 455.40045239917043 4.325112 0.7238694932112578 684
686 3 269.707651586906 457.9994841404106 4.786683 0.7238694932112578 685
687 3 271.1594301970297 460.730269762364 5.18057925 0.7707539873669627 686
688 3 271.8287647702759 463.76495938275514 5.1924097499999995 0.7674228515149668 687
689 3 272.26069376601043 466.83880227901864 5.385897 0.9117430693415546 688
690 3 272.67335686409353 469.90332296674103 5.79231675 0.7618170967789586 689
691 3 273.20969459548763 472.9572784847837 6.068964 0.7618170967789586 690
692 3 273.7454108463124 476.01061252225685 6.34561125 0.9702057465052233 691
693 3 273.79637225300337 479.11739388869864 6.288620249999999 0.9702057465052233 692
694 3 273.84733365969436 482.22417525514044 6.23162925 1.0057295758522553 693
695 3 272.8492358652344 485.1643998289824 6.068526749999999 0.8177752072479361 694
696 3 271.9928356405981 488.1512354455296 6.006264 1.1641138989644157 695
697 3 271.8878054243691 491.2412368365976 5.59101675 0.9494669399042706 696
698 3 272.59442883177945 494.2572820399066 5.2657935 0.9792296443729437 697
699 3 273.5073837882313 497.22733768107986 5.21158275 0.9792296443729437 698
700 3 274.41971726411384 500.19739332225316 5.157372 0.849135116779973 699
701 3 275.1872457673256 503.2072237198683 5.0373675 0.9199279684405822 700
702 3 273.42969871705606 505.5999239120669 6.25525725 0.9718837440426094 701
703 3 271.9735697429466 508.2729118410659 7.086758249999999 0.9718837440426094 702
704 3 270.51744076883716 510.94589977006495 7.918259249999999 1.0506936950485073 703
705 3 268.6592138663245 513.2932318806971 9.021704999999999 1.0449512145872306 704
706 3 267.2012204505068 515.7219779459211 10.7171625 0.9876755653111201 705
707 3 266.4411497141279 518.6609595586243 11.597602499999999 0.7808344022026671 706
708 3 292.526553653648 394.9981343783974 12.3872925 1.3080115100038103 625
709 3 293.46126043002903 396.90297232361524 10.2716625 0.9239116588904505 708
710 3 294.71665118022156 399.5560728743934 8.916599999999999 0.9239116588904505 709
711 3 296.27159556486595 402.0451025548494 7.561463249999999 0.9638977187257906 710
712 3 297.35670063904223 404.76097264313717 6.16770825 1.072880551376167 711
713 3 298.73328010026825 407.3307947976154 4.7388164999999995 0.8046246783993847 712
714 3 299.7195697639096 410.12870032106434 3.51371625 0.7515626673838216 713
715 3 300.35783030868566 411.7874319607989 2.7652845 0.7515626673838216 714
716 3 296.27159556486595 402.0451025548494 7.561463249999999 0.9638977187257906 711
717 3 298.9719286389187 401.19553861647654 5.85039675 0.8395270271770146 716
718 3 301.5038404786634 399.9047234738281 4.18356675 0.8109948542357577 717
719 3 303.4708264808215 398.6350386705393 2.65028775 0.8109948542357577 718
