# Supplementary material for: Cross-Regional Gradient of Dendritic Morphology in Isochronically-Sourced Mouse Supragranular Pyramidal Neurons
Source: Front Neuroanat. 2018 Dec 4;12:103. doi: 10.3389/fnana.2018.00103 (PMC6288488; doi:10.3389/fnana.2018.00103)
Supplement: Supplementary file 3 [file Data_Sheet_1.ZIP › SWC reconstructions/X043.S2.Z3.C02.20x-exported-000.swc]

# Exported from "Simple Neurite Tracer" version 3.1.6-SNAPSHOT-b9f15e3b69824d8d9ebdf26f302be1ac12e484dc on 2018-06-22T11:02:08.338
# https://imagej.net/Simple_Neurite_Tracer
#
# All positions and radii in microns
# Voxel separation (x,y,z): 0.621480569402239, 0.621480569402239, 0.825
#
1 1 350.08808399168345 282.1018385824949 36.56169 0.7952838254412691 -1
2 1 357.3301970669277 280.66870438945335 32.7816225 0.8255934328110163 1
3 1 350.08808399168345 282.1018385824949 36.56169 0.7952838254412691 1
4 1 341.1928326018292 283.3491500852852 33.0 1.1543317948020246 3
5 4 350.08808399168345 282.1018385824949 36.56169 0.7952838254412691 1
6 4 341.1928326018292 285.88106192502994 34.03125 1.7564035260218316 5
7 4 337.4204455455576 287.29493022042 35.989552499999995 1.8935021396319656 6
8 4 331.5741778291907 289.29112580934003 35.5973475 1.3370035785664247 7
9 4 327.6078888352656 291.624163866876 34.918207499999994 0.8956840114282009 8
10 4 325.034337797371 293.271087375792 34.16622 0.8956840114282009 9
11 4 322.4607867594763 294.9180108847079 33.414315 1.1107038588299876 10
12 4 319.76666849111757 296.3934057564688 32.791275 1.0611967166714051 11
13 4 317.01350956866565 297.79608740160967 32.352952499999994 1.0611967166714051 12
14 4 314.26035064621374 299.1981475661811 31.914547499999998 1.2407983864229581 13
15 4 311.5799049503819 300.7499845479785 31.573739999999997 1.0090669265099452 14
16 4 309.11759893441024 302.6423928818083 31.42326 1.0090669265099452 15
17 4 306.9163147575875 304.8331118889512 31.306687499999995 0.9880919572926198 16
18 4 304.37880959271814 306.62670481224603 31.278555 0.9900744803090128 17
19 4 301.900345081942 308.50046872899384 31.225094999999996 0.9904225094278781 18
20 4 299.68103796860663 310.67502924133225 31.153154999999998 1.0883181287201187 19
21 4 297.08014178565827 312.37415711807796 31.066612499999998 0.9385786003283433 20
22 4 294.65326016214254 314.28458838842045 30.6131925 1.180819296669948 21
23 4 292.0865454105113 316.02908434673253 30.401745 1.180819296669948 22
24 4 289.51983065888004 317.7735803050446 30.190379999999998 1.180819296669948 23
25 4 286.9537373878182 319.5180762633567 29.978932499999996 0.9624931726389415 24
26 4 284.2248162075729 320.9959570573952 29.76765 1.0119070927121134 25
27 4 281.76437463330944 322.8877439106557 29.5656075 1.0847943338916082 26
28 4 279.0217808805374 324.3488447293203 29.6099925 1.0801145852040093 27
29 4 276.56133930627396 326.24622490770537 29.583014999999996 1.1346060015291974 28
30 4 273.7739989525049 327.62031844665364 29.574517500000002 1.140025312094385 29
31 4 271.03264816087164 329.08266222645716 29.504639999999995 1.2442724628059167 30
32 4 268.62813983785435 331.0471623063376 29.3342775 1.164418424443423 31
33 4 266.1670767830215 332.90849661169733 28.85124 1.2896964776235265 32
34 4 263.3971378851957 334.2577309278696 28.314824999999995 1.301280875437184 33
35 4 260.7365795675847 335.80646050682 27.751019999999997 1.1362839990665836 34
36 4 258.43958738307407 337.8890418948869 27.4841325 1.1362839990665836 35
37 4 256.14259519856336 339.9716232829538 27.217162499999997 1.2879687616405882 36
38 4 253.88537777049444 342.1033016360035 27.398992500000002 1.0939736019016792 37
39 4 251.89104662328265 344.483572216814 27.257257499999998 0.9766007815643722 38
40 4 249.5474433960668 346.5232714455922 27.1773975 0.9766007815643722 39
41 4 247.203840168851 348.5629706743704 27.097619999999996 0.9766007815643722 40
42 4 244.86023694163515 350.60266990314847 27.017842499999997 1.1678117083523591 41
43 4 242.3836368725672 352.4758123393268 27.18177 0.8954478488118279 42
44 4 239.64290756150336 353.9393990802691 27.150584999999996 0.9291258808677353 43
45 4 237.24647848588833 355.91757173267644 27.101332499999998 0.9291258808677353 44
46 4 234.85004941027324 357.8951229045144 27.052079999999997 0.9403622495625277 45
47 4 232.23796657707567 359.57436340303923 27.198269999999997 1.0905554587699668 46
48 4 229.68181699512425 361.33501785615573 27.3866175 1.0905554587699668 47
49 4 227.12504593260346 363.0962937898417 27.5750475 1.0828926033492372 48
50 4 224.32216856459934 364.4119681552662 27.921795 0.8626833931929418 49
51 4 221.66098876641897 365.999851010089 28.218135 0.8934591109897407 50
52 4 218.81895812254254 367.23784030433825 28.5145575 0.8934591109897407 51
53 4 215.9775489592355 368.4752081180181 28.81098 0.8910726256032361 52
54 4 213.09574355891732 369.62059680742635 29.070195000000002 0.8806628260657487 53
55 4 210.11698718977237 370.43162895049636 29.541352499999995 0.8819120020102471 54
56 4 207.05681686603572 370.85734314053684 29.9820675 0.8819120020102471 55
57 4 203.99664654229912 371.2836788111468 30.422864999999994 1.0018328926821032 56
58 4 200.89172961756555 371.2103441039573 30.2850075 0.9480996826515856 57
59 4 197.79427045966477 371.3924379107922 30.506767499999995 0.946800788261535 58
60 4 194.7440438250386 371.96792891805865 30.697094999999997 1.278217731506667 59
61 4 191.65031355055424 372.2009841315845 30.9316425 1.278217731506667 60
62 4 188.5565832760699 372.4346608256797 31.16619 0.8066134162214719 61
63 4 185.47155372955717 372.78890475023906 31.3111425 1.0784676616950932 62
64 4 182.49341884098163 372.7261352127294 30.136259999999996 0.862173779126032 63
65 4 179.60166975155303 372.2569173828307 28.7620575 0.860489566782952 64
66 4 176.7913346167161 371.4235119392623 27.392887499999997 0.7063810299882788 65
67 4 173.79641975276672 371.2159374290819 26.32905 0.7864712309671453 66
68 4 170.81579894191358 371.0096058800404 25.19352 1.1116485092954789 67
69 4 167.9109987605275 370.3626446072927 24.00717 1.076161968782611 68
70 4 165.23428194811208 368.91397340001606 23.1759 0.7605927800572362 69
71 4 162.8291521445254 367.0663116671832 22.275329999999997 0.7605927800572362 70
72 4 160.42464382150814 365.2192714149197 21.374677499999997 1.0167919299876151 71
73 4 158.01392069279686 363.54686720265835 20.0170575 1.2482126496159267 72
74 4 155.9139378487867 361.49722428476974 18.6594375 1.0264435232304319 73
75 4 154.01593618983225 359.2400068567008 17.3605575 1.0603266438742418 74
76 4 152.00917543123245 357.09714185340187 16.00665 1.0603266438742418 75
77 4 150.003036153202 354.9548983306724 14.65266 0.9173612536889508 76
78 4 148.448713249127 352.4621397668 13.3066725 0.9173612536889508 77
79 4 146.894390345052 349.97000268349706 11.960685 1.0246039407450012 78
80 4 145.8384948576376 347.2149793193369 10.6665075 1.5632535798573097 79
81 4 145.02621975342888 344.40588714563876 9.2704425 1.072296359640929 80
82 4 144.15490399512694 341.55080540980487 8.1245835 1.2305936754733733 81
83 4 143.94981540722418 338.8622804665708 6.07421925 1.1834295150614373 82
84 4 144.19592171270747 336.3564708107409 3.6571095 1.1851883050728458 83
85 4 144.63903735869127 331.8507366825747 0.9293130000000001 1.1851883050728458 84
86 3 350.08808399168345 282.1018385824949 36.56169 0.7952838254412691 1
87 3 349.2944533045567 273.47506679862244 36.342735 1.2991616266955224 86
88 3 347.1111920642467 269.0327236885352 36.9592575 1.2991616266955224 87
89 3 345.31635617981306 266.5095125767621 37.306169999999995 1.03096790177568 88
90 3 343.75892587289104 263.8396320506101 37.731539999999995 0.8665800763630939 89
91 3 342.4016123093166 261.15048562680664 38.743154999999994 0.8787548807176838 90
92 3 340.54027800395687 258.77394392941244 39.7241625 0.8164763128578855 91
93 3 339.40545448422836 255.90829702389874 40.247294999999994 1.0293334078781524 92
94 3 337.77841835353325 253.27259792906383 40.57910999999999 0.9200833385829327 93
95 3 337.0630942181513 250.29384155991892 41.271697499999995 0.9285044002983329 94
96 3 336.73433099693756 247.25231565326436 41.9927475 0.705883845532757 95
97 3 336.27505685614926 244.29966146803432 43.12506 0.705883845532757 96
98 3 335.81578271536097 241.34700728280427 44.257372499999995 0.844952552547896 97
99 3 335.0550904984127 238.35147093828547 44.683485 1.153331211085287 98
100 3 332.93708471788983 236.56906466523986 43.0002375 1.153331211085287 99
101 3 350.08808399168345 282.1018385824949 36.56169 0.7952838254412691 1
102 3 358.5023094208203 280.06151787314735 27.099764999999998 1.927764363423111 101
103 3 356.11955291773216 274.6558798804867 20.4359925 1.9026938372534246 102
104 3 353.09232106417386 272.17244352515536 17.3169975 1.265725972061682 103
105 3 350.5044759731829 270.8971653967419 15.784972499999999 0.9718650996255273 104
106 3 348.2690103650431 269.1936871560104 14.0264025 1.336201868631896 105
107 3 346.75881258139566 266.71708708694246 12.547095 1.8518070082307694 106
108 3 345.29584732102273 264.21127743111265 11.071665 1.7170389467558937 107
109 3 342.68935781294977 262.90678971593735 9.640455 1.2934564350684097 108
110 3 339.9678943995374 261.4195867133578 9.3809925 1.2283936342576895 109
111 3 337.65785112306924 259.3413556892767 9.379589999999999 0.9126255717501058 110
112 3 335.55289643450385 257.05865755786226 9.21624 1.0172393959975847 111
113 3 333.6157414996771 254.63799074004058 8.946959999999999 0.9396786209361853 112
114 3 331.95638837937315 252.04268788221682 8.401965 1.0055804205155987 113
115 3 330.15223028639844 249.57913890510636 7.63635675 1.215255535020526 114
116 3 328.05100448124944 247.3735043642978 6.823649249999999 1.2608411347861803 115
117 3 326.4239683505544 244.81735478234637 5.909722499999999 1.1103931185452862 116
118 3 325.3071677673385 241.94300714886103 5.39821425 1.126445961652946 117
119 3 324.1356768940153 239.07114543765329 5.14485675 0.9638915039200965 118
120 3 323.5092244800579 236.03086249213754 4.951847999999999 1.0091042153441094 119
121 3 322.3781298437458 233.17018743117902 4.37216175 1.0098127031932278 120
122 3 320.93318751988556 230.56929124823066 3.18228075 1.043913342036329 121
123 3 320.11034724599705 227.69059325075946 2.07636825 1.0882808398859547 122
124 3 319.8953149689838 224.61923627677362 1.5188579999999998 0.9393305918173199 123
125 3 320.01277479660087 221.54166449709373 0.96963075 0.9252975605602175 124
126 3 320.06995100898587 218.43550461122135 0.9285292500000001 0.7654092544701034 125
127 3 320.043848825071 215.33183064762656 0.725109 0.7647753442893132 126
128 3 320.39498534678324 212.24804406225263 0.521684625 0.7899080185159397 127
129 3 320.3092210282058 209.1456130597967 0.728116125 0.9702057465052233 128
130 3 320.4993940824428 206.0444250184795 0.7776615 0.9702057465052233 129
131 3 320.68894565611055 202.94261549659294 0.8272027499999999 0.9926784838948083 130
132 3 320.1563368081328 199.50396350609034 0.78135585 0.9926784838948083 131
133 3 350.08808399168345 282.1018385824949 36.56169 0.7952838254412691 1
134 3 359.99448426795516 285.1470933725659 41.293147499999996 1.5006642717128102 133
135 3 362.3306297283381 290.1357179031576 42.57998249999999 1.5006642717128102 134
136 3 362.20011880876365 293.2393918667524 42.678239999999995 0.6748533207025031 135
137 3 361.30829419167145 296.21628379418917 42.72609 0.6748533207025031 136
138 3 360.41709105514866 299.1925542410565 42.774022499999994 0.9001462419165089 137
139 3 359.76453645727634 302.230972744864 42.823027499999995 0.9001462419165089 138
140 3 359.1119818594039 305.2687697681022 42.87195 0.8354501146417358 139
141 3 357.5992981534789 309.20771361697354 44.8495575 0.8354501146417358 140
142 3 350.08808399168345 282.1018385824949 36.56169 0.7952838254412691 1
143 3 359.18531656659343 285.0165824529914 30.3343425 1.3638763983873776 142
144 3 362.7432928264212 287.2178666298141 28.752734999999998 1.3638763983873776 143
145 3 365.31373646146886 288.8076139263451 27.793342499999994 1.254930854571165 144
146 3 368.33288906762493 289.52480250343524 27.5727375 1.5878704252113325 145
147 3 371.22525963762297 290.65776158145553 27.462599999999995 0.5185503360172707 146
148 3 373.92932159509206 292.177281573644 27.214192499999996 0.672821079240558 147
149 3 376.6153606160486 293.71917486633095 26.878664999999998 0.841335535633975 148
150 3 378.96580012952785 295.66627349026817 26.1053925 0.8290177907484225 149
151 3 381.3218329681318 297.6829779379784 25.851375 0.8290177907484225 150
152 3 383.6778658067356 299.7003038662581 25.59744 0.8290177907484225 151
153 3 386.56961489616424 300.8226977745985 25.352249999999998 0.9628660609805828 152
154 3 389.62108449192925 301.37146511738075 25.07472 0.9043723097884441 153
155 3 392.5488794543832 302.3981510180332 24.845287499999998 0.7853836399706914 154
156 3 394.9359863214572 304.33344151115176 24.233714999999997 1.151609709908043 155
157 3 397.3765405174998 306.15313661836154 23.405992499999996 1.2006258824167975 156
158 3 400.25710295667915 307.12451074833723 22.552695 0.9438549703625684 157
159 3 402.8343828779902 308.84228304216504 22.2120525 0.9438549703625684 158
160 3 405.4110413187319 310.5600553359928 21.871409999999997 0.7232417978361616 159
161 3 408.0312033993318 312.2175440145886 22.14366 0.7482377463375196 160
162 3 410.4245250720998 314.1932307447183 22.3531275 1.0700093111455289 161
163 3 412.69727951440376 316.31123652524116 22.4445375 0.8078812365830524 162
164 3 414.3901925854555 318.9164830721753 22.52547 0.7644086707533659 163
165 3 415.5871641621242 321.7827514582585 22.6446 0.8743983019261741 164
166 3 416.67972700313334 324.6887946007833 22.821727499999998 0.9924609656955174 165
167 3 417.2297373070543 327.74710048281173 22.8118275 1.1415790135178907 166
168 3 419.00903617725294 330.2734189974318 22.374 0.8957710187079171 167
169 3 421.13885008859444 332.5070201638635 21.899377499999996 0.8957710187079171 168
170 3 423.2692854805053 334.74124281086455 21.4246725 0.8044941674798103 169
171 3 425.3406802183229 337.03637055366704 21.01506 0.8778350894749685 170
172 3 427.89745128084377 338.7945390845059 21.2398725 0.8778350894749685 171
173 3 430.4542223433645 340.5527076153449 21.4647675 0.890183908388991 172
174 3 433.2589641530769 341.8820545532963 21.662932499999997 1.0367352414597328 173
175 3 435.9381668877699 343.43140561281604 22.0287375 0.985376087204332 174
176 3 438.99771573093716 343.9503418882669 21.8092875 1.3752432780017445 175
177 3 442.08585268029685 343.62717199217775 21.658147500000002 0.9090334140589609 176
178 3 445.1485089263111 343.1107216390045 21.516824999999997 0.67283972365764 177
179 3 448.2111651723253 342.6060794166499 21.712515 1.104190742462652 178
180 3 451.9133249242544 342.9460292881129 22.0957275 1.104190742462652 179
181 4 144.15490399512694 341.55080540980487 8.1245835 1.2305936754733733 82
182 4 142.9225080260023 343.3885234535273 7.15572 1.3488552130249252 181
183 4 140.13516767223325 344.15356603446145 5.64177075 1.3488552130249252 182
184 4 137.46093678209542 345.5363603013815 4.6194802500000005 1.043670964614262 183
185 4 135.1515149861967 347.11678538937133 2.82764625 1.435589041290702 184
186 4 132.6283038744236 348.4616693415578 1.2121724999999999 1.1257934070550737 185
187 4 131.22189334586633 348.0496277240441 0.525341025 1.1257934070550737 186
188 4 167.9109987605275 370.3626446072927 24.00717 1.076161968782611 69
189 4 165.36603582882535 373.15806420846394 23.389822499999998 0.9663774261977054 188
190 4 163.02740444616475 375.1803619812988 22.970145 0.9663774261977054 189
191 4 161.70675823618498 377.96148752937387 22.4153325 0.8748457679361438 190
192 4 160.52718811545952 380.77368710591895 21.621765 0.9579501496766112 191
193 4 159.40541568768847 383.6312547640304 20.983874999999998 0.9799505618334503 192
194 4 158.0201354984909 386.2159924521744 19.61817 1.0867768569080012 193
195 4 156.19795446900352 388.4701024773963 18.1334175 1.16249804948397 194
196 4 154.96120813589306 391.19715921593337 17.02866 0.8351331595513406 195
197 4 153.718868477658 393.97455588059194 16.192605 0.831652868362688 196
198 4 152.37771340888796 396.5636439327217 14.7665925 0.9861218638876146 197
199 4 151.53187835393152 399.3279895054228 13.252799999999999 1.0657148804109595 198
200 4 150.60525082495278 402.0979284032486 11.84601 1.1858595040878002 199
201 4 149.17398107361942 404.64413429608953 10.43922 0.9101458642781909 200
202 4 147.95090731303583 407.3382525644483 9.176805 1.2778510579707196 201
203 4 146.80489714305807 409.9236117331616 7.46799075 1.1943427138601408 202
204 4 145.3966221727926 412.4897050042234 6.08225475 0.8939935842794268 203
205 4 144.2891437981178 415.3217919589895 5.2369185 1.4044715091807316 204
206 4 143.5626330124866 418.2495869214434 4.2448725 1.1436547586196941 205
207 4 143.4513879905636 421.17676040332793 2.86873125 1.0623961741703514 206
208 4 144.39914585890202 424.09088279325505 2.1843855 1.2801070324376496 207
209 4 146.19522470447447 426.62341611356914 2.3544592499999997 1.0288735122567947 208
210 4 148.4250969874897 428.78181813110314 2.5541917499999998 0.8671829125154141 209
211 4 150.74135506965186 430.84824102436556 2.753916 0.8097456782912591 210
212 4 152.90659337344925 433.3708306555693 3.3631042499999997 0.8097456782912591 211
213 4 185.47155372955717 372.78890475023906 31.3111425 1.0784676616950932 63
214 4 182.08137722346797 373.6670567948044 33.88539 1.0229880912645555 213
215 4 179.52584912208596 374.0616969563748 36.1722075 1.0229880912645555 214
216 4 176.68754736162592 374.16113384747916 37.846462499999994 1.096136354283199 215
217 4 173.66715179433103 374.2935092087618 38.7991725 1.110529844270555 216
218 4 170.5690711558609 374.50294816065036 38.9575725 1.1764813622955204 217
219 4 167.51698007952652 375.06973843994524 39.1474875 0.8894070576772383 218
220 4 164.61901618440385 376.1790812563282 38.93043 0.754440122420154 219
221 4 161.7713922154028 377.39594021121786 38.58822 0.6535924704232527 220
222 4 158.79077140454964 378.23928934389664 38.265975 1.1081992921352966 221
223 4 155.71319962486976 378.6252287774954 38.0038725 0.4925252156929825 222
224 4 152.67602408220102 378.0205281834671 37.670407499999996 0.8058303507040251 223
225 4 149.73517802778963 377.1144095132786 37.0962075 0.5689983997579281 224
226 4 146.70297432967612 376.514059283236 37.517205 0.9148504721885659 225
227 4 143.674499514979 376.0404910893515 38.19387 0.8094473676179462 226
228 4 140.8163103762981 375.2785559112644 39.458842499999996 0.7495428555332643 227
229 4 138.11224841882895 374.55701697018833 41.2505775 1.0272638775820429 228
230 4 135.0887454486871 374.4246416089057 44.1431925 1.0272638775820429 229
231 4 227.12504593260346 363.0962937898417 27.5750475 1.0828926033492372 49
232 4 225.18354063379084 369.71381889283674 28.34172 1.0383510909401787 231
233 4 224.62669404360642 372.76901737201814 28.464727499999995 1.0383510909401787 232
234 4 224.06922597285262 375.82483733176895 28.587735 1.0383510909401787 233
235 4 223.4850342376145 378.87568544696455 28.481475 0.6340282620984701 234
236 4 222.79767672785565 381.9035387810922 28.3119375 0.9050062199692344 235
237 4 222.0618437336834 384.89223883934767 28.878134999999997 0.8759147145155156 236
238 4 221.32601073951116 387.880938897603 29.444249999999997 0.8240210869704286 237
239 4 220.21107459800356 390.76895910361515 29.805435 1.1070246938591262 238
240 4 219.09427401478771 393.60912530578344 30.580934999999997 0.9475652093618998 239
241 4 218.41623871356987 396.3542049808331 32.29132499999999 0.6910863931752897 240
242 4 218.26894781862154 399.3503628059213 33.3678675 0.6910863931752897 241
243 4 218.1210354431038 402.34652063100947 34.44441 0.793326161647652 242
244 4 218.5560718416854 405.3252770001544 35.46642 0.793326161647652 243
245 4 218.99172972083633 408.30403336929936 36.48843 0.7788456643805798 244
246 4 219.06506442802578 411.3847125518262 37.02171 0.9125012756362254 245
247 4 219.37518323215753 414.4703635789084 37.2836475 0.9075107866639254 246
248 4 219.5634918446864 417.54482795574125 36.7422 0.9251359756121729 247
249 4 219.13839913521528 420.5919471875205 36.160575 1.0982245289963903 248
250 4 218.52126892979882 423.6309871718974 35.8918725 0.7176733319343175 249
251 4 216.99118376793052 426.3306987653807 35.680425 0.7176733319343175 250
252 4 215.46109860606222 429.03041035886406 35.468977499999994 0.8970139798467215 251
253 4 214.44435639452013 431.96255568530376 35.255715 0.8656354258976026 252
254 4 213.4282356635475 434.89283657003534 35.512454999999996 0.8656354258976026 253
255 4 212.41211493257484 437.82311745476693 35.769277499999994 0.8676303785253837 254
256 4 211.4873518453043 440.78571532910735 35.971815 0.7888515015479559 255
257 4 211.14678049327188 443.86390858935664 36.302969999999995 0.8482028959258698 256
258 4 210.69682856102466 446.90854189885823 36.8716425 0.8482028959258698 257
259 4 210.24687662877744 449.95317520835977 37.440397499999996 0.7604871283604377 258
260 4 210.21518111973793 453.02080329892925 38.09652 0.607437594456026 259
261 4 209.5943220309051 455.95357010593847 39.184282499999995 0.8068806528663148 260
262 4 208.74848697594865 458.8204599725909 40.311562499999994 0.9044158134283022 261
263 4 208.012032501207 461.6705698638696 41.633047499999996 0.7974155037943188 262
264 4 207.5403287490307 464.6617558444026 42.559934999999996 0.9284981854926391 263
265 4 207.99338808412492 467.73249133781906 42.7530675 0.9284981854926391 264
266 4 208.44706889978855 470.8032268312355 42.9462 0.7993234491423836 265
267 4 208.67453078818977 473.8553179075699 43.655947499999996 0.7993234491423836 266
268 4 208.9026141571604 476.9080304644737 44.3656125 0.8103920180834375 267
269 4 208.53034729608845 479.94147712372603 45.110587499999994 0.711986784724287 268
270 4 207.55648724383514 483.24153894725197 45.804742499999996 0.711986784724287 269
271 4 292.0865454105113 316.02908434673253 30.401745 1.180819296669948 23
272 4 293.0871291272489 319.4652504149575 29.325449999999996 0.9196545169900452 271
273 4 292.9777485470341 322.4806741376971 28.338667499999996 0.9196545169900452 272
274 4 293.57188397138265 325.25309895780055 26.650635 0.839377871840358 273
275 4 295.46429230521244 327.26110267753916 24.7543725 0.8744045167318681 274
276 4 296.909856109642 329.57860372084014 22.785922499999998 1.0805371919912028 275
277 4 298.46915085827226 332.0110786694805 21.268995 0.8914517287505714 276
278 4 296.77996667063695 334.51688832531033 20.310015 1.0057792942978074 277
279 4 295.5861024968153 337.29366350939955 19.3509525 1.0057792942978074 278
280 4 294.3922383229936 340.0698172129193 18.391972499999998 1.13309580374555 279
281 4 293.7583281422033 342.97213147202785 17.1813675 1.1967602732751155 280
282 4 293.70239489095707 345.9421871132011 15.9707625 0.8691467911147251 281
283 4 292.9957714835467 348.9265368074706 15.3061425 0.8691467911147251 282
284 4 292.28914807613637 351.9108865017402 14.641604999999998 0.9560546339399344 283
285 4 291.5868750327119 354.9207168993553 14.212604999999998 1.1893273656650647 284
286 4 291.4395841377636 357.96099984487097 13.3848825 1.1271730939191467 285
287 4 293.50787147273417 360.1877647250392 12.52383 1.1271730939191467 286
288 4 295.5755373271354 362.41452960520746 11.662859999999998 0.9514991813662159 287
289 4 297.49777672829657 364.84886899555596 11.413627499999999 0.9768555885978272 288
290 4 299.43120277970695 367.130945646401 10.296742499999999 1.1115739316271505 289
291 4 301.2316319892652 369.25578771318726 8.466562499999998 1.4354958192052916 290
292 4 301.8071229965317 371.943691175852 6.54272025 1.1197836899489542 291
293 4 301.2515193674861 374.619786507698 4.57997925 0.9607157382104511 292
294 4 300.1664142933098 377.0702843928511 2.493084 1.0014600043404618 293
295 4 298.50333228958937 379.58230885437484 1.482327 0.7290712855771545 294
296 4 296.79861108771905 383.4777490633881 0.261334425 0.7290712855771545 295
297 4 331.5741778291907 289.29112580934003 35.5973475 1.3370035785664247 8
298 4 332.58284079333055 286.8232264682437 36.3342375 0.8153390034158794 297
299 4 328.99192606332446 281.7525665024909 36.1557075 0.8153390034158794 298
300 4 327.60664587412685 278.9720624349852 36.0664425 0.7292701593593633 299
301 4 326.44261276763643 276.22636127936613 34.907729999999994 0.8832979036800143 300
302 4 324.63969763580053 273.89456618296896 33.602084999999995 1.2442600331945286 301
303 4 322.4645156428927 271.8828335798139 32.357985 0.9755566942077766 302
304 4 320.73307077653806 269.48081117907424 31.106129999999997 0.9574591800267833 303
305 4 319.2371670459869 266.8364113562677 30.241777499999998 0.9322208541033584 304
306 4 317.7406418348663 264.1920115334612 29.377507499999997 1.045616198796491 305
307 4 316.01354733249747 261.7750735990559 28.165499999999998 1.045616198796491 306
308 4 314.2870743106981 259.35875714521995 26.953574999999997 1.2186798929579326 307
309 4 313.04908501644877 256.6783114493881 25.665419999999997 1.0330125728490136 308
310 4 311.9577651365785 253.8443600529139 24.7924875 1.0301102585899051 309
311 4 310.51903761841226 251.17820841017829 23.876655 0.8291358720566091 310
312 4 309.4631421309979 248.322505193775 23.050087499999997 1.1994388545292392 311
313 4 307.70435211958954 245.86827842520557 22.075515 1.0651990515383556 312
314 4 305.1569032656098 244.22943416369188 21.1558875 1.0651990515383556 313
315 4 302.60945441162994 242.59058990217818 20.2363425 0.77220203709367 314
316 4 300.1247750951598 241.00892185304946 18.9194775 1.0386121127793277 315
317 4 297.6599831569105 239.3601339024253 17.6880825 1.1222633974208691 316
318 4 295.8185362297717 236.991049971864 16.613519999999998 0.8957088706509768 317
319 4 294.26359184512734 234.46162405439685 15.397387499999999 1.1818198803866857 318
320 4 291.8920219922884 232.5816453319551 14.462744999999998 0.8137728723809857 319
321 4 289.1972822433603 231.10065713506958 13.867012499999998 1.2442911072229985 320
322 4 286.5528824205538 229.47859284892974 13.6274325 0.9988746451717486 321
323 4 284.2652124445841 227.37861000491955 13.469362499999999 1.0926560630945465 322
324 4 282.0900304516762 225.1711110224028 13.1776425 1.1707078078057735 323
325 4 280.06089639257794 222.82377891177052 12.9558825 1.209115306994832 324
326 4 278.1554369667907 220.37141658490933 13.1104875 1.1831933524450646 325
327 4 276.22822572107435 217.9339697917137 13.131689999999999 0.8300929521334884 326
328 4 274.07044518410976 215.6978827030045 13.141012499999999 0.8816199061426281 327
329 4 272.3837469187521 213.0882857920845 13.096379999999998 0.8811413661041884 328
330 4 271.0879599315484 210.43891412472271 13.230607499999998 1.1079569147132295 329
331 4 271.9226083362556 204.40682371810462 11.58201 1.1079569147132295 330
332 4 271.7473508156842 201.39264295650375 10.605375 1.076441635038842 331
333 4 270.3011655306852 198.73208463889276 9.680797499999999 1.1820001097518122 332
334 4 267.9047364550701 196.82227484911968 8.99613 0.7059459935896972 333
335 4 265.17767971653313 195.34625849678937 8.7323775 0.9625304614731056 334
336 4 262.43260004148345 193.92431095399704 8.316495 1.0751178814260152 335
337 4 259.9970176899961 192.0256878144732 7.857258749999999 0.8168056975596686 336
338 4 257.55646349395346 190.12271431096352 7.48647075 0.8168056975596686 337
339 4 255.1159092979109 188.2197408074539 7.115682749999999 0.7648623515690295 338
340 4 250.66797286269903 184.82956430136466 7.0196197499999995 0.7648623515690295 339
341 4 337.4204455455576 287.29493022042 35.989552499999995 1.8935021396319656 7
342 4 335.6069652440418 289.5353676731151 36.75738 1.2862286160462617 341
343 4 335.28752423136916 292.30592805151025 38.57667 1.2862286160462617 342
344 4 334.5361542229618 295.30830068229244 38.94569249999999 0.8530504443672072 343
345 4 333.7847842145545 298.3106733130747 39.314715 1.015896997967676 344
346 4 333.257147211132 299.32803700518616 43.1489025 0.9331095713176036 345
347 4 332.8351619045079 299.9029065318832 46.4819025 0.9331095713176036 346
348 4 333.7350657690023 299.5536344518792 42.9 1.0363934271465618 347
349 4 333.4243254843012 304.5254790070971 41.9374725 1.1557736297230379 348
350 4 335.91024776191017 308.5651027082116 42.3499725 1.682416264234495 349
351 4 339.1730207512719 311.0510249858206 42.9 1.634860571063836 350
352 4 341.6838022516569 311.70482254483176 43.106249999999996 1.3194716117035876 351
353 3 349.2944533045567 273.47506679862244 36.342735 1.2991616266955224 87
354 3 349.27705184861355 269.2141960148007 35.580187499999994 1.0662742129234213 353
355 3 350.024071493035 266.3591142789668 34.287825 1.0662742129234213 354
356 3 349.9942404257037 263.3977593657651 33.0388575 0.8737457473283018 355
357 3 350.47464490585156 260.4755577284358 31.789065 1.146407917542146 356
358 3 351.4627990112012 257.6509285405026 30.678202499999998 0.9942508297353959 357
359 3 353.0643544385507 255.0655693717893 29.8314225 0.8437468802432556 358
360 3 355.0630359497483 252.68840619382573 29.685892499999998 0.9834246382164089 359
361 3 357.2257883312681 250.46474871650452 29.44062 0.7440116784655844 360
362 3 359.8241985919389 248.761270475773 29.419665000000002 0.7886091241258891 361
363 3 362.78555350514057 247.82532073825323 29.570392499999997 0.7964584237174394 362
364 3 365.8419949454608 247.27406747319344 29.691089999999996 0.6449290312857855 363
365 3 368.78656988328856 246.2989644598013 29.934629999999995 0.6449290312857855 364
366 3 371.7317663016858 245.32386144640918 30.1782525 0.9697582804952537 365
367 3 374.6384309247801 244.24745710020454 29.892224999999996 0.694777987757539 366
368 3 376.97333342402425 242.2413178221741 30.4575975 1.3006593948677816 367
369 3 378.7625759833333 239.70816302129057 30.704684999999994 0.8082106212848357 368
370 3 379.718413099074 236.75302291378293 30.570127499999995 0.9549919021662565 369
371 3 380.1149177023526 233.67234373125603 30.45372 1.0696239931924993 370
372 3 380.2665589612867 230.56866976766125 30.525824999999998 0.9108978557671675 371
373 3 380.41882170079026 227.46623876520528 30.431527499999998 0.9607592418503093 372
374 3 380.59097181851473 224.3662936850269 30.600157499999995 1.0465981380961464 373
375 3 381.67856281496864 221.47827347901472 31.08765 1.4482050968495672 374
376 3 383.47029129655533 219.02653263272288 31.9645425 0.8189000870785542 375
377 3 385.75361090853914 217.01293558785963 32.787645 0.8468169942561027 376
378 3 388.2693642534794 215.30448550257285 33.6381375 0.7187671377364654 377
379 3 390.6657933290944 213.3374995004148 33.90981 0.817452037351847 378
380 3 392.63775117580775 210.94355634707733 34.1714175 0.9666384480368544 379
381 3 394.18026594906405 208.3470105281148 33.20097 1.0780450549078997 380
382 3 395.4076900736335 205.58763679996886 32.230605 0.8785125032956169 381
383 3 396.75630290923635 202.7965675627834 31.9447425 1.4114383063637308 382
384 3 399.5672595246427 201.48710800305287 31.6871775 0.8870827203476738 383
385 3 402.3949961154228 200.41505402083402 30.735292499999996 0.8938941473883224 384
386 3 406.1947283167481 198.9744620609596 28.249484999999996 0.8938941473883224 385
387 3 356.11955291773216 274.6558798804867 20.4359925 1.9026938372534246 103
388 3 358.6974543196127 273.5216778413276 20.669302499999997 1.0478162400121749 387
389 3 361.09636931750526 271.54661259176726 20.5980225 1.0478162400121749 388
390 3 363.94772216992277 270.4776660123954 19.776735000000002 0.8415157649991016 389
391 3 366.73506252369185 269.45781639800634 18.5541675 0.8613782839971972 390
392 3 369.2327929321194 267.70772711456965 17.7648075 0.9568625586801571 391
393 3 371.5198414275196 265.92842824437105 16.275434999999998 1.0923515376155393 392
394 3 373.44456675095836 263.7476529263386 14.82327 0.9832071200171181 393
395 3 375.7825766530496 261.77320915734765 14.108572499999998 0.7800451218795261 394
396 3 378.51087635272546 260.32143054722405 13.6828725 0.8304782700865179 395
397 3 381.26092787233034 258.87462378165566 13.7166975 0.8828131488358805 396
398 3 383.8133485708653 257.1027826782898 13.779150000000001 0.8828131488358805 397
399 3 386.36576926940035 255.33156305549346 13.84152 0.8195464268707325 398
400 3 390.67449405706606 251.9817827864154 15.469079999999998 0.8195464268707325 399
401 3 359.1119818594039 305.2687697681022 42.87195 0.8354501146417358 140
402 3 358.4544554169764 307.2077891446371 42.9311025 0.823008073642303 401
403 3 361.85146820932897 312.4114459522421 43.0368675 0.823008073642303 402
404 3 363.58602047853066 314.8240335226616 41.831129999999995 0.894913375522142 403
405 3 365.3211942283017 317.23724257365046 40.6253925 0.7532406649212077 404
406 3 367.36710826277385 319.5684161894783 40.871737499999995 0.7735879387634369 405
407 3 369.8356290844396 321.4477734313507 41.095147499999996 0.7660120906224237 406
408 3 372.61799759365346 322.8318106594094 41.096714999999996 0.5359710578581849 407
409 3 375.52776961959466 323.72549971820985 40.2650325 0.7576158881297994 408
410 3 378.5456792646119 324.4234223976486 39.944024999999996 0.7576158881297994 409
411 3 381.56421039019864 325.1207235965179 39.6230175 0.6891225145759786 410
412 3 384.45782392133543 326.2232301266375 39.964484999999996 0.6891225145759786 411
413 3 387.3520589330417 327.32573665675704 40.3059525 0.7177851984368099 412
414 3 390.1170259863122 328.7240679379121 40.62102 0.6510692593114795 413
415 3 392.9702432804379 329.9533565041897 40.6796775 0.6510692593114795 414
416 3 395.824082055133 331.18264507046734 40.738335 0.6765561774626653 415
417 3 398.45418782484325 332.80595231774595 41.16189 0.8372524082930024 416
418 3 401.24152817861227 334.15332219221 41.518454999999996 0.8372524082930024 417
419 3 404.02886853238135 335.5000705861047 41.87501999999999 0.6092007348314201 418
420 3 407.0200545129143 336.3340975102425 41.727757499999996 0.82830308809361 419
421 3 409.82541780319605 337.6491503950976 41.41269 0.8037359611851396 420
422 3 410.7793904772285 340.60056161918885 41.66646 0.8771017424030739 421
423 3 411.14171364918997 343.6837267239934 41.8396275 0.6286897440073049 422
424 3 411.5040368211515 346.7675133093673 42.002894999999995 0.6286897440073049 423
425 3 411.8657385125436 349.8512998947412 42.1661625 0.706741488718532 424
426 3 411.62895441560136 352.94938053321135 42.22812 1.4264222028920188 425
427 3 413.06519601148995 355.70502537794084 42.17928 0.902396001577745 426
428 3 414.8507096873825 358.23320833426914 42.54492 0.9852642207018395 427
429 3 417.091768620647 360.36923705130465 42.90206249999999 0.81555652161517 428
430 3 419.20355959547584 362.6015952565975 43.5114075 0.6998803432323314 429
431 3 421.7429292020534 366.072564236709 44.3826075 0.6998803432323314 430
432 3 368.33288906762493 289.52480250343524 27.5727375 1.5878704252113325 146
433 3 368.9096230360302 291.86467684723465 26.04393 0.8656478555089905 432
434 3 371.49498220474356 293.4426160129469 25.120095 0.8656478555089905 433
435 3 374.07971989288745 295.0199336980898 24.1963425 0.8656478555089905 434
436 3 375.99139412436875 297.40952648744144 23.47983 0.9946112884656492 435
437 3 377.3064470092239 300.19624536064106 22.9481175 1.1928449456878814 436
438 3 378.3648284189159 303.1128536728458 23.1799425 0.9594106290147063 437
439 3 379.42134538689965 306.0263545822035 22.885252499999996 0.9322208541033584 438
440 3 380.3908550751672 308.9790087674335 22.917592499999998 0.9494855843213525 439
441 3 381.8295825933333 311.73154620931604 22.79673 0.8897799460188796 440
442 3 383.0998888771916 314.557418358388 23.1089925 0.8477305706931241 441
443 3 384.0203016004763 317.5249880772837 23.056935 1.1766988804948113 442
444 3 384.3372566908714 320.58950876500614 22.5173025 0.9632451641279182 443
445 3 383.80464784289376 323.62544134653604 21.9922725 1.0183891350509788 444
446 3 382.68722577910853 326.50103194116025 21.501479999999997 1.0183891350509788 445
447 3 382.16331765910235 329.5375860032596 20.965889999999998 1.1341212466850639 446
448 3 382.18382651789267 332.64498885027075 20.9719125 0.8984123111278767 447
449 3 382.0657452097063 335.7436909693103 20.708325 0.8984123111278767 448
450 3 381.94766390151983 338.84239308834987 20.4447375 0.9462290261376849 449
451 3 382.3267670488552 341.76770212852625 19.1475075 0.9626920464211501 450
452 3 383.11791181370427 344.7346503668525 18.513495 0.7553972024970333 451
453 3 384.5305371479555 347.44554861058515 17.7705825 0.9082254893187379 452
454 3 385.5050186807782 350.3478628696936 17.0683425 1.2781680130611146 453
455 3 385.6305577557975 353.44532202759433 16.778354999999998 0.837159186207592 454
456 3 385.3527559412747 356.51978640442724 16.307115 0.837159186207592 455
457 3 385.0743326461824 359.5942507812601 15.8359575 0.9569557807655675 456
458 3 384.25273533343267 362.569899747558 15.364717499999998 1.102245508280423 457
459 3 383.2714175143466 365.50204507399775 14.957167499999999 0.8047365449018771 458
460 3 381.97563052714287 368.3142446505429 14.6106675 1.223552300622046 459
461 3 381.01855045026343 371.2277455599006 13.9443975 1.2714373784944886 460
462 3 380.64006878349744 374.28605144192903 13.412519999999999 1.0172642552203608 461
463 3 380.16152874505775 377.658826492075 14.35896 1.0172642552203608 462
464 3 359.18531656659343 285.0165824529914 30.3343425 1.3638763983873776 143
465 3 355.51298788199557 288.2526317778688 30.002032500000002 0.9987627786692561 464
466 3 353.33221256396314 290.32216207397835 28.958489999999998 0.9987627786692561 465
467 3 351.15205872650006 292.39169237008775 27.9149475 0.9987627786692561 466
468 3 349.1515127735943 294.58303285780005 26.688914999999998 0.9888253043645143 467
469 3 346.85452058908356 296.3691680142621 25.240792499999998 1.0127150174523365 468
470 3 344.51837512870054 298.33242513300377 24.463559999999998 1.5000738651718781 469
471 3 343.35061313879373 301.0986351474131 23.402279999999998 1.256354045075096 470
472 3 343.30773097950504 304.0624759828924 22.1637075 1.4485282667456563 471
473 3 342.92862783216964 306.56704267758346 19.774919999999998 1.4665574180640155 472
474 3 342.2176540607735 308.59866265895937 16.799145 1.8179984652552874 473
475 3 343.5202773342406 309.12505670124307 11.97702 1.6345436159734406 474
476 3 347.9551626774949 309.5209398239523 6.62662275 1.8233929165976988 475
477 3 350.5821610443582 309.8758052290809 -0.376395525 1.8233929165976988 476
478 4 225.18354063379084 369.71381889283674 28.34172 1.0383510909401787 232
479 4 222.6460354689215 372.0344273389847 27.01248 0.8658032256513412 478
480 4 220.08367108127607 373.6434405331671 26.07264 0.8658032256513412 479
481 4 217.32429735313013 374.9274193895521 25.239555 0.8426655040524959 480
482 4 214.58294656149684 376.2026975179655 24.286185 0.9322208541033584 481
483 4 211.84159576986357 377.4773541658095 23.332815 0.9322208541033584 482
484 4 209.10086645879971 378.7526322942229 22.379444999999997 0.9322208541033584 483
485 4 206.35951566716645 380.0279104226363 21.426074999999997 1.0388234161729244 484
486 4 203.92766219909547 381.7699204586708 20.3079525 1.1451276675691775 485
487 4 202.2645801953751 383.95628910182785 18.3797625 2.342167607100524 486
488 4 203.03335165972564 386.7852686537468 17.011995 1.1079631295189236 487
489 4 205.0786442136284 388.95547880209944 15.8542725 0.9815166928683441 488
490 4 207.2929794824086 391.0013928365716 14.855444999999998 1.3549457226050674 489
491 4 210.03246583233366 392.14802448711873 13.641787499999998 1.3625588595802447 490
492 4 212.3269720945667 393.2903057736801 11.3086875 1.4323946311639741 491
493 4 213.80485288860524 395.2436192033113 8.77041 1.146650294964213 492
494 4 214.37972241530233 397.9371159911006 6.86064225 1.2575721469911245 493
495 4 215.14973684079172 400.72010598088383 5.3377665 1.3209010170132127 494
496 4 216.43309421660734 403.3775568956478 4.0448265 0.9167957063707948 495
497 4 218.17323981093358 405.83675550877246 3.0323287499999996 0.9128555195607846 496
498 4 219.95751052568744 408.3494014508657 2.50460925 0.8943167541755158 497
499 4 221.5957333066317 410.9875864679782 2.36081175 1.0258779759122758 498
500 4 223.45520317028323 413.4517569256581 1.8900915 1.0258779759122758 499
501 4 225.31467303393472 415.915927383338 1.4193795 1.2644146480602432 500
502 4 226.9696757902529 418.5354679833684 1.1050545 1.2333406195901313 501
503 4 227.59426376250215 421.5701576037595 0.7907311499999999 1.0359459611365922 502
504 4 228.2238235793066 426.50160592196636 0.87101025 1.0359459611365922 503
505 4 231.19077181763288 431.92899573455605 0.0 1.242961138804478 504
506 4 232.43373295643735 436.5901000050729 0.0 1.242961138804478 505
507 4 233.0552135258396 440.3189834214863 0.0 1.242961138804478 506
508 4 232.43373295643735 444.35860712260086 0.0 1.242961138804478 507
509 4 232.43373295643735 446.93340112163435 0.0 1.242961138804478 508
510 4 234.29817466464408 450.57341281662326 0.0 1.242961138804478 509
511 4 237.73123333002206 454.344556911756 0.0 1.242961138804478 510
512 4 311.9577651365785 253.8443600529139 24.7924875 1.0301102585899051 310
513 4 313.5456479914012 251.29256083494832 24.662384999999997 1.1304607261312847 512
514 4 315.86936384039615 247.39339174251867 23.313757499999998 0.7788208051578037 513
515 4 318.00290663515403 245.16911278462806 22.784932499999996 1.004567407187473 514
516 4 319.67406788627665 242.5731884462349 22.31592 0.907647512389194 515
517 4 321.34460765682985 239.97726410784173 21.846825 0.907647512389194 516
518 4 322.542200714068 237.11658904688326 22.102574999999998 0.852982081504573 517
519 4 323.8417165846881 234.33049165425302 21.49851 0.9544636436822646 518
520 4 325.92864833674076 232.03225650860352 21.3258375 0.872179616293408 519
521 4 328.0168230499323 229.73153544067642 21.410565 0.9075791495265597 520
522 4 329.71719388781685 227.13126073829747 21.4449675 0.9844376515445346 521
523 4 331.5331601116102 224.6900850616855 20.6074275 0.9264224403908355 522
524 4 333.38579368899826 222.1998124200907 20.404889999999998 0.9124329127735911 523
525 4 335.40560553955555 219.90903504127402 19.64325 1.0015967300657302 524
526 4 336.6031985967937 217.09497102302072 18.91164 1.0015967300657302 525
527 4 337.8007916540318 214.28090700476736 18.1801125 1.074794711529926 526
528 4 339.4812751136954 211.7682610626741 17.2250925 0.7777332141613499 527
529 4 341.0393269011869 209.23448478122117 16.030905 1.1454756966880426 528
530 4 341.9584966633327 206.35516530318063 15.075225 1.1454756966880426 529
531 4 342.87766642547865 203.47522434457065 14.119627499999998 1.1454756966880426 530
532 4 343.8714138559528 200.73698095578436 12.683302499999998 1.235994341621479 531
533 4 344.2722688232173 197.77127567859688 11.574584999999999 0.8449152637137319 532
534 4 344.3431176081291 194.79873411514598 10.37421 1.1179316778521355 533
535 4 345.3803686784615 192.06670553205376 8.9722875 0.9960966270265206 534
536 4 348.22239932233794 190.85108953830297 8.5517025 0.9721758399102284 535
537 4 351.0781025387412 189.62925873885817 8.65062 1.0040764375376454 536
538 4 354.08793293635625 188.89964055037996 8.3094825 0.9850964209481009 537
539 4 358.8975710629602 187.93385974552885 7.2354315 0.9850964209481009 538
540 3 351.4627990112012 257.6509285405026 30.678202499999998 0.9942508297353959 358
541 3 352.54852556594693 253.77040386515503 29.529967499999998 1.040650569046967 540
542 3 352.519315979185 250.77673196234443 28.424632499999994 1.040650569046967 541
543 3 351.81082813006645 247.85390884444573 27.387937499999996 0.977613794892498 542
544 3 351.15765205162467 244.9000116980769 26.443724999999997 0.8120202971752714 543
545 3 350.4945322840725 241.90261091184988 25.80633 1.1829199009945275 544
546 3 349.2180111945203 239.38934348918724 24.0702825 1.4972896322209561 545
547 3 348.9743908113146 236.6305912416107 22.1993475 1.3702962926693025 546
548 3 350.22916008093773 233.8538160575215 21.392662499999997 1.5836816461735612 547
549 3 351.73003565604415 231.2255747295194 20.45868 1.4729773123459404 548
550 3 353.7529549094485 228.87575669660953 20.1855225 1.0213163085328634 549
551 3 355.9623183336734 226.70430358711812 19.863359999999997 1.0213163085328634 550
552 3 358.17230323846775 224.53285047762668 19.5411975 0.9704481239272901 551
553 3 360.5444945718761 222.60315330963277 18.809422499999997 1.1538035363180328 552
554 3 363.06832716421854 220.9295061362325 17.882865 1.1521317535863407 553
555 3 365.56543609207677 219.32111442261953 16.671104999999997 1.410903833074045 554
556 3 367.36337937935747 217.12915245433786 14.983484999999998 1.11749042664786 555
557 3 369.0438628390211 214.8452113617846 13.295947499999999 1.1731999448890766 556
558 3 370.4229282225247 212.45375413072477 11.402489999999998 1.337625059135827 557
559 3 372.03194141670707 210.07472651105303 9.82575 1.5309552346654753 558
560 3 374.1629982891874 208.50424511217355 7.666493999999999 1.302704065941115 559
561 3 376.72225527398575 207.97909403102867 5.43284775 1.183566240786706 560
562 3 379.33060922376694 207.58321090831944 3.2536514999999997 1.0226214177286082 561
563 3 383.34910258552185 207.05246650204995 1.1566252499999998 1.0226214177286082 562
564 3 373.44456675095836 263.7476529263386 14.82327 0.9832071200171181 394
565 3 374.23136115182155 259.8895015514895 13.652924999999998 1.3516145867530713 564
566 3 374.1530546000769 256.8448682419879 12.834195 1.3516145867530713 565
567 3 375.0827895319026 254.05877084935767 11.4873 1.1928822345220453 566
568 3 375.500424474541 251.17012916277608 10.071847499999999 1.203590344732846 567
569 3 375.56195105091183 248.5748263049523 7.804714499999999 1.2903490322213986 568
570 3 377.04045332551976 246.27907708158045 5.83556325 1.2039010850175471 569
571 3 379.2752974530902 244.55198257921163 4.11495975 1.2991429822784402 570
572 3 382.1173280969666 243.44885456852265 3.3159967499999996 1.0545282301617191 571
573 3 384.9494150517327 242.3780435474426 2.3879707499999996 1.0545282301617191 572
574 3 387.7243257941136 241.3289843462916 1.4785072499999998 1.0545282301617191 573
575 3 374.07971989288745 295.0199336980898 24.1963425 0.8656478555089905 435
576 3 379.5338333699615 298.9197242710889 21.51336 1.0946012972767754 575
577 3 381.9955179053638 300.619473628404 20.3958975 1.0476670846755183 576
578 3 384.40126918951984 302.396286576325 19.278434999999998 1.1149237118962285 577
579 3 386.6995043351693 304.3651370201913 18.34107 1.0499168443367546 578
580 3 389.34203971626766 305.83866745024403 17.401065 1.2591507076374062 579
581 3 392.00135507273984 307.2842312546736 16.468815 1.2698463882368187 580
582 3 393.878847872904 309.6029752591134 15.315382499999998 1.0001797543674933 581
583 3 395.7339673725697 311.89437411849946 14.0123775 1.0001797543674933 582
584 3 397.5890868722354 314.18577297788545 12.709372499999999 0.9437182446372998 583
585 3 399.660481610053 316.41813118317833 11.8866825 1.1064653613466642 584
586 3 402.03640182687775 318.3559075985745 11.2133175 1.1751700382940817 585
587 3 404.74419266776334 319.7927706750325 10.53987 1.1236244398678599 586
588 3 407.40475098537433 321.3166410312068 9.866505 1.1420202647221662 587
589 3 409.93293394170263 323.0045822577033 9.011805 1.0755529178245966 588
590 3 412.05653304735006 325.15117614441857 8.03798325 1.0283514685784967 589
591 3 413.4194399360492 327.8291359179728 6.98657025 1.160260719434122 590
592 3 413.69164842544734 330.8302655876163 5.98234725 1.3955284037870337 591
593 3 413.17146918885766 333.79348494252616 4.9496122499999995 1.7997517957376379 592
594 3 413.48655983754463 336.69082735707934 3.517635 0.8048173373758994 593
595 3 414.64872850232683 339.48438251654244 2.57664825 0.8391603536410672 594
596 3 416.0607323560087 342.2101962939406 1.9385437499999998 0.9074486386069852 595
597 3 417.9593554955326 344.6513719705527 1.5435667499999999 0.8168119123653627 596
598 3 419.7802935638811 347.12921500075936 0.9450869999999999 1.0089177711732888 597
599 3 421.5937738653968 349.6493187096854 0.781343475 1.3401358406362118 598
600 3 422.96911036548397 352.84497179755175 0.6571389 1.3401358406362118 599
601 3 351.73003565604415 231.2255747295194 20.45868 1.4729773123459404 549
602 3 351.90156429319916 226.68503768946667 17.18013 1.183299004141863 601
603 3 351.65980835170166 224.1487754857361 14.818484999999999 1.183299004141863 602
604 3 352.0811721777564 221.3110952058455 13.234567499999997 1.1317596205213352 603
605 3 353.7653845208365 218.8668121263865 12.013155 1.1577996563792892 604
606 3 355.8585310785832 216.82959881988594 10.60554 1.2159578080639506 605
607 3 358.3115148860138 215.24171596506324 9.2014725 1.2618479333086121 606
608 3 360.1212663041132 211.44260524430734 6.733336499999999 1.7126326495188318 607
609 3 361.71909284804633 207.4545644304532 2.809125 1.9404177078161406 608
