# Supplementary material for: Cross-Regional Gradient of Dendritic Morphology in Isochronically-Sourced Mouse Supragranular Pyramidal Neurons
Source: Front Neuroanat. 2018 Dec 4;12:103. doi: 10.3389/fnana.2018.00103 (PMC6288488; doi:10.3389/fnana.2018.00103)
Supplement: Supplementary file 3 [file Data_Sheet_1.ZIP › SWC reconstructions/X043.S2.Z3.C03.20x-exported-000.swc]

# Exported from "Simple Neurite Tracer" version 3.1.6-SNAPSHOT-b9f15e3b69824d8d9ebdf26f302be1ac12e484dc on 2018-06-22T11:10:38.620
# https://imagej.net/Simple_Neurite_Tracer
#
# All positions and radii in microns
# Voxel separation (x,y,z): 0.621480569402239, 0.621480569402239, 0.825
#
1 1 305.97725761722074 303.23714978672626 45.01233 1.294649677761662 -1
2 1 314.7960668970385 302.4298465270727 27.494774999999997 1.242961138804478 1
3 1 305.97725761722074 303.23714978672626 45.01233 1.294649677761662 1
4 1 293.96030932725904 303.90399843769484 31.7625 1.242961138804478 3
5 4 305.97725761722074 303.23714978672626 45.01233 1.294649677761662 1
6 4 295.80362069610607 305.9747716949431 35.8133325 2.4653450559560475 5
7 4 287.1488822866105 308.40103183788943 36.3413325 1.6964741547143738 6
8 4 282.7997612619336 310.0243390851681 36.23036999999999 1.8996112936291896 7
9 4 279.90055440567215 311.1144160038996 35.89707 1.2003586457719544 8
10 4 277.19027764250905 312.6041049287568 36.291585 1.1449225789812747 9
11 4 274.4333898366407 314.0347531995207 36.437197499999996 1.5051389318125066 10
12 4 271.694524967285 315.4977184598936 36.591719999999995 1.289603255538116 11
13 4 269.26205001864463 317.3789401434742 36.002422499999994 1.0432670022441504 12
14 4 267.21924338701945 319.69209082278934 35.516414999999995 1.2466838074151974 13
15 4 264.9197652802312 321.75229891035775 35.048145 1.2466838074151974 14
16 4 261.6339975098016 325.00326376890087 34.3834425 1.555802027830177 15
17 4 258.4035415100487 328.26976564167904 33.443189999999994 1.928298836712797 16
18 4 255.4571021305127 331.0714000485444 30.587864999999997 1.7525068428516797 17
19 4 253.08988264165959 333.5579438067227 26.408992499999997 1.8488239014976386 18
20 4 251.30809784918335 336.9450129099649 22.87758 2.3248531584369774 19
21 4 248.64194620644776 341.1580296899426 17.971552499999998 2.226814598613774 20
22 4 246.49597380030184 345.06838543262154 12.25719 2.521800350880547 21
23 4 246.20512089382157 348.8426369306013 5.823938999999999 2.2970543325676154 22
24 4 246.05969444058147 350.52187742912616 2.86226325 2.336077097520382 23
25 3 305.97725761722074 303.23714978672626 45.01233 1.294649677761662 1
26 3 309.2052276946959 311.0224368796281 37.4240625 1.241910836642188 25
27 3 312.01307690725525 314.28583134955926 38.2586325 1.241910836642188 26
28 3 314.3044757666413 316.2372803374823 39.2831175 1.1204983926037668 27
29 3 316.63689234360794 318.08556355088456 40.47087 1.0529185954869673 28
30 3 318.9693089205745 319.93322528371743 41.6586225 1.0529185954869673 29
31 3 321.216582659533 322.0798191704327 41.6233125 0.9716910850660946 30
32 3 323.3631765462484 324.31528477857256 41.3259825 1.15970138692166 31
33 3 325.2083523568036 326.64832283610855 40.1317125 1.4476457643371052 32
34 3 326.87019139938513 329.2318175631137 39.511312499999995 0.9688695632810085 33
35 3 327.8080055786131 332.1826073066355 39.162254999999995 1.0689776534003212 34
36 3 328.7458197578411 335.1333970501573 38.8131975 1.0689776534003212 35
37 3 330.71715612398503 337.5335550091888 38.69217 0.9850839913367128 36
38 3 332.7699064447206 339.8659715861554 38.634007499999996 1.0473252703623472 37
39 3 334.38078408061125 342.50291364212904 39.071257499999994 0.7896532114824848 38
40 3 336.2073154740844 344.9788922306276 39.6471075 1.321025313127093 39
41 3 338.142605967203 347.37905018965904 40.1637225 1.321025313127093 40
42 3 340.0772749797522 349.77858666812114 40.68042 1.321025313127093 41
43 3 342.01256547287073 352.1787446271526 41.197035 0.9360553892165703 42
44 3 344.0050321783743 354.5465855965751 40.8204225 0.9176906383907341 43
45 3 345.56619136871274 357.19844318621443 40.2486975 0.8634913179331648 44
46 3 347.97069969173 359.1293833153472 39.74256 0.8634913179331648 45
47 3 350.3758294953166 361.0597019639105 39.236504999999994 1.027052574188446 46
48 3 352.8480792003988 362.93470884179715 39.008475 0.8134869913190607 47
49 3 355.6260973456268 364.3224749532723 38.8683075 0.968987644589195 48
50 3 358.0915107644455 366.2105329231163 38.7179925 0.968987644589195 49
51 3 360.55692418326413 368.0985908929603 38.567677499999995 0.8342568719484835 50
52 3 363.02420204379104 369.9872703433737 38.6417625 0.8342568719484835 51
53 3 365.23542990972425 372.1649382585592 38.842237499999996 0.9837975265580502 52
54 3 367.36213641821865 374.3283121206484 39.7348875 0.6146442831388144 53
55 3 369.0103028882734 376.92672238131917 40.3137075 0.7904176325828496 54
56 3 370.1532056554041 379.781804117153 40.903417499999996 1.1754932081901708 55
57 3 368.97487849581745 382.65242286722196 40.681327499999995 1.2261625190135352 56
58 3 367.1657485582876 385.17687694013387 40.5684675 0.844672886291665 57
59 3 364.97689399285287 387.3812685198036 40.447934999999994 0.8485447102390409 58
60 3 305.97725761722074 303.23714978672626 45.01233 1.294649677761662 1
61 3 312.3026868525967 305.51736199586304 25.39713 2.3331437092328033 60
62 3 314.06644870856024 309.8801555930668 19.4671125 2.6143077336360703 61
63 3 315.6947278003941 313.4636125562401 13.205692500000001 1.6619571238897732 62
64 3 318.38138830191997 316.375870504459 10.019955 1.4992659404316553 63
65 3 320.7467433490649 317.8692883127326 8.223237 1.3812716395249462 64
66 3 323.2885988779201 319.47457262349855 7.17808575 1.4616850103999017 65
67 3 325.4637808708279 322.94554160361 4.51506 2.0525265877306103 66
68 3 325.95537200122504 327.1598013447266 2.47462875 1.954158643205624 67
69 3 305.97725761722074 303.23714978672626 45.01233 1.294649677761662 1
70 3 316.71830629819965 294.9335478989429 50.29967249999999 1.4347189684935386 69
71 3 315.65308860224417 294.8701568808639 44.701139999999995 1.4347189684935386 70
72 3 314.89177490472645 294.82478879929755 40.7022 1.4347189684935386 71
73 3 314.18142261389966 294.7067074911111 36.6894825 1.4982467122978356 72
74 3 313.6345197128257 294.50783370890235 32.637412499999996 1.0716562346544447 73
75 3 311.1144160038996 293.64086831458627 30.517162499999998 1.1274403305639897 74
76 3 308.87584299291274 291.4743870496501 29.837527499999997 1.242961138804478 75
77 3 308.87584299291274 288.9884647720411 29.7687225 1.242961138804478 76
78 3 308.87584299291274 285.88106192502994 29.7 1.242961138804478 77
79 3 308.39668147390364 282.4361951288333 29.7 1.242961138804478 78
80 3 310.7402847011195 279.66625623100754 26.193749999999998 1.242961138804478 79
81 3 313.22620697872844 276.55885338399634 24.75 1.242961138804478 80
82 3 315.7121292563374 275.31589224519183 23.1687225 1.242961138804478 81
83 3 318.8195321033486 274.0729311063874 21.7249725 1.242961138804478 82
84 3 320.6839738115553 271.58700882877844 20.4874725 1.242961138804478 83
85 3 322.548415519762 269.7225671205717 19.18125 1.1216108428229967 84
86 3 326.27729893617544 267.858125412365 18.0124725 1.0002605468415156 85
87 3 329.38470178318664 265.9936837041583 17.1874725 0.8789040360543403 86
88 3 330.62766292199115 263.50776142654934 16.5 0.8789040360543403 87
89 3 333.1135851996001 260.40035857953814 16.3624725 0.8789040360543403 88
90 3 334.6262689055251 259.2040084834388 16.29375 0.8789040360543403 89
91 3 336.8424686160135 257.9144363019292 16.3624725 1.0002605468415156 90
92 3 339.32839089362244 256.04999459372243 15.812527499999998 1.170515148829259 91
93 3 343.368014594737 252.63185146201013 15.056249999999999 1.3652187964172864 92
94 3 346.78615772644935 250.14592918440118 14.643749999999999 1.3896740568232644 93
95 3 349.89356057346055 247.97074719149333 13.2 1.3163144904110242 94
96 3 351.75800228166725 246.10630548328663 12.375 1.242961138804478 95
97 3 352.6299395205386 244.8011962875419 12.375 1.242961138804478 96
98 3 354.86540512867845 242.37742206687318 10.4500275 1.242961138804478 97
99 3 357.3513274062874 241.1344609280687 9.790027499999999 1.1216108428229967 98
100 3 359.2157691144941 241.1344609280687 9.1300275 1.0002605468415156 99
101 3 363.52946574671506 238.67029047038886 8.745 0.8789040360543403 100
102 3 305.97725761722074 303.23714978672626 45.01233 1.294649677761662 1
103 3 308.7366313453667 298.2305023196218 45.3234375 0.8789040360543403 102
104 3 310.11880413171724 297.06771217427024 45.30627749999999 0.8789040360543403 103
105 3 313.22620697872844 295.82475103546574 45.30627749999999 0.8789040360543403 104
106 3 318.9021890190791 295.3965509231476 45.12552 1.4030296742597184 105
107 3 321.94744380915006 295.7284215472084 45.82182 1.4030296742597184 106
108 3 324.94111571196066 295.9863359835103 46.87361249999999 0.572946044334771 107
109 3 327.93789501761825 296.8060688545519 46.895309999999995 0.598289400474425 108
110 3 330.9725846380093 297.43935755477276 47.17943999999999 0.598289400474425 109
111 3 335.8282123267491 298.45174940232897 47.6340975 0.598289400474425 110
112 3 305.97725761722074 303.23714978672626 45.01233 1.294649677761662 1
113 3 308.2444187344001 295.68802531019725 36.42573 1.764271470030464 112
114 3 310.3008979385521 291.855976119263 36.580995 1.4535311853293447 113
115 3 312.5985116036322 289.77277325062676 36.328709999999994 1.0992375423245162 114
116 3 314.89674674928165 287.68957038199045 36.0763425 1.0992375423245162 115
117 3 317.1943604143617 285.60636751335414 35.823975 1.0992375423245162 116
118 3 318.784729191462 282.94643067631256 35.531925 1.1121270493339186 117
119 3 319.81825137837797 280.02733644183024 35.181464999999996 1.2709650532617427 118
120 3 321.09477246793017 275.68318726170855 33.7250925 1.5620976259982218 119
121 3 323.0437355335756 271.5497199946143 33.844635 0.9652525463670875 120
122 3 324.5178874441977 268.8152054892444 33.9473475 0.9647118582717076 121
123 3 325.63158062456654 265.9153771524136 34.06722 0.9573783875527611 122
124 3 327.2971485505645 263.3026728386466 34.375275 1.3363323795514703 123
125 3 328.4251357840296 260.43951185541044 34.9500525 0.9918456999318092 124
126 3 328.8483640517925 257.6291767205735 36.618202499999995 0.9877687873965305 125
127 3 328.6501117501532 254.70013879698078 37.9703775 0.833026340421067 126
128 3 327.10946141860506 252.13653144819654 39.0880875 1.324897137074469 127
129 3 325.6589257696202 249.5120190036109 40.168755 1.128316618166847 128
130 3 324.96100309018146 246.63021360329273 41.40345 1.128316618166847 129
131 3 324.2624589301734 243.74840820297453 42.6380625 0.9527297128936323 130
132 3 324.2313849017033 240.85106578842127 44.127765 0.8541504649750491 131
133 3 324.92806462000317 238.03762325073734 45.6141675 0.8592714648669236 132
134 3 326.60979104080565 235.59955497697237 46.863135 0.6663141776789165 133
135 3 328.3455862711461 233.27335320569978 48.0875175 0.6663141776789165 134
136 4 246.49597380030184 345.06838543262154 12.25719 2.521800350880547 22
137 4 242.6340935420363 346.3256406245223 7.920783749999999 1.481131137416498 136
138 4 239.55092843723182 346.63203054523757 7.605840000000001 1.481131137416498 137
139 4 236.48578626893996 346.680506029651 6.932813249999999 1.3177501105263434 138
140 4 233.45109664854883 346.1435468176874 6.40370775 1.2143108845550346 139
141 4 230.41640702815772 345.60596612515445 5.87460225 1.2143108845550346 140
142 4 227.40844107225087 345.5214447677158 4.84576125 1.2844636112291594 141
143 4 224.44522171734098 344.9633552163926 3.8486332499999993 1.2332163234762508 142
144 4 221.36578549595288 345.0199099482082 3.3050984999999997 1.1758412373090361 143
145 4 218.30810109449388 344.9248234210896 2.5809712499999997 1.2039756626858755 144
146 4 215.29205589118482 344.2554888478434 2.1348689999999997 1.2039756626858755 145
147 4 258.4035415100487 328.26976564167904 33.443189999999994 1.928298836712797 17
148 4 256.4098318434063 330.60901850490905 34.1631675 2.148215951001473 147
149 4 252.96993689176495 335.60510080233365 35.6818275 1.5645649038587484 148
150 4 251.0408612043404 338.02514613958596 36.0548925 1.0746579858046577 149
151 4 248.94398576317724 340.29665762075115 36.472672499999994 1.2306682531417017 150
152 4 247.19016759632416 342.79687395145635 37.23522 1.4646805467444206 151
153 4 245.94347757410324 345.6084520474321 37.822289999999995 1.513597282362071 152
154 4 244.44446644070504 348.28951922383334 38.444340000000004 1.2508850160643565 153
155 4 242.94545530730682 350.97120788080406 39.06639 1.2508850160643565 154
156 4 241.38429611696841 353.6572469017605 39.006164999999996 1.1776311013489145 155
157 4 240.09161653261177 356.41164878535125 39.84552 1.2866574376391493 156
158 4 239.35143317445366 359.37424665969166 40.610295 1.3402787811671746 157
159 4 239.18984822640908 362.40085703268056 41.51829 0.9272862983823046 158
160 4 239.56335804861985 365.3292734757039 42.8076825 1.1673953163708597 159
161 4 239.3868575669096 368.26825508840716 44.1243 0.9728221797024068 160
162 4 238.8828368251244 371.1991574537081 45.321374999999996 1.1215549095717505 161
163 4 238.7392748135925 374.1120368824964 46.7459025 1.1215549095717505 162
164 4 271.694524967285 315.4977184598936 36.591719999999995 1.289603255538116 12
165 4 269.469624528825 316.06015837520266 37.4395725 1.0779766920452654 164
166 4 263.417646743986 317.12848347400507 38.67138 1.0779766920452654 165
167 4 260.34442532829195 317.47651259287034 39.06292499999999 0.7813129422411067 166
168 4 257.26436762633443 317.82019134774976 39.36405 1.2772420070127053 167
169 4 254.1812025215299 318.14211828270015 39.65808 1.331509690332909 168
170 4 251.19001654099694 318.65608271359577 40.5405 1.5349140658925677 169
171 4 248.11679512530287 318.85806389865155 41.089785 0.7560373274835177 170
172 4 245.03673742334536 319.01032663815505 41.59848 0.7560373274835177 171
173 4 241.95667972138787 319.163210858228 42.107175 1.1483469369186812 172
174 4 238.8573561217789 319.3751357323942 42.021375 0.7080155238858067 173
175 4 235.76735473071096 319.69830562848335 41.96651249999999 0.9144216505956783 174
176 4 232.73328659088926 319.8400031983071 42.83763 1.304866818322635 175
177 4 229.7259421155518 319.5062681325381 43.778459999999995 0.9830579646804616 176
178 4 226.8348145066926 318.9624726343111 45.107452499999994 0.9830579646804616 177
179 4 223.05186228074118 317.43238747244277 47.1093975 0.9830579646804616 178
180 4 279.90055440567215 311.1144160038996 35.89707 1.2003586457719544 9
181 4 276.28353749175113 309.6371566904305 35.567812499999995 1.028699497697362 180
182 4 273.2103160760571 309.18098995248926 35.479455 1.028699497697362 181
183 4 270.13833762150176 308.99205985939096 34.9119375 0.9971780032172805 182
184 4 267.0750598949182 308.8105875331255 34.2633225 0.8072784004307323 183
185 4 264.10251833146725 308.1474677655733 33.4431075 1.1157689254706156 184
186 4 261.32201426396165 306.91445031587926 32.60235 1.1962693036252878 185
187 4 258.5408887158866 305.6808113856158 31.76151 1.1962693036252878 186
188 4 255.67275588809528 304.62678033990966 32.5125075 1.5540432378187687 187
189 4 252.77541347354205 303.78964601292483 31.52028 1.3783568956544496 188
190 4 249.81157263806276 303.5683989302176 30.316357500000002 1.3753116408643786 189
191 4 246.72716457211948 303.3378296389694 29.918542499999997 1.296029364625735 190
192 4 243.67383053464627 303.25890160665534 29.160119999999996 1.188886114460789 191
193 4 240.62173945831188 303.4180006324223 28.411927499999997 1.188886114460789 192
194 4 237.57026986254687 303.57709965818924 27.6638175 1.3277062292481672 193
195 4 234.49953436913043 303.12031143967863 27.486525 1.3732980438195155 194
196 4 231.47913880183552 302.96059093334225 26.539259999999995 1.3729313702835682 195
197 4 227.20148804263994 301.6324869565297 24.895034999999996 1.5733712835271783 196
198 4 223.55215413910997 299.24102972546984 22.849529999999998 1.3594017382876813 197
199 4 220.93385650021833 297.82281106609395 21.6695325 1.3594017382876813 198
200 4 216.95078753091937 295.86576875304627 19.8114675 1.652081797641972 199
201 4 211.46497854480583 293.950987118718 16.933867499999998 2.1158368133356165 200
202 4 208.14813674590607 290.5452735983937 12.1572 2.40926264937319 201
203 4 207.12145084525358 285.34285975192756 7.907039249999999 2.3394765962350124 202
204 4 208.3501179309618 281.627648908041 4.95144375 1.4169384094029405 203
205 4 210.73163147291118 277.965885393123 1.7985495 1.4169384094029405 204
206 3 321.216582659533 322.0798191704327 41.6233125 0.9716910850660946 31
207 3 324.1188969186415 323.57199401756753 42.7926675 1.158862388152967 206
208 3 326.9143165198127 324.55269035608427 44.0370975 1.158862388152967 207
209 3 329.8160092983518 325.66141169189785 43.943212499999994 0.7678703175249363 208
210 3 332.7183235574603 326.77013302771144 43.8493275 0.7678703175249363 209
211 3 335.7623353863924 327.3512173601025 43.5501825 0.9404803308707141 210
212 3 338.7939176039365 326.8695699188158 42.9073425 0.9305366417602784 211
213 3 341.88081159215744 326.64894431667796 42.540794999999996 0.7589831453824842 212
214 3 344.93725303247766 326.9516053539769 41.9122275 0.8421061715400338 213
215 3 347.94832639123155 327.64579914999916 42.347579999999994 0.904894353466742 214
216 3 351.0327344571748 327.73715679370133 42.83235 0.762233488760458 215
217 3 354.0655596358577 327.29777003113395 43.513965 1.0719669749391458 216
218 3 357.11516478991456 326.988894188141 44.1961575 0.9260309076321122 217
219 3 360.0000775930797 326.54204965874084 45.608887499999994 0.8460463583500439 218
220 3 362.99002061247387 326.5768525706273 46.731629999999996 0.6615412069059072 219
221 3 366.55048279457935 326.2984292755351 48.154754999999994 0.6615412069059072 220
222 3 318.9693089205745 319.93322528371743 41.6586225 1.0529185954869673 30
223 3 322.6360442800477 323.9653912179991 42.59277 1.4002703005315726 222
224 3 323.60866137116227 326.5961184682788 44.368665 1.6576564783495098 223
225 3 324.06358514796466 329.5189415861775 45.6319875 1.4336748811369429 224
226 3 323.6198480214115 331.0030371859101 49.01589 0.8835837847419392 225
227 3 312.3026868525967 305.51736199586304 25.39713 2.3331437092328033 61
228 3 315.68043374729785 304.87350812596236 29.8989075 1.2558817198423504 227
229 3 318.75427664356135 305.3278104221954 29.937847499999997 1.2558817198423504 228
230 3 321.7423552212473 306.15810846291674 29.68152 0.9188465922498222 229
231 3 324.73043379893323 306.98902798420755 29.425275 0.9188465922498222 230
232 3 327.6843309453021 307.9125481103393 29.051384999999996 1.1432942998894409 231
233 3 330.3156796761512 309.5022954068702 28.451445 1.303213680008025 232
234 3 332.586569676747 311.5581531304528 27.760507499999996 1.1285776400059957 233
235 3 335.03023127563654 313.4114081884103 27.0944025 0.8149474706571559 234
236 3 337.81943607111384 314.76064250458256 26.778757499999998 1.3067188304194537 235
237 3 340.7024844325708 315.8967089854499 26.4792825 0.8384953694318067 236
238 3 343.755818470044 316.45355557563425 26.2755075 1.0734896023341813 237
239 3 346.6730482628181 317.485213320842 25.893367499999997 1.0723460780864813 238
240 3 349.70090159694587 318.1390108798531 25.57071 1.2003835049947305 239
241 3 352.66784983527214 319.0190273661267 25.196655 1.198295330281539 240
242 3 355.39739249608675 320.46459117055633 24.748019999999997 1.2192951587216407 241
243 3 358.36682665669065 321.2992395752635 24.24213 1.2192951587216407 242
244 3 361.33563933672514 322.1332664994013 23.7363225 1.2355841644456733 243
245 3 364.0875552980383 323.4122735112311 22.848622499999998 1.2329428720257138 244
246 3 366.52065172724804 325.20151607054015 21.8782575 1.237678553964559 245
247 3 368.91210895830784 327.13059175796474 21.264127499999997 1.2498471435134548 246
248 3 370.9741814875845 329.44125651500224 20.92299 1.2498471435134548 247
249 3 373.03625401686116 331.7512997914704 20.5818525 1.4529904972339647 248
250 3 375.1113776380952 334.06445047078546 20.52105 1.4327861639226978 249
251 3 377.26542929164333 336.30364496234176 20.5280625 1.173355315031427 250
252 3 379.86073214946714 337.971077330048 21.026527499999997 0.751966629753933 251
253 3 382.2316805217366 339.9598151521351 21.3966225 0.9963141452258113 252
254 3 384.2235257466708 342.34008573294574 21.6056775 1.2869371038953803 253
255 3 387.0145949838563 343.69056301025677 21.33384 0.9372424171041286 254
256 3 390.0281542648877 344.44566190208053 21.3972825 0.9272055059082823 255
257 3 393.05911500186244 344.9987796088485 21.9333675 1.015051784393289 256
258 3 396.136065300973 344.9552759689903 22.509382499999997 0.8841306876430132 257
259 3 399.23911778399827 345.01058773966713 22.3128675 1.2690322486909018 258
260 3 402.32663325278867 345.28838955418996 22.0204875 0.9763211153081413 259
261 3 405.30663258307237 346.1677845598941 22.013144999999998 0.8675433712456674 260
262 3 408.0007508514311 347.66741717386174 22.5219225 0.8675433712456674 261
263 3 412.85078521504613 350.36775024791444 23.4376725 0.8675433712456674 262
264 3 312.3026868525967 305.51736199586304 25.39713 2.3331437092328033 61
265 3 312.45743551437783 300.27703783466336 25.365284999999997 2.5521783211129283 264
266 3 310.4749124979847 296.0845299134759 22.9867275 2.5521783211129283 265
267 3 307.04496123545374 293.5035211087484 20.5821825 1.7060138814546981 266
268 3 302.49261606458236 291.5707165379074 15.78654 2.474306805766828 267
269 3 299.26029562312135 288.88902788093674 9.904454999999999 2.5030316376845994 268
270 3 298.60711954467956 286.3073975956398 4.90953375 1.5984728837253346 269
271 3 298.34920510837765 284.81584422907446 2.29156125 1.5984728837253346 270
272 3 327.2971485505645 263.3026728386466 34.375275 1.3363323795514703 124
273 3 334.0843378490064 260.4444836999657 34.96647 1.0535400760563696 272
274 3 336.92823293459105 259.2027655223 35.16744 1.0387736977273723 273
275 3 339.47195290515435 257.4209807298238 35.32485 1.0066431522892765 274
276 3 341.7067970327248 255.28370905164948 35.73207 1.0750805925918512 275
277 3 344.0920394580906 253.30864380208916 36.06858749999999 0.8514035208582913 276
278 3 346.92909825741185 252.06008933816005 36.35577 0.8514035208582913 277
279 3 349.7667785373025 250.811534874231 36.643035 0.8514035208582913 278
280 3 352.6038373366237 249.56360189087127 36.9302175 1.1434993884773437 279
281 3 355.3557532979368 248.1466261926342 37.29429 0.9867309148456288 280
282 3 357.8298674447271 246.2703763536088 37.45937249999999 0.7654900469441257 281
283 3 360.53020051877985 244.73531934718528 37.56654 0.7654900469441257 282
284 3 363.2305335928326 243.19964086019235 37.67379 1.1029477813238475 283
285 3 365.83453717862795 241.50548482800184 37.768335 1.0349764514483246 284
286 3 368.36831346008086 239.711891904707 37.590382500000004 0.7427687173267798 285
287 3 370.9257060031711 237.95248041272924 37.3956825 0.9631768012652839 286
288 3 373.14004127195125 235.7754339781132 37.23934499999999 0.9809635751615761 287
289 3 375.33076027909414 233.62138232456505 37.85545499999999 0.6854060607709532 288
290 3 377.8340840126464 231.7967153728001 38.181329999999996 0.9407040638756989 289
291 3 380.4672971852037 230.15227778616176 38.355405 0.9407040638756989 290
292 3 383.83820779364146 228.04732309759638 38.57823749999999 0.9407040638756989 291
293 3 321.09477246793017 275.68318726170855 33.7250925 1.5620976259982218 120
294 3 320.2116485788096 273.2326893765556 31.4489175 1.6243078309953858 293
295 3 319.16569678050564 267.7325863373457 27.891765 1.1446056238908795 294
296 3 317.9090630691743 265.2671729185271 26.0161275 1.1122948490876572 295
297 3 316.4846296041044 262.7246959091025 24.583267499999998 1.1971145171996749 296
298 3 315.333026109002 259.90752448800214 23.7496875 1.3458472470690186 297
299 3 314.73640476237586 256.94989845821686 22.76505 1.3476557555259792 298
300 3 313.55745612221983 253.12717147582373 19.737547499999998 1.8035117531825213 299
301 3 311.1144160038996 248.95082204944066 14.630467499999998 1.826214438382785 300
302 3 309.96032658651967 245.11007213053483 11.5304475 1.5086751562524052 301
303 3 309.8621326565541 240.90637755909808 9.287025 1.8059790310430484 302
304 3 311.08582789770713 236.56968614580924 7.709196 1.556386219565415 303
305 3 311.2673002239726 233.5840934904009 6.591898499999999 1.379804945381157 304
306 3 311.0559968303758 231.00929949136744 6.096156 1.379804945381157 305
307 3 308.2444187344001 295.68802531019725 36.42573 1.764271470030464 113
308 3 309.40969480202926 292.99328556126915 37.1082525 0.8360218767655858 307
309 3 307.5576827052106 287.33284053515354 39.464864999999996 0.8360218767655858 308
310 3 305.92505324939094 284.89042189740275 40.810275 0.8924647420786972 309
311 3 303.88224661776576 282.9936631995871 42.631544999999996 0.9816658482050006 310
312 3 301.6672898684162 280.9533424902396 43.651905 0.9630027867058514 311
313 3 298.80164296290246 280.16406216709873 44.8525275 0.8723971344926988 312
314 3 295.90802943176567 279.4673824487988 46.0375575 0.7128755019385322 313
315 3 292.91125012610803 279.0572052729933 46.9830075 0.7149512470403357 314
316 3 290.1226668112002 278.8160708120653 48.3536625 0.7149512470403357 315
317 4 251.19001654099694 318.65608271359577 40.5405 1.5349140658925677 170
318 4 249.03534340687938 320.34402394009226 42.1782075 0.9519777214046556 317
319 4 246.765074886853 322.4415208618248 42.5994525 0.9519777214046556 318
320 4 244.52836631757435 324.55641923950066 43.160205 0.871048521657096 319
321 4 242.33889027157025 326.61103400194446 44.2250325 0.8339585612751704 320
322 4 239.96297005474548 328.03236006416734 46.09679249999999 0.6167287289685894 321
323 4 237.14766307535334 329.7923930367145 48.350445 0.6167287289685894 322
324 4 207.12145084525358 285.34285975192756 7.907039249999999 2.3394765962350124 203
325 4 204.49942432294554 282.16212219772694 6.249754499999999 1.2420413475617627 324
326 4 203.0488886739607 279.5307734668778 5.19655125 1.2420413475617627 325
327 4 201.17574623778236 277.18903468137023 4.11491025 1.2420413475617627 326
328 4 199.0521471321349 275.01323120789294 3.26266875 1.1165395613766744 327
329 4 197.03419972328584 272.70629533427183 2.5860615 1.1237300915646582 328
330 4 194.60110329407607 269.57403326448457 2.18643975 1.1237300915646582 329
331 4 211.46497854480583 293.950987118718 16.933867499999998 2.1158368133356165 201
332 4 203.5833619636466 294.52647812598445 15.978517499999999 1.9423505123869815 331
333 4 200.50392574225853 294.85772726947584 15.644144999999998 1.1614974657672323 332
334 4 197.42200359859282 294.99756039759137 15.154589999999999 0.9961525602777668 333
335 4 192.88022359740125 295.7539022505539 14.5789875 1.6044826008314543 334
336 4 186.67846899533635 295.60785431674435 14.23158 1.6115239756827815 335
337 4 180.51959655256013 295.0945113664181 14.041582499999999 1.5952846884043013 336
338 4 176.00640465756106 293.99884112256194 13.5182025 1.3178681918345299 337
339 4 173.0941467093422 292.94108119343935 13.1954625 1.3178681918345299 338
340 4 170.1825102416927 291.88394274488616 12.872805 1.4678687420654541 339
341 4 167.32183518073418 290.7584414336987 12.2694 1.6763816879055993 340
342 4 164.71721011436944 289.1345127058506 11.62722 1.017581210310756 341
343 4 162.50101040388103 287.0109136002032 10.984544999999999 1.32177730461607 342
344 4 160.05797028556083 285.0992393687219 11.23353 1.43401048064442 343
345 4 157.28989582944325 283.69469328187284 11.423279999999998 1.5754594582403698 344
346 4 154.837533502582 281.7904768172244 11.575327499999998 1.211327777821904 345
347 4 153.06320647693863 279.25048573007746 11.8891575 1.429753338744015 346
348 4 151.35289194994365 276.6576687945313 12.02388 1.5114593892033272 347
349 4 149.24047949454547 274.3892647162131 11.737192499999999 1.0668894786871297 348
350 4 146.46183986874803 273.0195215412506 11.411729999999999 1.2703746467208106 349
351 4 143.69749429604687 271.6572361331209 10.886864999999998 1.136687961436695 350
352 4 141.00399750825758 270.1631968442779 10.337085 1.1879290343839097 351
353 4 138.47581455192926 268.37084688212184 10.041487499999999 1.1898307649262805 352
354 4 134.80721475074787 265.69848043369217 9.129945 1.6602107634897532 353
355 4 132.24547184367182 261.90558451863035 8.035764 1.5314897079551613 354
356 4 131.14793715810748 259.0418020548248 7.37489775 1.1071676343900887 355
357 4 130.11627941289976 256.1811269938663 6.5267895 1.1803842602713666 356
358 4 128.6831452198582 253.43045399369203 6.2783985 1.6271852860317182 357
359 4 127.83544572319353 250.44113245486724 6.2022509999999995 1.4798695318606114 358
360 4 126.64593191335766 247.57299962707592 6.0393135 0.9768058701522749 359
361 4 124.56832236984596 245.2704141174406 5.7790919999999995 0.8974614458566912 360
362 4 122.67404959430793 243.49919449464423 5.393148749999999 0.8974614458566912 361
363 4 252.77541347354205 303.78964601292483 31.52028 1.3783568956544496 189
364 4 247.64198397027957 300.13471878427026 31.842689999999997 1.3150466700494436 363
365 4 245.4058968815703 297.97631676673626 31.86216 0.8776548601098417 364
366 4 243.03556998987017 295.97328489155285 32.0618925 0.8971631351833781 365
367 4 240.84982282728248 293.8136399128801 32.6770125 0.8898358792701258 366
368 4 239.14323718370395 291.3302035575487 33.6826875 0.764153863719911 367
369 4 237.34902277983966 289.0089736308314 35.043524999999995 1.0718551084366534 368
370 4 235.29192209511825 286.7641858141505 35.8682775 1.0954527256568565 369
371 4 233.3081561175863 284.44419884857194 36.638085 1.0409550945259742 370
372 4 230.86511599926612 282.7202117490501 37.762395 1.159999697594973 371
373 4 228.95965657347887 280.26784942218893 37.636005 0.9110594407152123 372
374 4 226.5265601442691 278.33815225419494 37.498065 0.9439792664764488 373
375 4 223.7591071687209 276.92552691994365 37.549875 0.9683226603799344 374
376 4 221.32414629780297 274.9945867908109 37.544925 1.281517793330193 375
377 4 219.19184646418384 272.734261959895 37.53989249999999 1.0214033158125797 376
378 4 217.51509188793662 269.2030093645514 37.8322725 1.0214033158125797 377
379 3 332.7183235574603 326.77013302771144 43.8493275 0.7678703175249363 210
380 3 333.6474370087166 329.68301245649974 44.2091925 1.3975855044717551 379
381 3 334.45349730723126 332.6729554758939 44.55593999999999 1.3975855044717551 380
382 3 334.7779101644593 335.74617689158794 44.1233925 1.0408121539950117 381
383 3 335.4304647623316 338.77403022571565 44.450422499999995 0.6945169659183901 382
384 3 336.71630806042486 341.59617349137125 44.7107925 0.7638493382409038 383
385 3 338.21594067439247 344.3170154242143 44.661539999999995 1.068915505343381 384
386 3 340.4831017915718 349.8550287781576 42.4323075 1.068915505343381 385
387 3 341.81431317123145 351.75800228166725 43.656277499999995 0.8789040360543403 386
388 3 342.43579374063364 354.2439245592762 44.687527499999995 0.8789040360543403 387
389 3 342.90190416768536 357.04058712158627 45.718777499999995 0.8789040360543403 388
390 3 342.1250534559325 360.7694705379997 45.718777499999995 1.0002605468415156 389
391 3 340.57135203242694 364.18761366971205 45.5125275 0.9144465098184544 390
392 3 341.1928326018292 366.673535947321 45.375 0.707288391619606 391
393 3 340.57135203242694 368.5379776555277 45.375 0.8286386876010872 392
394 3 341.1928326018292 371.02389993313665 45.30627749999999 0.8286386876010872 393
395 3 341.1928326018292 373.5098222107456 45.237472499999996 0.8286386876010872 394
396 3 341.81431317123145 376.6172250577568 45.0312225 0.707288391619606 395
397 3 343.368014594737 380.9675890435725 44.721847499999996 0.8360032323485038 396
398 3 343.67875487943815 384.07499189058365 44.385 0.8789040360543403 397
399 3 345.9602100497138 385.81575896547935 44.3025 0.8789040360543403 398
400 3 377.26542929164333 336.30364496234176 20.5280625 1.173355315031427 251
401 3 379.546884461919 338.91697075667815 19.179352499999997 1.1194853792756412 400
402 3 381.11301549681264 341.5545342932213 18.518527499999998 1.1194853792756412 401
403 3 382.7966063593233 344.15978084015546 18.28101 0.9857862643801374 402
404 3 384.8841595919454 346.3995968122812 17.576625 1.3036300719895244 403
405 3 387.32657822969617 348.2130771137969 16.7348775 1.1327167005982148 404
406 3 390.1387778062413 349.53372332377666 16.814655 0.9209036929345437 405
407 3 393.0193402454207 350.61199211168946 16.2261 1.0011057604159026 406
408 3 395.6289371563407 352.2141690196085 15.5236125 1.0011057604159026 407
409 3 398.23791258669127 353.8157244469581 14.821042499999999 1.0466354269303106 408
410 3 400.11664834799427 355.29298376042715 13.4277825 1.0466354269303106 409
411 3 330.3156796761512 309.5022954068702 28.451445 1.303213680008025 233
412 3 333.80280715106716 308.9261829190344 28.876154999999997 1.1984134115897254 411
413 3 336.7225228661189 309.98891469271217 28.952632499999996 0.8402852334716853 412
414 3 339.7422969528444 310.705481789233 29.1569025 0.8066879938898003 413
415 3 342.83043390220405 311.0205724379199 29.3387325 1.0478535288463389 414
416 3 345.9191923321332 311.3350416060374 29.52048 1.0478535288463389 415
417 3 348.89732722070875 312.21319365060276 29.668567499999998 0.8643365315075519 416
418 3 351.95874050558416 312.7165929118186 29.9015475 0.8126417777446736 417
419 3 355.0580641051931 312.83716014228264 30.1515225 1.0149958511420425 418
420 3 358.1418506905671 313.14976486869193 30.4498425 0.6692164919380249 419
421 3 361.23309504277375 313.4629910756707 30.4604025 1.0171213146893983 420
422 3 364.3280682783969 313.1839463000091 30.45966 0.8728508153083626 421
423 3 367.3832667575784 312.9080089271945 31.116194999999998 0.9753329612027917 422
424 3 370.4533807704254 312.6376648795045 30.587699999999998 0.9757866420184554 423
425 3 373.40727791679427 311.763863198925 30.0477375 1.1222012493639288 424
426 3 376.43078088693613 311.23063287037786 29.408939999999998 1.1722615092292792 425
427 3 379.2926989090334 310.1082389620374 28.808339999999994 1.1773327906756015 426
428 3 382.3118515151895 309.3730274484345 28.87467 1.081438338816836 427
429 3 385.27134198668296 310.31581347221777 28.77633 1.081438338816836 428
430 3 388.23145393874586 311.25797801543155 28.67799 1.081438338816836 429
431 3 391.1915658908087 312.20076403921473 28.5797325 0.8382467772040458 430
432 3 394.1305475035119 313.1951329502583 28.809 1.2672485994567173 431
433 3 397.17331637130525 313.6867240806555 29.335185 0.907144113127978 432
434 3 400.213599316821 313.2492017597963 29.96136 0.8805882483974203 433
435 3 403.9847434119538 312.2448891596423 30.373447499999997 0.8805882483974203 434
436 3 330.3156796761512 309.5022954068702 28.451445 1.303213680008025 233
437 3 332.98991056628904 307.1456410876969 28.391714999999998 1.0202722211762676 436
438 3 335.710752499132 305.77092606817916 27.59229 1.0202722211762676 437
439 3 338.5328957647876 304.59632779200894 26.8536675 0.7876706884660917 438
440 3 341.4383174267431 303.55472635769075 26.3733525 1.2377717760499691 439
441 3 344.45809151346856 302.886013265014 25.973722499999997 1.2401023281852277 440
442 3 347.5108040703724 302.3465681307729 25.6930575 1.1835289519525418 441
443 3 350.47899526983747 301.4416924217232 25.480372499999998 1.2746628626496863 442
444 3 353.4161124408324 300.63066027865324 24.6718725 1.1707202374171617 443
445 3 356.3538510923968 299.8202496161527 23.86329 1.1160175176983764 444
446 3 359.2623801571993 298.7339015808376 23.689545 1.1160175176983764 445
447 3 362.1702877414324 297.6481750260919 23.5157175 1.1202808744044759 446
448 3 365.13102117406464 296.8458436109936 22.852747499999996 1.3261152389904973 447
449 3 368.16384635274756 296.3467947137636 22.246042499999998 1.3542931680071948 448
450 3 371.0642961701478 295.27039036755895 21.859695 1.2417803257226137 449
451 3 373.7739514527415 293.82731248540694 21.2202375 1.209382543639675 450
452 3 376.1480072278581 291.87710645862273 20.60652 1.3135799759056543 451
453 3 378.8427469767862 290.4265708096379 19.887615 1.1260171400600587 452
454 3 381.7407108719089 289.36446051652945 19.41555 1.1229718852699875 453
455 3 384.6237592333659 288.21969330769053 19.16277 0.941549277450086 454
456 3 387.432851407064 286.8959396948638 19.291222499999996 1.0924447597009497 455
457 3 390.3444878747134 285.84128716858817 19.632855 1.256615066914245 456
458 3 393.39347154820086 285.2974916703612 19.974405 1.2064056517122381 457
459 3 396.46109963877024 284.83324568501774 19.744065 1.2064056517122381 458
460 3 399.5287277293397 284.36899969967425 19.5136425 0.9841393408712215 459
461 3 402.47703155058394 284.024077983656 19.1220975 0.9841393408712215 460
