# Supplementary material for: Cross-Regional Gradient of Dendritic Morphology in Isochronically-Sourced Mouse Supragranular Pyramidal Neurons
Source: Front Neuroanat. 2018 Dec 4;12:103. doi: 10.3389/fnana.2018.00103 (PMC6288488; doi:10.3389/fnana.2018.00103)
Supplement: Supplementary file 3 [file Data_Sheet_1.ZIP › SWC reconstructions/X043.S2.Z4.C01.20x-exported-000.swc]

# Exported from "Simple Neurite Tracer" version 3.1.6-SNAPSHOT-b9f15e3b69824d8d9ebdf26f302be1ac12e484dc on 2018-06-22T11:13:23.452
# https://imagej.net/Simple_Neurite_Tracer
#
# All positions and radii in microns
# Voxel separation (x,y,z): 0.621480569402239, 0.621480569402239, 0.825
#
1 1 377.6594479726444 310.78813870496344 26.2261725 0.9283676745730646 -1
2 1 383.7213694465938 305.54719306319436 25.575 1.0297000814140995 1
3 1 377.6594479726444 310.78813870496344 26.2261725 0.9283676745730646 1
4 1 371.6453805025389 316.0228695410385 26.4 0.9322208541033584 3
5 4 377.6594479726444 310.78813870496344 26.2261725 0.9283676745730646 1
6 4 372.2500810965672 319.6554234691946 27.534374999999997 2.0343296366585126 5
7 4 369.8082839393859 325.63158062456654 27.664725 1.8278800063087832 6
8 4 367.738132162707 329.62583624411474 26.046899999999997 1.6188139427618697 7
9 4 365.4765643706522 333.6809969594643 25.844527499999998 1.6583214625587703 8
10 4 363.2044314089177 339.25567766700243 24.25368 1.777931612945925 9
11 4 362.27531795766134 344.7557807062122 20.67747 2.004902531697317 10
12 4 361.0298708965792 350.5510870158881 18.4330575 1.689383061417494 11
13 4 360.1784425164982 355.0910025753715 17.68866 1.470615686182212 12
14 4 359.5979796646765 358.13377144316485 17.357999999999997 1.409859745717449 13
15 4 359.3207993307231 361.16970402469474 16.557255 1.2050446092652474 14
16 4 359.0019797986197 365.8015987084496 16.0318125 1.5758323465820112 15
17 4 358.74965868744243 371.99775998538996 15.489622500000001 1.6151596370137846 16
18 4 359.7545927681658 378.0373081588409 14.88267 1.6516343316320021 17
19 4 362.4319310611507 381.7506545610193 14.3682 1.6107160509425589 18
20 4 364.67858331953977 383.8904121614712 14.13819 1.321280120160548 19
21 4 368.736229957167 386.1351999781521 13.751925 1.5764289679286374 20
22 4 373.86655205758245 389.48870913064655 12.728512499999999 1.917746096644347 21
23 4 378.77500559472134 393.1865185185899 11.53647 1.8202668693336057 22
24 4 383.0122601169058 394.6588059875038 10.4122425 1.1850702237646593 23
25 4 385.89344403665467 395.73272441143087 9.814777499999998 1.2412769264613979 24
26 4 389.9504691937124 397.9147426906021 8.879805 1.5823019593094885 25
27 4 393.6178260337551 400.66168680736 7.8925275 1.2788267824646813 26
28 4 396.1342008592647 402.43042050787875 7.304780999999999 1.2788267824646813 27
29 4 398.64995420420496 404.19915420839754 6.7170345 1.3316091272240134 28
30 4 401.47023302815234 405.4396294249244 6.179118 1.2943140782541849 29
31 4 404.0568351580045 407.1225988068657 5.69663325 1.3902085301129503 30
32 4 406.3904946961099 409.1312240071737 5.1434377499999995 1.3902085301129503 31
33 4 408.7247757147847 411.14047068805115 4.590234 1.308291176260041 32
34 4 410.91549472192753 413.30881639469555 4.0669777499999995 1.5155860201841582 33
35 4 412.9638946786774 415.6350181659682 3.7776007499999995 1.5155860201841582 34
36 4 415.0122946354271 417.96121993724074 3.48822375 1.227455198597892 35
37 4 417.07623160641197 420.28369282509686 3.39775425 1.3560643876299914 36
38 4 419.54661686978585 422.1680219115245 3.368475 1.1595708760020855 37
39 4 422.4955421715995 423.06481837317193 2.8430489999999997 1.7403133940800075 38
40 4 425.0249680890666 424.8459816850787 2.4551422499999997 0.9525370539171176 39
41 4 426.5867487599744 427.5021896387039 1.91971725 1.2631095388644986 40
42 4 427.8595409661102 430.3249543849289 1.5805349999999998 1.1900544979312653 41
43 4 428.6140183773646 433.30308927350444 0.95864175 1.1040105130975253 42
44 4 428.9688837824932 436.37693216976794 0.5801012249999999 0.7544152631973778 43
45 4 429.2317700633503 439.46693356083586 0.324470025 1.264924262127153 44
46 4 429.68047903445876 442.5420194182381 0.2799885 1.264924262127153 45
47 3 377.6594479726444 310.78813870496344 26.2261725 0.9283676745730646 1
48 3 386.3607974248451 308.4488858417334 31.053165 1.0634651207497232 47
49 3 390.6757370182048 308.95849990864326 30.770355000000002 1.0634651207497232 48
50 3 393.74522955048246 309.41590960772334 30.557834999999997 0.9752335243116874 49
51 3 396.5568076464582 310.7048603086635 30.161504999999995 1.235173987269868 50
52 3 397.81592728006717 313.5394331857072 30.4076025 1.318775553465857 51
53 3 399.00606257047247 316.39948676609623 30.07917 0.7621651258978237 52
54 3 400.40252940991934 319.15078124684 29.59374 1.04203025591104 53
55 3 402.45465825008546 321.4372082616708 28.9735875 1.1090631501267656 54
56 3 404.99651377894065 323.1674101668866 28.377854999999997 1.2272252507872132 55
57 3 407.76520971562763 324.4339875673284 27.55203 1.2277597240768992 56
58 3 410.579273733881 325.60237103780463 26.7426225 1.1736722701218223 57
59 3 413.53068495797214 326.4239683505544 26.055809999999997 1.1736722701218223 58
60 3 416.4827176626328 327.2461871438735 25.368914999999998 0.8492904869223237 59
61 3 419.5621538840209 327.6383413831664 25.187414999999998 0.8492904869223237 60
62 3 422.641590105409 328.0311171030286 25.0059975 0.9599078134702282 61
63 3 425.696167104021 328.46428905990194 24.511327499999997 1.0036351863333697 62
64 3 428.6028317271153 329.49283940226263 23.999744999999997 1.0774235743384977 63
65 3 431.3901720808843 330.70596947373576 23.144384999999996 1.2775092436575484 64
66 3 433.906546906394 332.3970181030793 22.2401025 1.5395378813289202 65
67 3 436.7131531578145 333.65427329498004 21.6484125 0.9673220766631969 66
68 3 439.790103456925 333.91156625071255 21.184514999999998 0.9673220766631969 67
69 3 442.8670537560355 334.16885920644506 20.7206175 1.1065461538206864 68
70 3 445.9278455603415 333.85749744117453 20.1416325 1.1065461538206864 69
71 3 448.98863736464756 333.54613567590405 19.562647499999997 0.9192691990370158 70
72 3 377.6594479726444 310.78813870496344 26.2261725 0.9283676745730646 1
73 3 381.93585577070115 301.34101256948 27.224999999999998 1.5187742155051915 72
74 3 381.7090153628693 296.94590198266735 27.221452499999998 1.2797403589017025 73
75 3 381.07386222094027 293.954094521565 26.488769999999995 0.9688322744468443 74
76 3 380.4387090790112 290.96290854103205 25.756169999999997 0.9688322744468443 75
77 3 380.00429416099905 287.88720120306033 25.6628625 1.1769723319453482 76
78 3 380.35045883815604 284.83697456843413 26.306197499999996 1.2912998974925842 77
79 3 380.95826683503145 281.8507604324564 27.111067499999997 1.5303586133188491 78
80 3 382.60581182451676 279.2231405850237 27.364589999999996 1.2236268782903743 79
81 3 384.90404697016623 277.1349658718322 27.5270325 1.3055504469489774 80
82 3 387.171829567915 275.01509564960116 27.702675 0.9570987212965301 81
83 3 389.15808146772457 272.62861026309656 27.8784 1.0201479250623873 82
84 3 391.14309040639534 270.2383959931756 27.81834 0.6982023456949454 83
85 3 393.1809251934653 267.9140586636112 28.234882499999998 1.0123234846936129 84
86 3 395.7805784152749 266.2174167091431 28.41135 1.0805309771855087 85
87 3 398.0663839495363 264.1118405400083 28.35855 0.9947107253567535 86
88 3 400.1601519878524 261.8173342777752 28.455569999999998 0.9621824323542404 87
89 3 401.9481515860227 259.27734319062824 28.590292499999997 0.9926784838948083 88
90 3 404.0412981437694 256.9815939672564 28.644 0.9577699203114844 89
91 3 406.0393581743976 254.60815967270926 28.414732500000003 0.9578009943399546 90
92 3 407.85843180103797 252.10545741972643 28.02954 1.1658975481986003 91
93 3 409.2070446366408 249.31314522140218 27.758032499999995 0.9721385510760643 92
94 3 410.77876899665904 246.6326995255703 27.755475 0.8433926363186964 93
95 3 412.29580306656993 243.92366572354595 27.586432499999997 0.8433926363186964 94
96 3 413.8128371364808 241.2146319215216 27.417389999999994 0.8433926363186964 95
97 3 415.3298712063917 238.50559811949722 27.2483475 0.7525570362948651 96
98 3 417.2514891269834 236.06877280687107 27.4448625 0.7525570362948651 97
99 3 419.1737285281445 233.6313260136755 27.641377499999997 1.208599478122228 98
100 3 421.0493568866005 231.15410446403814 27.6356025 1.1359048959192481 99
101 3 423.1679841476927 228.88135002173416 27.7136475 1.2631779017271327 100
102 3 425.08898058771507 226.46068320391245 28.1419875 0.886038632991078 101
103 3 426.83969135172117 223.92690692245952 28.689044999999997 0.886038632991078 102
104 3 428.5910235962967 221.3931306410066 29.236102499999998 0.886038632991078 103
105 3 430.3417343603028 218.85935435955366 29.78316 0.8807249741226889 104
106 3 432.4901926887263 216.63507540166304 30.193019999999997 0.9558184713235615 105
107 3 434.47768754967467 214.2622625876853 30.5559375 0.7064742520736892 106
108 3 436.2806026815105 211.75645293185548 31.028579999999998 0.8753243079745834 107
109 3 438.4408691407527 209.54398210478348 31.433324999999996 1.0145483851320731 108
110 4 422.4955421715995 423.06481837317193 2.8430489999999997 1.7403133940800075 39
111 4 425.0032162691375 422.54028877259645 2.4445245 1.0659945466671903 110
112 4 428.03852737009805 421.87654752447486 2.38173375 1.0659945466671903 111
113 4 431.07570291276676 421.2202640431861 2.3491462499999995 0.9498025394117477 112
114 4 434.14519544504446 420.8206520370604 1.99055175 1.070332481041618 113
115 4 437.2358183166818 421.0021243633259 1.63195725 1.1590488323237877 114
116 4 440.02191570931205 422.35073719892875 1.2709042499999998 1.2422588657610534 115
117 4 442.02805498734244 424.7123633626573 0.9593182499999998 0.9894965033794688 116
118 4 443.2051391857903 427.5829821127262 0.730992075 1.356486994417185 117
119 4 443.499720975687 430.67609090664115 0.694961025 1.356486994417185 118
120 4 443.76571465939116 435.32290112406173 0.6245480999999999 1.6183291879177362 119
121 4 383.0122601169058 394.6588059875038 10.4122425 1.1850702237646593 24
122 4 383.6741369233192 398.3472931669061 11.762025 2.1109209020316446 121
123 4 385.9841801997874 400.3683479786022 12.40767 1.0193462151278583 122
124 4 388.16681995952797 402.5634173497309 12.765554999999999 1.0891446978774237 123
125 4 389.86159747228794 405.11210916484947 13.47621 1.3396945894319365 124
126 4 391.5414594513822 407.71922015349185 13.735755 1.213024419776372 125
127 4 392.896287092679 410.5146397546631 13.845067499999999 1.1715157325459966 126
128 4 393.17284594606303 413.60837002914747 13.7190075 1.3403222848070326 127
129 4 392.12751562832847 416.5311931470462 13.5342075 1.3639074724158475 128
130 4 390.35318860268507 419.07802052045656 13.34421 1.0980256552141818 129
131 4 389.22768729149766 421.9542325956502 12.890542499999999 1.0980256552141818 130
132 4 388.1028074608796 424.8304446708437 12.436874999999999 1.246341993102026 131
133 4 387.51115795880867 427.8495972769998 11.85426 0.831907675396143 132
134 4 387.5571475209444 430.95575716287215 11.922817499999999 1.027313596027595 133
135 4 387.0537482597286 434.0202778505946 11.77902 1.122536848871406 134
136 4 386.6864532432119 437.1053073971073 11.8639125 1.1981026713050242 135
137 4 386.5161675671957 440.2083598801327 11.878432499999999 0.8889098732217163 136
138 4 387.3178775017245 443.20762510806793 12.0536625 0.978763533945892 137
139 4 388.004613530914 446.22304883080756 12.4539525 0.978763533945892 138
140 4 388.6919710406729 449.23847255354724 12.854325 0.978763533945892 139
141 4 389.37870706986234 452.25389627628687 13.254614999999998 0.7617363043049363 140
142 4 390.54895498204684 455.12637946806404 13.5040125 0.7028820943825442 141
143 4 391.92677740441155 457.9050190938615 13.763804999999998 0.7864090829102051 142
144 4 393.53081875403876 460.5456900332516 14.201549999999997 1.388760480386243 143
145 4 395.61153570039744 462.74075940438024 15.147495000000001 1.12972737905939 144
146 4 398.2422629506771 464.16022102489495 16.2733725 0.9058825075720914 145
147 4 402.41550497421315 466.445405078587 18.4564875 0.9058825075720914 146
148 4 397.4243945213438 470.3128786619771 18.06057 1.251562429885005 147
149 4 399.8873220178848 471.76403579153134 19.676827499999998 1.666332347098365 148
150 4 402.61064987300546 472.605520482502 21.3207225 0.9576953426431563 149
151 4 405.5968640089832 472.61919305502886 22.4610375 0.8572081493765081 150
152 4 408.6147736540005 472.48060288805215 23.426122499999998 0.7052437205462726 151
153 4 411.42075842485156 471.3669097076833 24.40317 0.7846130040646326 152
154 4 414.35166079015255 470.6621507419812 25.405875 0.8507074626205609 153
155 4 417.0768530869814 469.40675999178865 26.478869999999997 1.115309029849258 154
156 4 419.43661480900164 469.1625181280136 29.143372499999998 0.9106057598995485 155
157 4 420.70754257342924 469.27749203335304 31.582319999999996 0.9106057598995485 156
158 4 362.4319310611507 381.7506545610193 14.3682 1.6107160509425589 19
159 4 358.53338344929045 385.29433676775085 13.901002499999999 1.5901512589010387 158
160 4 356.3501222089804 387.4894061388796 13.550872499999999 1.0849932076738167 159
161 4 354.4912738258983 389.9510906742819 13.0525725 1.2669440739777105 160
162 4 352.6324254428162 392.41339669025353 12.554355 1.2669440739777105 161
163 4 350.8792287565325 394.97824700017657 12.55881 1.2638988191876392 162
164 4 349.12541058967935 397.543718790669 12.563265 1.2638988191876392 163
165 4 347.6978697217624 400.30371399938434 12.567719999999998 1.3315966976126252 164
166 4 346.27032885384546 403.0637092080997 12.572175 1.3315966976126252 165
167 4 344.843409466498 405.8218399751068 12.73041 1.3158794540124426 166
168 4 343.2828717567289 408.5066360349245 12.57762 1.3691527684216027 167
169 4 341.6850452127958 411.15725066342503 12.942269999999999 1.3691527684216027 168
170 4 340.0872186688626 413.80786529192557 13.30692 1.0778088922915268 169
171 4 338.4446455239325 416.4454288284687 13.2296175 1.2955756838100714 170
172 4 336.7132006575779 419.00965765782234 13.60953 1.2955756838100714 171
173 4 334.9817557912232 421.5745079677454 13.989525 1.2577648059676394 172
174 4 333.8127508401776 425.9627822682946 15.371069999999998 1.5823454629493465 173
175 4 331.931529156597 431.0334422340474 19.023345 2.1853183409947867 174
176 4 329.10627848809446 433.0159652504406 23.053964999999998 2.0223474912804376 175
177 4 326.80431445902855 433.02093709499576 25.825635 1.0799032818104124 176
178 4 325.164227236376 430.4461430959623 26.5941225 1.0799032818104124 177
179 4 323.5241400137236 427.87134909692884 27.36261 0.7778140066353721 178
180 4 322.1904427117863 425.0933309517008 27.895725 0.7771490224261118 179
181 4 320.050063630765 422.0704494621283 28.46646 0.7771490224261118 180
182 4 359.3207993307231 361.16970402469474 16.557255 1.2050446092652474 15
183 4 356.89081030436034 362.3368445340322 15.4269225 1.3243688785904772 182
184 4 354.1805335411972 363.7544417128387 14.700592499999999 1.3243688785904772 183
185 4 351.2527385787432 364.680447761248 14.067734999999999 1.118391573473493 184
186 4 346.8321472885851 365.55922128638275 12.557984999999999 1.6978787008012228 185
187 4 341.1480860008322 365.0999471455945 9.688139999999999 2.0097625097500424 186
188 4 337.2725331700399 363.58602047853066 6.91926675 2.2096493052868844 187
189 4 335.1414762975596 363.28335944123177 3.9440857499999997 2.2096493052868844 188
190 4 333.01041942507925 362.9806984039329 0.96890475 1.15582334816859 189
191 4 332.2515916498392 363.02855240777683 -0.336399525 1.15582334816859 190
192 4 363.2044314089177 339.25567766700243 24.25368 1.777931612945925 10
193 4 360.85834225942426 341.3127783517238 24.8655825 1.2954638173075792 192
194 4 359.4985427735722 344.04418545424664 25.6457025 1.2954638173075792 193
195 4 358.9416961833877 347.077632113499 26.148045 1.4405235970117556 194
196 4 359.5930078201213 350.0315292598678 27.090194999999998 1.59437111196728 195
197 4 360.6886780639774 352.8654806563421 27.957269999999998 1.1745423429189854 196
198 4 361.56496566683455 355.7951400605042 28.691025 1.6102872293496713 197
199 4 362.09819599538173 358.8553103842408 28.5942525 0.8298878635455857 198
200 4 362.41950144976266 361.93350364449014 28.222837499999997 0.8597313604882812 199
201 4 363.12301745432603 364.9402266392581 27.7633125 0.9670175511841897 200
202 4 363.22991211226315 368.0283635886178 27.3237525 0.9670175511841897 201
203 4 363.3368067702003 371.1158790574082 26.884192499999997 0.8775989268585956 202
204 4 363.99495469319737 374.1480827555217 27.109087499999998 0.9974514546678174 203
205 4 365.2186499343503 377.00378597192497 27.21939 1.0297808738881218 204
206 4 366.77918764411936 379.6718020563688 26.796907499999996 1.0297808738881218 205
207 4 368.3403468344578 382.3398181408126 26.374425 1.1211820212301091 206
208 4 369.8548949820911 385.0115631086728 25.747094999999998 1.281051682903141 207
209 4 371.8256098676655 387.35019449133347 25.0173 0.998172372128324 208
210 4 374.50854148577497 388.88835890060403 24.6129675 0.7663290457128189 209
211 4 377.4829474909341 389.6869614322859 24.06525 0.7663290457128189 210
212 4 380.4573534960932 390.4855639639678 23.517532499999998 0.9943751258492763 211
213 4 383.3870129002554 391.50727802006503 23.2921425 0.9943751258492763 212
214 4 386.3166723044175 392.52961355673176 23.066835 1.041992967076876 213
215 4 389.0225987035949 394.053483912906 23.209725 1.1417343836602412 214
216 4 391.57004755757464 395.814759846592 23.539064999999997 0.953481704382609 215
217 4 392.5855468079779 397.2261422197044 23.633609999999997 0.953481704382609 216
218 3 422.641590105409 328.0311171030286 25.0059975 0.9599078134702282 62
219 3 423.483696276949 330.66743767843286 22.975755 1.5869444191629232 218
220 3 424.44015487325913 333.2795205116305 21.136995 1.9854999083205789 219
221 3 426.98636076610006 334.4566047100783 19.36176 1.2910388756534352 220
222 3 429.694773087555 335.03955348417765 17.493795 1.3269728821762725 221
223 3 432.4131290981204 335.86612264148255 15.8244075 1.3255186176438711 222
224 3 434.402488400777 338.0642994154583 14.588144999999999 1.4257261446542884 223
225 3 436.65411250372125 340.1381800755536 13.879387499999998 1.1545368833899274 224
226 3 440.4134484680355 342.23194811386975 12.248114999999999 1.1545368833899274 225
227 3 440.00824313678515 345.54319658764484 13.2 1.2134843153977297 226
228 3 439.3581744611904 349.29693922683435 13.2 1.242961138804478 227
229 3 380.95826683503145 281.8507604324564 27.111067499999997 1.5303586133188491 79
230 3 379.43066759544075 280.42570548681704 27.035084999999995 1.3307763432610145 229
231 3 377.7495626552077 277.81424413418887 27.164362499999996 1.3307763432610145 230
232 3 375.732236726928 275.46069721786256 27.45336 0.8204600033077538 231
233 3 373.69191601758047 273.13760284943703 27.868417499999996 1.0552988660677778 232
234 3 371.47012298196745 270.9934948849993 28.332562499999998 0.6119023108666116 233
235 3 369.05691393097857 269.08617101750383 28.915177499999995 1.1317036872700892 234
236 3 367.46095182875365 266.5331288383994 29.936362499999994 0.7039759001846922 235
237 3 366.5554546391345 263.6121701622089 30.668467500000002 1.0487795348947484 236
238 3 365.28825575812334 260.80556391078835 31.218825 1.0701646812878793 237
239 3 363.4959057959673 258.3022401772362 31.779247499999997 0.7644024559476719 238
240 3 360.89749553529657 256.6453729792098 32.30601 0.5604971670490748 239
241 3 358.2661468044475 255.00590723712668 32.586510000000004 0.46761005966564684 240
242 3 380.00429416099905 287.88720120306033 25.6628625 1.1769723319453482 77
243 3 379.3101003649767 286.8797812000593 23.6157075 3.010632107549572 242
244 3 376.28100406971015 285.521224675346 16.7088075 2.6643804231128083 243
245 3 374.0585895535278 287.3241398071819 15.101295 1.3770455716530108 244
246 3 372.13324274951964 289.74977846955886 14.760817499999998 1.184411454361093 245
247 3 370.3570512821681 292.2928769595528 14.5215675 1.1265951169896027 246
248 3 368.4049808136756 294.6190787308254 13.648304999999997 1.3049662552137393 247
249 3 366.45228886461376 296.94590198266735 12.7750425 1.5349824287552019 248
250 3 364.8351964230292 299.54120484049116 12.043267499999999 1.4043907167067093 249
251 3 361.4288614221355 302.4677568418063 10.467105 1.6231518771362974 250
252 3 357.4476568945447 304.3651370201913 8.5726575 1.4972958470266502 251
253 3 354.5428567131587 304.9704590947891 7.3486545 1.353479028461278 252
254 3 350.08124770542 305.4632931863251 5.958471749999999 1.7427931015519227 253
255 3 345.8371568969721 304.1022507393342 4.3670715 1.469528095185758 254
256 3 343.0299291649822 303.1700298852308 3.1030724999999997 1.236833340390172 255
257 3 340.3227598046661 301.9009665625114 1.98165825 1.186089451898479 256
258 3 337.5186394755231 300.58591367765627 1.6376002499999998 1.186089451898479 257
259 3 334.7151406269496 299.27148227337057 1.29354225 1.561370493732021 258
260 3 330.7948411951603 297.5157996648092 0.37901654999999995 1.561370493732021 259
261 3 381.93585577070115 301.34101256948 27.224999999999998 1.5187742155051915 73
262 3 385.5802178296759 301.2813504348174 24.637635 1.4319347355426166 261
263 3 388.3899314839434 301.9494420469248 23.1149325 1.4319347355426166 262
264 3 391.39416855643384 302.30120004920644 22.171214999999997 1.9467754540411255 263
265 3 394.4736047778219 302.0662803939724 21.7127625 1.3625029263289985 264
266 3 397.57230689686145 302.14831582913354 21.4294575 1.4870414176315132 265
267 3 400.26145332066494 300.7655215622135 20.478397499999996 1.471100441026346 266
268 3 402.75607632624553 299.05085667123274 19.5443325 1.4504424268994154 267
269 3 405.26996522947763 297.41947017655184 18.45393 1.6539400245444846 268
270 3 407.8062274332081 295.9185946014455 17.14581 1.4176406824463652 269
271 3 409.30523856660636 293.3152124962195 16.0922025 1.1484277293927034 270
272 3 410.6588232467644 290.71680223554876 14.716597499999999 1.2637185898225125 271
273 3 411.6774299000147 288.1146630914616 12.912735 1.1789672845731294 272
274 3 410.14672325757704 285.4143300174089 13.100092499999999 1.232153591702573 273
275 3 409.1312240071737 282.4784558075526 12.993337499999999 1.0583068320236846 274
276 3 408.00137233200047 279.58857115983227 12.766214999999999 1.4508153152410566 275
277 3 406.32275331404503 277.00507643282714 12.23475 1.2764154378554005 276
278 4 386.5161675671957 440.2083598801327 11.878432499999999 0.8889098732217163 137
279 4 385.9226536234165 442.2611102008683 11.79618 1.3487309169110449 278
280 4 385.1582325230518 445.2665902344975 12.0604275 1.3487309169110449 279
281 4 384.3944329032564 448.27207026812675 12.3245925 1.3487309169110449 280
282 4 383.9774194411875 451.33659095584915 12.7290075 1.061762263989561 281
283 4 383.5485978483 454.4085694104045 12.972795 1.3234366577363739 282
284 4 382.5299911950497 457.33325697001135 13.308074999999999 1.2958304908435263 283
285 4 380.99555566919554 460.0168100686903 13.7284125 1.2023535983997355 284
286 4 379.3728699024863 462.6357291881513 14.266395 1.3290734865008522 285
287 4 378.4207616701621 465.5604167477582 14.850577499999998 0.9225506164434596 286
288 4 377.52955853363926 468.4975339187532 15.495727499999997 1.1567804282454694 287
289 4 377.20949604039714 471.45578142910784 16.6857075 1.29959044828841 288
290 4 378.3785009914427 474.1579789448688 18.004305 0.9124764164134492 289
291 4 380.0384755923161 476.727801099347 18.727582499999997 1.0517875008506552 290
292 4 381.2441478969565 479.4877963080624 19.741507499999997 1.194951764818155 291
293 4 382.9047439783992 482.00044225015563 20.7554325 0.7964894977459095 292
294 4 331.931529156597 431.0334422340474 19.023345 2.1853183409947867 175
295 4 331.2839464032799 436.55964745717216 20.550915 2.2838603000792057 294
296 4 330.70783391544404 439.5259742149291 21.5122875 1.1748965868435446 295
297 4 329.3921595500194 442.14986517894533 22.867514999999997 1.2395181364499894 296
298 4 327.9925853077256 444.7259021391176 24.233302499999997 0.9127995863095385 297
299 4 326.59238958486236 447.30256057985923 25.5990075 1.2128690496340215 298
300 4 325.69994348720076 450.68652228025445 29.29971 1.2128690496340215 299
301 4 333.01041942507925 362.9806984039329 0.96890475 1.15582334816859 190
302 4 330.58975260725754 365.92403038062184 0.734339925 1.544161696765273 301
303 4 327.57681480679554 365.2950920443868 1.3032854999999999 1.385684151567702 302
304 4 324.7012242121714 364.44428514487515 2.3839859999999997 1.6558790439210196 303
305 4 323.08972509571134 362.6668507163847 3.248553 1.5086875858637931 304
306 4 359.4985427735722 344.04418545424664 25.6457025 1.2954638173075792 194
307 4 356.899511032332 344.56995801596094 25.2099375 1.2998328257104768 306
308 4 353.8393407085954 345.04041880699845 25.562872499999997 1.2998328257104768 307
309 4 350.8052725687736 345.68302971576037 25.817962499999997 1.1230402481326218 308
310 4 347.70284156631766 345.7470422144088 26.0334525 0.9602247685606233 309
311 4 344.6004105638616 345.8104332324878 26.24886 0.9602247685606233 310
312 4 341.5421046818332 345.2778243845101 26.430359999999997 0.8322805637377845 311
313 4 338.67707925688893 344.10633351118685 26.789977500000003 1.125053845177485 312
314 4 335.66662737870445 343.49603959203387 27.417885000000002 1.2859116609558665 313
315 4 332.58905559902456 343.3928738175131 27.969067499999998 1.0277610620375646 314
316 4 329.52391343073276 342.95908038007036 28.327694999999995 1.0669143379099058 315
317 4 326.60979104080565 341.92804411543204 28.74663 1.6464263244604114 316
318 4 323.5620503284571 341.3227220408342 28.786065 0.9344395397361245 317
319 4 320.4732918985279 341.6601859900196 28.851817499999996 0.9344395397361245 318
320 4 317.3845334685988 341.9976499392051 28.917487499999996 0.9344395397361245 319
321 4 314.29577503866966 342.3344924078211 28.98324 0.9344395397361245 320
322 4 311.20701660874056 342.67195635700654 29.04891 0.9344395397361245 321
323 4 308.11825817881146 343.00942030619194 29.1146625 0.9344395397361245 322
324 4 305.0301212294517 343.34626277480794 29.1803325 0.7998517076263756 323
325 4 301.9345265132592 343.38106568669446 28.819642499999997 0.7697720480673071 324
326 4 298.92034575165826 342.77387917038845 28.222672499999998 0.916012640853348 325
327 4 295.85831098621344 342.6278312365789 27.549554999999998 0.8317336608367105 326
328 4 292.841644302335 341.99827141977454 27.0198225 1.3107957429547323 327
329 4 289.83243538528933 341.2282569942851 27.128805 1.450137901420408 328
330 4 287.02396469216063 339.89766709519495 27.098115 0.8659523809879976 329
331 4 284.16950443689615 338.67707925688893 26.9209875 1.0387923421444545 330
332 4 281.16588884497514 337.8964996617197 26.7130875 1.0387923421444545 331
333 4 278.1622732530541 337.11592006655053 26.50527 1.0377171807593886 332
334 4 275.2164553540875 336.2999160789253 27.2468625 1.0377171807593886 333
335 4 272.2706374551209 335.4832906107308 27.988372499999997 0.825245403692151 334
336 4 269.48764746533766 334.15705107562644 28.504575 1.3533485175417037 335
337 4 266.6151642735605 333.1135851996001 26.60625 1.316550653027397 336
338 4 264.12924199595153 331.8706240607956 25.8499725 1.1584024925316092 337
339 4 260.40035857953814 331.24914349139334 24.956249999999997 1.0002605468415156 338
340 4 255.4285140243202 329.38470178318664 24.234375 0.8789040360543403 339
341 4 250.4566694691023 328.14174064438214 23.6843475 0.8789040360543403 340
342 4 246.72778605268886 327.52026007497994 23.0655975 0.8789040360543403 341
343 4 240.51298035866648 328.14174064438214 22.5499725 0.8789040360543403 342
344 4 235.54113580344855 328.14174064438214 21.8280975 0.8789040360543403 343
345 4 230.56929124823066 326.27729893617544 21.2093475 1.0002605468415156 344
346 4 226.8404078318172 326.27729893617544 20.728125 1.1584024925316092 345
347 4 220.93634242249595 326.27729893617544 20.625 1.316550653027397 346
348 4 216.22241230357997 325.75587673844694 20.4703125 1.3533485175417037 347
349 4 209.43895188855453 325.034337797371 18.974999999999998 0.707288391619606 348
350 4 205.08858790273885 326.27729893617544 18.974999999999998 0.7930962138369733 349
351 4 200.11674334752095 326.27729893617544 18.974999999999998 0.8789040360543403 350
352 4 194.5234182229008 325.034337797371 19.2499725 0.8789040360543403 351
353 4 189.55157366768287 323.7913766585665 19.696875 0.8789040360543403 352
354 4 184.57972911246497 324.41285722796874 20.625 0.8789040360543403 353
355 4 179.60788455724705 323.7913766585665 21.587527499999997 0.8789040360543403 354
356 4 176.50048171023587 321.9269349503598 23.031277499999998 0.8789040360543403 355
357 4 172.1501177244202 320.06249324215304 24.371902499999997 1.0002605468415156 356
358 4 169.042714877409 319.44101267275084 25.8156525 1.0002605468415156 357
359 4 165.9353120303978 318.19805153394634 26.950027499999997 1.0002605468415156 358
360 4 163.44938975278885 316.95509039514184 27.7062225 0.8789040360543403 359
361 4 160.9634674751799 316.33360982573964 28.049999999999997 0.7930962138369733 360
362 4 157.23458405876644 314.4691681175329 28.187527499999998 0.707288391619606 361
363 4 154.12718121175527 314.4691681175329 28.3249725 0.621480569402239 362
364 4 153.65547745957898 313.95458220606787 28.4625 0.621480569402239 363
365 4 151.6412589341463 313.8476875481307 28.875 0.7930962138369733 364
366 4 149.15533665653734 313.22620697872844 28.3249725 0.621480569402239 365
367 4 147.91237551773287 313.22620697872844 28.049999999999997 0.621480569402239 366
368 4 145.58182338247448 312.9154666940273 28.4625 0.7250627359045102 367
369 4 143.5620115319172 311.98324583992394 28.9666575 1.0358030206056297 368
370 4 139.91019170610963 308.37057928998877 29.069699999999997 1.0759817394174842 369
371 4 136.54611738393533 306.20099062220555 29.103524999999998 0.9884089123830149 370
372 4 135.09931061836693 301.97057238628446 29.7 1.8644417082067168 371
373 3 407.8062274332081 295.9185946014455 17.14581 1.4176406824463652 270
374 3 411.3679325764524 296.27283852600476 16.2530775 1.0366420193743227 373
375 3 414.1819965947057 297.55184553783454 15.834719999999999 1.0366420193743227 374
376 3 417.0060043020695 298.77181189557115 15.2531775 1.1935037150914478 375
377 3 419.86108603790336 299.99737157843236 15.197654999999997 1.1935037150914478 376
378 3 422.1350834413462 302.09611146130374 14.813864999999998 1.1211758064244153 377
379 3 423.9684511210828 304.6012996365642 14.639047499999998 1.1776497457659967 378
380 3 425.99696369961174 306.93123029125314 15.080835 0.9416673587582726 379
381 3 428.4872363412065 308.7764061018084 14.78664 1.153853254763585 380
382 3 431.39638688657834 309.85094600630487 14.5215675 1.0567966342400372 381
383 3 434.1918064877496 311.12622413471826 13.9056225 1.0583379060521547 382
384 3 437.06242523781856 312.31511646398474 13.930867499999998 1.0088991267562066 383
385 3 440.0374527235471 313.1932685085501 13.685677499999999 1.2047276541748522 384
386 3 443.0721423439382 313.86136012065754 13.660514999999998 1.2444775513938193 385
387 3 446.1633866961449 314.15221302713775 13.823699999999999 0.8342009386972372 386
388 3 449.0371128490609 315.3317831478632 13.7140575 1.628527684061627 387
389 3 452.07988171685423 315.8532053455917 13.2447975 1.1894454469732512 388
390 3 455.1214076235088 316.318694292074 12.666555 1.215224460992056 389
391 3 458.2213527036872 316.2211218426778 12.409237499999998 1.8466922231445888 390
392 3 461.1379610158919 317.262723276996 12.0703275 1.0160026496644743 391
393 3 464.98057537650595 320.2899551305543 10.89264 1.0160026496644743 392
394 3 391.39416855643384 302.30120004920644 22.171214999999997 1.9467754540411255 264
395 3 389.2680835285088 300.6803787242054 18.272512499999998 1.8366180231145786 394
396 3 388.0922422911998 295.1075624583756 11.5248375 2.234465024423116 395
397 3 384.3428500159961 292.0188040284464 6.74291475 2.113009076744836 396
398 3 379.35111808255726 291.30596581534206 2.39242575 2.216000836706175 397
399 3 372.88834164134335 297.06771217427024 0.0 1.3896740568232644 398
400 3 369.8928052968245 300.2565289758731 0.0 1.3896740568232644 399
