# Supplementary material for: Cross-Regional Gradient of Dendritic Morphology in Isochronically-Sourced Mouse Supragranular Pyramidal Neurons
Source: Front Neuroanat. 2018 Dec 4;12:103. doi: 10.3389/fnana.2018.00103 (PMC6288488; doi:10.3389/fnana.2018.00103)
Supplement: Supplementary file 3 [file Data_Sheet_1.ZIP › SWC reconstructions/X043.S2.Z4.C02.20x-exported-000.swc]

# Exported from "Simple Neurite Tracer" version 3.1.6-SNAPSHOT-b9f15e3b69824d8d9ebdf26f302be1ac12e484dc on 2018-06-22T11:16:53.625
# https://imagej.net/Simple_Neurite_Tracer
#
# All positions and radii in microns
# Voxel separation (x,y,z): 0.621480569402239, 0.621480569402239, 0.825
#
1 1 341.2829472843925 303.0028516120616 10.850235 0.9865133966463381 -1
2 1 333.5411638313488 308.7260661756868 9.899999999999999 0.6870778435026453 1
3 1 341.2829472843925 303.0028516120616 10.850235 0.9865133966463381 1
4 1 347.2578614786256 298.16648982097337 11.1375 0.621480569402239 3
5 4 341.2829472843925 303.0028516120616 10.850235 0.9865133966463381 1
6 4 331.02727492811675 311.6426744878915 13.139857499999998 2.1380298844689705 5
7 4 326.9273676117702 316.2975639527143 13.381747500000001 1.869724293046636 6
8 4 323.8653328463254 319.8089291698369 13.1959575 1.2245963879786417 7
9 4 322.0071059438127 322.29050108346013 12.911662499999998 1.0782066398559444 8
10 4 319.6958197062057 324.35816693786137 12.651045 1.1149610007303927 9
11 4 317.64555530774777 326.6849901897033 12.390344999999998 1.16748853845627 10
12 4 315.26217732409015 328.6768354146375 12.2932425 1.1964806070188845 11
13 4 313.0242257936727 330.82715818476925 12.0853425 1.1964806070188845 12
14 4 310.7862742632552 332.97748095490095 11.877525 1.1964806070188845 13
15 4 308.5483227328378 335.1278037250327 11.669624999999998 1.1871770428949329 14
16 4 306.2221209615652 337.16936739551903 11.302747499999999 1.2015083848253485 15
17 4 303.5335960183311 338.71250364934485 11.0146575 1.2015083848253485 16
18 4 300.84569255566646 340.25626138374 10.726567499999998 1.2015083848253485 17
19 4 298.1571676124323 341.7993976375658 10.438395 1.2015083848253485 18
20 4 295.46926414976764 343.34315537196096 10.150305 1.2639547524388857 19
21 4 292.99017815842217 345.20635411902884 9.888945 1.2428679167190675 20
22 4 290.2966813706328 346.75073333399337 9.72213 1.2662480157399798 21
23 4 287.96302183252743 348.79229700447974 9.450705 1.2886399606555425 22
24 4 285.9227011231799 351.11104100891947 8.99811 1.2886399606555425 23
25 4 283.8823804138323 353.4304064939287 8.545515 1.4146451461018466 24
26 4 281.42939660640167 355.18360318021234 7.54724025 1.0080663427932077 25
27 4 278.89251292210173 356.7951022966724 6.499960499999999 1.0080663427932077 26
28 4 276.3562507183712 358.40722289370177 5.45268075 0.9800872875587189 27
29 4 273.7696485885191 360.02120793243944 4.6535775 1.1253770150735742 28
30 4 271.2781329857855 361.86265485957824 4.33861725 1.0329504247920733 29
31 4 269.20611676739844 364.1142789625225 3.619704 1.0329504247920733 30
32 4 267.1347220295808 366.36652454603626 2.9007989999999997 1.0329504247920733 31
33 4 265.0627058111937 368.6181486489806 2.1818857499999997 1.0885107876966333 32
34 4 262.9030608325209 370.81383950067874 1.6337722499999998 1.1651020530697653 33
35 4 258.98711176471744 373.8491506016393 1.0856009999999998 1.1651020530697653 34
36 3 341.2829472843925 303.0028516120616 10.850235 0.9865133966463381 1
37 3 348.57229288291137 305.0301212294517 11.2598475 1.2732645313685311 36
38 3 352.1085173228101 308.3593926397395 9.8461275 1.2732645313685311 37
39 3 353.6354950818314 310.9938487734356 9.0252525 1.1752197567396339 38
40 3 355.0077241790716 313.7115833034316 8.1996255 0.9703238278134096 39
41 3 356.686343197027 316.29694247214485 7.675940249999999 1.262096525536373 40
42 3 358.27609049355794 318.9630941148805 7.491049499999999 0.8898545236872077 41
43 3 359.86645927065825 321.6292457576161 7.3061505 1.163883951153737 42
44 3 361.35676967608487 324.35195213216736 7.121251499999999 0.9526551352253041 43
45 3 361.8819207572297 327.4146083781816 7.055861999999999 0.8734039330151305 44
46 3 362.9595680645732 330.3268663264004 7.203668999999999 1.1972698873420253 45
47 3 365.0999471455945 332.5287719837925 7.836047999999999 1.1972698873420253 46
48 3 367.2403262266158 334.7300561606153 8.468459999999999 0.9118860098725171 47
49 3 368.88849269667054 337.36202637203377 8.616795 1.0544225784649208 48
50 3 370.19422337298465 340.1816837154118 8.6876625 1.1404230596588025 49
51 3 371.2799499277304 343.08896981907543 8.888385 0.8296703453462949 50
52 3 372.2848840084538 346.0291943929174 8.818755 0.8296703453462949 51
53 3 373.2891966086078 348.9694189667594 8.749125 0.9329914900094172 52
54 3 374.79131514485306 351.68963941903297 8.7163725 0.9642084590104916 53
55 3 376.4910645021682 354.2905356019814 8.73147 1.0519553006043938 54
56 3 378.6196354523708 356.5489959911891 8.9429175 1.0519553006043938 55
57 3 380.7482064025735 358.80745638039684 9.154364999999999 1.0182834833541805 56
58 3 383.0613570818886 360.84591264803623 8.6455875 0.9031914967065798 57
59 3 385.2048435657569 363.09567230927235 8.733614999999999 0.9332773710713422 58
60 3 387.7448346529039 364.88429338801194 8.692694999999999 0.9332773710713422 59
61 3 390.28544722062026 366.673535947321 8.651774999999999 1.051190879504029 60
62 3 392.5010254505392 368.8425031345348 8.370284999999999 0.9373356391895388 61
63 3 394.23122735575504 371.4228904586929 8.295045 0.9373356391895388 62
64 3 395.9620507415403 374.0026563022816 8.219771999999999 0.9373356391895388 63
65 3 397.6928741273255 376.5830436264397 8.144499 0.9255150787595082 64
66 3 399.5952261502658 378.9869304688875 8.8214775 0.7658194316459089 65
67 3 401.0097159262253 381.7382249496313 9.209639999999998 0.8212057799910364 66
68 3 401.8940827764847 384.7138739159292 9.387675 0.8572205789878963 67
69 3 403.14139427927495 387.5571475209444 9.5657925 0.8776797193326179 68
70 3 404.73797786206933 390.2189487996942 9.74391 0.8776797193326179 69
71 3 406.33518292543306 392.88137155901336 9.921945 1.1522498348945271 70
72 3 407.9640834978363 395.5276358235281 9.901897499999999 0.9485720078843314 71
73 3 409.2604919656094 398.33921391950383 10.2475725 0.9511635818587387 72
74 3 411.0484915637797 400.8388087696397 10.862362499999998 1.0889831129293792 73
75 3 413.57853896181615 402.63923797919796 11.00352 0.9640344444510591 74
76 3 416.1148011655467 404.428480538507 11.193599999999998 1.0106330575448388 75
77 3 418.27071726080305 406.6421943267178 11.635965 0.9891484742606035 76
78 3 420.22092328758725 408.99511976247464 12.378465 0.8877725637797103 77
79 3 421.7025329650422 411.13549884349595 12.639164999999998 0.8877725637797103 78
80 3 341.2829472843925 303.0028516120616 10.850235 0.9865133966463381 1
81 3 346.14665422053446 305.9275391716685 20.057069999999996 1.077852395931385 80
82 3 346.3604435364088 311.81233868333834 22.695337499999997 1.077852395931385 81
83 3 346.8128813909336 314.84640682316007 23.352119999999996 0.9984955420244133 82
84 3 346.3946249677259 317.82081282831916 24.4077075 1.2494804699775073 83
85 3 345.5748920966844 320.71877672344186 25.42485 1.0852542295129657 84
86 3 344.2759977066337 323.4700712041855 26.262224999999997 1.2581066202808102 85
87 3 342.5097499283925 325.9808527045706 26.904074999999995 0.9581303790417378 86
88 3 340.9218670735698 328.54073116993845 27.917339999999996 0.8438836059685242 87
89 3 339.58195496593856 331.2081257738128 29.0620275 0.8438836059685242 88
90 3 338.24204285830734 333.87614185825663 30.206714999999996 0.8438836059685242 89
91 3 336.6479451977906 336.52675648675717 30.60288 0.9263665071395893 90
92 3 335.43419364574805 339.32839089362244 31.3710375 1.077523011229602 91
93 3 334.5715786154177 342.2810450788525 31.95522 0.9768369441807452 92
94 3 333.1502525531948 344.97827075005824 32.7487875 0.9668000329848989 93
95 3 331.22179834633965 347.3504620834666 33.4879875 1.0230378097101076 94
96 3 328.6376821387652 348.79416144618796 33.97960499999999 1.0230378097101076 95
97 3 341.2829472843925 303.0028516120616 10.850235 0.9865133966463381 1
98 3 337.73553619424456 299.1378639509491 10.04652 1.32292082886377 97
99 3 333.52065497255853 295.5867239773847 8.780309999999998 1.32292082886377 98
100 3 332.10927259944606 292.87831165592974 8.017688249999999 1.2770555628418847 99
101 3 331.56982746520487 289.8255990990259 8.29422 1.1099456525353166 100
102 3 330.87066182462735 286.80582501230043 8.5922925 0.972368498886743 101
103 3 330.17149618404983 283.78667240614436 8.890365 0.972368498886743 102
104 3 329.80109376468613 280.7128295098809 9.2473425 1.0666284568479807 103
105 3 329.4406350344329 277.64333697760327 9.669825 1.0666284568479807 104
106 3 329.0795548236101 274.57322296475616 10.092225 1.138664269647394 105
107 3 328.6432754638898 271.4975156267845 10.186852499999999 1.1206972663859753 106
108 3 327.71602645434166 268.5398895969992 10.480965 0.8992885987307337 107
109 3 327.3742121411704 265.45299560877834 10.6237725 1.1514294805429162 108
110 3 326.97397865447533 262.3841245570701 10.989329999999999 1.550575376241504 109
111 3 326.45069201503867 259.32830459731923 11.27742 0.9154284491181099 110
112 3 326.4861164074946 256.2215232308775 11.24046 0.9560484191342403 111
113 3 326.0995554933264 253.14395145119758 11.486144999999999 0.9560484191342403 112
114 3 325.7136160597276 250.0657581909483 11.731912499999998 0.8552380559715032 113
115 3 325.64152431367694 246.96829903304751 11.418082499999999 0.941822728900623 114
116 3 325.61045028520687 243.87021839457736 11.1042525 0.941822728900623 115
117 3 325.5793762567367 240.77213775610718 10.7904225 0.7862102091279964 116
118 3 326.14616653603156 237.71693927692579 10.8400875 0.7879503547223227 117
119 3 327.08584515696776 234.75558436372413 10.756432499999999 0.8264759352195674 118
120 3 327.9223580033832 231.76874874717697 10.5054675 0.8264759352195674 119
121 3 328.75824936922913 228.78191313062982 10.2545025 0.8264759352195674 120
122 3 329.59476221564455 225.79569899465207 10.0035375 0.7726246438808635 121
123 3 330.43251802319884 222.80513449468847 10.156905 0.8201492630230526 122
124 3 331.1378984694704 219.7828744856854 9.959399999999999 0.9023462831321928 123
125 3 332.6238585109111 217.05768218885657 9.7639575 0.9161990850241688 124
126 3 333.5436497536264 214.09073395053028 9.6502725 0.9161990850241688 125
127 3 334.4640624769111 211.123785712204 9.5365875 0.8880149412017773 126
128 3 335.72566803279767 208.29169875743798 9.8142825 0.7491202487460707 127
129 3 337.53293352861937 205.8063979603984 10.426514999999998 0.9324818759425074 128
130 3 339.5496379763297 203.47149546115423 10.918214999999998 0.7320108886704272 129
131 3 341.96346850788797 201.5442842154379 11.36784 0.8148169597375815 130
132 3 343.9857662807229 199.2093817161937 11.817382499999999 0.8386693839912394 131
133 3 346.43129232132065 197.3057867321146 12.120735 1.2450803875461396 132
134 3 349.26897260121126 196.20328020199503 12.9469725 0.7694861670053822 133
135 3 351.43669682728626 195.6632135871845 13.11717 0.7694861670053822 134
136 3 341.2829472843925 303.0028516120616 10.850235 0.9865133966463381 1
137 3 344.13989346193455 294.79682217367446 12.481425 1.4087410806925251 136
138 3 345.5226877288546 290.6726771151212 12.4976775 1.4087410806925251 137
139 3 345.8290776495699 287.58018980177565 12.53736 1.28964054437228 138
140 3 345.5282810539792 284.4877024884301 12.590819999999999 1.2255783272782972 139
141 3 344.52521141496396 281.5468564340187 12.6503025 1.229412862391509 140
142 3 342.9130908179346 278.89064848039357 12.6626775 1.0907170437180114 141
143 3 340.6272852836732 276.7968804420774 12.956624999999999 1.0737754833961064 142
144 3 338.41854334001755 274.6117547600591 12.902752499999998 1.0855028217407265 143
145 3 336.6846125513853 272.0363392804563 12.7323075 1.2731899537002027 144
146 3 334.9102855257419 269.51437112982194 12.224025 1.3180484211996566 145
147 3 333.2260731826619 266.9041527383325 12.357344999999999 0.8673755714919288 146
148 3 331.0328682532414 264.7295922259941 12.8073825 1.099479919746583 147
149 3 328.82971963471044 262.54508802454524 12.576217499999998 1.099479919746583 148
150 3 325.6558183667732 259.15739744073363 13.337527499999998 1.242961138804478 149
151 3 323.16989608916424 256.6714751631247 13.6812225 1.242961138804478 150
152 3 321.9269349503598 254.18555288551573 14.024999999999999 1.242961138804478 151
153 3 319.44101267275084 251.69963060790678 14.024999999999999 1.242961138804478 152
154 3 317.5765709645441 249.2137083302978 14.024999999999999 1.1216108428229967 153
155 3 314.92595633604355 247.61961066978108 14.024999999999999 0.8789040360543403 154
156 3 312.6047264093262 245.48482491388438 14.024999999999999 0.8789040360543403 155
157 3 310.7402847011195 242.37742206687318 14.024999999999999 0.8789040360543403 156
158 3 309.497323562315 239.89149978926423 14.024999999999999 0.8789040360543403 157
159 3 307.01140128470604 238.0270580810575 14.0937225 0.8789040360543403 158
160 3 305.76844014590154 235.54113580344855 14.4375 0.8789040360543403 159
161 3 303.90399843769484 232.43373295643735 15.079184999999999 0.8789040360543403 160
162 3 302.6610372988904 231.19077181763288 15.652065 0.8789040360543403 161
163 3 302.3527829364669 229.7470724549115 15.9499725 0.8789040360543403 162
164 3 300.1751150212814 227.46188840121945 16.7749725 0.8789040360543403 163
165 3 298.3106733130747 226.21892726241498 17.0500275 0.8789040360543403 164
166 3 295.82475103546574 224.9759661236105 17.5999725 0.8789040360543403 165
167 3 293.3388287578568 222.49004384600156 17.943749999999998 0.8789040360543403 166
168 3 292.0958676190523 220.62560213779483 18.493777499999997 1.0002605468415156 167
169 3 290.85290648024784 218.45042014488698 18.988777499999998 1.0609356948322561 168
170 3 285.5230891170542 213.60411466468832 19.67625 0.9322208541033584 169
171 3 282.77365907801874 211.30339359676125 19.799999999999997 0.621480569402239 170
172 3 280.909217369812 209.43895188855453 20.006249999999998 0.621480569402239 171
173 3 280.2877368004098 208.19599074975005 20.2812225 0.621480569402239 172
174 3 279.0447756616053 207.5745101803478 20.556277499999997 0.621480569402239 173
175 3 278.20018356778763 206.8734800980621 20.625 0.621480569402239 174
176 3 341.2829472843925 303.0028516120616 10.850235 0.9865133966463381 1
177 3 348.22302080290734 300.87241622015074 18.928964999999998 0.919592368933105 176
178 3 351.58088031938763 299.36221843650327 19.711229999999997 0.919592368933105 177
179 3 354.39556581821034 298.2099934608315 20.556525 1.0007515164913434 178
180 3 357.0983848145407 296.7103608468639 20.980987499999998 0.7680256876672868 179
181 3 359.467468745102 294.75021113096926 21.5739975 0.8687987619958599 180
182 3 361.8477393259126 292.77079551742315 21.934935 0.8457853365108949 181
183 3 364.22800990672323 290.7920013844464 22.29579 1.0313221457002395 182
184 3 366.45663922859956 288.629870483496 22.464172499999997 1.0313221457002395 183
185 3 368.68464706990665 286.4677395825456 22.632554999999996 1.0313221457002395 184
186 3 370.91327639178303 284.30560868159523 22.8009375 1.0313221457002395 185
187 3 373.1412842330901 282.14409926121425 22.96932 1.0144240890181926 186
188 3 375.07906064848623 279.7159746765597 23.0969475 1.0144240890181926 187
189 3 377.01621558331306 277.2884715724745 23.224574999999998 1.0144240890181926 188
190 3 378.9533705181398 274.8609684683894 23.3522025 1.015940501607534 189
191 3 381.15279025325435 272.68143611149577 23.698125 1.148011337411204 190
192 3 382.98056460786637 270.18121978079057 24.032002499999997 1.0226276325343022 191
193 3 384.3074256235401 267.37523500993944 24.2441925 1.0226276325343022 192
194 3 385.169419173301 264.39461419908633 24.460425 0.9680057052895393 193
195 3 386.0370060481866 261.4562540669525 25.147814999999998 1.116390406040018 194
196 3 387.00216537246826 258.6639418686283 26.427472499999997 0.878823243580318 195
197 3 388.83926193562127 256.5751456748674 28.265902499999996 1.0440438529559033 196
198 3 390.6135889612646 254.3403015472969 29.898165 1.0561067908080009 197
199 3 391.9317492489668 251.60205815851063 30.7597125 0.9439544072536727 198
200 3 392.85961973908434 248.7954519070901 32.03112 0.9439544072536727 199
201 3 393.78749022920186 245.9888456556696 33.3025275 0.8939314362224865 200
202 4 281.42939660640167 355.18360318021234 7.54724025 1.0080663427932077 26
203 4 280.17462733677854 357.88642217654274 10.030432499999998 1.468614518748737 202
204 4 278.0280334500632 360.12375222639076 10.302435 1.3495264120398798 203
205 4 275.4917712463327 361.9129947856998 10.488885 0.8923839496046749 204
206 4 272.81629739505604 363.49279839312027 10.57683 1.1724479534001 205
207 4 269.88166614633866 364.51078356580115 10.665434999999999 1.1523679162027136 206
208 4 266.87556463214 365.296956486095 10.721535 1.1182486329425307 207
209 4 264.0092962460569 366.4895776987779 10.537065 1.1901601496280638 208
210 4 261.033647279759 367.35778605423286 10.830435 1.1533684999194511 209
211 4 258.02381688214393 368.1190997517506 10.996754999999999 1.185008075707719 210
212 4 255.2054024999048 369.42607338920345 10.898662499999999 1.185008075707719 211
213 4 252.38698811766565 370.732425546087 10.800569999999999 1.069804222557626 212
214 4 249.58970407478617 372.05866508119135 11.156557499999998 1.2208675045622284 213
215 4 247.0664929630131 373.8615802130273 11.421959999999999 1.2208675045622284 214
216 4 244.94973014362907 376.1306057719148 11.635717499999998 1.2837240493515707 215
217 4 242.438948643244 377.9440860734306 11.9729775 1.025909049940746 216
218 4 239.68268231794508 379.32501589864233 12.486539999999998 1.025909049940746 217
219 4 236.92579451207675 380.7059457238541 13.00002 1.025909049940746 218
220 4 234.1689067062084 382.08687554906595 13.513582499999998 1.188886114460789 219
221 4 231.42755591457512 383.38825586139416 14.4012 1.188886114460789 220
222 4 228.68682660351126 384.6902576542919 15.288817499999999 1.188886114460789 221
223 4 225.85722557102287 385.9562135741643 15.582269999999998 1.227455198597892 222
224 4 223.13265475476345 387.3762966752484 16.198545 0.9640779480909173 223
225 4 220.40808393850403 388.79700125690186 16.8149025 0.9509398488537538 224
226 4 217.57413254202982 390.06295717677426 16.99896 0.9509398488537538 225
227 4 214.73955966498622 391.3289130966466 17.1830175 1.056224872116187 226
228 4 211.71543521427495 392.0324291012099 17.33886 0.9347129911866614 227
229 4 208.64221379858085 392.4624936552363 17.123617499999998 1.1582657668063407 228
230 4 205.6292759981188 393.2250503138928 17.14581 1.0231993946581521 229
231 4 202.53803164591207 393.4904225170276 17.367735 1.0885977949763497 230
232 4 199.44989469655235 393.56375722421706 17.815627499999998 1.1127236706805448 231
233 4 196.41396211502237 393.0274194928229 18.336119999999998 1.2313021633224919 232
234 4 193.33141849078729 393.0193402454207 18.8505075 0.8485260658219589 233
235 4 190.3632272913222 393.65262894564154 19.7365575 0.9752086650889112 234
236 4 187.4198953146332 394.43196557967195 20.559907499999998 0.9752086650889112 235
237 4 184.47656333794419 395.2119236942718 21.383174999999998 0.985954064133876 236
238 4 181.72651181833928 396.5605365298747 22.0828575 0.985954064133876 237
239 4 178.9770817793038 397.9085278849081 22.7824575 0.7860734834027279 238
240 4 176.4010448191315 399.6325149844299 23.0687325 0.827451659713529 239
241 4 173.76969608828242 401.27198072651305 23.352862499999997 0.7127512058246518 240
242 4 170.82449966988523 402.25081262332156 23.54517 0.7127512058246518 241
243 4 167.8786817709186 403.2296445201301 23.7374775 1.0165122637313841 242
244 4 164.85766472305434 403.9493190194979 23.88243 0.8373704896011888 243
245 4 162.02868517113532 404.9865700898302 22.8730425 0.833846694772678 244
246 4 159.0747880247665 405.6664698327562 21.966119999999997 0.8777853710294162 245
247 4 156.0568783797492 406.3724717595972 21.669202499999997 0.5461527740267018 246
248 4 152.98241400291633 406.5545655664321 21.120907499999998 0.689228166272777 247
249 4 149.87501115590513 406.5732099835141 21.163559999999997 0.689228166272777 248
250 4 146.76822978946333 406.59185440059616 21.206129999999998 0.689228166272777 249
251 4 143.66082694245216 406.61049881767826 21.2487 0.8540696725010268 250
252 4 140.5677181485372 406.8976228407421 21.132209999999997 0.9902236356456693 251
253 4 137.53302852814608 407.5632285305719 21.1954875 1.0123732031391652 252
254 4 134.4281116034125 407.6172973401099 21.3387075 1.1200198525653269 253
255 4 131.36545535739825 407.10644031206124 21.498015 0.6989294779611459 254
256 4 128.465005539998 406.0847262559639 22.095232499999998 0.6989294779611459 255
257 4 125.56517720316717 405.0636336804361 22.6923675 0.782748562356426 256
258 4 122.62619559046396 404.1258195012081 23.18481 0.8006036991153522 257
259 4 119.59150597007284 403.5683514304543 23.677252499999998 0.8795503758465186 258
260 4 116.6090207175115 402.7970940438261 24.21903 0.8811102920757182 259
261 4 113.84281070310213 401.4522100916397 24.805852499999997 0.918212682069032 260
262 4 111.11699692570392 400.0029174037937 25.27404 0.7838175089357977 261
263 4 108.66712052112028 398.115480914519 25.6717725 0.7838175089357977 262
264 4 106.21662263596725 396.227422944675 26.069587499999997 0.822175289679304 263
265 4 104.18003081003613 393.9167581876375 26.612189999999995 0.7377720135487859 264
266 4 102.35784978054875 391.4041122455443 26.811345000000003 0.7579577024429707 265
267 4 100.23922251945652 389.1313578032403 26.88246 0.7579577024429707 266
268 4 98.12059525836429 386.85860336093634 26.953574999999997 0.6974938578458267 267
269 4 95.28975126473709 385.5777319073983 26.998455 0.705305868603213 268
270 4 92.4620146739569 384.29748193442964 27.182429999999997 0.5921752746326457 269
271 4 89.78591934211086 382.78231230622697 27.7761825 0.9027875343364683 270
272 4 88.05758187860323 380.90544098663224 28.506555000000002 0.9027875343364683 271
273 4 331.02727492811675 311.6426744878915 13.139857499999998 2.1380298844689705 6
274 4 328.97576756852 316.6163834848176 14.555475 1.6189195944586683 273
275 4 331.0670496845585 322.3563780238167 16.015395 1.1684891221730076 274
276 4 332.5113705278493 325.103943621144 16.203329999999998 0.7889136496048961 275
277 4 334.40937218680375 327.55133410345 16.5395175 0.9996949995233595 276
278 4 336.08115491849577 330.1099696076791 17.280119999999997 1.0551497107311212 277
279 4 337.17371775950494 332.95013580984727 18.117659999999997 1.0599288963098246 278
280 4 338.2296132469193 335.84064193813714 18.68955 1.196014496591833 279
281 4 338.0226602173084 338.91262039269236 19.24626 0.9877066393395904 280
282 4 337.09851861060724 341.83979387457697 19.88712 0.9877066393395904 281
283 4 335.8077034679588 344.6252697866378 20.527897499999998 1.1227295078479207 282
284 4 334.9916994803337 347.6009187529357 21.014977499999997 0.7466467560798499 283
285 4 334.57033565427895 350.65984611553347 21.4738425 0.9434075043525987 284
286 4 334.14897182822426 353.71690903642315 21.96381 0.9434075043525987 285
287 4 333.72698652160005 356.77335047674336 22.453695 0.8454062333635596 286
288 4 333.5927467186092 359.8266845142165 23.196772499999998 0.8454062333635596 287
289 4 333.4578854350489 362.88001855168966 23.93985 0.7961601130441261 288
290 4 332.751883508208 365.8208646061011 24.8890125 0.7961601130441261 289
291 4 332.0452601007976 368.7610891799431 25.838174999999996 0.6709814967551273 290
292 4 331.8867825556 371.81442321741633 26.573745 0.6709814967551273 291
293 4 331.7276835298331 374.86775725488945 27.309315 0.8421061715400338 292
294 4 331.5685845040661 377.92171277293215 28.044967499999995 0.8498436046290917 293
295 4 331.2012894875494 380.8805817638562 29.2050825 0.7383997089238821 294
296 4 331.1602717699688 383.8170774542818 30.552637499999996 1.0532914838286085 295
297 4 331.6176814690489 386.618711861147 32.232007499999995 1.048947334648487 296
298 4 333.88857146964466 391.3637160085331 34.7551875 1.048947334648487 297
299 4 336.8424686160135 392.1542392928128 35.475 1.7578142869143747 298
300 4 339.5831979270774 393.19894812997796 35.475 1.7578142869143747 299
301 3 361.8819207572297 327.4146083781816 7.055861999999999 0.8734039330151305 45
302 3 368.11972123232 326.992001590988 8.8482075 1.112220271419329 301
303 3 371.10655684886717 327.7172694154804 9.4577175 0.9206053822612306 302
304 3 370.69202930907585 330.428167659213 11.398034999999998 0.853535199211341 303
305 3 370.1687426696392 333.22483022152306 13.055295 0.91708158743272 304
306 3 369.3819482687759 336.13211632518676 14.070622499999999 1.0937250096739184 305
307 3 368.4677503511852 339.0829060687086 14.520412499999999 0.8205905142273283 306
308 3 367.4603303481842 341.9765195998454 15.206977499999999 0.9307168711254049 307
309 3 366.93580074760877 345.00561589511193 15.808649999999998 1.0013978562835217 308
310 3 366.9942199211325 348.07945879137543 16.4055375 1.0449574293929245 309
311 3 367.5566598364416 351.0401922240077 17.41179 1.0449574293929245 310
312 3 368.1190997517506 354.00092565663994 18.4180425 1.0449574293929245 311
313 3 368.6815396670596 356.9610376087028 19.424294999999997 1.0713019907298855 312
314 3 369.20234038421864 360.0125072044678 19.7839125 1.0369527596590238 313
315 3 370.1084590544072 362.9359518029359 20.500425 1.0074386474181114 314
316 3 370.9176267557688 365.7549876657445 21.86217 1.0074386474181114 315
317 3 371.72679445713055 368.57464500912243 23.223915 1.0075629435319917 316
318 3 372.2028485732927 371.5950405764173 23.958082499999996 1.1346930088089138 317
319 3 373.2003248871833 374.4774674573049 24.746534999999998 0.8015048459409856 318
320 3 374.3811379690476 377.2331123020344 25.83075 1.0788902684822868 319
321 3 374.1692130948814 380.30881964000616 26.346539999999997 0.9214443810299237 320
322 3 373.91751346427344 383.35531739121586 27.085905 0.986774418485487 321
323 3 373.7441203854102 386.4422113794368 27.503355 0.929616850517563 322
324 3 373.80999732576686 389.54712830417037 27.37119 0.7798648925143996 323
325 3 373.4308941784316 392.63029340897486 27.267735 0.7798648925143996 324
326 3 372.9467608148672 396.57731650524846 27.135239999999996 0.7798648925143996 325
327 3 353.6354950818314 310.9938487734356 9.0252525 1.1752197567396339 39
328 3 351.4590701277848 317.4516533700942 7.16861475 1.0133924312729847 327
329 3 349.9581945526784 320.0718154506941 6.19450425 0.8721423274592439 328
330 3 348.45731897757196 322.6919775312939 5.2203855 1.204982461208307 329
331 3 346.7973443766986 325.18970793972153 4.14175575 1.0161642346125188 330
332 3 344.79741990436213 327.4873216048016 3.32635875 0.7257836533650167 331
333 3 342.926141909892 329.91047434490093 2.62367325 0.6994763808622199 332
334 3 341.24627993079775 332.4902401884896 2.05640325 0.6994763808622199 333
335 3 338.2233984412253 337.13270004192435 1.035309 0.6994763808622199 334
336 3 352.1085173228101 308.3593926397395 9.8461275 1.2732645313685311 38
337 3 354.5583937273937 305.6136914841204 8.6266125 1.1932613376693808 336
338 3 356.7410334871344 303.54602562971917 7.58273175 1.1932613376693808 337
339 3 359.4046992075924 301.98175903653373 7.136893499999999 1.0276802695635423 338
340 3 361.9881939345975 300.33421404704836 6.45155775 0.9862958784470472 339
341 3 364.57168866160265 298.68604757699364 5.76623025 0.9646683546318494 340
342 3 367.36772974334326 297.4368716324951 5.068791749999999 0.9646683546318494 341
343 3 370.16377082508393 296.18707420742726 4.3713615 1.0333233131337145 342
344 3 372.97348447935144 295.19332677695303 3.2026995 1.0174879882253456 343
345 3 375.57810954571625 293.63092462547587 2.33002275 1.0174879882253456 344
346 3 378.45805050432625 292.5153670033988 1.8823612499999998 0.8170170009532653 345
347 3 381.2814367311206 291.2226874190422 1.7077004999999998 1.0959250508896021 346
348 3 383.9252150733577 289.5993801717635 1.9339155 0.7265480744653815 347
349 3 386.6864532432119 288.1737037455548 1.9429657499999997 0.7265480744653815 348
350 3 389.447691413066 286.74864879991543 1.95200775 1.0204835245698645 349
351 3 392.46684401922215 286.0128158057432 1.98421575 0.6683091303066977 350
352 3 395.5574668908594 285.69896811819507 1.9255499999999999 0.8155254475867 351
353 3 398.6157727728879 285.16200890623156 1.7591392499999998 0.8155254475867 352
354 3 401.6740786549163 284.625049694268 1.5927202499999997 0.8735717327688691 353
355 3 404.71125419758505 283.9724950963956 1.5025724999999999 0.7393070705552094 354
356 3 407.5800085059458 282.77987388371275 1.40788725 0.7402517210207008 355
357 3 410.3853717962275 281.4542558291778 1.1930985 0.6760962818413077 356
358 3 413.04157974985264 279.8421352321484 1.14359025 0.6760962818413077 357
359 3 415.6984091840472 278.23001463511895 1.094082 0.8622607864057483 358
360 3 352.1085173228101 308.3593926397395 9.8461275 1.2732645313685311 38
361 3 354.21782237536127 307.20841062520657 10.025152499999999 0.886007558962608 360
362 3 360.42081993856505 306.8286859973018 10.0261425 0.886007558962608 361
363 3 363.5226294604516 306.6391344236341 10.0266375 0.886007558962608 362
364 3 366.61387381265837 306.3277726583636 10.0992375 0.8452881520553732 363
365 3 369.70511816486515 306.01578941252365 10.171755 0.8452881520553732 364
366 3 372.7634240468935 305.552786388319 10.560825 0.9161617961900045 365
367 3 375.8223514094913 305.08916188354493 10.9498125 1.0878830923215372 366
368 3 378.90986687828166 304.86853628140716 11.309099999999999 1.0878830923215372 367
369 3 381.997382347072 304.6472891986999 11.668304999999998 0.7997211967068011 368
370 3 385.10416371351374 304.7088157750708 11.6664075 0.7997211967068011 369
371 3 388.21094507995554 304.770963832011 11.66451 0.9217116176747666 370
372 3 391.2530924671795 305.40363105166244 11.723415 1.1849334980393909 371
373 3 394.2834317235849 306.0561856495348 12.011669999999999 1.008681608556916 372
374 3 397.3423590861826 306.5546130661954 12.309082499999999 1.1109524510577484 373
375 3 400.4062582933357 307.0319101434963 12.5811675 1.1885194409248419 374
376 3 403.48880191757087 307.4141206936787 12.681404999999998 1.1885194409248419 375
377 3 406.5719670223753 307.79570976329165 12.781725 0.9230291564818992 376
378 3 409.53953674127104 308.7142580448682 12.8770125 0.9230291564818992 377
379 3 412.5071064601667 309.6334278070141 12.972299999999999 0.7193264702489275 378
380 3 415.3161986338648 310.9410229250364 12.6616875 0.8113988166058692 379
381 3 418.31670682293884 311.73838249557946 12.48852 0.6745674396405782 380
382 3 421.3992504471739 311.941606641774 12.935257499999999 0.9148380425771777 381
383 3 424.4488556012308 312.53263466327553 13.032525 0.9148380425771777 382
384 3 427.49908223585686 313.12366268477706 13.12971 0.9148380425771777 383
385 3 430.5486873899137 313.7146907062786 13.226977499999998 0.6403860083234549 384
386 3 433.6536043146473 313.83774385902024 13.198432500000001 0.6403860083234549 385
387 3 436.75852123938085 313.9614184923313 13.1698875 1.0552864364563899 386
388 3 439.8429293053242 313.5841797867041 13.1740125 1.0552864364563899 387
389 3 442.92733737126747 313.2075625616464 13.178054999999999 0.5119856367626748 388
390 3 446.0334972571399 313.1273915681935 13.181272499999999 0.8689852061666806 389
391 3 449.122255687069 312.83280977829685 13.403115000000001 0.6839952998784101 390
392 3 452.20417783073475 312.54382131352475 13.765867499999999 0.6839952998784101 391
393 3 455.2860999744004 312.25483284875276 14.128537499999998 0.941002374549012 392
394 3 458.3686435986355 311.92234074412255 14.409285 0.8443435015898818 393
395 3 460.8614021625079 310.11818265114783 14.982577499999998 1.085608473437525 394
396 3 462.8370888926376 307.8504000533991 16.021005 0.9482923416281003 395
397 3 464.84882149579266 305.555893791166 16.798567499999997 1.0408494428291757 396
398 3 466.95874802891325 303.3241570664426 17.427217499999998 0.7159766899798494 397
399 3 469.43721253968937 301.4771168141791 17.852175 0.7886712721828293 398
400 3 472.090934571037 299.9022850513138 18.33645 0.9469250843754154 399
401 3 474.980197738188 299.00175970624997 19.27299 0.8654489817267819 400
402 3 478.24421368868855 298.53254187635133 20.7489975 0.8654489817267819 401
403 3 346.8128813909336 314.84640682316007 23.352119999999996 0.9984955420244133 83
404 3 349.73259710598535 316.14405825207194 23.475704999999998 0.8584946141551708 403
405 3 352.639883209649 317.23786405421987 23.35476 0.8584946141551708 404
406 3 355.6298262290432 317.95753855358765 23.94744 0.941810299289235 405
407 3 358.6197692484374 318.67721305295544 24.540119999999998 0.941810299289235 406
408 3 361.68553289729863 318.85371353466564 25.171409999999998 0.849669590069659 407
409 3 364.7512965461599 319.03021401637596 25.802699999999998 0.849669590069659 408
410 3 367.81643871445175 319.2067144980862 26.4339075 0.849669590069659 409
411 3 370.8753660770495 319.0650169282625 27.136725 1.0176247139506143 410
412 3 373.9212423476899 319.02897105523715 27.951494999999998 0.9189522439466207 411
413 3 376.943502356693 319.6243494407245 28.496902499999997 0.6866676663268397 412
414 3 379.788018922847 320.8051625225888 29.0422275 0.6550343053442658 413
415 3 382.4927023608855 322.3010662531399 29.466524999999997 0.8782141926223038 414
416 3 385.30055157344486 323.5228970525847 30.171569999999996 0.850185418942263 415
417 3 388.13450296991914 324.64280503864757 30.97941 0.6043009820222529 416
418 3 391.0989652859678 325.39790393047133 31.7035125 0.5954716075727552 417
419 3 394.03297505411575 326.32701738172767 32.273505 0.8846030128757589 418
420 3 397.0235395540793 327.06844370102453 32.809095 0.924856309355942 419
421 3 400.0880602418017 327.06098593419165 33.492525 0.6820749249189572 420
422 3 403.09043287258396 327.81732778715417 33.8433975 0.6820749249189572 421
423 3 409.09455665357905 329.3306329736487 34.5451425 0.6820749249189572 422
424 3 346.14665422053446 305.9275391716685 20.057069999999996 1.077852395931385 81
425 3 344.6408068008728 300.54676040178396 21.4715325 1.1545555278070094 424
426 3 341.4793351443236 297.9794241695833 23.5023525 1.1545555278070094 425
427 3 339.4452292406701 295.8570680250747 24.839264999999997 1.1537600326781745 426
428 3 336.40556777572374 296.35363100002706 25.384177499999996 0.7450309065994041 427
429 3 333.39076553355346 296.76380817583254 26.223119999999998 1.1546052462525616 428
430 3 330.3274878069699 296.6003587860797 26.880644999999998 0.6722493171167079 429
431 3 327.497265293912 295.5649721574556 27.884669999999996 0.7456337427517242 430
432 3 324.7055745761572 294.86456355573927 29.438969999999998 0.7406743278078943 431
433 3 321.85484320430913 294.49851150036136 31.007212499999998 0.8354438998360417 432
434 3 319.1215716600781 293.5905283884647 32.557469999999995 0.6732250416106693 433
435 3 316.1943981781935 292.8068413904485 33.469095 0.6000916941256915 434
436 3 313.40457190214687 291.4576070742762 33.76790999999999 0.7590452934394245 435
437 3 310.49044951221975 290.45329447412223 34.291124999999994 0.7822700223179863 436
438 3 307.42406438278914 290.0325521286369 34.66023 0.8591533835587373 437
439 3 304.07055523029464 290.1556052813785 34.7136075 0.8591533835587373 438
440 3 325.5793762567367 240.77213775610718 10.7904225 0.7862102091279964 117
441 3 324.08098660390795 239.0549869428488 10.572375 0.8526651264141778 440
442 3 321.664670150072 237.10229499378698 10.6552875 0.8526651264141778 441
443 3 319.23468112370927 235.169490422946 10.8191325 0.7797095223720489 442
444 3 317.06198505307907 232.95888403758227 11.112255 0.8367925126716446 443
445 3 315.2373181013141 230.44996697890542 11.348452499999999 0.8967405283961846 444
446 3 313.2504447209351 228.07591120378888 11.70444 0.9294863395979885 445
447 3 311.1013649119422 225.8317448676774 11.740575 0.9144651542355364 446
448 3 309.0125687181813 223.53537416373612 11.546864999999999 0.9536743633591238 447
449 3 307.4153636548175 220.87481584612513 11.337975 0.8171226526500638 448
450 3 306.37314073992997 217.954478650504 11.06259 1.0763235537306555 449
451 3 306.4259665883291 214.8483187646316 11.1329625 0.7652911731619171 450
452 3 305.8883858957962 211.78752696032558 11.14542 1.031769611710209 451
453 3 305.1500669793463 208.76961731530832 11.2042425 0.7699522774324338 452
454 3 304.4142339851741 205.75419359256867 11.400592499999998 0.8369665272310772 453
455 3 303.7995897020353 202.7195039721775 11.75163 0.982629143087574 454
456 3 304.29366675471005 199.65187588160808 11.7591375 0.6037348132235274 455
457 3 304.6454247569917 196.57181817965056 12.03873 0.8032325619239238 456
458 3 305.0015331232592 193.49176047769305 11.758642499999999 0.9287964961659522 457
459 3 305.00836940952263 190.4415338430669 10.9697775 0.9905343759303705 458
460 3 304.1774498882318 187.46091303221377 11.34672 0.9773714174704311 459
461 3 303.0040945732004 184.6151535049209 11.908875 0.8648585751858497 460
462 3 300.2061890497515 183.2826991641225 12.2213025 0.8035060133744608 461
463 3 298.5288129929349 182.22431775443047 12.4113825 0.8035060133744608 462
464 3 327.3742121411704 265.45299560877834 10.6237725 1.1514294805429162 109
465 3 324.39918465544184 265.3423720674247 10.878285 1.0304209988746063 464
466 3 321.43907270337905 264.49156516791305 11.428395 1.0304209988746063 465
467 3 318.47896075131615 263.6413797489708 11.978504999999998 1.0304209988746063 466
468 3 315.4020104522057 263.23928182056756 12.1963875 1.242961138804478 467
469 3 312.4182822385055 262.4537303808431 12.685777499999999 1.2012038593463414 468
470 3 309.4345540248054 261.6688004216881 13.175085 1.3173710073790081 469
471 3 306.34952447829266 261.29529059947737 13.165185 1.5402463691780388 470
472 3 303.3173207801791 261.97394738126457 13.135155 0.8607195145936307 471
473 3 300.54676040178396 263.372900142989 13.3254 0.7885159020404787 472
474 3 297.67987053513144 264.54439101631226 13.669177499999998 1.6747409792023775 473
475 3 295.4891515279885 262.34559276176714 13.8711375 1.7425196501013855 474
476 3 292.8285932103775 260.78505505199814 14.3743875 0.7504129283304274 475
477 3 289.9343581986713 259.77577060728885 15.051794999999998 0.7980618435864971 476
478 3 286.92142039820925 259.22762474507607 15.7514775 0.7982855765914818 477
479 3 283.83763381283535 258.91812742151376 16.0422075 0.7982855765914818 478
480 3 280.75322574689204 258.60863009795145 16.333019999999998 0.851036847322344 479
481 3 277.6930554231554 258.0698064442797 16.29342 0.7857751727294148 480
482 3 274.6838465061098 257.4153874046992 16.8417975 0.5232499720830905 481
483 3 271.58825178991725 257.6105323034915 17.095072499999997 0.5232499720830905 482
484 3 268.4926570737247 257.8056772022838 17.3483475 0.9336129705788194 483
485 3 265.5654835918401 258.8354705057833 17.560454999999997 0.6673706946469002 484
486 3 263.1497886185736 260.77200396004065 17.9139675 0.7188727894332637 485
487 3 260.74528029555637 262.6700056189951 18.605069999999998 0.7184128938119061 486
488 3 258.4010555877711 264.49715849303766 19.808909999999997 0.7315199190205993 487
489 3 255.97044508083897 266.40821124394955 20.220584999999996 1.078411728443847 488
490 3 332.10927259944606 292.87831165592974 8.017688249999999 1.2770555628418847 100
491 3 329.76194048881376 294.80303697936847 6.68836575 1.2219364511416002 490
492 3 327.0982747683558 296.109389136252 5.461104 1.2219364511416002 491
493 3 324.5644984869029 297.6972719910747 4.34084475 1.0165930562054064 492
494 3 322.41666163904875 299.7009253468275 2.99408175 1.0366730934027928 493
495 3 319.6293212852797 302.3049289326229 1.82355525 1.0366730934027928 494
496 3 333.2260731826619 266.9041527383325 12.357344999999999 0.8673755714919288 147
497 3 332.9252765870712 265.20813226443386 13.0746 0.9249806054698224 496
498 3 335.1520414672394 259.42276964386843 13.668434999999997 0.9249806054698224 497
499 3 335.71572434368727 256.3924303874631 14.190082499999999 0.847985377726579 498
500 3 337.1115697025647 253.6479721929828 14.748524999999999 0.8544425608426681 499
501 3 338.23707101375214 250.78667565145489 15.34005 0.9206551007067827 500
502 3 338.8044827736164 247.7892748652279 16.1278425 0.9375842314172997 501
503 3 339.02697281746237 244.78752371501506 17.1513375 0.766105312707834 502
504 3 339.465116618891 241.77831479796944 17.9989425 0.8842736281739757 503
505 3 339.9834314137724 238.76848440035437 18.760665 0.9336689038300656 504
506 3 341.07599425478156 235.9115382228123 19.487985 0.984002615145953 505
507 3 342.6160231057603 233.32120720954376 20.494155 0.984002615145953 506
508 3 343.6091490556651 230.48104100737552 21.5263125 0.822175289679304 507
509 3 344.1287068116854 227.51222832734103 22.529429999999998 0.8027167330513199 508
510 3 344.92047305710383 224.5272571525021 22.9900275 0.9018055950368129 509
511 3 345.62771794508353 221.5603089141758 23.776829999999997 0.9584411193264388 510
512 3 345.84710058608255 218.49827414873096 24.4169475 0.9850653469196308 511
513 3 346.2864873486499 215.45426231979877 25.005667499999998 0.9850653469196308 512
514 3 346.7258741112173 212.41025049086664 25.594387499999996 1.1122078418079409 513
515 3 347.6469083150714 209.4532459416508 25.931895 0.8392162868923133 514
516 3 349.118574303416 206.71810995571153 26.06868 0.8868092688971368 515
517 3 350.99109525902486 204.24026692550478 26.186737499999996 1.228592508039898 516
518 3 353.1762209410432 202.06508493259696 26.699062499999997 1.349911729992909 517
519 3 355.6969461305386 200.28267865955132 27.170219999999997 1.1526413676532505 518
520 3 358.20275578636847 199.91289772075703 29.262749999999997 1.1526413676532505 519
521 3 334.9102855257419 269.51437112982194 12.224025 1.3180484211996566 146
522 3 334.01846090864973 267.23913076524036 10.9169775 1.3523168597964959 521
523 3 333.60269040771965 264.4809999982332 9.097852499999998 1.3523168597964959 522
524 3 333.9886298413184 261.4960288233942 8.074794749999999 1.2089723664638694 523
525 3 333.81461528188584 258.4743902949606 7.1393025 1.1224498415916897 524
526 3 334.7107902629639 255.55156717706183 6.39978075 1.2108119489493 525
527 3 335.8077034679588 252.71140097489362 5.574623999999999 1.1789051365161891 526
528 3 336.3701433832678 249.72270091663827 4.7265735 1.2211347412070712 527
529 3 336.3372049130895 246.67620316542846 3.917199 1.2211347412070712 528
530 3 336.30364496234176 243.6290839336493 3.1078244999999995 1.1973071761761893 529
531 3 336.23155321629116 240.56083436251043 2.4652155 1.194162484495014 530
532 3 336.4192403482506 237.45964632119328 2.381841 0.8243504716722118 531
533 3 335.98855431365484 234.39512563347083 2.0114407499999998 0.8243504716722118 532
534 3 335.55786827905905 231.32998346517897 1.6410405 0.8213984389675512 533
535 3 334.7263272771989 228.33817600407662 1.47990975 1.0268226263777673 534
536 3 334.03524088402355 225.3090797088101 1.5044452499999998 0.7426071323787353 535
537 3 333.5529719621675 222.23958717653244 1.5874154999999999 1.0364120715636438 536
538 3 332.33300560443087 219.38326247955973 1.4674522499999998 0.9247071540192854 537
539 3 330.33432409323325 217.00982818501262 1.2439514999999999 0.9247071540192854 538
540 3 328.3356425820357 214.63639389046546 1.0204425000000001 1.0054685540131063 539
541 3 328.5289230391198 212.07713690566703 3.3458782499999997 0.867997052061331 540
542 3 327.8484018156243 209.05239097438633 3.6247365 0.9142352064248577 541
543 3 326.59798290998697 206.2103603305099 3.78132975 0.9375345129717476 542
544 3 325.24750563267594 203.4143192487692 3.6111735 1.0779766920452654 543
545 3 324.8329780928847 200.3460696776304 3.2669422499999996 1.1204113853240505 544
546 3 324.9398727508218 197.24923200029903 2.95400325 0.9105933302881606 545
547 3 325.15241910555744 194.15425876467586 2.72247525 1.0420675447452041 546
548 3 325.8870091385908 191.1394565225056 2.49094725 0.7345340997822002 547
549 3 326.3425543959627 188.07369287364438 2.202321 0.8503594335016955 548
550 3 326.28289226130005 184.976855196313 1.8671482499999998 0.7313583340725548 549
551 3 325.97525937944596 181.88498936353685 1.8257415000000001 0.8147921005148054 550
552 3 325.85469214898194 178.78069391937265 1.89519 0.8147921005148054 551
553 3 325.73474639908727 175.67577699463908 1.9646385 0.5965579556080703 552
554 3 325.62785174115015 172.57707487559952 1.6926525 0.7724817033499009 553
555 3 326.1759976033629 169.5181475130017 1.6950779999999999 0.8970885575150499 554
556 3 326.2052071901248 166.4113661465599 1.75435425 0.7945815523978446 555
557 3 325.7975159365969 163.33130844460243 1.8055785 0.809155271750327 556
558 3 325.97463789887655 160.22887744214643 1.856811 0.9886761490278578 557
559 3 326.30029371724333 157.14819825961953 1.54039875 0.5978580929592598 558
560 3 326.9559557179627 154.1122656780896 1.3984575 0.8793763612870861 559
561 3 327.0205896971805 151.00548431164782 1.3944809999999999 0.8742180725610476 560
562 3 326.65453764180256 147.9515287936052 1.9764525 0.7693121524459495 561
563 3 325.7776285583761 145.05232193734378 2.89943775 0.7706172616416942 562
564 3 325.1499331832798 142.01017455011979 2.7879389999999997 0.7751043513527784 563
565 3 324.7596433856952 138.9326027704399 3.0240044999999998 0.8502662114162852 564
566 3 324.40850686398295 135.84757322392718 3.191562 1.0132059871021641 565
567 3 324.8951261498248 132.77870217221894 3.23082375 0.9034711629628108 566
568 3 325.35688621289074 129.70610223709429 3.2700855 1.0139331193683647 567
569 3 324.5296955750163 126.72113106225532 3.606009 0.7911758388775203 568
570 3 324.0940376958654 123.65163852997766 3.88272225 0.8403163075001553 569
571 3 324.24132859081374 120.5510719692299 4.0681822499999996 0.8403163075001553 570
572 3 324.38861948576204 117.44988392791274 4.2536422499999995 0.9153414418383936 571
573 3 325.0964858543112 114.42886688004843 4.47428025 0.9079644674795891 572
574 3 325.9622082874885 111.4749697336796 3.9086190000000003 1.0136410235007458 573
575 3 326.32080257603366 108.41293496823478 3.3922762499999997 0.7967318751679763 574
576 3 325.60858584349864 105.41491270143837 2.85945 0.7967318751679763 575
577 3 324.8963691109637 102.41751191521136 2.32662375 1.0557649764948296 576
578 3 324.6962523676162 99.31756683503299 2.45185875 0.6114032619693817 577
579 3 324.96783937644494 96.22197211884045 2.4616762499999996 0.6916643701048337 578
580 3 325.78446484463944 93.22394985204404 2.471502 0.7353047356882589 579
581 3 327.1566939418796 90.4359880177056 2.4813277499999997 0.8744790944001963 580
582 3 328.88813880823426 87.86119401867212 2.2553107499999996 0.9504302347868441 581
583 3 328.36982401335274 84.79791629208849 2.20104225 0.6014794602371667 582
584 3 326.74713824664354 79.46126264263147 1.6426574999999999 0.6014794602371667 583
585 3 344.52521141496396 281.5468564340187 12.6503025 1.229412862391509 141
586 3 345.0615491463581 279.05906971470154 12.2133 1.1031715143288323 585
587 3 345.679300832344 276.0641548507522 11.481112499999998 1.1031715143288323 586
588 3 346.2212318888627 273.0244933858058 11.0135025 1.0092222966522957 587
589 3 347.25723999805626 270.10042730676827 10.783079999999998 0.8912901438025269 588
590 3 348.2938695878192 267.17636122773075 10.552657499999999 0.9074610682183731 589
591 3 349.4255857047006 264.3343305838543 9.8256675 1.0470704633288923 590
592 3 350.54238628791643 261.4568755475219 9.3465075 1.1592849949401605 591
593 3 352.0886299445893 258.82552681667283 8.5698525 1.2217251477480033 592
594 3 353.4714242115092 256.1680759019089 7.475655000000001 1.2319298586975882 593
595 3 353.7809215350715 253.27321940963324 6.03346425 0.8254877811142179 594
596 3 353.48633974517486 250.33050891351365 4.76639625 0.9786454526377056 595
597 3 353.7144231141455 247.36542511689558 3.5709217499999997 0.9786454526377056 596
598 3 353.9425064831161 244.40034132027748 2.3754389999999996 1.1610437849515687 597
599 3 354.36635623144844 241.41474866486914 1.37785725 0.7081646792224633 598
600 3 357.2543764374607 238.70074301828956 0.928356 0.7081646792224633 599
601 3 386.0370060481866 261.4562540669525 25.147814999999998 1.116390406040018 195
602 3 386.17994657914903 259.4706236477124 25.119764999999997 0.8725090009951914 601
603 3 385.0445015788511 253.37265630073762 24.612637499999998 0.8725090009951914 602
604 3 385.06501043764143 250.28389787080846 24.1640025 0.828570324738453 603
605 3 385.46710836604467 247.2057046105592 23.978295 0.7614193492145411 604
606 3 385.8692062944479 244.12751135030987 23.7925875 1.0267169746809688 605
607 3 386.7125554271268 241.13818981148512 23.91741 0.7896469966767908 606
608 3 387.2607012893395 238.07988392945668 23.935477499999998 1.0046544144671894 607
609 3 388.0338231176759 235.07875425981328 24.24411 1.0046544144671894 608
610 3 388.89954555085325 232.09751196839076 24.42528 1.0046544144671894 609
611 3 389.76464650346117 229.1162696769682 24.6065325 0.6861021190086837 610
612 3 390.5738142048229 226.12881257985165 24.973905 0.6861021190086837 611
613 3 391.383603386754 223.1413554827351 25.341359999999998 1.0313594345344037 612
614 3 392.9777010472708 220.48825493195693 25.7044425 0.7668510893911167 613
615 3 395.3287620413194 218.45912087285862 25.8461775 0.7668510893911167 614
616 3 397.6792015547987 216.42998681376034 25.987912499999997 0.7668510893911167 615
617 3 400.03026254884736 214.4002312740926 26.129647499999997 0.9226127645003998 616
618 3 402.31109623855355 212.30459879406826 26.4606375 0.9390198515326189 617
619 3 404.3818694958018 209.98834071190612 26.46072 0.9390198515326189 618
620 3 407.69560389185455 206.28120911542175 26.4608025 0.9390198515326189 619
621 3 382.98056460786637 270.18121978079057 24.032002499999997 1.0226276325343022 192
622 3 386.11096223594535 268.2316352345757 24.342367499999998 1.01650604892569 621
623 3 389.1201711529911 267.45975636737813 24.4431825 1.01650604892569 622
624 3 392.1629400207844 266.87618611270943 24.7611375 0.919611013350187 623
625 3 395.24237624217255 266.5206992270114 25.03743 0.930692011902629 624
626 3 398.1869511800003 266.2826721689303 26.31915 0.8587432063829317 625
627 3 401.10915281732963 265.6835649000265 27.473325 0.7948985074882396 626
628 3 403.93191756355463 264.69168191126056 28.587405 0.7948985074882396 627
629 3 406.7546823097796 263.6997989224946 29.701567499999996 0.8949506643563061 628
630 3 409.3878954823369 262.2163248033315 30.6610425 0.7773851850424847 629
631 3 411.9378302585942 260.5358413436678 31.422517499999998 0.88103571440739 630
632 3 414.5648286254575 259.02688652115916 32.3377725 0.9364407071695997 631
633 3 416.99978949637546 257.1991121665472 33.166979999999995 0.6771900876434556 632
634 3 419.59757827647684 255.53230127941038 33.6434175 0.6271546870008814 633
635 3 422.20966110967447 253.8797844453698 34.0628475 0.7107189643627065 634
636 3 425.0871161460068 252.71450837774063 34.241212499999996 0.7107189643627065 635
637 3 427.96457118233917 251.54923231011142 34.419577499999995 0.7107189643627065 636
638 3 430.84202621867155 250.38333476191283 34.5979425 0.7337572490704475 637
639 3 435.6442065784426 249.10432775008303 34.799654999999994 0.7337572490704475 638
640 4 202.53803164591207 393.4904225170276 17.367735 1.0885977949763497 231
641 4 198.45739022721696 396.85325387806313 16.604445 0.8720677497909157 640
642 4 195.90248360640436 398.6126653700409 16.36635 0.8720677497909157 641
643 4 193.48492419142966 400.56535731910265 16.3184175 0.7936058279038831 642
644 4 191.15002169218545 402.6000847033256 15.9818175 0.912109742877502 643
645 4 188.8151191929412 404.63481208754854 15.645134999999998 0.5816156982779324 644
646 4 187.28751995335054 407.33700960330947 15.47106 0.5816156982779324 645
647 4 185.7599207137598 410.0398285996398 15.296902499999998 0.9403560347568337 646
648 4 184.43927450378007 412.8464348510603 15.04734 0.9403560347568337 647
649 4 183.11800681323092 415.65304110248087 14.79786 0.8839442434721925 648
650 4 181.87815307727345 418.5019080326207 14.799345 0.7372375402591 649
651 4 180.12619935212854 421.06427242026615 15.0020475 0.7372375402591 650
652 4 178.37486710755303 423.62663680791155 15.204749999999999 0.7372375402591 651
653 4 176.6235348629775 426.1883797149876 15.407452499999998 0.8400615004667004 652
654 4 174.44959583120846 428.4058223866148 15.563294999999998 0.8719185944542592 653
655 4 172.1041281622844 430.4442786542541 15.5386275 0.820776958398149 654
656 4 169.65922360225602 432.33730846865336 15.9486525 0.8787300214949076 655
657 4 167.61020216493682 434.66475320106474 16.21455 0.931562084699792 656
658 4 165.14727466839577 436.5515682097699 16.4391975 0.6534557446979842 657
659 4 162.96401342808568 438.75098794488446 16.741889999999998 0.9051678049172789 658
660 4 160.84600764756286 441.0063409312452 17.121554999999997 0.9233336819609064 659
661 4 158.81811654960336 443.32384197454616 17.6758725 1.0002481172301274 660
662 4 156.94746003570262 445.77806874311557 18.158415 1.062271878056471 661
663 4 155.51681176493867 448.49580327311156 18.787889999999997 0.9950401100585368 662
664 4 153.9736755111129 451.1737630466658 19.208475 0.8505955961180683 663
665 4 152.3621763946529 453.82748507801335 19.3986375 0.9917338334293169 664
666 4 151.12480858097305 456.6614364744876 19.802722499999998 1.0846141045264814 665
667 4 149.68173069882104 460.73524160691926 20.459834999999998 1.0846141045264814 666
668 4 153.1949603576519 461.1385824964613 16.0875 1.1637845142626326 667
669 4 158.47754519757092 459.8956213576568 14.85 1.0688284980636646 668
670 4 159.88084832328119 460.2554586073407 14.643749999999999 1.0609356948322561 669
671 4 160.65272719047877 460.6724720694096 12.375 1.1216108428229967 670
672 4 162.8279091833866 461.76006306586356 11.618722499999999 1.0609356948322561 671
673 4 165.9353120303978 462.6922839199669 10.174972499999999 0.9092447174525576 672
674 4 169.28944266346167 464.84944297636207 9.487499999999999 0.8789040360543403 673
675 4 332.5113705278493 325.103943621144 16.203329999999998 0.7889136496048961 276
676 4 334.1210052026011 326.10887770186747 15.565275 0.7885718352917249 675
677 4 339.99834694743805 327.7315634685767 13.9683225 0.7885718352917249 676
678 4 342.8366487078981 328.95898759314616 13.561514999999998 0.9408283599895794 677
679 4 345.86388056145637 329.6332940109475 13.308074999999999 0.8577674818889702 678
680 4 348.7811103542305 330.68856801779253 13.061234999999998 0.853305251400662 679
681 4 351.69771866643526 331.74446350520697 12.814395 0.8551634783031747 680
682 4 354.636078798569 332.71583763518265 12.443639999999998 0.9791612815103096 681
683 4 357.347598522871 334.2080124823174 12.072967499999999 0.6939141297660698 682
684 4 359.73532687051437 336.19177845984933 11.890065 0.8610178252669438 683
685 4 362.2529446571628 337.98537138314424 11.477152499999999 0.7065799037704875 684
686 4 365.004860618476 339.41664113447763 11.2197525 1.0010622567760445 685
687 4 367.55479539473333 341.18413187385755 10.993784999999999 1.0010622567760445 686
688 4 370.30422543376886 342.61353718348266 10.684987499999998 1.0010622567760445 687
689 4 373.05303399223493 344.04356397367724 10.3761075 0.6718702139693725 688
690 4 375.97274970728665 345.04539065155365 9.899835 0.6718702139693725 689
691 4 378.8924654223384 346.04659584886065 9.42348 0.6718702139693725 690
692 4 381.81218113739016 347.0478010461677 8.947125 0.9037321848019597 691
693 4 385.3067663791389 348.0458988406277 7.839364499999999 0.9037321848019597 692
694 4 387.493135022296 347.0968980111505 7.562502749999999 0.8954540636175219 693
695 4 391.53275872341055 348.0291188652538 6.531252749999999 0.8789040360543403 694
696 4 394.0186810010195 348.65059943465604 6.11875275 0.8789040360543403 695
697 4 395.8831227092262 348.65059943465604 5.7749999999999995 0.8789040360543403 696
698 4 398.9905255562374 349.2720800040583 5.63749725 0.8789040360543403 697
699 4 401.5180870319963 349.6549120348101 5.56875 0.8789040360543403 698
700 4 402.71940897265085 350.51504114286274 4.5375 0.707288391619606 699
701 4 404.58385068085755 349.89356057346055 3.98749725 0.621480569402239 700
702 4 406.44829238906425 351.75800228166725 3.4375027499999997 0.621480569402239 701
703 4 408.0019938125699 353.62244398987394 3.3 0.621480569402239 702
704 4 412.0416175136844 354.2439245592762 3.3 0.707288391619606 703
705 4 415.1254040990583 355.47756348953965 3.163545 0.8775989268585956 704
706 4 420.13764489128744 357.33889779489937 3.09375 0.8789040360543403 705
707 4 421.98530662412026 359.83724968389635 1.65 0.8789040360543403 706
708 4 427.9453052846877 362.5083731711872 0.825 1.1363337175121357 707
709 3 346.7973443766986 325.18970793972153 4.14175575 1.0161642346125188 331
710 3 345.2430214726236 326.12441471610254 3.5603947499999995 0.8200995445775006 709
711 3 345.424493798889 332.2198961407997 1.9676084999999999 0.8200995445775006 710
712 3 345.39652717326595 335.3272989878109 1.9753139999999998 0.8391727832524551 711
713 3 345.87755313398327 338.3899552338251 1.7006467499999998 0.7491451079688468 712
714 3 346.30699620744025 341.6956103824756 1.18002225 0.7491451079688468 713
715 3 329.76194048881376 294.80303697936847 6.68836575 1.2219364511416002 491
716 3 327.7974404089333 288.15195192562567 6.315176999999999 0.948758452055152 715
717 3 326.1585961474196 285.5237105976236 5.983626 1.1152717410150939 716
718 3 324.5197518859059 282.8954692696216 5.652075 1.1152717410150939 717
719 3 322.8802861438228 280.26722794161947 5.320524 0.9512195151099848 718
720 3 320.987877809993 277.8627196186022 4.6059585 0.8909296850722737 719
721 3 318.7897010360173 275.72979830441375 3.9104339999999995 0.923190741429944 720
722 3 316.5293762051013 273.6310584215424 3.4081244999999996 1.134475490609623 721
723 3 314.36413790130393 271.42666684187265 2.969604 0.7899390925444099 722
724 3 312.47670141202934 268.9637393453316 2.7557722499999997 0.9362480481930849 723
725 3 310.3618030343535 266.68849898074996 2.63835825 1.0802513109292777 724
726 3 308.2556053846493 264.4145015773072 2.344584 1.121946442330474 725
727 3 306.6372699819259 261.77072323507 2.05458 0.9716165073977664 726
728 3 304.8231681998407 259.2593202541156 1.7389267499999999 1.2517426592501317 727
729 3 303.07059299412646 257.32713716384404 1.6205144999999999 1.2517426592501317 728
