# Supplementary material for: Cross-Regional Gradient of Dendritic Morphology in Isochronically-Sourced Mouse Supragranular Pyramidal Neurons
Source: Front Neuroanat. 2018 Dec 4;12:103. doi: 10.3389/fnana.2018.00103 (PMC6288488; doi:10.3389/fnana.2018.00103)
Supplement: Supplementary file 3 [file Data_Sheet_1.ZIP › SWC reconstructions/X043.S2.Z4.C03.20x-exported-000.swc]

# Exported from "Simple Neurite Tracer" version 3.1.6-SNAPSHOT-b9f15e3b69824d8d9ebdf26f302be1ac12e484dc on 2018-06-22T11:18:58.810
# https://imagej.net/Simple_Neurite_Tracer
#
# All positions and radii in microns
# Voxel separation (x,y,z): 0.621480569402239, 0.621480569402239, 0.825
#
1 1 334.29004791747855 327.95405351242266 25.137584999999998 1.010664131573309 -1
2 1 325.864014357523 329.0950918378452 24.5510925 0.8914703731676537 1
3 1 334.29004791747855 327.95405351242266 25.137584999999998 1.010664131573309 1
4 1 341.2904050512254 326.76267526087855 24.481379999999998 0.9322208541033584 3
5 4 334.29004791747855 327.95405351242266 25.137584999999998 1.010664131573309 1
6 4 323.7752181637621 331.7102820738898 25.08 2.892594303003005 5
7 4 317.5765709645441 333.7350657690023 24.3375 2.1411310725102877 6
8 4 314.6425611963961 337.0575008930267 24.664695 1.1963749553220862 7
9 4 312.46054291722487 339.2693502395292 24.708832499999996 1.1994947877804853 8
10 4 310.2785246380536 341.48119958603183 24.752969999999998 1.1994947877804853 9
11 4 307.70559508072836 343.22010221921926 24.901139999999998 1.175536711830029 10
12 4 305.0978626115165 344.90990788742397 24.827714999999998 1.232159806508267 11
13 4 302.5330123015935 346.64259571491743 25.191952499999996 1.574968488590542 12
14 4 299.8743184256907 348.244151142267 25.375844999999998 1.881116031883779 13
15 4 297.2858518541304 349.85937914214344 26.159595 1.4036946584689791 14
16 4 295.04417144029657 351.82698662487087 25.002285 1.0351815400362274 15
17 4 292.71424078560756 353.73866085635217 23.998095 1.1457118593044155 16
18 4 290.2345333136926 355.5595989247007 23.417212499999998 1.1457118593044155 17
19 4 287.7542043612083 357.37991551247995 22.836329999999997 1.2856382095053296 18
20 4 285.6598148423227 359.5874144949966 21.99945 1.2689017377713272 19
21 4 283.76305614450706 362.01056723509595 21.426487499999997 1.251866955364012 20
22 4 281.95392620697714 364.48530286245574 20.751884999999998 1.3363820979970222 21
23 4 280.23118206859414 367.01970062447805 20.06796 1.4333703556579358 22
24 4 278.44256098985454 369.50065105753174 19.34064 1.4333703556579358 23
25 4 276.6533184305455 371.98160149058555 18.613319999999998 1.193839314598925 24
26 4 275.20961906782406 374.67509827837483 17.868509999999997 1.239151462914042 25
27 4 274.05863705329114 377.54882443129077 17.503942499999997 1.0027837579532886 26
28 4 273.96230756503377 380.63633990008105 17.059515 1.1407897331947499 27
29 4 274.8454314541544 383.60390961897673 16.70592 1.3400301889394137 28
30 4 275.23323532946137 386.6789954763791 16.418985 1.2029502197463617 29
31 4 274.98215717942287 389.75781021719774 15.964739999999997 1.2256715493637076 30
32 4 274.36999881856167 392.766397653674 15.330644999999999 1.2256715493637076 31
33 4 273.7584619382699 395.7749850901502 14.696549999999998 1.2256715493637076 32
34 4 273.1463035774087 398.7841940071959 14.062455 1.3921972679350376 33
35 4 272.18735905882096 401.7362267118565 13.871962499999999 1.3921972679350376 34
36 4 271.2290360208027 404.6888808970865 13.6813875 1.3931108443720588 35
37 4 269.8972031605737 407.49610862907645 13.681552499999999 1.007320566109925 36
38 4 269.53425850804285 410.5817596561585 13.786245 1.007320566109925 37
39 4 269.1719353360813 413.6667892026713 13.890937499999998 1.1476260194581744 38
40 4 268.2496581710884 416.6318729992893 14.0437275 1.2100599574603235 39
41 4 268.026546646673 419.72933215719013 14.19693 1.2434769676770818 40
42 4 268.4187008859658 422.8075254174394 14.403922499999998 1.2369389920869702 41
43 4 268.7344130152222 425.87888239142524 14.8748325 1.0633159654130666 42
44 4 268.4491534338665 428.97261266590965 14.944049999999999 1.0633159654130666 43
45 4 268.1632723719415 432.06634294039395 15.0132675 1.3803021298366787 44
46 4 268.34971654276217 435.14577916178206 14.5225575 1.538325994218586 45
47 4 268.2987551360712 438.2127857717821 13.8625575 1.214944794735825 46
48 4 268.64554129379763 441.2940864348784 14.1382725 0.7458201869225449 47
49 4 269.2030093645514 444.348041952921 14.315317499999999 0.7458201869225449 48
50 4 269.76109891587464 447.40199747096364 14.4923625 1.0499603479766124 49
51 4 268.4970074377105 450.23905627028483 14.61834 1.0828863885435431 50
52 4 266.70279303384626 452.7722110711684 14.81073 1.0828863885435431 51
53 4 264.90857862998195 455.30474439148253 15.0030375 0.8374015636296588 52
54 4 263.35176980362934 457.97276047592624 15.451589999999998 0.8374015636296588 53
55 4 261.7949609772768 460.64077656037006 15.900224999999999 0.9734125862433387 54
56 4 260.67505299121393 463.5232034412577 16.308104999999998 1.0046792736899655 55
57 4 259.653960415686 466.4161954918251 16.966125 0.941257181582467 56
58 4 258.64343300983796 469.3427474931403 17.306602499999997 0.7168840516111766 57
59 4 258.1810514662027 472.39359560833583 17.7950025 0.766689504443072 58
60 4 257.3774770899656 475.3580579243845 18.423322499999998 0.8419570162033773 59
61 4 257.1133478479697 478.44060154861967 18.8023275 0.8419570162033773 60
62 4 256.84859712540435 481.52376665342416 19.18125 1.0293955559350925 61
63 4 256.8088223689626 484.60755323879806 19.683427499999997 1.0293955559350925 62
64 4 256.76842613195146 487.69196130474137 20.1856875 1.1470107536944663 63
65 4 256.20660769721184 490.73535165310415 20.557184999999997 0.7581379318080972 64
66 4 255.18054327712872 493.6637680961275 20.7661575 0.7584548868984924 65
67 4 254.41115033220873 496.61828672306575 21.537037499999997 0.7584548868984924 66
68 4 253.64175738728878 499.5721838694345 22.307834999999997 1.1467559466610113 67
69 4 252.97553021688958 502.5130299238459 23.3046 1.1968721397776079 68
70 4 252.88852293717326 505.4252878720648 24.740264999999997 1.0124167067790233 69
71 4 253.38508591212565 508.30771475295245 26.131545 1.070854524719916 70
72 4 255.13890407897875 510.84770584009937 26.605837499999996 1.1420326943335541 71
73 4 257.2320506367255 513.0663914728653 27.3951975 1.031713678458963 72
74 4 258.85225048115717 515.360276254529 29.16144 1.0224038995293174 73
75 4 259.05609610792106 516.0277463860671 31.63347 1.0224038995293174 74
76 3 334.29004791747855 327.95405351242266 25.137584999999998 1.010664131573309 1
77 3 329.5636881871745 321.09352950679136 25.665255 1.1478248932403832 76
78 3 327.4835927213852 317.31554912539514 24.908647499999997 1.1478248932403832 77
79 3 325.99825416051385 314.61645901248124 24.36819 1.1478248932403832 78
80 3 325.9777453017236 311.53142946596853 23.877809999999997 0.9874394026947474 79
81 3 326.6128984436526 308.5197346266453 23.3084775 0.7664284826039232 80
82 3 326.48363048521696 305.4191680658975 23.098679999999998 1.325127084885148 81
83 3 325.6452531970933 302.4727286863615 22.404525 1.226050652511043 82
84 3 324.9299290617114 299.449847196789 22.508722499999998 1.0619424933546877 83
85 3 325.3282981066982 296.3716539365397 22.698555 1.1572962571180734 84
86 3 325.8248610816506 293.3270206270381 23.19801 0.9882348978235822 85
87 3 326.86646251596875 290.40606195084763 23.45046 0.9882348978235822 86
88 3 327.90868543085634 287.4844817940877 23.70291 0.9882348978235822 87
89 3 328.9502868651745 284.56352311789715 23.95536 1.1868290137760678 88
90 3 329.37102921065974 281.4915446633419 24.2298375 1.1868290137760678 89
91 3 329.7917715561451 278.41956620878665 24.504315 1.2042553289421065 90
92 3 329.60781330760204 275.33515814284334 24.939254999999996 0.992330454775943 91
93 3 329.3262826096628 272.256964882594 25.3627275 1.2157589342817419 92
94 3 328.8241263095858 269.20549528682903 25.7649975 0.9879614463730453 93
95 3 327.5724644428097 266.3622216818138 25.8668025 1.0593322749631984 94
96 3 325.8074596257074 263.80545061929297 25.9417125 1.1714287252662803 95
97 3 323.62171246311965 261.599194597915 26.0761875 1.1335992030067659 96
98 3 322.3899379745644 258.76337875973263 26.4888525 1.2401706910478618 97
99 3 321.66280570836386 255.763492051228 26.965785 0.9947480141909177 98
100 3 320.93256603931616 252.753661653613 27.297105000000002 0.9947480141909177 99
101 3 320.20232637026857 249.7432097754285 27.628424999999996 0.9680554237350916 100
102 3 319.8561616931115 246.66501651517925 27.950009999999995 0.9680554237350916 101
103 3 319.50999701595447 243.58620177436055 28.271594999999998 1.0506688358257312 102
104 3 319.72565077353704 240.48812113589037 28.418775 1.0623402409191052 103
105 3 320.66967975845904 237.54354619806256 28.818817499999998 0.7484490497311164 104
106 3 322.4241194058815 234.97869588813955 28.861635 0.687817405380234 105
107 3 324.39545577202546 232.57729496796927 28.945784999999997 1.2772917254582576 106
108 3 325.57689033445916 229.70791917903912 29.156325 1.3363448091628582 107
109 3 325.1971657065543 226.62413259366522 29.216797499999995 1.3363448091628582 108
110 3 324.81681959808014 223.54034600829132 29.277352499999996 1.1014810871800582 109
111 3 324.5607696034865 220.4789327234159 28.656457500000002 1.190526823164011 110
112 3 324.59681547651184 218.29132111912003 28.036965 1.190526823164011 111
113 3 334.29004791747855 327.95405351242266 25.137584999999998 1.010664131573309 1
114 3 340.0381217038799 320.95058897582885 27.593527499999997 1.1814097032108801 113
115 3 339.5831979270774 316.4318037557052 30.278654999999997 1.1814097032108801 114
116 3 338.56769867667407 313.75695138499793 31.887075 0.7834694798169326 115
117 3 338.32780717688485 310.72164028403745 32.711414999999995 0.9304993529261143 116
118 3 338.2488791445708 307.615480398165 32.7624825 0.8259476767355756 117
119 3 337.3297093824249 304.64791067926933 32.6748675 0.8259476767355756 118
120 3 336.41053962027894 301.68034096037366 32.5872525 1.0407127171039072 119
121 3 335.02028758652614 298.9576345858224 31.84731 0.8769090834265592 120
122 3 334.28383311178453 295.9838500612327 31.157279999999997 0.9682294382945242 121
123 3 333.8891929502141 292.9156004900939 30.764332500000002 1.1620195094455303 122
124 3 333.77732644772163 289.83492130756696 30.246314999999996 0.7321103255615315 123
125 3 332.7941441869273 286.88786044746155 30.1584525 0.8162836538813707 124
126 3 331.28518936441867 284.1719903591738 30.070507499999998 0.9164414624462356 125
127 3 329.30515227030315 281.7805331281139 29.912932499999997 0.9583043936011705 126
128 3 327.0591214924835 279.67682140068734 29.342444999999998 0.9583043936011705 127
129 3 324.81309071466376 277.5731096732608 28.772039999999997 1.0127833803149706 128
130 3 323.0126615051055 275.06730001743097 28.2799275 0.9597089396880194 129
131 3 321.2457922462949 272.51301487718774 28.1469375 0.7364171859074891 130
132 3 320.33843061496765 269.5516599639861 27.817927499999996 0.8225171039924752 131
133 3 319.9207956723294 266.51324146017856 27.151822499999994 0.9919699960456896 132
134 3 319.5050251713992 263.5102473488269 26.245724999999997 0.760841372284997 133
135 3 319.58830356769914 260.59985384231624 24.805934999999998 1.389239020424683 134
136 3 334.29004791747855 327.95405351242266 25.137584999999998 1.010664131573309 1
137 3 342.08900758290724 323.8684402491724 28.078379999999996 1.0758015100523577 136
138 3 345.694837846579 322.2911225640295 30.538694999999997 1.0758015100523577 137
139 3 347.8855568537219 320.5124451744003 32.265915 1.0652922736237658 138
140 3 350.3988242763845 318.8698720294702 33.33 1.061159427837241 139
141 3 352.55101148822445 316.7692677048906 34.367355 0.995649161016551 140
142 3 354.7995281883218 314.8923963852958 35.744609999999994 0.917665779167958 141
143 3 357.5769248529804 313.67926631382267 36.655244999999994 0.8843917094821622 142
144 3 360.2573705488123 312.6078338121732 38.1820725 0.8006658471722924 143
145 3 361.9894368957363 311.4991124763596 39.3515925 0.8006658471722924 144
146 3 334.29004791747855 327.95405351242266 25.137584999999998 1.010664131573309 1
147 3 337.9188729622182 334.05512826224447 19.799999999999997 0.8789040360543403 146
148 3 337.46394918541574 336.8424686160135 19.731277499999997 0.8789040360543403 147
149 3 336.8424686160135 339.32839089362244 19.4562225 0.8789040360543403 148
150 3 336.2209880466113 341.81431317123145 19.18125 0.8789040360543403 149
151 3 336.2209880466113 344.3002354488404 18.8374725 0.8789040360543403 150
152 3 336.2209880466113 346.78615772644935 18.493777499999997 0.8789040360543403 151
153 3 336.8424686160135 349.2720800040583 18.15 0.8789040360543403 152
154 3 337.2961494316772 352.6560417044535 17.509305 1.0699658075056706 153
155 3 337.00902540861335 355.71745498932887 16.910024999999997 1.0699658075056706 154
156 3 336.7219013855495 358.778246793635 16.310745 1.0699658075056706 155
157 3 336.43477736248565 361.83903859794094 15.711464999999999 1.173889788321113 156
158 3 336.6746688622749 364.8718637766239 14.869304999999999 1.010092369449459 157
159 3 337.9033359479831 367.60451384028556 13.7767575 1.1409699625598764 158
160 3 339.21155254657486 370.3495935153352 12.925934999999999 1.2852777507750766 159
161 3 340.4998817669457 373.02258144433426 11.700645 1.126936931302774 160
162 3 341.4439107518677 375.88574242757034 10.703219999999998 1.2480759238906585 161
163 3 342.87580198377043 378.5786177347902 9.911549999999998 1.1165333465709804 162
164 3 343.9310759906154 381.3025670704803 8.5041 1.1165333465709804 163
165 3 344.985728516891 384.02589492560094 7.09665825 1.1712857847353177 164
166 3 344.96211225525377 387.0369682843547 6.07842675 0.8657162183716248 165
167 3 345.2740955010937 390.10956821947946 5.61987525 0.8657162183716248 166
168 3 345.5854572663642 393.1821681546041 5.161332 0.9153476566440877 167
169 3 347.1354298064534 396.7985635879557 4.68741075 1.1849210684280027 168
170 4 269.76109891587464 447.40199747096364 14.4923625 1.0499603479766124 50
171 4 272.3004685224522 450.3577590590407 14.433869999999999 0.9222585205758406 170
172 4 274.28920634453937 452.7442444455453 14.4926925 0.9222585205758406 171
173 4 276.1946657703266 455.1990926946841 14.478997499999998 0.9985204012471893 172
174 4 278.3990573499964 457.3854613378412 14.6471325 0.621480569402239 173
175 4 280.33621228482315 459.8073711168017 14.916495 0.9161058629387584 174
176 4 282.7195902684807 461.7917585749031 15.1665525 0.9758798641038656 175
177 4 285.60761047449296 462.92161025007636 15.426427499999997 0.9758798641038656 176
178 4 288.49563068050514 464.0514619252496 15.686219999999999 0.6540088624047522 177
179 4 291.38924421164194 465.09989964583116 16.2562125 0.8936206959377853 178
180 4 294.18342085167444 466.439190272893 16.574167499999998 0.8936206959377853 179
181 4 296.9769760111375 467.77785941938544 16.892205 0.6824602428719866 180
182 4 299.9134717015631 468.77906461669244 17.125597499999998 0.6824602428719866 181
183 4 302.8499673919886 469.78026981399944 17.35899 0.7715059788559394 182
184 4 305.89770810433726 470.2917483226174 17.789144999999998 0.8194594195910162 183
185 4 308.8056156885703 471.37188155223856 18.028477499999997 0.9795403846576449 184
186 4 311.53453686881556 472.8547341908323 18.178132499999997 1.0493140081844343 185
187 4 314.1789366916221 474.33199350430147 19.097347499999998 1.0387053348647382 186
188 4 316.9146941581307 475.8030380120765 19.202782499999998 0.7602696101611469 187
189 4 319.586439125991 477.3772482943724 19.4760225 1.106689094351649 188
190 4 268.2987551360712 438.2127857717821 13.8625575 1.214944794735825 47
191 4 266.47160226202857 441.33696859416716 12.568214999999999 1.477010721241361 190
192 4 265.05276212208327 443.9857187809595 11.5179075 1.477010721241361 191
193 4 264.3591898066304 446.96696107238205 10.80651 1.2264048964356022 192
194 4 263.10504201757664 449.76548807640035 10.1409825 1.1391055208516696 193
195 4 261.8515157090923 452.5640150804186 9.475455 1.1642879135238484 194
196 4 260.6843751997549 455.4023168408786 8.827665 0.8690038505837626 195
197 4 259.0691471998785 458.0318011300195 8.3442975 0.9575959057520518 196
198 4 257.72799213110846 460.77253044108335 7.56397125 0.9631643716538959 197
199 4 257.1928973608532 463.7867112026842 6.85288725 1.0848626967542423 198
200 4 256.45084956098685 466.776032741509 6.3087585 1.1612488735394715 199
201 4 254.81076233833437 469.3707141187633 5.66706525 1.1789734993788235 200
202 4 252.85434150585613 471.7342047242001 5.0148945 1.1385088995050436 201
203 4 251.66793509886728 473.1723107617969 4.989525749999999 1.1385088995050436 202
204 4 269.8972031605737 407.49610862907645 13.681552499999999 1.007320566109925 37
205 4 265.5803991255058 410.69424763922035 12.091529999999999 1.1915833401319949 204
206 4 262.9540222392119 412.28585937745953 11.461477499999999 1.2214951999373245 205
207 4 260.7005336945594 414.3131289948496 10.552657499999999 1.242961138804478 206
208 4 258.1437626320386 415.9954768962214 9.841095 0.8408818548183113 207
209 4 255.26879351798382 417.0557227476217 9.1527975 1.1788181292364728 208
210 4 252.39320292335967 417.95003328699147 8.13553125 1.5652671769021729 209
211 4 250.23790830867273 419.7734572776177 6.4130467499999995 1.065118259064333 210
212 4 248.1565698817446 423.34137722655595 4.598937749999999 1.065118259064333 211
213 4 276.6533184305455 371.98160149058555 18.613319999999998 1.193839314598925 25
214 4 273.54778002524245 372.36256907962905 17.24943 1.1403919856303324 213
215 4 270.4963104294775 372.67828120888544 16.59339 1.1403919856303324 214
216 4 267.4448408337125 372.99337185757236 15.93735 1.1403919856303324 215
217 4 264.42258082470937 373.6670567948044 15.587384999999998 1.251046601012401 216
218 4 261.80179726354015 375.18471234528465 14.6659425 0.9483172008508765 217
219 4 258.7956957493415 375.64460796664224 13.81842 0.9735617415799953 218
220 4 255.73925430902133 376.01376742486724 13.25643 0.9735617415799953 219
221 4 252.68281286870112 376.3823054025227 12.694357499999999 0.9735617415799953 220
222 4 249.6269929089503 376.7508433801783 12.132367499999999 0.909331724732274 221
223 4 246.56309370179727 377.1137880327092 11.642069999999999 0.909331724732274 222
224 4 243.49919449464423 377.4773541658095 11.1517725 1.0690833050971196 223
225 4 240.52354552834632 378.19329978176086 10.4373225 0.8580409333395073 224
226 4 237.4702114908731 378.6594102088125 9.9799425 0.8772260385169544 225
227 4 234.4106626477059 379.0142756139412 9.434864999999999 0.9626671871983742 226
228 4 231.32625458176258 378.7924070506646 9.0295425 1.0521044559410504 227
229 4 228.32201750927217 378.0130704166342 8.8397925 1.0521044559410504 228
230 4 225.31715895621232 377.2337337826038 8.650125 1.1708134595025719 229
231 4 222.2315079291302 376.9957067245228 8.27475 1.159993482789279 230
232 4 219.16512279969956 376.9198860950557 7.617225 1.1597448905615182 231
233 4 216.14286279069646 377.3567869353455 6.8520375 1.1849148536223089 232
234 4 213.2349552064634 378.2604196832563 6.03102225 1.0881192549379102 233
235 4 210.41964822707124 379.4499334930922 5.28584925 0.935446338258556 234
236 4 209.5414961825059 380.6742502148146 6.4415587499999996 0.935446338258556 235
237 4 278.44256098985454 369.50065105753174 19.34064 1.4333703556579358 24
238 4 278.3884921803165 374.16424125032614 19.980344999999996 1.3996115311280064 237
239 4 278.72160576551613 377.22192565178517 20.565682499999998 1.3996115311280064 238
240 4 278.44691135384033 380.226784204845 21.549907499999996 1.6747596236194593 239
241 4 277.2375101657836 383.07813705726244 21.8841975 1.1379930706324397 240
242 4 276.02810897772684 385.92948990968 22.218404999999997 1.1379930706324397 241
243 4 274.89577138027596 388.8224819602474 22.30437 1.0784987357235634 242
244 4 273.2451189879436 391.45134476881884 22.500224999999997 0.9874704767232174 243
245 4 271.5950880761806 394.08020757739035 22.69608 0.9874704767232174 244
246 4 270.0270925995788 396.76251771493037 22.766782499999998 0.9477081498928622 245
247 4 268.98486968469126 399.6903126773843 22.757625 0.943730674248688 246
248 4 267.40506607727076 402.36454356752216 22.652025 1.154760616394912 247
249 4 265.80723953333757 405.0219944822862 22.920727499999998 1.2328496499403034 248
250 4 264.0832524338158 407.6030032870136 23.1282975 1.274352122364985 249
251 4 262.8179179945128 410.40898805786475 23.689215 1.274352122364985 250
252 4 261.5525835552099 413.2155943092853 24.2501325 1.2944073003395953 251
253 4 260.8552823563406 416.2272891486085 24.6680775 1.0182151204915464 252
254 4 260.1766255745533 419.20977440116985 25.394077499999998 1.1772084945617212 253
255 4 259.8167883248694 422.1984744594252 26.4187275 1.1143395201609905 254
256 4 259.5632242525533 425.29034029220134 26.660617499999997 0.8440451909165687 255
257 4 258.9510658916921 428.3213010291761 27.063217499999997 0.9836794452498638 256
258 4 258.23760619801834 431.34604696045676 27.105952499999997 1.156643702520201 257
259 4 258.1742151799393 434.4484779629127 27.3216075 0.9131724746511798 258
260 4 258.8820815484885 437.47384537476285 27.365827499999995 0.96765146136498 259
261 4 260.1455515460832 440.30717529066766 27.6103575 1.0024792324742815 260
262 4 261.3543312535706 443.13739780372543 28.178865 1.03815221715797 261
263 4 261.9882414343608 446.1571718904509 28.6670175 1.2814494304675585 262
264 4 261.67128634396573 449.23350070899204 29.063595 1.1692348988562902 263
265 4 261.2325210619677 452.2271726118026 30.004342499999996 1.0365736565116883 264
266 4 260.7285003201825 455.2848570132616 30.31413 1.055597176741091 265
267 4 260.64770784616024 458.3686435986355 30.810532499999997 1.2256218309181555 266
268 4 259.70740774465463 461.3188118615879 31.1545575 1.0620481450514863 267
269 4 258.1779440633557 463.9924212711564 31.701862499999997 1.0380776394896418 268
270 4 256.34395490304973 466.4895301990146 32.020395 0.9763832633650814 269
271 4 255.44094363570824 469.4564784373409 32.2775475 0.9763832633650814 270
272 4 254.1768521575441 473.60983308265605 32.6375775 0.9763832633650814 271
273 4 297.2858518541304 349.85937914214344 26.159595 1.4036946584689791 15
274 4 296.07769362721245 351.06567292735315 27.052574999999997 1.9102696853944379 273
275 4 294.5059692671942 356.0642411470553 30.979822499999997 1.40842412560213 274
276 4 294.456250821642 358.88700589328033 32.7029175 1.0593882082144446 275
277 4 294.3978316481182 361.7582461239187 34.278585 0.8830679558693353 276
278 4 294.3077169655549 364.77056244381134 35.28591 1.1281985368586605 277
279 4 294.27291405366833 367.738132162707 36.507487499999996 0.9819206552384555 278
280 4 294.8987449870564 370.7032159593251 37.4187825 0.9352536792820414 279
281 4 295.7998918126896 373.52038738042546 38.68392 0.7775343403791413 280
282 4 297.2827444512834 375.6502012917669 40.7994675 0.7775343403791413 281
283 4 317.5765709645441 333.7350657690023 24.3375 2.1411310725102877 7
284 4 315.81343058914996 330.88868476114004 24.499695 1.2342604108328465 283
285 4 312.7408306540253 330.58167335985536 24.03588 1.2342604108328465 284
286 4 309.72913581470203 329.9434128150792 23.47719 1.0981685957451444 285
287 4 306.8914555348114 328.7464412384105 22.93104 0.9613558631969354 286
288 4 303.8834895789046 328.1038303296486 22.341825 1.3827259040573472 287
289 4 300.96936718897746 327.1772028006699 21.6083175 1.5902879846263074 288
290 4 297.9241123989065 326.71730717931223 22.152157499999998 0.853547628822729 289
291 4 295.0168262952428 325.67197686157766 22.5976575 0.853547628822729 290
292 4 292.10954019157913 324.62664654384315 23.043074999999998 0.7785224944844907 291
293 4 289.2588088197311 323.4128949918005 22.73469 1.095632955021983 292
294 4 286.3018042705152 322.45954379833745 22.659285 1.261624200303627 293
295 4 283.2950812757472 321.7622425994682 23.1416625 1.2932948501203652 294
296 4 280.4698306072446 320.6553857053628 24.030435 1.3786738507448448 295
297 4 277.7595538440815 319.35959871815913 25.083464999999997 1.3011752237403855 296
298 4 275.1095606961503 317.9432445004914 26.136494999999996 1.3011752237403855 297
299 4 272.4595675482192 316.52751176339314 27.189525 1.125575888855783 298
300 4 269.79714478889997 314.95454444223606 27.591547499999997 1.125575888855783 299
301 4 267.13410054901135 313.381577121079 27.993570000000002 1.1334624772814974 300
302 4 264.67490193588674 311.5817693920901 27.187132499999997 1.1935223595085298 301
303 4 262.0043999291653 310.047333866236 26.641147499999995 0.7740229751620185 302
304 4 259.0660397970315 309.046128668929 26.458574999999996 0.9711814709991847 303
305 4 256.7056565944418 307.0387464297597 26.141115 1.1438287731791268 304
306 4 254.8424578473739 304.5776833749269 26.611034999999998 0.7025154208465969 305
307 4 253.51311090942252 301.77107712350636 26.752357500000002 0.8321065491783518 306
308 4 252.71140097489362 298.76870449272417 26.784615 0.8321065491783518 307
309 4 251.91031252093413 295.7663318619419 26.816955 0.8115541867482197 308
310 4 250.56977893273353 293.00447221151836 27.4498125 0.9222523057701465 309
311 4 249.6263714283809 290.04560322059433 27.599715 0.9222523057701465 310
312 4 248.6835854045977 287.08673422967024 27.749535 0.9222523057701465 311
313 4 247.7407993808145 284.1278652387462 27.8994375 0.7049702690957357 312
314 4 246.64140025354195 281.22306505736015 28.0151025 0.8734163626265187 313
315 4 245.61409287232007 278.2915412114898 28.13085 0.8734163626265187 314
316 4 244.58678549109814 275.36001736561946 28.246515 0.8734163626265187 315
317 4 243.55947810987624 272.42849351974905 28.3622625 0.9917027594008467 316
318 4 242.02752850629975 269.7306463679739 28.5846825 1.0463495458683856 317
319 4 241.1344609280687 266.85319133164154 29.594317499999995 0.9602744870061755 318
320 4 240.77586663952363 263.8762994042049 30.677542499999998 0.8633608070135903 319
321 4 240.20348303510417 261.0150028626769 32.096707499999994 0.8603590558633776 320
322 4 239.60872613018623 258.04432574093426 33.01188 0.7634888795106505 321
323 4 239.00526849729664 255.0307664599028 33.622215 0.8736525252428914 322
324 4 237.8474501965003 252.16698399609726 34.07349 0.9835489343302893 323
325 4 236.19555484302913 249.55800856574663 33.61248 0.9064169808617775 324
326 4 234.5585750232236 246.9279027960364 33.288914999999996 0.9331282157346857 325
327 4 232.65125115572818 244.47554046917514 33.255585 1.0327018325643125 326
328 4 230.86635896040494 241.93368494031998 33.404827499999996 0.8861504994935704 327
329 4 229.34559600707763 239.2495103610717 33.894547499999994 0.8861504994935704 328
330 4 227.82483305375035 236.56471430125404 34.38435 0.8861504994935704 329
331 4 226.30469158099248 233.87991824143637 34.874069999999996 0.8861504994935704 330
332 4 224.7839286276652 231.1951221816187 35.3638725 1.015685694574079 331
333 4 223.21779759277155 228.93417587013337 37.283317499999995 0.88822002978968 332
334 4 221.30736632242906 226.73102725160243 40.368075 0.88822002978968 333
335 3 329.5636881871745 321.09352950679136 25.665255 1.1478248932403832 77
336 3 329.37102921065974 322.61491394068804 21.4022325 1.158893462181437 335
337 3 324.5887362291096 319.39564459118446 18.3200325 1.158893462181437 336
338 3 323.22955822382687 316.7642958603354 17.071312499999998 1.274084885720142 337
339 3 322.9846948794824 313.835879417312 15.7300275 1.3354436623372252 338
340 3 323.7037478982808 309.76580316829677 13.037804999999999 1.609093986656419 339
341 3 325.61790805203964 306.33025858064116 9.758595 1.3308447061236486 340
342 3 327.27912561405185 304.0923070502237 7.933711499999999 1.2936988124904767 341
343 3 328.93537133150886 301.5945766417961 6.844463999999999 1.1087959134819225 342
344 3 330.9868786911056 299.36781176162793 5.917428 1.1087959134819225 343
345 3 333.03776457013305 297.1404254008903 4.990392 0.9764764854504918 344
346 3 334.58400822680574 295.0684091825032 4.5096644999999995 0.9764764854504918 345
347 3 333.77732644772163 289.83492130756696 30.246314999999996 0.7321103255615315 124
348 3 334.5728215765565 287.15012524774926 29.60628 0.8355619811442282 347
349 3 335.8878744614117 284.3857796750481 28.898265 0.8355619811442282 348
350 3 337.14575113388184 281.5512067980045 28.6269225 0.8677173858051 349
351 3 338.4030063257825 278.71725540153034 28.3554975 0.8677173858051 350
352 3 339.3302553353307 275.79132488078454 27.71109 1.1085597508655498 351
353 3 339.4539299686417 272.705052373133 27.256762499999997 1.1085597508655498 352
354 3 339.5776046019527 269.61940134605095 26.802435 1.0340690898169973 353
355 3 339.73111030259514 266.5300214355524 26.4099 1.083116336354222 354
356 3 339.9716232829538 263.43318375822105 26.282272499999998 1.083116336354222 355
357 3 340.21089330217364 260.34939717284715 26.681984999999997 0.944606961851545 356
358 3 342.01380843400955 257.82121421651885 26.52078 1.0607306062443533 357
359 3 343.36987903644524 255.02579461534754 26.472022499999998 1.2927355176079034 358
360 3 341.6409200923682 252.47834576136776 27.031042499999995 1.3297695447385824 359
361 3 341.5358898761392 249.37529327834238 27.188287499999998 1.0037781268643322 360
362 3 342.2798021177137 246.3760280504072 27.62397 1.07473877827868 361
363 3 343.539543231892 243.53710480937775 27.7643025 1.1412247695933313 362
364 3 344.5643646908363 240.60682392464622 27.57381 0.8321624824295979 363
365 3 344.81730728258304 237.51122920845367 27.696982499999997 1.1051664669566135 364
366 3 345.7464207338394 234.54987429525198 27.507315 0.9707526494062972 365
367 3 346.5475091877989 230.90799815855488 27.4895775 0.9707526494062972 366
368 3 338.2488791445708 307.615480398165 32.7624825 0.8259476767355756 118
369 3 340.030663937047 305.50679682618323 34.03917 0.852689985636954 368
370 3 341.56820686574815 303.0587848633078 35.552055 0.852689985636954 369
371 3 342.67941412383936 300.21426829715375 36.313365 1.0078736838166928 370
372 3 343.5780750271949 297.32127624658636 37.234064999999994 0.8042890788919075 371
373 3 343.8801145839244 294.35122060541306 38.3780925 0.808297628564552 372
374 3 343.79435026534696 291.13132977534 39.62772 0.808297628564552 373
375 3 340.0381217038799 320.95058897582885 27.593527499999997 1.1814097032108801 114
376 3 339.8889663672233 321.48941262950063 24.790094999999997 0.7943888934213298 375
377 3 345.1672008431565 318.219181873306 24.433282499999997 0.7943888934213298 376
378 3 348.1434712900238 317.3273572562138 24.4966425 0.745857475756709 377
379 3 351.2235289919813 316.92588080837993 24.37611 1.0193337855164701 378
380 3 354.03883597137343 315.62450049605167 24.629385 0.9314564330029936 379
381 3 356.893296226638 314.439958530771 25.054095 1.0294142003521747 380
382 3 359.9254999247515 313.7898898551762 25.3242 1.0294142003521747 381
383 3 362.9570821422956 313.13982117958153 25.594387499999996 0.8689852061666806 382
384 3 366.0042013740748 312.8272164531722 26.2883775 0.8689852061666806 383
385 3 369.05132060585396 312.51523320733224 26.9823675 0.8370348900937116 384
386 3 372.12143461870096 312.06528127508506 27.21378 0.8370348900937116 385
387 3 375.19092715097867 311.6153293428378 27.445192499999997 0.6865371554072653 386
388 3 378.20572939314894 310.9354295999118 27.873615 0.944345940012396 387
389 3 381.1068006911186 309.8416237977638 28.150979999999997 0.944345940012396 388
390 3 384.00787198908824 308.7471965150465 28.428427499999998 0.9627169056439262 389
391 3 386.93131658755635 307.7584209291275 28.9061025 0.9955870129596107 390
392 3 389.9927298724318 307.3650237286959 29.3837775 0.8353941813904896 391
393 3 392.91058114577527 306.620490006552 30.402899999999995 0.9451041463070667 392
394 3 395.26164213982395 306.3899207153038 31.7625 1.1436734030367763 393
395 3 397.1260838480307 306.3899207153038 32.6562225 1.1436734030367763 394
396 3 400.8549672644441 303.5932581529937 34.0999725 1.0112918269484052 395
397 3 403.34088954205305 303.2825178682926 35.0625 0.8789040360543403 396
398 3 405.2053312502598 303.2825178682926 35.475 0.8789040360543403 397
399 3 407.69125352786875 302.6610372988904 35.68125 0.8789040360543403 398
400 3 409.55569523607545 302.03955672948814 35.68125 0.8789040360543403 399
401 3 413.4181969749104 301.07066852179 35.68125 0.8789040360543403 400
402 3 414.52753979129335 298.93215388247694 35.63538 0.8789040360543403 401
403 3 418.2564232077068 297.06771217427024 35.910435 0.8789040360543403 402
404 3 419.4993843465113 295.2032704660635 36.254129999999996 1.0002605468415156 403
405 3 421.67456633941913 291.78512733435116 36.6437775 1.0002605468415156 404
406 3 422.6067871935225 290.2314259108456 36.7125 0.7930962138369733 405
407 3 424.4712289017292 287.74550363323664 36.7125 0.707288391619606 406
408 3 424.4712289017292 285.88106192502994 36.7125 0.621480569402239 407
409 3 425.4550326430929 285.77665318937034 36.7125 0.621480569402239 408
410 3 345.694837846579 322.2911225640295 30.538694999999997 1.0758015100523577 138
411 3 347.09006172488705 318.8077239725299 32.3237475 1.0953843627942221 410
412 3 347.2423244643906 315.8507194233141 33.5752725 1.0953843627942221 411
413 3 347.2168437610451 312.8098149972289 34.42329 0.7543841891689078 412
414 3 347.7780407152153 309.8869918793302 35.609474999999996 1.1936653000394923 413
415 3 348.89173389558414 307.0207234932471 36.2033925 1.197245028119249 414
416 3 350.2179734306885 304.47078871698966 37.770315000000004 0.7454410837752095 415
417 3 351.67161648252034 302.65295805148816 39.3387225 0.7454410837752095 416
418 3 337.2961494316772 352.6560417044535 17.509305 1.0699658075056706 154
419 3 340.3923656284391 352.6579061461617 17.8629825 1.068691772338396 418
420 3 343.41338267630334 353.35520734503103 17.586937499999998 0.9657745900453852 419
421 3 346.43439972416763 354.0531300244697 17.3108925 0.9657745900453852 420
422 3 349.51818630954153 354.3700851148648 17.03163 1.002081484909864 421
423 3 352.6249676759833 354.3315533195619 17.0665275 0.7108059716424227 422
424 3 355.73237052299453 354.29302152425896 17.101425 0.7108059716424227 423
425 3 358.8316941226035 354.5080538012721 17.0460675 0.867997052061331 424
426 3 361.9316392027819 354.7230860782853 16.99071 0.867997052061331 425
427 3 365.03096280239083 354.93811835529846 16.935435 0.867997052061331 426
428 3 368.13090788256926 355.1531506323117 16.8800775 0.8871883720444722 427
429 3 371.183620439473 355.3886917681151 16.17693 1.1175836487332702 428
430 3 374.1797782645612 356.1848083775194 16.4631225 0.8204724329191418 429
431 3 377.00316449135556 357.401667332409 17.0619075 0.9702989685906336 430
432 3 379.90610023103346 358.4345680387555 17.5935375 1.0228389359278989 431
433 3 382.95446242395144 358.8820340487251 18.1306125 1.0228389359278989 432
434 3 386.0028246168694 359.3295000586947 18.6676875 0.6793776992477515 433
435 3 389.04745792637095 359.6476981102287 19.376444999999997 0.9136012962440674 434
436 3 392.10762825010755 359.56877007791456 20.0837175 0.9099532053016762 435
437 3 395.10813643918164 359.1355981210412 20.9908875 1.018165402045994 436
438 3 398.1210742396437 359.56814859734516 21.821085 0.7552542619660708 437
439 3 400.8729902009568 360.9745591259025 22.2528075 0.8838448065810882 438
440 3 403.27252667941883 362.75696539894807 23.38116 0.9094995244860126 439
441 3 406.53281374650294 367.226653654089 24.471149999999998 0.9094995244860126 440
442 3 337.9188729622182 334.05512826224447 19.799999999999997 0.8789040360543403 147
443 3 338.73549843041275 333.9594202545565 25.3625625 1.18859401859317 442
444 3 341.4998440031139 337.2209502827795 26.42904 1.18859401859317 443
445 3 343.48858182520104 339.59376309675724 26.783294999999995 1.0293147634610702 444
446 3 345.4773196472882 341.96657591073495 27.1374675 1.0293147634610702 445
447 3 347.29515031278976 344.4730070471342 27.4849575 1.3132940948437295 446
448 3 348.129798717497 347.46108562482016 27.253874999999997 1.660204548684059 447
449 3 348.33302286369155 350.47775230869865 26.300009999999997 1.1313121545113656 448
450 3 348.1223409506641 353.5540811272397 25.793954999999997 1.0336278386127218 449
451 3 347.9122805182062 356.6310314263502 25.2879 1.0336278386127218 450
452 3 347.1776904851727 359.64148330453463 24.981989999999996 0.9366395809518083 451
453 3 345.99501296160025 362.5133450157424 25.116135 0.9573224543015149 452
454 3 345.45308190508155 365.55984276695216 24.736469999999997 0.9628349869521128 453
455 3 345.3847190424473 368.6616522888387 24.4999425 0.9628349869521128 454
456 3 345.3169776603824 371.7628403301559 24.2634975 1.0011865528899249 455
457 3 345.35115909169957 374.86527133261194 24.026475 1.0837316021179302 456
458 3 345.2225126138333 377.8993394724336 23.154697499999997 1.0761557539769169 457
459 3 344.922337498812 380.9775327326829 22.7491275 1.0240694674553155 458
460 3 344.7141415080623 384.04018897869713 22.108515 0.8527397040825061 459
461 3 345.12556164500654 387.0891726521845 21.530025 1.0174569141968755 460
462 3 345.1305334895618 390.11889042802045 20.615925 0.8387688208823438 461
463 3 344.5587713657117 393.15606597068916 20.187749999999998 0.8387688208823438 462
464 3 343.98638776129224 396.1932415133579 19.7596575 1.0132370611306343 463
465 3 343.5103336451302 399.2490614731088 19.351695 1.0778461811256912 464
466 3 343.5929905608606 402.35397839784235 19.227945 0.7880125027792629 465
467 3 343.81983096869243 405.4526805168819 19.28784 0.9978492022322348 466
468 3 343.9708507470572 408.5538685581991 19.127295 1.071196339033087 467
469 3 343.53581434847564 411.62895441560136 18.9915825 0.8579104224199328 468
470 3 342.6253453143013 414.599631537344 18.91164 0.8579104224199328 469
471 3 341.71549776069645 417.5696871785173 18.831697499999997 1.0716624494601388 470
472 3 340.2475606557684 420.2861787473745 18.3672225 1.0716624494601388 471
473 3 338.77962355084026 423.0026703162317 17.902829999999998 1.2488279153796351 472
474 3 337.5751942073387 425.7570721998224 16.8569775 1.4009725735749972 473
475 3 336.90834555637014 428.56616437352056 15.332460000000001 1.1098213564214363 474
476 3 337.7815257563803 431.52814076729163 14.874089999999999 0.8311246098786962 475
477 3 338.7808665119791 434.4683653411336 14.731612499999999 0.9045028207080186 476
478 3 340.32027388238845 437.16559101233935 14.5892175 1.1414360729869282 477
479 3 341.93301595998724 439.8199345242563 14.446822499999998 1.1414360729869282 478
480 3 343.54575803758604 442.47365655560384 14.3044275 0.8540323836668627 479
481 3 345.53884622365905 444.8539271364144 14.129857499999998 0.7935188206241668 480
482 3 347.17396160175633 447.3473071808562 14.247749999999998 0.7935188206241668 481
483 3 337.9188729622182 334.05512826224447 19.799999999999997 0.8789040360543403 147
484 3 333.65365181441064 332.47532465482396 18.613815 1.2909394387623307 483
485 3 330.6251769997135 334.3030990094359 15.2520225 1.4203814117574292 484
486 3 328.81169669819775 335.8829026168565 12.639824999999998 1.3606074105923216 485
487 4 296.07769362721245 351.06567292735315 27.052574999999997 1.9102696853944379 274
488 4 293.01690182290645 350.78600667112215 28.64829 1.068070291768994 487
489 4 290.21153853262473 351.48952267568546 30.1563075 1.068070291768994 488
490 4 287.67154744547776 352.5566048133491 32.0643675 1.1808317262813361 489
491 4 285.37206933868947 353.7243668032559 34.3646325 1.1671032205032406 490
492 4 283.07196975133184 354.8921287931627 36.664815 0.9372051282699643 491
493 4 280.41576179770664 355.3893132486845 38.702152500000004 0.9467634994273708 492
494 4 278.6234118355506 355.91943617438466 40.333755 0.9467634994273708 493
495 4 262.0043999291653 310.047333866236 26.641147499999995 0.7740229751620185 303
496 4 258.40416299061815 305.60996260070397 26.598577499999998 1.153884328792055 495
497 4 256.83430307230805 302.2663971373199 27.3542775 1.153884328792055 496
498 4 256.4607932500973 299.2267356723736 28.050824999999996 0.8715332765012298 497
499 4 256.19977141094836 296.27035260372713 29.271825 0.8734971551005409 498
500 4 256.1749121881723 293.38171091714554 30.793537499999996 1.1568425763024095 499
501 4 256.33836157792507 290.39487530059836 31.908277499999997 1.0415827899010703 500
502 4 255.95304362489568 287.47578106611604 33.226544999999994 0.8423050453222425 501
503 4 255.5422449685208 284.6238067331292 34.772842499999996 0.8430756812283012 502
504 4 254.7846601544195 281.87313373295484 36.4058475 1.1540210545173235 503
505 4 253.757974253767 279.17404362004095 37.928219999999996 0.7180772943044289 504
506 4 251.2304127780081 275.5284385999274 40.90977 0.7180772943044289 505
507 4 264.67490193588674 311.5817693920901 27.187132499999997 1.1935223595085298 302
508 4 262.2026522308046 314.8526216288541 34.40316 0.7668138005569525 507
509 4 262.10570126197786 316.77423954944584 37.641945 0.8383648585122323 508
510 4 262.2523706763568 318.0184436493891 40.681905 0.8383648585122323 509
511 4 297.9241123989065 326.71730717931223 22.152157499999998 0.853547628822729 290
512 4 297.3678872892915 326.8304166429434 19.580467499999997 1.222700872241965 511
513 4 299.3684332421973 324.4607112318127 19.3238925 1.8749509446353088 512
514 4 300.36218067267146 321.54534588074677 18.778154999999998 1.2771301405102131 513
515 4 301.95317093034123 318.8829231214276 18.51729 1.213024419776372 514
516 4 303.68648023840404 316.3864356741388 17.662342499999998 1.1016426721281027 515
517 4 305.2408031424791 313.8190994419382 16.5918225 1.2325575540726845 516
518 4 306.79450456598465 311.2517632097375 15.5213025 1.1835165223411537 517
519 4 308.13379519304647 308.496118365008 14.831437499999998 1.25127654882308 518
520 4 309.9429251305764 306.0561856495348 13.961309999999997 1.1928263012707994 519
521 4 311.81917496960176 303.59574407527134 13.579912499999999 0.9447747616052836 520
522 4 314.1211389986677 301.54175079339694 13.08615 0.9981350832941599 521
523 4 316.4175097026089 299.4554405219136 12.8568 1.121977516358944 522
524 4 318.3198617255492 297.00369967562176 12.6440325 1.019010615620381 523
525 4 319.9972377823658 294.43387752114353 11.9962425 1.019010615620381 524
526 4 321.6746138391825 291.8640553666653 11.348452499999999 1.019010615620381 525
527 4 323.3526113765685 289.2948546927564 10.700579999999999 1.163883951153737 526
528 4 324.8491365876891 286.5988719826895 10.1860275 1.2242856476939408 527
529 4 326.8403603320538 284.2453250663632 9.6713925 1.2242856476939408 528
530 4 328.83158407641866 281.89177815003694 9.156839999999999 1.3291356345577923 529
531 4 330.9321884009982 279.6072155769143 9.362017499999999 1.0540683345403614 530
532 4 333.1421733057926 277.42271137546544 9.3207675 1.111114036005793 531
533 4 334.8941270309375 274.8591040266812 9.157004999999998 1.210476349441823 532
534 4 335.59577859379266 271.86294620159305 8.585444999999998 1.210476349441823 533
535 4 336.23466061913814 268.93328679743087 7.5007515 1.2622581104844175 534
536 4 337.519882436662 266.1154938957611 7.172351999999999 0.8987106218011898 535
537 4 339.2469769390308 263.54753618299105 6.7923405 1.0638442238970585 536
538 4 340.26993395626687 260.62844194850874 6.401835 1.1662455773174656 537
539 4 340.7447451112902 257.5614353385087 6.1973917499999995 1.0116274264558824 538
540 4 342.0790638937968 254.759179451074 5.993286749999999 1.0516321307083045 539
541 4 343.9093241706864 252.26890680947923 5.56304925 1.0809535839727022 540
542 4 345.2162978081393 249.46167907748932 5.21451975 0.9419035213746453 541
543 4 346.8439554194037 246.8483532831529 4.657191 0.9419035213746453 542
544 4 306.8914555348114 328.7464412384105 22.93104 0.9613558631969354 287
545 4 305.07176042760165 326.372385463294 24.586732499999997 0.9207483227921931 544
546 4 303.1470351041629 324.09838805985123 25.759057499999997 0.9207483227921931 545
547 4 301.54547967681333 321.52732294423413 26.679097499999997 0.7402455062150068 546
548 4 300.15833504590756 318.8829231214276 27.819824999999994 0.9043163765371979 547
549 4 298.7289297362824 316.26462548253596 28.9763925 0.680887897031399 548
550 4 297.5549529406816 313.4629910756707 29.842972499999995 1.1207531996372218 549
551 4 296.611545436329 310.58740048104653 30.778605 1.2058463191997761 550
552 4 296.233063769563 307.5763271222927 31.665149999999997 0.8276256742729616 551
553 4 295.21880748029855 304.7510764537901 32.733195 0.8276256742729616 552
554 4 294.2039297104647 301.9264472658569 33.801157499999995 0.9197477390754555 553
555 4 292.8223784046835 299.1589942903088 34.191629999999996 1.02871192730875 554
556 4 291.97530038858827 296.1771305183168 34.4817 0.8089563979681184 555
557 4 291.4781159330665 293.2039674742965 35.48193 0.9864139597552336 556
558 4 290.7876510204606 290.2624999393157 36.44553 1.0007950201312015 557
559 4 290.17673562073816 287.2725569199215 37.223175 1.0693816157704326 558
560 4 290.15622676194795 284.21549399903193 37.96155 0.938733970470694 559
561 4 290.66397638714955 281.17707549522436 38.5041525 0.6491240251292506 560
562 4 290.55086692351836 278.0721585704908 38.587559999999996 0.8157802546201549 561
563 4 290.32837687967236 274.97532089315945 38.7526425 0.8157802546201549 562
564 4 290.1065083163957 271.87848321582806 38.917725 0.8653992632812296 563
565 4 290.26871474500973 268.77791665508033 39.0828075 0.9899999026406846 564
566 4 290.43092117362374 265.6785930554713 38.8749075 1.073937068344151 565
567 4 291.7621325532833 259.6775766773233 40.0942575 1.073937068344151 566
568 3 323.7037478982808 309.76580316829677 13.037804999999999 1.609093986656419 340
569 3 324.27737446383907 307.48683392029875 14.3024475 1.276297356547214 568
570 3 324.8093618312474 304.4260421159927 14.213924999999998 1.276297356547214 569
571 3 325.0797058789373 301.38078732592174 13.479674999999999 1.177519234846422 570
572 3 325.64711763880155 298.3392614192672 13.091759999999999 1.177519234846422 571
573 3 326.7751048722667 295.47547895546165 12.523582499999998 1.1299200380359047 572
574 3 326.7657826637256 292.44513969905637 11.61138 1.188034686080708 573
575 3 327.8316218402504 289.5956512883471 10.771777499999999 1.1721496427267868 574
576 3 329.258541227598 286.8387634824788 10.5853275 0.7647442702608431 575
577 3 330.23799460497594 283.90723963660844 10.157812499999999 1.070599717686461 576
578 3 332.43741434009047 278.12063405490414 9.435195 1.070599717686461 577
579 3 362.9570821422956 313.13982117958153 25.594387499999996 0.8689852061666806 383
580 3 367.2794795024882 312.6345574766575 24.7819275 1.2580941906694225 579
581 3 370.27501584700696 312.6836544416403 23.68938 1.2580941906694225 580
582 3 373.1897597175035 313.74700769588753 23.4597825 0.7512705715162025 581
583 3 376.10450358799994 314.80973946956533 23.230102499999997 0.7512705715162025 582
584 3 379.12365619415607 315.3342690701408 22.544114999999998 1.1456683556645575 583
585 3 382.10241256330096 315.0477665276464 21.4337475 1.0813824055655898 584
586 3 385.16879769273163 314.90855488010027 20.78868 0.8995061169300246 585
587 3 388.2500983558279 314.9184985692107 20.257627499999998 1.1143581645780725 586
588 3 391.3469360331593 314.6643130163252 20.2223175 1.2531223461142045 587
589 3 394.25049325340655 313.65378561047714 19.620314999999998 1.200569949165551 588
590 3 397.27772510696485 313.216263289618 18.89349 1.1964122441562501 589
591 3 400.25150963155454 312.3250601530952 18.71925 0.8331071328950893 590
592 3 400.2334866950419 308.87584299291274 18.974999999999998 0.8789040360543403 591
593 3 402.71940897265085 307.01140128470604 18.700027499999997 0.8789040360543403 592
594 3 404.58385068085755 305.76844014590154 18.2416575 0.8789040360543403 593
595 3 407.0697729584665 305.76844014590154 17.4166575 0.8789040360543403 594
596 3 408.9342146666732 305.76844014590154 16.5916575 1.2410345490393309 595
597 3 411.4201369442822 303.90399843769484 15.9499725 0.9816844926220827 596
598 3 413.28582161362766 305.74295944255607 15.674999999999999 1.6545552903081926 597
599 3 418.87790377710905 303.90399843769484 12.2031525 0.8789040360543403 598
600 3 421.363826054718 299.5536344518792 11.9280975 0.8789040360543403 599
601 3 423.4917755243513 296.6531846344789 11.653125 0.8789040360543403 600
602 3 371.183620439473 355.3886917681151 16.17693 1.1175836487332702 429
603 3 374.15429756121574 354.3675991925872 15.8684625 1.0704194883213343 602
604 3 376.80677663142444 352.79276742972195 15.371812499999999 1.0704194883213343 603
605 3 379.54937038419655 351.34161030016776 15.152775 0.7698279813185533 604
606 3 382.4311757845148 350.2161089889803 14.768572499999998 0.7322656957038821 605
607 3 385.11845776661 348.71336897216565 14.208727499999998 0.7485484866222207 606
608 3 387.66528514002044 346.9346915825365 14.315317499999999 0.8565058763330836 607
609 3 390.6396911451795 345.1286690478535 14.395259999999999 0.8565058763330836 608
610 3 348.129798717497 347.46108562482016 27.253874999999997 1.660204548684059 448
611 3 349.756834848192 348.7717881456895 26.8935975 1.230251861160202 610
612 3 351.8021274020948 351.05448627710393 26.2131375 1.230251861160202 611
613 3 353.4589946001212 353.5944773642509 25.313722499999997 0.8273646524338126 612
614 3 355.2414008731668 356.1164455148852 24.8578275 0.7513140751560606 613
615 3 357.0238071462124 358.63841366551947 24.401932499999997 0.7513140751560606 614
616 3 358.80621341925803 361.16038181615374 23.9460375 0.7513140751560606 615
617 3 360.5861337700261 363.63573892408283 23.150489999999998 1.0465794936790644 616
618 3 362.72278396763096 365.89295635215177 23.140095 0.7341425670234769 617
619 3 364.8588126846665 368.1495522996513 23.1297 0.8047241152904892 618
620 3 366.5361887414831 370.7622566134183 23.284139999999997 0.9705351312070064 619
621 3 367.44355037281036 373.71242487637073 22.800855 0.9705351312070064 620
622 3 368.3502905235682 376.66197165875377 22.317652499999998 0.9184302002683228 621
623 3 369.1470286135419 379.6270554553718 21.68397 0.9767064332611707 622
624 3 369.67528709753384 382.62321328046005 20.841727499999998 1.455855522658909 623
625 3 371.24825441869086 385.226595385686 19.996597499999996 1.0370646261615162 624
626 3 373.3041121422735 387.4682757995199 19.156335 1.427857823007338 625
627 3 374.7179804376635 390.112054141757 18.070552499999998 1.2048830243172028 626
628 3 374.87521502172234 393.16600965979967 17.340014999999998 1.0815750645421045 627
629 3 374.9292838312603 396.25290364802055 16.86597 0.8357359957036608 628
630 3 375.3419469293434 399.3155598940348 16.434659999999997 0.9683288751856285 629
631 3 376.14676426671934 402.29493774374913 15.9527775 1.1001449039558433 630
632 3 377.4413082927842 405.0947077089062 15.455467499999997 1.1001449039558433 631
633 4 297.3678872892915 326.8304166429434 19.580467499999997 1.222700872241965 512
634 4 294.5190203591516 328.0199304527793 19.1143425 1.2243726549736569 633
635 4 291.5651232127828 328.8539573769171 18.468945 1.298204546618643 634
636 4 288.623655677802 329.7600760471056 17.8992825 1.3215908604452493 635
637 4 285.63495561954664 330.44246171230924 17.2250925 1.3215908604452493 636
638 4 282.6462555612913 331.1248473775129 16.550819999999998 1.3211558240466676 637
639 4 279.6134303826083 331.22055538520084 15.663944999999998 1.524454547909528 638
640 4 276.6029785044239 331.40451363374393 14.6689125 1.3014673196080047 639
641 4 273.77275599136607 332.2484842469921 13.38678 1.1047065713352557 640
642 4 270.85987656257777 332.9992327748301 12.353879999999998 1.1047065713352557 641
643 4 267.9463756532201 333.74998130266795 11.32098 1.2492194481383583 642
644 4 264.92100824137003 334.0464275342728 10.46595 1.1401247489854893 643
645 4 261.88321121813186 334.4932720636731 9.833835 1.493635326472871 644
646 4 257.371883764841 334.4522543460925 8.287785 1.6770653165319418 645
647 4 252.89287330115909 334.5591490040297 6.582411 1.1288262322337566 646
648 4 249.8762066172806 334.4180729147754 5.608251 0.9997447179689116 647
649 4 276.6029785044239 331.40451363374393 14.6689125 1.3014673196080047 640
650 4 272.2240264124157 329.9664075961472 14.1092325 1.2512454747946096 649
651 4 269.4174201609952 328.6532191530002 13.7930925 1.2512454747946096 650
652 4 266.64250941861417 327.2766396917742 13.468454999999999 1.0223914699179293 651
653 4 264.19387597516936 325.3761521105422 13.18053 1.0123234846936129 652
654 4 261.4668192366324 323.9088364861835 12.8360925 1.0469026635751537 653
655 4 258.69563737766777 322.5254207386941 12.501555 1.0109873014693982 654
656 4 255.9250769992726 321.14138351063536 12.166934999999999 1.0109873014693982 655
657 4 253.15451662087742 319.7573462825766 11.832397499999999 0.964836154385588 656
658 4 250.41938063493816 318.342856506617 11.2737075 1.294326507865573 657
659 4 247.5164448952603 317.28385361635566 10.83918 1.110604421938883 658
660 4 244.57808476312653 316.3317453840314 10.3942575 1.0596057264137353 659
661 4 242.16611867327646 314.37532455155315 10.250459999999999 1.0721907079441306 660
662 4 239.46516411865431 312.84896827310126 10.0183875 1.0721907079441306 661
663 4 236.76420956403217 311.32199051407997 9.786232499999999 0.7992053678341973 662
664 4 234.20308813752553 309.5625790221022 9.8156025 1.2576342950480648 663
665 4 232.04095723657514 307.335814141934 9.6232125 1.0196258813840893 664
666 4 230.328778267872 304.7429972063879 9.5440125 1.117285338059957 665
667 4 228.42331884208474 302.288148957249 9.520417499999999 1.117285338059957 666
668 4 226.51785941629745 299.8339221886796 9.4968225 1.0394076079081624 667
669 4 225.08037485927008 297.07889882451946 9.473144999999999 1.0394076079081624 668
670 4 223.6428903022427 294.3244969409287 9.44955 1.0387053348647382 669
671 4 221.8654558737523 291.77518364524076 9.425872499999999 1.033727275503826 670
672 4 220.70515165067832 288.8952426866308 9.259635 1.3910661732987253 671
673 4 218.91715205250804 286.47519734937845 8.230497 1.1398699419520344 672
674 4 216.29823293304702 284.8748848831677 7.587508499999999 1.1398699419520344 673
675 4 213.679313813586 283.2739509363875 6.94451175 0.7516434598578439 674
676 4 210.8758149650125 281.9800283908921 6.47657175 1.0449698590043126 675
677 4 208.25378844270446 280.356099663044 5.9754007499999995 1.0449885034213946 676
678 4 205.55159092694353 278.8216641371899 6.032853749999999 1.0910899320596528 677
679 4 202.60204414456052 277.8440752015201 6.0511935 1.0372137814981728 678
680 4 199.58289153840443 277.1797124728292 5.6358225 0.7639239159092321 679
681 4 198.80666230722102 277.6681962003793 5.858481749999999 0.7639239159092321 680
682 4 236.76420956403217 311.32199051407997 9.786232499999999 0.7992053678341973 663
683 4 233.73697771047384 312.47856585373756 9.3816525 0.9975011731133696 682
684 4 230.95523068182942 313.8352579367426 9.012465 0.9975011731133696 683
685 4 228.20331472051632 315.2503691932715 8.632964999999999 0.738946611824956 684
686 4 225.5352986360725 316.8264439172756 8.32293 1.0960120581693185 685
687 4 222.76038789369153 318.1545478940882 7.745330999999999 0.7359386458690492 686
688 4 219.98485567074113 319.4832733514702 7.167707249999999 0.7359386458690492 687
689 4 217.11237247896395 320.66160051105686 7.003342499999999 1.0388420605900064 688
690 4 214.39588091010677 322.0823050927103 6.327601499999999 0.9726605947543621 689
691 4 211.6595019630287 323.5148178051825 5.877935249999999 0.9726605947543621 690
692 4 208.92250153538126 324.94670903708527 5.428268999999999 0.7892243898895973 691
693 4 205.4881999088645 326.30650852293735 4.7521154999999995 0.7892243898895973 692
