# Supplementary material for: Cross-Regional Gradient of Dendritic Morphology in Isochronically-Sourced Mouse Supragranular Pyramidal Neurons
Source: Front Neuroanat. 2018 Dec 4;12:103. doi: 10.3389/fnana.2018.00103 (PMC6288488; doi:10.3389/fnana.2018.00103)
Supplement: Supplementary file 3 [file Data_Sheet_1.ZIP › SWC reconstructions/X043.S2.Z5.C01-exported-000.swc]

# Exported from "Simple Neurite Tracer" version 3.1.6-SNAPSHOT-b9f15e3b69824d8d9ebdf26f302be1ac12e484dc on 2018-06-22T11:23:54.597
# https://imagej.net/Simple_Neurite_Tracer
#
# All positions and radii in microns
# Voxel separation (x,y,z): 0.621480569402239, 0.621480569402239, 0.825
#
1 1 357.3612710953978 229.31762938145454 23.0352375 1.1725846791253685 -1
2 1 351.136521712265 234.91965523404633 16.0875 1.2077729089649232 1
3 1 357.3612710953978 229.31762938145454 23.0352375 1.1725846791253685 1
4 1 361.08021082270085 224.35448555420825 6.1875 1.0330747209059536 3
5 4 357.3612710953978 229.31762938145454 23.0352375 1.1725846791253685 1
6 4 351.4416686718415 237.75795699450634 17.294887499999998 1.5612213383953646 5
7 4 347.0459366044595 242.96409972438892 17.27517 1.6572649455907866 6
8 4 343.8844649479103 246.38348581724003 17.230125 1.434482805877166 7
9 4 341.34820274417973 248.17459281825725 17.0749425 1.4333144224066898 8
10 4 338.68205110144413 249.74445273656733 16.692884999999997 1.4245515463781182 9
11 4 336.15324666454643 251.55047527125024 16.7126025 1.3214354903028986 10
12 4 333.96501357968117 253.75486685092 16.57755 1.0867706421023071 11
13 4 331.7065531904734 255.88592372340025 16.426244999999998 1.03538662862413 12
14 4 329.7408101494541 258.28235279901526 16.721842499999998 1.1659161926156825 13
15 4 327.43387427583303 260.2884920770457 17.457 1.3282655617606292 14
16 4 325.66638353645305 262.8421557367195 17.3107275 1.3189557828309837 15
17 4 323.84358102639624 265.3585305622292 17.3864625 1.3178309030003656 16
18 4 321.55839697270426 267.46224228965576 17.481502499999998 1.2497104177881864 17
19 4 319.5808458008663 269.85867136527077 17.4046125 1.2480945683077402 18
20 4 317.5268525189919 272.1892235005292 17.30916 1.1967664880808095 19
21 4 315.2087299951216 274.2512960298058 17.541809999999998 1.5869879228027812 20
22 4 312.3269245948034 277.90435881675216 17.654752499999997 1.5601586066216868 21
23 4 308.4289984635125 282.72704803531354 17.852175 1.979639346551116 22
24 4 305.27933493778204 286.1545133755669 17.8720575 1.5387983194513317 23
25 4 303.26760233462693 288.5080602918932 18.2244975 1.5401780063154047 24
26 4 300.9718531112551 290.5856698354049 18.5797425 1.4797141617182608 25
27 4 298.74322378937865 292.74158593066124 18.847455 1.4797141617182608 26
28 4 296.7899103597474 295.15665942335835 18.9526425 1.169471061472663 27
29 4 294.6302653810746 297.3908820703594 18.977145 1.374857960048715 28
30 4 292.41095826773926 299.5536344518792 19.2882525 1.4827532017026377 29
31 4 290.2432340416642 301.779777851478 19.337752499999997 1.5804250879898938 30
32 4 288.27686952007554 304.18552913563406 19.343609999999998 1.3368854972582385 31
33 4 286.6007364243977 306.7988549299705 19.16772 1.1870838208095227 32
34 4 284.84318937412814 309.3581119147689 19.007505 1.1870838208095227 33
35 4 283.0850208432892 311.9179903801367 18.8473725 1.1870838208095227 34
36 4 281.3274737930197 314.47786884550453 18.687157499999998 1.1870838208095227 35
37 4 279.56992674275017 317.03712583030295 18.527025 1.2182013529194926 36
38 4 277.5743526343996 319.41739641111354 18.6531675 1.2214144074633022 37
39 4 275.5042008577207 321.73365449327565 18.5417925 1.2214144074633022 38
40 4 273.43404908104185 324.0492910948684 18.4304175 1.4004753891194752 39
41 4 271.5379118637956 326.5097326691319 18.330262499999996 1.4004753891194752 40
42 4 269.64177464654944 328.9707957239647 18.2301075 1.2846065517601217 41
43 4 267.70772711456965 331.4026491920357 18.22062 1.377611118971167 42
44 4 265.49090592351183 333.58031710722116 18.261705 1.3709861361013391 43
45 4 263.34431203679657 335.8008671816953 18.716775 1.3709861361013391 44
46 4 261.1983396306506 338.02141725616957 19.171845 1.3709861361013391 45
47 4 259.05174574393527 340.2425888112132 19.626914999999997 1.192192391090009 46
48 4 256.73175877835666 342.3021754182122 19.8500775 1.4230040597603064 47
49 4 254.26696684010741 344.188368946348 20.0517075 1.4230040597603064 48
50 4 251.80217490185817 346.0745624744838 20.253420000000002 1.3555672031744694 49
51 4 249.72145795549946 348.34731691678775 20.789917499999998 1.3307328396211562 50
52 4 247.22869939162706 350.1645261017199 21.286402499999998 1.0643165491298043 51
53 4 244.44135903785804 351.5255685487108 21.525899999999996 1.1270363681938782 52
54 4 241.9106901592521 353.3253762776997 21.6814125 1.2977570806086731 53
55 4 239.20165635722773 354.8132007608487 22.10571 0.969895006220522 54
56 4 236.6896318957039 356.635381790336 22.3278 0.969895006220522 55
57 4 234.17822891474947 358.45756281982335 22.5498075 0.938497807854321 56
58 4 231.79298648938365 360.42081993856505 22.990275 1.2167781624155616 57
59 4 229.70543325676155 362.69668178371603 23.450954999999997 1.0512219535324991 58
60 4 227.9944972491972 365.2870127969846 23.6298975 1.0512219535324991 59
61 4 226.2835612416328 367.87734381025314 23.8089225 1.233036094111124 60
62 4 224.8087878504413 370.6044005487902 24.0885975 1.233036094111124 61
63 4 223.33463593981918 373.3320787678966 24.368272499999996 1.2940903452492 62
64 4 221.94749130891338 376.04670589504553 25.164975 1.1175152858706359 63
65 4 220.32915590618998 378.62460729692606 25.994017499999998 1.1257126145810514 64
66 4 218.32860995328414 380.88431064727257 26.977004999999995 1.1257126145810514 65
67 4 216.32806400037833 383.14463547818855 27.960074999999996 1.1806390673048215 66
68 4 214.78057738256678 385.7722553256212 28.7477025 1.1890104105746695 67
69 4 212.9528030279548 388.22399617191303 29.480632499999995 1.2309417045922386 68
70 4 211.41774602153126 390.8074908989181 30.5310225 1.1706767337773036 69
71 4 211.2344092535576 393.8539886501279 31.306605 0.8458164105393652 70
72 4 210.89756678494157 396.92223822126675 31.7837025 0.755248047160377 71
73 4 209.7695795514765 399.75246073432453 32.594924999999996 0.8443062127557177 72
74 4 208.55085615487874 402.5888980530763 33.067072499999995 0.9137628811921119 73
75 4 207.23269586717657 405.3973687462051 33.301455 0.9287343481090119 74
76 4 205.81820609121706 408.16420024118383 33.319275 1.0860932282816587 75
77 4 203.92579775738727 410.62712773772495 33.201629999999994 0.8087015909346634 76
78 4 202.14649888718867 413.147231446651 33.7000125 0.8087015909346634 77
79 4 200.36782149755945 415.66671367500766 34.198395 0.951275448361231 78
80 4 198.90547771775596 418.3651823073522 34.8416475 0.951275448361231 79
81 4 197.4431339379525 421.06427242026615 35.4848175 0.6571721985030096 80
82 4 196.09389962178025 423.8348327986613 36.015375 0.6820687101132633 81
83 4 194.18036094859073 426.27787291698155 36.21939749999999 0.9146640280177452 82
84 4 192.09280771596863 428.5736221403534 35.9968125 0.7366036300783098 83
85 4 189.34648507978014 429.98997635802107 35.559975 0.7366036300783098 84
86 4 183.85446128797258 432.8233062739259 34.6863825 0.7366036300783098 85
87 4 182.71528740425825 433.7934374427628 34.833315 0.8789040360543403 86
88 4 181.47232626545377 435.6578791509695 34.741657499999995 1.0491648528477777 87
89 4 178.98640398784482 439.697502852084 34.65 1.7061878960141306 88
90 4 177.75338653815078 441.41589662648124 34.65 1.8644417082067168 89
91 3 357.3612710953978 229.31762938145454 23.0352375 1.1725846791253685 1
92 3 353.4869612257443 221.98664458478572 17.724217499999998 1.3873807935221703 91
93 3 350.9973100647189 217.68910644736923 18.024269999999998 1.3873807935221703 92
94 3 349.19004456889724 215.17832494698422 18.410452499999998 1.2992299895581565 93
95 3 347.7941992100197 212.4034142046032 18.2695425 1.4157389519039945 94
96 3 346.07021211049795 209.82675576386154 17.9930025 1.4176344676406711 95
97 3 344.3462250109761 207.25009732311983 17.7164625 1.4176344676406711 96
98 3 342.5607113350835 204.7405587838736 17.1671775 1.3940989984774081 97
99 3 340.47377958303076 202.53243832078743 16.3030725 1.2268523624455718 98
100 3 338.76346505603584 199.93837842410252 16.24656 1.4563464923087366 99
101 3 336.9294758957298 197.4300828459951 16.27197 1.4563464923087366 100
102 3 335.0954867354238 194.92178726788765 16.297462499999998 1.1670783612804645 101
103 3 332.9488928487085 192.70061571284404 16.751872499999998 1.193882818238783 102
104 3 331.28270344214104 190.09536916590983 17.1561225 0.9978056985923767 103
105 3 329.3200678039688 187.68775344004555 17.26362 0.9978056985923767 104
106 3 327.3568106852271 185.2807591947507 17.3711175 0.9978056985923767 105
107 3 325.39417504705483 182.87314346888644 17.478614999999998 1.3345052266774278 106
108 3 323.2457167186313 180.6289771327749 17.566889999999997 1.257124680981155 107
109 3 320.4701844956809 179.2381036184527 17.74608 1.0374934477544036 108
110 3 317.45041040895546 178.67504222257432 18.36879 0.8754423892827699 109
111 3 314.3821608378166 178.72662510983469 19.018725 0.9083932890724765 110
112 3 311.2840801993464 178.65764076663103 19.325047499999997 1.320117951495766 111
113 3 308.17792031347403 178.66509853346386 19.425779999999996 0.8569844163715234 112
114 3 305.09102632525315 178.97770325987318 19.6614 0.8569844163715234 113
115 3 302.0047538176016 179.2909294668519 19.897019999999998 0.8569844163715234 114
116 3 298.9178598293807 179.60353419326123 20.13264 1.1832865745304748 115
117 3 295.8800628061425 180.25546731056417 20.103682499999998 1.068412106082165 116
118 3 292.80435546817085 180.5643431535571 19.679714999999998 1.0585181354172815 117
119 3 289.7354844164626 180.7532732466554 19.0806 0.9927903503973007 118
120 3 286.748027319346 180.00438916052568 18.537255 1.2722017995948534 119
121 3 283.81401755119805 178.99386175467765 18.318794999999998 1.4141293172292426 120
122 3 281.11492743828416 177.46688399565636 18.0576825 1.3200993070786837 121
123 3 278.69674654274 175.54961643905045 18.5439375 1.380960899240245 122
124 3 275.94793798427395 174.11896816828647 18.84564 0.7551361806578845 123
125 3 273.00522748815433 173.21657838151444 19.4153025 1.066752752961861 124
126 3 269.9133616553782 173.1308140629369 19.808909999999997 1.066752752961861 125
127 3 266.82149582260206 173.0450497443594 20.202434999999998 1.066752752961861 126
128 3 263.7296299898259 172.9586639452125 20.5960425 1.1910302224252267 127
129 3 260.6402500793274 172.6274148017211 20.518327499999998 1.2308795565352983 128
130 3 257.6123967451997 171.9587017090443 20.782905 1.1817577323297455 129
131 3 254.51120870388252 171.7691501353766 20.84709 0.748057516972393 130
132 3 251.40380585687132 171.78779455245868 20.781585 1.1069811902192679 131
133 3 248.30323929612356 171.61191555131785 20.6475225 0.678377115531014 132
134 3 245.25301266149737 171.10913777067142 21.0669525 0.7565096527162635 133
135 3 242.1580394258742 171.20173837551238 21.4137 0.9148442573828718 134
136 3 239.05250102057119 171.12591774604527 21.510225 0.8546849382647351 135
137 3 235.95007001811524 171.26202199074442 21.65361 0.6503048382111148 136
138 3 232.53441280868051 171.85367149281532 22.0632225 0.6503048382111148 137
139 3 357.3612710953978 229.31762938145454 23.0352375 1.1725846791253685 1
140 3 361.11687817629553 221.63737250478167 11.4619725 1.1432321518325006 139
141 3 364.51202652694 217.36282914843306 13.080127499999998 1.1432321518325006 140
142 3 365.796005383325 214.7923855133854 14.650432499999999 0.9991791706507556 141
143 3 364.9681932648812 211.83040911961436 15.237337499999999 1.0668521898529655 142
144 3 363.5717264254344 209.08781536684225 15.8093925 1.0696053487754174 143
145 3 361.7209572897545 206.62178046745416 16.32312 1.2026891979072127 144
146 3 359.9826761371365 204.1060271225139 17.055059999999997 1.271828911253212 145
147 3 358.4836650037383 201.50637390070435 18.125745 0.9810319380242103 146
148 3 357.7061928114161 198.57049969084818 18.999914999999998 0.8541628945864372 147
149 3 357.35878517312017 195.50535752255632 19.4938425 1.0676538997874943 148
150 3 357.23821794265615 192.42219241775183 19.987357499999998 1.0962544355913855 149
151 3 357.5104264320544 189.34834952148836 20.4714675 1.1973133909818834 150
152 3 357.5756818918416 186.2776140280719 21.09789 1.0397059185814757 151
153 3 357.03375083532285 183.28891396981652 21.9685125 1.0397059185814757 152
154 3 356.4911982982347 180.30083539213055 22.839135 1.1054709924356205 153
155 3 356.5278656518294 177.23631470440813 23.5223175 0.9001524567222028 154
156 3 357.36997182336944 174.10716003746785 25.207132499999997 0.9001524567222028 155
157 3 357.3612710953978 229.31762938145454 23.0352375 1.1725846791253685 1
158 3 369.0426198778823 231.20257994845153 18.4752975 2.022676875982221 157
159 3 370.71626705128256 234.8854738027292 23.78541 2.022676875982221 158
160 3 370.2439418185368 237.87976718610918 24.6928275 1.125830695889238 159
161 3 370.27998769156216 240.94801675724804 25.340452499999998 0.9710571748853043 160
162 3 370.8461564902876 243.98705674162497 25.7598 0.8124180447396887 161
163 3 371.4098393667354 247.01491007575268 26.310899999999997 0.7485919902620789 162
164 3 371.97414372375266 250.04214192931101 26.861917499999997 0.7485919902620789 163
165 3 373.05054806995736 252.92829769361498 27.403695 0.7947493521515832 164
166 3 374.12695241616206 255.8150749384884 27.945472499999997 0.7947493521515832 165
167 3 375.010697785852 258.79383130763335 27.988207499999998 0.5944983690010713 166
168 3 375.8950646361114 261.7725876767783 28.031024999999996 0.5944983690010713 167
169 3 376.84965879071325 264.7289707454247 28.085639999999998 0.9835924379701475 168
170 3 377.3269558680142 267.79970623884117 28.058497499999998 0.9777691650348486 169
171 3 378.36544989948527 270.71072122592125 28.488075 1.1007788141366337 170
172 3 379.6972827597143 273.4974400991209 28.936544999999995 0.8241143090558389 171
173 3 380.4567320155238 276.4942194047785 29.3547375 1.0244299261855685 172
174 3 381.8233677876393 279.27658791399233 29.642249999999997 0.9771601140768343 173
175 3 382.8295448295016 282.2043828764463 30.00096 0.9078526009770966 174
176 3 384.03459565357247 285.05200684544735 30.4072725 0.9056152709272486 175
177 3 385.18060582355025 287.9325692846267 30.684389999999997 0.9127871566981505 176
178 3 386.22842206356245 290.839233907721 30.244252499999998 1.2055915121663212 177
179 3 387.2986116040731 293.7303615165802 29.727142499999996 0.9252229828918892 178
180 3 389.02011278131727 296.2877540596704 29.209207499999998 0.7488716565183099 179
181 3 390.77641687044803 298.85136140845464 29.213827499999997 0.8925020309128614 180
182 3 392.0280787372241 301.6952564940393 29.146425 0.9053045306425475 181
183 3 393.60850382521403 304.36886590360774 29.269267499999998 1.1610002813117106 182
184 3 394.1423556343305 307.4197140188033 29.6073525 1.1670845760861586 183
185 3 394.5369957959009 310.4991502401914 29.7763125 0.7827237031336498 184
186 3 394.2405495642961 313.59225903410635 29.83794 0.7827237031336498 185
187 3 393.86703974208535 317.48894220425836 29.915490000000002 0.7827237031336498 186
188 3 357.3612710953978 229.31762938145454 23.0352375 1.1725846791253685 1
189 3 364.6468878105003 229.58113714288112 27.853485 2.5905298870507405 188
190 3 369.7622943772501 225.87711294924375 32.2914075 0.9851523541993471 189
191 3 371.55153693655916 223.5359956443055 33.601425 0.9026197345827297 190
192 3 373.34015801529875 221.19487833936728 34.911525 0.9026197345827297 191
193 3 375.76828259995335 219.46902679813726 36.086077499999995 1.0923701820326213 192
194 3 378.0646533038946 218.20990716452832 38.3064 1.1046319936669275 193
195 3 379.59225254348536 217.43305645277553 42.97953 0.8897737312131855 194
196 4 210.89756678494157 396.92223822126675 31.7837025 0.755248047160377 72
197 4 211.92798156901048 398.3684235062658 31.98822 1.029265045015518 196
198 4 213.1193598205546 401.21791191697497 32.4394125 1.029265045015518 197
199 4 213.7308967008464 404.2544659790744 32.770732499999994 1.0015905152600364 198
200 4 214.34243358113818 407.29039856060433 33.1020525 1.0015905152600364 199
201 4 214.37723649302472 410.3946940047685 33.2893275 0.8724282085211691 200
202 4 214.31135955266805 413.5008538906408 33.367125 0.5621745431058914 201
203 4 213.59603541728612 416.5249783413522 33.349305 1.1266261910180728 202
204 4 212.37234017613312 419.34277124302196 32.73039 0.8186266356280172 203
205 4 211.13497236245323 422.190395212023 32.5631625 1.0412720496163692 204
206 4 209.74534180926983 424.95101190130777 32.138535000000005 0.8607132997879369 205
207 4 208.0418635685383 427.5413429145763 31.8498675 0.9195799393217169 206
208 4 206.3247127552799 430.1099221079157 31.412865 1.0357160133259133 207
209 4 204.6647381544065 429.7712151975915 35.831152499999995 0.7556147206963242 208
210 4 211.41774602153126 390.8074908989181 30.5310225 1.1706767337773036 70
211 4 208.88832010406412 392.22570955829406 31.540245 1.6735477365091251 210
212 4 206.59505680296988 391.52281503430015 34.1628375 1.3496196341252902 211
213 4 204.13212930642882 390.9330299739374 36.55244999999999 1.1409451033371003 212
214 4 201.50140205614915 389.8578685888715 38.22093 1.1148739934506764 213
215 4 199.29017419021596 388.34083451896066 40.3056225 0.9680740681521736 214
216 4 196.36859403345602 387.0562341820062 43.948409999999996 1.721861635974455 215
217 4 189.8399406518855 387.72619023582183 45.271874999999994 1.300385943417245 216
218 4 338.68205110144413 249.74445273656733 16.692884999999997 1.4245515463781182 10
219 4 334.7611301890854 248.66307654580743 17.71275 1.1688185068747907 218
220 4 332.1055437160297 247.21564829966962 18.66183 1.1688185068747907 219
221 4 329.52391343073276 245.53392187886718 19.1955225 0.911836291426965 220
222 4 326.9621705236567 243.79750516795733 18.8217975 0.9779493943999752 221
223 4 324.64218355807816 241.75842741974859 18.370357499999997 1.023143461406906 222
224 4 322.481917098836 239.56211508748106 17.833364999999997 1.0116149968444945 223
225 4 320.24769445183495 237.40247010880827 17.78997 1.2189160555743053 224
226 4 318.4528585674012 234.86682938564715 17.6889075 1.2614501857441944 225
227 4 316.7083626090892 232.31254424540393 18.07806 1.4659110782718372 226
228 4 314.7966883776079 229.89560631099863 18.6112575 0.8975173791079375 227
229 4 312.5537650026352 227.78567977787802 19.164254999999997 1.0976279076497644 228
230 4 310.3058697831073 225.65151550255072 19.454572499999998 1.2324954060157443 229
231 4 307.6881936247851 223.98035425142814 19.596472499999997 1.1602358602113458 230
232 4 305.21283651685593 222.10596885411096 19.42512 1.1602358602113458 231
233 4 302.73810088949625 220.2315834567938 19.253685 1.1574143384262596 232
234 4 300.32924220249316 218.28262039114838 18.9399375 1.500589694044482 233
235 4 298.0390863042459 216.18512346941583 18.78822 1.159999697594973 234
236 4 295.70604824670994 214.1510175657623 18.4279425 1.1843058026642947 235
237 4 293.24125630846066 212.29900546894362 17.913719999999998 1.1843058026642947 236
238 4 290.55708172921237 210.77451363219993 17.4377775 1.1984382708125016 237
239 4 288.3837641780127 208.55831392171157 17.244809999999998 1.1984382708125016 238
240 4 286.2098251462437 206.34273569179254 17.05176 1.1984382708125016 239
241 4 284.03650759504404 204.1265359813042 16.85871 1.1984382708125016 240
242 4 281.86256856327503 201.9109577513852 16.6657425 1.0685239725846574 241
243 4 279.35800186858404 200.0763471105098 16.490264999999997 0.9350299462770566 242
244 4 276.61354367410377 198.62643294209437 16.2897075 0.9350299462770566 243
245 4 273.86908547962344 197.17714025424834 16.089149999999997 1.0519242265759237 244
246 4 270.90586612471355 196.27164306462927 15.7754025 1.0519242265759237 245
247 4 267.94264676980373 195.36676735557964 15.461572499999999 0.9549794725548685 246
248 4 264.9004993825797 194.73969346105278 15.343102499999999 1.1483469369186812 247
249 4 261.9416303916557 193.7938000344226 15.236347499999999 0.9796149623259731 248
250 4 258.8988615238623 193.17853427071435 15.069119999999998 1.2589704782722795 249
251 4 255.88654520396966 192.5054708140517 14.592682499999999 1.007071973882164 250
252 4 253.0929900445066 191.15002169218545 14.416379999999998 0.8853922931988997 251
253 4 250.35350369458152 189.68519199010436 14.504325 0.8853922931988997 252
254 4 247.61339586408707 188.22098376859267 14.5921875 0.8575126748555153 253
255 4 244.5998365830556 187.58583062666358 15.1411425 1.1739332919609713 254
256 4 241.5576891958316 187.32232286523706 15.904845 1.4899996651418679 255
257 4 238.4981403526644 186.96932190181658 16.4537175 0.9824551285281413 256
258 4 235.54175728401796 186.0594743482117 16.845675 1.003399023716997 257
259 4 232.45797069864403 185.74686962180238 17.13459 1.1830752711368782 258
260 4 229.4176877531283 185.79658806735458 17.987062499999997 1.28573143159074 259
261 4 226.5812504343765 186.94508415960988 18.7043175 0.9538173038900862 260
262 4 223.6136807154808 187.81826435962003 19.0970175 0.9786578822490937 261
263 4 220.5876918230613 188.50748631108712 19.294439999999998 0.7166292445777217 262
264 4 217.48774674288293 188.6398616723698 19.518674999999998 0.8898296644644317 263
265 4 214.44932823907538 189.29179478967274 19.557615 0.7858746096205192 264
266 4 211.52836956288488 190.28989258413273 20.0281125 0.9138685328889102 265
267 4 208.47130664199523 190.71374233246507 20.5072725 0.6870219102513991 266
268 4 205.54475464068008 191.51669522813273 21.3946425 0.71724451034143 267
269 4 202.62068856164257 192.42343537889062 22.1023275 0.7976516664106917 268
270 4 201.84073044704274 192.86841546658263 20.961187499999998 0.7976516664106917 269
271 3 323.2457167186313 180.6289771327749 17.566889999999997 1.257124680981155 108
272 3 321.41856384458873 176.44144105614262 17.4077475 1.100909325056208 271
273 3 320.2489374129737 173.5745511894901 17.0645475 1.100909325056208 272
274 3 319.1004413207184 170.68715246404733 17.0500275 1.031179205169277 273
275 3 319.05818064199906 167.58099257817494 17.135332499999997 1.0382143652149103 274
276 3 319.1302723880497 164.47421121173315 17.107942499999996 1.1292736982437264 275
277 3 319.00659775473866 161.37053724813833 17.212304999999997 0.9963141452258113 276
278 3 318.88354460199696 158.26624180397417 17.316585 1.3221750521804874 277
279 3 318.5858554092533 155.18431966030846 17.6605275 1.5891133863501368 278
280 3 318.5112777409251 152.13285006454348 18.4338825 1.495605419877876 279
281 3 318.2353403681104 149.05092792087777 18.8148675 1.2530353388344881 280
282 3 318.5684539533101 145.98578575258594 19.329997499999998 1.2029005013008096 281
283 3 319.0034903518917 142.9231295065717 19.716015 0.8522176604042082 282
284 3 320.1383138716201 140.0351093005595 19.947015 0.8522176604042082 283
285 3 321.2731373913486 137.1477105751167 20.1779325 1.072843262542003 284
286 3 322.48937486566876 134.28889995586638 20.272724999999998 1.4205305670940855 285
287 3 323.62979171052194 131.39901530814598 20.327009999999998 1.0713330647583557 286
288 3 324.039347405758 128.32082204789668 20.48211 1.0713330647583557 287
289 3 324.4489031009941 125.24262878764739 20.63721 0.7302707430761008 288
290 3 325.3699373048482 122.28624571900095 20.2975575 1.207132783978439 289
291 3 326.05418741176004 119.25652794316503 20.1581325 1.1787559811795325 290
292 3 326.5495074255736 116.192628736012 20.3444175 0.9082814225699841 291
293 3 326.71233533475703 113.09144069469482 20.18049 0.989540007019327 292
294 3 327.4525186929151 110.08347473878798 19.8550275 0.9897326659958416 293
295 3 327.589865898753 106.99968815341408 19.383705 1.1273781825070495 294
296 3 327.77071674444903 103.99731552263185 18.3487425 1.1207283404144455 295
297 3 328.3977906389759 100.9539251742691 18.423735 1.1397705050609301 296
298 3 328.3803891830326 97.86143786092356 18.02493 0.9762465376398131 297
299 3 328.1349043581188 97.07526494062972 17.0198325 0.9762465376398131 298
300 3 329.3200678039688 187.68775344004555 17.26362 0.9978056985923767 105
301 3 331.0111164333123 185.32612727631707 16.4941425 1.4344641614600837 300
302 3 332.9551076544025 182.97693072397658 15.70008 1.4344641614600837 301
303 3 333.9563128517095 180.14546524978 14.6410275 1.0528626622357211 302
304 3 334.6498851671624 175.81125975876878 12.760604999999998 1.56169366362811 303
305 3 334.0122461029557 171.46648909807772 10.7631975 1.4696772505224145 304
306 3 332.9787239160398 168.63440214331175 9.76536 1.363223843789505 305
307 3 330.9520757792191 166.42503871908676 8.679825000000001 1.0170529518267641 306
308 3 328.28343821420583 164.92167722170277 7.986742499999999 1.3803083446423727 307
309 3 325.3413491986557 164.17465757728124 7.10423175 1.5968011009936427 308
310 3 323.05802958667186 162.39038686252744 5.614298249999999 1.3735839248814403 309
311 3 321.91636978067993 159.60926131445243 4.571225999999999 1.270517587251773 310
312 3 320.4788852236525 156.86666756168032 4.2302617499999995 1.379009450252322 311
313 3 318.8412839232776 154.22723958342903 4.097543999999999 1.379009450252322 312
314 3 317.20430410347217 151.5878116051777 3.96482625 1.2371254362577908 313
315 3 315.86812087925733 148.78555571774302 3.7893817499999995 1.2766764596945495 314
316 3 314.6991159282117 145.90685772027183 3.82277775 1.0379657729871494 315
317 3 313.6140108540354 143.05736930956257 4.6199587499999994 0.8635783252128811 316
318 3 312.0553375859746 140.39432506967398 5.105372249999999 0.8362331801591826 317
319 3 310.6880803332897 137.61568544387657 5.44137 1.1406095038296231 318
320 3 309.67444552459466 134.679189753451 5.560929 1.4117614762598198 319
321 3 309.1492944434497 131.62523423540839 5.86333275 1.1626782788490966 320
322 3 308.6434092599563 128.55947058654715 5.829821249999999 1.188245989474305 321
323 3 308.2245313561792 125.53845353868286 5.03905875 1.0919475752454277 322
324 3 308.2512550206635 122.48387654007087 4.2847695 1.0635459132237457 323
325 3 308.2786001657172 119.42557065804245 3.5550157500000004 0.7568576818351286 324
326 3 309.5768730751985 117.71712057275568 3.07692 0.7568576818351286 325
327 3 344.3462250109761 207.25009732311983 17.7164625 1.4176344676406711 97
328 3 336.0730756710935 211.49729553441475 28.747207500000002 0.9515613294231561 327
329 3 331.39456994463353 207.64100860127385 30.557834999999997 0.9515613294231561 328
330 3 329.32690409023223 205.44718219128396 31.559054999999997 0.9519217881534094 329
331 3 328.2685226805402 202.66605664320892 32.747054999999996 0.8287629837149678 330
332 3 327.8353507236668 199.6357173868036 33.455234999999995 0.9923801732214952 331
333 3 327.8707751161228 196.6575824982281 34.6314375 0.7894294784775 332
334 3 327.3779410245868 193.84227551883595 36.250995 0.7894294784775 333
335 3 326.88448545248144 191.0275900200132 37.870552499999995 0.7510530533169117 334
336 3 325.69062127865976 188.3968627697335 39.390367499999996 0.7653719656359393 335
337 3 324.52907409444697 185.58652763489658 40.237559999999995 0.8186514948507934 336
338 3 323.56577921187346 182.91229674475878 41.903812499999994 1.0827123739841107 337
339 3 322.869720974143 180.29151318358953 43.91969999999999 1.0605503768792268 338
340 3 320.71256191774785 176.58438158710516 44.88198 1.0605503768792268 339
341 3 346.07021211049795 209.82675576386154 17.9930025 1.4176344676406711 96
342 3 345.84088578038853 208.97657034491925 21.771089999999997 1.4681794823501553 341
343 3 345.44562413824866 206.9350066744329 24.83646 1.4681794823501553 342
344 3 344.6687734264959 203.95625030528797 25.3990275 1.2007128896965138 343
345 3 343.8919227147431 200.97749393614305 25.961595 1.2007128896965138 344
346 3 343.23998959744017 197.9620702134034 26.454697499999998 1.26468809951078 345
347 3 342.78133693722134 194.91246505934657 26.959762499999997 1.161627976686807 346
348 3 341.8329575883135 191.98342713575386 27.5229075 1.1434248108090153 347
349 3 340.8367242355617 189.12399503593414 28.447237499999996 1.0424590775039275 348
350 3 339.39240339227086 186.46592264060078 29.392110000000002 1.1747722907296643 349
351 3 337.9487040295495 183.8078502452674 30.337064999999996 0.8010200910968518 350
352 3 336.7187939827025 181.19017408694515 31.84467 1.0418003081003613 351
353 3 335.5553823567815 178.53396613331998 33.326947499999996 1.0316826044304928 352
354 3 333.49890315262945 176.22143693457426 33.7005075 0.6701114239579641 353
355 3 331.4082425171603 173.96919135106054 34.313235 0.701974732751217 354
356 3 329.04910227570946 172.00220534890246 34.93809 0.701974732751217 355
357 3 326.6905835148279 170.03459786617498 35.562862499999994 0.8770893127916858 356
358 3 324.38986244690085 167.98060458430058 36.063719999999996 0.5275450242982294 357
359 3 322.0754688064469 165.94836312235526 36.6153975 0.5275450242982294 358
360 3 319.76169664656237 163.91674314097932 37.167075 0.7950973812704485 359
361 3 317.217976675999 162.1871627163329 37.7501025 0.7950973812704485 360
362 3 314.67363522486625 160.45758229168646 38.3332125 0.7642595154167093 361
363 3 312.1075419538044 158.89953050419504 39.3964725 0.9839404670890128 362
364 3 309.7142202810364 157.10469461976137 40.5128625 0.8269482604523132 363
365 3 307.7739579433626 154.82075352720815 41.60442 0.9294490507638244 364
366 3 306.47941391729773 152.09556123037933 42.5920275 0.9186725776903896 365
367 3 305.2787134572126 149.34426674963564 43.655947499999996 0.7153489946047532 366
368 3 304.2172246446736 146.45313914077641 44.2042425 1.1018042570761473 367
369 3 302.1905765078529 144.10332110786655 44.4279825 0.8351269447456465 368
370 3 299.76369488433716 142.16678765360916 44.5956225 0.8351269447456465 369
371 3 297.336191780252 140.23087567992118 44.763345 0.6098029495031709 370
372 3 295.0957543275569 138.08117439035885 44.93098499999999 0.8858024703747053 371
373 3 292.4339530488071 134.64314388042567 44.762519999999995 0.8858024703747053 372
374 3 356.5278656518294 177.23631470440813 23.5223175 0.9001524567222028 155
375 3 355.0910025753715 173.77715385511524 24.348885 1.182192768728327 374
376 3 354.00403305948697 170.927665444406 25.1406375 1.182192768728327 375
377 3 352.9524879360584 168.07382666971088 25.985272499999997 1.101717249796431 376
378 3 352.2539437760502 165.06648219437346 26.455192499999995 1.242961138804478 377
379 3 353.43848574133085 162.26049742352237 27.271364999999996 0.9618903364866213 378
380 3 355.1034321867595 159.66643752683743 27.7951575 1.0030572094038257 379
381 3 356.67950691076356 157.0207947428921 28.34568 0.9936977120286279 380
382 3 358.34942520074736 154.42362744336012 28.811887499999997 0.7896097078426266 381
383 3 360.39098887123373 152.116691569739 29.353994999999998 0.7896097078426266 382
384 3 362.43255254172016 149.8103771766873 29.896185 1.0427200993430765 383
385 3 364.1316804184658 147.51338499217664 31.518959999999996 1.0427200993430765 384
386 3 365.83018681464216 145.21639280766595 33.1418175 0.9754323980938961 385
387 3 367.3925889661194 142.69007429304585 34.353 0.9752645983401576 386
388 3 368.34096831502717 139.79521780077022 35.1685125 0.9896891623559835 387
389 3 368.0954834901133 136.75369189411566 35.9451675 0.9904100798164901 388
390 3 367.61321456825715 133.71838079315515 36.55839 0.9904100798164901 389
391 3 367.52247840512445 130.64702381916928 37.17153 1.013168698268 390
392 3 366.9463659172885 127.63346453813782 37.8248475 0.8114671794685034 391
393 3 367.01597174106166 123.34835601210938 39.532019999999996 0.8114671794685034 392
394 3 364.51202652694 217.36282914843306 13.080127499999998 1.1432321518325006 141
395 3 368.19864926463407 214.88001427367112 13.641539999999999 1.1141157871560057 394
396 3 370.99469034637474 213.5376162437623 13.890195 1.1141157871560057 395
397 3 373.99209113260173 212.71788337272073 13.929794999999999 0.9668124625962871 396
398 3 376.8819757803222 211.63588570139146 13.44354 1.24908272241309 397
399 3 379.7718604280426 210.55388803006213 12.9572025 1.24908272241309 398
400 3 382.47965126892814 209.14623454036607 12.1810425 1.721016422400068 399
401 3 385.3148456265411 207.9598281333772 11.5756575 1.276583237609139 400
402 3 388.1121296694206 206.62053750631534 11.312977499999999 1.0971120787771604 401
403 3 390.9094137123001 205.28186835982294 11.0502975 1.0971120787771604 402
404 3 393.7066977551796 203.94257773276112 10.7876175 1.0971120787771604 403
405 3 396.4486700273822 202.50820057858076 10.415955 1.0607119618272713 404
406 3 399.4143753045697 201.6946825132332 9.8241 1.1609319184490763 405
407 3 402.4099116490885 201.09308932205187 9.0735975 1.0691454531540598 406
408 3 405.4545449585901 201.56541455479757 8.5371825 1.4870165584087371 407
409 3 408.51471528232673 201.42744586839024 7.84465275 1.1162971839546076 408
410 3 411.85206594001676 200.45917914126156 7.586848499999999 1.1162971839546076 409
411 3 369.0426198778823 231.20257994845153 18.4752975 2.022676875982221 158
412 3 373.1661434558662 231.90796039472306 21.037005 1.2274800578206682 411
413 3 376.17473089234244 232.68418962590647 20.965147499999997 1.2274800578206682 412
414 3 379.13235692212766 233.62759713025906 20.78538 0.7709963647890296 413
415 3 382.0172697252928 234.7736073002368 20.59398 0.9837913117523562 414
416 3 384.61878738881063 236.4677633324273 20.4335175 0.9478945940636829 415
417 3 387.2203050523284 238.1625408451872 20.273137499999997 1.0988087207316286 416
418 3 389.5856600994733 240.0232536699775 19.24296 1.0988087207316286 417
419 3 391.95039366604885 241.8833450141984 18.2127825 1.1880844045262602 418
420 3 394.17591558507826 243.98892118333322 17.524154999999997 1.0665103755397942 419
421 3 396.7190140750722 245.77443485922583 17.457742500000002 1.0665103755397942 420
422 3 399.2621125650662 247.55932705454907 17.3912475 1.0606871026044953 421
423 3 401.40932793235095 249.7885778569949 17.0267625 1.0606871026044953 422
424 3 403.557164780205 252.0178286594407 16.6622775 1.050588043351709 423
425 3 405.86969397895075 254.08735895555017 16.4565225 1.050588043351709 424
426 3 408.18222317769647 256.157510732229 16.250685 1.1399569492317507 425
427 3 410.3493259232022 258.38427561239723 16.2398775 1.221029089510273 426
428 3 412.67304177219705 260.4438622193963 16.0953375 0.8595262719003786 427
429 3 415.34789414290435 262.022422865678 16.226512500000002 0.8595262719003786 428
430 3 418.0227465136116 263.6009835119596 16.357605 0.8595262719003786 429
431 3 420.5962975515062 265.3019758304136 15.86442 1.1477813896005251 430
432 3 422.95730223466535 267.31992323926266 15.72153 1.1477813896005251 431
433 3 425.3183069178245 269.3372491675423 15.578639999999998 1.1563391770411937 432
434 3 427.5941687629754 271.453390506357 15.5678325 1.128341477389623 433
435 3 430.16771980087015 275.1083177350115 15.31002 1.128341477389623 434
436 3 433.1234813889472 274.14875173585443 15.31596 0.951797492039529 435
437 3 436.2172116634315 274.43028243379365 15.4142175 0.951797492039529 436
438 3 439.28856863741737 274.90074322483116 15.400605 0.9322208541033584 437
439 3 442.28348350136673 275.6974813148048 15.706679999999999 0.9239738069473907 438
440 3 445.2883420544266 276.3910536302577 15.202770000000001 0.8655173445894162 439
441 3 448.19749259979847 277.47615870443406 15.047505 0.8655173445894162 440
442 3 451.1072646257398 278.56126377861034 14.8923225 0.9882224682121942 441
443 3 453.75415037082394 280.17214141450097 15.203759999999999 1.2185928856782162 442
444 3 456.63409132943383 281.3051004925212 15.575669999999999 0.7485422718165267 443
445 3 459.5351626274035 282.3815048387259 15.94758 1.0321922184974026 444
446 3 462.31442373377035 283.75746281938245 16.21059 1.0321922184974026 445
447 3 465.09368484013714 285.13342080003906 16.4736825 0.87992326418816 446
448 3 467.9027770138353 286.38881155023154 15.895687499999998 1.0867706421023071 447
449 3 470.79079721984743 287.41425448974525 15.21564 0.9993656148215763 448
450 3 475.6706626507939 287.5690031515264 13.9670025 0.9993656148215763 449
451 4 206.3247127552799 430.1099221079157 31.412865 1.0357160133259133 208
452 4 206.0208087568422 433.4826971580617 30.9375 1.0357160133259133 451
453 4 205.7100684721411 435.96861943567063 30.662527499999996 1.104793578614972 452
454 4 204.1563670486355 439.23139242503237 29.631277499999996 1.104793578614972 453
455 4 202.6026656251299 441.8726848449919 28.3937775 1.104793578614972 454
456 4 201.8258149133771 444.669347407302 27.43125 1.173877358709725 455
457 4 200.11674334752095 446.8445294002098 26.8812225 1.173877358709725 456
458 4 200.73822391692318 449.33045167781876 26.125027499999998 1.173877358709725 457
459 4 199.80600306281983 452.7485948095311 25.4374725 1.2084192487571015 458
460 4 199.4952627781187 456.7882185106456 24.8187225 1.29186544481074 459
461 4 199.4952627781187 459.8956213576568 24.6124725 1.3407697508170022 460
462 4 199.31441193242264 462.4206969111381 24.54375 1.3896740568232644 461
463 3 405.4545449585901 201.56541455479757 8.5371825 1.4870165584087371 408
464 3 406.63287211817675 204.70202698857065 9.8185725 1.300740187341804 463
465 3 410.29898599708054 199.94770063264355 7.687358249999999 1.300740187341804 464
466 3 411.83342152293466 197.28403491218555 7.08255075 1.1148304898108183 465
467 3 413.54622197220726 194.82545777963028 5.99185125 1.0667651825732491 466
468 3 415.26212982432685 192.36253028308923 4.923624749999999 1.1998303872879625 467
469 3 416.6766196002863 189.66219720903646 4.12415025 1.2692497668901925 468
470 3 418.27693206649707 187.0631654677963 3.3485677499999995 1.0483444984961667 469
471 3 419.9897325157697 184.47407741566659 3.1715145 1.0483444984961667 470
472 3 421.7025329650422 181.88436788296747 2.9944612499999996 1.1438225583734327 471
473 3 423.79257211994195 179.6246645326209 2.4337334999999998 1.1812854070969998 472
474 3 426.4556163598305 178.04423944463102 2.08704375 0.7470320740328793 473
475 3 429.3299639933159 176.87772041586302 1.8506977499999997 0.7470320740328793 474
476 3 432.20493310737066 175.7118228676644 1.61436 0.8071727487339339 475
477 3 434.9624423938084 174.6223674295023 2.049432 0.8071727487339339 476
478 3 379.7718604280426 210.55388803006213 12.9572025 1.24908272241309 399
479 3 380.62453176926243 208.13384269280982 12.595934999999999 1.5245166959664682 478
480 3 381.0800770266343 205.06124275768516 12.712589999999999 1.5245166959664682 479
481 3 382.18320503732326 202.1639003431319 12.433987499999999 1.0925877002319122 480
482 3 384.25335681400213 199.84888522210858 12.285157499999999 1.155525037495277 481
483 3 385.8884721920994 197.20759280214907 12.19911 1.0574926924777677 482
484 3 386.9717128245675 194.29533485393014 12.112979999999999 1.233837804045653 483
485 3 387.823762685218 191.3078777568136 12.012165 1.1398015790894003 484
486 3 387.81257603496874 188.20109639037182 12.041039999999999 1.2935683015709023 485
487 3 387.48070541090794 185.11358092158147 11.8894875 1.069791792946238 486
488 3 387.3010975263507 182.01114991912553 11.846174999999999 1.069791792946238 487
489 3 387.12148964179346 178.90934039723894 11.8028625 1.1108965178065022 488
490 3 387.84240710230006 175.88770186880527 11.6951175 0.794997944379344 489
491 3 388.29235903454725 172.8132374919724 11.6561775 0.8150655519653424 490
492 3 389.1468948174753 169.8257803948558 11.662365 1.1434869588659555 491
493 3 390.05674237108025 166.8544817925437 11.657084999999999 1.0669267675212937 492
494 3 391.02935946219475 163.93352311635317 11.0989725 1.1063099912043135 493
495 3 392.2145229080448 161.15301904884757 10.1396625 1.248299656895643 494
496 3 394.2660302676416 159.0256910597837 8.866109999999999 1.2817353115294836 495
497 3 396.3243739135018 156.7728239957006 8.087821499999999 1.2817353115294836 496
498 3 398.38271755936205 154.51933545104808 7.309532999999999 1.053409565136795 497
499 3 400.80649178003074 152.58528791906832 7.5710085 0.8851499157768329 498
500 3 402.96613675870356 151.12978042552825 7.803741 0.8851499157768329 499
501 3 410.3493259232022 258.38427561239723 16.2398775 1.221029089510273 427
502 3 411.51460199083135 261.91739264944897 15.9854475 1.3745720789867901 501
503 3 411.7495216460654 264.9868851817266 15.424117500000001 1.3745720789867901 502
504 3 411.316349689192 268.0619710391289 15.27735 1.3994872350141259 503
505 3 410.5065605072609 271.05439998080067 15.556859999999999 1.2854082616946507 504
506 3 411.0373049135304 274.11581326567614 15.5628 0.9696153399642912 505
507 3 411.56804931979997 277.17784803112096 15.56874 0.9696153399642912 506
508 3 411.7501431266347 280.27530718902176 15.340627499999998 0.9458126341561854 507
509 3 411.19267505588095 283.31496865396804 14.914432499999998 1.5465668265688595 508
510 3 411.91297103581815 286.25270730553245 13.96824 1.3708991288216228 509
511 3 413.12237222387495 289.0586920763836 13.217654999999999 1.3708991288216228 510
512 3 414.33115193136223 291.86467684723465 12.467069999999998 1.3540818646135981 511
513 3 415.5001568824079 294.57743953267544 11.1846075 1.7248074538734217 512
514 3 416.85125564028834 297.0820062273665 9.529245 1.0579152992649612 513
515 3 417.3962940996541 299.88301915366236 7.896239999999999 1.266303948991226 514
516 3 418.1737662919763 302.75425938430067 6.70219275 1.1554691042440308 515
517 3 419.9443644342033 305.2501253510201 5.98792425 0.7043363589149455 516
518 3 421.78394691963393 307.7217535755328 5.4495045 0.7441111153566887 517
519 3 423.3873667886917 310.3618030343535 4.995919499999999 0.8012873277416948 518
520 3 423.0219362138832 313.27654690485 3.6518872499999997 0.725068950710204 519
521 3 422.36751717430263 316.00546808509523 2.3077725 0.725068950710204 520
522 3 400.80649178003074 152.58528791906832 7.5710085 0.8851499157768329 499
523 3 401.4285938300024 149.18765364614626 9.14958 1.36465324909913 522
524 3 402.9450064193439 146.90619847587064 11.097735 1.169688579671954 523
525 3 404.3315295696803 144.30095192893646 12.38919 1.2320355103943865 524
526 3 406.2133727338302 141.99650197759294 13.579994999999998 1.150037364067455 525
527 3 408.8422355424017 140.67150540362738 14.899664999999997 1.00426909651416 526
528 3 411.76568014086985 140.08607070725049 16.06209 0.4617681423132658 527
529 3 413.4101177275081 139.81945554297693 16.329555 0.4617681423132658 528
