# Supplementary material for: Cross-Regional Gradient of Dendritic Morphology in Isochronically-Sourced Mouse Supragranular Pyramidal Neurons
Source: Front Neuroanat. 2018 Dec 4;12:103. doi: 10.3389/fnana.2018.00103 (PMC6288488; doi:10.3389/fnana.2018.00103)
Supplement: Supplementary file 3 [file Data_Sheet_1.ZIP › SWC reconstructions/X043.S2.Z5.C02-exported-000.swc]

# Exported from "Simple Neurite Tracer" version 3.1.6-SNAPSHOT-b9f15e3b69824d8d9ebdf26f302be1ac12e484dc on 2018-06-22T11:28:59.051
# https://imagej.net/Simple_Neurite_Tracer
#
# All positions and radii in microns
# Voxel separation (x,y,z): 0.621480569402239, 0.621480569402239, 0.825
#
1 1 230.1106385880118 230.46612547370987 22.07634 1.2075740351827144 -1
2 1 224.9759661236105 235.54113580344855 7.8374999999999995 1.0330747209059536 1
3 1 230.1106385880118 230.46612547370987 22.07634 1.2075740351827144 1
4 1 236.75923771947694 224.890201805033 7.802858249999999 1.242961138804478 3
5 4 230.1106385880118 230.46612547370987 22.07634 1.2075740351827144 1
6 4 225.10026223749094 235.47090849910612 7.760082 1.7169830135046475 5
7 4 222.44529724500458 238.37011535536757 8.15538075 1.5695243188025783 6
8 4 217.94142755854654 242.64341575057733 7.934354999999999 1.5203776353742493 7
9 4 215.60279617588594 244.6862223822025 7.771104 1.2987763087424928 8
10 4 213.2647862737947 246.72902901382767 7.607844749999999 1.2820646962312667 9
11 4 209.78387360457276 249.75377494510838 7.936343249999999 1.7186361518192577 10
12 4 206.28183059599115 252.73750315880852 7.0714957499999995 1.998252689604713 11
13 4 203.52805019296983 254.15385737647622 6.7250369999999995 1.115570051688407 12
14 4 201.3006638322322 256.2215232308775 7.585115999999999 1.4350297087782398 13
15 4 199.2696653314257 258.56201905524625 7.888179749999999 1.4314934843383411 14
16 4 197.54754267361207 261.1424063794044 8.1170925 1.4103382857558888 15
17 4 195.51405825052797 263.49035997060605 8.2440105 1.4160310477716134 16
18 4 193.4439064738491 265.79667436365776 7.94871 1.5215770928731958 17
19 4 190.5397277730324 269.4323356946609 7.939602 1.6693900314998242 18
20 4 186.54547215348427 274.15185913870147 7.83080925 1.5948993704512717 19
21 4 182.47104554048317 278.79680491441377 7.06068825 1.6762014585404725 20
22 4 180.05721500892489 282.7469354135344 6.51877875 1.447241801966994 21
23 4 178.58182013716396 285.460941060114 6.069846749999999 1.5031626236018074 22
24 4 176.58251714539696 289.64101936991347 5.72550825 1.6075092112044433 23
25 4 174.23829243761173 293.62843870319824 6.235086 1.1701671197103938 24
26 4 172.76786941040604 296.3592243251517 6.48869925 1.3554429070605891 25
27 4 171.55908970291864 299.2087127358609 6.854157750000001 1.477265528274816 26
28 4 169.83634556453563 301.76921268179814 7.3395465 1.5364864117331554 27
29 4 168.15959098828841 304.32909114716597 8.05157925 1.5364864117331554 28
30 4 166.48283641204117 306.8895910931032 8.763645 1.2410966970962714 29
31 4 165.2641130154434 309.7446728289371 8.958675 1.2410966970962714 30
32 4 164.0453896188456 312.5991330842016 9.153704999999999 1.4319906687938628 31
33 4 162.74028042310087 315.4119541413161 9.4169625 1.4319906687938628 32
34 4 161.4345497467868 318.225396679 9.6803025 1.7492937883078699 33
35 4 160.4128356906895 321.1488412774682 9.35154 1.1052348298192476 34
36 4 158.59500502518796 323.6465716858958 8.8977075 1.0476670846755183 35
37 4 156.55903467982623 325.879551371758 7.939074 1.1114993539588223 36
38 4 154.3850956480572 327.93789501761825 6.83224575 1.1114993539588223 37
39 4 152.21177809685756 329.9962386634785 5.72540925 1.1114993539588223 38
40 4 150.03783906508852 332.0539608287692 4.618581 1.2808093054810743 39
41 4 148.27594165083318 334.41310107022014 3.3006765 1.2091028773834438 40
42 4 146.79743937622524 337.0867104797886 2.545158 1.173311811391569 41
43 4 145.40345845905603 338.8256131129761 2.284194 1.173311811391569 42
44 3 230.1106385880118 230.46612547370987 22.07634 1.2075740351827144 1
45 3 227.5551104866298 220.89843210776243 10.81641 1.5524087439212408 44
46 3 224.62669404360642 218.66048057734497 10.066814999999998 1.5524087439212408 45
47 3 222.1718457944676 216.77055816579275 9.750509999999998 1.2780872205870923 46
48 3 219.71637606475934 214.8806357542405 9.434122499999999 1.2780872205870923 47
49 3 217.2615278156205 212.99009186211893 9.117735 1.2780872205870923 48
50 3 215.00306742641274 210.86462831476325 8.8638 1.4363099587512085 49
51 3 212.70234635848567 208.80504170776425 8.405594999999998 1.0910712876425708 50
52 3 210.40348973226682 206.7156240334339 8.3043675 1.0199241920574023 51
53 3 208.10525458661732 204.62558487853417 8.20323075 1.102506530119572 52
54 3 205.42356592964666 203.07312641616738 8.5187025 1.2681000278367984 53
55 3 202.795946082214 201.45416953287454 8.997202499999998 0.8877104157227701 54
56 3 200.3305326633953 199.5816485772656 9.3501375 0.8877104157227701 55
57 3 197.86511924457665 197.70912762165665 9.7030725 1.0266237525955584 56
58 3 195.79123858448136 195.4158643205624 10.117882499999999 1.0161455901954368 57
59 3 193.4445279544185 193.40288875626857 10.532774999999999 1.2526251616586828 58
60 3 191.96291827696356 190.6895045902584 10.949069999999999 1.352627600081197 59
61 3 191.0269685394438 187.74057928844476 11.3304675 0.9853574427872498 60
62 3 189.43970716519047 183.3902153026291 11.68266 1.596602227211434 61
63 3 186.37953684145387 177.99949284363404 12.237472499999999 1.9818083137383296 62
64 3 183.34795462390971 172.60752742350024 13.031699999999999 1.9820755503831726 63
65 3 180.6159260408175 168.8593781094353 13.2362175 1.3771450085441153 64
66 3 178.65266892207583 166.45114090300166 13.2212025 1.086696064433979 65
67 3 176.41471739165837 164.2946033271759 13.206187499999999 1.086696064433979 66
68 3 174.1773873418103 162.13868723191953 13.191172499999999 1.0728929809875551 67
69 3 172.04943787217704 159.90322162377964 13.670827499999998 1.2689328117997976 68
70 3 169.92273136368257 157.65221900140475 14.018069999999998 0.9177341420305922 69
71 3 167.19443166400674 156.1650159988252 14.01345 0.9177341420305922 70
72 3 164.4661319643309 154.67781299624565 14.0089125 0.9177341420305922 71
73 3 161.73783226465505 153.19123147423548 14.0042925 1.2697966697912666 72
74 3 158.7441603618445 152.35782603066707 13.999672499999999 0.8829063709212908 73
75 3 155.6591308153318 152.0582723962152 14.297415 0.9327926162272085 74
76 3 152.60331085558096 151.82024533813416 14.973255 1.0004904946521944 75
77 3 149.55805606551 152.1744892626934 15.649094999999997 0.992883572482711 76
78 3 146.49664278063457 152.6089041807056 16.051695000000002 0.6197416667690515 77
79 3 143.60240776892834 153.6386974842051 16.675725 0.8823346087974406 78
80 3 140.70879423779152 154.66849078770463 17.2998375 0.945980433909924 79
81 3 137.66975425341457 155.11719975881303 17.9245275 0.945980433909924 80
82 3 134.63133574960702 155.56590872992143 18.549217499999997 0.945980433909924 81
83 3 131.68986821462622 156.37445495071375 19.3361025 0.8601166784413107 82
84 3 128.72354145686933 157.23334109762763 19.7934825 0.6470047763875889 83
85 3 124.70877697853086 158.8858579316682 20.1609375 0.6470047763875889 84
86 3 230.1106385880118 230.46612547370987 22.07634 1.2075740351827144 1
87 3 237.44597374866643 223.783966391497 11.452567499999999 1.5995604747217884 86
88 3 239.75974590855097 219.78846781081003 7.9877325 1.5873732407558108 87
89 3 241.63350982529872 215.8718972624371 5.820416249999999 1.591400434845537 88
90 3 242.493017452782 212.94534526112196 5.03618775 1.1169310941353978 89
91 3 243.80247701251253 210.14246789311787 4.65036825 1.0912763762304734 90
92 3 244.75147784198973 207.18732778561022 4.434572999999999 0.9319163286243513 91
93 3 246.1019551193008 204.38942226216133 4.476878999999999 1.0514394717317899 92
94 3 247.6867305712765 201.74937280334063 3.91776 1.0010125383304922 93
95 3 249.36472810866255 199.1348040478654 3.9793875 1.0622345892223068 94
96 3 250.9874138753718 196.49537606961408 3.66776025 1.0962917244255495 95
97 3 252.0718974689787 193.5849825631034 3.52950675 1.2421780732870311 96
98 3 253.66910253234246 190.91945240093722 3.4995014999999996 1.0078053209540587 97
99 3 255.27314388196965 188.2750525781307 3.1018515 0.9878247206477767 98
100 3 257.00645319003246 185.6971511762502 2.9910375 1.0524400554485276 99
101 3 259.26926394322606 183.5915750071154 2.5668059999999997 1.0524400554485276 100
102 3 260.89878599619874 182.07578389834336 2.261358 1.0524400554485276 101
103 3 230.1106385880118 230.46612547370987 22.07634 1.2075740351827144 1
104 3 239.48691593858337 230.12679708281627 9.2714325 1.4188525695566996 103
105 3 243.19839789905356 230.45556030403006 9.075330000000001 1.4188525695566996 104
106 3 246.2927496541073 230.6426259554201 8.787899999999999 1.0627504180949106 105
107 3 249.38710140916103 230.82969160681017 8.500469999999998 1.0627504180949106 106
108 3 252.4615657859939 230.40832778075546 8.292404999999999 0.9986198381382937 107
109 3 255.08110638602435 228.73716652963287 8.282917499999998 1.0368471079622255 108
110 3 257.6701944381541 227.04673938085875 8.69517 0.9466267737021024 109
111 3 260.2586610097144 225.3563122320847 9.107339999999999 0.9466267737021024 110
112 3 262.8477490618441 223.66588508331057 9.51951 0.9439233332252025 111
113 3 265.1981885753234 221.66409616926597 9.988605 1.2210042302874968 112
114 3 267.7791973800509 219.98858455415754 10.5633 1.237137865869179 113
115 3 269.9705378677632 217.85504175939963 11.290949999999999 1.4157762407381584 114
116 3 272.4154424277916 216.03099628820408 12.079815 1.4157762407381584 115
117 3 274.44209056461233 213.77253589899635 12.965535 1.4157762407381584 116
118 3 276.46873870143304 211.51345402921922 13.851255 1.4157762407381584 117
119 3 278.4960083188231 209.25437215944206 14.736975 1.1718761912762499 118
120 3 280.9141892143672 207.3799867621249 15.45456 1.2370259993666866 119
121 3 283.2441198690562 205.408650395981 16.232865 1.5734210019727304 120
122 3 285.8307219989083 203.7393535865666 16.790977499999997 0.8198385227383516 121
123 3 288.5845024019297 202.4367303130995 17.606984999999998 0.8198385227383516 122
124 3 291.18415562373923 200.80223641557163 18.236047499999998 1.0022368550522147 123
125 3 294.02307886476865 199.6152085280133 18.81099 1.0022368550522147 124
126 3 296.86200210579807 198.42755915988565 19.3859325 0.7461620012357162 125
127 3 299.7848252236968 197.50590347546213 20.0662275 0.7461620012357162 126
128 3 302.70826982216494 196.58486927160803 20.746605 1.0573932555866634 127
129 3 305.60499075614877 195.5544544875391 21.345802499999998 0.673405270975796 128
130 3 308.23696096756726 194.0287196896566 22.184827499999997 0.673405270975796 129
131 3 310.86893117898575 192.50298489177413 23.023852499999997 0.673405270975796 130
132 3 313.5015228709736 190.9772500938916 23.8628775 0.9805409683743825 131
133 3 316.2403877403293 189.55654551223807 24.347894999999998 1.2426628281311647 132
134 3 319.19987821182275 188.87415984703446 25.2233025 1.22247713923698 133
135 3 322.1432101885117 189.14947573927964 26.492894999999997 1.2336513598748324 134
136 3 324.92122833373975 189.85174878270416 28.0886925 0.8373332007670247 135
137 3 230.1106385880118 230.46612547370987 22.07634 1.2075740351827144 1
138 3 236.05945059833002 235.59706905469474 9.6403725 1.1062664875644554 137
139 3 240.14692830328855 240.27433182001602 9.387592499999998 1.1062664875644554 138
140 3 241.92436273177896 242.823645115704 9.3948525 1.1840137067966754 139
141 3 243.70117567969996 245.3723369308226 9.40203 1.1840137067966754 140
142 3 244.64458318405258 248.33182740231607 9.291397499999999 1.2281574716413166 141
143 3 245.28968001509207 251.34414372220868 8.7508575 1.208885359184153 142
144 3 245.35866435829575 254.41550069619456 8.127157500000001 1.0919227160226517 143
145 3 245.25798450605257 257.45889104455733 7.306703249999999 0.9385288818827912 144
146 3 244.56130478775268 260.4451051805351 6.64079625 1.2809957496518949 145
147 3 243.47557823300696 263.3293965031309 6.115015499999999 1.0079544762907153 146
148 3 243.00573892253888 266.3945386714227 5.8415444999999995 1.0977335593465627 147
149 3 242.15058165904136 269.37267355999825 5.53404225 1.1103931185452862 148
150 3 241.49119077490562 272.4017698552647 5.826001499999999 1.129447712803159 149
151 3 241.11768095269485 275.4861779212081 5.8871175 1.3734782731846422 150
152 3 240.9635537714831 278.5786652345536 6.2357625 1.3734782731846422 151
153 3 240.80942659027133 281.67115254789917 6.58439925 0.9693294589023661 152
154 3 241.00270704735544 284.7449954441626 7.13261175 1.1249792675091568 153
155 3 241.07604175454492 287.7852783896784 7.976586749999999 1.144997156649603 154
156 3 241.36316577760874 290.85849980537245 8.4566625 1.0753602588480822 155
157 3 242.49736781676782 293.7067452549429 9.129615 0.9714797816724978 156
158 3 243.6272194919411 296.5431825736947 9.895545 1.0049092215006443 157
159 3 244.66447056227344 299.4193946488883 10.631609999999998 1.137794196850231 158
160 3 245.2095090216392 302.45657019155703 11.1166275 0.9760290194405222 159
161 3 246.05223667374864 305.43905544411837 11.414204999999999 0.9706221384867227 160
162 3 247.15287876216001 308.34447710607384 11.323867499999999 1.1282731145269889 161
163 3 247.88746879519343 311.36114378995234 11.1455025 0.8884189035718886 162
164 3 248.1515980371894 314.45238814215907 10.9199475 1.1288883802906968 163
165 3 248.05464706836264 317.55792654746205 10.9004775 0.880215360055779 164
166 3 248.3523362611063 320.64854941909937 11.069519999999999 0.880215360055779 165
167 3 248.64940397328058 323.73917229073675 11.2385625 0.880215360055779 166
168 3 248.94709316602427 326.82979516237407 11.4076875 0.9314999366428518 167
169 3 248.59595664431197 329.8408685211279 12.312135 1.2697904549855725 168
170 3 246.95151905767366 332.3460566963883 13.40592 1.0327764102326407 169
171 3 245.6774838903991 335.0631697458149 14.47644 0.9877501429794485 170
172 3 244.5743558797101 337.7461013639243 15.9550875 1.0279723654311614 171
173 3 230.1106385880118 230.46612547370987 22.07634 1.2075740351827144 1
174 3 233.3044272341699 228.5302135000219 21.27609 1.4864634407019692 173
175 3 235.96560703235028 227.2182680180138 22.5024525 1.4864634407019692 174
176 3 239.66963122598762 224.78206418595698 24.413565 1.6142522753824575 175
177 3 242.97839377748514 221.94438390606638 26.53464 1.57494984417346 176
178 3 244.81362589892998 219.71699754532875 28.064355 1.1924099092893 177
179 3 247.1566076455764 218.0713169975516 29.66634 0.8885431996857691 178
180 3 249.14534546766356 216.22614118699636 31.676947499999997 1.147812463628995 179
181 3 250.49022941985 214.45927192818579 34.5631275 1.4002454413087966 180
182 3 252.63744478713477 212.79246104104902 36.561772500000004 0.9519901510160436 181
183 3 255.16562774346306 211.64085754594666 38.410515 0.5728565511327772 182
184 3 257.6490640987944 210.39292456258698 40.25364749999999 0.6551896754866164 183
185 3 260.32453795007103 209.0480406104005 41.35692 0.6551896754866164 184
186 3 263.0000118013477 207.70315665821406 42.4601925 0.6551896754866164 185
187 3 265.6748641720549 206.358894186597 43.563465 0.6543382471065353 186
188 3 268.40067794945315 204.8828778342667 43.86492 0.645929615002523 187
189 3 271.13457097425356 203.52680723183104 44.64009 0.645929615002523 188
190 3 275.0716503814168 201.57349380219978 45.7563975 0.645929615002523 189
191 3 230.1106385880118 230.46612547370987 22.07634 1.2075740351827144 1
192 3 226.65644958327417 233.85940938264608 20.7075825 1.2351242688243156 191
193 3 225.04681490852235 237.70575262667657 22.354035 1.2351242688243156 192
194 3 223.8970758551282 240.45393970457323 23.5300725 1.2351242688243156 193
195 3 222.30670707802787 242.96845008837474 24.718897499999997 1.167805493546665 194
196 3 220.16570651643715 244.99571970576483 26.02116 0.8937014884118077 195
197 3 218.7263575177016 247.62458251433628 27.110655 1.0279350765969972 196
198 3 217.79475814416762 250.487122017003 28.133902499999998 1.0519677302157817 197
199 3 216.73761969561443 253.16197438771025 29.694885 1.2687401528232827 198
200 3 215.29951365801764 255.55467457990883 31.506584999999998 1.0967516200469072 199
201 3 213.49535556504293 257.7012684666242 33.2843775 0.9044841762909366 200
202 3 211.59300354210268 260.0430072521318 34.272645 0.9531398900694378 201
203 3 209.26990917367712 261.9596533281684 35.2878075 0.7024905616238207 202
204 3 207.3775008398473 264.2802617743163 36.3888525 0.7024905616238207 203
205 3 205.48509250601748 266.60149170103364 37.489815 0.8384953694318067 204
206 3 203.4951117227915 268.87859650732344 38.43906 0.9200025461089104 205
207 3 201.0999256083153 270.7250152790175 39.3855 0.9200025461089104 206
208 3 198.70473949383907 272.57205553128097 40.3320225 1.0866525607941209 207
209 3 196.86080664442264 274.6179695657531 42.242392499999994 0.8453378705009255 208
210 3 195.51530121166675 277.26920567482307 43.44021 0.8566736760868223 209
211 3 193.22763123569715 279.22562650730134 44.4670875 0.8426655040524959 210
212 3 191.02013225318038 281.4032944224868 44.7343875 0.703652730288603 211
213 3 189.01896481970513 283.7767287170339 44.5720275 0.8466119056682 212
214 3 186.6492594085744 287.4055537617736 45.075195 0.8466119056682 213
215 3 230.1106385880118 230.46612547370987 22.07634 1.2075740351827144 1
216 3 220.93323501964895 231.13608152752548 18.59979 1.2587343156559068 215
217 3 217.96317937847564 230.41454258644947 19.344105 1.2593122925854507 216
218 3 215.47477117858907 228.70795694287094 20.3303925 0.9822189659117685 217
219 3 212.8247780306579 227.16047032505935 20.978265 0.6905022014400516 218
220 3 209.94608003318675 226.16112956946057 21.786105 0.9322208541033584 219
221 3 207.1289086120864 224.9187899112255 22.342814999999998 0.9341101550343411 220
222 3 204.11348488934672 224.24696941570167 22.7902125 0.9341101550343411 221
223 3 201.09868264717647 223.57577040074727 23.237609999999997 1.0382081504092162 222
224 3 198.24919423646722 222.72682794294377 24.4388925 1.0630735879909998 223
225 3 195.94909464910953 220.85927883189007 25.68159 1.0047227773298235 224
226 3 194.04425670389165 218.45042014488698 26.311642499999998 1.0047227773298235 225
227 3 192.1394187586738 216.04156145788392 26.9417775 1.0047227773298235 226
228 3 190.23458081345592 213.63270277088083 27.57183 1.0047227773298235 227
229 3 188.32974286823807 211.22446556444714 28.201964999999998 0.5603585768820981 228
230 3 185.7804295725501 209.44827409709555 28.112865 0.9252416273089712 229
231 3 183.3100443091762 207.56456649123737 28.003304999999997 0.923228030264108 230
232 3 180.78559023626428 205.75916543712387 27.8078625 0.7091155444936487 231
233 3 177.96406845117815 204.4565421636568 27.80877 0.7469823555873271 232
234 3 175.11830892388528 203.26516391211265 28.302284999999998 0.7872978001244503 233
235 3 172.14017403530974 202.43300142968306 28.7071125 0.7872978001244503 234
236 3 169.16203914673423 201.60083894725346 29.1120225 0.821939127062931 235
237 3 166.0707947945275 201.28450533742776 29.094284999999996 0.9080266155365293 236
238 3 162.9714711949185 201.06512269642877 29.152942499999998 0.6829636421332024 237
239 3 159.92621640484757 200.7170935775635 29.83266 0.6223879310335663 238
240 3 156.8287572469468 200.82398823550068 30.1333725 0.9500759908622847 239
241 3 153.76796544264076 200.32618229940948 30.388462499999996 1.1309516957811125 240
242 3 152.10612640005917 197.75884606720885 31.117845 1.1202622299873939 241
243 3 151.54492944588895 194.72602088852594 31.621507499999996 0.9246947244078972 242
244 3 151.8625060168535 191.66771500649747 32.21757 0.9200025461089104 243
245 3 152.14217227308453 188.66099201172946 33.1923075 0.9156646117344828 244
246 3 152.05516499336818 185.6785067591681 34.3435125 1.6910610589548805 245
247 3 150.6064937860916 183.25846142191583 36.074115 1.044217867515336 246
248 3 148.26910536456975 181.82843463172125 38.0197125 0.8197142266244711 247
249 3 146.1119463081746 180.7358717907121 40.6103775 0.8097394634855652 248
250 3 144.79565046218065 177.96531141231696 41.2718625 0.755248047160377 249
251 3 143.46319612138225 175.16056960260462 41.12328 1.145283037711528 250
252 3 140.70941571836093 172.38814478250123 42.11064 1.145283037711528 251
253 4 161.4345497467868 318.225396679 9.6803025 1.7492937883078699 34
254 4 160.38114018164998 323.70312641771136 9.29874 1.2026519090730488 253
255 4 161.62285835931564 326.54888594500426 9.465472499999999 1.2662853045741438 254
256 4 162.8913002014656 329.38408030261724 9.57033 1.0996850083344858 255
257 4 164.47856157571894 332.04712454250586 9.2793525 1.050351880735336 256
258 4 166.06520146940287 334.709547301825 8.988457499999999 1.188314352336939 257
259 4 167.16584355781424 337.60688971637825 8.688817499999999 0.9768307293750511 258
260 4 168.49891937918204 340.4128744872294 8.597242499999998 0.9768307293750511 259
261 4 169.8319952005498 343.2188592580805 8.50575 1.2056412306118736 260
262 4 171.16320658020942 346.0211151455152 8.2685625 1.2056412306118736 261
263 4 172.49379647929962 348.82337103294986 8.03143275 0.9536805781648177 262
264 4 173.8175500921264 351.6312202455092 8.23167675 0.960666019764899 263
265 4 175.4358854948498 354.28307783514856 8.145480749999999 1.0690335866515672 264
266 4 177.02936167479717 356.9386643082043 7.8116775 1.0690335866515672 265
267 4 178.6234593353139 359.5942507812601 7.4778825 1.0742353790174641 266
268 4 179.9776654960414 362.33622305346273 6.744911249999999 1.2360440600670308 267
269 4 181.54379653093503 365.0023746961984 6.336858 1.1126925966520747 268
270 4 182.4698025793444 367.95751480370603 6.00402 1.1126925966520747 269
271 4 183.39580862775372 370.91327639178303 5.6711737499999995 1.189109847465774 270
272 4 184.8587738881266 373.6471694165835 5.3977935 1.2300467725722994 271
273 4 186.63682979718638 376.18716050373047 5.12441325 1.2300467725722994 272
274 4 188.41488570624617 378.7271515908774 4.851033 0.9810940860811506 273
275 4 190.6640238869129 380.85820846335764 4.53523125 0.9277586236150503 274
276 4 193.09090551042863 382.78355526736584 4.21669875 0.9277586236150503 275
277 4 195.51778713394438 384.70952355194333 3.89816625 1.125886629140484 276
278 4 197.64884400642464 386.9661194994429 3.6893174999999996 1.2984220648179339 277
279 4 199.64006775078943 389.2960501541319 3.0104745 1.1999298241790668 278
280 4 201.18693288803158 391.9435573797854 2.34125925 1.067591751730554 279
281 4 202.9345362491907 394.49659955888984 1.95804675 0.8783322739304903 280
282 4 203.76545577048148 395.2964450517105 2.57288625 0.8783322739304903 281
283 4 182.47104554048317 278.79680491441377 7.06068825 1.6762014585404725 21
284 4 180.71847033476885 281.39583665565397 7.256972249999999 1.1464949248218623 283
285 4 174.58134971192175 282.1559073920329 6.4339275 1.1464949248218623 284
286 4 171.52117938818512 282.5350105393683 5.92373925 1.113879624539633 285
287 4 168.44050020565822 282.5300386948131 5.3820855 1.0564237458983958 286
288 4 165.5754747807139 281.3287167541585 5.31307425 1.386821461009708 287
289 4 162.70672047235317 280.1553614391271 5.015934 1.1177763077097849 288
290 4 159.80005584925888 279.1411051498626 4.45271475 1.2404317128870108 289
291 4 156.79395433506028 278.3636329575404 4.28995875 1.2404317128870108 290
292 4 153.82079129103997 277.460621690199 4.246340999999999 1.1224249823689136 291
293 4 150.7829942678018 276.808688572896 4.208836499999999 1.1375828934566343 292
294 4 147.74519724456366 276.1561339750237 4.171323749999999 1.1375828934566343 293
295 4 144.70677874075614 275.5042008577207 4.13381925 1.2738860119379334 294
296 4 141.77339045317757 274.48062235991523 4.2003885 0.9924920397239876 295
297 4 138.71384161001035 273.9380698228271 4.2101317499999995 1.2020615025321166 296
298 4 135.6269476217894 273.5931481068088 4.348599749999999 1.1257685478322979 297
299 4 132.62208906872957 272.8330773704299 4.639272 1.008470305163319 298
300 4 129.54203136677208 272.5049356297855 4.970856 1.111692012935337 299
301 4 126.44332924773254 272.7286686347703 5.04486675 1.111692012935337 300
302 4 123.34462712869296 272.95302312032453 5.11886925 1.111692012935337 301
303 4 120.2459250096534 273.17737760587875 5.192871749999999 1.0993742680497847 302
304 4 117.25473902912042 272.3781535936275 4.83996975 1.0993742680497847 303
305 4 114.26355304858744 271.5795510619456 4.487076 1.0993742680497847 304
306 4 111.27236706805448 270.7809485302637 4.134174 1.0993742680497847 305
307 4 108.28118108752149 269.9817245180124 3.7812719999999995 1.0993742680497847 306
308 4 105.21852484150726 269.56781845879055 3.350688 1.2272936136498476 307
309 4 102.13100937271695 269.2253826650499 3.252876 1.2700701212418037 308
310 4 98.74891211402995 268.41124311913296 3.10773375 1.2700701212418037 309
311 4 190.5397277730324 269.4323356946609 7.939602 1.6693900314998242 19
312 4 190.9691708464894 274.51169638838536 8.341904999999999 1.2885529533758262 311
313 4 192.5210078282868 277.1915206036478 8.000024999999999 1.2885529533758262 312
314 4 194.53646931485824 279.5450675199741 7.688438999999999 1.135059682344861 313
315 4 196.5519308014297 281.89861443630036 7.376844749999999 1.135059682344861 314
316 4 198.56739228800117 284.2521613526267 7.0652505 1.135059682344861 315
317 4 200.84946893884617 286.3583590023308 6.92718675 1.0803693922374642 316
318 4 203.1315455896912 288.4651781326044 6.789123 1.0785670985861977 317
319 4 205.76289432054025 290.11334460265914 6.956895 1.3102177660251884 318
320 4 208.33458091672676 291.84416798844444 7.2447705 0.8324856523256872 319
321 4 210.8770579261513 293.6240883392124 7.440741 1.10585631038865 320
322 4 213.53202291863767 295.231858572256 7.641315 0.932370009440015 321
323 4 216.42501496920508 296.3548739611659 7.84188075 1.105334266710352 322
324 4 219.32049294205012 297.4816182334921 7.7501655 1.232712924215035 323
325 4 221.91268839702687 299.1745313045438 7.403121 1.2806042168931713 324
326 4 223.8355492787574 301.5896047972409 6.93043725 0.9674401579713833 325
327 4 225.9796572431951 303.79461785748003 6.3408675 1.016238812280847 326
328 4 228.51716240806445 305.5384923352227 5.78324175 1.0493948006584566 327
329 4 230.65567704737757 307.736047628629 5.1120382499999995 0.9105001082027502 328
330 4 233.12109046619625 309.6141619093626 4.816053 0.9105001082027502 329
331 4 235.5865038850149 311.49227619009616 4.52006775 0.9039310585841684 330
332 4 238.11157943849625 313.20942700335456 3.755169 1.0612837239511215 331
333 4 240.41851531211734 315.278957299464 3.4571955 1.9458432331870221 332
334 4 243.36246876937574 316.2658684436748 3.30385275 0.7572740738166281 333
335 4 246.45060571873546 315.93089041676694 3.1685114999999997 0.8206775215070445 334
336 4 249.52134121215192 315.47596663996455 2.9902784999999996 0.9530404531783335 335
337 4 252.60264187524822 315.0763546338389 3.018378 0.9530404531783335 336
338 4 255.6845640189139 314.6761211471439 3.0464775 1.2215387035771827 337
339 4 258.5421316770254 313.4884717790162 3.4183792499999996 0.7239751449080561 338
340 4 261.04359096886947 311.6737485163616 3.8444257499999996 0.7531287984187152 339
341 4 263.34431203679657 309.63094188473644 4.425770249999999 1.0738873498985988 340
342 4 264.4089082521825 307.39485479602723 4.711220249999999 1.0738873498985988 341
343 4 201.3006638322322 256.2215232308775 7.585115999999999 1.4350297087782398 14
344 4 198.76191570622404 250.9538539246241 9.308969999999999 1.2347700248997564 343
345 4 197.0230130730366 248.42132060430998 9.9286275 1.0591023271525195 344
346 4 195.80988300156343 245.60166326093199 10.570807499999999 0.9760228046348283 345
347 4 194.90252137023617 242.67262533733927 11.238892499999999 0.8890776729754549 346
348 4 194.4917227138613 239.61618389701906 11.7452775 1.16691677633242 347
349 4 194.63590620596258 236.51250993342424 11.820435 1.0253062137884257 348
350 4 194.18284687086836 233.4386670371608 11.75295 1.0357408725486894 349
351 4 193.2468971333486 230.4766906433897 11.685464999999999 1.2704243651663627 350
352 4 191.85478065788757 227.6980510175923 11.6485875 1.0889831129293792 351
353 4 189.74361116362817 225.4197032501637 11.7673875 1.2051129721278815 352
354 4 187.2564459248804 223.5577474642346 11.7205275 1.2051129721278815 353
355 4 184.76865920556324 221.69579167830548 11.67375 1.2295122992826133 354
356 4 182.23923328809613 219.90654911899645 11.98824 1.2295122992826133 355
357 4 179.71042885119843 218.116685079118 12.302729999999999 1.6243016161896917 356
358 4 178.1498911414294 215.43934678613311 12.609382499999999 1.2137950556824308 357
359 4 177.48117804875258 212.44132451933675 13.23498 0.9702430353393874 358
360 4 176.25064652133617 209.61980273425058 13.7982075 0.9702430353393874 359
361 4 175.02011499391972 206.7982809491644 14.361352499999997 1.041470923398578 360
362 4 173.69138953653774 203.9935391394521 14.154937499999999 1.1184723659475153 361
363 4 172.9282113973118 200.9886805863923 13.8739425 1.1246747420301497 362
364 4 171.9574587479055 198.03913380400925 14.0320125 1.1817950211639097 363
365 4 171.58394892569476 194.95721166034355 14.203117500000001 1.1302494227376878 364
366 4 170.69212430860253 191.98653453860086 14.454495000000001 1.1751762530997758 365
367 4 169.23350941221548 189.24891263038398 14.7017475 1.159713816533048 366
368 4 167.2677663711962 186.91090272829274 15.458355 1.009315518737706 367
369 4 165.3243966306754 184.61391054378208 16.489605 0.9475776389732877 368
370 4 163.59916657001477 182.22742515727748 17.80614 1.192211035507091 369
371 4 162.62095615377564 179.51155506898974 19.3328025 1.1553883117700083 370
372 4 162.1013983977554 176.54647127237163 20.357535 1.1418151761342636 371
373 4 161.94664973597423 173.4601987647201 20.793464999999998 1.1418151761342636 372
374 4 161.79252255476248 170.37454773763798 21.229395 1.0130816909882836 373
375 4 161.81303141355275 167.27584561859842 20.9149875 0.7074934802075089 374
376 4 161.83354027234301 164.16906425215666 20.8423875 1.0058041535205835 375
377 4 161.83105435006541 161.06228288571484 20.9136675 0.7728794509143184 376
378 4 161.42709197995396 157.98346814489616 20.7559275 0.9294614803752125 377
379 4 161.12256650094685 154.89098083155062 20.74083 0.9294614803752125 378
380 4 160.81804102193976 151.79849351820505 20.725649999999998 0.9417792252607649 379
381 4 160.9081557045031 148.69295511290207 20.756257499999997 1.0412534051992872 380
382 4 160.42091493809173 145.6253270223326 20.8913925 0.8057557730356969 381
383 4 159.45637709437946 142.68634540962944 21.285659999999996 0.9056836337898828 382
384 4 158.2488403480309 139.82815627094854 21.50676 1.0201976435079394 383
385 4 157.1637352738546 136.93640718151994 21.96315 1.2864834230797166 384
386 4 157.42475711300355 133.85572799899302 22.378537499999997 1.054497156133249 385
387 4 157.98533258660436 130.7999080392422 22.3197975 0.8405524701165282 386
388 4 158.97845853650915 127.89448637728675 22.9543875 1.1221266716956004 387
389 4 159.4389756384362 124.84488122322998 23.456235 0.9898010288584758 388
390 4 159.57010803858006 121.78843978290976 24.180584999999997 0.9898010288584758 389
391 4 159.70124043872394 118.73199834258955 24.9050175 0.7748495443193235 390
392 4 160.0200599708273 115.66001988803428 25.3549725 1.0952849259031179 391
393 4 161.112001331267 112.75521970664822 25.56972 1.2974836291581364 392
394 4 163.17718126339068 110.43336829936143 25.588199999999997 1.066715464127697 393
395 4 165.2143945698912 108.08790063043739 25.664512499999997 0.9611507746090328 394
396 4 166.52820449360755 106.25018258671497 23.4752925 0.9611507746090328 395
397 3 215.00306742641274 210.86462831476325 8.8638 1.4363099587512085 50
398 3 218.41188834958405 208.41537339074904 9.5910375 1.1492915873841725 397
399 3 220.93323501964895 206.64601820966084 10.134465 1.1492915873841725 398
400 3 223.24452125725585 204.5702731078574 10.026720000000001 1.1274651897867658 399
401 3 224.66460435834 201.8251934328077 9.6024225 0.9947480141909177 400
402 3 225.57755931479187 198.8570022333426 9.7563675 1.264427077671631 401
403 3 227.0523327059834 196.12248772797273 9.816592499999999 1.2250500687943053 402
404 3 228.61349189632182 193.43582722644686 9.876735 1.054534444967413 403
405 3 229.78436128907563 190.5589936706839 9.998175 1.118360499445023 404
406 3 231.2796435390574 187.8425021018267 10.268032499999999 0.8770395943461337 405
407 3 232.661816325408 185.07504912627857 10.6566075 0.8770395943461337 406
408 3 234.04461059232796 182.30759615073038 11.0451825 1.152821597018377 407
409 3 235.81210133170794 179.75455397162597 11.2052325 1.1530080411891979 408
410 3 237.04263285912438 176.91003740547194 11.5019025 1.2034163301734133 409
411 3 237.86112276902713 173.94557508942327 12.093592499999998 1.3268610156737801 410
412 3 239.1295646111771 171.1203244209207 12.427964999999999 1.1233882772514872 411
413 3 240.4091931035763 168.29818115526513 12.73866 1.0673742335312633 412
414 3 241.91441904266853 165.58168958640792 12.866947499999998 1.0673742335312633 413
415 3 243.42026646233015 162.86519801755074 12.9951525 1.0688533572864407 414
416 3 245.4326205460546 160.4973570481282 13.025595 1.1262346582593492 415
417 3 247.44497462977904 158.21279447500558 13.8510075 1.2136521151514683 416
418 3 249.00364789783984 155.59387535554455 14.65596 0.9542647699000558 417
419 3 250.05146413785204 152.69715442156073 15.201202499999999 1.0129760392914853 418
420 3 250.90599992078012 149.71031880501354 15.252682499999999 1.0168230040160853 419
421 3 251.1595639930962 146.61410260825159 15.159539999999998 0.8917748986466607 420
422 3 252.33416226926647 143.73726905248864 15.2058225 0.8730807631190414 421
423 3 253.39130071781966 140.81879629857573 15.016484999999998 1.1868663026102317 422
424 3 254.03080422373455 137.79032148387859 14.6482875 0.90322257073505 423
425 3 255.35766523940836 134.9880655964439 14.370014999999999 1.070637006520625 424
426 3 257.3252727221359 132.58728615684308 14.179110000000001 1.0397494222213337 425
427 3 260.0137976653699 131.03234177219866 14.293124999999998 1.1489373434596133 426
428 3 262.92854153586643 129.95469446485518 14.2834725 1.0830168994631177 427
429 3 265.8625513040144 128.97461960690785 14.677987499999999 1.1690422398797755 428
430 3 268.6710219971431 127.66640300831614 14.9947875 1.225497534804275 429
431 3 271.1681309250013 125.83365680914892 15.322229999999998 0.8131824658400535 430
432 3 273.2594130410398 123.56649569196955 15.8230875 0.8131824658400535 431
433 3 275.3513166376478 121.2999560553596 16.3240275 0.8351269447456465 432
434 3 275.70742500391526 118.21306206713867 16.352985 0.937099476573166 433
435 3 276.5781192816478 115.24362790653477 16.7320725 0.8713654767474912 434
436 3 277.73531610187473 112.4202416797404 17.51079 0.953183393709296 435
437 3 278.3480959433054 109.4508075191365 18.4149075 0.7441173301623828 436
438 3 278.3132930314188 106.38131498685885 19.055519999999998 0.7441173301623828 437
439 3 278.27786863896296 103.3118224545812 19.696132499999997 0.7441173301623828 438
440 3 278.242444246507 100.24232992230353 20.336745 0.9243777693175022 439
441 3 278.2225568682861 97.207018821343 21.219825 1.0771625524993487 440
442 3 277.4624861319072 94.84042081305928 21.294157499999997 1.0771625524993487 441
443 3 227.5551104866298 220.89843210776243 10.81641 1.5524087439212408 45
444 3 228.29653680592668 218.88794246574616 13.238692499999999 1.0554169473759643 443
445 3 228.37360039653254 215.9035927714766 14.381482499999997 1.0554169473759643 444
446 3 228.13246593560447 212.81110545813107 14.634097499999998 0.9038502661101462 445
447 3 227.23131910997122 209.9317859800905 15.62187 0.8935336886580691 446
448 3 226.21084801501277 207.20100035813707 17.048872499999998 1.4910810413326276 447
449 3 224.21589538723154 205.29056908779458 18.939195 1.532465432449123 448
450 3 222.55032746123354 203.67782701019578 21.6858675 1.1909245707284284 449
451 3 221.53917857481613 201.6586366402079 24.519082499999996 1.1909432151455104 450
452 3 220.96306608698023 199.57046192701637 27.476789999999998 1.2236703819302324 451
453 3 221.96302832314845 197.34494000798696 30.031072499999997 0.9133899928504706 452
454 3 223.74046275163886 195.26857342561408 31.994819999999997 1.034497911409885 453
455 3 225.96039134554366 193.40910356196258 33.4902975 1.0771066192481025 454
456 3 227.76082055510193 191.15996538129588 35.0355225 1.0094522444629748 455
457 3 228.76886203867238 188.61873133301015 36.996629999999996 1.0094522444629748 456
458 3 229.44316845647378 185.9743315102036 38.97036 1.0094522444629748 457
459 3 230.11747487427525 183.33055316796649 40.944089999999996 0.917106446655496 458
460 3 230.12804004395508 180.52767579996237 42.724439999999994 0.9042355840631756 459
461 3 229.9223299754829 177.53648981942936 43.808902499999995 0.7379335984968305 460
462 3 230.3579878546339 174.56084085313148 44.8469175 0.6371418797511753 461
463 3 231.3045027618335 170.70144651714355 45.07420499999999 0.6371418797511753 462
464 3 283.2441198690562 205.408650395981 16.232865 1.5734210019727304 121
465 3 285.9804988161343 201.97310580832544 16.9097775 1.4685399410804085 464
466 3 286.62994601115963 198.9645183718492 17.475067499999998 1.4685399410804085 465
467 3 287.956185546264 196.15853360099806 17.6768625 1.0724641593946675 466
468 3 289.9753759162519 193.81865925719865 18.1075125 1.1115055687645163 467
469 3 292.0809520853866 191.53533964521483 17.991764999999997 1.080854147081598 468
470 3 294.18963565736846 189.2563703972168 17.8357575 1.2222969098718535 469
471 3 296.5655558741932 187.28565551164232 18.3135975 0.9623937357478372 470
472 3 298.8892717231882 185.25030664685 18.760087499999997 1.3255683360894235 471
473 3 301.62627215083563 183.7879628670465 18.972855 0.8245431306487265 472
474 3 304.4627094695875 182.52635731115998 19.154685 0.8245431306487265 473
475 3 309.56817234722683 180.2548458299948 19.481962499999998 0.8245431306487265 474
476 3 252.4615657859939 230.40832778075546 8.292404999999999 0.9986198381382937 108
477 3 250.4026006595643 231.36975822162074 8.37408 0.9814607596170978 476
478 3 255.18178623826753 235.3329398126988 8.015205 0.9814607596170978 477
479 3 257.7888972269099 237.0227454809035 8.11645725 0.8772446829340363 478
480 3 260.58928867263637 238.26197773629156 8.8143825 1.0974601078960255 479
481 3 263.4070815743062 239.47510780776472 9.469927499999999 0.7677211621882797 480
482 3 266.3908097880063 240.06302842641927 10.318935 1.077523011229602 481
483 3 269.4826756207824 239.86850500819637 10.639612499999998 0.8047303300961831 482
484 3 272.37256026850287 238.72622372163502 10.64514 0.9385972447454254 483
485 3 275.19097465074196 237.45778187948505 10.2218325 1.094750452613432 484
486 3 278.1336851468616 236.46092704616387 10.1320725 1.0305266505714046 485
487 3 281.122385205117 235.7437384690737 10.740262499999998 0.9322208541033584 486
488 3 284.1104637828029 235.02654989198354 11.348535 0.9322208541033584 487
489 3 287.0718186960046 234.0850068293391 11.369985 0.9322208541033584 488
490 3 289.94865225176756 232.9663418044151 11.84931 1.0620916486913443 489
491 3 292.99204260013033 232.3809071080382 12.146227499999998 1.0620916486913443 490
492 3 296.0354329484931 231.79547241166128 12.4432275 1.432003098405251 491
493 3 299.0906314276745 231.27218577222456 12.1478775 1.4352658713946127 492
494 3 302.1943053912693 231.35732861023268 11.988404999999998 1.4352658713946127 493
495 3 305.2979793548641 231.4430929288102 11.8289325 0.7262559785977625 494
496 3 308.04181606877495 232.8289945985772 11.2255275 0.9851834282278172 495
497 3 310.98949840944977 233.7220621768082 10.677892499999999 0.9933558977154567 496
498 3 313.6985322114741 235.18129855376466 10.0995675 0.9933558977154567 497
499 3 316.40694453292906 236.6399134501517 9.5212425 0.9933558977154567 498
500 3 319.1159783349534 238.09914982710816 8.9429175 1.23020214271465 499
501 3 321.97541043477315 239.0773602433473 7.982980499999999 0.7776772809101037 500
502 3 325.03123039452396 239.25386072505754 7.269594749999999 1.1476135898467865 501
503 3 328.1007229268016 239.03634252576677 6.696442499999999 0.6913412002087446 502
504 3 331.1099318438472 238.9617648574385 5.6733435 0.6913412002087446 503
505 3 334.11914076089295 238.8878086696796 4.6502444999999994 0.9019547503734694 504
506 3 337.16004518697804 239.36448426641113 4.080697499999999 0.9019547503734694 505
507 3 340.20032813249384 239.84053838257324 3.5111505 0.9019547503734694 506
508 3 343.241232558579 240.3165924987354 2.9416035 0.6334751443917023 507
509 3 346.2728147761231 240.79140365375866 2.2955129999999997 0.612221130398715 508
510 3 350.1632831405811 241.14129721433216 1.9400864999999998 0.612221130398715 509
511 3 244.64458318405258 248.33182740231607 9.291397499999999 1.2281574716413166 142
512 3 247.55870557397964 252.1856284131793 9.851159999999998 1.1138423357054688 511
513 3 249.2311097862411 254.78590311555828 10.2625875 1.1138423357054688 512
514 3 250.0713515160729 257.76963132925846 10.5544725 1.2086927002076384 513
515 3 251.370867386693 260.588667192067 10.733084999999999 1.2068406881108198 514
516 3 252.11850851168387 263.60471239537605 10.6528125 1.1767610285517514 515
517 3 252.8164311911226 266.6114353901441 10.1828925 1.2894976038413175 516
518 3 253.2564394342594 269.68217088356056 10.430227499999999 1.0203281544275138 517
519 3 253.5702871218075 272.7721722746285 10.30986 0.8486876507700035 518
520 3 253.68898991056335 275.8770891993621 10.2279375 1.0544847265218609 519
521 3 253.82260823298483 278.9770342795405 10.4480475 1.2883416499822293 520
522 3 253.9885435450152 282.0794652819964 10.36959 1.045081725506805 521
523 3 255.0183368485147 285.00912468615854 10.2330525 1.0532044765488922 522
524 3 255.4459154802635 288.0860749852691 10.111695 1.032036848355052 523
525 3 255.2271543198339 291.17980525975344 10.3604325 1.032036848355052 524
526 3 255.00777167883487 294.27415701480714 10.6090875 0.988999318923947 525
527 3 254.90833478773055 297.3666443281527 10.9889175 1.0689900830117092 526
528 3 254.987884300614 300.4535383163736 11.4510825 1.2037332852638085 527
529 3 256.03383609891796 303.3185637413179 12.239205 1.0540496901232792 528
530 3 257.3439171392179 306.0561856495348 13.1218725 1.2850664473814797 529
531 3 258.4234288882696 308.87149262892694 14.121525 1.212732323908753 530
532 3 259.02315763774277 311.8086097999219 15.2066475 0.9374164316635611 531
533 3 259.61107825639726 314.8091179889959 15.9423825 0.9319101138186573 532
534 3 259.8143024025918 317.8643164681774 16.647097499999997 1.109473327302571 533
535 3 260.02063395163333 320.9592897038005 16.894927499999998 1.236068919289807 534
536 3 259.6639041047965 324.033132600064 17.26923 0.9575088984723354 535
537 3 259.3506778978177 327.10200365177224 17.76753 1.0214095306182738 536
538 3 259.2251388227985 330.18143987316034 18.294787499999998 1.0998403784768362 537
539 3 259.6744692744763 333.2465820414522 18.6089475 1.2137080484027145 538
540 3 259.46813772543476 337.8971211422891 18.6554775 1.7255594453623986 539
541 3 260.08091756686537 342.44325150746647 18.5609325 0.8557911736782711 540
542 3 261.2555158430356 345.32008506322944 18.6102675 0.9169324320960633 541
543 3 262.52333620461616 348.1509290568567 18.859747499999997 0.971784307151505 542
544 3 264.21314187282087 350.754932642652 19.0455375 0.8111937280179664 543
545 3 265.0664346946101 353.73058160894993 19.407629999999997 1.0418873153800776 544
546 3 265.0888079951086 356.79261637439475 20.1084675 0.8248227969049575 545
547 3 264.58416577275403 359.8260630336471 20.701972499999997 1.1186960989525 546
548 3 263.5866894588634 362.7656661269197 20.5295475 1.0627566329006046 547
549 3 262.77441435465465 365.75933802973026 20.27553 1.0681759434657923 548
550 3 262.7613632626972 369.2247136847172 19.8502425 1.0681759434657923 549
551 3 217.96317937847564 230.41454258644947 19.344105 1.2593122925854507 217
552 3 216.40450611041484 233.00673804142625 19.2008025 1.31898064205376 551
553 3 213.81914694170152 234.67789929254886 19.764195 1.31898064205376 552
554 3 211.21017151135092 236.28504804502305 20.449935 1.121672990879937 553
555 3 208.95233260271257 238.36452203024294 21.0893925 0.77722360009444 554
556 3 206.77031432354133 240.544675867706 21.5886 0.8839504582778865 555
557 3 204.20857141646528 242.27239185064423 22.02816 1.5013541151448468 556
558 3 200.11674334752095 246.10630548328663 24.54375 1.4152231230313905 557
559 3 198.56304192401535 248.9029680455967 24.7155975 1.1039980834861371 558
560 3 195.76637936170528 253.56407231611348 25.712527499999997 0.8789040360543403 559
561 3 191.4160153758896 256.6714751631247 26.60625 0.8789040360543403 560
562 3 186.44417082067167 259.7788780101359 27.156277499999998 1.0002605468415156 561
563 3 183.95824854306272 261.02183914894033 27.224999999999998 1.1216108428229967 562
564 3 182.65624675016502 262.3636156982798 27.224999999999998 1.242961138804478 563
565 3 180.2293651266493 264.12924199595153 28.806277499999997 0.8789040360543403 564
566 3 177.1219622796381 265.37220313475603 29.1499725 0.8789040360543403 565
567 3 175.25752057143137 266.6151642735605 29.49375 0.8789040360543403 566
568 3 172.77159829382242 267.858125412365 29.7 0.7930962138369733 567
569 3 169.66419544681122 269.7225671205717 29.7 0.7930962138369733 568
570 3 167.79975373860452 271.58700882877844 29.7 0.707288391619606 569
571 3 166.55679259980005 274.0729311063874 29.631277499999996 0.707288391619606 570
572 3 164.69235089159332 276.55885338399634 29.5624725 0.707288391619606 571
573 3 164.07087032219107 277.8018145228008 29.4250275 0.7930962138369733 572
574 3 159.72050633637542 280.909217369812 29.3562225 0.8789040360543403 573
575 3 157.8560646281687 283.39513964742093 29.2530975 0.8789040360543403 574
576 3 156.61310348936422 287.74550363323664 29.2530975 0.8789040360543403 575
577 3 155.38008603967018 289.85853756920426 29.2359375 0.8789040360543403 576
578 4 191.85478065788757 227.6980510175923 11.6485875 1.0889831129293792 352
579 4 193.29164373434554 225.3880077411242 12.0556425 1.1428716931022473 578
580 4 194.8285651824773 222.71688425383337 12.582652499999998 1.1428716931022473 579
581 4 195.97643979416324 219.83570033408458 12.839722499999999 1.3391290421137803 580
582 4 197.53822046507105 217.1490398325587 12.8999475 0.9322208541033584 581
583 4 199.18203657113997 214.52825627138947 13.2865425 0.9669243290987793 582
584 4 200.8264741577783 211.90809419078963 13.673054999999998 1.0102974580373616 583
585 4 202.18192327964456 209.17357968541975 14.4483075 1.1442327355492383 584
586 4 203.03832350428087 206.24019139784122 15.195345 1.1442327355492383 585
587 4 203.89472372891714 203.30618162969324 15.9423825 0.8020020303965073 586
588 4 205.50684432594656 200.6592958846091 16.237815 0.8020020303965073 587
589 4 207.11896492297598 198.01241013952495 16.53333 0.8020020303965073 588
590 4 208.73108552000537 195.36490291387142 16.828762499999996 0.8020020303965073 589
591 4 210.3438275976042 192.7180171687873 17.124277499999998 1.027891572957139 590
592 4 211.7670181015353 190.07113142370315 18.1726875 1.128403625446563 591
593 4 213.22314707564476 187.33164507377808 17.93517 0.9733690826034808 592
594 4 214.5711384306782 184.5331180697598 17.810924999999997 1.0888898908439688 593
595 4 216.38648317390215 182.01612176368073 17.6126775 0.8113801721887871 594
596 4 217.97933787328012 179.35369900436154 17.8484625 0.8341139314175211 595
597 4 219.88479729906734 176.90009371636148 17.9316225 0.8964546473342596 596
598 4 221.29120782762465 174.1295333379663 17.886329999999997 0.9813178190861352 597
599 4 222.79021896102282 171.41614917195616 18.180194999999998 1.30569338747994 598
600 4 224.29482341954565 168.7102227727788 18.531562499999996 0.9289394366969146 599
601 4 225.53467715550312 165.95457792804928 19.4908725 0.9289394366969146 600
602 4 226.77453089146059 163.19831160275035 20.4501825 0.8180237994756969 601
603 4 227.68002808107963 160.3015906687665 21.3352425 0.7734139242040042 602
604 4 228.85462635724986 157.48379776709675 22.104554999999998 0.8210752690714619 603
605 4 230.990033593716 153.28321059850703 24.4570425 0.8210752690714619 604
606 3 302.1943053912693 231.35732861023268 11.988404999999998 1.4352658713946127 494
607 3 307.2475639010789 230.6457333582671 13.093657499999999 1.0607554654671294 606
608 3 310.23377803705665 230.29832571997127 14.139674999999999 1.0607554654671294 607
609 3 313.17400261089864 230.43815884808677 15.460582500000001 0.8853550043647356 608
610 3 315.9078956356991 230.73398359912224 17.382585 1.2842398782241746 609
611 3 318.9413422949514 231.2522983940037 17.9489475 1.3185456056551783 610
612 3 321.87721650480756 232.0906756821273 18.715867499999998 0.7316007114946217 611
613 3 324.8435432625645 232.62452749124387 19.7208825 0.7014961927127772 612
614 3 327.89687730003766 233.05148464242322 20.237745 0.6801794091822804 613
615 3 330.80416340370135 232.16090298646978 21.0900525 1.0215711155663183 614
616 3 333.83823154352314 231.65563928354575 21.675555 0.7214643634076711 615
617 3 336.8026938595718 231.59349122660555 22.907445 0.7214643634076711 616
618 3 339.7677776561898 231.5319646502347 24.139335 0.827743755581148 617
619 3 342.8702086586458 231.5810616152175 24.359362499999996 0.8164390240237214 618
620 3 345.9527522828809 231.6929281177099 24.86055 0.8164390240237214 619
621 3 350.8848220816571 231.87129304112835 25.662284999999997 0.8164390240237214 620
622 3 255.18178623826753 235.3329398126988 8.015205 0.9814607596170978 478
623 3 255.41049108780754 238.03886621187615 6.53867775 1.0688844313149108 622
624 3 255.0941574779818 240.97598338287114 5.25887175 1.0688844313149108 623
625 3 254.77782386815605 243.91310055386612 3.9790575 1.1450965935407074 624
626 3 254.75669352879638 246.8508392054305 2.9148074999999998 1.1450965935407074 625
627 3 253.2564394342594 269.68217088356056 10.430227499999999 1.0203281544275138 518
628 3 255.02828053762516 271.859838798746 11.001127499999999 1.0877650110133508 627
629 3 257.07295161095857 274.18044724489397 11.396632499999999 1.0877650110133508 628
630 3 258.9572806973861 276.6352954940328 11.7749775 1.031247568031911 629
631 3 260.8416097838137 279.08952226260226 12.153239999999998 1.031247568031911 630
632 3 263.15165306028183 281.14848738903186 12.535297499999999 0.9078588157827907 631
633 3 265.9122697495666 282.52879573367426 13.012229999999999 0.8653060411958194 632
634 3 268.1676227359273 284.61448452458814 13.630484999999998 0.8653060411958194 633
635 3 270.422975722288 286.7007947960715 14.2488225 0.8004483289730018 634
636 3 273.0431378028879 288.3632553192225 14.473799999999999 0.8004483289730018 635
637 3 275.6632998834877 290.02509436180407 14.6987775 0.9139741845857087 636
638 3 278.22877167398013 291.63659347826405 15.616507499999997 1.1134508029467454 637
639 3 280.6469525695242 293.5749913742296 15.91425 1.112257560253493 638
640 3 283.3323701099113 295.0882965607241 16.4368875 1.1722863684520552 639
641 3 285.88106192502994 296.7899103597474 17.120565 1.2780375021415402 640
642 4 228.85462635724986 157.48379776709675 22.104554999999998 0.8210752690714619 604
643 4 227.7819508944616 159.392364595731 21.61434 0.9285416891324972 642
644 4 228.1337088967433 153.20738996903995 22.2772275 0.9285416891324972 643
645 4 229.84215898203 150.63694633399228 22.7512725 1.108628113728184 644
646 4 231.5506090673168 148.06588121837524 23.2253175 1.1118225238549115 645
647 4 233.3504167963057 145.63651367258186 24.177037499999997 1.5807358282745947 646
648 4 236.18561115391867 145.2543031223995 25.787519999999997 1.063148165659328 647
649 4 239.40239458114468 145.5314834563529 28.263427499999995 1.063148165659328 648
