# Supplementary material for: Cross-Regional Gradient of Dendritic Morphology in Isochronically-Sourced Mouse Supragranular Pyramidal Neurons
Source: Front Neuroanat. 2018 Dec 4;12:103. doi: 10.3389/fnana.2018.00103 (PMC6288488; doi:10.3389/fnana.2018.00103)
Supplement: Supplementary file 3 [file Data_Sheet_1.ZIP › SWC reconstructions/X043.S3.Z1.C01-exported-000.swc]

# Exported from "Simple Neurite Tracer" version 3.1.6-SNAPSHOT-b9f15e3b69824d8d9ebdf26f302be1ac12e484dc on 2018-06-22T12:06:23.874
# https://imagej.net/Simple_Neurite_Tracer
#
# All positions and radii in microns
# Voxel separation (x,y,z): 0.621480569402239, 0.621480569402239, 0.825
#
1 1 310.39474150453185 265.9153771524136 25.8955125 1.04587722063564 -1
2 1 304.9847531478853 270.11782876271155 23.250232499999996 1.3054945136977312 1
3 1 310.39474150453185 265.9153771524136 25.8955125 1.04587722063564 1
4 1 318.8195321033486 261.02183914894033 21.45 0.9322208541033584 3
5 4 310.39474150453185 265.9153771524136 25.8955125 1.04587722063564 1
6 4 318.8039950891135 260.76081730979143 23.8041375 0.9068893060945232 5
7 4 321.7112811927772 257.4793999033476 23.072197499999998 1.3008085502044384 6
8 4 323.3799565216222 254.8617237450254 22.895317499999997 1.2352609945495843 7
9 4 325.5321437334622 252.6275010980243 22.6544175 1.2405932978350553 8
10 4 327.82851443740344 250.5623211659007 22.195635 1.2412396376272337 9
11 4 330.60280369921503 249.16585432645385 22.315672499999998 1.261251311961986 10
12 4 332.72018799916845 246.89434284528863 22.166265 1.0221553073015563 11
13 4 334.7132761852414 244.53520260383775 21.712102499999997 0.9107797744589812 12
14 4 336.3005375594948 241.91752644551553 21.0035925 0.9107797744589812 13
15 4 337.88779893374806 239.2998502871933 20.2950825 0.9107797744589812 14
16 4 339.4750603080014 236.68217412887108 19.5865725 1.0424466478925396 15
17 4 340.5346846788322 233.831442757023 18.740865 1.118074618383098 16
18 4 342.07657797151916 231.26659244709998 17.630085 1.3029713025859582 17
19 4 343.4388633796489 229.04604237262575 15.3815475 1.5681694911612816 18
20 4 344.96211225525377 227.62409482983347 12.321622499999998 1.7080274784995615 19
21 4 346.64881052061145 226.04926306696814 9.558779999999999 1.2181951381137988 20
22 4 349.2074460248404 225.19410580347068 7.511921999999999 0.8059546468179055 21
23 4 352.14269875412725 224.61985775734303 6.39441825 0.8924398828559211 22
24 4 355.1649587631303 224.07419781740785 5.76626325 0.954861391246682 23
25 4 358.1412292099976 223.21904055391036 5.41893825 1.0626012627582542 24
26 4 361.1349011128082 222.46021277867024 4.96495725 1.0052013173682632 25
27 4 364.15591816067246 221.82754555901877 4.48936125 1.0052013173682632 26
28 4 367.17693520853675 221.1942568587979 4.013757 1.0121556849398743 27
29 4 370.1016227681437 220.18435093351926 3.6279622499999995 0.9236071334114434 28
30 4 373.1325835051185 219.5945658731565 3.1711514999999997 1.110859228972338 29
31 4 376.0479488561843 218.564772569657 2.7594517499999998 1.1037059876185182 30
32 4 379.06958738461805 217.91470389406226 2.328645 1.140273904322146 31
33 4 381.9116180284945 216.68292940550702 2.00271225 1.0283079649386386 32
34 4 386.6342488753821 215.1994552863439 1.38234525 1.0283079649386386 33
35 3 310.39474150453185 265.9153771524136 25.8955125 1.04587722063564 1
36 3 315.1329093656545 259.51785617098693 26.28945 1.458397378187764 35
37 3 316.51073178801926 253.94441842458767 29.446724999999997 1.458397378187764 36
38 3 317.5131799464651 251.20555355523197 30.870179999999998 1.1140536390990656 37
39 3 319.0469939917498 248.67364171548726 32.1254175 1.0360516128333905 38
40 3 320.2508018546819 245.9577716271995 33.3351975 1.0373442924177472 39
41 3 321.2930247695695 243.08404547428353 34.07844 0.9608027454901674 40
42 3 321.72806116815104 240.22772077731085 35.59545 1.0988087207316286 41
43 3 322.7031641815432 237.60010092987818 37.3772025 0.9101210050554148 42
44 3 324.19533902867795 235.52186990579708 39.7183875 0.6691729882981667 43
45 3 325.4215201921086 234.76552805283458 41.28927 0.6691729882981667 44
46 3 310.39474150453185 265.9153771524136 25.8955125 1.04587722063564 1
47 3 303.0152812234496 261.1635367187641 21.5431425 0.9749352136383743 46
48 3 301.6722617129714 258.25500765396157 21.5322525 0.9749352136383743 47
49 3 300.4752901363027 255.38749630673968 21.475657499999997 1.23741753212541 48
50 3 298.99616638112536 252.65546772364743 21.400747499999998 0.6746979505601527 49
51 3 297.517042625948 249.92343914055516 21.325754999999997 0.898810058692294 50
52 3 296.9210427598913 246.9310101988834 20.543407499999997 0.898810058692294 51
53 3 296.32504289383456 243.9385812572116 19.7609775 1.0412720496163692 52
54 3 296.5357248068619 240.86598132208692 19.2115275 1.0798535633648603 53
55 3 297.6519039095083 238.12898089443948 17.94045 1.1090445057096836 54
56 3 298.2050216162763 235.2434466107049 16.5966075 1.1090445057096836 55
57 3 298.7575178424749 232.35853380753971 15.252682499999999 1.7100659347672005 56
58 3 298.40575984019324 229.73650728523165 13.0880475 1.2514816374109827 57
59 3 296.4853848807403 227.57313342314245 11.580029999999999 0.9690622222575231 58
60 3 293.9056190371516 225.84976780419004 11.3553 0.9681486458205018 59
61 3 291.18415562373923 224.45702984815964 10.6176675 0.9681486458205018 60
62 3 288.46207072975744 223.0642918921292 9.880035 0.968484245327979 61
63 3 286.0786927460998 221.16815467488297 9.0623775 1.157271397895297 62
64 3 284.0576379344037 218.96376309521327 7.94162325 0.987911727927493 63
65 3 282.06392826776136 216.73513377333683 6.820902 1.00649399695262 64
66 3 280.47231652952223 214.14231683779067 5.9823885 1.00649399695262 65
67 3 278.8800833107137 211.5488784216751 5.143875 0.9695966955472092 66
68 3 277.6495517832973 208.92374449652007 3.659865 0.9966000262877364 67
69 3 275.8627951462658 206.66963447129814 2.099361 0.9966000262877364 68
70 3 310.39474150453185 265.9153771524136 25.8955125 1.04587722063564 1
71 3 314.22119737034143 269.8039810751634 27.97344 1.0790580682360253 70
72 3 316.7083626090892 274.6074043960733 29.8617825 1.0790580682360253 71
73 3 318.9568793091865 276.6669910030723 30.657165000000003 0.7955759213088881 72
74 3 321.2700299885016 278.65324290288186 31.454445 0.7642843746394855 73
75 3 323.20034863706496 280.9794446741545 32.4118575 0.6832868120292916 74
76 3 325.90876095851996 282.47286248242807 32.8106625 0.7730161766395869 75
77 3 328.58982813492116 283.9389351456479 33.5574525 0.8502910706390613 76
78 3 331.50084312200124 284.85748342722445 34.331714999999996 0.61334911763218 77
79 3 334.4286380844552 285.28381909783434 35.592727499999995 0.7184191086176002 78
80 3 337.25948207808244 286.23033400503397 36.74088 0.6310265109482573 79
81 3 339.98156697206423 287.58516164633085 37.589805 0.6310265109482573 80
82 3 342.7036518660461 288.94061076819713 38.43873 0.6310265109482573 81
83 3 345.42573676002786 290.2960598900634 39.287655 1.0920035084966742 82
84 3 348.47596339465406 290.6788919208152 39.89172 0.6123367257846238 83
85 3 351.5311618738354 290.7683851228091 40.635375 0.6123367257846238 84
86 3 354.58636035301686 290.85849980537245 41.3791125 0.7354787502476916 85
87 3 357.52099160173424 291.83298133819517 41.7810525 0.6595276098610441 86
88 3 361.26292611010507 293.1735149263958 41.9810325 0.6595276098610441 87
89 3 310.39474150453185 265.9153771524136 25.8955125 1.04587722063564 1
90 3 308.3127815970343 272.5235800468676 24.304169999999996 0.9524189726089312 89
91 3 307.3059830746027 276.85654257673997 25.541669999999996 1.1748717276207685 90
92 3 306.20969135017714 279.6413970082314 26.651294999999998 0.8544922792882204 91
93 3 305.6236351732308 282.51574464171676 28.0126275 0.9147758945202376 92
94 3 305.6149344452592 285.46280550182223 29.320829999999997 0.7120800068096974 93
95 3 305.3731785037617 288.52421878669765 29.9493975 0.9729526906219811 94
96 3 305.6690032547972 291.61484165833497 29.768887499999998 0.9995396293810089 95
97 3 306.06861526092285 294.6961423214313 29.734072499999996 0.7557265871988166 96
98 3 306.56517823587524 297.7631489314313 29.699257499999998 0.8051529368833766 97
99 3 306.4502043305358 300.8680658561649 29.6255025 0.8327466741648359 98
100 3 306.5620708330282 303.95123096096944 29.1298425 1.1500995121243953 99
101 3 306.7491364844183 307.0281812600799 28.611659999999997 1.3100686106885315 100
102 3 307.97904653126534 309.8807770736362 28.51992 0.7727178659662738 101
103 3 310.1685225772694 312.0851686533059 28.44699 0.7727178659662738 102
104 3 312.3586201038429 314.28956023297565 28.373977499999995 0.6618892360247726 103
105 3 314.2988824415167 316.7027692839645 28.0350675 0.7887955682967097 104
106 3 315.7525254933485 319.4372837893344 27.69228 0.8170045713418774 105
107 3 317.2969047083131 322.12953761598493 27.497744999999995 0.775265936300823 106
108 3 319.1743975084773 324.604894723914 27.5621775 0.775265936300823 107
109 3 321.0525117892108 327.08025183184316 27.62661 0.9370435433219197 108
110 3 323.3004070087388 329.22373831571144 27.501127499999996 0.773339346535676 109
111 3 325.8627713963841 330.8582322132393 26.642632499999998 0.7616368674138319 110
112 3 327.5177741527023 332.1341318222221 23.5896375 1.4839526592015841 111
113 3 330.57608003473075 331.79169602848157 24.162187499999998 0.9716289370091544 112
114 3 334.89599147264573 331.8426574351725 24.841079999999998 0.9716289370091544 113
115 3 335.59950747720904 333.7350657690023 24.75 0.8789040360543403 114
116 3 336.23155321629116 334.9034492394785 24.75 0.8789040360543403 115
117 3 337.46394918541574 336.2209880466113 24.75 0.8789040360543403 116
118 3 338.62238896678156 336.73184507465993 24.75 0.8789040360543403 117
119 3 340.57135203242694 337.46394918541574 24.75 0.8789040360543403 118
120 3 342.2798021177137 337.8573463858474 24.75 0.8789040360543403 119
121 3 343.0572743100359 339.63913117832357 23.924999999999997 0.8789040360543403 120
122 3 343.6868341268404 341.9367448434037 23.924999999999997 0.8789040360543403 121
123 3 343.67875487943815 343.0572743100359 23.924999999999997 0.8789040360543403 122
124 3 344.1088194334645 346.43812860758413 23.924999999999997 0.8789040360543403 123
125 3 344.9217160182426 348.65059943465604 21.45 0.8789040360543403 124
126 3 346.1646771570471 349.89356057346055 21.45 0.8789040360543403 125
127 3 346.6407312732092 350.7990577630796 21.45 0.8789040360543403 126
128 3 310.39474150453185 265.9153771524136 25.8955125 1.04587722063564 1
129 3 309.497323562315 274.69441167578964 22.6875 1.1039856538747492 128
130 3 309.7670461294356 277.39474474984235 22.8618225 0.818297250926234 129
131 3 310.7166684394822 279.5755200678748 23.414984999999998 1.0151139324502292 130
132 3 312.7812268910364 281.45301286803897 23.172022499999997 1.0151139324502292 131
133 3 315.5778894533465 282.8059760676276 23.1045375 0.8653433300299835 132
134 3 318.314889880994 284.12972968045443 22.2496725 0.9351045239453848 133
135 3 320.9039779331237 285.73687843292856 21.443894999999998 0.5981396236571991 134
136 3 323.15249463322095 287.82753906839775 20.807654999999997 0.5981396236571991 135
137 3 325.4003898527489 289.91819970386683 20.171415 0.8195029232308744 136
138 3 327.51963859441054 292.0747372796926 19.218292499999997 0.8195029232308744 137
139 3 329.16159025877124 294.5935980274799 18.17673 0.8195029232308744 138
140 3 330.80416340370135 297.1118372946978 17.135167499999998 0.8148356041546636 139
141 3 332.48837574678146 299.6934675799947 16.6114575 0.9463471074458712 140
142 3 333.2055643238716 302.5970248002419 15.491437499999998 0.9463471074458712 141
143 3 333.9221314203924 305.5005820204892 14.371500000000001 0.7887085610169934 142
144 3 334.8400582213995 308.40911108529167 13.5835425 0.9327801866158204 143
145 3 335.7729005560723 311.28035131593003 12.606494999999999 1.017836017344211 144
146 3 336.7125791770085 314.1926092641489 11.88594 0.730040795265422 145
147 3 337.20914215196086 317.14650641051776 10.789845 0.730040795265422 146
148 3 337.70508364634384 320.101025037456 9.69375 0.8038540424933259 147
149 3 339.10217196636 322.7901714612595 8.781464999999999 0.818272391703458 148
150 3 340.6763822486559 325.44762237602345 8.328045 0.818272391703458 149
151 3 342.2505925309518 328.10507329078746 7.87469925 1.004244237291384 150
152 3 343.48360998064584 330.9110580616385 7.197597 1.004244237291384 151
153 3 344.7172489109093 333.71704283248965 6.520503 0.8480537405892132 152
154 3 346.52824329014743 336.0531882928727 5.98487175 0.8480537405892132 153
155 3 310.39474150453185 265.9153771524136 25.8955125 1.04587722063564 1
156 3 305.2122150362866 273.47630975976125 24.145439999999997 0.9160312852704302 155
157 3 302.5591144855084 276.8093100534654 22.9723725 0.9160312852704302 156
158 3 300.5200367372997 279.00997274971877 21.900367499999998 0.9699571542774624 157
159 3 298.6444083788437 281.48657281878667 21.994995 0.9276343275011699 158
160 3 296.9272575655853 284.02345650308666 22.6874175 0.8481531774803176 159
161 3 295.61282616129955 286.8045820511616 22.098779999999998 0.9177652160590624 160
162 3 294.4711663553077 289.55276912905833 20.9118525 0.8960196109356781 161
163 3 294.450036015948 292.6589290149307 20.99889 0.8960196109356781 162
164 3 294.42890567658833 295.7657103813725 21.0859275 0.9380130530101873 163
165 3 295.0162048146734 298.8171799771375 21.1223925 0.9380130530101873 164
166 3 295.60350395275856 301.86864957290254 21.158857499999996 0.9615050185335919 165
167 3 296.0901232386005 304.9325487800555 21.39291 0.9615050185335919 166
168 3 296.5767425244424 307.99644798720857 21.627045 0.8609867512384738 167
169 3 297.27839408729756 311.01560059336464 21.342254999999998 0.8609867512384738 168
170 3 298.2298808390524 313.9726051425805 21.4598175 0.8609867512384738 169
171 3 299.1807461102378 316.9296096917964 21.5774625 0.6996317510045705 170
172 3 300.7605497176583 319.5870606065603 21.9929325 0.6996317510045705 171
173 3 302.3403533250788 322.2451330018937 22.408402499999998 0.6160419929394 172
174 3 303.65727065164214 325.0492533310366 22.094984999999998 0.7631097763633151 173
175 3 304.4732746392673 328.044168194986 21.908535 0.9199963313032163 174
176 3 305.8063504606351 330.84393816014307 22.1826825 0.7182575236695556 175
177 3 306.5620708330282 333.8500396743417 22.47168 0.6971458287269615 176
178 3 307.4986420511174 336.8026938595718 22.80201 0.8959139592388796 177
179 3 308.43521326920654 339.75472656423244 23.13234 0.8466989129479163 178
180 3 308.7764061018084 342.83789166903694 23.3828925 1.100349992543746 179
181 3 308.70990768088234 345.9372152686459 23.6592675 0.7656951355320285 180
182 3 308.7521683596017 349.0371603488242 23.935642499999997 1.253538738095704 181
183 3 309.18223291362807 352.10913880337955 24.189659999999996 1.234073966662026 182
184 3 309.6129189482238 355.18360318021234 24.356722499999997 0.750872823951785 183
185 3 310.8316423448216 358.0417923188933 24.401684999999997 0.8551634783031747 184
186 3 311.5071917237618 361.0746174975762 24.37446 0.8551634783031747 185
187 3 312.1827411027021 364.1080641568285 24.347234999999998 0.8551634783031747 186
188 3 310.39474150453185 265.9153771524136 25.8955125 1.04587722063564 1
189 3 302.18311874102005 266.7257878149141 25.722509999999996 0.8126977109959198 188
190 3 297.1466402065843 264.34986759808936 26.419882499999996 0.8126977109959198 189
191 3 294.34873468313543 263.029842868679 26.807302499999995 0.8126977109959198 190
192 3 291.4924099861627 261.8179557583446 27.028897500000003 0.8844911463732665 191
193 3 288.63546380862067 260.60669012857966 27.25041 0.8844911463732665 192
194 3 285.6212830470198 259.8646423287134 27.438015 0.8873872458266808 193
195 3 282.60710228541893 259.1219730482777 27.6257025 0.8873872458266808 194
196 3 279.53823123371063 258.78015873510645 28.0829175 0.9324880907482014 195
197 3 276.4643883374472 258.3215060748876 28.0716975 0.7535514052059087 196
198 3 274.9131728362192 257.88211931232024 28.273492499999996 0.7798089592631534 197
199 3 270.36766395161123 259.31960386934765 27.718679999999996 0.7798089592631534 198
200 3 267.36964168481484 260.12193528444595 27.503437499999997 0.7177541244083399 199
201 3 264.7283492648553 261.7017388918664 28.069965 0.577536299820376 200
202 3 261.90123415464456 262.9328918998522 28.576019999999996 0.6272976275318439 201
203 3 258.9386362803041 263.8029646970154 29.043629999999997 0.7354973946647737 202
204 3 256.0269998126546 264.88682681005287 28.96773 0.7585729682066789 203
205 3 252.97677317802837 265.46356077845815 29.1595425 0.7576407473525755 204
206 3 249.8774495784194 265.64689754643183 29.3162925 0.4872594108284374 205
207 3 246.77750449824103 265.83085579497487 29.4730425 0.4872594108284374 206
208 3 243.67755941806266 266.01481404351796 29.6297925 0.7360878012057058 207
209 3 240.6037165217992 266.4473645198219 29.805929999999996 0.7360878012057058 208
210 3 237.52925214496634 266.8799149961259 29.9820675 0.7360878012057058 209
211 3 234.45478776813346 267.31308695299924 30.158205 0.7109364825619972 210
212 3 231.47851732126614 268.1943464004116 29.9744775 0.8145310786756564 211
213 3 229.19954807326812 270.29370776385235 29.663204999999998 0.8924398828559211 212
214 3 227.34940041815767 272.7721722746285 30.0614325 1.1880968341376483 213
215 3 224.71805168730856 274.4159883806974 29.827132499999998 0.8056066176990403 214
216 3 222.40117212457704 276.4674957402942 30.199785 0.5869896407615535 215
217 3 220.0656481447634 278.51651717761337 30.257535 0.7284435902020583 216
218 3 216.52755926315646 281.9980513274047 29.891399999999997 0.7284435902020583 217
219 3 213.7893158743702 281.53069793921424 29.7 0.7284435902020583 218
220 3 212.80489065243705 281.6624518199275 29.7 0.7284435902020583 219
221 3 211.92487416616348 282.77365907801874 29.7 0.621480569402239 220
222 3 209.00640141225054 283.7723783530481 29.7 0.621480569402239 221
223 3 207.5745101803478 284.63810078622544 29.7 0.621480569402239 222
224 3 206.61556566176014 285.1794103621748 29.7 0.621480569402239 223
225 3 205.7100684721411 286.50254249443213 29.7 0.621480569402239 224
226 3 204.36456303938522 286.8673515886713 29.7 0.621480569402239 225
227 3 202.6026656251299 287.1240230638344 29.7 0.621480569402239 226
228 3 201.2695898037621 286.8673515886713 29.7 0.621480569402239 227
229 3 201.35970448632543 287.74550363323664 29.7 0.621480569402239 228
230 3 199.4411939685807 287.8517768106044 29.7 0.621480569402239 229
231 3 198.87378220871648 288.9884647720411 29.7 0.8789040360543403 230
232 3 198.45676874664755 290.10277943297933 29.7 0.8789040360543403 231
233 3 196.29712376797477 292.7316422415508 29.7 0.8789040360543403 232
234 3 193.90193765349855 294.58178989666123 29.7 0.8789040360543403 233
235 3 193.53339967584301 295.87011911703206 29.7 0.8789040360543403 234
236 3 190.8566828634276 298.32683180787916 29.7 1.0330747209059536 235
237 3 185.29256732556934 302.70391945817914 29.596874999999997 0.6719075028035366 236
238 3 182.1982155705156 305.09537668923895 29.90625 0.9574343208040073 237
239 4 352.14269875412725 224.61985775734303 6.39441825 0.8924398828559211 23
240 4 349.6170017200765 224.5135845799752 6.50217975 0.9798821989708161 239
241 4 346.56988248829737 223.99464830452436 6.921519 0.9798821989708161 240
242 4 344.25797477012105 222.00653196300658 6.126614999999999 1.2690322486909018 241
243 4 342.1132453251139 219.93389426405014 4.969766999999999 1.016481189702914 242
244 4 340.53779208167924 217.3988750214584 3.8224477500000003 1.1830255526913258 243
245 4 338.99776323070046 214.83651063381296 2.6970899999999998 0.9356265676236827 244
246 4 337.4770002773732 212.2387218537116 1.67358675 0.8044630934513401 245
247 4 336.2085584352232 209.4849414506903 1.29205725 0.8044630934513401 246
248 4 339.4750603080014 236.68217412887108 19.5865725 1.0424466478925396 16
249 4 340.95231962147056 235.3006228230899 17.906295 1.1007290956910813 248
250 4 343.48609590292347 234.75682732486294 15.629295 1.1635359220348718 249
251 4 346.0671047076509 234.86123606052251 13.336455 0.9576021205577459 250
252 4 348.1571438625507 234.31495464001793 10.371157499999999 1.2808838831494025 251
253 4 350.4504071636449 232.7519310079713 8.5152375 1.216629007078905 252
254 4 352.65542022388405 231.1640481531486 6.5159407499999995 0.9706469977094989 253
255 4 355.2718534210675 229.991935799256 4.92411975 1.2464103559646602 254
256 4 357.6260218179632 228.31207382016171 3.4161187499999994 1.2464103559646602 255
257 4 359.98019021485885 226.63159036049805 1.9081177500000002 1.2464103559646602 256
258 4 334.7132761852414 244.53520260383775 21.712102499999997 0.9107797744589812 13
259 4 336.79647905387776 243.30032071243554 22.07832 0.9294552655695184 258
260 4 339.56952535455054 241.90012498957228 22.180455 0.9294552655695184 259
261 4 342.52280102034996 241.02632330899274 22.731389999999998 0.9330784972891335 260
262 4 345.47545520558 240.15252162841318 23.282325 0.9330784972891335 261
263 4 348.5499195824129 239.775282922786 23.6117475 0.9322208541033584 262
264 4 351.629355803801 239.93065306513657 24.124319999999997 1.0137839640317083 263
265 4 354.7087920251891 240.08602320748713 24.6368925 0.7494869222820181 264
266 4 357.72172982565115 240.83552877418623 24.7977675 0.8206215882557983 265
267 4 360.62155816248196 241.9442501099998 24.982319999999998 0.9143905765672081 266
268 4 363.44805179212335 243.09461064396336 25.759964999999998 1.060861117163928 267
269 4 366.00482285464415 244.75893560882255 26.544705 0.8947704349911795 268
270 4 368.29932911687723 246.7874481873515 27.240839999999995 0.9088966883336923 269
271 4 370.82937651491375 248.50708492288746 27.966427499999998 0.9088966883336923 270
272 4 373.35942391295026 250.22610017785408 28.692014999999998 0.9970972107432582 271
273 4 376.15360055298277 251.42369323509217 29.546715 0.9970972107432582 272
274 4 378.9477771930152 252.62190777289968 30.401415 1.044472674548791 273
275 4 381.4424001985958 254.3378156250193 31.3276425 0.7518236892229705 274
276 4 383.936401723607 255.94682881920167 32.5502925 0.6973136284807001 275
277 4 386.3309663575138 257.7826824212159 33.5369925 0.6973136284807001 276
278 4 388.7249095108512 259.6185360232301 34.52361 0.6973136284807001 277
279 4 391.11885266418864 261.4550111058137 35.51031 0.6973136284807001 278
280 4 393.5134172980955 263.29086470782795 36.497009999999996 0.6973136284807001 279
281 4 395.9073604514329 265.12671830984215 37.4836275 0.8808865590707334 280
282 4 398.5921565112506 266.48776075683304 38.508855 0.6016938710336105 281
283 4 401.0793217499983 268.1415205520124 39.646695 0.6588936996802538 282
284 4 403.6684098021281 269.48205414021305 41.07543 0.6588936996802538 283
285 4 332.72018799916845 246.89434284528863 22.166265 1.0221553073015563 12
286 4 335.30679012902056 249.28082823179327 21.751042499999997 0.9851585690050412 285
287 4 338.1649792677015 250.4846360947254 21.4938075 0.9851585690050412 286
288 4 340.72858661648576 252.22229576677407 21.154072499999998 1.0826688703442524 287
289 4 342.93919300184945 254.39188443455726 20.8244025 0.7541604561639229 288
290 4 345.44686709938753 256.04626571030605 21.8789175 0.7541604561639229 289
291 4 347.95391971635615 257.7006469860548 22.9334325 0.6507025857755323 290
292 4 350.812108855037 258.85908676742054 23.443035 0.5984242617579852 291
293 4 353.4366212996227 260.26860469882484 24.615195 0.7164925188524531 292
294 4 356.05491893851433 261.55009763293225 26.0431875 0.7740602639961826 293
295 4 358.77203198794086 262.85644978981577 27.0439125 0.852161727152962 294
296 4 361.7576246433493 263.6649960106081 27.436694999999997 0.852161727152962 295
297 4 364.743838779327 264.47354223140036 27.829559999999997 0.852161727152962 296
298 4 367.7294314347354 265.2814669716233 28.2223425 0.7293633814447735 297
299 4 370.73739739064223 266.06018212508434 28.262189999999997 0.7633770130081582 298
300 4 373.7397700214244 266.84014023968416 28.505729999999996 0.6305728301325937 299
301 4 376.73654932708206 267.368398723676 29.342692499999995 0.62786317485 300
302 4 379.6730450175076 268.24095744311677 30.0355275 0.62786317485 301
303 4 382.60891922736374 269.1135161625575 30.728445 0.62786317485 302
304 4 385.54541491778934 269.98607488199826 31.421279999999996 0.5985846037448911 303
305 4 388.4160336678583 271.17558869183415 31.389517499999997 0.7259265938959792 304
306 4 391.011336525682 272.8846602576903 31.349092499999998 0.673367982141632 305
307 4 391.5445668542292 275.9454520619963 31.416825 0.673367982141632 306
308 4 392.0784186633457 279.0062438663023 31.484474999999996 0.774414507920742 307
309 4 393.1821681546041 281.91104404768845 31.522507499999996 0.774414507920742 308
310 4 394.28529616529306 284.81584422907446 31.560622499999997 0.774414507920742 309
311 4 395.38904565655145 287.7206444104605 31.598737499999995 0.8442937831443296 310
312 4 396.0328995264521 290.7603058754069 31.636027499999997 0.8746158201254649 311
313 4 396.77370436517964 293.77821552042417 31.6695225 0.9282433784591841 312
314 4 398.0931076140206 296.59165805810807 31.703017499999998 0.5726328181277924 313
315 4 399.9227464103408 299.0956032722297 31.4558475 0.8094100787837819 314
316 4 401.75114224552215 301.59830552521254 31.7582925 0.8098326855709754 315
317 4 403.8828205985718 303.845579264171 32.081445 0.8010263059025458 316
318 4 405.71059495318383 306.34703855601504 32.410867499999995 0.9436063781348074 317
319 4 407.95849017271166 308.48368875361996 32.66241 0.9043909542055262 318
320 4 410.9210880470522 309.37364892900393 33.0525525 0.7015707703811055 319
321 4 413.9930665016074 309.8186290166959 33.246179999999995 0.7794795745613702 320
322 4 417.01284058833295 310.5395464772026 33.0627825 0.7794795745613702 321
323 4 420.03199319448896 311.25984245713977 32.879467500000004 0.8646845606264171 322
324 4 423.0188288110362 312.10443455095736 32.682292499999996 0.6718639991636784 323
325 4 425.7539647969754 313.5779649810101 32.571907499999995 0.6718639991636784 324
326 4 428.4884793023453 315.05087393049337 32.461605 0.9468877955412514 325
327 4 431.09869769383465 316.7226566621854 32.166915 0.9242286139808455 326
328 4 432.95816755748615 319.1613464165198 31.503449999999997 0.7593311745013496 327
329 4 434.75548936419744 321.5310518276506 31.1979525 0.7593311745013496 328
330 3 303.0152812234496 261.1635367187641 21.5431425 0.9749352136383743 47
331 3 302.95934797220343 258.3656311953152 21.272955 1.0049900139746666 330
332 3 303.21788388907476 255.43721475229185 19.9362075 1.0049900139746666 331
333 3 304.8225467192714 252.96247912493212 18.637079999999997 1.0001611099504113 332
334 3 305.9001940266148 250.27084677885105 17.15505 1.2245466695330895 333
335 3 305.90827327401706 250.17265284888546 13.032112499999998 1.0629865807112835 334
336 3 305.03695751571513 252.1272092396555 10.0409925 1.059568437579571 335
337 3 303.73930608680325 254.1799595603911 7.4679495000000005 1.286825237392888 336
338 3 301.5896047972409 254.9549458304357 4.67254425 0.9311208334955164 337
339 3 299.1142476893118 255.05749012438707 1.5193364999999999 0.7825683329912994 338
340 3 306.7491364844183 307.0281812600799 28.611659999999997 1.3100686106885315 101
341 3 305.18673433294106 309.6862536554133 28.793572499999996 0.8884499776003587 340
342 3 303.79275341577187 312.4624073589331 28.694159999999997 0.8884499776003587 341
343 3 302.3148726217333 315.18324929177606 28.3493925 0.9322208541033584 342
344 3 301.2254171835712 318.08804947316213 28.579237499999998 0.7647629146779251 343
345 3 300.1452839539501 320.99720001853404 28.362509999999997 0.9468629363184752 344
346 3 298.890514684327 323.83550177899406 28.139925 1.1404479188815786 345
347 3 297.4517871661608 326.588660701446 28.044719999999998 1.1674947532619642 346
348 3 296.5717706798872 329.56803855116027 28.125899999999998 1.3170229782601428 347
349 3 296.08390843290647 332.63628812229916 28.0258275 0.9710447452739163 348
350 3 295.5954247053563 335.6877577180642 27.598394999999996 0.9951457617553352 349
351 3 294.63088686164406 338.6211460056427 27.134414999999997 0.9951457617553352 350
352 3 293.6657275373624 341.5539128126519 26.670435 0.6985379452024226 351
353 3 292.09338169677466 344.2175785331099 26.276497499999998 0.8454000185578657 352
354 3 290.6179868250138 346.9433923105081 25.9770225 0.8071168154826877 353
355 3 289.53661063425386 349.8544072975882 25.832152499999996 0.8236792726572574 354
356 3 288.10036903836533 352.60445881719306 25.60569 0.9399769316094984 355
357 3 287.20854442127313 355.5726500166582 25.309185 0.6974068505661104 356
358 3 285.9052996672366 358.3780133069399 24.9132675 0.9336813334414538 357
359 3 284.7157858574007 361.23682392619014 24.570314999999997 0.7779445175549466 358
360 3 283.88983818066515 364.2056366062247 24.03951 0.806377253605099 359
361 3 282.1925747456276 366.80839723088127 24.0702825 0.8077817996919482 360
362 3 280.18208510361137 369.1774811614426 24.0041175 0.9436560965803596 361
363 3 278.6321125635222 371.8684920269543 23.875995 0.9436560965803596 362
364 3 277.082140023433 374.5601243730354 23.7478725 0.8225481780209454 363
365 3 275.39482027750597 377.1653709199695 23.557215 0.9261987073858508 364
366 3 272.86850176288584 378.9396979456129 23.081025 1.8507753504855615 365
367 3 269.9077683302536 379.7289782687538 22.394624999999998 0.6625666498454209 366
368 3 264.4082867716132 378.93161869821074 21.5556 0.6625666498454209 367
369 3 305.6149344452592 285.46280550182223 29.320829999999997 0.7120800068096974 94
370 3 305.75849645679114 287.4888321580735 29.92374 0.8937387772459718 369
371 3 310.4941783956362 291.32896059640996 31.522259999999996 0.8937387772459718 370
372 3 312.7824698521752 293.30216140426205 32.48586 0.8636901917153734 371
373 3 315.00488436835764 295.35118284158125 33.43989 0.8085089319581488 372
374 3 316.4560414979119 297.9265983211841 34.7127 0.8025427184918872 373
375 3 318.0172006882503 300.4914486311072 35.77406249999999 0.8581963034818577 374
376 3 319.69457674506697 303.00036568978396 36.75729749999999 0.895180612166985 375
377 3 321.9132623778329 305.14944549877697 37.20419999999999 0.9729402610105932 376
378 3 324.6577205723132 306.49246500925517 37.9533 0.9003513305044116 377
379 3 327.21200571255645 308.1350381541853 38.8311825 1.2090034404923395 378
380 3 329.37102921065974 310.225077309085 39.8807475 0.7912379869344606 379
381 3 330.8582322132393 312.87320601530797 40.75203 0.8567109649209864 380
382 3 332.7276457660013 315.3224609393222 41.288115 0.8722479791560424 381
383 3 334.96559729641876 317.47775555400915 41.314845 0.7330487612213288 382
384 3 339.0940927189578 321.2464137268643 41.578845 0.7330487612213288 383
385 3 306.20969135017714 279.6413970082314 26.651294999999998 0.8544922792882204 92
386 3 305.2115935557172 281.1689962478221 27.2806875 1.12588041433479 385
387 3 304.26445716794814 282.08070824313523 28.38099 1.2352050612983378 386
388 3 301.35344218086806 282.32930047089616 29.784480000000002 0.7344905961423421 387
389 3 298.283328168021 282.31189901495287 30.4254225 0.8108829877332653 388
390 3 295.3020858765984 283.0974504546773 30.940469999999998 0.9336191853845135 389
391 3 292.3786412781303 284.1036274965395 31.351567499999998 0.754987025321228 390
392 3 289.52728842571287 285.33850938794177 31.304295 0.8606635813423846 391
393 3 286.9288781650421 287.0388802258263 31.16058 0.6903965497432532 392
394 3 284.15272446152227 288.4341041041343 31.105222499999996 0.627303842337538 393
395 3 281.48097949366206 290.0101788281384 31.347855 0.7297611290091911 394
396 3 279.1634784503611 292.07225135741504 31.589579999999998 0.847158808569274 395
397 3 277.22880943781195 294.5022403837778 31.719187499999997 0.8603155522235194 396
398 3 275.37493289928506 296.9956204282196 31.7833725 0.9084865111578869 397
399 3 273.96230756503377 299.76307340376775 31.827097499999997 0.9084865111578869 398
400 3 272.5503037113519 302.5311478598853 31.870904999999997 0.8340269241378048 399
401 3 270.7989714667764 305.09724113094717 31.8063075 0.8809176330992037 400
402 3 269.36708023487364 307.8547504173849 31.88526 0.9233834004064586 401
403 3 268.471526734365 310.7732231712978 32.6567175 1.3005599579766776 402
404 3 269.0016496600651 313.83215053389563 32.491882499999996 1.3032509688421892 403
405 3 269.472731931672 316.90102158560387 32.667112499999995 0.9977311209240485 404
406 3 269.61877986548154 319.93757564770317 33.521812499999996 1.106409428095418 405
407 3 270.34653361225156 322.89582315805785 34.334685 0.8154135810842076 406
408 3 271.21412048713705 325.83604773189984 35.0078025 1.0880695364923578 407
409 3 271.8859409826609 328.79615968396274 35.8913775 0.855778744066883 408
410 3 271.8890483855079 331.8370641100479 36.7411275 0.855778744066883 409
411 3 271.8927772689243 334.87796853613304 37.5908775 1.1987055074573445 410
412 3 271.1786960946812 337.79644129004595 38.643247499999994 0.7745077300061523 411
413 3 269.52182889665477 340.36688492509364 39.374444999999994 0.7745077300061523 412
414 3 267.8649616986284 342.9373285601413 40.105725 1.0724393001718915 413
415 3 265.56734803354834 345.0286106761798 40.0538325 0.6237676178976391 414
416 3 263.29521507181374 347.12921500075936 40.429537499999995 0.6237676178976391 415
417 3 259.2052514445776 350.91092426557196 41.1058725 0.6237676178976391 416
418 3 294.450036015948 292.6589290149307 20.99889 0.8960196109356781 163
419 3 294.5712247269814 290.6844852459398 21.3327675 0.907666156806276 418
420 3 289.21344073816476 291.93863303499353 17.4984975 0.9073429869101868 419
421 3 286.4062130061748 292.29474140126104 15.792975 0.9325999572506938 420
422 3 283.6642407339721 292.61418241393375 13.90026 0.7773789702367906 421
423 3 280.71904431557493 292.9087642038304 12.64263 0.8799978418564882 422
424 3 277.93294692294467 293.6700779013482 11.12232 1.1009839027245363 423
425 3 275.31402780348367 295.20264898549414 10.231815 1.1805023415795528 424
426 3 273.18421389214217 296.6817727406714 7.9590802499999995 1.155543681912359 425
427 3 271.309828494825 297.76998521769474 3.9310507500000003 1.155543681912359 426
428 3 300.5200367372997 279.00997274971877 21.900367499999998 0.9699571542774624 158
429 3 298.71587864432496 279.51212904979576 21.5513925 0.8793763612870861 428
430 3 299.6282121202074 284.961892162884 17.7756975 0.8793763612870861 429
431 3 299.9190650266877 287.7933576370806 16.1200875 0.9429600383426291 430
432 3 299.723298647326 290.6844852459398 14.631374999999998 0.8053580254712794 431
433 3 298.99554490055596 293.4929559390685 13.1538825 0.6996379658102646 432
434 3 297.5667610715002 295.72655710550015 11.001787499999999 1.2095814174218837 433
435 3 296.9154494347667 297.30449627121243 7.5551355 0.9716227222034604 434
436 3 298.1428735593361 299.6897386965783 5.47253025 0.7278531836611262 435
437 3 300.20929645259855 302.73623644778803 3.4740089999999997 0.7278531836611262 436
438 3 274.9131728362192 257.88211931232024 28.273492499999996 0.7798089592631534 198
439 3 272.8722306463022 255.6684055241095 28.998749999999998 0.9497901098003597 438
440 3 270.2054575229972 254.74115651456134 29.762535 0.9497901098003597 439
441 3 267.51320369634675 253.265140162231 30.394979999999997 0.8028845328050584 440
442 3 265.1515775326182 251.30312600462815 31.034767499999997 0.7134596936737703 441
443 3 262.7905728494591 249.34111184702527 31.6744725 0.7134596936737703 442
444 3 260.1213138038765 247.87255326152777 32.484705 0.7337261750419772 443
445 3 257.51855317921996 246.19890608812756 32.8621425 0.7698217665128594 444
446 3 254.91579255456335 244.52525891472735 33.23958 0.7698217665128594 445
447 3 254.82567787200003 244.87204507245377 37.33718999999999 0.867959763227167 446
448 3 253.27570533191084 242.44392048779923 35.7902325 0.9065164177528818 447
449 3 251.61945961445386 239.81816508207478 35.97396 0.8833041184857081 448
450 3 250.27084677885105 237.09794462980116 36.851265 0.9891609038719916 449
451 3 249.45111390780949 234.1732570701942 37.721475 1.0370957001899863 450
452 3 248.0714270437365 231.45862994304525 38.543834999999994 1.0574678332549916 451
453 3 246.2013920104052 229.14485778316075 39.7330725 0.705896275144145 452
454 3 243.72727786361486 227.37550260207254 40.5778725 0.705896275144145 453
455 3 241.25254223625512 225.60676890155375 41.4226725 0.67172727343841 454
456 3 239.0736313599309 223.0618059698516 41.67800999999999 0.67172727343841 455
457 4 347.95391971635615 257.7006469860548 22.9334325 0.6507025857755323 291
458 4 350.2322674837847 258.43212961624124 15.121837499999998 1.113662106340342 457
459 4 352.4857560284373 255.70258695542657 11.765077499999999 1.113662106340342 458
460 4 353.8753865816207 253.55972195212766 9.415477499999998 1.2253856683017825 459
461 4 356.14130473766124 252.60947816151165 6.8898885000000005 1.1198085491717302 460
462 4 358.46377762551737 251.60640852249645 4.4947402499999995 0.7940408643024647 461
463 4 360.9944465041233 250.35598961685915 2.77022625 0.7032487679184916 462
464 4 364.23795359583363 249.22427349997764 2.030589 0.7032487679184916 463
465 4 345.44686709938753 256.04626571030605 21.8789175 0.7541604561639229 290
466 4 347.3361680303703 256.90701629892817 22.641547499999998 0.9317982473161649 465
467 4 351.38946430401177 261.5942227533598 22.009597499999998 0.9317982473161649 466
468 4 353.81323852468046 263.5114903099657 21.5807625 0.8659772402107738 467
469 4 356.6826143136106 264.66371528563747 21.174944999999997 1.1312810804828957 468
470 4 359.6514269936451 265.3417505868553 20.35407 0.7768444969471047 469
471 4 362.6519351827191 266.0688828530559 19.88514 0.7323962066234565 470
472 4 365.6524433717931 266.75934776566186 19.3255425 0.6783398266968498 471
473 4 368.7014270452805 267.2235937510053 18.8222925 0.7472806662606402 472
474 4 371.7827277083768 267.088732467445 18.3190425 0.7777083549385737 473
475 4 374.8696216965977 267.0533080749891 17.846069999999997 0.7800948403250784 474
476 4 377.89623206958663 267.62755612111675 17.3084175 1.171901050499026 475
477 4 380.65560579773256 268.8767320656153 16.38648 1.0744093935768968 476
478 4 382.82457298494637 271.0282977968858 15.6331725 1.317880621445918 477
479 4 385.2893649231956 272.9045476359112 15.3064725 1.6262033467320625 478
480 4 387.81630491838513 274.47627199592944 14.12037 1.0807174213563293 479
481 4 390.5800290105169 275.6023947876863 12.96999 0.8006658471722924 480
482 4 393.4419470326142 276.61851551865897 12.095489999999998 0.708941529934216 481
483 4 398.3435642834896 276.97773128777345 10.650255 0.708941529934216 482
484 3 295.5954247053563 335.6877577180642 27.598394999999996 0.9951457617553352 350
485 3 295.2032704660635 335.59950747720904 30.112499999999997 1.242961138804478 484
486 3 293.05170473479296 336.2433613471097 30.112499999999997 1.242961138804478 485
487 3 292.0672795128598 339.0568038847937 30.525 1.0609356948322561 486
488 3 290.80132359298744 342.29223172910173 30.525 1.15194530941552 487
489 3 290.3793382863633 344.54261287090725 30.525 0.8867160468117264 488
490 3 288.9884647720411 346.1646771570471 30.525 0.621480569402239 489
491 3 288.97230627723667 347.6375861065304 30.525 0.621480569402239 490
492 3 287.5658957486794 349.747512639651 30.525 0.3107402847011195 491
493 3 270.7989714667764 305.09724113094717 31.8063075 0.8809176330992037 401
494 3 270.25952633253524 306.6534284767303 32.1104025 0.691142326426536 493
495 3 265.8563364983204 311.0379738938631 31.98426 0.691142326426536 494
496 3 263.6544308409282 313.2299358621448 31.9211475 0.691142326426536 495
497 3 260.96714885883296 314.78425876621986 32.098605 1.0880198180468057 496
498 3 258.68880109140434 316.8531675817599 32.6717325 0.618816903681781 497
499 3 256.84859712540435 319.3210669228562 33.23133 0.8496074420127188 498
500 3 255.02952349876398 321.7895877445219 33.899827499999994 0.8496074420127188 499
501 3 252.90903179596356 324.00703041614906 34.5547125 0.6871586359766676 500
502 3 251.23103425857747 326.607305118528 34.9238175 0.6871586359766676 501
503 3 249.55241524062205 329.20757982090703 35.29284 0.9208726189060735 502
504 3 247.7892748652279 331.76435088342777 35.164305 1.4394173615982198 503
505 3 245.93353388499278 334.2508946416062 35.39184 1.0876345000937764 504
506 3 243.70304012140815 336.3285041851179 36.193327499999995 0.9333270895168944 505
507 3 241.47068191611532 338.3365079048565 37.255185 1.2547009067604862 506
508 3 239.3216021071224 340.4781299470166 38.14833 0.7966200086654839 507
509 3 237.55286840660364 342.80743912113616 36.7554825 0.6979351090501024 508
510 3 235.44542779576062 345.07024987432976 36.344715 1.057859366013715 509
511 3 232.95266923188822 346.27965106238645 38.2114425 1.0274006033073113 510
512 3 230.82844864567136 348.12544835351116 39.9612675 0.5860884939359202 511
513 3 229.13740001632792 350.65673871268643 40.7872575 0.519057464161903 512
514 3 227.64895405260953 353.3433992142124 41.415907499999996 0.6091758756086441 513
515 3 225.9473402535862 356.629166984642 42.027975 0.6091758756086441 514
516 3 286.9288781650421 287.0388802258263 31.16058 0.6903965497432532 393
517 3 285.4087366922842 287.7038644350867 30.885029999999997 0.9764889150618798 516
518 3 282.3237071457715 293.0952083746511 30.611624999999997 0.9764889150618798 517
519 3 280.59847708511086 295.6787031016562 30.5161725 0.8144192121731639 518
520 3 278.8614388936316 298.2541185812591 30.409829999999996 0.7090596112424025 519
521 3 277.54203564479064 301.064453716096 30.5790375 0.7615001416885634 520
522 3 275.92059283922026 303.7032602137779 30.914565 0.9697147768553955 521
523 3 274.742887160203 306.57760784726327 30.818205000000003 0.77112066090291 522
524 3 273.56518148118573 309.452576961318 30.7219275 0.5880679095494664 523
525 3 272.4974778629527 312.3524052981489 31.157362499999998 0.8938133549143 524
526 3 270.1302583740996 318.0687835755107 31.93575 0.8938133549143 525
527 3 304.26445716794814 282.08070824313523 28.38099 1.2352050612983378 387
528 3 302.11910624237163 282.7898175728232 29.748015 0.8110134986528398 527
529 3 296.01554557027225 281.799177545196 30.574912499999996 0.8110134986528398 528
530 3 293.36928130575745 280.1733843756397 30.70815 0.942388276218779 529
531 3 291.3469835329226 281.16588884497514 33.549285 0.7867881860575404 530
532 3 289.3725397639317 283.23106877709876 35.170575 1.1540769877685697 531
533 3 288.28370580633896 285.69772515705625 37.220535 0.8982755854026082 532
534 3 287.91268190640585 288.73055033573917 41.3315925 0.8982755854026082 533
535 3 294.5712247269814 290.6844852459398 21.3327675 0.907666156806276 419
536 3 291.8702701723593 291.6229209057372 19.7195625 1.020620250295133 535
537 3 288.9250737539621 292.2922554789834 18.7480425 1.020620250295133 536
538 3 286.3583590023308 293.58804246618706 20.312242499999996 1.333461139320832 537
539 3 283.7972375758242 295.222536363715 19.4469 0.9461793076921327 538
540 3 281.27526942518995 296.8247132716339 18.314835 1.0071589811618804 539
541 3 278.569964506582 298.0378433431071 17.07849 1.0249706142809485 540
542 3 275.7099109261929 298.7593822841831 15.781094999999999 0.8827945044187983 541
543 3 272.81816183676426 299.392670984404 14.527754999999999 0.8619251868982711 542
544 3 270.0438725749527 299.98494196704434 12.8433525 0.6813664370698387 543
545 3 267.1595812523569 300.0004789812794 11.3095125 0.730009721236952 544
546 3 264.32127949189686 299.88364063423177 9.63633 0.8831425335376636 545
547 3 261.48173477029803 298.82774514681734 8.71959 0.8831425335376636 546
548 3 258.6421900486992 297.77184965940296 7.802907749999999 0.9605044348168543 547
549 3 255.65348999044383 297.2765296455894 6.886192499999999 0.9327864014215145 548
550 3 252.80275861859573 296.2007467799541 6.07352625 1.019849614389074 549
551 3 250.20745576077198 294.60602763886794 5.26086825 0.7123596730659284 550
552 3 247.4331664989604 293.39289756739475 4.33274325 0.571601781863154 551
553 3 244.32576365194922 292.0343410426815 3.2932514999999998 0.571601781863154 552
