# Supplementary material for: Cross-Regional Gradient of Dendritic Morphology in Isochronically-Sourced Mouse Supragranular Pyramidal Neurons
Source: Front Neuroanat. 2018 Dec 4;12:103. doi: 10.3389/fnana.2018.00103 (PMC6288488; doi:10.3389/fnana.2018.00103)
Supplement: Supplementary file 3 [file Data_Sheet_1.ZIP › SWC reconstructions/X043.S3.Z4.C01-exported-000.swc]

# Exported from "Simple Neurite Tracer" version 3.1.6-SNAPSHOT-b9f15e3b69824d8d9ebdf26f302be1ac12e484dc on 2018-06-22T12:21:35.016
# https://imagej.net/Simple_Neurite_Tracer
#
# All positions and radii in microns
# Voxel separation (x,y,z): 0.621480569402239, 0.621480569402239, 0.825
#
1 1 274.9604053594938 256.87842819273567 14.5012725 1.1467497318553173 -1
2 1 280.909217369812 248.59222776089558 14.024999999999999 1.1948585427327447 1
3 1 274.9604053594938 256.87842819273567 14.5012725 1.1467497318553173 1
4 1 269.7225671205717 263.50776142654934 13.612499999999999 1.1467497318553173 3
5 4 274.9604053594938 256.87842819273567 14.5012725 1.1467497318553173 1
6 4 282.9812335881991 247.49531455590065 17.6126775 1.9342277613448942 5
7 4 285.7679524613987 244.6333965338033 15.451672499999997 1.6888672325448904 6
8 4 290.28425175924474 240.41789383154793 16.1715675 1.7183440559516385 7
9 4 294.2120089578669 235.6411941751223 16.587615 1.8515770604200903 8
10 4 297.39896131776163 230.3113768119287 16.636207499999998 1.5910275465038959 9
11 4 299.4274738962905 226.25310869373212 15.392272499999999 1.4426490605591114 10
12 4 299.77363857344756 223.8579225792559 12.804659999999998 1.2941338488890581 11
13 4 300.23602011708283 220.93199205851013 11.55759 1.541675774487664 12
14 4 300.7381764171598 217.9339697917137 10.7047875 1.3819428385399006 13
15 4 301.1147936422176 213.402754960202 9.3499725 1.6480670331636333 14
16 4 300.44235166612435 207.39490229579056 7.7763675 1.779224292530282 15
17 4 299.5356115153665 203.08431306641663 5.81051625 1.5553545618202074 16
18 4 299.4225020517353 200.0216568204024 5.1317805 1.3078809990842357 17
19 4 299.4573049636218 196.92109025965462 4.86196425 1.3078809990842357 18
20 4 299.49272935607775 193.82052369890687 4.592139749999999 1.3078809990842357 19
21 4 299.5275322679643 190.7199571381591 4.3223234999999995 1.0407810799665416 20
22 4 299.0135678370686 187.66227273670006 4.04673225 1.189712683618094 21
23 4 298.59966177784673 184.5896728015754 3.7711327499999996 1.4429100823982604 22
24 4 298.9128879848255 181.5077506579097 3.4469737499999993 1.415614655790114 23
25 4 299.3901850621264 178.44385145075668 3.18099375 1.024286985654606 24
26 4 300.40506283196027 175.5079772409005 3.05366325 1.0464241235367138 25
27 4 300.91219097659246 172.44656395602505 2.8410607499999996 0.983176045988648 26
28 4 301.744353459022 169.45537797549207 2.6742952499999997 1.4145954276562942 27
29 4 302.4994523508458 166.44119721389123 2.62243575 1.0832095584396324 28
30 4 302.44103317732197 163.33876621143526 2.4054689999999996 0.8483209772340562 29
31 4 302.09300405845676 159.88084832328119 2.162457 0.8483209772340562 30
32 3 274.9604053594938 256.87842819273567 14.5012725 1.1467497318553173 1
33 3 276.0349452639902 266.68849898074996 17.9220525 0.9079768970909771 32
34 3 280.54067939215645 270.8866002270621 19.034235 0.9079768970909771 33
35 3 282.7929249756702 272.9853401099335 19.5903675 0.9079768970909771 34
36 3 285.04579203975334 275.0847014733742 20.1464175 0.9079768970909771 35
37 3 286.89283229201675 277.58367484294064 20.165969999999998 0.8884624072117467 36
38 3 288.7392510637108 280.082648212507 20.1855225 1.1178198113496431 37
39 3 290.24199108052545 282.80224718421124 20.220915 1.1768728950542438 38
40 3 291.5110544032448 285.63868450296303 20.1997125 1.1140660687104535 39
41 3 292.60423872482335 288.52546174783646 20.6767275 1.2337507967659367 40
42 3 294.3742153864809 291.0673172766916 21.0021075 1.126943146108468 41
43 3 295.5811306522601 293.7695147924525 19.742085 0.9968237592927212 42
44 3 296.10628173340496 296.83217103846675 19.722614999999998 1.08026995534636 43
45 3 296.71160380800274 299.8668606588579 20.097329999999996 1.156680991354365 44
46 3 297.89676725385283 302.7225638752612 20.50686 0.9924112472499653 45
47 3 298.6910194215489 305.66776029365843 21.291517499999998 0.9924112472499653 46
48 3 299.4852715892449 308.61357819262497 22.0762575 1.0423596406128233 47
49 3 300.8425851528194 311.3692230373545 22.695502499999996 1.0423596406128233 48
50 3 302.29063487952664 314.08757904792 23.24586 0.7612577642664965 49
51 3 304.10535814218116 316.59525314545795 23.60655 0.7350126398206399 50
52 3 305.76533274305456 319.21292930378024 23.8912575 0.897933771089437 51
53 3 306.9231510438509 322.0916273012514 24.122587499999998 0.8955472857029323 52
54 3 308.4383206720536 324.7987966615675 24.353835 0.7437195825979653 53
55 3 309.2580535430951 327.7850107975453 24.699592499999998 1.082003886134992 54
56 3 309.7142202810364 330.8557462909617 24.8860425 1.1254888815760666 55
57 3 310.76452244332614 333.7785694088605 25.023487499999998 0.9724182173322953 56
58 3 311.8104742416301 336.68647699309355 25.448362499999998 0.9724182173322953 57
59 3 312.8570475205035 339.595006057896 25.8732375 0.7210852602603357 58
60 3 313.9968428847872 342.4848907056164 25.785127499999998 0.8785808661582512 59
61 3 314.9340355834458 345.44748857995694 25.741979999999998 0.8785808661582512 60
62 3 315.87060680153496 348.4100864542974 25.698749999999997 0.9231161637616155 61
63 3 316.5735013255289 351.43048202159224 25.965472499999997 0.9231161637616155 62
64 3 317.2763958495228 354.4508775888871 26.2321125 0.9231161637616155 63
65 3 317.9792903735168 357.4706516756126 26.498834999999996 0.970970167605588 64
66 3 318.4659096593587 360.525850154794 26.89038 0.6540647956559983 65
67 3 318.3869816270446 363.61087970130677 27.373829999999998 1.0135726606381115 66
68 3 318.2595781103172 366.6996381312359 27.7862475 1.0135726606381115 67
69 3 318.1315531130203 369.78901804173444 28.1985825 1.135314489378316 68
70 3 318.5858554092533 372.84918836547104 28.585095 0.8273149339882605 69
71 3 318.4199200972229 375.9472690039412 28.823685 0.8273149339882605 70
72 3 318.25460626576194 379.04472816184193 29.062357499999997 0.979571458686115 71
73 3 317.8717742350102 382.1216784609524 29.342197499999997 0.6686447298141749 72
74 3 316.7928839665279 385.0165349532281 29.7847275 0.6686447298141749 73
75 3 315.71399369804556 387.9113914455037 30.227257499999997 0.9877936466193067 74
76 3 315.00737029063527 390.9087922317307 30.778769999999998 0.9433391414899645 75
77 3 314.436851127924 393.93664556585844 31.313039999999997 0.9370497581276138 76
78 3 313.7656521129696 396.9470974440428 31.816124999999996 0.5329481763686125 77
79 3 312.822244608617 399.8848360956072 32.3011425 0.5329481763686125 78
80 3 311.3132897861083 404.5863366031352 33.07722 0.5329481763686125 79
81 3 311.3617652705217 404.58385068085755 31.349999999999998 1.242961138804478 80
82 3 311.1075797176362 407.80436299149994 31.83741 0.9981972313511002 81
83 3 311.98324583992394 409.55569523607545 32.725027499999996 0.621480569402239 82
84 3 311.5171354128723 412.9738383677878 33.0687225 0.6429340786580043 83
85 3 312.29398612462506 414.99365021834507 34.1687775 1.0180286763207256 84
86 3 312.44935626697566 418.03579760556903 36.0256875 1.0430494840448599 85
87 3 311.98324583992394 420.1208649159135 36.3 0.621480569402239 86
88 3 311.3617652705217 421.98530662412026 36.3 0.7501954101311366 87
89 3 311.3617652705217 424.1604886170281 36.3 0.8789040360543403 88
90 3 311.98324583992394 426.64641089463703 36.3 0.9640344444510591 89
91 3 312.6047264093262 428.82159288754485 36.3 1.219419454835521 90
92 3 312.0161843101023 430.1167583941791 36.3 1.3896740568232644 91
93 3 274.9604053594938 256.87842819273567 14.5012725 1.1467497318553173 1
94 3 271.42045203617863 266.27832180494454 15.889994999999999 1.018469927525001 93
95 3 271.42355943902567 270.00720522135794 15.848909999999998 1.018469927525001 94
96 3 271.09541769838125 273.0561888948453 15.181815 0.9822500399402386 95
97 3 270.76727595773684 276.1051725683327 14.514719999999999 0.9822500399402386 96
98 3 271.17372425012593 279.183365828582 14.365395 1.1880906193319543 97
99 3 272.3271921869365 282.066414190039 14.537159999999998 1.3935210215478642 98
100 3 273.9188039251756 284.73443027448275 14.452927499999998 0.9322208541033584 99
101 3 275.5097941828454 287.40244635892657 14.368777499999998 0.9322208541033584 100
102 3 277.1014059210845 290.0710839239398 14.284544999999998 0.9322208541033584 101
103 3 278.6923961787542 292.7391000083836 14.200394999999999 0.9633570306304106 102
104 3 280.69729249564585 295.1131557835002 14.250885 0.9633570306304106 103
105 3 282.7015673319681 297.4872115586167 14.3012925 1.217430717013434 104
106 3 284.7493458081484 299.81900665501394 14.087039999999998 1.1799119350386207 105
107 3 286.8841315640451 302.07435964137466 14.2338075 0.835232596442445 106
108 3 289.1786378262782 304.1687491602602 14.32629 0.835232596442445 107
109 3 291.4731440885113 306.26313867914575 14.418854999999999 0.9139990438084847 108
110 3 293.31894137963593 308.76211204871214 14.50053 1.3050719069105376 109
111 3 295.29524959033506 311.15046187692496 14.218215 1.3046120112891801 110
112 3 296.7588363312773 313.87751861546195 13.8501 0.9077593788916862 111
113 3 297.6214513616076 316.8624897903009 13.909334999999999 0.9077593788916862 112
114 3 298.4834449113685 319.8474609651399 13.96857 1.0693070381021044 113
115 3 299.84200143608183 322.6354227994783 14.227949999999998 0.7803372177471452 114
116 3 301.3627643894091 325.3444566015027 14.310614999999999 0.8886799254110376 115
117 3 302.86301848394606 328.05224744238825 13.945139999999999 0.8886799254110376 116
118 3 304.36265109791367 330.7594168027044 13.5797475 0.9669491883215555 117
119 3 306.12454851216904 333.3192952680722 13.579335 1.0434845204434413 118
120 3 308.26492759319035 335.5473031093793 14.020297499999998 1.3668905791489783 119
121 3 310.5786997530749 337.6199408083357 13.927319999999998 1.229412862391509 120
122 3 313.057164263851 339.48003215255665 13.614314999999998 1.2143170993607286 121
123 3 315.6673826553404 341.14995044254044 13.307745 0.7957437210626267 122
124 3 318.40189716071023 342.62472383373193 13.24521 0.8588239988569539 123
125 3 321.0046577853668 344.3219872687694 13.19769 0.9666695220653245 124
126 3 323.2457167186313 346.47417448060946 13.14852 0.9666695220653245 125
127 3 325.4861541713264 348.62698317301874 13.0992675 0.9666695220653245 126
128 3 327.7272131045909 350.77979186542814 13.0500975 1.0438760532021647 127
129 3 329.5158341833305 353.31916147200565 12.935505 1.1572962571180734 128
130 3 330.81410709281175 356.133225490259 12.6323175 1.234944039459189 129
131 3 331.54434676185946 359.1430558878741 12.301245 0.946527336810998 130
132 3 331.6649139923234 362.24735133203825 12.3892725 0.946527336810998 131
133 3 331.7848597422181 365.3516467762025 12.4773 0.9846924585779895 132
134 3 331.2920256506821 368.41865338620244 12.600555 0.9846924585779895 133
135 3 330.7991915591461 371.4850385156331 12.7238925 1.3075018959369005 134
136 3 330.9011143725281 374.568825101007 13.2124575 1.1746417798100897 135
137 3 330.88309143601543 377.6762279480182 13.2372075 1.1746417798100897 136
138 3 330.86444701893333 380.78363079502935 13.261874999999998 1.2118622511115897 137
139 3 335.48950541642483 384.03583861471134 13.218892499999999 1.2118622511115897 138
140 3 274.9604053594938 256.87842819273567 14.5012725 1.1467497318553173 1
141 3 265.4896629623731 251.05329081572845 16.4974425 1.1079755591303115 140
142 3 260.5563502024581 252.6529818013698 19.161367499999997 1.1079755591303115 141
143 3 258.5589116523993 254.97048284467076 19.882994999999998 0.954059681312153 142
144 3 256.56147310234047 257.28798388797173 20.604622499999998 0.954059681312153 143
145 3 254.94500214132526 259.8963378377529 21.251504999999998 0.9105373970369143 144
146 3 252.85931335041136 262.1641204355017 21.789157499999998 0.804444449034258 145
147 3 250.77362455949742 264.4319030332505 22.32681 0.804444449034258 146
148 3 248.85635700289154 266.87183574872364 22.550797499999998 1.0625080406728438 147
149 3 247.2653667452218 269.47086748996384 23.35542 0.9772222621337746 148
150 3 245.35866435829575 271.8554884347602 24.123825 0.9772222621337746 149
151 3 243.45196197136966 274.23948789898714 24.892229999999998 0.9772222621337746 150
152 3 241.54525958444358 276.6241088437836 25.660635 0.8802029304443909 151
153 3 239.81940804321357 279.1933095176924 26.027265 0.6764132369317029 152
154 3 238.46333744077788 281.9756780269062 26.3967 0.6764132369317029 153
155 3 237.1066453577728 284.7574250555507 26.766135000000002 1.0133302832160445 154
156 3 235.15146748643335 287.06063204575537 27.7288275 1.0212852345043932 155
157 3 232.45113441238064 288.4235389344545 28.6747725 1.0210304274709383 156
158 3 229.69300364537347 289.7131111159641 29.498535 0.7180213610531828 157
159 3 226.92057882527013 291.061723951567 30.013335 0.6243890984670414 158
160 3 224.4464646784798 292.9385952711617 30.160349999999998 0.7763348828801948 159
161 3 221.93319725581713 294.7651266646349 30.25341 0.6762454371779643 160
162 3 219.21794864809877 296.26786668144956 30.048314999999995 0.6922299174229898 161
163 3 274.9604053594938 256.87842819273567 14.5012725 1.1467497318553173 1
164 3 266.45855117007113 263.24425366512276 9.84027 2.2596971355408466 163
165 3 262.77565731579347 265.5083073794551 5.372746499999999 2.1413113018754144 164
166 3 259.82300313056345 265.09688724251083 4.20778875 1.3502224702776102 165
167 3 256.2327098811267 263.04102951892827 2.42265375 1.2297422470932924 166
168 4 300.44235166612435 207.39490229579056 7.7763675 1.779224292530282 16
169 4 299.5921662471821 205.56153461605396 9.488819999999999 1.4943438143219896 168
170 4 298.334289574712 202.74063431153718 9.9400125 1.4943438143219896 169
171 4 296.9229072015995 199.9899613113629 10.3539975 1.09196621966251 170
172 4 295.33315990506856 197.32008078521088 10.3205025 0.984325785042042 171
173 4 293.74341260853765 194.65020025905886 10.2870075 0.984325785042042 172
174 4 292.7024326547889 191.7224052966049 10.279169999999999 1.0738562758701287 173
175 4 291.8733775752063 188.7274904326555 10.30227 0.980665264488263 174
176 4 291.4327478515001 185.6530260558226 10.176375 1.0820287453577682 175
177 4 291.29477916509285 182.54873061165847 10.13265 0.8832108964002979 176
178 4 290.96912334672606 179.4587292205905 10.1225025 0.8832108964002979 177
179 4 290.6434675283593 176.36810634895318 10.1124375 0.8832108964002979 178
180 4 290.3178117099925 173.27810495788526 10.10229 1.2481442867532926 179
181 4 289.8193842933319 170.2110983478852 10.092225 1.3359594912098292 180
182 4 288.97044183552845 167.22426273133806 10.2640725 1.1333195367505349 181
183 4 288.0375995008557 164.26042189585877 10.282964999999999 1.1333195367505349 182
184 4 287.10537864675234 161.2959595798101 10.301939999999998 0.9461730928864387 183
185 4 286.80271760945345 158.20720114988094 10.4998575 0.9461730928864387 184
186 4 286.5000565721545 155.11782123938244 10.6978575 1.1689428029886713 185
187 4 285.8512308576986 152.08002421614427 10.615275 1.0399855848377066 186
188 4 285.66851557029435 148.9775932136883 10.637054999999998 1.0399855848377066 187
189 4 285.4864217634595 145.87578369180173 10.6587525 0.8672574901837424 188
190 4 284.69465551804103 142.89143399753218 11.121329999999999 1.0976092632326822 189
191 4 283.74254728571685 139.93753685116334 11.331869999999999 1.2769126223109222 190
192 4 282.9352440260633 136.94572939006096 11.6391 1.2769126223109222 191
193 4 282.1279407664098 133.95392192895858 11.946247499999998 1.2769126223109222 192
194 4 281.32063750675627 130.9621144678562 12.253477499999999 1.0576729218428944 193
195 4 280.0801622902294 128.15115785244987 12.86802 1.0579960917389835 194
196 4 278.92296547000245 125.26810949099288 12.975599999999998 1.0579960917389835 195
197 4 277.7657686497755 122.3856826101053 13.0830975 0.9875015507516877 196
198 4 277.1641754585941 119.37709517362907 13.739632499999999 1.0723150040580112 197
199 4 276.2530849438504 116.4132543381498 14.003632499999998 1.0970996491657725 198
200 4 275.6005303459781 113.37670027605046 14.147429999999998 0.8383586437065382 199
201 4 275.4445387230581 110.27551223473328 14.295187499999999 0.8497255233209051 200
202 4 275.68443022284737 107.18053899911014 14.48139 1.133052300105692 201
203 4 275.7739234248413 104.08556576348697 14.826322499999998 1.138919076680849 202
204 4 276.351278873816 101.03906801227721 15.1026975 0.9115131215308758 203
205 4 276.39851139709054 97.93477256811302 15.277927499999999 0.9115131215308758 204
206 4 276.44512243979574 94.83047712394884 15.4531575 1.095589451382125 205
207 4 276.3835958634249 91.72804612149287 15.662707499999998 0.8355433367271462 206
208 4 275.78821747793756 88.67906244800547 15.7562625 1.145015801066685 207
209 4 275.44951056761334 85.59030401807635 15.7151775 1.113941772596573 208
210 4 275.8795751216397 82.51770408295168 15.486899999999999 0.9668870402646152 209
211 4 276.3891891885495 79.45318339522923 15.395077499999998 0.9668870402646152 210
212 4 276.89880325545937 76.38804122693739 15.303254999999998 1.1201068598450432 211
213 4 276.91993359481904 73.29182503017545 14.958652499999998 1.222756805493211 212
214 4 276.9572224289832 70.19125846942767 14.684422499999998 1.148651462397688 213
215 4 276.624730324353 67.10498596177615 14.499457499999998 0.8362580393819588 214
216 4 276.913718789125 64.01249864843061 14.3677875 0.8362580393819588 215
217 4 277.2033287344664 60.92044637148365 14.236117499999999 0.9041920804233174 216
218 4 277.50909717461235 57.83032068430184 14.0816775 1.103898646595033 217
219 4 277.6203421965354 54.73913848015204 13.687244999999997 1.138589691979066 218
220 4 277.3002797032932 51.657899965112684 13.3644225 1.1892465731910424 219
221 4 278.019954202661 48.6378151381025 13.188944999999999 1.1359173255306363 220
222 4 278.6171970298565 44.461341415605574 11.7802575 1.1359173255306363 221
223 4 297.39896131776163 230.3113768119287 16.636207499999998 1.5910275465038959 10
224 4 299.0148107982074 229.3922070497828 20.1747975 1.6854180153847078 223
225 4 304.3060963660981 227.3699092769479 23.4832125 1.5676225882602077 224
226 4 307.2394846536767 226.9131210584373 24.7023975 1.1473525680076375 225
227 4 310.1654151744224 226.21084801501277 25.72977 1.2267404959430794 226
228 4 314.25537880165854 224.6391236549945 27.7237125 1.7163118144896932 227
229 4 318.0495176778592 223.25570790750513 30.766395 1.2128379756055514 228
230 4 319.73186557923106 221.0587740946682 32.6431875 1.1470542573343243 229
231 4 321.7672144440234 218.9003720771342 33.870045 1.100573725548731 230
232 4 324.3463588070427 217.20683752551312 34.3596 1.2018501991385198 231
233 4 327.96524016267193 214.82967434754954 34.919774999999994 1.2018501991385198 232
234 4 294.2120089578669 235.6411941751223 16.587615 1.8515770604200903 9
235 4 298.32683180787916 236.86302497456714 14.329589999999998 0.9824986321679995 234
236 4 300.7903807849896 237.1948955986279 14.3672925 0.9824986321679995 235
237 4 303.7536001398995 238.11592980248201 14.581462499999997 0.9650225985564086 236
238 4 306.6888528691863 239.1289431306077 14.755125000000001 0.7473676735403565 237
239 4 309.4693569366919 240.48128484962697 14.347574999999997 0.8512667951330227 238
240 4 312.31138758056835 241.65650460636658 13.7571225 1.2822884292362515 239
241 4 314.9303067000294 242.42403310957835 11.784464999999999 1.2485233899006278 240
242 4 317.35780980411454 241.97532413846994 9.279435 1.2433961752030596 241
243 4 319.94938377852185 241.56390400152563 7.06878975 1.5462436566727704 242
244 4 322.54406515577625 242.66578905107582 5.3342025 0.8993756060104501 243
245 4 324.8416788208563 244.5215300313109 4.051674 0.9699136506376043 244
246 4 326.7651611831562 246.86513325852675 3.1466407499999995 1.012634224978314 245
247 4 328.10818069363444 248.64132472587835 2.8634347499999997 1.012634224978314 246
248 4 294.2120089578669 235.6411941751223 16.587615 1.8515770604200903 9
249 4 294.3767013087585 235.71950072686698 15.0144225 2.035000835673467 248
250 4 297.682356457409 230.76257170531474 13.269134999999999 1.5488228010357898 249
251 4 299.3901850621264 228.18529178400365 12.861832499999998 1.496699225680024 250
252 4 301.6418091650707 226.04615566412113 13.009754999999998 1.5579337061832268 251
253 4 304.23586906175564 224.3662936850269 12.5862825 0.9878309354534708 252
254 4 306.83055043901 222.68581022536324 12.16281 0.9878309354534708 253
255 4 309.0511005134842 220.5379733775091 11.720692499999998 1.2515313558565349 254
256 4 311.1106871204832 218.24408859584545 11.2016025 1.1609629924775464 255
257 4 313.59350199524516 216.38896909617975 10.907902499999999 1.0238830232844947 256
258 4 316.07631687000713 214.53322811594467 10.61412 1.0471201817744442 257
259 4 318.5243288328825 212.68494490254244 9.955192499999999 1.0444291709089326 258
260 4 320.7442574267873 210.5427013798129 9.46209 1.0444291709089326 259
261 4 322.9641860206921 208.39983637651397 8.968905 1.274905240071753 260
262 4 325.0790843983679 206.1308108176264 8.720745 0.8992140210624056 261
263 4 327.1672591115595 203.83568307482392 8.5112775 0.8992140210624056 262
264 4 329.255433824751 201.53993385145208 8.301727499999998 1.1543628688304948 263
265 4 331.55801933438624 199.4933983364105 7.758935249999999 1.1543628688304948 264
266 4 333.85998336345216 197.4462413407995 7.21611 1.2551670171875378 265
267 4 336.4900891331624 195.85835848597682 6.6006599999999995 1.0773987151157214 266
268 4 339.2059592214502 194.35002514403757 6.48511875 0.9369130324023452 267
269 4 341.7465717891666 192.5825344046576 6.12329025 0.9369130324023452 268
270 4 344.28780583745237 190.8144221847082 5.7614535 1.033994512148669 269
271 4 346.921640490579 189.16812015636168 5.64823875 1.033994512148669 270
272 4 349.55547514370573 187.52181812801516 5.535024 1.0430681284619419 271
273 4 351.98795009234607 185.69466525397257 4.692113249999999 0.9684220972710388 272
274 4 354.76907564042114 184.34170205438392 4.2993555 0.8607878774562651 273
275 4 357.5240990045812 182.93529152582664 3.9065977499999995 0.8607878774562651 274
276 4 360.27974384931076 181.52888099726937 3.51384825 0.8607878774562651 275
277 4 363.03476721347084 180.1224704687121 3.1210904999999998 0.8607878774562651 276
278 4 365.789790577631 178.71605994015485 2.72833275 1.032900706346521 277
279 4 368.7443092045692 177.7857035277597 2.40785325 1.1348732381740405 278
280 4 372.4253386171387 176.46816472062693 2.1178079999999997 1.1348732381740405 279
281 3 294.3742153864809 291.0673172766916 21.0021075 1.126943146108468 42
282 3 296.732112666793 292.1561512342843 24.139169999999996 1.2466465185810334 281
283 3 299.4156657654719 292.99763592525494 25.893285 1.2466465185810334 282
284 3 301.5591522493402 295.07710991047486 27.0340125 0.8790345469739148 283
285 3 303.4403739329208 297.4542730884384 27.93813 0.8170542897874294 284
286 3 305.32221709707073 299.8320577469714 28.842247499999996 1.0454732582655284 285
287 3 307.54960345780836 301.67847651866543 30.3470475 1.0454732582655284 286
288 3 309.776989818546 303.5248952903595 31.85193 0.6903903349375593 287
289 3 311.84154827010025 305.7162357780718 32.87229 0.6434374779192201 288
290 3 314.00367917105063 307.892039251549 33.531465 0.6434374779192201 289
291 3 316.165810072001 310.06784272502625 34.190639999999995 0.7372188958420178 290
292 3 318.6467605050548 311.92606962753894 34.47873 1.0413528420903915 291
293 3 321.2520070519889 313.58728718955115 34.919115 0.8615398689452417 292
294 3 324.2786174249778 316.0439998803982 35.404627500000004 0.8615398689452417 293
295 3 276.0349452639902 266.68849898074996 17.9220525 0.9079768970909771 33
296 3 274.0039467631837 269.2253826650499 18.9806925 1.1723858053431595 295
297 3 273.6285724992648 274.1661531917977 19.272164999999998 1.0915373980696224 296
298 3 273.62795101869534 277.2660982719761 19.562647499999997 1.0913758131215778 297
299 3 273.7994796558504 280.36169298816867 19.838197499999996 0.913501859352963 298
300 3 273.57015332574093 283.4591521460694 19.966567499999996 1.1354014966580324 299
301 3 274.89887878312294 287.44470703764597 22.417312499999998 1.7267216140271806 300
302 3 277.0417437864219 291.1033631497169 24.9711 0.9891857630947677 301
303 3 278.28843380864276 293.79437401522864 26.2022475 0.9891857630947677 302
304 3 279.53512383086365 296.48600636130976 27.433477499999995 0.7812010757386143 303
305 3 280.7737346056823 299.3062851852571 27.9758325 0.8880335856188593 304
306 3 282.47596988527505 301.8916443539704 28.335862499999998 0.8549770341323542 305
307 3 283.83887677397416 304.67152694090663 28.686322499999996 0.6860896893972958 306
308 3 285.6902673902234 307.15931366022375 28.947352499999997 0.8156310992834984 307
309 3 287.0395017063957 309.95224733911743 29.196914999999997 0.9815726261195902 308
310 3 287.85985605800664 312.9440548002198 29.4390525 0.8648647899915438 309
311 3 288.05624391793776 316.01603325477504 30.001372499999995 0.9945988588542611 310
312 3 288.82750130456594 318.9997614684752 30.533579999999997 0.8938071401086061 311
313 3 289.0077306696926 322.0978421069454 30.730012499999997 0.9206986043466409 312
314 3 288.9592551852792 325.1990301482626 30.987165 0.9096983982682213 313
315 3 288.1954555654838 328.20699610416943 31.200179999999996 0.9602993462289515 314
316 3 287.3421627436946 331.19445320128597 31.241017499999998 1.0645464969404832 315
317 3 286.72813994112516 334.2378435496487 31.409069999999996 0.7678889619420184 316
318 3 287.29430873985063 337.2489169084026 32.098192499999996 0.9399458575810282 317
319 3 287.47143070213025 340.3451331051645 32.35551 1.1562583845671714 318
320 3 288.39184342541495 343.31332430462965 32.411445 1.1195226681098052 319
321 3 289.97226851340486 345.97761150565697 32.729482499999996 0.9111899516347866 320
322 3 291.65958825933194 348.5691854800644 33.1365375 0.9111899516347866 321
323 3 293.346908005259 351.1601379739023 33.5435925 0.7582249390878135 322
324 3 294.2082800744505 354.137029901339 33.8495025 0.8636031844356573 323
325 3 294.97207969424585 357.1400240126906 34.154835 0.8420564530944815 324
326 3 295.36671985581626 360.19708693358024 34.6802775 0.7051069948210043 325
327 3 296.29645478764206 365.68724628367966 35.377815 0.7051069948210043 326
328 3 270.76727595773684 276.1051725683327 14.514719999999999 0.9822500399402386 97
329 3 266.8065802889364 281.2311443047623 14.634427500000001 0.8683202219574203 328
330 3 264.70784040606503 283.5181928001626 14.829375 0.7205321425535678 329
331 3 262.39717564902753 285.5926949408273 14.686815 0.6955051200237397 330
332 3 260.0846464502818 287.6690615232002 14.678152499999998 0.842447985853205 331
333 3 257.79884091602037 289.72056888279695 14.053297500000001 1.0528005141787808 332
334 3 255.75106243983998 292.0573358237494 13.988205 0.7009555046173973 333
335 3 253.7026624830902 294.3934812841324 13.923112499999998 0.8168243419767507 334
336 3 251.3690029449848 296.44374568259036 14.029372499999997 0.8168243419767507 335
337 3 249.03534340687938 298.4940100810484 14.1356325 1.1514667693770804 336
338 3 246.89620728699688 300.70710238868975 13.5653925 1.1537724622895627 337
339 3 244.819840704624 302.7760112042298 12.1986975 1.2838421306597574 338
340 3 243.17540311798567 305.13390848454185 10.631857499999999 1.0350572439223469 339
341 3 241.41661310657733 307.84169932542744 8.906699999999999 1.0350572439223469 340
342 3 243.82733623528864 309.62597004018124 8.6625 1.1390122987662594 341
343 3 265.4896629623731 251.05329081572845 16.4974425 1.1079755591303115 141
344 3 262.76260622383603 249.81965188546502 17.9091 1.6422499750340283 343
345 3 258.40975631574275 248.25662825341837 17.902169999999998 1.1167632943816592 344
346 3 255.39184667072547 247.5176878563991 17.85465 1.0098810660558621 345
347 3 252.314896371615 247.14479951475775 17.555504999999997 1.063365683858619 346
348 3 249.27337046496044 247.76192972017418 17.75235 0.9187409405530239 347
349 3 246.23122307773647 248.3790599255906 17.949277499999997 0.9322208541033584 348
350 3 243.16670239001402 248.88867399250043 17.87379 0.8070049489801953 349
351 3 240.22647781617204 249.89050067037687 17.99259 0.8070049489801953 350
352 3 237.28687472289946 250.89294882882265 18.1113075 0.8070049489801953 351
353 3 234.34665014905744 251.89539698726847 18.2301075 0.8869708538451814 352
354 3 231.3405486348588 252.66603289332727 18.432232499999998 0.9607157382104511 353
355 3 228.2567620494849 252.37580146741644 18.771637499999997 0.9839528967004008 354
356 3 225.16054585272298 252.20675875253897 19.0298625 0.9839528967004008 355
357 3 222.0637081753916 252.03771603766157 19.288005 0.8312178319641066 356
358 3 219.04766297208255 251.99731980065044 20.2813875 0.8312178319641066 357
359 3 216.03223924934287 251.9569235636393 21.274852499999998 0.8312178319641066 358
360 3 213.0168155266032 251.91652732662814 22.268235 0.8351207299399527 359
361 3 209.95478076115836 251.8755096090476 22.9710525 1.1782587967240108 360
362 3 206.90890449051798 251.424936196231 22.4145075 0.760288254578229 361
363 3 203.96619399439842 250.44486133828366 22.6555725 0.916820565593571 362
364 3 200.98308726126766 250.19316170767576 23.762475 0.8503718631130835 363
365 3 197.1696824874155 250.61638997543866 24.796695 0.8503718631130835 364
366 3 262.77565731579347 265.5083073794551 5.372746499999999 2.1413113018754144 165
367 3 262.07151983066075 269.9189549805028 3.6384892499999997 1.1764937919069083 366
368 3 261.64269823777323 271.23897970991317 3.41461725 1.1764937919069083 367
369 4 275.44951056761334 85.59030401807635 15.7151775 1.113941772596573 209
370 4 273.70998645385646 81.53017145817152 15.647774999999998 1.3147172853476605 369
371 4 271.9971860045839 78.939840444903 15.789015000000001 1.3147172853476605 370
372 4 270.8002144279152 76.07419353938927 15.938917499999999 1.1451463119862595 371
373 4 268.67847976397593 73.81946203359794 16.2865725 1.2209545118419447 372
374 4 266.49273260138824 71.63122894873266 16.685129999999997 0.729475247947266 373
375 4 264.77060994357464 69.0601638331156 17.063722499999997 0.729475247947266 374
376 4 263.0484872857611 66.48909871749854 17.442314999999997 1.0167919299876151 375
377 4 262.0621976221197 63.54390229910132 17.324835 0.8136423614614112 376
378 4 260.52030432943275 60.8517727685647 17.090204999999997 0.8003364624705093 377
379 4 258.65772706293427 58.377223585375816 16.7599575 1.0708358803028337 378
380 4 256.8082008883932 55.92100807898428 16.161914999999997 1.017599854727838 379
381 4 255.3744452147822 53.16511464202699 16.0590375 1.017599854727838 380
382 4 253.94131102174066 50.409221205069706 15.9562425 1.017599854727838 381
383 4 252.5075553481297 47.65332776811241 15.853365 0.8361150988509961 382
384 4 249.25348308673958 42.362290792449514 16.12116 0.8361150988509961 383
385 4 299.0148107982074 229.3922070497828 20.1747975 1.6854180153847078 224
386 4 302.16571728507677 222.82005002835413 18.8437425 1.5018326551832863 385
387 4 304.23214017833925 220.51497859644124 18.483794999999997 0.8845781536529829 386
388 4 306.3047778772957 218.2036923588343 18.6569625 0.9157640486255871 387
389 4 308.32210380557535 215.8656824567431 18.19917 0.9322208541033584 388
390 4 310.51779465727344 213.6780708524472 17.903325 1.0574305444208276 389
391 4 313.10563974826437 211.96837780602164 17.6463375 1.1107411476641516 390
392 4 315.383987515693 209.88579641795474 18.120134999999998 1.0410793906398546 391
393 4 317.47154074831514 207.58631831116645 18.266077499999998 1.1524487086767359 392
394 4 319.776612180228 205.50311544253012 18.279854999999998 1.1524487086767359 393
395 4 322.0823050927103 203.41991257389384 18.293632499999998 1.1521441831977286 394
396 4 324.35195213216736 201.31495788532845 18.655147499999998 1.2413452893240322 395
397 4 326.17040427823827 198.80479786551282 18.941587499999997 0.9757307087672091 396
398 4 327.7228627406051 196.11813736398693 18.716032499999997 1.2700639064361097 397
399 4 328.86825143001334 193.23260308025235 18.544185 1.1649031792875568 398
400 4 330.5580570982181 190.62549209160994 18.447495 1.0973295969764514 399
401 4 332.0421526979506 187.89905683364233 18.2657475 1.4042912798156053 400
402 4 333.527491258822 185.1695141728277 18.249577499999997 1.2874902216021482 401
403 4 334.97491950495976 182.42816338119442 17.96487 1.2874902216021482 402
404 4 336.422969231667 179.68743407013054 17.680162499999998 0.9259314707410078 403
405 4 337.7796613146721 176.89201446895927 17.606655 0.9259314707410078 404
406 4 339.1357319171078 174.096594867788 17.533147500000002 1.2133289452553793 405
407 4 339.88088711982107 171.0936007564364 17.14878 1.2133289452553793 406
408 4 340.6254208419649 168.09122812565417 16.7644125 1.2808155202867681 407
409 4 341.9212078291686 165.26659893772097 16.7320725 1.2808155202867681 408
410 4 343.21637333580287 162.44196974978783 16.69965 1.1750892458200595 409
411 4 345.27844586507945 160.11825390079284 16.7919675 1.1705897264975873 410
412 4 347.0279136679468 157.55153914916158 16.884285000000002 1.254408810892867 411
413 4 348.2528518702386 154.6958359327583 16.8901425 1.2407113791432418 412
414 4 349.38891835110593 151.8047083238991 17.014305 1.168619633092582 413
415 4 350.44232791624273 148.88188520600036 16.94583 1.168619633092582 414
416 4 351.4957374813795 145.95906208810163 16.877354999999998 1.1011952061181332 415
417 4 352.8288133027473 143.15867064237514 16.616985 1.3632735622350574 416
418 4 354.17929058005836 138.77226078353414 15.561315 1.6622740789801687 417
419 4 357.0884411254302 133.60713577123212 13.331174999999998 1.7908770532065739 418
420 4 359.9161777162104 128.7434288350902 9.996855 1.7836803082128958 419
421 4 361.51400426014357 123.6056489678419 5.91646275 1.6383346474467944 420
422 4 363.06024791681637 119.64930366302724 3.4529137499999996 1.4193311095951393 421
423 4 364.1267085739106 116.89738770171414 2.161104 0.7113528745434967 422
424 4 365.12977821292577 112.66572650465429 2.2967174999999997 0.7113528745434967 423
425 4 312.31138758056835 241.65650460636658 13.7571225 1.2822884292362515 240
426 4 314.25102843767274 243.2387941360647 15.239977499999998 1.2107311564752778 425
427 4 316.92339488610236 244.66260612056524 16.1634 1.2107311564752778 426
428 4 319.2831566081226 246.59230328855915 16.96761 1.173908432738195 427
429 4 321.63918944672656 248.5524530044538 17.644605 0.934041792171707 428
430 4 323.5769658621227 250.94888208006884 18.179039999999997 0.9322208541033584 429
431 4 325.51412079694956 253.3446896751145 18.713392499999998 1.0098997104729441 430
432 4 326.96714236821197 256.0773397387761 19.0815075 1.1001138299273732 431
433 4 328.41394913378036 258.82366237496467 18.892417499999997 1.1900669275426534 432
434 4 330.46856389622417 261.10325310353204 19.5407025 1.3947204790468106 433
435 4 333.22793762437004 262.3555364508776 20.453152499999998 1.3972126161301137 434
436 4 336.14827481999123 263.04102951892827 21.5302725 1.0273695292788412 435
437 4 339.0692334961817 263.77561955196165 22.5451875 0.8103858032777435 436
438 4 342.12194605308554 263.92974673317343 23.28711 0.9852393614790634 437
439 4 345.20200375504305 263.5332421298948 23.4427875 0.9852393614790634 438
440 4 348.2814399764311 263.1367375266162 23.5983825 0.4979153166714082 439
441 4 351.3844924594565 262.99193255394545 23.715037499999998 0.5735550952927853 440
442 4 354.4452842637625 262.4680244339394 23.8495125 0.7304634020526155 441
443 4 357.50359014579095 261.96338221158476 24.149729999999998 0.7304634020526155 442
444 4 360.5612745472499 261.45873998923014 24.449947499999997 0.826332994688605 443
445 4 363.63387448237467 261.0063021347053 24.5829375 0.8370659641221816 444
446 4 366.73879140710824 260.94788296118145 24.713617499999998 0.8370659641221816 445
447 4 369.84432981241116 260.8888423070883 24.8442975 1.0121121813000162 446
448 4 372.8237076621255 261.2039329557752 25.93866 0.6977983833248339 447
449 4 375.7266434018034 262.2026522308046 26.579189999999997 0.6977983833248339 448
450 4 378.62957914148126 263.201371505834 27.219637499999997 0.747237162620782 449
451 4 381.3914387919048 264.55371322485325 27.808439999999997 0.747237162620782 450
452 4 384.1532984423283 265.90667642444197 28.39716 0.7037210931512372 451
453 4 387.00216537246826 267.14715164096884 28.355249999999998 0.8358230029833771 452
454 4 389.81560791015215 268.45163935614414 28.6275825 0.9504985976494782 453
455 4 392.318310163135 270.09545546221307 29.729452499999997 0.42840457942547594 454
456 4 396.08821129712896 270.416760916594 31.357507499999997 0.42840457942547594 455
457 3 274.89887878312294 287.44470703764597 22.417312499999998 1.7267216140271806 301
458 3 273.33771959278454 289.8125480070685 19.812045 1.0461258128634008 457
459 3 273.1692983584765 292.89509163130356 19.3410525 1.0461258128634008 458
460 3 272.82872700644407 295.9527760327626 18.76314 0.9341723030912814 459
461 3 271.9052068803124 298.8687628643979 18.03483 0.8971942092118482 460
462 3 270.98168675418066 301.7847496960332 17.306437499999998 0.8971942092118482 461
463 3 270.0451155360915 304.74175424524907 17.0526675 0.9023027794923346 462
464 3 268.6933952976416 307.53530940471217 16.855244999999996 0.7198360843158373 463
465 3 266.8016084443812 309.9976154206838 16.7012175 1.014573244354849 464
466 3 264.93343785275806 312.47794437316816 16.85937 0.9979362095119512 465
467 3 262.77006399066886 314.70781665618335 16.930155 1.011776581792539 466
468 3 260.69059000544894 317.011023646388 17.156699999999997 0.7528802061909543 467
469 3 259.0113495069241 319.6162701933223 17.442645 0.7528802061909543 468
470 3 257.3314875278299 322.22213822082585 17.7286725 0.7528802061909543 469
471 3 255.65224702930502 324.82738476776007 18.014699999999998 0.8527707781109762 470
472 3 253.52367607910236 327.09081700152296 18.100994999999998 0.980410457454808 471
473 3 251.47030427779734 329.3722721717986 17.456505 1.1233261291945469 472
474 3 249.41631099592297 331.7034457876264 17.462115 0.858270881150186 473
475 3 247.35485994721574 334.0072742584005 17.0407875 0.8514470244981495 474
476 3 245.2673067145936 336.30799532632756 17.0982075 0.7112472228466983 475
477 3 243.06105069321566 338.49498545005406 16.990957499999997 1.1401993266538175 476
478 3 241.23514078031187 341.0076313921473 17.109097499999997 1.1401993266538175 477
479 3 239.4086093868387 343.5202773342406 17.227237499999998 0.7202773355201129 478
480 3 237.772872528172 346.1547334679367 16.96761 0.9618468328467632 479
481 3 235.8481472047333 348.59342322227104 16.863165 1.0717929603797132 480
482 3 233.7531362052783 350.8879294845041 16.820842499999998 0.7369330147800929 481
483 3 231.52761428624888 353.05627519114853 16.77126 0.7369330147800929 482
484 3 229.3020923672195 355.22462089779293 16.7216775 0.7492383300542572 483
485 3 226.22389910697018 358.22388612572814 17.61672 0.7492383300542572 484
486 3 273.57015332574093 283.4591521460694 19.966567499999996 1.1354014966580324 300
487 3 271.9182579722698 286.14332672531765 21.950445 1.085869495276674 486
488 3 270.32664623403065 288.66715931766015 23.1020625 1.085869495276674 487
489 3 268.2813536801279 290.9181619400351 23.948842499999998 0.9521828099925583 488
490 3 266.28826549405494 293.0995587386369 25.2251175 1.0716500198487509 489
491 3 264.37721274314305 295.3822568700514 26.407342499999995 0.971796736762893 490
492 3 262.46740295336997 297.7569341257373 27.211882499999998 0.9276964755581102 491
493 3 260.5575931635969 300.13223286199263 28.016422499999997 0.9429289643141591 492
494 3 259.3214683110558 302.8847703038752 29.0018025 1.1035133286420036 493
495 3 258.0573768328917 305.5571367523048 30.273622500000002 1.0045798367988612 494
496 3 256.68079737166573 308.17170550778 31.551464999999997 0.6840823071581265 495
497 3 254.8729103952746 310.50722948759363 32.832029999999996 0.7045165882800721 496
498 3 253.4024873680689 313.0621361084062 34.13784 0.7673420590409443 497
499 3 251.61759517274567 315.5915620258733 34.496467499999994 0.7673420590409443 498
500 3 249.55987300745488 317.8804749629818 35.060685 0.7673420590409443 499
501 3 247.58418627732513 320.0780302563881 35.602215 0.7673420590409443 500
502 3 255.39184667072547 247.5176878563991 17.85465 1.0098810660558621 346
503 3 253.25395351198176 245.96212199118528 17.3643525 0.9474595576651014 502
504 3 251.36527406156836 243.6272194919411 16.305135 1.0779518328224895 503
505 3 249.66366026254502 241.03750995924196 15.997574999999998 1.0274068181130054 504
506 3 248.00865750622685 238.52051365316288 14.986455000000001 1.2140560775215796 505
507 3 246.17466834592088 236.03894173953975 14.497724999999999 1.0138274676715664 506
508 3 244.1809586792785 233.70155331801794 13.8775725 0.8534171179031546 507
509 3 242.02939294800794 231.52574984454068 13.1619675 0.8650636637737524 508
510 3 240.16619420094003 229.03982756693173 13.054305 1.155537467106665 509
511 3 238.8300109767252 226.23508575721945 12.965039999999998 1.0516072714855285 510
512 3 237.47580481599772 223.46701130110188 12.4382775 1.0516072714855285 511
513 3 236.12097717470084 220.6983153644149 11.911515 1.100001963424881 512
514 3 235.6374652917059 217.62882283213722 11.9601075 1.19800323441392 513
515 3 234.75993472770995 214.6506879435617 11.792219999999999 0.9409029376579077 514
516 3 234.64309638066234 211.54701397996692 11.6654175 1.024286985654606 515
517 3 234.29320282008888 208.4700636808564 11.323867499999999 0.6514670068758969 516
518 3 232.68481110647588 205.81199128552305 11.245327499999998 0.815264425747551 517
519 3 230.98257582688316 203.2123380637135 11.1841125 1.0358092354113235 518
520 3 229.01496834415568 200.81093714354324 11.012347499999999 0.9594665622659526 519
521 3 227.35623670442106 198.18580321838817 10.863105 0.8679038299759206 520
522 3 226.1996613647635 195.31767039059687 11.2652925 0.9906027387930046 521
523 3 225.0691882090208 192.42343537889062 11.254155 0.9730894163472497 522
524 3 224.59810593741395 189.35269988547418 11.347545 1.034572489078213 523
525 3 223.5341312025973 186.43298417042246 11.412555 0.761121038541228 524
526 3 222.4278957890613 183.53129139188337 11.2794 0.8181232363668014 525
527 3 220.77786487729838 180.9018071027425 11.082307499999999 0.8181232363668014 526
528 3 219.12845544610485 178.27294429417103 10.8852975 0.7656578466978643 527
529 3 217.52627853818584 175.71928063449724 9.8847375 0.784998322017662 528
530 3 216.04404738016152 172.99346685709904 9.656625 1.0144800222694388 529
531 3 215.01363259609263 170.1191192236137 8.891024999999999 1.214926150318743 530
532 3 214.18644195821824 167.1938101834373 8.0367375 0.8491724056141373 531
533 3 213.35427947578864 164.26166485699758 7.2340785 1.0249581846695606 532
534 3 211.98577926196492 161.53895848244636 6.425133 1.0249581846695606 533
535 3 210.61790052871058 158.81625210789514 5.6161875 1.0634961947781933 534
536 3 208.92560893822827 156.25948104537434 4.950239249999999 1.1563205326241117 535
537 3 207.74603881750284 153.42863705174713 4.284299249999999 0.9281066527339156 536
538 3 206.5509316825423 150.5611257045252 4.189514999999999 0.9281066527339156 537
539 3 205.3564460281512 147.69299287673388 4.094739 0.7062380894573163 538
540 3 203.75426912023224 145.04237824823332 3.7620825 0.7062380894573163 539
541 3 202.15209221231325 142.39176361973279 3.429426 0.7062380894573163 540
542 3 200.5505367849637 139.74114899123222 3.0967694999999997 0.9668559662361452 541
543 3 199.13356108672662 136.98985451048853 2.7186225 0.9668559662361452 542
544 3 197.71658538848948 134.2391815103142 2.3404754999999997 0.6706210380248739 543
545 3 196.43074209039628 131.41144491953403 2.2216755 0.8536035620739751 544
546 3 195.6414617672554 128.4065863664742 2.278056 0.8607878774562651 545
547 3 193.62164991669812 124.55527127788852 2.4293774999999997 0.8607878774562651 546
548 3 262.76260622383603 249.81965188546502 17.9091 1.6422499750340283 344
549 3 261.73902772603054 246.89123544244163 18.734595 1.0723522928921752 548
550 3 260.2493388011734 244.18282312098668 19.163429999999998 1.0723522928921752 549
551 3 258.3712245204398 241.70995193533517 19.2996375 0.8928127711975624 550
552 3 256.63418632896054 239.16933936761885 19.8725175 0.7661674607647742 551
553 3 254.89714813748128 236.62934828047187 20.4453975 0.7661674607647742 552
554 3 253.24960314799597 233.99675658848398 20.3076225 0.9700938800027309 553
555 3 251.88421033701925 231.21314511813137 20.03463 0.8280731402829312 554
556 3 250.51881752604254 228.42891216720932 19.76139 0.8280731402829312 555
557 3 249.1540461956352 225.6453006968567 19.4882325 1.0299673180589426 556
558 3 248.2970244904295 222.66778728885058 19.1699475 0.9828777353153348 557
559 3 247.44311018807085 219.69773164767727 18.738554999999998 1.2792058856120165 558
560 3 246.73027197496648 216.6785790415212 18.508709999999997 1.3035182054870322 559
561 3 246.6277276810151 213.58111988362046 18.206265 0.9989057192002186 560
562 3 246.42761093766757 210.48863257027492 17.90382 0.9989057192002186 561
563 3 246.22687271375068 207.39614525692937 17.601375 0.9989057192002186 562
564 3 246.02675597040314 204.30303646301442 17.298847499999997 0.9545692953790629 563
565 3 245.45375088541425 201.25218834781884 17.114295 1.0319125522411716 564
566 3 245.30148814591072 198.14851438422406 17.110335 1.1955732453875572 565
567 3 245.04668111245581 195.0535411486009 16.967114999999996 1.0152755173982737 566
568 3 244.62469580583166 191.98591305803143 16.623502499999997 1.0152755173982737 567
569 3 244.20333197977695 188.918284967462 16.2798075 1.0152755173982737 568
570 3 243.39292131727646 185.92958490920665 15.9361125 1.2733888274824117 569
571 3 242.82613103798158 182.88433011913565 15.6042975 1.3933035033485734 570
572 3 242.49488189449022 179.8111087034416 15.185114999999998 1.1978975827171214 571
573 3 242.39544500338584 176.72980804034532 14.6641275 1.1978975827171214 572
574 3 242.29600811228153 173.64912885781837 14.143222499999998 0.8928873488658907 573
575 3 242.21148675484278 170.5628563501669 13.67784 1.03204927796644 574
576 3 242.06108845704745 167.46788311454372 13.360380000000001 1.0119443815462776 575
577 3 241.42158495113253 164.43754385813838 13.029555 1.0119443815462776 576
578 3 240.78208144521764 161.4065831211637 12.69873 0.8718440167859308 577
579 3 240.15127866727437 158.41850454347772 11.93742 1.0405511321558627 578
580 3 239.1370223780099 155.495681425579 11.55726 1.0588972385646167 579
581 3 238.7193874353716 152.4373755435506 11.080409999999999 1.0480275434057715 580
582 3 238.713794110247 149.34861711362146 10.62765 1.0404516952647584 581
583 3 238.97108706597953 146.2548868391371 10.4526675 0.7570254815888673 582
584 3 239.36634870811932 143.17234321490199 10.4556375 0.9913360858648994 583
585 3 239.35454057730072 140.06494036789078 10.458525 0.9913360858648994 584
586 3 239.34273244648207 136.9575375208796 10.461495 0.9243653397061141 585
587 3 238.85922056348713 133.88928794974075 10.585492499999999 0.9725922318917278 586
588 3 238.98475963850638 130.78499250557655 10.65372 1.15359844773013 587
589 3 239.48567297744455 127.71860737614593 10.6958775 1.0532604098001386 588
590 3 239.8604257607941 124.63792819361903 10.4845125 1.0532604098001386 589
591 3 240.23455706357427 121.55724901109211 10.273147499999999 0.7711828089598503 590
592 3 240.03133291737976 118.46351873660778 10.5462225 0.9755939830419407 591
593 3 239.3035791706097 115.44871649443752 10.2858525 0.9755939830419407 592
594 3 238.5758254238397 112.43391425226726 10.0254825 0.9758736492981718 593
595 3 237.4695900103037 109.5347073960058 9.81387 1.0364245011750317 594
596 3 236.95376113769987 106.47453707226919 9.602257499999999 1.0996290750832396 595
597 3 237.03890397570797 103.37894235607662 9.2615325 0.7940532939138526 596
598 3 237.12466829428547 100.28334763988408 8.92089 0.810802195259243 597
599 3 237.6032083327252 97.22442027728626 8.5726575 0.9404057532023858 598
600 3 237.50501440275966 94.1282040805243 8.243663999999999 0.9404057532023858 599
601 3 237.40619899222466 91.03260936433176 7.914703499999999 1.1564759027664624 600
602 3 236.85308128545668 87.99356937995479 7.461126749999999 1.0694189046045968 601
603 3 237.71258891294 85.01543449137927 7.1706525 1.1734423223111434 602
604 3 238.61249277743443 82.10255506259098 6.37258875 1.2395181364499894 603
605 3 239.69821933218014 79.2512022101735 5.59177575 0.9732199272668242 604
606 3 240.82931396849222 76.37312569327175 5.1887715 0.9732199272668242 605
607 3 241.95978712423488 73.49442769580057 4.785759 0.8953919155605817 606
608 3 242.95850639926428 70.55358164138919 4.655574 0.9491002663683232 607
609 3 243.14370760894616 67.45736544462723 4.4034045 1.1781593598329063 608
610 3 243.20772010759458 64.41086769341744 3.5955232499999994 0.8331195625064775 609
611 3 243.34382435229367 61.36325127718275 2.81258175 0.6883891675040841 610
612 3 243.34133843001607 58.29183215513994 2.18619225 1.0266361822069465 611
613 3 241.91690496494613 56.148842855727146 2.76826275 1.0266361822069465 612
614 4 357.0884411254302 133.60713577123212 13.331174999999998 1.7908770532065739 419
615 4 359.12130406794495 130.88318643554211 14.040344999999999 1.2401334022136976 614
616 4 361.04602939138374 128.51534546611958 14.819144999999997 1.2401334022136976 615
617 4 363.4064125939734 126.56389647819655 15.51726 1.2095254841706373 616
618 4 365.4715925260971 124.26193244913067 15.918209999999998 0.9653581980638858 617
619 4 367.0513961335175 121.61193930119953 16.41024 0.9117182101187785 618
620 4 368.5435709806523 118.93522248878408 17.093752499999997 0.7476970582421396 619
621 4 369.7026322425875 116.05528153017411 17.27946 1.356748016256334 620
622 4 370.9176267557688 113.20827904174244 17.64081 1.441698195287926 621
623 4 371.7286588988388 110.21895750291768 17.967757499999998 1.441698195287926 622
624 4 372.54031252247813 107.22963596409289 18.294787499999998 1.0663736498145258 623
625 4 372.73794334354807 104.12844792277573 18.3200325 1.0663736498145258 624
626 4 373.0878369041215 100.69414629625896 18.9115575 1.0663736498145258 625
627 3 251.36527406156836 243.6272194919411 16.305135 1.0779518328224895 504
628 3 250.941424313236 243.57812252695834 15.133965 2.530028753619433 627
629 3 249.25410456730896 244.70300235757637 10.385512499999999 1.5185504825002065 628
630 3 246.74580898920152 245.71352976342442 8.3523825 1.2636813009883485 629
631 3 244.050447759704 246.96084126621471 7.139261250000001 0.9658367381023255 630
632 3 241.09157876877995 247.74639270593914 6.43235175 0.9658367381023255 631
633 3 238.1327097778559 248.53194414566357 5.7254505 0.9658367381023255 632
634 3 235.17384078693183 249.3181170659574 5.018541 1.0369776188817998 633
635 3 232.44119072327018 250.5735078161499 3.9792059999999996 1.0369776188817998 634
636 3 229.70854065960856 251.82889856634245 2.939871 0.9224884683865193 635
637 3 226.835435987262 253.71509209447822 2.2145392499999996 0.9224884683865193 636
638 3 260.2493388011734 244.18282312098668 19.163429999999998 1.0723522928921752 550
639 3 261.7831528464581 241.44768713504746 20.171084999999998 1.0715630125690345 638
640 3 263.582960575447 238.94249895978703 20.664022499999998 1.0715630125690345 639
641 3 265.6835649000265 236.8039843204739 21.7530225 1.062781492123381 640
642 3 267.4634852507946 234.42371373966333 22.95678 1.3114731567753808 641
643 3 269.7405900570844 232.56983720113647 24.306479999999997 1.1861826739838892 642
644 3 272.1836301754046 231.01054245250623 25.792469999999998 1.390954306796233 643
645 3 274.8845847300267 229.9167366503583 27.224917499999997 1.4531210081535388 644
646 3 277.7129428013763 229.26356057191654 28.697624999999995 1.701601369411942 645
647 3 280.44870026788493 229.5848660262975 30.607417499999997 0.82938446428437 646
648 3 282.69908140969045 230.786187966952 32.962215 1.0280469430994896 647
649 3 284.1825555288536 231.37783746902295 35.0424525 1.0280469430994896 648
