# Supplementary material for: Cross-Regional Gradient of Dendritic Morphology in Isochronically-Sourced Mouse Supragranular Pyramidal Neurons
Source: Front Neuroanat. 2018 Dec 4;12:103. doi: 10.3389/fnana.2018.00103 (PMC6288488; doi:10.3389/fnana.2018.00103)
Supplement: Supplementary file 3 [file Data_Sheet_1.ZIP › SWC reconstructions/X043.S3.Z4.C02-exported-000.swc]

# Exported from "Simple Neurite Tracer" version 3.1.6-SNAPSHOT-b9f15e3b69824d8d9ebdf26f302be1ac12e484dc on 2018-06-22T12:22:55.112
# https://imagej.net/Simple_Neurite_Tracer
#
# All positions and radii in microns
# Voxel separation (x,y,z): 0.621480569402239, 0.621480569402239, 0.825
#
1 1 344.90369308172995 333.5417853119182 10.813604999999999 0.8975919567762657 -1
2 1 340.07354609633575 340.42779002089503 10.7320125 0.9322208541033584 1
3 1 344.90369308172995 333.5417853119182 10.813604999999999 0.8975919567762657 1
4 1 350.51504114286274 326.27729893617544 10.4500275 0.9322208541033584 3
5 4 344.90369308172995 333.5417853119182 10.813604999999999 0.8975919567762657 1
6 4 351.686532016186 326.0349215141086 11.7899925 1.567809032431028 5
7 4 354.44279834148495 322.22773154595046 12.1505175 1.5905365768540682 6
8 4 357.5085619903462 318.72941742078524 12.46542 1.3372210967657157 7
9 4 359.48238427876765 316.3597120096545 12.9725475 0.9938779413937545 8
10 4 361.418917733025 313.93469482784695 12.756067499999999 0.9938779413937545 9
11 4 363.354829706713 311.50967764603945 12.539505 1.004026719092093 10
12 4 365.0955967816087 308.9497991806716 12.901349999999999 1.040656783852661 11
13 4 367.1085723459026 306.5863085752349 12.73536 1.0870751675813142 12
14 4 368.9568555593048 304.08857816680734 12.685694999999999 1.0870751675813142 13
15 4 370.8051387727071 301.5908477583797 12.6361125 1.0870751675813142 14
16 4 372.65404346667873 299.09311734995214 12.586447499999998 1.0870751675813142 15
17 4 374.50232668008096 296.5960084220939 12.5367825 1.0177614396758825 16
18 4 376.3959779750496 294.13308092555286 12.634957499999999 1.0177614396758825 17
19 4 378.2890077894489 291.67015342901175 12.733049999999999 1.0177614396758825 18
20 4 380.1826590844174 289.2078474130401 12.831142499999999 1.0456597024363492 19
21 4 381.83579739902746 286.58333496845444 12.573989999999998 1.5597732886686573 20
22 4 383.72696277171843 284.1222719136216 12.377474999999999 1.0072894920814548 21
23 4 384.85246408290584 281.2485457607056 11.898975 1.0072894920814548 22
24 4 385.9785868746627 278.3748196077897 11.420475 1.0562559461446572 23
25 4 386.53108310086134 275.3258359343023 11.1063975 1.0562559461446572 24
26 4 387.0835793270599 272.2774737413843 10.792237499999999 1.0491462084306957 25
27 4 387.2507576002291 269.18809383088575 10.40523 0.8461955136867005 26
28 4 387.432851407064 266.1154938957611 9.8378775 0.9956926646564092 27
29 4 386.8909203505452 263.0814257559394 9.3161475 1.1243018536885083 28
30 4 386.34153152719364 260.0479790966871 8.794335 1.1243018536885083 29
31 4 385.7921427038421 257.0151539180041 8.272605 1.209898372512279 30
32 4 385.1327518197063 253.97859985590478 8.263364999999999 1.1890104105746695 31
33 4 384.14584067549555 251.04459008775683 7.901214749999999 1.3736274285212986 32
34 4 384.21358205756036 248.02605896217014 6.9258915000000005 1.2412334228215396 33
35 4 384.54545268162116 245.24555489466454 5.137670999999999 1.1759033853659762 34
36 4 384.1445977143567 240.73236299966547 2.41971675 1.1759033853659762 35
37 3 344.90369308172995 333.5417853119182 10.813604999999999 0.8975919567762657 1
38 3 348.0589499325851 324.7124108624206 10.8141 1.2554156094152986 37
39 3 346.4617448692213 318.8021306474053 9.39675 1.2554156094152986 38
40 3 344.8893990286337 316.14032936865556 8.980289999999998 0.8823656828259109 39
41 3 343.85898424456474 313.20880552278516 9.022695 1.179445824611569 40
42 3 342.41901376525976 310.4730480562765 9.4407225 1.0190479044545453 41
43 3 340.38677230331444 308.1424959210181 9.846704999999998 0.5963671610732638 42
44 3 338.0692712600136 306.07234414433924 9.847859999999999 0.8966286618936923 43
45 3 335.75239169728195 304.00157088709096 9.8489325 0.8966286618936923 44
46 3 333.43551213455044 301.93141911041215 9.8500875 0.8966286618936923 45
47 3 331.57044894577433 299.4454968328032 9.8512425 0.8567047501152923 46
48 3 329.88685808326363 296.840250285869 10.099485 0.7725997846580874 47
49 3 327.74958640508936 294.5923550663411 10.347809999999999 0.6824664576776807 48
50 3 325.61231472691503 292.3444598468132 10.596134999999999 0.6824664576776807 49
51 3 323.99087192134465 289.69633114059025 10.761547499999999 0.854380412785728 50
52 3 322.88960835236384 286.7933954009124 10.92696 0.854380412785728 51
53 3 321.7883447833831 283.89045966123456 11.0923725 0.714205470357053 52
54 3 320.6864597338329 280.9850379992791 11.144594999999999 0.8043201529203776 53
55 3 319.54293548613276 278.09639631269744 11.092785 1.0099742881412725 54
56 3 318.06629765323305 275.36871809359104 10.838025 1.0099742881412725 55
57 3 316.58965982033334 272.641661355054 10.5831825 0.7476224805738114 56
58 3 314.4822192094904 270.3639350681948 10.36728 0.7476224805738114 57
59 3 312.37415711807796 268.08620878133564 10.1513775 1.108615684116796 58
60 3 310.6060448981286 265.5754272809506 9.519757499999999 0.8737271029112197 59
61 3 309.01505464045886 262.9428355889627 8.9397 0.9312264851923148 60
62 3 307.9473510222258 260.041764290993 8.516722499999998 0.9380565566500455 61
63 3 306.32466525551655 257.4110370407133 8.093695499999999 0.8229707848081389 62
64 3 304.4459294942136 254.95059546644987 7.73571975 0.8920359204858097 63
65 3 303.04697673248916 252.17817064634647 7.583531999999999 0.8984060963221826 64
66 3 301.1259802924668 249.7401023725815 7.39557225 0.6842314624947831 65
67 3 298.91599538767247 247.5754855493535 7.000091999999999 0.7345154553651182 66
68 3 296.5779854855812 245.53143595658955 6.8693047499999995 0.7345154553651182 67
69 3 294.23997558349004 243.4867648832562 6.73850925 0.7345154553651182 68
70 3 291.9013442008294 241.4427152904922 6.607721999999999 0.91708158743272 69
71 3 289.94368040721236 239.03074920064213 6.51019875 0.6374899088700406 70
72 3 287.63674453359124 236.95003225428343 6.431460749999999 0.6374899088700406 71
73 3 285.3298086599701 234.86869382735534 6.3527309999999995 0.9056836337898828 72
74 3 283.40943370051724 232.42627518960455 6.3384915 1.1470729017514065 73
75 3 280.9110818115202 230.5779919762023 6.30097875 0.6002371205789316 74
76 3 278.20639837348165 229.05412162002798 6.132208499999999 1.043186209770128 75
77 3 275.85036553487777 227.0280949637767 6.1081185 0.7749862700445921 76
78 3 273.7249019875221 224.76528421058313 6.30063225 0.7749862700445921 77
79 3 271.6000599207359 222.503094937959 6.49315425 0.9118238618155768 78
80 3 269.82324697281484 219.95440312284043 6.56699175 0.7525446066834771 79
81 3 268.6200605904521 217.08937769789608 6.487940249999999 0.6745985136690482 80
82 3 267.7549596378442 214.10564948419594 6.56596875 0.8736214512144214 81
83 3 266.4411497141279 211.2903425048038 6.5075175 0.8704519003104698 82
84 3 264.59659538414206 208.7913691352374 6.389921999999999 0.8704519003104698 83
85 3 262.7514195735868 206.29177428510158 6.27233475 0.7644894632273882 84
86 3 260.7981061439555 203.8822941175291 6.510866999999999 0.7355284686932438 85
87 3 258.484333984071 201.86496818924942 7.151479499999999 0.8444740125094563 86
88 3 255.96795915856134 200.0558382517195 7.45391625 0.5099900626543243 87
89 3 253.13773664550357 198.79050381241655 7.7313884999999996 0.5773747148723315 88
90 3 250.12106996162507 198.0509419348279 7.8529522499999995 0.5773747148723315 89
91 3 247.10440327774663 197.31138005723923 7.974515999999999 0.8228713479170344 90
92 3 244.2437282167881 196.1902291100376 8.5908075 0.8560273362946439 91
93 3 241.50983519198766 194.7191846022625 8.415495 0.8560273362946439 92
94 3 237.64857641429157 191.5900299353222 8.595509999999999 0.8560273362946439 93
95 3 344.90369308172995 333.5417853119182 10.813604999999999 0.8975919567762657 1
96 3 334.64739924488475 336.028950550666 10.69497 1.1611618662597551 95
97 3 328.62525252737714 334.528696456129 10.751565 1.0540372605118913 96
98 3 325.88265877460503 333.0682171180337 10.7983425 1.0231621058239881 97
99 3 323.2382589517985 331.4660402101148 11.211337499999999 0.8593149685067818 98
100 3 320.80951288657457 329.57176743457677 11.756745 0.7999449297117859 99
101 3 318.613200554307 327.4407105620964 12.470122499999999 1.0534282095538772 100
102 3 316.15338046061294 325.63841691082996 13.264432499999998 0.9743385922917482 101
103 3 313.65254264933833 323.89329947194847 14.05866 0.9743385922917482 102
104 3 311.1523263186332 322.148182033067 14.852887499999998 0.8731802000101457 103
105 3 308.92929032188135 320.0612502810143 15.647197499999999 1.0452805992890137 104
106 3 307.61920928158145 317.3143061642563 16.48053 0.9709018047429538 105
107 3 307.1910091692633 314.3007468832249 17.31147 1.1238792469013148 106
108 3 307.8398348837192 311.29029500504043 17.86224 0.7887023462112993 107
109 3 308.95104214181043 308.4115970075693 18.35097 0.7887023462112993 108
110 3 310.06224939990165 305.5335204906675 18.839699999999997 0.7862972164077128 109
111 3 311.0603471943616 302.6312062315591 19.4837775 0.9532082529320721 110
112 3 311.8614356483211 299.66301503209394 20.0852025 0.7843830562539538 111
113 3 312.043529455156 296.566798835332 20.32932 0.8308635880395473 112
114 3 312.6072123316038 293.51595072013646 20.57352 0.8308635880395473 113
115 3 313.17027372748225 290.46572408551026 20.8176375 0.7860424093742578 114
116 3 313.71220478400096 287.41363300917584 21.1035825 0.7860424093742578 115
117 3 314.2541358405197 284.3615419328414 21.389609999999998 0.7860424093742578 116
118 3 314.7960668970385 281.30945085650706 21.675555 1.0680827213803818 117
119 3 315.997388837693 278.45250467896494 21.9769275 1.066995130383928 118
120 3 316.91780156097775 275.48431347949986 21.9365025 1.2544212405042552 119
121 3 317.74685664056034 272.49002009611985 21.93312 1.0576977810656705 120
122 3 318.05697544469206 269.4174201609952 22.392314999999996 1.0871870340838066 121
123 3 319.32541728684197 266.6120568707135 22.953975 1.3533858063758677 122
124 3 320.23029299589166 263.7109855727438 23.812387499999996 1.3004170174457148 123
125 3 320.27131071347225 259.24626916215817 24.210285 1.3004170174457148 124
126 3 344.90369308172995 333.5417853119182 10.813604999999999 0.8975919567762657 1
127 3 344.140514942504 342.3674308779994 11.817712499999999 1.2392819738336167 126
128 3 344.3288235550329 348.25533779251623 14.44575 1.2392819738336167 127
129 3 344.3468464915456 351.26516819013125 15.473039999999997 1.029513637243279 128
130 3 344.0852031718272 354.3315533195619 16.041795 0.8719869573168935 129
131 3 343.73158072783735 357.37618662906345 16.717965 0.8536594953252215 130
132 3 343.5383002707532 360.47364578696425 16.9341975 0.8904014265882817 131
133 3 342.9963692142345 363.53319463013145 16.9186875 0.8621924235431142 132
134 3 341.7993976375658 366.3752252740079 16.410899999999998 1.1029912849637056 133
135 3 340.602426060897 369.2172559178843 15.903112499999999 0.9671107732696002 134
136 3 339.04064538998927 371.8635201823991 15.288157499999999 0.6572902798111959 135
137 3 337.7019762434968 374.65769682243155 14.975895 0.719220818552129 136
138 3 336.7685124282546 377.61345841050854 15.266542499999998 0.7897402187622011 137
139 3 335.8114323513752 380.5549259454894 15.660232499999998 0.8446169530404188 138
140 3 334.31179973740757 383.2558805001115 16.1030925 0.8446169530404188 139
141 3 332.8115456428706 385.9568350547337 16.546035 0.9403125311169755 140
142 3 331.55988377609447 388.74355392793325 17.29827 0.9448555540793059 141
143 3 330.2771478808483 391.57315496042173 17.38968 0.6700368462896359 142
144 3 328.59417849890696 394.12371121724846 18.1406775 0.8726830155546239 143
145 3 326.78629152251585 396.64132900389694 18.4305 0.8726830155546239 144
146 3 324.97778306555534 399.1589467905454 18.720322499999998 0.956272152139225 145
147 3 323.65527241386735 401.9680389642436 18.893324999999997 0.9837850969466622 146
148 3 321.81755437014493 404.47322713950393 18.879465 0.9428978902856888 147
149 3 319.9810792875614 406.977793834195 18.729644999999998 0.7857378838952507 148
150 3 318.6915071060517 409.77942824106026 18.226477499999998 0.9228240678939965 149
151 3 318.51314218263326 412.8781303600998 18.031612499999998 0.9245020654313826 150
152 3 318.34782835117227 416.60017749024985 17.82132 0.9245020654313826 151
153 3 316.33360982573964 419.4993843465113 18.0124725 0.9245020654313826 152
154 3 315.7121292563374 421.98530662412026 18.0812775 1.030657161490979 153
155 3 315.09064868693514 424.4712289017292 18.15 0.9296479245460332 154
156 3 315.7121292563374 426.95715117933815 18.2875275 1.0358030206056297 155
157 3 315.7121292563374 429.75381374164823 18.76875 1.0787038243114662 156
158 3 316.33360982573964 434.414918012165 19.4562225 1.0002605468415156 157
159 3 318.19805153394634 438.97223502759164 20.3500275 1.1216108428229967 158
160 3 318.57529023957346 441.3897944425663 20.625 1.242961138804478 159
161 3 344.90369308172995 333.5417853119182 10.813604999999999 0.8975919567762657 1
162 3 341.20774813549485 342.34008573294574 9.5595225 1.0541739862371597 161
163 3 339.5210498701371 348.1614942265365 7.81224675 1.0541739862371597 162
164 3 338.81629090443505 351.1433579985284 7.125294 1.0090607117042512 163
165 3 338.1208541472739 354.08731145578685 6.184266 1.2393938403361089 164
166 3 337.9580262380905 357.1623973131891 5.62899975 1.037300788777889 165
167 3 338.3731752584512 360.2120024672459 5.0620845 0.9467199957875126 166
168 3 339.32341904906724 363.1422833519774 4.519317 0.8499119674917259 167
169 3 339.8796441586822 366.19313146717303 4.252132499999999 1.0616503974870686 168
170 3 340.6658170789761 369.19239669510824 3.9849479999999997 1.1365139468772623 169
171 3 342.01442991457895 371.98781629627956 3.77948175 0.8519379941479771 170
172 3 343.65078825381505 374.6216509494062 3.5149619999999997 0.9095989613771169 171
173 3 345.76133626750504 376.8937839111408 3.25068975 0.9095989613771169 172
174 3 347.8725057617645 379.165295392306 2.9864175 0.9095989613771169 173
175 3 348.77675999024467 379.82344331530294 2.9694637499999996 0.9095989613771169 174
176 4 384.21358205756036 248.02605896217014 6.9258915000000005 1.2412334228215396 34
177 4 382.91717358978724 242.57753881022072 7.9897785 0.9863828857267636 176
178 4 382.2857493312746 239.53663438413554 8.131728 0.7831835987550074 177
179 4 381.4455076014428 236.55477061214359 8.4531975 1.048431505775883 178
180 4 380.9837475383769 233.48962844385179 8.7402975 1.0716127310145867 179
181 4 381.00177047488955 230.3853329996876 8.916682499999999 0.9463657518629534 180
182 4 382.7108420407457 227.79748790869667 9.175814999999998 0.677295739340254 181
183 4 384.63681032532327 225.40416623592864 9.797122499999999 0.8914765879733476 182
184 4 386.83125821588254 223.21469018992454 10.0848 0.9358565154343614 183
185 4 388.863499677828 220.8698440015699 10.301197499999999 1.0346408519408474 184
186 4 390.80251905436296 218.45725643115043 10.662217499999999 1.0496806817203816 185
187 4 392.67504000997184 216.13664798500244 11.8239825 1.4117614762598198 186
188 4 393.70607627461015 213.89745349344616 14.3347875 1.2860918903209932 187
189 4 393.55816389909245 211.86769795377847 17.452379999999998 1.05874808322796 188
190 4 393.5705935104805 209.66703525752516 20.3643 1.0182648389370983 189
191 4 393.9043285762495 208.0990397809233 23.8980225 0.6782217453886633 190
192 4 396.50398179805904 206.46889624738122 24.54903 0.8417270683926984 191
193 4 398.71458818342285 204.51371837604177 25.840484999999997 0.9771601140768343 192
194 4 400.99542187312903 201.57722268561622 27.467714999999995 0.9771601140768343 193
195 4 400.2334866950419 198.87378220871648 28.703152499999998 0.8789040360543403 194
196 4 398.9905255562374 197.00934050050975 29.407785 0.8789040360543403 195
197 4 398.36904498683515 195.14489879230302 30.73125 0.7930962138369733 196
198 4 396.50460327862845 192.65897651469407 31.96875 0.7930962138369733 197
199 4 395.8831227092262 190.17305423708513 33.1375275 0.707288391619606 198
200 4 395.8831227092262 189.55157366768287 34.0999725 0.707288391619606 199
201 4 394.9509018551229 187.99787224417727 35.0625 0.707288391619606 200
202 4 395.8831227092262 184.26898882776385 36.09375 1.0180286763207256 201
203 4 397.07760836361734 180.78248283341728 36.3 1.242961138804478 202
204 4 381.83579739902746 286.58333496845444 12.573989999999998 1.5597732886686573 21
205 4 385.2321887108106 283.42683515646047 12.23145 1.2405746534179733 204
206 4 388.1084007860042 282.2659094528171 12.493717499999999 1.2405746534179733 205
207 4 391.00698616169626 281.1578095975729 12.283755 0.9817839295131869 206
208 4 394.07088536884925 280.67678363685553 12.5316675 1.0948436746988424 207
209 4 397.1354060565717 280.1963791567076 12.7794975 1.0948436746988424 208
210 4 400.20054822486355 279.7265398462395 12.50931 0.8357297808979668 209
211 4 403.2656903931554 279.2573220163408 12.23904 0.8357297808979668 210
212 4 406.3302110808778 278.747707949431 12.314527499999999 0.9322208541033584 211
213 4 409.4338850444726 278.5979311322051 12.2854875 1.1206910515802815 212
214 4 412.51394274643013 278.42329509220303 12.7801575 0.8241018794444509 213
215 4 415.5983508123734 278.6861813730602 13.1373825 1.0945267196084472 214
216 4 418.66038557781826 279.1423481110014 13.494607499999999 1.0945267196084472 215
217 4 421.7224203432631 279.59851484894267 13.851832499999999 0.9308411672392853 216
218 4 424.62659904407974 280.6276866718728 14.389979999999998 0.8404095295855657 217
219 4 427.55190808425607 281.6332422331656 14.781442499999997 0.9058576483493155 218
220 4 430.60399916059055 282.0564705009285 15.313815 0.9106927671792648 219
221 4 433.6374458198428 282.49399282178774 15.9943575 1.0548949036976663 220
222 4 436.6584628677071 283.0620260622214 16.595947499999998 1.0548949036976663 221
223 4 439.6794799155714 283.630059302655 17.19762 1.0548949036976663 222
224 4 442.70111844400503 284.19871402365806 17.79921 0.838837183744978 223
225 4 445.76191024831115 284.4827306438749 18.3987375 0.9783409271586987 224
226 4 448.8102724412291 284.94821959035716 18.908175 0.8867471208401966 225
227 4 451.7020215306577 285.83507236289415 19.8540375 0.9608213899072494 226
228 4 454.3675516928239 287.26509915308867 20.7998175 0.9715170705066619 227
229 4 457.1138743290124 288.6367067697595 21.437955 0.8682456442890919 228
230 4 459.9503116477642 289.8249776184565 22.0279125 0.9677011798105323 229
231 4 462.96138500651807 290.45267299355277 22.61787 0.833020125615373 230
232 4 465.937033972816 291.27799918971897 23.078055 0.8677298154164881 231
233 4 468.69267881754547 292.676330470874 23.5148925 0.8677298154164881 232
234 4 471.4483236622751 294.07404027145964 23.951729999999998 0.8572640826277543 233
235 4 473.83791645162665 296.0230033371051 24.457454999999996 0.8529634370874909 234
236 4 476.56248726788607 297.45738049128545 25.016722499999997 0.8529634370874909 235
237 4 479.2864366035761 298.8917576454658 25.57599 0.9462787445832371 236
238 4 481.69840269342615 300.7773296930322 26.2819425 0.9462787445832371 237
239 4 483.9742645385772 302.6902468856523 27.481327499999995 1.1220893828614364 238
240 4 486.34894179426317 304.52237160425005 28.560097499999998 0.6852196166001325 239
241 4 488.56514150475147 306.6434847876199 27.9020775 0.6852196166001325 240
242 4 490.7813412152399 308.76459797098977 27.244057499999997 0.9225444016377655 241
243 4 492.4351010104192 311.3878674544366 27.511605 0.6382294707476293 242
244 4 493.26850645398764 314.3554371733323 28.029622499999995 1.0926871371230165 243
245 4 494.8041849409806 317.0333969468865 28.505235 0.7332538498092317 244
246 4 496.8320760389401 319.3869438632128 28.4127525 0.8086953761289694 245
247 4 498.37707673447403 322.0823050927103 28.4450925 0.9624496689990834 246
248 4 499.5622401803241 324.9373868285443 28.8691425 0.7700517143235383 247
249 4 501.14515119059166 327.61099623811265 28.919302499999997 0.8228899923341165 248
250 4 503.21406000613166 329.929118761983 28.867904999999997 0.8498311750177036 249
251 4 505.3525746454448 332.18385026777435 28.849012499999997 0.8498311750177036 250
252 4 507.49108928475783 334.43796029299625 28.830119999999997 0.9596840804652433 251
253 4 508.7390222681176 337.2644539226376 29.266792499999998 0.8586934879373795 252
254 4 509.7762733384499 340.1754689097178 29.7035475 0.8957150854566709 253
255 4 510.7681563272159 343.0833764939508 30.317842499999998 1.0785422393634216 254
256 4 512.3529317791916 345.55003287390826 31.686022499999996 0.858283310761574 255
257 4 514.1005351403508 348.0601928937239 32.41095 0.858283310761574 256
258 4 515.8487599820792 350.570974394109 33.1358775 0.858283310761574 257
259 4 517.5963633432383 353.08113441392464 33.860805 0.6364520363191388 258
260 4 519.3141356370661 355.58818703089327 34.724084999999995 0.8274889485476931 259
261 4 521.120158171749 358.0939966867231 35.1718125 1.1754683489673947 260
262 4 523.3133631011694 361.9937872597221 35.167275000000004 1.1754683489673947 261
263 4 351.686532016186 326.0349215141086 11.7899925 1.567809032431028 6
264 4 352.9903982507918 325.9535075595169 17.69625 1.1981958933904346 263
265 4 355.1021892256207 325.921190569908 21.775957499999997 1.1981958933904346 264
266 4 357.63720846821246 324.74969969658474 23.584687499999998 0.975419968482508 265
267 4 360.2604779516593 324.8217914426354 25.7937075 1.3065323862486329 266
268 4 362.32192900036654 326.00446896620787 28.4507025 1.0174320549740994 267
269 4 362.57238566983557 328.7103953653852 34.9403175 1.03424310437643 268
270 3 343.85898424456474 313.20880552278516 9.022695 1.179445824611569 41
271 3 341.92182930973803 314.58849238685815 6.9862649999999995 1.1779480564393097 270
272 3 339.0555609236549 314.9346570640152 5.461623749999999 1.1779480564393097 271
273 3 336.08612676305097 315.59466942872035 4.617310499999999 1.0534344243595712 272
274 3 333.24098871632754 316.7493803266697 3.9839167499999997 1.07642299062176 273
275 3 328.77502934460307 318.69585747003754 2.669634 1.07642299062176 274
276 3 311.1523263186332 322.148182033067 14.852887499999998 0.8731802000101457 104
277 3 309.7390795038125 320.7312063348299 15.4411125 0.9056090561215545 276
278 3 303.7082320583331 319.69022638108106 16.87719 0.9056090561215545 277
279 3 300.610151419863 319.6628812360274 17.19333 0.8130395253090911 278
280 3 297.5120707813928 319.6355360909737 17.50947 0.8130395253090911 279
281 3 294.7993080959521 321.03138144985115 18.29421 0.822715977774684 280
282 3 291.74970294189524 321.3085617838045 18.994139999999998 0.8533238958177443 281
283 3 288.82874426570476 320.65849310820977 20.1063225 0.8965230101968938 282
284 3 285.8798189638911 319.89842237183086 20.924722499999998 0.8282098660081998 283
285 3 282.9420803123267 319.0295925358065 21.616155 1.1894703061960272 284
286 3 280.06276083428617 317.88233940469 21.9130725 1.0545717338015772 285
287 3 277.22943091838135 316.661751566384 22.4093925 0.7389093229907919 286
288 3 274.75096640760523 314.7942024553303 22.61028 0.7639239159092321 287
289 3 272.689515358898 312.4723510480435 22.7776725 1.0865904127371806 288
290 3 271.1482435467804 309.87331930680335 23.741272499999997 0.9049254274952121 289
291 3 271.10101102350586 306.8299289584406 24.5708925 0.9369441064308155 290
292 3 271.6522642885657 303.83625705563 25.400595 0.7448568920399714 291
293 3 272.08543624543904 300.88298138983055 26.545117499999996 1.1167197907418012 292
294 3 271.5217533689912 297.93032720460053 27.593444999999996 0.9682605123229943 293
295 3 269.48516154306003 292.90938568439987 29.435505 0.9682605123229943 294
296 3 266.6151642735605 292.71734818845454 29.9749725 0.8789040360543403 295
297 3 264.12924199595153 289.60994534144334 30.318749999999998 0.8789040360543403 296
298 3 261.6433197183426 287.74550363323664 30.73125 0.8789040360543403 297
299 3 259.15739744073363 286.50254249443213 31.143749999999997 0.7930962138369733 298
300 3 257.29295573252693 284.0166202168232 31.349999999999998 0.707288391619606 299
301 3 256.04999459372243 282.77365907801874 31.349999999999998 0.621480569402239 300
302 3 254.18555288551573 279.66625623100754 31.349999999999998 0.621480569402239 301
303 3 253.0973404084924 277.73780202415236 31.349999999999998 0.621480569402239 302
304 3 318.613200554307 327.4407105620964 12.470122499999999 1.0534282095538772 101
305 3 317.62007460440225 328.27038712224845 12.4808475 0.8509933436824858 304
306 3 315.20935147569094 330.1727391451887 13.11354 0.8509933436824858 305
307 3 312.7992498275491 332.07446968755954 13.752089999999999 0.9213200849160432 306
308 3 310.48982803165035 334.1265985277257 14.191237499999998 1.9901423681740136 307
309 3 308.6079848675004 336.5410505398534 14.899664999999997 0.9058825075720914 308
310 3 306.220256519857 338.4744765912638 15.518414999999997 0.7354166021907514 309
311 3 303.83563557506056 340.4582425687957 15.762945 0.7811700017101443 310
312 3 301.4988686341082 342.4805403416306 16.192935 0.7811700017101443 311
313 3 299.16148021258635 344.50283811446553 16.622925 0.7834197613713804 312
314 3 296.74081339476464 346.2982954794686 17.62629 0.9203878640619398 313
315 3 294.10449281936036 347.8631835532234 18.301222499999998 0.9203878640619398 314
316 3 291.4681722439561 349.42745014640883 18.976155 0.7549000180415116 315
317 3 288.8641686581607 351.08493882500466 19.4473125 0.8871013647647559 316
318 3 286.02773133940883 352.3359792112113 19.73004 0.8871013647647559 317
319 3 283.05456829538855 353.2358830757058 19.84488 0.9867309148456288 318
320 3 280.2933301255344 354.6603165407757 19.857255 0.8833724813483425 319
321 3 277.3593203573864 355.6534424906805 20.193524999999998 1.1554504598269486 320
322 3 274.31717297016246 356.2363912647798 20.521545 0.7388223157110756 321
323 3 271.2650818938281 356.68323579417995 21.01803 0.7388223157110756 322
324 3 268.2129908174937 357.1300803235802 21.514432499999998 0.655363690046049 323
325 3 265.4691541035828 358.51101014879197 22.1386275 0.655363690046049 324
326 3 262.7253173896719 359.8919399740037 22.7628225 0.655363690046049 325
327 3 259.981480675761 361.27286979921547 23.3870175 0.7757817651734269 326
328 3 257.2792831600001 362.74702170983767 23.947605 0.7465970376342976 327
329 3 254.71940469463223 364.4790880567617 24.37578 0.766092883096446 328
330 3 251.96375984990274 365.8724474933615 24.837367499999996 0.8107276175909147 329
331 3 249.53190638183176 367.7667202688995 25.3594275 0.8649704416883423 330
332 3 247.5120945312745 370.0954079624497 25.87893 0.9748109175244939 331
333 3 243.56258551272325 373.93677936192495 27.15933 0.9748109175244939 332
334 3 325.88265877460503 333.0682171180337 10.7983425 1.0231621058239881 98
335 3 323.6049324877458 333.5374349479324 10.137352499999999 1.1704094971324606 334
336 3 320.5261177469271 333.4902024246578 9.58353 1.1704094971324606 335
337 3 317.47464815116217 334.07812304331236 9.571319999999998 0.8619189720925771 336
338 3 314.45176666158966 334.7934471786943 9.4714125 0.7917911046412286 337
339 3 311.42888517201715 335.50877131407634 9.3714225 0.7917911046412286 338
340 3 308.4060036824447 336.2240954494583 9.2714325 0.7917911046412286 339
341 3 305.4968531370728 337.30485015964877 9.0643575 0.7687528199334874 340
342 3 302.85680367825205 338.9318862903438 8.80407 0.9591061035356994 341
343 3 300.6971586995793 341.16424449563664 8.670255 0.8632924441509561 342
344 3 298.6953697855347 343.53581434847564 8.873535 0.7216508075784919 343
345 3 296.6935808714901 345.9073842013146 9.0767325 0.8730248298677952 344
346 3 294.84716209979604 348.40573609031156 8.957767500000001 0.9128120159209264 345
347 3 293.5271373703857 351.2154497445791 8.780475000000001 0.8520560754561637 346
348 3 291.96784262175544 353.90148876553553 8.656395 0.8520560754561637 347
349 3 290.40854787312526 356.587527786492 8.5322325 0.8545979309850188 348
350 3 288.75851696136226 359.20520394481423 8.9133 0.887983867173307 349
351 3 286.83130571564595 361.6333285294688 8.62488 0.9521890247982524 350
352 3 284.47465139647267 363.6518974188873 8.41137 0.685636008581632 351
353 3 282.4840491326773 366.0371398442531 8.3520525 0.9656875827656689 352
354 3 280.23863983542697 368.18559817267663 8.292652499999999 0.6918632438870426 353
355 3 277.94910541774914 370.2855810166868 8.33217 0.6918632438870426 354
356 3 275.6589495195019 372.38618534126635 8.3716875 0.7376850062690695 355
357 3 273.04189484174907 374.04118809758455 8.717445 0.8712038917994467 356
358 3 270.41303203317756 375.6185057827274 9.392295 0.8837515844956778 357
359 3 267.67541012496076 377.0808495625309 9.5860875 0.9510455005505521 358
360 3 265.26406551568004 379.0322985504539 9.8266575 0.913501859352963 359
361 3 262.714752219992 380.789224120154 10.1772 0.6943988846102036 360
362 3 259.95289256956846 382.1222999415218 10.842975 0.8639387839431345 361
363 3 257.7994623965898 384.27324419222293 11.674079999999998 0.8663190545239451 362
364 3 255.39122519015606 386.23525834982587 11.8003875 0.9241540363125174 363
365 3 253.1563810625856 388.37998779483297 12.1232925 0.9241540363125174 364
366 3 250.92153693501515 390.52533872040954 12.446279999999998 0.9241540363125174 365
367 3 248.6866928074447 392.67068964598604 12.7692675 0.6794274176933037 366
368 3 246.94033240742442 395.21378813598 13.260554999999998 0.8293409606445118 367
369 3 244.44508792127445 399.42183307140255 14.438077499999999 0.8293409606445118 368
370 3 328.62525252737714 334.528696456129 10.751565 1.0540372605118913 97
371 3 331.0645637622809 336.0656179042607 10.6394475 0.8792893540073697 370
372 3 325.15490502783496 337.4770002773732 12.375907499999999 0.8792893540073697 371
373 3 322.1202154074439 337.60129639125364 13.244137499999999 0.6121440668081091 372
374 3 319.1669397416444 338.48814916379064 13.758854999999999 0.7360691567886237 373
375 3 316.09433980651977 338.88154636422223 14.0867925 0.7334216495629703 374
376 3 313.00868877943765 338.701938479665 14.507129999999998 1.1929008789391276 375
377 3 309.990157653851 338.33153606030123 15.354569999999999 1.1255883184671711 376
378 3 307.122646306629 338.17492295681194 16.9299075 0.6378752268230701 377
379 3 304.27067197364215 337.5254757617866 18.322507499999997 0.6703724457971131 378
380 3 300.16392837103217 336.88783669757987 20.02902 0.6703724457971131 379
381 3 297.78800815420743 338.8964618978879 20.5491 0.926832617566641 380
382 3 295.3300525022216 340.7435021501514 21.1461525 0.926832617566641 381
383 3 292.8118132350037 342.5141002923783 21.7117725 0.8847832422408856 382
384 3 289.9871840470705 343.76949104257085 22.129717499999998 0.8621054162633979 383
385 3 286.94503665984655 344.18712598520915 22.761915 1.0704878511839686 384
386 3 283.50638466934396 344.7247066777421 22.801267499999998 1.0704878511839686 385
387 3 280.909217369812 340.57135203242694 22.6875 0.8789040360543403 386
388 3 279.66625623100754 337.46394918541574 22.618777499999997 0.8789040360543403 387
389 3 278.42329509220303 335.59950747720904 22.5499725 0.8789040360543403 388
390 3 276.55885338399634 334.35654633840454 22.48125 0.8789040360543403 389
391 3 274.69441167578964 331.8706240607956 22.6875 0.8789040360543403 390
392 3 273.140710252284 330.62766292199115 23.031277499999998 0.8789040360543403 391
393 3 272.20848939818063 329.38470178318664 23.5125 0.8789040360543403 392
394 3 270.9655282593762 329.38470178318664 23.7874725 0.8789040360543403 393
395 3 270.25828337139643 328.4537238902221 23.924999999999997 0.8789040360543403 394
396 3 342.9963692142345 363.53319463013145 16.9186875 0.8621924235431142 133
397 3 342.1834726294564 365.9265163028995 17.824785 0.8712349658279167 396
398 3 341.37492640866407 368.91210895830784 18.21831 0.8712349658279167 397
399 3 340.5663801878717 371.89770161371615 18.611835 0.8712349658279167 398
400 3 340.3277316492212 374.99081040763116 18.847042499999997 0.8103920180834375 399
401 3 339.7149518077906 378.0310933531469 19.1130225 1.0868949382161877 400
402 3 338.6745933346113 380.95267350990684 18.85917 1.241283141267092 401
403 3 337.60129639125364 383.79408267321384 17.9890425 1.0272328035535727 402
404 3 336.42172627052815 386.6615940204358 17.7113475 0.7054488091341755 403
405 3 334.9948068831807 389.42034626801234 17.58768 0.9941327484272094 404
406 3 334.0507778982587 392.3779722977976 17.755567499999998 0.70452901789146 405
407 3 333.10612743276727 395.33559832758283 17.9235375 0.70452901789146 406
408 3 332.16209844784527 398.2932243573681 18.0915075 0.9287219184976238 407
409 3 331.4647972489759 401.3210776914958 18.154289999999996 0.913787740414888 408
410 3 330.03042009479555 404.0642929248373 17.79459 0.913787740414888 409
411 3 328.5960429406152 406.80750815817873 17.43489 0.913787740414888 410
412 3 327.16104430586546 409.55010191095084 17.07519 0.9405673381504305 411
413 3 326.0821540373832 412.46298133973914 17.210655 0.9005812783150904 412
414 3 325.37863803281977 415.48213394589516 16.9368375 0.7692313599719273 413
415 3 324.35505953501433 418.4155222334738 16.846004999999998 1.1424428715093597 414
416 3 323.64097836077116 421.43343187849104 17.100517500000002 1.1424428715093597 415
417 3 322.926897186528 424.45196300407775 17.3551125 0.9744939624340987 416
418 3 322.2134374928542 427.4692511685256 17.624887499999996 0.9744939624340987 417
419 3 321.49935631861104 430.48716081354286 17.8946625 0.7733082725072059 418
420 3 320.9611541455087 433.54298077329366 18.1019025 0.7733082725072059 419
421 3 320.42233049183693 436.5994222136139 18.3091425 0.9832568384626703 420
422 3 320.2172419039342 439.6931524880983 18.02658 1.237168939897649 421
423 3 320.42233049183693 442.7533228118349 17.3663325 1.1117541609922772 422
424 3 320.4018216330467 445.85761825599906 17.182935 0.9192319102028517 423
425 3 319.03891474434755 448.6120201395898 16.574332499999997 0.8927816971690923 424
426 3 317.99234146547417 451.5379506603355 16.5297825 0.6745922988633544 425
427 3 317.45600373408007 454.5838269309759 16.13403 0.8855911669811085 426
428 3 316.5455346999058 457.54766776645516 15.853942499999999 1.171341717986564 427
429 3 316.38519271300004 460.6420195215089 15.548444999999997 1.171341717986564 428
430 3 316.22547220666365 463.7369927571321 15.242947499999998 1.0251259844232992 429
431 3 344.140514942504 342.3674308779994 11.817712499999999 1.2392819738336167 127
432 3 344.54261287090725 345.5817283829478 11.38731 1.2140125738817216 431
433 3 345.243642953193 351.7567593205285 11.318999999999999 1.2140125738817216 432
434 3 345.2100830024453 354.8598118035538 11.53482 1.0762614056737154 433
435 3 345.0764646800238 357.9473272723441 11.1042525 1.1778672639652874 434
436 3 344.9422248770329 361.03484274113447 10.673684999999999 1.1778672639652874 435
437 3 344.6979830132578 364.12981597675764 10.5105 1.132511612010312 436
438 3 344.20887780513823 367.1893648199249 10.190235 1.0482077727708983 437
439 3 343.1219082892538 370.0923005596027 9.903877499999998 0.8770520239575217 438
440 3 341.0244113675212 372.3675409241843 9.5261925 0.8770520239575217 439
441 3 338.927535926358 374.6427812887659 9.148589999999999 0.6772273764776197 440
442 3 336.5926334271138 376.6395983582552 8.5277775 0.6772273764776197 441
443 3 334.6958747292982 379.0646155400628 7.9674457499999995 0.8279737033918269 442
444 3 332.9283839899182 381.6170362385978 7.8092767499999995 0.8279737033918269 443
445 3 331.1602717699688 384.1700784177022 7.651115999999999 1.013150053850918 444
446 3 330.1136984910955 387.0953874578786 7.69720875 0.9917649074577869 445
447 3 329.07582594019374 390.0144816923609 7.37443575 0.9917649074577869 446
448 3 328.037953389292 392.9329544462738 7.051654499999999 1.0831474103826921 447
449 3 326.8005855756121 395.77747101242784 6.806918249999999 0.718083509110123 448
450 3 325.02936595281574 398.32616282754645 6.600495 0.8508628327629113 449
451 3 323.4949304269616 400.992314470282 6.014621249999999 0.9156024636775426 450
452 3 322.1612331250244 403.7013482723064 5.042177249999999 0.9156024636775426 451
453 3 320.8269143425178 406.4103820743307 4.069725 0.9156024636775426 452
454 3 319.4925955600112 409.1194158763551 3.0972727499999997 0.8135056357361428 453
455 3 318.1887293254053 411.9347228557472 2.86275 0.8135056357361428 454
456 3 340.6658170789761 369.19239669510824 3.9849479999999997 1.1365139468772623 170
457 3 338.0642994154583 374.0884206208591 3.348147 0.6007330620733147 456
458 3 336.6560244451929 376.24682263839304 2.46758325 0.6007330620733147 457
459 3 337.9580262380905 357.1623973131891 5.62899975 1.037300788777889 166
460 3 335.3627233802668 360.1032433676005 4.5172875 0.8480661702006013 459
461 3 333.08188969056056 362.1025463593675 3.6203392499999993 0.8538707987188182 460
462 3 330.4126306449779 363.57669826998966 2.8259549999999996 0.5699157050783658 461
463 4 380.9837475383769 233.48962844385179 8.7402975 1.0716127310145867 180
464 4 379.6972827597143 231.38032339130058 8.9082675 0.8104293069176016 463
465 4 377.96894529620664 228.8080153145447 9.214094999999999 0.8104293069176016 464
466 4 376.23750042985205 226.231356873803 9.3864375 0.5845043399645139 465
467 4 374.6887708509017 223.54718229455477 9.6963075 0.7109551269790793 466
468 4 372.69816858710624 221.18742057253445 10.16433 0.6303118082934448 467
469 4 370.9542941093636 218.7095775423277 11.080409999999999 0.9391255032294172 468
470 4 369.7355707127658 215.93280235823852 11.9808975 0.9425809351952937 469
471 4 369.00781696599574 212.95839635307942 12.683219999999999 0.8172158747354742 470
472 4 368.08740424271105 210.0380591574583 13.385047499999999 0.9267269658698426 471
473 4 366.67105002504337 207.31659574404586 14.0389425 0.9182064672633379 472
474 4 364.9166103776208 204.79027722942575 14.626425 0.925974974380866 473
475 4 363.23301951511024 202.20305361900427 15.099562499999998 0.9319536174585155 474
476 4 361.0708886141598 199.98126058339125 15.38526 0.5843924734620215 475
477 4 358.4824220425995 198.26224532842468 15.3968925 0.8089377535510364 476
478 4 355.9343517080503 196.48791830278128 15.556859999999999 0.959012881450289 477
479 4 353.4869612257443 194.59675293009025 15.95748 0.7507609574492927 478
480 4 351.250874137035 192.4482946016667 16.217602499999998 0.7507609574492927 479
481 4 349.0141655677564 190.2998362732432 16.477725 0.8186017764052411 480
482 4 346.7414111254524 188.18742381784497 16.6932975 0.8730248298677952 481
483 4 344.1162772002973 186.52372033355516 16.668795 0.8988411327207643 482
484 4 339.4986765696387 182.36539384368479 16.613272499999997 0.8988411327207643 483
485 4 336.8424686160135 181.47232626545377 16.5 1.5479278690158507 484
486 4 336.2209880466113 179.60788455724705 16.5 1.5479278690158507 485
487 4 331.24914349139334 178.36492341844257 16.5 1.219419454835521 486
488 4 328.7632212137844 177.1219622796381 16.5 0.9633508158247166 487
489 4 325.9665586514743 176.18974142553475 16.5 0.6643875879137695 488
490 4 319.1302723880497 172.77159829382242 16.603125 0.621480569402239 489
491 4 317.2670736409818 172.30113750278494 16.70625 0.621480569402239 490
492 4 512.3529317791916 345.55003287390826 31.686022499999996 0.858283310761574 256
493 4 510.2697289105553 349.84197768620015 32.14167 1.0517812860449611 492
494 4 509.10072395950965 352.64112617078786 33.03465 0.8827323563618581 493
495 4 508.12748538782574 355.583215186338 33.3436125 0.9102763751977654 494
496 4 506.6085868762067 358.28727714380716 33.59334 0.6256755632457041 495
497 4 505.06296470010335 360.92919104433605 34.3068 0.6882213677503455 496
498 4 503.5272862131104 363.57669826998966 35.02026 0.8483023328169741 497
499 4 502.8063687526038 366.59771531785395 34.906575 0.8565742391957178 498
500 4 501.6758955968611 369.4875999655743 35.1211575 0.9042107248403995 499
501 4 500.9120959770658 372.49556592148116 35.33574 0.9042107248403995 500
502 4 499.8133183303626 376.82728549021476 35.6447025 0.9042107248403995 501
503 4 409.4338850444726 278.5979311322051 12.2854875 1.1206910515802815 213
504 4 413.43497695028424 277.2145153847157 11.80509 0.9347254207980494 503
505 4 415.9507302952245 275.46442610127895 11.1248775 0.9347254207980494 504
506 4 418.5304961388132 273.75721897713106 10.735395 0.6160134048332074 505
507 4 421.1102619824019 272.0500118529831 10.34583 0.6160134048332074 506
508 4 423.82116022613445 270.6100413736781 9.703814999999999 0.8433491326788383 507
509 4 426.532058469867 269.1706923749425 9.0618 0.8433491326788383 508
510 4 429.05589106220947 267.3901505436051 8.6107725 0.7581503614194853 509
511 4 431.579723654552 265.6089872316983 8.15978625 0.8380976218673892 510
512 4 433.91524763436564 263.66686045231626 7.29186975 0.910176938306661 511
513 4 436.31975595738294 261.7297055174895 6.828912749999999 0.910176938306661 512
514 4 438.7242642804001 259.7925505826627 6.365963999999999 0.614328571009558 513
515 4 441.3966307288298 258.20901809182584 6.23578725 0.9356638564578469 514
516 4 443.88379596757756 256.36446376183994 5.893668 0.9694910438504107 515
517 4 446.28146800433143 254.43663103555423 5.31668775 0.8095716637318267 516
518 4 448.55297948549656 252.36088593375078 4.7400705 0.839371657034664 517
519 4 450.7561281040275 250.2093202024802 4.191 0.8977597565300043 518
520 4 452.50497442632536 247.67367947931908 3.6419295 0.9577264166716263 519
521 4 453.75663629310145 244.84221400512249 3.2896297499999996 0.7306436314177422 520
522 4 455.7143000867186 242.44019160438282 2.984322 0.878531147712699 521
523 4 457.952251617136 240.3010554845003 2.6267175 0.5767376972886942 522
524 4 461.5245219300601 236.00289586651442 2.33170575 0.5767376972886942 523
525 3 290.40854787312526 356.587527786492 8.5322325 0.8545979309850188 349
526 3 291.6496445702215 355.47010572270676 8.34603 0.8135242801532248 525
527 3 285.95936847677456 357.90195919077775 7.590140249999999 0.8135242801532248 526
528 3 283.4088122199478 359.6539129159227 7.21219125 0.7814185939379051 527
529 3 281.1323288942274 361.6507299854121 6.28533675 1.080599340048143 528
530 3 278.9012136500734 363.727096567785 5.4825375 0.6966548590771338 529
531 3 276.6365384551716 365.81092091699065 4.913733 0.9827969428413126 530
532 3 273.81936703407126 367.0116213770758 4.211542499999999 0.747784065521856 531
533 3 271.2843477914795 368.7356084765976 3.5363954999999994 0.7672674813726161 532
534 3 268.62254651272974 371.6279790465956 2.73105525 0.7672674813726161 533
535 3 305.4968531370728 337.30485015964877 9.0643575 0.7687528199334874 341
536 3 303.3372081584 336.96179288533875 9.0724425 0.695070083625158 535
537 3 300.24223492277684 336.711957696439 9.24231 0.695070083625158 536
538 3 297.1422898425985 336.67093997885854 9.5212425 0.7127077021847936 537
539 3 294.0423447624201 336.62992226127795 9.800175 0.7127077021847936 538
540 3 291.0785039269408 335.7474198527268 10.20294 0.9003513305044116 539
541 3 287.9959603027057 335.4528380628301 10.548945 0.8550826858291525 540
542 3 284.8947722613886 335.2806879451057 10.6633725 0.6452459863761806 541
543 3 281.792962739502 335.10853782738127 10.777882499999999 0.6943740253874275 542
544 3 278.7588945996803 334.47649208829915 11.0737275 0.7989629904121303 543
545 3 275.81618410356066 333.8637122468686 12.119992499999999 0.8734660810720707 544
546 3 272.7995174196822 333.33172487946024 12.8120025 0.7900571738525962 545
547 3 269.7362396930985 333.38392924729004 13.5013725 0.8500735524397705 546
548 3 266.74194630971857 334.0302690394684 14.190825 0.8500735524397705 547
549 3 263.74703144576915 334.67723031221607 14.880194999999999 0.5700692107790081 548
550 3 260.8838704625331 335.86674412205195 15.158632499999998 0.8669094610648772 549
551 3 257.9591829029261 336.9133174009254 15.2551575 0.6275151457311348 550
552 3 254.96488951954615 337.74299396107733 15.32124 0.6275151457311348 551
553 3 251.97059613616614 338.5726705212293 15.387404999999998 0.8189311611070242 552
554 3 248.939013918622 339.24449101675316 15.547207499999997 0.8189311611070242 553
555 3 245.9074317010779 339.9156900317076 15.707009999999999 1.0984731212241514 554
556 3 242.86341987214573 340.4265470597563 16.1860875 0.8580036445053429 555
557 3 239.75912442798153 340.29044281505713 16.173547499999998 0.8580036445053429 556
558 3 236.6629082312196 340.54960021249786 16.207289999999997 0.9582733195727002 557
559 3 233.57166387901287 340.24383177235194 16.3071975 0.9903541465652438 558
560 3 230.63330374687908 339.2463554584614 16.078425 0.6882648713902036 559
561 3 227.9143262557443 337.7653672615758 16.427895 0.9285292595211091 560
562 3 225.34263965955782 336.0301935118048 16.65312 0.629280150548237 561
563 3 222.87909068244733 334.14089258082197 16.8355275 0.9097481167137734 562
564 3 219.46529791472082 331.51451569452814 17.646584999999998 0.9097481167137734 563
565 3 320.5261177469271 333.4902024246578 9.58353 1.1704094971324606 336
566 3 318.34099206490885 331.2740027141694 7.487518499999999 1.2098486540667266 565
567 3 315.97936590118036 329.5232919501633 6.15056475 1.2098486540667266 566
568 3 313.52451765204154 327.83410776252805 4.9817789999999995 1.242961138804478 567
569 3 310.4108999993363 327.0988962489252 3.16338825 1.242961138804478 568
570 3 304.27067197364215 337.5254757617866 18.322507499999997 0.6703724457971131 379
571 3 301.620678825711 336.6989066044816 19.2669675 1.005362902316308 570
572 3 300.22483346683356 336.09420601045326 19.684334999999997 1.1918443619711439 571
573 3 297.8110029352753 334.23287170509354 20.4854925 0.8729191781709967 572
574 3 295.22315784428434 332.5760045070671 21.102179999999997 0.9380068382044933 573
575 3 292.9578611688132 330.47167129907115 21.515504999999997 0.8623415788797706 574
576 3 290.69256449334205 328.3679595716446 21.9289125 0.8623415788797706 575
577 3 288.42726781787087 326.26362636364854 22.342237499999996 1.02651810089876 576
578 3 285.7667095002599 324.69190200363033 22.771897499999998 1.02651810089876 577
579 3 283.10552970207954 323.12017764361207 23.201475 0.7152433429079548 578
580 3 280.5798326680288 321.38997573839623 23.9105625 0.7152433429079548 579
581 3 278.0547571145475 319.6597738331804 24.619649999999996 0.6794149880819157 580
582 3 275.5433541335931 318.1452256855472 25.982055 0.986743344457017 581
583 3 273.1363598882982 316.2428736626069 26.639992499999998 0.6132962917837809 582
584 3 270.62682134905197 314.46171035070006 27.210644999999996 0.793040280585727 583
585 3 268.1446279548594 312.6159130595754 27.601035000000003 0.9493612882074721 584
586 3 266.0166784852261 310.3673963594781 27.959415 0.70561039408222 585
587 3 261.77072323507 305.8827925706716 28.8830025 0.70561039408222 586
588 3 259.15739744073363 302.97177758359146 29.5624725 0.8500238339942183 587
589 3 256.04999459372243 301.4180761600859 29.9749725 0.8211436319340962 588
590 3 254.49629317021686 300.1751150212814 30.47913 0.7922572150682803 589
591 3 252.94259174671126 298.3106733130747 31.189619999999998 0.7633770130081582 590
592 3 250.4566694691023 297.06771217427024 32.014619999999994 0.7633770130081582 591
593 3 247.19327499917117 296.0578062489916 33.21516 0.9331592897631558 592
594 3 244.22756972198363 294.6706616180858 33.824999999999996 1.242961138804478 593
595 3 343.1219082892538 370.0923005596027 9.903877499999998 0.8770520239575217 439
596 3 343.40406046776235 368.1091560626401 9.9084975 1.0702516885675957 595
597 3 343.74525330036414 374.3127751064133 9.70662 1.0702516885675957 596
598 3 343.92983302947664 377.3953187306484 9.2514675 0.8761633067432765 597
599 3 344.1150342391585 380.4784838354529 8.7963975 0.8761633067432765 598
600 3 344.70233337724363 383.5013653250254 8.247269249999999 1.0982556030248607 599
601 3 346.91604716545436 385.680897681919 8.329529999999998 0.8195091380365684 600
602 3 349.45168788861554 387.4720046829363 8.14345125 0.8195091380365684 601
603 3 351.98732861177666 389.2624902033841 7.95738075 1.0104652577911002 602
604 3 354.3371466446865 391.2686294814146 7.5174825 1.0081160612387599 603
605 3 356.41227026592065 393.55816389909245 7.07880525 1.0081160612387599 604
606 3 358.48739388715467 395.8476983167703 6.640128 1.0081160612387599 605
607 3 360.5618960278194 398.1372327344481 6.20145075 0.8520995790960219 606
608 3 362.2200061869845 400.7573948150479 5.937995249999999 0.8520995790960219 607
609 3 363.8781163461497 403.3781783762172 5.6745315 0.8520995790960219 608
610 3 365.53622650531486 405.99896193738647 5.4110759999999996 1.0943651346604024 609
611 3 367.5504450307475 408.33697183947766 4.9296555 0.908523799992051 610
612 3 370.16998563077794 409.9994323626287 4.7000744999999995 0.9840834076199753 611
613 3 372.43341786454096 412.1180596237209 4.42261875 0.9840834076199753 612
614 3 374.69685009830386 414.23668688481314 4.14517125 0.9840834076199753 613
615 3 376.96028233206687 416.35531414590537 3.86772375 1.1321573680857526 614
616 3 379.4219668674691 418.2166484512651 3.37995075 0.8310624618217559 615
617 3 384.0234090033233 420.0282643110726 2.6970899999999998 0.8310624618217559 616
618 4 363.23301951511024 202.20305361900427 15.099562499999998 0.9319536174585155 475
619 4 363.94585772821455 196.9708087052068 16.0717425 1.3175388071327467 618
620 4 364.86067712637464 194.01753303940737 16.4817675 1.0293706967123164 619
621 4 364.85259787897246 190.91013019239617 16.4918325 0.7626623103533456 620
622 4 364.8445186315702 187.80272734538497 16.501897500000002 0.7626623103533456 621
623 4 365.0017532156289 184.70464670691484 16.2591825 0.9176222755280998 622
624 4 364.47349473163706 181.6438549026088 16.38648 0.7216010891329396 623
625 4 364.6176782237384 178.53955945844461 16.390027500000002 0.8956405077883427 624
626 4 364.4237762860849 175.43961437826624 16.26636 0.8956405077883427 625
627 4 364.229252867862 172.33966929808787 16.14261 0.8948201534367317 626
628 4 363.99681913490554 169.2658264018244 15.6259125 0.8899912494124763 627
629 4 363.5829130756837 166.1863901804363 15.5778975 0.9521641655754762 628
630 4 362.8054408833614 163.19271827762572 15.177524999999997 1.1456932148873336 629
631 4 361.1914558446238 160.54210364912518 14.9777925 0.8733107109297202 630
632 4 359.19401729456507 158.16929083514742 15.233872499999999 0.8733107109297202 631
633 4 357.1972002250756 155.79585654060028 15.4899525 0.9300394573047567 632
634 4 355.6907313248446 153.0849582968677 15.746032499999998 0.9483731341021225 633
635 4 353.6889424108 150.7264395359862 16.131884999999997 0.9483731341021225 634
636 4 351.686532016186 148.36792077510472 16.5177375 1.0405635617672508 635
637 4 349.30439699366724 146.392234044975 16.88577 0.9994464072955986 636
638 4 346.77434959563067 144.83107485463657 18.08532 0.8445299457607025 637
639 4 344.0249195565952 143.65523361732753 19.208145 0.8836210735761033 638
640 4 341.5576416960683 141.96604942969225 20.3310525 0.8836210735761033 639
641 4 339.089742354972 140.27748672262638 21.453877499999997 0.7266475113564858 640
642 4 337.24270210270856 137.85619842423523 22.271865000000002 1.0939736019016792 641
643 4 336.1756199650449 135.01789666377522 23.1736725 0.7710833720687459 642
644 4 335.6709777426903 132.00433738274376 23.9264025 0.8244934122031743 643
645 4 334.6007882021797 129.14739120520167 24.7104825 0.840813491955677 644
646 4 332.16458437012284 124.31600125866866 26.591894999999997 0.840813491955677 645
647 3 376.96028233206687 416.35531414590537 3.86772375 1.1321573680857526 615
648 3 379.0577792537994 419.4192133530584 4.44888675 0.8319263198132251 647
649 3 380.6046443910416 422.06858502042013 5.1047122499999995 0.8319263198132251 648
650 3 381.7910507980305 424.9398252510585 5.2003875 0.7756574690595465 649
651 3 382.63626437241743 427.9105023728012 4.746357 0.6743250622185113 650
652 3 383.48334238851277 430.8699928442947 4.183179 0.8276753927185138 651
653 3 384.9873253664661 433.58897033542945 4.1406089999999995 0.7431913241139735 652
654 3 386.491929824989 436.30794782656426 4.098039 0.6184527160681113 653
655 3 387.76161462827775 439.1412777424691 3.944622 0.6184527160681113 654
656 3 389.03067795099713 441.97522913894323 3.7911967499999997 0.8122875338201144 655
657 3 390.6533637177064 445.4996454480234 3.08870925 0.8122875338201144 656
