# Supplementary material for: Cross-Regional Gradient of Dendritic Morphology in Isochronically-Sourced Mouse Supragranular Pyramidal Neurons
Source: Front Neuroanat. 2018 Dec 4;12:103. doi: 10.3389/fnana.2018.00103 (PMC6288488; doi:10.3389/fnana.2018.00103)
Supplement: Supplementary file 3 [file Data_Sheet_1.ZIP › SWC reconstructions/X043.S3.Z4.C03-exported-000.swc]

# Exported from "Simple Neurite Tracer" version 3.1.6-SNAPSHOT-b9f15e3b69824d8d9ebdf26f302be1ac12e484dc on 2018-06-22T12:24:55.391
# https://imagej.net/Simple_Neurite_Tracer
#
# All positions and radii in microns
# Voxel separation (x,y,z): 0.621480569402239, 0.621480569402239, 0.825
#
1 1 338.578263846354 324.6844442367975 8.052957 1.094166260878194 -1
2 1 336.5043831862587 331.8302278237844 8.252475 1.0330747209059536 1
3 1 338.578263846354 324.6844442367975 8.052957 1.094166260878194 1
4 1 340.4495418408241 317.80589729465356 7.877693999999999 1.1378998485470295 3
5 4 338.578263846354 324.6844442367975 8.052957 1.094166260878194 1
6 4 345.3859620035861 326.2132864375271 9.77988 1.6416595684930961 5
7 4 350.5889973306216 324.3569239767225 8.93244 1.5596241333320007 6
8 4 354.87534881778885 322.58570435392613 8.467222499999998 1.6400996522638966 7
9 4 357.76088310152346 321.4378297422402 8.62257 1.6532750403352239 8
10 4 360.86393558454887 321.37195280188354 8.8135575 1.0135415866096413 9
11 4 363.96201622301896 321.537888113914 9.049095 1.0979510775458534 10
12 4 366.9003763551528 322.5279066609717 9.320355 0.8939687250566506 11
13 4 369.6591286027293 323.9417749563618 9.603494999999999 0.8911285588544824 12
14 4 372.2165211458195 325.69497164264556 9.87987 0.9680554237350916 13
15 4 375.0660095565288 326.916180961521 10.156162499999999 0.9664271446432576 14
16 4 377.97453862133125 328.00874380253003 10.079189999999999 0.9664271446432576 15
17 4 380.8830676861338 329.1006851629698 10.0023 1.1840882844650038 16
18 4 383.90408473399805 329.8290603903093 9.978045 1.303536849904114 17
19 4 386.81074935709233 330.90795065879155 10.24353 1.2833076573700712 18
20 4 389.17423996252904 332.9252765870712 10.289977499999999 1.278223946312361 19
21 4 391.09647936369015 335.3621018996974 10.489379999999999 1.1893708693049228 20
22 4 392.98888769751994 337.77158206726983 11.1793275 1.250779364367558 21
23 4 394.71971108330524 340.33767533833174 11.54307 1.2678949392488956 22
24 4 397.1117897949344 344.26170365353744 12.391335 1.5577348324010178 23
25 4 399.7878851267805 348.00425964247773 13.3395075 1.2826364583551169 24
26 4 400.4938870536214 350.9761797253592 14.093474999999998 1.2826364583551169 25
27 4 401.19988898046233 353.94872128881013 14.8474425 1.1908375634487123 26
28 4 402.3092317968454 356.8025600635052 15.552735 1.1908375634487123 27
29 4 403.4185746132284 359.6557773576309 16.2580275 1.2244410178362912 28
30 4 405.0642551610055 362.226842473248 17.027175 0.948485000604615 29
31 4 406.5837751531939 364.88367190744253 17.7435225 1.0344233337415567 30
32 4 408.30154744702173 367.4286348391447 18.3739875 1.1345935719178095 31
33 4 410.47300055651317 369.6131390405936 18.921705 1.0502213698157614 32
34 4 412.82965487568646 371.61306351292995 19.3455075 1.1467745910780933 33
35 4 415.31495567272606 373.4414593481114 19.835392499999998 1.1259363475860364 34
36 4 417.84313862905435 375.169796811619 20.536395 0.9900744803090128 35
37 4 420.3744289882296 376.90124167797364 21.1968075 0.9089029031393864 36
38 4 422.95233039011015 378.6270932192037 21.4406775 1.0358465242454877 37
39 4 425.1716375034455 380.79543892584803 21.6701925 1.0358465242454877 38
40 4 427.3909446167809 382.9631631519231 21.8997075 1.151957739026908 39
41 4 429.4735260048478 385.1594754841906 22.832617499999998 1.1601923565714876 40
42 4 431.96255568530376 386.9201299373071 23.631134999999997 0.9697334212724775 41
43 4 434.6684820844811 388.1960295462899 24.74835 0.9080390451479173 42
44 4 437.5906837218105 388.7696561118482 25.924799999999998 1.048083476657018 43
45 4 440.55638899899793 388.78457164551384 27.157679999999996 0.75665880805292 44
46 4 443.53141648472644 388.56829640736186 28.312019999999997 0.7548254403731834 45
47 4 446.61147418668395 388.45518694373067 28.8382875 0.9110345814924361 46
48 4 449.60328164778633 387.85235079141046 29.615602499999998 0.9110345814924361 47
49 4 452.59508910888877 387.2501361196597 30.3929175 0.9110345814924361 48
50 4 455.5862750894217 386.64729996733956 31.170232499999997 0.8227346221917661 49
51 4 458.64023060746433 386.30299973189074 31.782794999999997 0.7977013848562438 50
52 4 461.70599425632554 386.3309663575138 32.4544275 0.7244536849464959 51
53 4 465.1309736743013 386.57769414356653 33.2066625 0.7244536849464959 52
54 3 338.578263846354 324.6844442367975 8.052957 1.094166260878194 1
55 3 334.5964378381938 334.1433785030996 11.6025525 2.3106896162603006 54
56 3 333.05081566209043 338.0046372807957 12.260159999999999 1.4408654113249268 55
57 3 332.0123216306193 340.89327896737734 12.8981325 0.9518844993192452 56
58 3 330.6780028481127 343.6576245400785 13.540725 1.0540372605118913 57
59 3 329.7345953437601 346.57361137171375 14.2197 0.9599202430816162 58
60 3 328.88627436652604 349.518807790111 14.901892499999999 0.9057519966525172 59
61 3 327.5799222096425 352.3111199884352 15.421064999999999 1.1268499240230576 60
62 3 326.27419153332846 355.1034321867595 15.940154999999999 1.1268499240230576 61
63 3 324.66020649459085 357.73726683988616 16.389532499999998 0.9885580677196714 62
64 3 323.08972509571134 360.41584809400985 16.5627 0.9840461187858112 63
65 3 321.51924369683195 363.09380786756407 16.7358675 0.9840461187858112 64
66 3 319.83130247033546 365.694082569943 16.450252499999998 0.9907953977695194 65
67 3 317.97494000953094 368.18559817267663 16.451985 0.6261913921183079 66
68 3 316.1328716018227 370.68830042565946 16.461225 0.6261913921183079 67
69 3 314.29142467468387 373.19100267864223 16.470547500000002 0.6261913921183079 68
70 3 312.449977747545 375.69370493162506 16.4797875 0.7464976007431934 69
71 3 310.6439552128621 378.22250936852276 16.485645 0.8707129221496188 70
72 3 309.3034216246615 381.0260082170963 16.4915025 0.8707129221496188 71
73 3 307.9635095170303 383.8295070656698 16.49736 0.9172245279636824 72
74 3 306.2159061558712 386.383792205913 16.1233875 1.0676103961476362 73
75 3 304.34649260310925 388.8641211583973 16.007557499999997 0.8875550455804194 74
76 3 302.437925774475 391.3133760824116 15.838267499999999 0.8875550455804194 75
77 3 300.52998042641013 393.76263100642575 15.668895 0.8707502109837829 76
78 3 298.620170636637 396.21375037214824 15.634575 0.8920607797085858 77
79 3 296.7109823274333 398.66424825730127 15.738195 0.9009541666567318 78
80 3 294.71043637452755 400.9792633783246 16.459822499999998 0.9206923895409469 79
81 3 292.6626578983471 403.3147873581382 16.572765 0.6429962267149445 80
82 3 290.2146459354717 405.21838234221724 16.834785 0.6531698636360592 81
83 3 287.83872571864697 407.22141421740065 16.86366 0.7645764705071045 82
84 3 285.86676787193363 409.62281513757085 16.843365 0.8276070298558795 83
85 3 283.7966160952548 411.9390732197331 16.9135725 0.8276070298558795 84
86 3 281.72584283800654 414.2559527824646 16.98378 0.8266810238074701 85
87 3 279.9670528265982 416.8158312478324 17.0982075 0.8303228999441673 86
88 3 277.89690104991934 419.13084636885577 17.24646 0.8410061509321918 87
89 3 276.3276626121787 421.81067058411827 17.394712499999997 0.9578444979798127 88
90 3 274.3084722421908 424.1629745393057 17.676119999999997 0.9444764509319705 89
91 3 271.93503794764365 426.15481976423985 17.990940000000002 0.6201213913969562 90
92 3 269.6212657877591 428.22870042433516 17.984917499999998 0.6201213913969562 91
93 3 267.3074936278746 430.3025810844304 17.978894999999998 0.9605976569022646 92
94 3 265.365988329062 432.7275982662379 18.095879999999998 0.9366457957575024 93
95 3 262.99317551508426 434.73311606369896 18.0279 0.6583405819734858 94
96 3 260.19526999163537 436.08359334101 17.939212499999996 0.6583405819734858 95
97 3 257.3973644681865 437.4340706183211 17.850525 0.7753032251349871 96
98 3 254.76601573733743 439.05240602104453 18.2928075 0.7156970237236183 97
99 3 252.21670244164943 440.788201251385 18.80142 1.1903403789931903 98
100 3 338.578263846354 324.6844442367975 8.052957 1.094166260878194 1
101 3 331.1845095121755 330.5773229958695 7.30983 1.2051999794075978 100
102 3 330.14415103899614 334.8015264260966 7.333557 1.2051999794075978 101
103 3 330.2852271282505 337.8902848560257 6.922146 0.8794944425952724 102
104 3 331.0297608503944 340.8876856422527 6.4686682499999995 0.8403970999741776 103
105 3 331.7736730919689 343.88508642847967 6.0151905 0.8403970999741776 104
106 3 333.08251117112997 346.6910711993308 5.66336925 0.7790134641343184 105
107 3 334.3913492502911 349.49705597018186 5.311548 0.7790134641343184 106
108 3 335.0016431694441 352.5267737460178 4.886706 1.1135875286720138 107
109 3 334.4690343214664 355.55835596356195 4.32185325 1.1950822757377295 108
110 3 334.51626684474087 358.63592774324184 3.7522237499999997 1.1950822757377295 109
111 3 334.5641208485849 361.7128780423523 3.182586 1.1950822757377295 110
112 3 333.7350657690023 365.4305748085165 2.74999725 1.0896916007784976 111
113 3 333.7350657690023 367.91649708612545 2.4749999999999996 0.9843009258192661 112
114 3 334.9780269078068 369.7809387943322 2.20000275 0.8789040360543403 113
115 3 335.59950747720904 373.5098222107456 2.0625 0.8789040360543403 114
116 3 335.59950747720904 375.37426391895235 2.0625 0.8789040360543403 115
117 3 336.57150308775414 378.1044280603364 2.0625 0.8789040360543403 116
118 3 338.578263846354 324.6844442367975 8.052957 1.094166260878194 1
119 3 330.7289642548037 323.68883236461517 10.4595975 1.3691651980329904 118
120 3 329.13424511371755 320.3216506395938 10.669229999999999 1.3691651980329904 119
121 3 328.3468292322849 317.3329505813384 11.090805 1.0806490584936952 120
122 3 328.0466541172636 314.25040695710334 11.42625 0.9377209571425682 121
123 3 327.7464790022424 311.1678633328682 11.761695 0.9377209571425682 122
124 3 327.4469253677904 308.0853197086331 12.097222499999999 0.9377209571425682 123
125 3 327.19833314002955 305.00277608439796 12.502132499999998 1.1274279009526016 124
126 3 326.9497409122687 301.9202324601629 12.907124999999999 1.1274279009526016 125
127 3 326.8012070561815 298.82898810795615 13.271939999999999 1.29959044828841 126
128 3 327.0516637256506 295.81977919091054 14.247255000000001 1.3232999320111054 127
129 3 327.89190545548246 292.89882051472 15.103357499999998 1.114140646378782 128
130 3 329.0267289752109 290.05057506514953 15.77631 1.141112903090839 129
131 3 330.7009976291806 287.47080922156084 16.3636275 1.141112903090839 130
132 3 332.3758877637196 284.89042189740275 16.9508625 1.1412558436218014 131
133 3 334.35095301327993 282.74631393296505 18.3772875 0.9167273435081607 132
134 3 336.0910986076062 280.31259602318585 19.4943375 0.9837664525295802 133
135 3 337.62926301687673 277.695541345433 20.375272499999998 0.9619276253207855 134
136 3 338.51798023112195 274.8615899489588 21.5865375 1.2978813767225537 135
137 3 338.6783222180277 271.9915926794593 23.153294999999996 1.1218594350507576 136
138 3 338.3371293854259 268.9923274515241 24.132405 0.8775678528301256 137
139 3 337.92322332620404 265.9818755733396 24.9974175 1.014212785624596 138
140 3 336.68088366796894 263.27284177131526 26.1638025 0.8052958774143392 139
141 3 335.4416514125808 260.5296265379738 27.188287499999998 1.2069774138360883 140
142 3 335.7816012840439 257.44211106918345 27.303044999999997 0.771102016485828 141
143 3 336.69331327935697 254.47578431142657 27.517545 0.771102016485828 142
144 3 337.60564675523943 251.5094575536697 27.732045 0.8252019000522929 143
145 3 339.19104368778454 248.91042581242954 28.556384999999995 0.8447785379884634 144
146 3 341.09712459414123 246.52456190649434 29.31918 0.8869024909825471 145
147 3 342.9938832919569 244.15112761194717 30.1858425 0.8869024909825471 146
148 3 344.89002050920305 241.77769331740004 31.052505 1.0172642552203608 147
149 3 347.1602890292295 239.70878450185998 31.6784325 0.8660145290449379 148
150 3 349.24597782014337 237.40744195336347 31.803584999999995 0.7941962344448152 149
151 3 351.4485049581049 235.2154799850818 31.772564999999997 0.9399520723867223 150
152 3 353.7144231141455 233.1067964131 31.412535 1.0589966754557212 151
153 3 355.96293981424276 231.09009196538975 30.441427499999996 0.8513600172184331 152
154 3 357.90258067134715 228.69801325376048 29.892555 1.0924012560610916 153
155 3 360.32946229486294 226.81306268676352 29.277434999999997 0.6935971746756747 154
156 3 362.9831843262105 225.31840191735114 28.45887 0.6935971746756747 155
157 3 365.636906357558 223.82436262850814 27.6403875 0.8316777275854642 156
158 3 367.8170601950211 221.62991473794884 27.252885 0.804686826456325 157
159 3 370.64541826637065 220.37949583231153 26.841540000000002 0.804686826456325 158
160 3 373.4731548571509 219.12969840724364 26.430194999999998 0.6249670753965855 159
161 3 376.01873926942244 217.35288545932264 26.610375 0.6990040556294743 160
162 3 378.266013008381 215.2075345337461 26.7056625 0.8054388179453017 161
163 3 380.87809584157856 213.52456515180486 26.750542499999998 0.8021822597616339 162
164 3 383.45226836004264 211.83165208075317 27.2858025 0.892974356145607 163
165 3 386.3042426930295 210.66451157141572 27.817515 0.9102701603920713 164
166 3 388.81005234885936 208.9877569951685 28.816507499999997 0.916242588664027 165
167 3 390.5259602009789 206.56273981336096 30.027359999999998 0.7076115615156953 166
168 3 391.008229122835 205.58266495541363 32.0326875 0.7076115615156953 167
169 4 431.96255568530376 386.9201299373071 23.631134999999997 0.9697334212724775 42
170 4 434.7418167916706 390.35318860268507 23.92533 1.2371254362577908 169
171 4 436.2526360558874 393.0684372104035 24.008655 1.2371254362577908 170
172 4 438.5477637986899 395.1590978458726 23.846212499999996 0.8832171112059918 171
173 4 441.0131772175086 397.04839877685544 23.968065 0.8447474639599933 172
174 4 443.4785906363272 398.9376997078382 24.089834999999997 0.8447474639599933 173
175 4 445.19263404673865 401.5025500177613 24.5857425 1.1312313620373433 174
176 4 445.88185599820576 404.52294558505616 24.902459999999998 1.4462287886388683 175
177 4 444.82658199136074 407.44390426124664 24.780112499999998 0.9707526494062972 176
178 4 443.6787073796748 410.33068150612 24.6514125 0.9726916687828323 177
179 4 442.61721856713575 413.22988836238153 24.1902375 0.9726916687828323 178
180 4 441.55510827402736 416.12971669921234 23.729062499999998 0.6744431435266978 179
181 4 440.6235089004934 419.0929360541222 23.6313825 0.8595822051516246 180
182 4 439.4973861087365 421.98841402696723 23.533784999999998 0.9459182858529838 181
183 4 439.47812021108507 425.06474284550836 22.952984999999998 0.9335135336877152 182
184 4 439.5794215438976 428.17028125081134 23.01915 0.9335135336877152 183
185 4 439.68072287671015 431.2751981755449 23.085314999999998 0.8504526555871058 184
186 4 438.73234352780236 434.2346886470384 23.0624625 0.9113515365828313 185
187 4 437.58198299383884 437.1102792416625 23.391555 0.5798382638494419 186
188 4 436.18054430983676 439.74784277820567 24.530385 0.924042169810025 187
189 4 434.8723277112451 442.51094538976804 25.270822499999998 0.850483729615576 188
190 4 433.5398733704467 445.2802628070243 25.8808275 1.1105360590762487 189
191 4 432.57284960445674 448.2298095894074 26.065875 0.8523792453522527 190
192 4 431.204349390633 450.9997484872332 26.507827499999998 0.7588961381027679 191
193 4 430.3467062048579 453.938108619367 27.220215 0.6848529430641852 192
194 4 399.7878851267805 348.00425964247773 13.3395075 1.2826364583551169 25
195 4 403.7324223007765 349.44112271893573 12.707475 1.1871521836721568 194
196 4 406.39235913781806 351.0364633405913 12.45552 1.1871521836721568 195
197 4 408.7030238948556 353.10412919499254 12.181289999999999 0.768044332084369 196
198 4 411.0130671713237 355.1705520882549 11.8875075 0.905466115590592 197
199 4 413.29327938046055 357.28172158251436 11.859375 0.6397831721711349 198
200 4 415.572870109028 359.3928910767737 11.831242499999998 0.6397831721711349 199
201 4 417.651101133109 361.7035558338113 11.803027499999999 0.9180324527039053 200
202 4 420.03385763619724 363.6966440198843 11.7109575 0.6929819089119666 201
203 4 422.6670708087545 365.2957135249562 11.1709125 0.9263478627225072 202
204 4 425.4419815511355 366.69093740326423 11.0346225 0.8025924369374394 203
205 4 428.2162708129471 368.0861612815723 10.898415 0.9429351791198529 204
206 4 431.029713350631 369.40618601098265 10.9366125 1.0504202435979704 205
207 4 433.5858629325825 371.16497602239093 10.721205 0.8316715127797701 206
208 4 436.17122210129577 372.88896312191275 10.746037499999998 0.8827323563618581 207
209 4 439.0331401233931 374.0952569071225 10.618739999999999 0.8859143368771976 208
210 4 441.7048850912533 375.6265850301296 10.0659075 1.1936155815939402 209
211 4 444.34244862779644 377.2163323266606 9.513075 0.9519901510160436 210
212 4 446.8936263651926 378.92851129536376 8.89812 0.9826788615331262 211
213 4 449.0545143050042 381.10120736599396 8.213469 1.0837626761464003 212
214 4 450.6989518916425 383.70458947121995 7.65864825 0.7351120767117443 213
215 4 451.2272103756344 385.8692062944479 7.38620025 0.7351120767117443 214
216 4 397.1117897949344 344.26170365353744 12.391335 1.5577348324010178 24
217 4 394.2486288116983 343.9453700437117 10.967715 1.155525037495277 216
218 4 391.4233781431957 344.12373496713013 9.2666475 1.155525037495277 217
219 4 388.4036040564703 344.09763278321526 8.291744999999999 1.1696512908377898 218
220 4 385.39439513942466 344.7495659005182 7.735430999999999 0.6050778327340056 219
221 4 382.7288649772584 346.2336615002507 6.953067 0.9564399518929636 220
222 4 379.95022535146103 347.5717091661738 6.4490497499999995 1.1299138232302106 221
223 4 377.0895502905025 348.752522248038 6.07563825 0.7630165542779048 222
224 4 374.11390132420456 349.6039506281191 5.7090165 0.6638531146240836 223
225 4 371.34582686808704 351.0091181955375 5.52655125 0.6638531146240836 224
226 4 368.5777524119694 352.414285762956 5.344077749999999 0.6638531146240836 225
227 4 365.8096779558519 353.8194533303745 5.16160425 0.6638531146240836 226
228 4 363.04160349973426 355.22462089779293 4.9791307499999995 0.866884601842101 227
229 4 360.2623423933675 356.56329004428534 4.4818785 0.6164583849208994 228
230 4 357.20590095304726 357.10273517852653 4.27878825 0.6164583849208994 229
231 4 354.14945951272705 357.6421803127676 4.075698 0.9131911190682618 230
232 4 351.12284913973815 358.0268767852276 3.294027 1.1458175110012139 231
233 4 348.0253899818374 358.0890248421679 2.9719552499999997 0.653381167029656 232
234 4 345.2069755995982 359.3941340379126 2.8529985 0.6698690465358973 233
235 4 342.5762483493186 361.04478643024487 2.7238612499999997 0.7467399781652602 234
236 4 339.32839089362244 362.3231719615053 2.4749999999999996 0.8348534932951096 235
237 4 337.1532089007146 362.789282388557 2.4749999999999996 1.0002605468415156 236
238 4 334.9780269078068 364.18761366971205 2.6125027499999995 1.1216108428229967 237
239 4 333.1135851996001 367.6057568014243 3.0250027499999996 1.1822859908137373 238
240 4 330.62766292199115 369.7809387943322 3.3 1.0002605468415156 239
241 4 329.69544206788777 372.26686107194115 3.3 0.7930962138369733 240
242 4 327.83100035968107 374.7527833495501 3.3 0.8360032323485038 241
243 4 325.6558183667732 377.23870562715905 3.3 0.8789040360543403 242
244 4 323.16989608916424 379.10314733536575 3.3 0.8789040360543403 243
245 4 321.61619466565867 380.6568487588714 3.3 0.8789040360543403 244
246 4 318.19805153394634 384.07499189058365 3.0250027499999996 0.7930962138369733 245
247 4 316.95509039514184 385.9394335987904 2.74999725 0.7930962138369733 246
248 4 315.7121292563374 387.18239473759485 2.4749999999999996 0.7930962138369733 247
249 4 314.15842783283176 389.0468364458016 2.33749725 0.8360032323485038 248
250 4 311.98324583992394 391.53275872341055 1.92499725 0.707288391619606 249
251 4 311.3617652705217 392.775719862215 1.65 0.621480569402239 250
252 4 309.8080638470161 394.9509018551229 1.65 0.621480569402239 251
253 4 307.6328818541083 396.50460327862845 1.7875027499999998 0.707288391619606 252
254 4 305.76844014590154 398.058304702134 1.7875027499999998 0.8360032323485038 253
255 4 302.6834105993888 399.5666380440733 1.65 0.8789040360543403 254
256 4 389.17423996252904 332.9252765870712 10.289977499999999 1.278223946312361 20
257 4 391.47931139444194 330.9558046626355 10.210777499999999 0.8471401641521918 256
258 4 394.17094374052306 329.4058321225463 10.0758075 0.8471401641521918 257
259 4 396.89365011507425 327.91365727541154 9.910229999999999 0.5677274719935005 258
260 4 399.25092591481695 325.89322394428484 9.7311225 0.6767426216334861 259
261 4 401.60758023399023 323.87279061315814 9.552015 0.6767426216334861 260
262 4 404.10841804526484 322.1040569126394 8.859675 0.910456604562892 261
263 4 406.60925585653945 320.3347017315512 8.167285499999998 0.9844562959616165 262
264 4 409.24122606795794 318.7051796785786 7.8090375 1.0687787796181123 263
265 4 412.19015136977157 317.8363498425542 7.207298999999999 0.8761819511603585 264
266 4 415.27145203286784 318.0470317555816 6.75162675 0.9338864220293565 265
267 4 418.3639393462134 317.8052758140841 6.49909425 0.9338864220293565 266
268 4 421.4558051789896 317.56351987258665 6.24656175 0.9884026975773208 267
269 4 424.45072004293894 316.7369507152817 6.174003 0.8074026965446128 268
270 4 427.4288549315145 315.8600416318551 6.00290625 0.8074026965446128 269
271 4 430.40698982009 314.98251106785915 5.831809499999999 0.8074026965446128 270
272 4 433.38574618923496 314.1056019844326 5.6607045 0.8074026965446128 271
273 4 436.36388107781045 313.22869290100607 5.489607749999999 0.7273684288169924 272
274 4 439.408514387312 312.6817899999321 5.10243525 0.7273684288169924 273
275 4 442.4537691773829 312.1342656182887 4.7152545 0.8235239025149068 274
276 4 445.52326170966063 311.65137521586314 4.774951499999999 0.7356962684469824 275
277 4 448.42122560478333 310.54762572460476 4.5209835 0.7545830629511164 276
278 4 451.38568792083197 309.7310002564102 3.9231884999999997 0.8385885915172171 277
279 4 454.1780001191562 308.3935740710566 3.5724975 0.6321203167504053 278
280 4 457.1275469015393 307.4221999410809 3.42851025 0.7788332347691919 279
281 4 460.09884550385135 306.51545979032306 3.5163314999999997 0.80386025729902 280
282 4 463.1907113366275 306.2134202335936 3.6041445 0.8075145630471051 281
283 4 466.26641867459915 305.91386659914167 3.16495575 0.695859363948299 282
284 4 469.331560842891 305.4129532602035 3.046032 0.8758401368471873 283
285 4 472.30348092577253 304.5348012156381 2.74296 0.9794595921836226 284
286 4 475.10138644922137 303.18245949661883 2.7191752499999997 0.6375334125098988 285
287 4 477.8272002266196 301.6927705717617 2.83089675 0.6375334125098988 286
288 4 480.5530140040179 300.2037031274739 2.9426265 0.684250106911865 287
289 4 483.36397061942415 298.8973509705904 2.64726825 0.919343776705344 288
290 4 485.88904617290547 297.0981647221709 2.3744655 0.919343776705344 289
291 4 488.4141217263868 295.29835699318204 2.1016545 0.919343776705344 290
292 4 490.9391972798681 293.4991707447625 1.8288517499999999 0.6457431708317023 291
293 4 493.8738285285854 292.48988630005334 1.6308599999999998 0.7442105522477932 292
294 4 496.86377154797964 291.6471586479439 1.516878 0.7298605659002955 293
295 4 499.9556373807557 291.404781225877 1.2621509999999998 0.776937719032515 294
296 4 503.03569508271323 291.76834735897734 1.00809225 0.9347005615752734 295
297 4 506.09151504246404 292.32395098802294 0.8661675 0.9956864498507151 296
298 4 366.9003763551528 322.5279066609717 9.320355 0.8939687250566506 12
299 4 369.38629863276174 321.5969287680072 10.007002499999999 0.8469288607585951 298
300 4 371.9461770981296 319.9580845064935 10.8646725 0.8469288607585951 299
301 4 374.5389940336757 318.34161354547825 11.616329999999998 0.7774908367392831 300
302 4 377.25486412196346 316.9482541088784 12.387787499999998 0.6756798898598082 301
303 4 379.4803860409929 315.0987279343374 13.8912675 1.0352063992590035 302
304 4 380.87623139987033 312.5798671865501 15.440865 1.0178049433157408 303
305 4 381.9246691204519 309.8024705218915 16.66038 1.0674363815882035 304
306 4 382.98367201071335 306.94490286378 17.467642499999997 1.2056847342517316 305
307 4 384.3384996520102 304.2265468532146 18.336285 1.0615944642358224 306
308 4 386.33531672149957 302.1048121892754 19.771702499999996 0.9560173451057701 307
309 4 389.19474882131937 302.27012602073637 21.3715425 0.9352039608364892 308
310 4 392.1635615013538 303.02460343199067 22.063634999999998 0.9714735668668039 309
311 4 395.20570888857776 303.18432393832705 22.8783225 0.7270701181436793 310
312 4 398.2540710814958 303.59263667242436 23.46564 0.7270701181436793 311
313 4 401.3030547549831 304.0009494065216 24.05304 0.6325926419831509 312
314 4 404.28554000754445 303.86422368125307 25.1955 0.6959463712280153 313
315 4 407.36994807348776 304.01337901790964 25.6575 0.7310600233992417 314
316 4 410.3070652444827 304.75231941492893 26.579024999999998 0.7310600233992417 315
317 4 413.2441824154777 305.49125981194817 27.5004675 1.0202535767591856 316
318 4 416.25339133252345 306.10155373110115 28.1358825 0.8716637874208043 317
319 4 419.18242925611617 306.9747339311113 28.8808575 1.2033417525050851 318
320 4 422.2817528557251 307.0735493416463 29.151457499999996 0.6569857543321888 319
321 4 425.35932463540496 306.67020845210425 29.334855 0.6569857543321888 320
322 4 428.43751789565425 306.2668675625622 29.518252499999996 0.6569857543321888 321
323 4 431.5157111559036 305.8635266730201 29.70165 0.7532717389496777 322
324 4 434.60881994981855 305.6025048338712 29.877952499999996 1.01924056343106 323
325 4 437.6814198849432 305.26566236525514 29.4542325 0.9442092142871277 324
326 4 440.38672480355115 303.7797023238144 28.975567499999997 1.1137180395915884 325
327 4 442.8403300915512 301.87299993688833 28.934069999999995 1.0533101282456907 326
328 4 445.6220771201956 300.562297416019 29.526749999999996 1.1576007825970802 327
329 4 448.6163705035756 300.1372047065479 30.4736025 0.6409515556416111 328
330 4 451.57337505279145 300.5225226595773 31.634542500000002 0.5456120859313218 329
331 4 454.4085694104045 301.15332543752055 32.849025 0.5456120859313218 330
332 4 354.87534881778885 322.58570435392613 8.467222499999998 1.6400996522638966 8
333 4 357.1729624828689 319.65045162463935 8.4838875 1.4490938140638125 332
334 4 358.29038454665414 316.754352171225 8.6784225 1.4490938140638125 333
335 4 359.6880943472398 313.9794414288439 8.7384 1.0133986460786788 334
336 4 360.6022922648305 311.01125022937885 8.879062499999998 0.8328647554730225 335
337 4 361.5158687018518 308.04305902991376 9.0196425 0.8328647554730225 336
338 4 362.1410781546704 305.1127781451822 10.1112825 1.2243726549736569 337
339 4 362.182095872251 302.1159988395246 11.2029225 1.1658664741701301 338
340 4 362.1802314305428 299.02475448731786 11.6192175 0.9802302280896814 339
341 4 361.98073616776463 295.93848197966634 12.02388 0.8470842309009458 340
342 4 362.1559936883361 292.8534524331536 12.455767499999999 0.8470842309009458 341
343 4 362.3306297283381 289.76780140607156 12.887737499999998 0.9635994080524775 342
344 4 361.9347466056289 286.70328071834905 13.323089999999999 0.9635994080524775 343
345 4 361.53886348291974 283.63876003062666 13.758524999999999 0.9635994080524775 344
346 4 361.14235887964105 280.5742393429042 14.1938775 1.2618230740858358 345
347 4 361.2069928588589 277.4705653793094 14.37909 1.038146002352276 346
348 4 361.43134734441315 274.3874002745049 14.7995925 1.038146002352276 347
349 4 361.65508034939785 271.3042351697004 15.220094999999999 1.0748817188096422 348
350 4 360.9869887372905 268.34660913991513 16.1210775 1.1440462913784175 349
351 4 359.76702237955385 265.537516966217 16.8180375 0.8771825348770962 350
352 4 357.9852375870777 262.99193255394545 16.829175 0.7418178520555945 351
353 4 355.7087542613573 260.9068652436009 17.3029725 0.984002615145953 352
354 4 353.29181632695196 258.98027547845396 17.7278475 0.984002615145953 353
355 4 350.87487839254663 257.05368571330706 18.152639999999998 1.0091166449554974 354
356 4 348.7966473684656 254.74302095626953 18.1302825 1.3266745715029595 355
357 4 347.37656426738147 251.9855116698318 17.8857525 0.8767847873126787 356
358 4 346.5555884352011 248.99059680588243 17.73618 0.9293682582898021 357
359 4 346.21377412202986 245.90991762335554 18.030704999999998 0.9443521548180901 358
360 4 345.024260312194 243.16670239001402 19.153612499999998 0.7658940093142372 359
361 4 343.96898630534895 240.50614407240303 20.75898 0.8555612258675922 360
362 4 342.85094276099437 237.68897265130272 21.669202499999997 0.8086332280720292 361
363 4 341.93985224625067 234.721402932407 21.84567 0.7647380554551491 362
364 4 341.0343550566316 231.7730991111628 21.339779999999998 0.8424169118247349 363
365 4 340.01823432565897 228.83722490130663 21.25893 0.9566947589264185 364
366 4 338.48814916379064 226.13378442440688 21.140625 0.7949730851565681 365
367 4 337.0307772285424 223.41045656928625 21.591735 0.7947555669572772 366
368 4 335.0644127069537 221.005948246269 21.6998925 0.9022406314353943 367
369 4 333.85811892174394 218.1458946658799 21.508575 0.9022406314353943 368
370 4 332.65182513653417 215.2858410854908 21.317257499999997 0.943227274987472 369
371 4 332.02910160599316 212.24804406225263 21.04971 1.210501208664599 370
372 4 331.8501152020053 209.14623454036607 21.1326225 0.9489138221975026 371
373 4 332.9178188202383 206.22838326702256 21.0824625 1.1271295902792886 372
374 4 334.4012929394015 203.50194800905493 21.2760075 1.1786814035112043 373
375 4 336.1122289469659 200.94579842710354 21.8637375 0.9630462903457095 374
376 4 338.32967161859307 198.8259282048725 22.519695 0.9751962354775233 375
377 4 340.47502254416963 196.92357618193225 24.1095525 1.4811684262506621 376
378 4 338.06989274058293 195.16665061223213 25.2831975 1.1196718234464618 377
379 4 335.8474782244005 192.61858027768292 26.48547 0.9086232368831554 378
380 3 304.34649260310925 388.8641211583973 16.007557499999997 0.8875550455804194 75
381 3 305.7529031316665 391.8205042270437 15.4066275 0.6645926765016722 380
382 3 306.13200627900187 394.89683304558486 15.1224975 0.6645926765016722 381
383 3 306.5111094263372 397.97378334469533 14.8383675 0.6645926765016722 382
384 3 307.4476806444264 400.93700269960516 14.822115 1.056436175509784 383
385 3 308.3836303819462 403.8996005739457 14.80578 1.056436175509784 384
386 3 308.8634133815247 406.9579064559741 15.166222499999998 0.933774555526864 385
387 3 308.2506335400941 409.98762423181006 15.592334999999999 0.7870678523137715 386
388 3 307.6384751792329 413.01672052707653 16.018365 0.8389552650531644 387
389 3 306.4477184082582 415.87428818518805 16.3753425 0.8389552650531644 388
390 3 305.2575831178529 418.7324773238689 16.73232 0.9067028619237024 389
391 3 303.60568776438174 421.35077496276057 17.089215 1.2887456123523409 390
392 3 303.2620090095023 424.39167938884566 17.801602499999998 1.119994993342551 391
393 3 303.508736795555 427.4369341789167 18.558044999999996 1.155779844528732 392
394 3 304.8927740236138 430.20563011560364 18.917579999999997 0.930176183030025 393
395 3 307.008293881859 433.98796086098565 19.4209125 0.930176183030025 394
396 3 326.27419153332846 355.1034321867595 15.940154999999999 1.1268499240230576 62
397 3 326.327638862297 359.0448619579085 15.990644999999999 1.5456967537716966 396
398 3 327.68619538701034 361.43134734441315 14.05899 1.050643976602955 397
399 3 328.75017012182695 364.3423623314932 13.762484999999998 0.9981910165454061 398
400 3 329.30453078973375 367.38140231587016 13.319295 0.6355136006593415 399
401 3 329.85951293820995 370.4204423002471 12.876104999999999 0.6355136006593415 400
402 3 330.1839257954379 373.5036074050516 12.59973 0.667035095139423 401
403 3 330.0900822294582 376.60914581035456 12.681404999999998 0.9590563850901471 402
404 3 330.35918331600936 379.6972827597143 12.97527 0.9590563850901471 403
405 3 330.987500171675 382.7400516275076 12.953737499999999 0.9397842726329837 404
406 3 331.31999227630524 385.8238382128815 12.700214999999998 0.6787189298441852 405
407 3 332.4430076652151 388.7211806274348 12.754335 0.6787189298441852 406
408 3 333.5654015735555 391.61852304198806 12.808537499999998 0.6787189298441852 407
409 3 334.68841696246534 394.5152439759719 12.86274 0.6787189298441852 408
410 3 335.8114323513752 397.4125863905251 12.9169425 0.7130619461093528 409
411 3 336.47330915778855 400.44851897205507 12.8525925 0.7327007321024637 410
412 3 337.49688765559404 403.3812857790642 12.946394999999999 0.8335794581278351 411
413 3 338.3259427351766 406.3631495510562 13.313519999999999 0.9093690135664381 412
414 3 339.52912911753936 409.215123884043 13.68147 0.9093690135664381 413
415 3 341.01633212011893 411.94342358371887 13.718759999999998 0.9104938933970561 414
416 3 342.1424549118758 414.8389015565639 13.756132499999998 0.995674020239327 415
417 3 343.7862710179447 417.476465093107 13.793505 0.8198820263782097 416
418 3 345.4673759581778 420.0717679509308 14.196269999999998 0.8400925744951706 417
419 3 347.45176341627916 422.4563888957272 14.434034999999998 0.9132470523195081 418
420 3 348.96071823878776 425.1648012171821 14.714865000000001 0.9761098119145445 419
421 3 349.8258191913957 428.1162124412733 15.299294999999999 1.0557525468834414 420
422 3 350.12164394243115 431.1819760901346 15.849405 0.8063275351595469 421
423 3 350.3994457569539 434.2489827001346 16.3994325 1.0111799604459129 422
424 3 349.79536664349496 437.2581916171803 17.0459025 1.007612661977544 423
425 3 348.16522310995293 439.8012901071742 18.0139575 0.7322905549266581 424
426 3 347.31752361328824 440.6179155753688 18.5437725 0.7322905549266581 425
427 3 327.5799222096425 352.3111199884352 15.421064999999999 1.1268499240230576 61
428 3 329.76194048881376 354.02951376283244 16.9346925 1.0684618245277173 427
429 3 331.8700025802262 356.20220983346263 17.86686 1.0684618245277173 428
430 3 334.03896976744005 358.4103302965488 18.231180000000002 0.8703151745852015 429
431 3 335.3384856380601 361.187105480638 18.901162499999998 0.8382716364268219 430
432 3 336.9400410654097 363.76935724650434 19.765102499999998 0.8186452800450993 431
433 3 339.7348391860115 365.08068124794306 20.23593 0.7629233321924945 432
434 3 342.5296373066134 366.3920052493818 20.70684 0.7629233321924945 433
435 3 345.2796888262183 367.80649502534123 21.11274 1.2294501512256732 434
436 3 347.86939835891746 369.5000295769624 21.4867125 0.6701673572092104 435
437 3 350.16204017944233 371.5844754067375 21.8054925 0.8095343748976623 436
438 3 351.7983985186784 374.2089878513231 22.2041325 0.8095343748976623 437
439 3 353.43475685791446 376.8335002959088 22.6027725 0.9004072637556577 438
440 3 355.54095450761866 379.0981754908105 23.0014125 0.7508914683688671 439
441 3 357.3817799541881 381.5872051712665 23.359379999999998 0.8510865657678962 440
442 3 358.42027398565926 384.51313569201227 23.516212499999998 0.8510865657678962 441
443 3 359.4593894976998 387.43968769332736 23.673045 0.7216197335500217 442
444 3 360.8539918954384 390.1443711313659 24.507285 0.7876769032717856 443
445 3 361.82909490883054 392.9994528671998 25.4940675 0.958161453070208 444
446 3 362.0155390796512 395.9402989216112 26.8026825 0.8421931788197501 445
447 3 361.6364359323158 398.8550427921077 28.1424 0.9569744251826496 446
448 3 360.8825800016309 401.8132903024624 28.914187499999997 0.7498163069838012 447
449 3 360.2573705488123 404.83057846691025 29.442847499999996 1.1013070726206255 448
450 3 360.31206083891965 407.9168509745618 29.916314999999997 1.1842001509674962 449
451 3 360.94845694198756 410.93413913900963 30.430207499999998 0.697307413675006 450
452 3 362.07085085032804 413.67176104722654 31.690559999999994 0.5869473800828341 451
453 3 364.9445770032439 414.85381709022954 31.74402 0.8382654216211278 452
454 3 367.99356067673136 415.41128516098337 32.040525 0.8791526282821012 453
455 3 371.0624317284396 415.8457000789955 32.33703 0.6926152353760192 454
456 3 376.53581110316514 416.92272590576965 32.8707225 0.6926152353760192 455
457 3 331.1845095121755 330.5773229958695 7.30983 1.2051999794075978 101
458 3 328.6824287397621 330.8296441070469 5.51064525 1.1549719197885089 457
459 3 323.9641482568603 329.95024910134265 4.21684725 0.8687366139389198 458
460 3 321.2631937022382 328.4549668513609 3.748206 0.8685128809339349 459
461 3 318.8990816162321 326.4569068207327 3.3828794999999996 1.1345811423064214 460
462 3 317.32860021735263 323.78205445002544 3.14004075 1.2953457359993927 461
463 3 315.67173301932627 321.16810717511964 2.7647399999999998 0.9191262585060533 462
464 3 313.9576896089149 318.5783976424205 2.9008402499999995 0.7863966532988171 463
465 3 312.2436461985035 315.98868810972135 3.03693225 0.7863966532988171 464
466 3 310.3064912636767 313.56739981133023 2.76760275 0.7449003956798296 465
467 3 308.59306933383476 310.9857695260333 2.45347575 0.9355830639838245 466
468 3 307.2077891446371 308.21396618649936 2.1488445 0.8333930139570144 467
469 3 305.5906967030525 305.5913181836219 1.61108475 1.109989156175175 468
470 3 304.7554268177759 302.61256181447703 1.2227325 0.8955224264801562 469
471 3 304.12835292324905 298.1907275631801 0.8633872499999999 0.8955224264801562 470
472 3 327.0516637256506 295.81977919091054 14.247255000000001 1.3232999320111054 128
473 3 326.0684814648563 293.0604054627646 14.532374999999998 1.2914055491893823 472
474 3 324.7646152302504 290.24199108052545 14.6788125 1.2914055491893823 473
475 3 323.10961247393226 287.682734095727 15.483187499999998 0.9042542284802577 474
476 3 321.45460971761406 285.1234771109286 16.2875625 0.9042542284802577 475
477 3 319.5242910690507 282.7985183007948 17.248769999999997 0.9418289437063171 476
478 3 319.6423723772371 279.79241678659616 18.282494999999997 1.0979137887116894 477
479 3 319.8903431244286 276.7428116325394 19.00206 1.1266696946579309 478
480 3 319.274455880151 273.79637225300337 20.025885 0.8243318272551298 479
481 3 318.6585686358734 270.84993287346737 21.0496275 0.8243318272551298 480
482 3 318.32545505067384 267.76055296296886 21.06786 0.9892044075118498 481
483 3 318.31116099757753 264.67552341645614 20.57022 0.5418359699916339 482
484 3 318.2173174315978 261.60851680645607 21.216855 0.5418359699916339 483
485 3 318.1228523850487 258.5408887158866 21.8635725 0.6801731943765864 484
486 3 318.4739889067609 255.46083101392912 21.57903 0.7419421481694749 485
487 3 318.82450394790385 252.38263775367983 21.260085 1.091176939339369 486
488 3 318.70331523687037 249.27958527065445 21.105562499999998 0.7356341203900423 487
489 3 318.77664994405984 246.1839905544619 21.44703 0.7116263259940336 488
490 3 319.0376717832088 243.08963879940816 21.614835 0.7116263259940336 489
491 3 319.2980721417883 239.9959085249238 21.782639999999997 0.9216494696178263 490
492 3 319.96678523446514 236.96743371022671 21.5334075 0.798863553521026 491
493 3 320.13272054649553 233.86748863004834 21.71763 0.9999808805852846 492
494 3 319.9630563510487 230.76505762759234 21.79551 1.1212628137041314 493
495 3 320.7417715045097 227.7583346328243 21.912 0.6511314073684197 494
496 3 321.3551728265097 224.71307984275336 21.8003775 0.6511314073684197 495
497 3 321.96857414850973 221.6678250526824 21.688837499999998 1.038997430732357 496
498 3 322.35762098495553 218.5865243895861 21.553289999999997 0.9146826724348273 497
499 3 321.5658547395371 215.58788064222028 21.2987775 0.9146826724348273 498
500 3 320.77346701354924 212.58923689485448 21.044182499999998 0.9146826724348273 499
501 3 319.9817007681308 209.59059314748868 20.7895875 0.9227122013915041 500
502 3 319.7237863318289 206.49561991186553 20.932064999999998 0.9227122013915041 501
503 3 319.46649337609637 203.4012681568118 21.074625 1.0765348571242523 502
504 3 318.79280843886426 200.39516664261313 21.619455 1.146122036480221 503
505 3 317.5604124697396 197.58110262435983 22.239607499999998 0.8962309143292748 504
506 3 316.1366004852391 194.89195620055634 23.073517499999998 1.4174666678869325 505
507 3 317.42617266674876 192.1400402392432 23.9326725 1.7435823818750635 506
508 3 317.5815428090993 189.1115654245461 24.83646 0.7437630862378235 507
509 3 317.1837952446819 186.1123001966109 25.7772075 0.7517926151945005 508
510 3 317.32860021735263 183.01794844155717 26.1019275 0.933755911109782 509
511 3 317.41498601649954 179.9577781178205 26.806807499999998 0.8771949644884841 510
512 3 318.22353223729186 177.03433351935237 27.703004999999997 1.5348021993900753 511
513 3 319.0177844049879 174.4595395203189 29.757832499999996 1.1865493475198368 512
514 3 319.53734216100816 171.30490415003314 32.75811 1.1865493475198368 513
515 3 329.13424511371755 320.3216506395938 10.669229999999999 1.3691651980329904 120
516 3 324.60675916562224 318.0184436493891 10.1167275 0.9496720284921734 515
517 3 322.29671588915414 315.940212625308 10.146840000000001 0.8340704277776629 516
518 3 319.6262138824327 314.3523297704853 10.115902499999999 0.7886091241258891 517
519 3 316.90475046902026 312.8520756759483 10.07556 0.7604871283604377 518
520 3 314.1851514973161 311.3536860231195 10.22868 1.0009068866336939 519
521 3 311.5134065294559 309.78817646879526 10.576252499999999 1.0302469843151736 520
522 3 308.8043727274315 308.2761142434396 10.8041175 0.8153079293874091 521
523 3 306.09533892540713 306.7634305375145 11.032065 0.8153079293874091 522
524 3 303.29743340195824 305.4123317796341 11.049555 0.9083000669870663 523
525 3 300.49890639794 304.0606115411842 11.067045 0.9083000669870663 524
526 3 297.6829779379784 302.77290380138277 11.416927499999998 0.7636939680985534 525
527 3 294.8676709585863 301.48519606158135 11.7667275 0.7636939680985534 526
528 3 292.0517424986247 300.1974883217799 12.1165275 0.6892965291354113 527
529 3 289.2358140386632 298.90978058197845 12.466327499999998 0.7799456849884219 528
530 3 286.68090741785056 297.1441542843067 12.5998125 0.9204251528961039 529
531 3 284.2055503099215 295.2734977704059 12.8187675 0.9950090360300666 530
532 3 282.13291261096504 292.96407597450724 13.03764 0.9229794380363472 531
533 3 280.11807260496295 290.5987209273623 13.072125 1.0220123667705938 532
534 3 279.14172663043206 287.6497956255487 13.191832499999999 0.8019088083110969 533
535 3 278.73341389633475 284.5846534572568 13.5993825 0.8393592274232758 534
536 3 277.737180543583 281.64940072797003 13.883512499999998 0.8393592274232758 535
537 3 276.74156867140056 278.7135265181139 14.167724999999997 0.8393592274232758 536
538 3 275.7453353186488 275.7776523082577 14.451854999999998 0.9542896291228319 537
539 3 274.6216984491695 272.8902535828149 14.7634575 0.9542896291228319 538
540 3 273.4980615796903 270.00285485737214 15.075142499999998 0.9688509188639264 539
541 3 272.470132717899 267.07692433662635 14.80941 0.9172431723807645 540
542 3 271.4409608949689 264.1503723353112 15.044699999999999 0.9188093034156581 541
543 3 269.1918227143022 262.02428730738615 15.411 0.9188093034156581 542
544 3 266.9420630530661 259.8982022794611 15.777299999999999 0.9959971901354161 543
545 3 264.35048907865877 258.2338773146019 16.3220475 0.9959971901354161 544
546 3 261.7589151042514 256.5695523497427 16.866712500000002 0.7954143363608436 545
547 3 258.7540565511916 255.8679007868876 17.3526375 0.8038353980762439 546
548 3 255.85857857834657 254.7896319989747 17.790464999999998 1.1518645169414978 547
549 3 253.0712382245775 253.41615994059575 17.8430175 0.9827161503672903 548
550 3 250.33796668034648 251.93827914655725 17.89062 0.9720328993792658 549
551 3 247.43875982408503 250.8196141216332 17.9019225 1.0005091390692764 550
552 3 244.81611182120756 249.15342471506582 17.963715 0.6774324650655226 551
553 3 242.16922607612346 247.56305593796546 18.424065 0.6702978681287848 552
554 3 239.98410039410516 243.6794238597709 18.963945 0.6702978681287848 553
555 4 443.4785906363272 398.9376997078382 24.089834999999997 0.8447474639599933 174
556 4 441.8266952828562 398.160227515516 24.5486175 0.885491730090004 555
557 4 448.03839357403155 398.20310967480475 24.293115 0.885491730090004 556
558 4 451.1395816153486 398.2242400141645 24.03423 0.922109365239184 557
559 4 454.21777487559797 398.4386508106082 23.548304999999996 0.7402579358263949 558
560 4 457.2735948353487 398.15774159323837 22.896555 0.7702692325228289 559
561 4 460.31698518371155 397.7618584705292 22.250249999999998 0.7263243414603967 560
562 4 463.330544464743 397.33303687764163 21.4220325 0.9770233883515658 561
563 4 466.36274816285646 397.0757439219091 20.584822499999998 0.7507547426435986 562
564 4 469.4055170306499 397.3970493762901 19.866989999999998 0.6851698981545803 563
565 4 472.33393347367326 398.29633176021514 19.1748975 0.7535514052059087 564
566 4 475.27912989207044 399.2384963034289 18.77007 0.7535514052059087 565
567 4 478.22432631046763 400.1806608466427 18.365242499999997 0.8455740331172982 566
568 4 481.1807093791141 401.08864395853936 17.960414999999998 0.847177452986356 567
569 4 484.2309360137403 401.61317355911484 17.589412499999998 0.9704543387329841 568
570 4 487.24946713932695 402.2856155352081 17.186895 0.6584462336702841 569
571 4 490.1548888012824 403.3775568956478 16.9889775 0.6538659218737897 570
572 4 493.16409771832804 404.14819280170656 16.8746325 0.7106754607228484 571
573 4 496.26652872078404 404.320342919431 16.8503775 0.60701747359111 572
574 4 499.3266990445207 404.7162260421402 17.339107499999997 0.60701747359111 573
575 4 502.3862478876879 405.11210916484947 17.82792 0.60701747359111 574
576 4 505.4464182114245 405.50799228755864 18.31665 0.8412920319941168 575
577 4 508.5494706944499 405.42782129410574 18.1202175 0.6565755771563834 576
578 4 511.5928610428127 404.80074739957894 18.109575 0.6565755771563834 577
579 4 514.6362513911754 404.1736735050521 18.098932499999997 0.8583392440128202 578
580 4 517.7144446514247 404.3961635488981 18.5828775 1.0040640079262573 579
581 4 520.7534846358017 405.0145367154533 18.327375 1.0040640079262573 580
582 4 523.7925246201786 405.6335313625779 18.071955 0.7514445860756351 581
583 4 526.8222423960145 406.2121297726914 17.573655 0.7514445860756351 582
584 4 529.8519601718505 406.79010670223545 17.0754375 0.7514445860756351 583
585 4 532.8822994282558 407.3680836317796 16.577219999999997 0.7399906991815519 584
586 4 535.8933727870096 408.08402924773094 16.2133125 0.7453230024670231 585
587 4 538.6974931161525 409.37173698753236 15.7254075 0.7782801170624238 586
588 4 541.5159074983917 410.6737387804301 15.905504999999998 0.8571211420967918 587
589 4 544.0329038044707 412.49156944593165 16.085602499999997 0.843572865683823 588
590 4 546.8569115118345 413.7830060691495 16.224862499999997 0.4984261736994568 589
591 4 549.7760057463169 414.84822376510493 16.195574999999998 0.7523208736784924 590
592 4 552.8181531335408 415.4703258150766 16.044105 1.1749090164549327 591
593 4 555.9131263691639 415.68970845607555 15.817724999999998 0.9270128469317677 592
594 4 559.0130714493423 415.9103340582134 15.7740825 0.9563280853904713 593
595 4 562.0154440801246 416.643681130108 15.3503625 0.9967367520130048 594
596 4 565.0153307886292 417.45471327317796 15.329902500000001 1.0187620233926202 595
597 4 568.0773655540739 417.8661334101222 14.890094999999999 0.7301588765736086 596
598 4 571.1164055384509 418.5031509937595 14.724269999999999 0.9754945461508364 597
599 4 574.2126217352129 418.66349298066524 14.446409999999998 0.6653943864362011 598
600 4 577.2249380551054 419.4223207559054 14.5164525 0.6338045290934854 599
601 4 580.2204743996243 420.1451026581202 15.050557499999998 0.6338045290934854 600
602 4 583.2153892635737 420.867884560335 15.584662499999999 0.7206253646389781 601
603 4 586.1866878658858 421.7050188873198 16.06209 0.7206253646389781 602
604 4 589.1573649876285 422.5421532143046 16.5395175 0.8671766977097201 603
605 4 592.2597959900845 422.7124388903208 16.508084999999998 0.8680156964784131 604
606 4 595.3653343953874 422.78763803921856 16.60362 0.6493166841057653 605
607 4 598.4410417333592 422.35011571835935 16.72044 0.7638306938238217 606
608 4 601.4682735869175 421.685131509099 16.4306175 0.8891833246722534 607
609 4 604.3687234043177 420.99466659649306 16.29837 0.8891833246722534 608
610 4 493.8738285285854 292.48988630005334 1.6308599999999998 0.7442105522477932 293
611 4 495.8408145307435 294.0870913634171 1.632345 0.8735655179631752 610
612 4 498.48956471753587 295.71164157183455 1.5754117499999998 0.8735655179631752 611
613 4 500.77661321293607 297.8147318186917 1.50063375 0.8175576890486452 612
614 4 503.0363165632827 299.93584500206157 1.8025919999999998 0.8315285722488076 613
615 4 505.2978843553374 302.0600655882784 1.5822509999999999 1.030383710040442 614
616 4 507.34006950639315 304.4005614126472 1.48268175 0.933488674464939 615
617 4 509.50903669360696 306.58817301694313 0.9369194999999999 0.8017596529744404 616
618 4 511.46483604551577 308.9112673853687 0.64147545 0.8017596529744404 617
619 4 384.3384996520102 304.2265468532146 18.336285 1.0615944642358224 307
620 4 383.7543079167721 299.21182013870794 20.312242499999996 0.913253267125202 619
621 4 383.3596677552017 296.2119334302033 21.252165 0.8776548601098417 620
622 4 383.28260416459585 293.2362844639054 22.4354625 0.9883219051032985 621
623 4 383.7928397120751 290.26995770614855 23.460525 0.9883219051032985 622
624 4 384.14646215606496 287.35024199109677 24.7924875 0.888257318623844 623
625 4 384.9382284014834 284.42617591205925 25.711042499999998 1.0168167892103912 624
626 4 386.2159924521744 281.9638698960876 27.56886 1.1275894859006463 625
627 4 386.9965720473436 279.35178706289 29.548365 0.7469637111702451 626
628 4 387.84675746628585 276.50975641901357 30.776212499999996 0.7474733252371549 627
629 4 388.9685298940569 273.84049737343094 32.274825 0.7708969278979253 628
630 4 389.31283012950576 272.48939861555044 32.97756 0.7708969278979253 629
631 4 350.87487839254663 257.05368571330706 18.152639999999998 1.0091166449554974 355
632 4 351.5038167287817 255.00963612054312 20.356132499999998 1.066404723842996 631
633 4 352.6697142769803 252.4889109310476 22.205782499999998 1.066404723842996 632
634 4 354.00589750119514 249.8420251859635 23.439405 1.0888588168154987 633
635 4 354.59071071700265 247.05717075447203 25.09683 1.093370765749359 634
636 4 355.1133758758699 244.5706269962937 27.471345 0.912930097229113 635
637 4 354.642293604263 241.33022730743042 32.4377625 0.912930097229113 636
638 4 359.6880943472398 313.9794414288439 8.7384 1.0133986460786788 335
639 4 361.13055074882243 309.44449771391584 8.357579999999999 1.1356687333028754 638
640 4 362.09135970911825 306.49619389267156 8.08962 1.1356687333028754 639
641 4 362.54255460250425 303.616874414631 6.6584347500000005 1.1657483928619439 640
642 4 362.5077516906178 300.6754068796502 5.3292525 1.0537389498385783 641
643 4 361.9403399307535 297.74388303377987 4.18670175 1.4953630424558093 642
644 4 360.5513308581395 295.13863648684566 2.90037825 1.1782463671126227 643
645 4 358.68316026651644 292.74780073635526 2.0103269999999998 1.1748406535922984 644
646 4 357.19968614735325 290.0623831959682 1.3559947499999998 1.0275870474781321 645
647 4 355.6981890916775 287.342784224264 1.2580177499999998 1.0858197768311217 646
648 4 354.75043122333904 284.3839152333399 1.32924825 1.0738189870359647 647
649 4 353.63984544581723 281.49775946903594 0.9284549999999999 0.7284373753963642 648
650 4 352.7107319945609 278.53267567241784 0.9977137499999998 0.8678789707531447 649
651 4 351.2247719531202 273.79015744730935 0.8152484999999999 0.8678789707531447 650
652 3 336.9400410654097 363.76935724650434 19.765102499999998 0.8186452800450993 432
653 3 339.8324116354077 366.37584675457725 20.4939075 0.8513351579956571 652
654 3 341.7807532204837 368.7349869960282 21.213555 0.8513351579956571 653
655 3 343.4456996659123 371.32656097043554 21.75525 0.8270228381206414 654
656 3 345.0926231748282 373.9119201391489 22.4348025 1.0484874390271293 655
657 3 346.2672214509984 376.7216337934164 23.252625 1.0371578482469264 656
658 3 346.48349668915046 379.76751006405675 24.018637499999997 0.8014986311352915 657
659 3 346.48349668915046 382.85440405227763 24.490289999999998 0.8493277757564878 658
660 3 346.75881258139566 385.74988202512276 25.9430325 0.8493277757564878 659
661 3 347.0341284736408 388.6453599979678 27.395857499999995 0.9113018181372791 660
662 3 347.074524710652 391.6843999823447 28.254105 1.100331348126664 661
663 3 346.48909001427506 394.7284118112769 27.971542499999998 1.0051702433397933 662
664 3 345.9036553178982 397.7773954847642 28.1563425 0.8256866548964267 663
665 3 345.44562413824866 400.7822540378241 29.010794999999998 0.712819568687286 664
666 3 344.40837306791633 404.04005518263057 30.987659999999998 0.712819568687286 665
667 3 321.2631937022382 328.4549668513609 3.748206 0.8685128809339349 460
668 3 319.03269993865354 329.4337987481694 3.3565207499999996 1.002342506749013 667
669 3 316.12044199043464 330.4754001824876 2.96132925 1.002342506749013 668
670 3 313.5599420444974 332.201873204287 2.4950805 1.0867333532681431 669
671 3 310.8900615183454 333.7872701368321 2.64254925 1.102817270404273 670
672 3 308.4053822018753 335.6492259227612 2.8185465 0.9686769043044937 671
673 3 305.74730980654186 337.2489169084026 2.5933297499999997 0.9686769043044937 672
674 3 303.0892374112085 338.84922937461334 2.3681129999999997 0.9686769043044937 673
675 3 300.17449354071204 339.92563372081804 2.4233715 0.8480599553949072 674
676 3 297.4213346182601 341.3569034721514 2.6454367499999996 0.8218521197832148 675
677 3 294.6147283668396 342.6806570849781 2.8680299999999996 0.8675930896912196 676
678 3 291.56760913506037 343.28660064014537 2.922744 0.8675930896912196 677
679 3 288.5198684227118 343.89254419531255 2.9774662499999995 0.8850007604401764 678
680 3 285.6486281920735 345.0764646800238 2.8547309999999997 0.6854806384392815 679
681 3 282.9837195104767 346.6736697433875 2.945613 0.6854806384392815 680
682 3 280.31881082887986 348.2702533261819 3.036495 0.6854806384392815 681
683 3 277.6545236278525 349.8674583895456 3.12736875 0.6994825956679139 682
684 3 275.2114835095323 351.7822400238739 3.32175525 0.8745785312913007 683
685 3 272.60499400145926 353.43848574133085 3.7842007499999997 0.8970326242638037 684
686 3 270.35026249566795 355.56829965267235 4.03737675 0.8970326242638037 685
687 3 268.09553098987664 357.69749208344444 4.29055275 0.7195129144197481 686
688 3 265.5070644183163 359.3966199601902 4.639453499999999 1.283226864896049 687
689 3 262.492262176146 360.11380853728036 4.9491255 1.2758685349543264 688
690 3 259.4072326296333 360.4742672675336 5.04747375 0.8773379050194466 689
691 3 256.3445763836191 360.99506798469275 5.145822 0.8773379050194466 690
692 3 253.28192013760486 361.5158687018518 5.244178499999999 1.1055144960754788 691
693 3 250.25095940063014 362.1702877414324 4.977200249999999 0.7098488915655433 692
694 3 247.1566076455764 362.296448297021 4.63654125 0.5175534811839496 693
695 3 244.06722773507786 362.611538945708 4.478504249999999 0.5949433490887633 694
696 3 241.08722840479413 363.4778828594546 4.27581 0.5672408527076586 695
697 3 238.25451996945873 364.75440394900687 4.34556375 0.5672408527076586 696
698 3 235.42181153412332 366.03030355798967 4.41530925 0.7867881860575404 697
699 3 232.66927409224084 367.4628162704618 4.192683 0.832734244553448 698
700 3 229.76571687199356 368.55227170862395 3.92912025 0.832734244553448 699
701 3 226.8627811323157 369.6423486273555 3.6655575000000002 0.7803372177471452 700
702 3 223.24017089327003 370.32722021483676 2.925879 0.7803372177471452 701
703 3 319.5242910690507 282.7985183007948 17.248769999999997 0.9418289437063171 477
704 3 321.25262853255833 284.126000797038 16.2690825 0.9281936600136319 703
705 3 315.22240256764843 285.289412422959 17.533064999999997 0.9281936600136319 704
706 3 312.22997362597664 286.0992016048901 17.81373 0.9052299529742192 705
707 3 309.1424581571863 285.956882554497 18.238604999999996 1.1687625736235445 706
708 3 306.0661293386452 285.8499878965598 18.805297499999998 0.8135180653475308 707
709 3 303.02895379597646 286.347793832651 19.37232 0.7559068165639432 708
710 3 300.04149669885993 286.5379668868881 20.477819999999998 0.8746282497368529 709
711 3 296.9620604774718 286.42423594268746 21.0082125 0.8539205171643703 710
712 3 294.0429662429895 287.39498859209374 21.590745 0.9904970870962063 711
713 3 291.0747750435244 288.20974961858013 22.1562825 0.9692735256511199 712
714 3 287.9816662496095 288.43348262356494 22.42383 0.8509249808198515 713
715 3 284.8947722613886 288.7784043395831 22.525634999999998 0.7177603392140338 714
716 3 281.7904768172244 288.63546380862067 22.5465075 0.7177603392140338 715
717 3 278.06532228422736 288.4633136908962 22.571505 0.7177603392140338 716
718 3 303.29743340195824 305.4123317796341 11.049555 0.9083000669870663 524
719 3 300.2546645341649 305.90578735173943 11.1323025 0.9150866348049387 718
720 3 297.3430280665154 306.9871635424994 11.26455 0.9150866348049387 719
721 3 294.32138953808175 307.6931654693403 11.484164999999999 0.9150866348049387 720
722 3 291.2674340200391 308.24131133155305 11.699324999999998 0.6768855621644486 721
723 3 288.1898622403592 308.58499008643247 12.042607499999999 0.9330474232606635 722
724 3 285.1818962844524 309.3550045119219 12.2127225 0.6610129484219154 723
725 3 282.17393032854557 310.12501893741126 12.382837499999999 0.6610129484219154 724
726 3 279.2131968959133 311.03983833557135 12.685199999999998 0.596439874299884 725
727 3 276.14805472762146 311.5494524024812 12.716467499999998 0.8619314017039652 726
728 3 273.0829125593296 312.05906646939104 12.7476525 0.7472185182037 727
729 3 270.54105703047446 313.7998335442867 13.2855525 0.8089128943282602 728
730 3 267.70897007570846 315.0272576688561 13.7642175 0.8021325413160818 729
731 3 264.73829295396575 315.91162451911555 14.0572575 0.9532455417662362 730
732 3 261.9248504162818 317.22108407884605 14.269447499999998 0.7482626055602957 731
733 3 259.1959292360366 318.6759700918167 14.6750175 0.7482626055602957 732
734 3 256.4676295363608 320.1308561047873 15.080587499999998 0.6270179612756129 733
735 3 253.68153214373052 321.5043281631663 14.96088 0.6270179612756129 734
736 3 250.89605623166966 322.87842170211457 14.841172499999999 0.6322508276699798 735
737 3 247.88809027576286 323.6440857636182 15.0500625 0.6322508276699798 736
738 3 244.88074580042542 324.40912834455236 15.2589525 0.7037210931512372 737
739 3 241.86967244167155 325.17603536719463 15.318434999999997 0.7037210931512372 738
740 3 238.85859908291772 325.94232090926766 15.378 0.7082019680566274 739
741 3 235.77729841982142 326.33509662912985 15.284775 0.9373169947724568 740
742 3 232.78859836156607 327.1169191854379 14.8408425 0.5568074369085337 741
743 3 229.70108289277573 327.424552067292 14.614545 0.6263219030378824 742
744 3 226.61418890455482 327.77693155014305 14.5407075 0.9135391481871271 743
745 3 223.60311554580096 328.51525046659293 14.823105 0.8348597081008037 744
746 3 220.59204218704713 328.9036758224693 15.702967499999998 0.6885072488122704 745
747 3 217.91035353007643 329.7470249551481 17.460052499999996 0.9072808388532466 746
748 3 215.14973684079172 330.75755236099616 18.797707499999998 0.886013773768302 747
749 3 212.13928496260726 331.3013478592231 19.518839999999997 0.9892914147915661 748
750 3 209.04431172698412 331.08880150448755 19.75743 0.6439470919861299 749
751 3 205.95990366104078 330.755687919288 19.996679999999998 0.7791004714140347 750
752 3 202.8537437751684 330.84455964071253 19.958647499999998 0.7599029366251997 751
753 3 198.42569471817745 331.264059025059 19.3128375 0.7599029366251997 752
