# Supplementary material for: Cross-Regional Gradient of Dendritic Morphology in Isochronically-Sourced Mouse Supragranular Pyramidal Neurons
Source: Front Neuroanat. 2018 Dec 4;12:103. doi: 10.3389/fnana.2018.00103 (PMC6288488; doi:10.3389/fnana.2018.00103)
Supplement: Supplementary file 3 [file Data_Sheet_1.ZIP › SWC reconstructions/X043.S3.Z6.C01-exported-000.swc]

# Exported from "Simple Neurite Tracer" version 3.1.6-SNAPSHOT-b9f15e3b69824d8d9ebdf26f302be1ac12e484dc on 2018-06-22T12:26:43.937
# https://imagej.net/Simple_Neurite_Tracer
#
# All positions and radii in microns
# Voxel separation (x,y,z): 0.621480569402239, 0.621480569402239, 0.825
#
1 1 321.11093096273464 419.0363813223066 4.5157117499999995 0.9597275841051015 -1
2 1 323.1748679337195 425.36056759654383 4.5646425 1.0358030206056297 1
3 1 321.11093096273464 419.0363813223066 4.5157117499999995 0.9597275841051015 1
4 1 317.5765709645441 410.79865637487995 3.3 0.9597275841051015 3
5 4 321.11093096273464 419.0363813223066 4.5157117499999995 0.9597275841051015 1
6 4 317.6405834631925 407.3171222250886 5.56210875 1.6445743123635927 5
7 4 317.1061101735066 404.25633042078255 5.6203125 1.2150069427927652 6
8 4 317.1906315309453 401.1501705349102 5.6785162499999995 1.2128628348283275 7
9 4 317.5827857702381 398.0676269106751 5.7018059999999995 1.1481356335250843 8
10 4 317.599565745612 394.97141071391314 6.04828125 1.193056249081478 9
11 4 317.31119876140934 391.87768043942873 6.089242499999999 1.1853312456038083 10
12 4 317.2465647821915 388.770899072987 6.127670999999999 1.100070326287515 11
13 4 317.40690676909725 385.6678465899616 6.16610775 1.100070326287515 12
14 4 317.5672487560031 382.56479410693623 6.204536249999999 1.1464762804047803 13
15 4 318.3329128175066 379.553099267613 6.2113672499999995 1.1429089819364115 14
16 4 318.71015152313373 376.4686912016696 6.2660730000000004 0.8524413934091929 15
17 4 319.0867687481915 373.3849046162957 6.3174952499999995 0.9219415654854454 16
18 4 319.23281668200104 370.28060917213156 6.3620452499999995 0.9436996002202178 17
19 4 318.7617344103942 367.2104951592845 6.456614999999999 1.0771376932765724 18
20 4 318.43918599487444 364.1198722876472 6.490316249999999 1.0979324331287714 19
21 4 318.50817033807806 361.0137124017748 6.583846499999999 1.0982183141906965 20
22 4 318.1825145197113 357.92557545241505 6.729772499999999 1.2113774962674562 21
23 4 318.0874279925927 354.8262518528061 6.993194999999999 1.0037594824472502 22
24 4 318.2017804173627 351.7256852920583 7.230885749999999 1.0037594824472502 23
25 4 318.3167543227022 348.62574021188 7.4685765 1.0116398560672706 24
26 4 318.8257469090426 345.5655698881433 7.70626725 1.000652079600239 25
27 4 319.23219520143164 342.48924106960226 7.9239352499999995 1.000652079600239 26
28 4 319.6386434938207 339.41291225106113 8.14160325 1.000652079600239 27
29 4 320.0450917862098 336.3365834325201 8.35923 1.000652079600239 28
30 4 320.3881490605198 333.2534183277156 8.1208215 1.0977770629864207 29
31 4 320.5230103440801 330.1491228835514 8.160074999999999 1.0977770629864207 30
32 4 320.65787162764036 327.04482743938723 8.199336749999999 1.0977770629864207 31
33 4 320.7927329112007 323.940531995223 8.23859025 1.0977770629864207 32
34 4 320.927594194761 320.83623655105885 8.277885 1.0977770629864207 33
35 4 321.0624554783213 317.7319411068947 8.3170725 1.0977770629864207 34
36 4 321.19731676188155 314.62764566273046 8.3563425 1.052850232624333 35
37 4 321.80388179761815 311.5811479115207 8.23682475 1.0760003838345664 36
38 4 321.8020173559099 308.4737450645095 8.23618125 1.0965713906817807 37
39 4 322.0251288803253 305.37442146490054 8.2774725 1.0965713906817807 38
40 4 322.2476189241713 302.27509786529157 8.3187225 1.0965713906817807 39
41 4 322.47010896801737 299.1757742656826 8.3599725 0.9934056161610088 40
42 4 322.75474706880357 296.12927651447285 7.643987999999999 1.087267826557829 41
43 4 322.6963278952798 293.02249514803106 7.60426425 0.8411055878232963 42
44 4 322.8436187902281 289.91944266500565 7.500405 0.8208204620380072 43
45 4 323.30786477557155 286.8524360550056 7.25981025 0.8415033353877136 44
46 4 323.4085446278147 283.7468976497026 7.220309249999999 0.9365028552265399 45
47 4 323.6198480214115 280.64819553066303 7.0727744999999995 0.9365028552265399 46
48 4 323.8305299344388 277.55011489219294 6.9252315 0.9365028552265399 47
49 4 324.0418333280356 274.45203425372273 6.777688499999999 0.9365028552265399 48
50 4 323.93369570895965 271.3489817706974 6.944355 0.9300829609446146 49
51 4 324.3202566231278 268.2658166658929 6.985671 0.9928773576770169 50
52 4 324.6005443599282 265.1714649108391 7.026986999999999 0.9928773576770169 51
53 4 324.8808320967286 262.07649167521595 7.068303 0.9928773576770169 52
54 4 325.16111983352897 258.98213992016224 7.1096189999999995 0.7978629698042883 53
55 4 325.8758224883416 255.95863695002032 7.0133167499999995 0.7978629698042883 54
56 4 326.5899036625848 252.9357554604478 6.91702275 0.9899191101666623 55
57 4 326.81301518700013 249.83643186083887 6.885483 0.9899191101666623 56
58 4 327.0361267114156 246.73710826122988 6.8539432499999995 0.9899191101666623 57
59 4 327.259238235831 243.63778466162094 6.822403499999999 0.9899191101666623 58
60 4 327.4829712408158 240.53846106201198 6.790863750000001 0.9899191101666623 59
61 4 327.7060827652312 237.43913746240298 6.75933225 0.9899191101666623 60
62 4 327.9291942896466 234.33981386279405 6.7277925 0.9899191101666623 61
63 4 328.15230581406206 231.24049026318505 6.696252749999999 0.9891919779004616 62
64 4 328.44315872054227 228.15546071667234 6.3897569999999995 1.1780226341076379 63
65 4 328.33626406260504 225.05116527250817 6.2657925 1.1780226341076379 64
66 4 328.22936940466786 221.94686982834398 6.141827999999999 0.8800537751077345 65
67 4 328.45434537079154 218.85127511215143 5.941649999999999 0.8800537751077345 66
68 4 328.6793213369151 215.75568039595888 5.7414802499999995 0.9725362986404816 67
69 4 328.92232023955137 212.67189381058498 6.1267965 0.9725984466974219 68
70 4 329.47046610176415 209.61296644798713 6.17576025 1.0662555685063393 69
71 4 329.8079300509496 206.52420801805803 6.2073495 0.650615578495816 70
72 4 329.6724472868199 203.42053405446322 6.313353749999999 0.7915735864419378 71
73 4 329.7768560224794 200.31561712972965 6.36159975 1.1735541888136358 72
74 4 329.4561720486679 197.22499425809232 6.283538249999999 1.1482226408048006 73
75 4 329.2262242379891 194.1368573087326 5.9463525 0.7508852535631731 74
76 4 329.1180866189131 191.03504778684604 5.73492975 0.7697036852046729 75
77 4 329.40210323912993 187.94628935691688 5.4881475 0.7697036852046729 76
78 4 329.6867413399161 184.85753092698778 5.241357 0.7697036852046729 77
79 4 329.9713794407023 181.76877249705862 4.99457475 0.7044357958060499 78
80 4 330.638228091671 178.7527272937496 4.54420725 0.7044357958060499 79
81 4 331.3050767426396 175.73668209044052 4.09383975 0.7526253991574994 80
82 4 331.8631662939628 172.6808621306897 4.176141749999999 0.7526253991574994 81
83 4 332.4206343647166 169.62442069036948 4.25844375 0.8284771026530426 82
84 4 332.9718876297764 166.607754006491 3.5939475 1.0198806884175442 83
85 4 333.95134100715427 163.6619361075244 3.4114079999999998 0.8487125099927795 84
86 4 335.26701537257884 160.8522224532569 3.17178675 0.6770471471124931 85
87 4 336.58393269914217 158.03815843500357 3.22981725 0.6770471471124931 86
88 4 337.9014715062749 155.2240944167502 3.2878477499999996 0.9961277010549906 87
89 4 338.9561240325505 152.3050001822679 3.09186075 0.6671283172248335 88
90 4 340.364399002816 149.53692572615032 2.9487645000000002 0.767497429183295 89
91 4 341.8323361077441 146.79868233736406 2.95448175 0.767497429183295 90
92 4 343.30027321267215 144.0598174680084 2.96020725 0.8071416747054638 91
93 4 345.1597430763237 141.57389519039944 2.7709687499999998 0.8071416747054638 92
94 4 347.01921293997515 139.08859439335987 2.58173025 0.8071416747054638 93
95 4 348.87868280362665 136.60267211575092 2.3924917499999996 0.8729875410336311 94
96 4 351.09550399468446 134.47161524327063 1.7975677499999998 0.7751292105755545 95
97 4 352.76107192068247 131.88066274943273 1.25184675 0.6811302744534659 96
98 4 353.6535180183441 128.90439230256538 1.194237 0.788323243063964 97
99 4 354.0264063599854 125.81998423662208 1.1366272499999999 0.8287008356580274 98
100 4 354.5049463984251 122.75049170434443 1.06859775 0.957900431231059 99
101 4 354.76783267928226 119.65738291042948 1.26260475 0.6536856925086629 100
102 4 353.45277979442716 116.84580481445374 1.06338375 0.6576507385414493 101
103 4 352.81265480794286 112.98330307561884 1.1179575 0.6576507385414493 102
104 3 321.11093096273464 419.0363813223066 4.5157117499999995 0.9597275841051015 1
105 3 311.30272461642846 414.1956691672326 2.9825895 1.2325451244612964 104
106 3 321.11093096273464 419.0363813223066 4.5157117499999995 0.9597275841051015 1
107 3 313.7712454380942 419.7504624965498 6.41910225 1.0952289926518717 106
108 3 309.23070839804143 421.55710651180215 7.632149249999999 1.0952289926518717 107
109 3 306.6671010492572 423.2282677629247 8.3510625 0.9048197757984138 108
110 3 304.0904426085155 424.926774159101 7.87108575 0.9048197757984138 109
111 3 301.51316268720444 426.62528055527736 7.39108425 0.8981388596773396 110
112 3 298.7544104396279 428.0080748221974 6.90944925 1.0277672768432586 111
113 3 295.85955394735225 428.79238330078294 5.829846 0.9800872875587189 112
114 3 292.99950036696316 429.61895245808796 4.64743125 1.0476546550641304 113
115 3 290.0704624433704 430.2454048720454 3.54942225 0.7221044883941554 114
116 3 287.5379291230563 430.11737987474856 2.729133 0.7221044883941554 115
117 3 321.11093096273464 419.0363813223066 4.5157117499999995 0.9597275841051015 1
118 3 328.4959845689415 422.8218194705357 10.618409999999999 1.2274303393751158 117
119 3 332.38334553055245 424.2431455327586 12.39579 1.2274303393751158 118
120 3 335.1178600359223 425.4960503606735 13.431907499999998 0.8857278927063769 119
121 3 337.6535007590834 427.1821271454617 14.25468 0.750008965960316 120
122 3 340.18914148224457 428.86820393025005 15.0774525 0.750008965960316 121
123 3 342.7080022300318 430.60027027717405 15.816404999999998 0.9820138773238658 122
124 3 344.8309798551099 432.80031149285804 16.555274999999998 0.6738651665971537 123
125 3 346.65253940402783 435.2557812225662 17.28969 0.9443583696237842 124
126 3 348.7326348698171 437.44463578800094 18.2655825 0.9420713211283839 125
127 3 351.0725092136166 439.2599805312249 19.5138075 0.9999746657795905 126
128 3 353.03452337121945 441.50787575075276 20.6663325 1.0823705596709394 127
129 3 355.73485644527216 442.96276176372345 21.329714999999997 0.6211362691667901 128
130 3 358.5973959479389 444.0627823715654 21.993097499999998 0.8462576617436407 129
131 3 361.33128897273934 445.46670697784504 22.6027725 0.7476908434364455 130
132 3 363.730203970632 447.3584938311055 23.355832499999998 0.8343687384509758 131
133 3 365.7506373017587 449.5566706050812 24.4992825 0.9109537890184138 132
134 3 366.9805473486057 452.20355635016534 25.914734999999997 0.8959512480730438 133
135 3 368.2639047244213 454.8740583568867 27.159164999999998 0.8589358653594464 134
136 3 370.0823568704923 457.341957697983 27.835087499999997 0.8708434330691933 135
137 3 374.4408001037102 461.76876379383515 28.052805 0.8708434330691933 136
138 3 321.11093096273464 419.0363813223066 4.5157117499999995 0.9597275841051015 1
139 3 332.22486798535493 418.3943918941141 4.534134 2.0350443393133255 138
140 3 336.8294175240561 418.96180365397834 4.1422755 1.1853063863810323 139
141 3 339.8106598154786 419.8374697762661 4.104737999999999 0.9767188628725588 140
142 3 342.7396977390714 420.85607642951635 4.37313525 0.8957399446794471 141
143 3 345.6681141820947 421.87530456333604 4.64154075 0.9818585071815153 142
144 3 348.11861206724774 423.76957733887406 4.972308 0.8156808177290507 143
145 3 350.3863946649965 425.78503882544555 5.86605525 0.8914952323904296 144
146 3 352.6833868495072 427.8750779803452 5.99521725 0.8914952323904296 145
147 3 354.98100051458727 429.965117135245 6.12437925 0.946260100166155 146
148 3 357.64280179333707 431.56480812088637 6.26746725 0.6806517344150261 147
149 3 360.30584603322563 433.16512058709714 6.3472695 0.6806517344150261 148
150 3 362.96826879254485 434.76543305330785 6.42707175 0.6729888789942966 149
151 3 365.42000963883663 436.67399988194217 6.506882249999999 0.6729888789942966 150
152 3 367.8717504851285 438.58256671057643 6.5866845 0.6422753092544379 151
153 3 370.6261523687192 440.018808306465 6.6894135 0.6422753092544379 152
154 3 373.38055425230993 441.45504990235355 6.79215075 0.6422753092544379 153
155 3 376.13495613590067 442.89129149824214 6.894888 0.9018366690652829 154
156 3 378.8303173653982 444.39154559277915 7.39014375 1.059512504328325 155
157 3 381.51200602236884 445.96016254995044 7.498936499999999 0.9116747064789203 156
158 3 384.168213975994 447.56917574413285 7.6330237499999996 0.9116747064789203 157
159 3 386.8244219296192 449.1788104188846 7.7671192499999995 0.9116747064789203 158
160 3 389.4806298832443 450.7884450936364 7.9012065 0.6719199324149246 159
161 3 391.8596575029161 452.7858836436952 7.809326249999999 0.6719199324149246 160
162 3 394.2393066031573 454.78332219375403 7.717446 0.9292315325645336 161
163 3 396.5866387137895 456.8043770054501 8.041753499999999 0.5651663505669938 162
164 3 399.0041981287643 458.7452608236933 8.331014999999999 0.5651663505669938 163
165 3 401.4211360631695 460.68552316136703 8.6203425 0.9511262930245744 164
166 3 403.983500450815 462.4430702116366 8.57472 0.6838150705132835 165
167 3 406.5210056156843 464.23479869322324 8.6718225 0.6838150705132835 166
168 3 409.0585107805537 466.0271486553793 8.768925 0.6838150705132835 167
169 3 411.596015945423 467.8194986175354 8.8660275 0.9124577719963672 168
170 3 414.3926785077331 469.17308329769344 8.88888 0.5673371821959159 169
171 3 417.12595005196414 470.64164188319097 8.6528475 0.8527707781109762 170
172 3 419.98724659349205 471.8479356684007 8.509957499999999 0.8592217464213715 171
173 3 422.74475587992976 473.2748550557482 8.6843625 0.6179033272447597 172
174 3 425.2524299774678 475.10884421605425 8.7434325 0.7209858233692314 173
175 3 427.7725336863939 476.919217114723 8.516062499999999 0.7209858233692314 174
176 3 430.29201591475055 478.72959001339166 8.2886925 0.8364134095243092 175
177 3 432.59460142438587 480.80347067348697 7.9739385 1.0033368756600567 176
178 3 434.952498704698 482.8251469657524 8.08860525 0.7141060334659487 177
179 3 437.0543459904163 485.1066021360281 8.324992499999999 0.9353282569503696 178
180 3 439.0698074769878 487.47133570260354 8.40444 0.7379646725253006 179
181 3 440.67757771003136 490.1250577339511 8.63247 0.7379646725253006 180
182 3 442.2847264625056 492.7787797652987 8.8605 0.7810519204019579 181
183 3 444.36792933114185 495.0838511972116 8.941184999999999 1.0480337582114656 182
184 3 446.65932819052796 497.1769977549584 9.151394999999999 0.7506428761411063 183
185 3 449.22728590329797 498.914657427007 9.4215825 0.8559651882377037 184
186 3 451.4845033313669 501.0438498577791 9.63567 0.8559651882377037 185
187 3 453.74172075943585 503.1736637691205 9.849675 1.0454359694313642 186
188 3 456.4812071093609 504.6403579129098 9.82575 0.9436188077461954 187
189 3 459.548213719361 505.13629940729277 9.899835 0.9303812716179277 188
190 3 462.59906183455655 505.7248415065167 9.842084999999999 0.5944455431526722 189
191 3 465.55730934491123 506.6757067777022 9.880447499999999 0.6372413166422798 190
192 3 468.58081231505315 507.39040943251473 9.7992675 0.9325067351652834 191
193 3 471.46634659878777 508.54201292761707 9.849675 0.8682269998720099 192
194 3 474.0914805239428 510.1932868005188 9.5817975 1.065603013908467 193
195 3 476.08519019058514 512.5716929396212 9.7727025 0.7797841000403772 194
196 3 478.0813857795051 514.9532064815705 9.80331 0.7706234764473883 195
197 3 480.1627242064332 517.2520631077895 9.543434999999999 0.7695296706452404 196
198 3 483.05447329586184 518.3085800757733 8.9816925 0.48726003230900683 197
199 3 486.07549034372613 519.0189323666001 8.781464999999999 0.755303980411623 198
200 3 489.1642487736553 519.2644171915139 9.09678 0.817768992442242 199
201 3 492.16475696272926 519.3532889129384 10.1624325 1.125812051472156 200
202 3 494.5537282715115 520.2320624380732 10.931167499999999 1.125812051472156 201
203 4 329.2262242379891 194.1368573087326 5.9463525 0.7508852535631731 75
204 4 327.05290668678947 191.80381925119661 6.999811499999999 1.1930686786928661 203
205 4 325.8758224883416 188.94811603479332 7.44980775 0.8934404665726587 204
206 4 325.2773367000072 185.917776778388 7.89981225 0.9414001221134295 205
207 4 324.29726184205987 182.98811737422585 8.349825 0.9414001221134295 206
208 4 323.6776457143659 179.94410554529367 8.450145 0.7204575648852395 207
209 4 322.96542898183094 176.9293033031234 8.77206 0.7212406304026864 208
210 4 322.7460463408319 173.83868043148607 9.09051 0.8386942432140154 209
211 4 322.43219865328376 170.7642160546532 9.519345 0.9097294722966914 210
212 4 321.54658884188564 167.81031890828436 10.027214999999998 0.8887980067192239 211
213 4 320.3011417808035 164.97823195351833 10.409602499999998 0.9178832973672488 212
214 4 319.6380220132513 161.95286454166825 10.7476875 0.9178832973672488 213
215 4 318.97552372626853 158.92811861038754 11.085855 0.9178832973672488 214
216 4 318.31240395871635 155.90275119853746 11.4240225 0.8759768625724558 215
217 4 317.7362914708805 152.84941716106425 11.4586725 0.8450768486617765 216
218 4 317.57408504226646 149.74636467803887 11.527312499999999 0.8945591315975827 217
219 4 316.89294233820164 146.71602542163356 11.6548575 0.897113416737826 218
220 4 316.4976806960618 143.66890618985437 12.2658525 0.977924535177199 219
221 4 316.66983081378623 140.5938203324521 12.814559999999998 0.789976381378574 220
222 4 317.12599755172744 137.5373788921319 13.245787499999999 0.789976381378574 221
223 4 317.58216428966875 134.48093745181168 13.676932499999998 0.7789886049115424 222
224 4 318.09488575942555 131.42014564750565 13.469775 0.7868751933372568 223
225 4 318.1613841803516 128.31398576163326 13.5497175 0.6563518441513987 224
226 4 317.9432445004914 125.21466216202431 13.484377499999999 0.6563518441513987 225
227 4 317.7251048206312 122.11533856241535 13.419037499999998 0.6563518441513987 226
228 4 317.50696514077106 119.01601496280637 13.353697499999999 0.8129276588065986 227
229 4 318.0364665859018 115.98443274526225 13.924597499999999 0.6856111493588559 228
230 4 318.71388040655023 112.95222904714873 13.822462499999999 0.6856111493588559 229
231 4 319.3919157077681 109.9206468296046 13.7203275 1.0661188427810708 230
232 4 321.09477246793017 107.35393207797335 14.2646625 0.8170480749817356 231
233 4 323.15249463322095 105.12716719780514 15.1668 0.8170480749817356 232
234 4 325.2102167985118 102.90040231763692 16.068937499999997 0.8170480749817356 233
235 4 327.26856044437204 100.6736374374687 16.9709925 0.7216818816069619 234
236 4 329.2069583403376 98.37975265580502 18.0299625 1.0182026908801582 235
237 4 332.25718497496376 95.39353851982726 19.144785 1.0182026908801582 236
238 4 317.40690676909725 385.6678465899616 6.16610775 1.100070326287515 13
239 4 319.0886331898997 384.3851106947154 5.432229 0.8945715612089707 238
240 4 321.4738756152655 382.51507566138406 4.52300475 0.8945715612089707 239
241 4 323.89329947194847 380.82526999317935 3.2316075 0.931276203637867 240
242 4 325.879551371758 380.1969531375137 2.40113775 0.8306771438687266 241
243 4 317.1061101735066 404.25633042078255 5.6203125 1.2150069427927652 7
244 4 314.2920461552533 402.24335485648874 5.1987292499999995 1.0070781886878581 243
245 4 311.65199669643255 400.6150757646549 4.951517999999999 1.0070781886878581 244
246 4 308.7558972430181 399.4933033368838 4.81950975 1.3924520749684925 245
247 4 305.67521806049126 399.1054994615768 4.97340525 1.159682742504578 246
248 4 302.6256129064344 399.68471935225966 5.169252 0.7114336670175191 247
249 4 299.8892339593564 401.12096094814825 5.59892025 0.621480569402239 248
250 4 297.47913231121447 403.02269149051915 6.237429 1.06145152370486 249
251 4 295.0311203483391 404.927529435737 6.48914475 0.8332003549804997 250
252 4 292.08405948823366 405.88647395432463 6.78104625 0.8332003549804997 251
253 4 289.13637714755885 406.8460399534817 7.07294775 0.8877974230024864 252
254 4 286.6168949192022 408.66262765784444 7.1873835 0.9836110823872295 253
255 4 283.80283090094883 409.9770590621302 7.3106962499999995 1.172224220395115 254
256 4 280.80729455643007 410.79244156918594 7.486941 1.172224220395115 255
257 4 277.1803339533986 412.0416175136844 6.3250027499999995 1.172224220395115 256
258 4 274.69441167578964 412.66309808308665 5.91250275 1.0744528972167549 257
259 4 274.0729311063874 413.2845786524889 5.08750275 0.9766815740383945 258
260 4 269.7225671205717 414.52753979129335 4.5375 0.8789040360543403 259
261 4 267.2795270022515 415.87863854917384 4.125 0.8789040360543403 260
262 3 295.85955394735225 428.79238330078294 5.829846 0.9800872875587189 113
263 3 298.5300559540737 432.0688288626716 6.310705499999999 1.1598816162867867 262
264 3 299.93273759921453 434.84001072163613 6.214691999999999 1.1598816162867867 263
265 3 302.21730017233716 436.94682985190974 6.2167875 0.6522562871990378 264
266 3 304.35270740880327 439.2034257994093 6.2862855 0.8173028820151905 265
267 3 306.4887361258387 441.4600217469088 6.355783499999999 0.8173028820151905 266
268 3 307.8684229899117 444.243011736692 6.241364249999999 1.1711366293986611 267
269 3 309.1374863126311 447.0794490554439 6.215913 0.7795603670353924 268
270 3 310.0547916330688 450.04639729377016 6.352277249999999 0.6369865096088249 269
271 3 310.6632211105136 453.0922735644105 6.2298225 0.9184302002683228 270
272 3 311.1746996191317 456.1487150047307 5.919903 1.2022479467029372 271
273 3 311.68617812774966 459.2045349644815 5.60997525 1.2084441079798776 272
274 3 311.5817693920901 462.3044800446599 5.363514749999999 0.9570738620737539 273
275 3 311.4773606564305 465.4050466054077 5.124899999999999 0.9570738620737539 274
276 3 311.37295192077096 468.50561316615546 4.886285249999999 0.7302956022988769 275
277 3 310.79311054951864 471.5477605533794 5.225781 0.8187198577134275 276
278 3 310.1610648104366 474.5899079406034 5.16470625 1.5866958269351623 277
279 3 310.2082973337112 477.6966893070452 5.1425054999999995 1.1924596277348518 278
280 3 311.0081428265318 480.6990619378274 5.0666632499999995 1.1951071349605056 279
281 3 311.31950459180234 483.7903062900341 4.9908209999999995 1.1951071349605056 280
282 3 311.6314878376423 486.8815506422409 4.91497875 1.1951071349605056 281
283 3 311.9428496029128 489.97217351387815 4.83912825 1.2538805524088752 282
284 3 311.6613189049736 493.0665252689319 4.900788749999999 0.5904730393530531 283
285 3 310.8552586064589 496.0657904968672 5.0522835 0.5904730393530531 284
286 3 310.04919830794415 499.0644342442329 5.20377 0.6321700351959575 285
287 3 309.26426834878913 502.0332469242674 4.5725295 0.7468332002506706 286
288 3 308.8460119255814 505.09652465085105 4.1551455 0.8027105182456258 287
289 3 309.0200264850141 508.18404011964134 3.7507469999999996 0.7226513912952294 288
290 3 308.34634154778206 510.25108449347323 3.6637094999999995 0.7226513912952294 289
291 3 295.85955394735225 428.79238330078294 5.829846 0.9800872875587189 113
292 3 294.0709328686126 427.7998788314476 5.8739835 0.8167746235311986 291
293 3 291.5154047672306 426.08707838217504 5.293299 0.8167746235311986 292
294 3 289.05061282898134 424.1971559706228 5.1720982499999995 0.576703515857377 293
295 3 286.5976290215507 422.30785503964 4.818165 0.8436287989350693 294
296 3 283.86000711333384 420.85234754609996 4.544009249999999 0.7074126877334864 295
297 3 281.3274737930197 419.1494907859378 3.7693095 0.7074126877334864 296
298 3 279.0453971421747 417.0432931362336 3.9185849999999993 0.621480569402239 297
299 3 276.624730324353 415.1092456042539 3.6002422499999995 0.8749762788557183 298
300 3 274.2046849871006 413.1751980722741 3.2818994999999997 0.9123272610767927 299
301 3 271.6398346771776 411.42075842485156 3.252315 0.705051061569758 300
302 3 268.79842551387054 410.16661063579784 3.129324 0.705051061569758 301
303 3 265.95701635056355 408.9124628467442 3.0063412499999997 0.7334962272312985 302
304 3 263.69420559737 406.7882422605273 3.20480325 0.7166292445777217 303
305 3 261.6768796690903 404.43469534420103 3.4935779999999994 0.7537751382108935 304
306 3 260.16108856031826 401.7306333867319 3.78235275 0.869643975570247 305
307 3 257.8982778071247 399.61014168393143 4.04711175 1.0571757373873727 306
308 3 255.1967017719332 398.16457787950185 4.734576 0.9022717054638646 307
309 3 252.32981190528065 397.1055749892404 5.4788992499999996 1.0270215001599758 308
310 3 249.3479481332887 396.47725813357476 6.2879685 0.792512022101735 309
311 3 246.33687477453483 395.84148351107626 6.856591499999999 0.8312861948267408 310
312 3 243.45631233535548 394.6836652102799 7.045689749999999 0.8462949505778048 311
313 3 240.4091931035763 394.0814505385291 6.94947 0.6541393733243267 312
314 3 237.35026574097847 393.6750022461401 7.435733249999999 0.7482812499773778 313
315 3 234.28263765040904 394.14546303717754 7.640712749999999 0.8457294032596488 314
316 3 231.32625458176258 395.09570682779355 7.80617475 0.972884327759347 315
317 3 228.23625319069464 395.3983678650925 7.96615875 0.972884327759347 316
318 3 225.14563031905732 395.70102890239133 8.1261345 1.0619238489376057 317
319 3 222.12958511574826 396.01301214823127 9.0283875 1.1354760743263608 318
320 3 219.12845544610485 395.78368581812185 9.6420225 1.1354760743263608 319
321 3 306.6671010492572 423.2282677629247 8.3510625 0.9048197757984138 109
322 3 306.3899207153038 424.4712289017292 10.931249999999999 1.242961138804478 321
323 3 309.8080638470161 424.1604886170281 12.3405975 1.242961138804478 322
324 3 315.8674993986879 425.248079613482 14.1968475 1.0609356948322561 323
325 3 318.19805153394634 426.95715117933815 15.400027499999998 0.8789040360543403 324
326 3 320.6839738115553 427.5786317487404 15.812527499999998 0.8789040360543403 325
327 3 322.548415519762 428.20011231814266 16.0875 0.8789040360543403 326
328 3 326.14678801660096 430.0204289059218 16.912499999999998 1.242961138804478 327
329 3 329.38470178318664 431.92899573455605 17.3937225 0.8789040360543403 328
330 3 331.24914349139334 433.17195687336056 17.8062225 0.8789040360543403 329
331 3 333.7350657690023 435.03639858156725 18.700027499999997 0.7930962138369733 330
332 3 333.7350657690023 435.6578791509695 19.937527499999998 0.707288391619606 331
333 3 337.46394918541574 438.7652819979807 20.8999725 0.621480569402239 332
334 3 341.1928326018292 441.25120427558966 21.8969025 0.621480569402239 333
335 3 343.0572743100359 443.11564598379636 22.48125 0.621480569402239 334
336 3 343.86147016684237 442.8167138299139 22.996875 0.621480569402239 335
337 3 345.54319658764484 443.7371265531986 23.650027499999997 1.1216108428229967 336
338 3 346.78615772644935 445.6015682614053 23.856277499999997 1.1822859908137373 337
339 3 349.8643509866986 446.3492093863962 24.380564999999997 0.9092447174525576 338
340 3 351.4472619969661 447.46600996961206 24.75 0.8789040360543403 339
341 3 353.62244398987394 449.0290336016587 25.87101 1.0039645710351528 340
342 3 358.1281781180402 449.6411919625199 27.156277499999998 1.328768961021845 341
343 3 360.9900961401375 449.66791562700416 27.224999999999998 1.5003846054565795 342
344 3 367.2950165167232 451.19489338602546 28.875 1.2074186650403638 343
345 3 371.02389993313665 452.43785452482996 28.875 0.9144465098184544 344
346 3 375.37426391895235 457.40969908004786 28.875 0.621480569402239 345
347 3 376.52276001120765 457.6085728622566 28.875 0.621480569402239 346
348 3 377.5494459118602 458.9634005035535 28.875 0.621480569402239 347
349 3 378.4816667659635 459.8956213576568 28.875 0.621480569402239 348
350 3 379.724627904768 461.1385824964613 28.875 0.621480569402239 349
351 3 380.9675890435725 462.38154363526576 28.875 0.621480569402239 350
352 3 381.5890696129747 463.62450477407026 28.875 0.621480569402239 351
353 3 382.21055018237695 464.8674659128747 28.875 0.621480569402239 352
354 3 382.8320307517792 466.73190762108146 28.875 0.707288391619606 353
355 3 385.1109999997772 468.59634932928816 28.875 0.8503035002504493 354
356 3 387.8038753069971 470.771531322196 28.875 0.939579184045081 355
357 3 390.9112781540083 472.1182797160907 28.875 1.202508968542086 356
358 3 394.17405114337004 473.8789341692072 28.875 1.242961138804478 357
359 3 396.8153435633296 476.36485644681613 28.875 1.242961138804478 358
360 3 399.037758079512 476.32818909322145 28.875 1.242961138804478 359
361 3 403.34088954205305 477.2970773009195 28.875 1.242961138804478 360
362 3 405.82681181966205 477.91855787032176 28.875 1.242961138804478 361
363 3 408.55324707762963 478.45986744627106 28.875 1.242961138804478 362
364 3 332.38334553055245 424.2431455327586 12.39579 1.2274303393751158 119
365 3 333.19499915419175 421.2103203540757 13.6914525 1.1658291853359661 364
366 3 334.9214721759912 418.73620620728536 14.681534999999998 1.1658291853359661 365
367 3 336.13770965031136 415.966888790029 15.6278925 1.1221950345582348 366
368 3 336.92450405117455 412.99559018771686 16.230059999999998 0.9857365459345852 367
369 3 336.6678325760115 409.9497139170765 16.97289 0.7682183466438016 368
370 3 336.2812716618433 406.86654881227196 16.934775 0.8492034796426073 369
371 3 336.3633070970044 403.77779038234286 17.3711175 0.8492034796426073 370
372 3 336.4447210515961 400.6884104718443 17.80746 0.8492034796426073 371
373 3 336.52613500618776 397.59965204191514 18.243885 0.8492034796426073 372
374 3 336.6081704413489 394.5108936119861 18.6802275 0.8492034796426073 373
375 3 336.6895843959406 391.42213518205693 19.1166525 0.8817193430337325 374
376 3 337.3694841388666 388.3967677702068 19.389975 0.7105200905804977 375
377 3 338.7827309536873 385.67965472078026 20.08842 0.8807249741226889 376
378 3 339.84546272736515 382.7972278398926 20.708407499999996 0.9180013786754352 377
379 3 341.41780856795276 380.124861391463 20.9808225 0.9857427607402792 378
380 3 341.86341013621416 377.04977553406076 21.003262499999998 0.9857427607402792 379
381 3 341.9230722708768 373.94361564818837 20.907809999999998 1.0335284017216175 380
382 3 341.38238417549684 370.88841716900697 20.68275 0.6704221642426653 381
383 3 340.3681278862324 367.96435108996945 21.055072499999998 0.8560024770718678 382
384 3 339.6639904010996 364.94830588666036 21.391507499999996 0.8560024770718678 383
385 3 338.95985291596696 361.9328821639207 21.728025 1.0344916966041908 384
386 3 338.6012586274219 358.8776836847393 22.31262 0.8611421213808244 385
387 3 338.3433441911199 355.80321930790643 22.8065475 0.8810792180472482 386
388 3 338.57329200179873 352.7237830865183 23.261947499999998 0.9739594891444129 387
389 3 338.67272889290314 349.6275668897564 23.592029999999998 0.9718899588483033 388
390 3 338.28430353702674 346.5611817603257 24.0183075 0.9718899588483033 389
391 3 337.7243495439953 342.1461837952922 24.632189999999998 0.9718899588483033 390
392 3 381.51200602236884 445.96016254995044 7.498936499999999 0.9116747064789203 157
393 3 383.4174654481561 446.8743604675411 7.302107999999999 0.850782040288889 392
394 3 385.37140035835677 452.59633207002753 5.3965395 0.850782040288889 393
395 3 386.8399589438542 455.28174961041464 4.6838714999999995 0.7562797049055846 394
396 3 388.8013516208877 457.6197595125058 3.9044939999999992 0.7318493037223825 395
397 3 390.4495180909424 460.2448934376609 3.6197122499999996 0.7722455407335281 396
398 3 391.80621017394753 463.0372056359851 3.4290299999999996 0.5826075812666983 397
399 3 392.5128335813579 464.5592115504512 3.4021102500000002 0.5826075812666983 398
400 3 348.11861206724774 423.76957733887406 4.972308 0.8156808177290507 144
401 3 352.856158447801 426.0323880920676 7.67077575 1.5308620125800652 400
402 3 355.6273403067656 425.09643835454784 9.0623775 1.0478348844292569 401
403 3 358.297842313487 423.90692454471196 10.4604225 0.6865060813787952 402
404 3 360.9683443202085 422.7167892543067 11.8584675 0.6865060813787952 403
405 3 363.89241039924593 422.44830964832494 13.207012500000001 1.1723050128691372 404
406 3 366.8506579096006 422.3581949657616 14.4657975 0.8875923344145837 405
407 3 369.7492432852926 422.9771896128862 15.702225 1.0142252152359839 406
408 3 372.63291312731906 423.37307273559543 17.146635 0.8612166990491527 407
409 3 375.5613295703424 423.82675355125906 18.389497499999997 0.8081360436165074 408
410 3 378.61093472439916 424.29721434229657 18.87204 0.8894257020943203 409
411 3 381.504548255536 425.23937888551035 19.70826 1.1045449863872112 410
412 3 384.57839115179945 425.89255496395214 23.701507499999998 1.1045449863872112 411
413 3 348.11861206724774 423.76957733887406 4.972308 0.8156808177290507 144
414 3 346.12179499775834 422.9473585455549 4.63378575 0.7787275830723934 413
415 3 351.7785111404575 420.37567194936844 4.48655625 0.7787275830723934 414
416 3 354.16686096867033 418.39874225809996 4.2169462499999995 0.6257936445538904 415
417 3 356.8429563005164 416.96747250676657 3.3302445 0.7442478410819573 416
418 3 359.7427846373472 415.86123709323056 3.11812875 0.7359697198975195 417
419 3 363.51703613532703 413.47972355128115 2.68899675 0.7359697198975195 418
420 3 332.22486798535493 418.3943918941141 4.534134 2.0350443393133255 139
421 3 335.67967847066194 415.0595271587017 4.469552999999999 0.8472955342945425 420
422 3 338.11028897759405 413.1248581461526 4.577034 0.8472955342945425 421
423 3 340.8833352782668 411.76008681574524 4.9962495 1.0689217201490748 422
424 3 343.253662169967 409.7831571244767 5.4777689999999994 0.9018242394538949 423
425 3 345.920435293272 408.703645375425 7.0372335 1.0154371023463182 424
426 3 348.2764681318759 407.45136202807953 9.1506525 1.0154371023463182 425
427 3 350.73753118670874 406.6987490585334 11.46255 1.3804326407562533 426
428 3 352.86734509805024 406.7664904405982 14.465467499999999 1.263880174770557 427
429 3 352.9910197313613 406.80315779419294 18.58692 1.207201146841073 428
430 3 353.0705692442448 406.84728291462056 22.049775 1.207201146841073 429
431 4 329.2069583403376 98.37975265580502 18.0299625 1.0182026908801582 236
432 4 332.2851516005869 97.88629708369965 18.906525000000002 0.9634129638816568 431
433 4 335.3453219243235 97.7321699024879 19.592677499999997 0.9634129638816568 432
434 4 337.5360409314664 97.42702294291138 20.041807499999997 0.8362207505477945 433
435 4 317.50696514077106 119.01601496280637 13.353697499999999 0.8129276588065986 228
436 4 316.6567797218288 116.79484340776277 12.88221 1.0114223378679799 435
437 4 315.5797538950547 113.90930912402817 12.332595 1.0114223378679799 436
438 4 314.7208677481408 110.92495942975863 12.201419999999999 1.0197563923036637 437
439 4 314.3802963961084 107.83620099982949 12.21594 0.8937636364687479 438
440 4 314.25227139881156 104.73563443908172 11.997645 0.8829188005326789 439
441 4 313.73022772051365 101.6785715181921 11.739749999999999 0.8819492908444113 440
442 4 313.20880552278516 98.62150859730248 11.481855 0.8819492908444113 441
443 4 312.68738332505666 95.56444567641289 11.223959999999998 0.8819492908444113 442
444 4 312.4108244716727 92.46947244078973 11.196157499999998 0.7915735864419378 443
445 4 312.00126877643663 89.39314362224864 10.983637499999999 0.8677733190563462 444
446 4 311.1896151527973 86.41252281139552 10.5361575 1.0365860861230765 445
447 4 310.3860407765602 83.42257979200134 10.185945 1.1579488117159455 446
448 4 308.85222673127544 80.7203822762404 10.245922499999999 0.7818909191706509 447
449 4 306.6105463174416 78.57068098667806 10.104682500000001 0.7818909191706509 448
450 4 304.36886590360774 76.42160117768512 9.9634425 0.5309650318716499 449
451 4 302.71821351127534 73.81884055302854 9.439237499999999 0.8364134095243092 450
452 4 300.8183474106127 71.35964193990388 9.4608525 0.8364134095243092 451
453 4 298.9191027905195 68.90044332677921 9.4824675 0.6699746982326957 452
454 4 297.60342842509493 66.08575782795648 9.549705 0.6408956223903649 453
455 4 295.13180020058223 62.355631450404246 9.553087499999998 0.6408956223903649 454
456 4 295.82475103546574 60.283615232017176 10.518749999999999 1.8644417082067168 455
457 4 294.89253018136236 54.690290107397026 12.16875 1.043161350547352 456
458 4 293.75335629764805 52.411507303569834 12.649972499999999 0.7930962138369733 457
459 4 292.71734818845454 49.40770526747799 13.383315 0.9640344444510591 458
460 4 291.0095195837372 45.35465758606435 14.85 1.9652955750093122 459
461 4 284.0166202168232 42.88215928875449 14.643749999999999 1.242961138804478 460
462 4 277.8018145228008 41.63919814995001 14.643749999999999 1.242961138804478 461
463 4 274.56638667849273 39.34065226401583 14.6953125 1.242961138804478 462
464 4 280.80729455643007 410.79244156918594 7.486941 1.172224220395115 256
465 4 278.20329097063467 411.68985951140274 8.3098125 0.8974303718282212 464
466 4 275.31402780348367 412.47851835397415 9.40929 0.8974303718282212 465
467 4 272.2998470418828 412.99559018771686 10.1403225 0.8387191024367916 466
468 4 269.1999019617044 412.9688665232325 9.864194999999999 0.9239489477246147 467
469 4 266.1136294540529 412.8420844870745 9.4116825 1.0490467715395912 468
470 4 263.0087125293193 412.95581543127514 9.331574999999999 0.9303066939495995 469
471 4 260.0106902625229 413.71775060936227 8.940029999999998 0.593563040744121 470
472 4 257.20656993338 415.02658868852336 9.315735 0.8597810789338335 471
473 4 254.44595324409525 416.3720941212792 9.94422 0.729475247947266 472
474 4 251.91963472947515 418.14144930236745 10.44483 0.9302756199211294 473
475 4 249.19692835492395 419.6342456300716 10.596465 0.913253267125202 474
476 4 246.47422198037273 421.12766343834517 10.7480175 0.913253267125202 475
477 4 243.5998743468874 422.2817528557251 11.076945 0.9276343275011699 476
478 4 240.63727647254692 422.96662444320634 11.9262 1.1142214388528042 477
479 4 237.58580687678193 422.6844722646978 12.613095 0.6632999969173157 478
480 4 234.5852986877079 421.9256444894576 12.98286 0.8697371976556573 479
481 4 231.72586658788822 420.8150587119358 13.6396425 1.0220869444389222 480
482 4 230.34617972381525 418.9089778055791 14.7040575 1.0220869444389222 481
483 4 231.81225238703513 416.3919814995001 15.46875 1.0220869444389222 482
484 4 232.43373295643735 413.90605922189116 15.46875 0.9743634515145242 483
485 4 231.31941829549916 411.41081473574116 15.46875 0.9504985976494782 484
486 3 336.92450405117455 412.99559018771686 16.230059999999998 0.9857365459345852 368
487 3 334.57530749883415 418.61688193796016 18.1853925 1.556951766883571 486
488 3 332.7462901830834 421.12144863265115 17.91966 0.905211308557137 487
489 3 330.91789434790195 423.62539384677274 17.6539275 0.905211308557137 488
490 3 329.0888770321512 426.1299605414638 17.388195 0.905211308557137 489
491 3 327.2598597164004 428.6339057555854 17.122462499999997 0.905211308557137 490
492 3 325.89073802200727 431.4224890704932 17.0214825 0.7632527168942778 491
493 3 324.72049010982283 434.297458184548 16.838745 0.8144627158130221 492
494 3 323.5502421976384 437.1730487791722 16.65609 0.8144627158130221 493
495 3 321.89399648018144 439.799425665466 16.482509999999998 0.9391565772578875 494
496 3 320.05254955304264 442.3015064378795 16.4114775 0.7284746642305284 495
497 3 318.88354460199696 445.1721251879484 16.11918 0.7284746642305284 496
498 3 317.713918170382 448.04274393801734 15.826965 0.856307002550875 497
499 3 316.7071196479504 450.9823470312899 15.7740825 0.8773006161852825 498
500 3 315.9588570423901 453.98844854548855 15.456622499999998 0.9446380358800153 499
501 3 315.78546396352687 457.0803143782647 15.111030000000001 0.8979462007008249 500
502 3 315.5468154248764 460.1404847020013 14.466539999999998 0.9926411950606442 501
503 3 315.8302105645238 463.1813891280865 13.70523 0.979571458686115 502
504 3 316.09744720936675 466.04890047530836 12.157034999999999 1.0163258195605633 503
505 3 315.7972720943455 468.91827626423856 10.624845 0.7954640548063957 504
506 3 315.1969218643029 471.7466343355881 9.1136925 1.2012349333748116 505
507 3 313.91791485247313 474.3978704446581 7.7917784999999995 1.367636355832261 506
508 3 309.6937114222461 478.50150664442106 5.15634075 1.367636355832261 507
509 3 335.67967847066194 415.0595271587017 4.469552999999999 0.8472955342945425 421
510 3 336.3229108599932 411.85641630400255 3.9075794999999998 1.206318644432522 509
511 3 335.8909818642587 408.82296964475023 3.22178175 0.9587705040282222 510
512 3 335.19678806823634 406.8497688368981 2.4299797499999998 0.8433118438446742 511
