# Supplementary material for: Cross-Regional Gradient of Dendritic Morphology in Isochronically-Sourced Mouse Supragranular Pyramidal Neurons
Source: Front Neuroanat. 2018 Dec 4;12:103. doi: 10.3389/fnana.2018.00103 (PMC6288488; doi:10.3389/fnana.2018.00103)
Supplement: Supplementary file 3 [file Data_Sheet_1.ZIP › SWC reconstructions/X043.S4.Z1.C01-exported-000.swc]

# Exported from "Simple Neurite Tracer" version 3.1.6-SNAPSHOT-b9f15e3b69824d8d9ebdf26f302be1ac12e484dc on 2018-06-22T12:28:23.648
# https://imagej.net/Simple_Neurite_Tracer
#
# All positions and radii in microns
# Voxel separation (x,y,z): 0.621480569402239, 0.621480569402239, 0.825
#
1 1 301.0607248326796 347.1261075979124 8.5599525 0.9398774947183941 -1
2 1 304.5323152933605 340.148123764664 6.16703175 0.9978181282037648 1
3 1 301.0607248326796 347.1261075979124 8.5599525 0.9398774947183941 1
4 1 297.06771217427024 354.2439245592762 8.04375 0.9322208541033584 3
5 4 301.0607248326796 347.1261075979124 8.5599525 0.9398774947183941 1
6 4 305.11339962575164 340.29292873733476 8.313442499999999 2.1995813200625682 5
7 4 308.08780563091074 335.77662943948866 8.4698625 2.1979841149992043 6
8 4 311.64826781301616 330.7612812444126 8.4461025 1.7841153446114775 7
9 4 313.59723087866155 326.59798290998697 7.93159125 1.392613659916537 8
10 4 314.75318473774973 323.71990639308524 8.186252249999999 1.27578152767461 9
11 4 315.64003751028673 320.82256397853195 9.1014825 1.274867951237589 10
12 4 316.88424161023005 317.984262218072 9.3998025 1.274867951237589 11
13 4 318.12844571017325 315.14533897704257 9.6981225 1.1156135553282651 12
14 4 318.55540286135266 312.0789538476119 9.3527775 1.113941772596573 13
15 4 318.6144435154458 308.9740369228783 9.1981725 0.9697644953009478 14
16 4 319.15078124684 305.9151095602805 9.33438 1.0215586859549304 15
17 4 319.75672480200717 302.86985477020954 9.172514999999999 1.1415044358495625 16
18 4 320.9220008696364 299.9992360201406 8.851177499999999 1.1363212879007478 17
19 4 321.7150100761936 297.00369967562176 8.539905 1.2020366433093406 18
20 4 322.8473476736445 294.1187868724566 8.8409475 1.3035741387382782 19
21 4 323.3992224192737 291.07104616010804 9.173422500000001 1.3035741387382782 20
22 4 324.33455067622407 288.115284572031 9.4494675 1.3035741387382782 21
23 4 325.269257452605 285.15952298395393 9.7255125 1.3024865477418244 22
24 4 325.60050659609635 282.0744934374412 9.9527175 1.267428828821844 23
25 4 325.9249194533244 278.98387056580384 9.922027499999999 0.9123831943280389 24
26 4 325.72418122940746 275.8833040050561 9.993967499999998 0.9123831943280389 25
27 4 325.52344300549055 272.78335892487775 10.0659075 0.9123831943280389 26
28 4 325.32270478157363 269.68279236412997 10.1378475 1.1230153889098458 27
29 4 325.1418539358776 266.5871976479374 10.406384999999998 1.0049092215006443 28
30 4 324.7043316150184 263.51894807679855 10.705777499999998 0.9355395603439663 29
31 4 323.82928697330004 260.54019170765366 10.869869999999999 0.9355395603439663 30
32 4 322.9536208510123 257.56081385793925 11.0339625 1.0633408246358427 31
33 4 321.5279444248035 254.80268309093216 11.187495 1.1414857914324803 32
34 4 320.1681449389514 252.032122712537 11.674739999999998 0.9503680867299037 33
35 4 318.3534216762969 249.5200982510131 11.9724825 0.9140114734198728 34
36 4 316.15586638289057 247.34180885525828 12.35289 0.7032176938900214 35
37 4 314.3218772225846 244.84967177195531 12.733297499999999 0.897697608473064 36
38 4 312.6929766501813 242.2145941576898 13.052655 0.9154160195067219 37
39 4 311.64764633244675 239.3216021071224 13.639064999999999 0.9154160195067219 38
40 4 310.6016945341428 236.42923153712434 14.225474999999998 0.9154160195067219 39
41 4 309.5563642164082 233.53623948655695 14.8119675 0.8629319854207027 40
42 4 309.016919082167 230.49719950218 15.2850225 0.8629319854207027 41
43 4 308.4774739479259 227.45753803723363 15.758077499999999 0.8667292316997505 42
44 4 307.5545753023636 224.50985569655882 16.21125 1.022863795150675 43
45 4 306.77710311004137 221.51804823545643 16.62408 1.022863795150675 44
46 4 305.99900943714977 218.52561929378464 17.03691 0.6938022632635775 45
47 4 305.5788885722339 215.4617200866316 17.445945 0.6938022632635775 46
48 4 305.15814622674856 212.398442360048 17.854979999999998 0.6938022632635775 47
49 4 304.7380253618326 209.33516463346436 18.2639325 0.8419570162033773 48
50 4 304.4695457558509 206.24143435898003 18.403769999999998 0.8419570162033773 49
51 4 304.2004446692997 203.14708260392624 18.5436075 1.1115117835702102 50
52 4 303.8157481968397 200.06640342139934 18.7092675 1.1115117835702102 51
53 4 303.43043024381035 196.98510275830307 18.875009999999996 0.7769750078666792 52
54 4 303.16070767668975 193.88950804211052 18.880125 0.7769750078666792 53
55 4 302.89160659013857 190.79391332591797 18.8853225 0.7769750078666792 54
56 4 302.621884023018 187.6983186097254 18.8904375 0.8640257912228507 55
57 4 301.76113343439596 184.71272595431705 18.8402775 0.8640257912228507 56
58 4 300.8997613652044 181.7271332989087 18.790117499999997 0.8546103605964067 57
59 4 300.1483913567971 178.72103178471005 18.4815675 0.70392618173914 58
60 4 299.93087315750637 175.64097408275256 18.0185775 0.70392618173914 59
61 4 299.7133549582156 172.56091638079508 17.555587499999998 0.9517602032053648 60
62 4 299.5772507135165 169.47091498972716 17.158019999999997 0.964046874062447 61
63 4 299.834543669249 166.38774988492264 16.771095 0.8666981576712804 62
64 4 299.6195113922358 163.28842628531365 16.719285 0.8666981576712804 63
65 4 299.4044791152226 160.18848120513528 16.667557499999997 0.7583803092301642 64
66 4 298.9737930806269 157.1115309060248 16.59933 0.9590563850901471 65
67 4 298.3697139671679 154.06441167424563 16.49703 1.0916244053493387 66
68 4 297.21997491377374 151.18384923506625 16.2454875 0.8887047846338136 67
69 4 296.23741413354884 148.26599796172275 15.687045000000001 0.6519579765257247 68
70 4 295.60226099161974 145.285998631439 14.8787925 0.6519579765257247 69
71 4 294.96648636912124 142.30537782058587 14.07054 1.0357533021600773 70
72 4 295.3387532301932 139.28436077272158 13.243229999999999 1.0525581367567138 71
73 4 296.2970762682114 136.40566277525042 12.351239999999999 0.8117654901418164 72
74 4 297.5841625274435 133.61272909635676 11.75922 0.8117654901418164 73
75 4 298.8712487866755 130.8197954174631 11.1672 0.8147672412920293 74
76 4 300.0850003387181 127.97590033187844 10.7580825 0.8147672412920293 75
77 4 301.2987518907606 125.1320052462938 10.3490475 1.0390782232063793 76
78 4 302.5286619376077 122.27878795216812 10.415212499999999 0.7813564458809649 77
79 4 303.90648435997247 119.50325572921773 10.10856 0.7813564458809649 78
80 4 305.28368530176783 116.72710202569792 9.801907499999999 0.7813564458809649 79
81 4 306.6615077241326 113.95156980274751 9.495172499999999 0.8825210529682613 80
82 4 307.5216368321853 110.96846306961677 9.3131775 0.9157640486255871 81
83 4 308.95166362237984 108.21343970545666 9.128625 0.9771538992711403 82
84 4 310.29654757456626 105.41429122086896 8.97798 1.0014040710892158 83
85 4 311.28843056333227 102.47717404987398 8.6909625 0.8439146799969942 84
86 4 312.2492395236281 99.58231755759836 7.903169999999999 0.873260992484168 85
87 4 313.13484933502633 96.62717745009071 7.409176499999999 0.649266965660213 86
88 4 313.58604422841233 93.5707360097705 6.968576999999999 0.7996341894270848 87
89 4 313.87378973204557 90.48757090496599 6.6294112499999995 0.8615025801110776 88
90 4 313.5729931364549 87.41434948927191 6.166611 0.8806255372315844 89
91 4 312.95586293103844 84.37095914090916 6.00670125 0.8806255372315844 90
92 4 312.33935420619144 81.32756879254639 5.84679975 0.9028186083649385 91
93 4 311.81731052789354 78.26553402710155 5.93362275 0.923240459875496 92
94 4 311.4121051966433 75.19044816969928 5.6842335 0.923240459875496 93
95 4 311.006899865393 72.1147408317276 5.434836 0.8950625308587985 94
96 4 310.7738446518672 69.05146310514397 4.81865175 0.7758749872588371 95
97 4 310.5743493890891 65.96084023350663 4.4767304999999995 1.1636664329544462 96
98 4 310.0827582586919 62.906263234894624 4.096191 1.1997744540367163 97
99 4 309.59986785626637 59.89208247329377 3.32475 1.3294588044538815 98
100 4 309.38172817640617 56.9434057637079 2.0557679999999996 1.3294588044538815 99
101 3 301.0607248326796 347.1261075979124 8.5599525 0.9398774947183941 1
102 3 308.6987210306331 341.648377859201 14.04876 1.2721645107606891 101
103 3 309.87829115135855 338.88278932536105 15.09024 1.2223590579287937 102
104 3 310.0262035268763 335.8412634187065 15.9125175 0.9659921082446761 103
105 3 309.54207016331196 332.81278860400937 16.5791175 1.087286470974911 104
106 3 309.662637393776 329.7432960717317 17.195887499999998 1.0398861479466024 105
107 3 309.78382610480946 326.67318205888466 17.812739999999998 1.0398861479466024 106
108 3 310.2138906588358 323.62979171052194 18.422002499999998 1.0235598533884056 107
109 3 310.0355257354173 320.56154213938305 19.0313475 1.0235598533884056 108
110 3 309.8565393314295 317.4932925682442 19.640692499999997 1.2852528915523003 109
111 3 310.0858656615389 314.4343652056464 20.299125 1.1761022591481851 110
112 3 309.91185110210625 311.5339153882461 21.759787499999998 0.9868241369310392 111
113 3 309.26240390708097 308.7490609567547 23.3754675 0.8408197067613711 112
114 3 309.37551337071216 305.7398520397091 24.392445 0.8432310513706519 113
115 3 309.6694736800394 302.7461801368985 25.427325 0.8711914621880585 114
116 3 310.4525391974862 299.8618888143027 26.5548525 0.9327988310329025 115
117 3 310.654520382542 296.88872577028235 27.725279999999998 0.9383362229062765 116
118 3 310.3804474514356 293.9230204930949 28.900409999999997 0.8434796435984128 117
119 3 309.9435466111458 291.07042467953863 30.431527499999998 0.8434796435984128 118
120 3 309.50602429028663 288.2184503465518 31.962645000000002 0.8434796435984128 119
121 3 309.0685019694275 285.36647601356486 33.4937625 0.873553088351787 120
122 3 308.02006424884587 282.5076653943146 34.3151325 1.0280718023222657 121
123 3 306.12889887615484 280.1205585272406 35.136585 1.0280718023222657 122
124 3 304.6162151702298 278.2113702180369 35.7936975 1.0280718023222657 123
125 3 301.0607248326796 347.1261075979124 8.5599525 0.9398774947183941 1
126 3 302.86301848394606 354.3675991925872 4.504953749999999 1.5212663525884946 125
127 3 303.70450317491674 357.51912716002596 3.48726675 1.5212663525884946 126
128 3 304.5664967246776 360.49042576233813 3.1029569999999995 1.2043361214161288 127
129 3 304.9170117658205 363.5779412311284 3.061377 1.068654483504232 128
130 3 305.87347036213055 366.5337028192055 3.0198052499999997 1.0175252770595098 129
131 3 307.31654824428256 369.2775395331164 2.7335714999999996 1.017276684831749 130
132 3 309.09709007562 371.81504469798574 2.44733775 0.947900808869377 131
133 3 310.55943385542344 374.54769476164734 2.1516824999999997 0.887983867173307 132
134 3 312.55687240548224 376.9149142505005 1.82292825 0.9286162668008254 133
135 3 314.98251106785915 378.847097340772 1.5600667499999998 0.6604598307151475 134
136 3 317.66047084141337 380.8700165941763 1.564992 0.6604598307151475 135
137 3 301.0607248326796 347.1261075979124 8.5599525 0.9398774947183941 1
138 3 292.011967742183 348.3839842703825 7.30591125 0.9469748028209677 137
139 3 287.87787899451934 347.6288853785588 5.812488 0.9469748028209677 138
140 3 285.082459393348 346.56801804658915 4.69082625 0.8067066383068823 139
141 3 282.40201369751617 345.00810181738956 4.42284975 1.0399234367807664 140
142 3 279.4798120601869 343.9857662807229 4.0723650000000005 0.9354711974813321 141
143 3 276.39353955253534 343.67254007374413 3.8365635 0.9247568724648375 142
144 3 273.28737966666296 343.5917475997218 3.90138375 0.9247568724648375 143
145 3 270.18121978079057 343.5109551256995 3.96621225 1.2833698054270115 144
146 3 267.18195455285536 342.7080022300318 3.813513 1.0888277427870285 145
147 3 264.4965370124683 341.2823258038231 2.96111475 1.0855711846033609 146
148 3 261.9528170419049 339.0052209975333 2.0628135 1.0855711846033609 147
149 3 259.482431778531 341.1511934036792 2.4749999999999996 0.8535227695999529 148
150 3 301.0607248326796 347.1261075979124 8.5599525 0.9398774947183941 1
151 3 292.9820989110199 343.50411883943616 8.541884999999999 1.0677968403184568 150
152 3 290.4340285764707 340.0089121171179 7.926369 1.0677968403184568 151
153 3 289.1401060309753 337.20665622968323 7.444305 1.003169075906318 152
154 3 287.8349968352306 334.39756405598513 7.112886 1.003169075906318 153
155 3 285.52681800047066 332.319333031904 6.998244 1.5132492532432056 154
156 3 283.347285643577 330.1373147527328 6.4929809999999994 1.2703870763321987 155
157 3 281.07763860412 328.1001014462322 5.7045284999999994 1.076988537939916 156
158 3 278.4052721556904 326.54453558101835 5.2958895 0.9019733947905515 157
159 3 275.73663459067717 324.99145563808224 4.8306225 0.909617605794199 158
160 3 273.28737966666296 323.1183132019039 4.317381749999999 0.9516359070914844 159
161 3 271.1606731581685 320.87166094351477 3.9296482499999996 0.7976640960220797 160
162 3 268.7176330398483 318.97179484285215 3.5565997499999997 1.2778572727764137 161
163 3 266.24227593191915 317.11853978489466 3.15411525 0.8779593855888489 162
164 3 264.51331698784213 314.54250282472236 2.9223727499999996 0.773594153569131 163
165 3 263.023628062985 311.82228237244874 2.6652449999999996 1.0154619615690943 164
166 3 261.32574314737803 309.2468668928459 2.16734925 0.7655956986409241 165
167 3 259.758990631915 306.72614170335044 1.7716709999999998 0.7655956986409241 166
168 4 297.21997491377374 151.18384923506625 16.2454875 0.8887047846338136 68
169 4 295.5407344152489 149.6761373736964 17.9161125 1.7207740449780011 168
170 4 294.0149996173664 147.18151436811584 19.3115175 1.7207740449780011 169
171 4 293.731604477719 144.19405727099928 20.3813775 0.9297038577972793 170
172 4 294.33195470776155 141.18919871793943 21.066045 0.8081795472563655 171
173 4 294.35370652769063 138.11659878281478 21.680587499999998 0.7079595906345606 172
174 4 294.6824697489044 135.02784035288565 21.800212499999997 0.6384345593355321 173
175 4 295.00004631986894 131.95399745662218 22.236720000000002 0.9536681485534297 174
176 4 294.7856355234252 128.86772494897065 22.6230675 0.7828417844418363 175
177 4 294.1076002222074 125.94800923391894 23.7107475 0.853274177372192 176
178 4 292.9205723346491 123.19049994748121 24.7748325 1.0114285526736737 177
179 4 291.73354444709076 120.43299066104346 25.838917499999997 0.7616555118309138 178
180 4 290.21899629945756 117.9464469028651 27.27945 0.8691530059204192 179
181 4 289.1960392822215 115.20385315009304 28.6643775 0.7996652634555549 180
182 4 287.4552722073258 112.71233754735945 29.523367499999996 0.574806135678992 181
183 4 285.5199817142072 110.35816915046378 30.328072499999998 0.764750485066537 182
184 4 283.4902261745395 108.14383388168359 31.385969999999997 0.7562610604885024 183
185 4 281.6525081308171 106.0624954547555 33.236774999999994 0.8917003209783325 184
186 4 279.42760769235707 102.87430013372202 35.8280175 0.8917003209783325 185
187 4 320.1681449389514 252.032122712537 11.674739999999998 0.9503680867299037 34
188 4 319.6927123033587 249.06703891591889 11.827364999999999 1.154729542366442 187
189 4 319.89158608556744 245.96709383574054 11.939482499999999 1.154729542366442 188
190 4 319.8375172760295 242.86279839157635 11.7762975 0.8811227216871064 189
191 4 319.598868737379 239.76471775310617 11.724487499999999 0.8786678734379675 190
192 4 318.75924848811655 236.7741532531426 11.616164999999999 0.8433304882617562 191
193 4 317.3503520372817 234.00794323873325 11.436892499999999 0.8114796090798915 192
194 4 315.84512609818944 231.29704499500068 11.71698 0.8393405830061937 193
195 4 314.6891722391013 228.4158610752519 11.894025 0.9958107459645955 194
196 4 313.52265321033326 225.53716307778075 11.786114999999999 0.8415654834446539 195
197 4 313.372254912538 222.43411059475537 11.86614 1.0704381327384163 196
198 4 312.8172727640617 219.37766915443515 11.972647499999999 0.7932950876191819 197
199 4 312.4070955882563 216.31687735012912 12.437534999999999 0.8017782973915225 198
200 4 311.782507616007 213.3474431895252 13.32573 0.9924298916670474 199
201 4 311.4145911189209 210.34320611703478 14.259134999999999 0.9210652778825883 200
202 4 311.28097279649944 207.32964683600332 15.248145000000001 0.5191276914662455 201
203 4 311.3797882070344 204.28625648764057 16.070504999999997 0.7050883504039221 202
204 4 310.9428873667446 201.25032390611062 16.735619999999997 0.8250092410757782 203
205 4 310.00383022637783 198.30885637112982 17.1919275 0.9366582253688903 204
206 4 309.2735905573302 195.2965400512372 17.483977499999998 0.9974700990848995 205
207 4 309.0392923826655 192.2307764023759 18.080947499999997 0.9974700990848995 206
208 4 308.8049942080009 189.16501275351467 18.6779175 0.6859840377004973 207
209 4 309.36992004558755 186.1123001966109 18.8658525 0.5981545391908647 208
210 4 310.70796771151055 181.84521460709513 19.061047499999997 0.5981545391908647 209
211 4 323.3992224192737 291.07104616010804 9.173422500000001 1.3035741387382782 21
212 4 318.30246026960594 288.4701499771596 11.269005 0.9194245691793662 211
213 4 315.31935353647515 288.02268396719006 12.260325 0.8143508493105298 212
214 4 312.3872082100354 287.237754008035 13.144972499999998 0.9516980551484245 213
215 4 309.57127975007387 286.176265195496 14.171354999999998 0.9247009392135913 214
216 4 306.8728111177293 285.09675344644427 15.631522499999997 1.1426728193200386 215
217 4 304.44406505250544 283.40943370051724 16.89732 0.8601601820811688 216
218 4 302.80024894643645 280.8837366664665 17.9037375 0.8601601820811688 217
219 4 301.15643284036753 278.3580396324158 18.9100725 0.7406991870306704 218
220 4 299.65369282355294 275.6657858057653 19.424294999999997 0.582145199723063 219
221 4 297.60467138623375 273.3650647378382 19.9629375 0.582145199723063 220
222 4 295.55627142948396 271.0643436699111 20.5016625 0.6336553737568288 221
223 4 293.2393918667524 269.0314807273964 21.02958 0.6336553737568288 222
224 4 290.9231337845903 266.9992392654511 21.557497499999997 0.7599899439049159 223
225 4 288.47201441886784 265.14287680464656 22.156035 0.9719893957394077 224
226 4 286.2371702912974 263.090126483911 23.042579999999997 0.8608251662904292 225
227 4 284.58838234067326 260.54267762993123 23.932177499999998 0.796383846049111 226
228 4 282.6512274058465 258.21523289751985 24.857249999999997 1.2505121277227151 227
229 4 280.244854641121 256.4297192216272 25.95087 0.6240907877937283 228
230 4 277.36739960478866 255.44218659684705 26.7888225 1.1201938671247595 229
231 4 274.2680760051797 255.315404560689 27.0391275 1.1201938671247595 230
232 4 271.16875240557073 255.18862252453093 27.289350000000002 0.9045525391535708 231
233 4 268.1962108421198 254.32600749420064 27.6509475 0.9353904050073099 232
234 4 264.07393022527475 252.07438339125633 29.815087499999997 0.9353904050073099 233
235 4 262.8862808571471 248.59222776089558 31.0062225 0.621480569402239 234
236 4 262.26480028774483 246.72778605268886 31.4875275 0.621480569402239 235
237 4 261.02183914894033 244.86334434448216 31.96875 0.621480569402239 236
238 4 260.22261513668906 244.5737343991407 32.175 0.621480569402239 237
239 4 318.12844571017325 315.14533897704257 9.6981225 1.1156135553282651 13
240 4 320.19673304514396 311.93352739437177 9.9104775 1.3905814184545917 239
241 4 322.4899963462382 309.8478386034579 10.197165 1.3905814184545917 240
242 4 325.0710051509657 308.1244729845055 10.406467499999998 1.2494245367262613 241
243 4 327.6942746344125 306.45890505850747 10.3719825 1.812361636490809 242
244 4 329.7805849058958 304.1979587470221 9.79374 1.9784771778863337 243
245 4 331.49524979687664 301.6125995783088 9.5601825 0.9807522717679793 244
246 4 333.52189793369735 299.2770755984952 9.1503225 0.9807522717679793 245
247 4 335.54854607051806 296.94155161868156 8.74038 1.0038216305041905 246
248 4 337.46581362712396 294.49664705865314 8.7871575 1.0038216305041905 247
249 4 339.0555609236549 291.8273880130705 8.860087499999999 1.1173039824770392 248
250 4 341.1020964386965 289.4899995915487 8.7660375 1.1928511604935754 249
251 4 342.65579786220206 286.80085316774523 8.6337075 0.8269606900637012 250
252 4 344.2697829009397 284.1489955781059 8.464335 0.957912860842447 251
253 4 346.41078346253033 281.9054507225638 8.733862499999999 0.957912860842447 252
254 4 348.5517840241211 279.66252734759115 9.00339 1.0351628956191452 253
255 4 350.2154875084109 277.0498230338241 8.6709975 1.037586669839814 254
256 4 351.6057395421637 274.2711834080267 8.649795 1.1090258612926014 255
257 4 353.4335138967757 271.75791598536404 8.593612499999999 0.7101161282103863 256
258 4 355.22648533950115 269.2204108204947 8.547825 1.0030634242095195 257
259 4 356.98776127318706 266.66115383569627 8.620755 1.0555225990727626 258
260 4 358.2114565143401 263.80545061929297 8.6937675 1.0555225990727626 259
261 4 359.4357732360625 260.9497474028897 8.7666975 1.0787784019797944 260
262 4 360.6352307350088 258.0896938225006 8.5091325 1.1655681634968171 261
263 4 362.34989562598963 255.5142783428977 8.130639 1.1641138989644157 262
264 4 364.1428670687151 252.982366503153 7.897378499999999 1.1570290204732303 263
265 4 365.8227290478093 250.37525551451063 8.154324749999999 1.0790332090132493 264
266 4 367.5535524335946 247.79921855433832 7.946078249999999 0.7276232358504473 265
267 4 369.3384446289178 245.25612006434437 7.87062375 0.9097356871023854 266
268 4 371.03011473883066 242.65025203684078 7.795169249999999 1.0668459750472714 267
269 4 372.25256701884484 239.7939273398681 7.719722999999999 0.8829125857269848 268
270 4 373.56451250085297 236.98607812730876 7.422945749999999 0.891855691120683 269
271 4 374.52221405830187 234.03218098093993 7.260841499999999 0.9442340735099037 270
272 4 376.03676220593513 231.32501162062377 7.019760000000001 0.9442340735099037 271
273 4 377.55068887299893 228.61784226030764 6.77867025 0.9378203940336726 272
274 4 379.0534288898136 225.8994862497422 6.910068 0.9378203940336726 273
275 4 380.8706380747458 223.37938254081612 6.85493325 0.7776772809101037 274
276 4 382.4479557598886 220.7032872089701 6.751403999999999 0.7776772809101037 275
277 4 384.02589492560094 218.02719187712407 6.64787475 0.7776772809101037 276
278 4 385.60321261074375 215.351096545278 6.54433725 0.7776772809101037 277
279 4 387.1805302958866 212.67500121343198 6.440808 0.7776772809101037 278
280 4 388.7578479810295 209.99890588158596 6.337278749999999 0.8451514263301048 279
281 4 390.4973720947864 207.42473336312187 6.41228775 0.9611942782488909 280
282 4 392.0529379600002 204.73496545874897 6.47955 0.8261589801291723 281
283 4 393.1380430341765 201.8251934328077 6.618645 1.0442551563495 282
284 4 394.31264131034675 198.95022431875293 6.75774 1.0957758955529455 283
285 4 394.91299154038927 195.90559100925137 6.97525125 0.9668000329848989 284
286 4 395.3921530593985 192.8584717774722 7.474962 0.8447412491542993 285
287 4 395.6730622767683 189.78089999779232 7.90387125 0.8792893540073697 286
288 4 396.4486700273822 186.77293404188546 7.7806245 0.8792893540073697 287
289 4 397.2236562974269 183.76558956654804 7.657377749999999 0.7794982189784522 288
290 4 398.5194432846305 180.9564973928499 7.2634485 0.7794982189784522 289
291 4 399.8152302718342 178.1480266997212 6.869519249999999 1.0253621470396719 290
292 4 401.2129400724198 175.3737374379096 6.9735105 0.9537116521932879 291
293 4 403.0954047171392 172.9021092133969 6.9115364999999995 0.9967926852642511 292
294 4 404.806962205273 170.30867079728134 6.97234725 0.9705537756240885 293
295 4 406.1773268608049 167.52008748237353 7.033149749999999 0.9705537756240885 294
296 4 407.54831299690625 164.73212564803507 7.093960499999999 0.885187204610997 295
297 4 408.90438359934194 161.9441638136966 6.81155475 0.7771241632033357 296
298 4 410.3356533506753 159.1922478523835 7.05228975 0.7771241632033357 297
299 4 411.7669231020086 156.439710410501 7.293032999999999 0.8308573732338532 298
300 4 413.38960886871786 153.79033874313924 7.21428675 0.8654800557552519 299
301 4 415.4877272710198 151.503290247739 7.0162785 0.7343290111942975 300
302 4 418.0842730899824 149.79981200700746 7.15968 0.7343290111942975 301
303 4 420.6808189089449 148.09695524684534 7.3030815 0.8428954518631747 302
304 4 423.53590064477885 146.8701526028453 7.326206249999999 0.8992264506737935 303
305 4 426.31578323171505 145.4848724136477 7.192630499999999 0.7361748084854222 304
306 4 429.3274780710383 144.7216942744218 7.0979205 0.9503867311469859 305
307 4 432.41996538438383 144.47372352723028 6.8632575000000005 0.5926078251089497 306
308 4 435.5105882560212 144.29660156495063 6.507872249999999 0.9848664731374221 307
309 4 438.5906459579787 144.52282049221304 6.050096249999999 0.7448009587887253 308
310 4 441.678161426769 144.66762546488377 5.629536 0.7855762989472062 309
311 4 444.74081767278324 144.2064868823873 5.296351499999999 0.7855762989472062 310
312 4 447.80347391879747 143.74472681932147 4.96315875 0.7886526277657473 311
313 4 450.77725844338715 142.90759249233665 4.516140749999999 0.7455032318321497 312
314 4 453.7951680884044 142.2879763646426 3.9768052499999995 1.2247393285096042 313
315 4 456.83110066993436 141.7019201876963 3.5707897499999994 0.8056501213388985 314
316 4 459.4916589875454 140.23709048561523 2.6994495 0.9464900479768339 315
317 4 461.9614227703498 138.46897826566584 1.8281009999999998 0.7752037882438827 316
318 4 464.9153199167187 137.61257804102956 1.24197975 0.8567109649209864 317
319 4 467.6945810230855 136.5952143489181 0.7432886999999999 0.8567109649209864 318
320 4 313.59723087866155 326.59798290998697 7.93159125 1.392613659916537 9
321 4 316.11609162644885 323.18605458396866 6.4184339999999995 1.164443283666199 320
322 4 317.7505855239767 320.65849310820977 5.3931735 1.164443283666199 321
323 4 319.3850794215046 318.1315531130203 4.36790475 1.164443283666199 322
324 4 320.93256603931616 315.4480000143414 4.6926165 1.0107449240473312 323
325 4 322.1854708672311 312.6041049287568 4.739592 1.0226400621456901 324
326 4 323.5123318829049 309.8521889674437 3.990459 1.3258915059855125 325
327 4 324.81122627295554 307.0387464297597 3.6799702499999998 1.4785954966933368 326
328 4 326.1219287938249 304.2520275565601 3.1285732499999996 1.3070730743440129 327
329 4 327.84032256822206 301.6977424163169 2.5699574999999997 1.294040626803648 328
330 4 329.53385711984316 299.10057511678497 2.2924934999999995 1.0903130813479 329
331 4 331.00490162761827 296.3691680142621 2.05599075 1.0903130813479 330
332 4 332.47594613539343 293.63776091173924 1.8194962499999998 1.0903130813479 331
333 4 333.9476121237379 290.9069752897858 1.5829935 0.7175179617919669 332
334 4 336.21353027977847 287.20046517387084 1.2681075 0.7175179617919669 333
335 3 309.91185110210625 311.5339153882461 21.759787499999998 0.9868241369310392 112
336 3 308.25436242351054 310.11880413171724 24.956249999999997 0.9148753314113419 335
337 3 305.76844014590154 310.11880413171724 26.0562225 0.8789040360543403 336
338 3 302.6610372988904 310.7402847011195 27.9124725 0.8789040360543403 337
339 3 301.4180761600859 309.497323562315 29.631277499999996 0.8789040360543403 338
340 3 298.46417901371706 308.90629554081346 31.265024999999998 0.7157778161976406 339
341 3 295.9198375625843 309.8801555930668 31.349999999999998 0.621480569402239 340
342 3 308.6987210306331 341.648377859201 14.04876 1.2721645107606891 102
343 3 310.5302242686615 341.38176269492743 14.698034999999999 1.397579289666061 342
344 3 313.50649471552885 341.2226636691605 15.866235 1.397579289666061 343
345 3 316.4846296041044 341.6838022516569 16.8698475 1.077895899571243 344
346 3 319.19925673125334 343.05230246548064 17.723805 0.9796646807715254 345
347 3 321.37816760757755 345.2672592148303 17.772315 1.1445061869997752 346
348 3 323.64905760817334 347.38091463136726 18.015855 0.8434796435984128 347
349 3 326.0081978496243 349.3758672591485 17.573819999999998 0.8747276866279572 348
350 3 328.708530923677 350.863070261728 17.0553075 0.7863966532988171 349
351 3 331.29637601466794 352.5621981384737 16.70493 0.9578320683684247 350
352 3 334.14275702253013 353.7815430156409 16.35579 0.9616479590645545 351
353 3 337.1811755263377 354.3017222522306 15.836534999999998 0.9616479590645545 352
354 3 340.21959403014523 354.82190148882023 15.317197499999997 0.6671158876134454 353
355 3 343.26049845623044 355.405471743489 14.969789999999998 0.6671158876134454 354
356 3 346.3014028823156 355.9890419981577 14.622382499999999 0.9568625586801571 355
357 3 349.3876753899671 356.31221189424684 14.8350675 0.7187422785136894 356
358 3 352.40558503498437 357.0455589661415 14.691929999999997 0.7187422785136894 357
359 3 355.4234946800017 357.77890603803615 14.548875 0.7187422785136894 358
360 3 358.44078284444953 358.5116316293614 14.40582 0.7354911798590796 359
361 3 361.5065464933108 359.0200027351324 14.432962499999999 0.7354911798590796 360
362 3 364.572310142172 359.52837384090344 14.4601875 0.7354911798590796 361
363 3 367.63745231046386 360.0361234661051 14.4874125 0.7938917089658081 362
364 3 370.62925977156624 360.85585633714663 14.236529999999998 0.8344308865079161 363
365 3 373.58750728192086 361.8011282832074 14.106839999999998 0.6796946543381466 364
366 3 376.4003283390354 363.1037515566745 13.816769999999998 0.8181915992294355 365
367 3 379.46484902675786 363.5549464500605 13.48809 0.9935858455261355 366
368 3 382.55982226238103 363.44121550585993 13.153305 0.9935858455261355 367
369 3 385.6547954980042 363.32748456165933 12.818602499999999 0.6260422367816513 368
370 3 388.6577896093558 362.53074647168563 12.9015975 0.6641887141315608 369
371 3 391.650840031597 361.69671954754784 12.956624999999999 0.6641887141315608 370
372 3 394.64389045383814 360.86207114284065 13.011652499999999 0.737790657965868 371
373 3 397.74694293686355 361.00625463494197 12.9068775 1.0330250024604015 372
374 3 400.84005173077844 361.2324735622044 13.161389999999999 1.0330250024604015 373
375 3 403.9331605246934 361.45869248946684 13.4159025 1.0330871505173418 374
376 3 407.0355915271494 361.5332701577951 13.19406 1.074502615662307 375
377 3 410.1144062679681 361.50157464875554 13.748624999999999 0.7169897033079751 376
378 3 413.40328144124476 361.86514078185587 14.4925275 0.7169897033079751 377
379 3 264.51331698784213 314.54250282472236 2.9223727499999996 0.773594153569131 164
380 3 265.68294341945716 316.08191019513174 3.0318172499999996 0.9941327484272094 379
381 3 259.5657101748309 317.18068784183487 3.01038375 0.9941327484272094 380
382 3 256.52294130703757 317.79843952782073 3.171201 0.7230677832767289 381
383 3 253.4801724392442 318.4168126943759 3.3320182499999995 0.7230677832767289 382
384 3 250.60520332518942 319.59327541225434 3.42359325 0.7077296428238816 383
385 3 247.55435520999384 320.1780886280619 3.5400089999999995 1.2248325505950146 384
386 3 244.56068330718324 321.01087259106083 3.5829832499999994 0.9469561584038855 385
387 3 241.56328252095625 321.82749805925545 3.6592545 0.9469561584038855 386
388 3 238.56526025415985 322.64350204688054 3.735534 1.036753885876815 387
389 3 235.76735473071096 323.99460080476103 3.66383325 0.8143632789219178 388
390 3 232.785490958719 324.86591656306297 3.72983325 0.8433615622902262 389
391 3 229.68927476195708 325.1312887661977 3.759492 0.8433615622902262 390
392 3 226.59305856519512 325.39666096933246 3.7891507499999997 0.9604485015656081 391
393 3 223.5900644538435 326.1878057341815 3.6446849999999995 0.9684096676596508 392
394 3 220.63741026861348 327.11319030202145 4.0165125 0.8110259282642278 393
395 3 217.6729479525648 328.04230375327785 3.9133544999999996 0.8270725565661936 394
396 3 214.75633964036007 329.0615318870975 4.35853275 0.9309219597133078 395
397 3 211.69741227776228 329.57549631799316 4.60269975 0.9309219597133078 396
398 3 208.63848491516444 330.08946074888877 4.84686675 1.036250486615599 397
399 3 205.56712794117857 329.63515845265573 5.008542 0.7536570569027071 398
400 3 202.50260725345615 329.1193295800519 4.95042075 0.8037173167680576 399
401 3 199.39831180929195 329.20820130147644 4.82078025 0.7657324243661926 400
402 3 196.3058244959464 329.1653191421877 5.2226954999999995 0.8564934467216956 401
403 3 193.2288741968359 328.75017012182695 5.385542249999999 0.6128991656999329 402
404 3 190.16311054797467 328.24304197719476 5.376987 0.7212965636539325 403
405 3 187.27509034196248 327.1051110546192 5.1862305 0.7212965636539325 404
406 3 184.38707013595027 325.9671801320437 4.995474 0.7212965636539325 405
407 3 181.49904992993808 324.82924920946823 4.804725749999999 0.7212965636539325 406
408 3 178.61102972392587 323.69131828689274 4.61396925 0.6829449977161204 407
409 3 175.5166779688721 323.44086161742365 4.78967775 0.6829449977161204 408
410 3 172.42232621381837 323.1910264285239 4.96538625 0.6829449977161204 409
411 3 169.32797445876463 322.9411912396242 5.14109475 0.6691543438810847 410
412 3 166.33678847823165 322.2370537544915 5.7565859999999995 0.5265332539312425 411
413 3 163.8639172925801 320.07678729524935 6.675338999999999 0.5265332539312425 412
414 3 283.347285643577 330.1373147527328 6.4929809999999994 1.2703870763321987 156
415 3 284.7462384053014 326.105148818451 4.987455 1.363963405667094 414
416 3 286.3577375217614 323.534083702834 4.098435 1.363963405667094 415
417 3 287.96923663822145 320.9630185872169 3.20940675 0.9294739099866005 416
418 3 290.6266875529854 316.88424161023005 1.8674947499999999 0.9294739099866005 417
419 3 285.52681800047066 332.319333031904 6.998244 1.5132492532432056 155
420 3 283.7158236212325 332.45108691261726 8.6208375 1.4401382790587263 419
421 3 280.852041157427 331.8215270958128 9.9850575 1.4401382790587263 420
422 3 277.98266536849684 330.692296901209 10.49895 1.0131189798224478 421
423 3 275.27860341102775 329.2113087043234 11.0128425 1.046399264313938 422
424 3 273.2500908324988 326.886971374759 11.50479 1.6867479838032287 423
425 3 271.77034559675207 324.1754516504571 11.958374999999998 1.3115912380835673 424
426 3 270.2912218415748 321.4645534067245 12.411959999999999 1.3115912380835673 425
427 3 269.2222752622029 318.54918805565865 12.5821575 0.914371932150126 426
428 3 268.8444150760063 315.46975183427054 12.363697499999999 0.6876993240720475 427
429 3 268.6697790360043 312.37291415693915 12.1170225 0.9405984121789006 428
430 3 268.1328198240408 309.3127438332025 12.0216525 0.7001289354600922 429
431 3 266.91161050516536 306.4725776310343 12.4323375 0.9496844581035614 430
432 3 265.5269517965372 304.4117480628965 12.610619999999999 0.9496844581035614 431
433 4 429.3274780710383 144.7216942744218 7.0979205 0.9503867311469859 306
434 4 430.4480075376705 141.03258561445008 7.709146499999999 1.3147235001533546 433
435 4 429.76624335303626 138.13835060274386 8.908515 1.3147235001533546 434
436 4 428.8383728629188 135.51321667758882 10.7394375 1.4228051859780977 435
437 4 427.262919619484 131.70167634544487 13.465732499999998 1.6789856914913948 436
438 4 427.5245629392024 128.14556452732526 17.2755 1.3868338906210962 437
439 4 429.32499214876066 126.42779223349747 19.746209999999998 1.2301462094634037 438
440 4 431.00485412785497 125.08166532017222 24.764685 1.2301462094634037 439
441 4 327.6942746344125 306.45890505850747 10.3719825 1.812361636490809 243
442 4 331.5890933628564 305.47883020056014 12.668452499999999 1.1504786152717306 441
443 4 334.4802209717156 304.4956479397658 13.434299999999999 1.1504786152717306 442
444 4 337.421067026127 303.79026749349424 14.380162499999997 0.8954540636175219 443
445 4 340.3749641724958 303.2309349810322 15.424034999999998 0.8475565561336914 444
446 4 343.42146192370564 303.0103093788944 16.182374999999997 0.8475565561336914 445
447 4 346.46795967491545 302.78906229618724 16.940714999999997 0.8475565561336914 446
448 4 349.51445742612515 302.5684366940494 17.699054999999998 0.849669590069659 447
449 4 352.48451306729845 301.8655421700555 18.472905 0.849669590069659 448
450 4 355.45456870847175 301.16264764606154 19.246837499999998 0.8665862911687879 449
451 4 358.4836650037383 300.6629772682622 19.888935 0.8665862911687879 450
452 4 361.5121398184354 300.16268540989336 20.5310325 0.9432769934330242 451
453 4 364.5331568662997 299.789797068252 21.358672499999997 0.7633521537853821 452
454 4 367.5647390838438 299.5710359078224 22.2155175 0.641759480381834 453
455 4 370.55468210323795 300.15709208476875 23.0271525 0.641759480381834 454
456 4 373.54462512263217 300.7431482617151 23.838704999999997 1.0357781613828536 455
457 4 376.6340050331307 300.8046748380859 24.2717475 1.0352312584817795 456
458 4 379.7128197739494 300.96750274726924 24.7888575 0.7276294506561414 457
459 4 382.7170568464398 301.3602784671315 25.7037825 0.72557234997142 458
460 4 385.7666620004965 301.43982798001497 26.487697499999996 0.8716575726151102 459
461 4 388.8013516208877 301.21858089730773 27.323669999999996 0.8716575726151102 460
462 4 391.83666272184826 300.9967123340312 28.159642499999997 0.7025340652636789 461
463 4 394.62586751732545 302.01221158443445 29.378579999999996 0.7025340652636789 462
464 4 397.41569379337216 303.02771083483765 30.597517499999995 0.5195745359956456 463
465 4 400.17817492436507 304.3185259774861 31.3934775 0.5863544876196244 464
466 4 402.63488761521216 306.12454851216904 32.1894375 0.8332562882317459 465
467 4 404.9610893864847 308.01509240429067 33.2749725 0.8332562882317459 466
468 4 407.2879126383267 309.90563629641224 34.36059 0.5372917040681647 467
469 4 410.0497722887502 311.3232334752188 34.540605 0.856586668807106 468
470 4 412.6444536660046 313.0304405993667 34.6688925 0.856586668807106 469
471 4 415.23913504325895 314.73702624294526 34.7970975 0.7190778780211666 470
472 4 418.0923523373846 315.92591857221174 35.222879999999996 0.723384738367124 471
473 4 421.04003467805944 317.7493425628379 35.6392575 0.723384738367124 472
474 3 316.4846296041044 341.6838022516569 16.8698475 1.077895899571243 345
475 3 318.98173853196255 340.9044656176265 18.9430725 1.3753924333384009 474
476 3 321.53975255562216 340.409145603813 21.190289999999997 1.3753924333384009 475
477 3 324.3476017681815 339.8659715861554 22.804567499999997 1.1298081715334123 476
478 3 327.2207064405281 338.8722241556812 23.6556375 0.9195115764590825 477
479 3 330.15223028639844 337.8952567005809 24.0966825 0.7301713061849965 478
480 3 332.9986112942607 336.92201812889704 25.1312325 0.7274430064853208 479
481 3 335.84499230212293 335.9494010377825 26.1657 0.9762527524455071 480
482 3 338.82250571012906 335.1172385553529 26.5761375 0.7788021607407216 481
483 3 341.88267603386566 334.77169535876527 27.130867499999997 0.9951954802008872 482
484 3 344.9558974495597 334.98548467463957 27.670334999999998 0.69836393064299 483
485 3 348.00363816190827 335.13588297243496 28.449712499999997 0.7817479786396884 484
486 3 351.03770630173005 334.9568965684471 29.308619999999998 0.7817479786396884 485
487 3 354.0717744415517 334.7779101644593 30.167527499999995 0.9024457200232973 486
488 3 357.0722826306258 335.1862228985566 31.091444999999997 0.7992737306968314 487
489 3 359.9286073275985 336.0494594094563 32.24232 0.7992737306968314 488
490 3 362.7849320245712 336.912695920356 33.3931125 0.7644956780330823 489
491 3 365.630691551864 337.8772337640682 34.444987499999996 0.7644956780330823 490
492 3 368.4770725597263 338.8411501272111 35.4968625 0.781667186165666 491
493 3 373.41038531964125 339.66026151768324 36.258667499999994 0.781667186165666 492
494 3 273.2500908324988 326.886971374759 11.50479 1.6867479838032287 424
495 3 271.32163662564363 329.16345470047946 11.630685 0.9530155939555573 494
496 3 268.56599178091415 330.5680007873285 12.0285 0.9530155939555573 495
497 3 265.9663385591046 332.26464274179665 12.20505 0.7235338937037806 496
498 3 263.38595123494645 333.9942231664431 12.09615 0.8644421832043503 497
499 3 260.5625650081521 335.2608005668848 12.473175 1.0737568389790244 498
500 3 257.48872211188865 335.7070236157156 12.596924999999999 0.8670710460129217 499
501 3 254.39064147341847 335.54481718710167 12.834937499999999 0.8670710460129217 500
502 3 251.29256083494832 335.3826107584876 13.072949999999999 0.8670710460129217 501
503 3 248.19510167704755 335.22040432987365 13.310962499999999 0.610930936736636 502
504 3 245.12188026135348 335.5976430355008 13.662989999999999 0.7285305974817746 503
505 3 242.04803736509 336.0388942397764 13.812644999999998 1.1226797894023686 504
506 3 239.00402553615783 336.65664592576223 13.9254225 0.9478635200352127 505
507 3 236.0004099442368 337.4515195740277 13.867425 0.9478635200352127 506
508 3 232.9967943523158 338.24701470286254 13.809345 0.767758451022444 507
509 3 229.9763987850209 338.93561517376025 14.135467499999999 0.767758451022444 508
510 3 226.95600321772602 339.62359416408856 14.4615075 0.998414749550391 509
511 3 223.8933469717118 340.1164282556245 14.701335 0.998414749550391 510
512 3 220.83069072569756 340.6098838277299 14.941079999999998 1.0557898357176057 511
513 3 217.75001154317067 340.9585344271646 15.214815 0.944600747045851 512
514 3 214.66560347722736 341.1953185241068 15.604379999999999 0.6442205434366668 513
515 3 208.50610955388177 341.54831948752724 16.597515 0.6442205434366668 514
516 4 340.3749641724958 303.2309349810322 15.424034999999998 0.8475565561336914 445
517 4 339.42285594017164 302.8145429995327 20.353492499999998 2.2070888053409474 516
518 4 341.5135165756407 300.4205998461953 27.1326825 1.2530415536401822 517
519 4 343.2300459083297 299.0489922295246 30.049387499999995 1.2634140643435057 518
520 4 345.8116761936266 299.1534009651841 32.3418975 0.8383399992894562 519
521 4 348.73325635038657 298.8190444188457 33.6741075 0.8383399992894562 520
522 4 351.65483650714646 298.4840663919379 35.006317499999994 0.760860016702079 521
523 4 354.5857388724474 297.5456307321405 35.5813425 0.9661412635813327 522
524 4 357.2643201265711 295.99627967262074 35.9540775 0.8358416474004592 523
525 4 361.41705329131685 293.26238664782034 36.0085275 0.8358416474004592 524
526 3 348.00363816190827 335.13588297243496 28.449712499999997 0.7817479786396884 485
527 3 345.69421636600964 334.8332219351361 28.50672 0.8546911530704292 526
528 3 342.75026290875115 333.83823154352314 28.5581175 0.8546911530704292 527
529 3 340.7292080970551 332.14407551133263 30.7397475 1.5857014580241184 528
530 3 338.81069757931044 330.0900822294582 32.4994725 1.2501019505469095 529
531 3 337.6155904443499 327.77693155014305 34.75065 0.9466454181191843 530
532 3 337.18552589032356 326.6644813309131 36.072630000000004 0.9462787445832371 531
533 3 336.8424686160135 324.41285722796874 37.125 0.9462787445832371 532
534 3 337.2905561065525 321.81568992843677 37.125 0.9462787445832371 533
