# Supplementary material for: Cross-Regional Gradient of Dendritic Morphology in Isochronically-Sourced Mouse Supragranular Pyramidal Neurons
Source: Front Neuroanat. 2018 Dec 4;12:103. doi: 10.3389/fnana.2018.00103 (PMC6288488; doi:10.3389/fnana.2018.00103)
Supplement: Supplementary file 3 [file Data_Sheet_1.ZIP › SWC reconstructions/X043.S4.Z2.C01-exported-000.swc]

# Exported from "Simple Neurite Tracer" version 3.1.6-SNAPSHOT-b9f15e3b69824d8d9ebdf26f302be1ac12e484dc on 2018-06-22T12:30:38.988
# https://imagej.net/Simple_Neurite_Tracer
#
# All positions and radii in microns
# Voxel separation (x,y,z): 0.621480569402239, 0.621480569402239, 0.825
#
1 1 336.769133908824 366.07567163955605 33.618337499999996 0.9212392924420209 -1
2 1 338.04627647894563 358.00263904302096 28.5490425 0.9322208541033584 1
3 1 336.769133908824 366.07567163955605 33.618337499999996 0.9212392924420209 1
4 1 335.3763959527936 372.5502562115886 29.8825725 0.9322208541033584 3
5 4 336.769133908824 366.07567163955605 33.618337499999996 0.9212392924420209 1
6 4 339.9498714630247 356.1083662674829 30.318749999999998 1.6611056955096923 5
7 4 341.1928326018292 354.2439245592762 30.318749999999998 1.6611056955096923 6
8 4 342.3960189841919 350.3000088658496 31.0293225 1.6611056955096923 7
9 4 344.1088194334645 345.968289297116 31.162065 1.2464227855760484 8
10 4 345.0994594610916 343.0262002815658 31.337212499999996 0.9283738893787586 9
11 4 346.08326320245544 340.103377163667 31.845495 0.9244834210143005 10
12 4 347.1714756794787 337.2023058656974 32.154127499999994 0.9559862710773 11
13 4 348.3883346343683 334.3428737658777 32.154127499999994 0.9909072642720118 12
14 4 349.9581945526784 331.66118510890703 32.1278925 1.0454919026826106 13
15 4 351.4373183078557 328.9285350452454 32.1453 0.7483806868684821 14
16 4 352.93757240239273 326.2083145929718 32.257417499999995 0.7483806868684821 15
17 4 354.4378264969297 323.4887156212676 32.369535 0.9467697142330648 16
18 4 356.30848301083046 321.0083866687833 32.454674999999995 1.1543007207735545 17
19 4 357.69127727775043 318.22601815956943 32.531565 0.8777605118066402 18
20 4 358.88265552929454 315.3566423706393 32.594595 0.8777605118066402 19
21 4 360.074655261408 312.48726658170915 32.6575425 0.8777605118066402 20
22 4 361.2660335129521 309.61789079277906 32.720572499999996 0.9871410920214343 21
23 4 362.9937494958903 307.03501754634334 32.7865725 0.9753081019800156 22
24 4 364.3790296850879 304.2551349594071 32.8883775 0.8433491326788383 23
25 4 365.9899073209785 301.59768404464313 32.871135 1.1152903854321758 24
26 4 367.5056984297506 298.88554283977174 32.8088475 0.8891584654494772 25
27 4 368.5280339664173 295.95091159105436 32.823367499999996 0.9646062065749091 26
28 4 369.64421306906365 293.05108325422356 32.772795 1.0068668852942613 27
29 4 370.9623733567658 290.2370192359702 32.7548925 0.9868427813481212 28
30 4 372.62731980219445 287.61374975252335 32.76842249999999 0.7477219174649158 29
31 4 373.64219757202824 284.67725406209775 32.87064 0.9775081431956996 30
32 4 374.7919366254224 281.7917197783632 32.972939999999994 0.9980045723745854 31
33 4 376.4053001835906 279.1361333053074 32.97855 1.1157440662478395 32
34 4 377.5711977317892 276.25557086612804 33.0271425 1.1161604582293392 33
35 4 379.180832406541 273.5981199513641 33.0459525 1.2014524515741025 34
36 4 380.2472930636353 270.67902571688177 33.017984999999996 1.2014524515741025 35
37 4 381.31375372072955 267.76055296296886 32.9900175 0.9549111096922341 36
38 4 382.791634514768 265.0303888215848 33.167145 0.9549111096922341 37
39 4 384.27013678937595 262.30084616077016 33.344272499999995 0.9271060690171781 38
40 4 385.93011139024935 259.69187073041957 32.9325975 1.014517311103603 39
41 4 387.05312677915924 256.8113082912402 32.5191075 0.9658367381023255 40
42 4 388.3141108544764 253.97114208907195 32.540144999999995 0.9641711701763275 41
43 4 389.6652096123568 251.17323656562309 32.5834575 0.9641711701763275 42
44 4 391.01630837023725 248.3753310421742 32.62677 0.9641711701763275 43
45 4 392.36802860868715 245.5774255187253 32.670165 0.9641711701763275 44
46 4 393.71912736656765 242.77951999527644 32.7134775 0.9641711701763275 45
47 4 395.0702261244481 239.98099299125815 32.756789999999995 0.9641711701763275 46
48 4 396.4219463628979 237.1830874678093 32.8001025 0.7487660048215115 47
49 4 397.8762108952992 234.4380077927596 32.707207499999996 0.8104106625005196 48
50 4 399.0215995847075 231.54998758674736 32.6215725 0.8637461249666197 49
51 4 400.25772443724856 228.70112065660754 32.4854475 0.8637461249666197 50
52 4 401.49447077035904 225.85225372646767 32.3493225 0.8637461249666197 51
53 4 402.73059562290007 223.00338679632782 32.213114999999995 0.8637461249666197 52
54 4 403.96734195601056 220.15451986618794 32.076989999999995 0.8637461249666197 53
55 4 405.2034668085516 217.30503145547866 31.940782499999997 0.7745325892289283 54
56 4 406.75281786807136 214.61588503167516 31.74171 0.8051467220776827 55
57 4 408.6129092122922 212.14425680716246 31.347607500000002 0.9728718981479588 56
58 4 410.12497143764796 209.44951705823436 30.914482499999995 0.6803658533531011 57
59 4 411.93285841403906 206.94557184411275 30.454132499999996 0.7298978547344596 58
60 4 413.4219258583268 204.2365380420884 30.043034999999996 0.8797927532685855 59
61 4 415.4063133164281 201.8593748641248 29.694225 1.0379036249302092 60
62 4 417.78036909154474 199.87933777000927 29.276692499999996 0.5573071072863331 61
63 4 419.9375281479399 197.64511512300825 29.412817499999996 0.7318741629451586 62
64 4 422.45328149288014 195.82231261295146 29.522377499999997 0.7318741629451586 63
65 4 424.96841335725094 194.0001315834641 29.631937499999996 0.7318741629451586 64
66 4 427.4841667021912 192.17732907340735 29.741497499999998 0.7995285377302863 65
67 4 429.84454990478093 190.16808239252993 30.025049999999997 0.8864612397782715 66
68 4 431.7717611504973 187.73995780787533 30.308602499999996 0.8864612397782715 67
69 4 433.69959387678307 185.31183322322082 30.592155 0.8864612397782715 68
70 4 435.62680512249943 182.88370863856628 30.875707499999997 0.8408321363727592 69
71 4 437.72927388878713 180.60784679341523 31.1852475 0.8408321363727592 70
72 4 439.83174265507495 178.33198494826425 31.494870000000002 0.8314912834146435 71
73 4 441.6707036599361 175.83549750097546 31.215442499999998 0.8314912834146435 72
74 4 443.509043184228 173.33901005368668 30.9360975 0.7608848759248552 73
75 4 445.7289717781328 171.17004286647287 30.739334999999997 0.6797443727836988 74
76 4 447.9489003720376 169.00045419868965 30.551812499999997 0.6797443727836988 75
77 4 450.1694504465118 166.8308655309064 30.3643725 0.7840598863578647 76
78 4 452.7541881346557 165.11744360106448 30.107879999999998 0.7919526895892731 77
79 4 454.9480145446456 162.92921051619916 29.7987525 1.0463122570342216 78
80 4 457.1635927745646 160.92493567987694 28.662480000000002 0.6099222737724961 79
81 4 459.38414284903877 158.82370987472797 27.9227025 0.6099222737724961 80
82 4 461.60469292351297 156.722484069579 27.1830075 0.6099222737724961 81
83 4 463.8252429979872 154.62187974499943 26.443229999999996 0.6099222737724961 82
84 4 466.0457930724614 152.52065393985046 25.703535 0.6073748249185164 83
85 4 468.0966789514888 150.28580981228 24.8073375 0.7863655792703469 84
86 4 469.9915732075962 147.8657644750277 24.2017875 0.9808765678818597 85
87 4 471.7130743848404 145.32453042674194 23.556555 0.7905854323365882 86
88 4 473.2990927979549 142.69753205987868 22.911322499999997 0.7905854323365882 87
89 4 474.88511121106944 140.069912212446 22.26609 0.8458847734019994 88
90 4 476.5811316849681 137.4777167574693 21.937905 0.8458847734019994 89
91 4 478.27715215886684 134.88552130249252 21.60972 0.8458847734019994 90
92 4 479.97317263276557 132.2933258475158 21.281534999999998 0.8799481234109362 91
93 4 481.12601908900666 129.42705746143267 20.8410675 0.8799481234109362 92
94 4 482.2788655452478 126.56078907534955 20.4006 0.9431091936792856 93
95 4 482.85124914966735 123.52423501325022 19.965165 0.927087424600096 94
96 4 483.35526989145256 120.45784988381956 20.00361 1.032005774326582 95
97 4 483.27447741743026 117.35231147851657 20.10624 1.032005774326582 96
98 4 483.193684943408 114.24739455378298 20.208869999999997 0.8202735591369332 97
99 4 482.8170677183502 111.17728054093593 20.611469999999997 0.8202735591369332 98
100 4 482.4410719738619 108.10778800865828 21.014152499999998 0.8922658682964885 99
101 4 481.9208927372722 105.04699620435224 21.180967499999998 0.8922658682964885 100
102 4 481.40009202011305 101.98620440004622 21.3477825 0.9589258741705726 101
103 4 481.4734267273026 98.88004451417383 21.42426 0.9589258741705726 102
104 4 481.5461399539226 95.77388462830143 21.500737499999996 0.8437095914090915 103
105 4 481.19438195164093 92.68636915951112 21.510967499999996 1.0532541949944445 104
106 4 480.5654436154059 89.69891206239454 22.2762375 0.7850356108518262 105
107 4 479.363500194182 86.87490435503078 22.92543 0.954575510184757 106
108 4 478.16715009808263 84.01236485236407 23.1523875 0.9541591182032575 107
109 4 476.61904199970166 81.3580213404471 22.537515 0.9541591182032575 108
110 4 475.0703124207513 78.70429930909954 21.9226425 1.02146546386952 109
111 4 473.0337205948201 76.39798491604783 21.3474525 1.02146546386952 110
112 4 470.9965072883196 74.09167052299613 20.7722625 1.0783185063584366 111
113 4 468.8250541788282 71.94818403912781 19.9904925 0.8297449230146232 112
114 4 466.1955698896873 70.32922715583497 19.5327825 0.7666646452202961 113
115 4 463.6263692157785 68.74693762613687 18.546 0.6267382950193818 114
116 4 460.80546891126176 67.46295876975185 18.24933 0.8004483289730018 115
117 4 458.26112746012893 65.69422506923307 17.9420175 0.6755431641345396 116
118 4 455.5931113756851 64.10758517554916 17.75466 0.6755431641345396 117
119 4 452.9250952912413 62.52094528186524 17.5673025 0.9166838398683025 118
120 4 450.2670228959079 60.98713123658052 16.920419999999996 0.7257401497251585 119
121 4 447.7581058372311 59.38116329718819 15.744382499999999 0.857146001319568 120
122 4 444.49408988673053 56.93601014493202 13.3013925 0.857146001319568 121
123 3 336.769133908824 366.07567163955605 33.618337499999996 0.9212392924420209 1
124 3 342.26550806461745 362.19701140591667 36.6203475 0.9584224749093568 123
125 3 345.6662497403865 360.86890742910407 37.6286625 0.9584224749093568 124
126 3 348.68043050198736 360.7570409266117 38.6199825 1.0396872741643937 125
127 3 352.25580821775844 361.2026424948731 40.6527825 0.7640668564401947 126
128 3 353.00096342047175 362.3231719615053 40.425 0.621480569402239 127
129 3 354.2439245592762 363.5661331003098 40.2874725 0.621480569402239 128
130 3 356.1083662674829 365.4305748085165 40.2874725 0.621480569402239 129
131 3 357.3513274062874 367.2950165167232 40.1500275 0.621480569402239 130
132 3 358.5942885450919 367.91649708612545 40.1500275 0.621480569402239 131
133 3 361.62897816548303 369.3564675654304 40.012499999999996 0.621480569402239 132
134 3 336.769133908824 366.07567163955605 33.618337499999996 0.9212392924420209 1
135 3 342.0641483601311 368.88041344926836 29.106165 1.274084885720142 134
136 3 347.00367592574014 371.42475490040107 28.2522075 1.274084885720142 135
137 3 349.88921020947475 372.512345896855 27.747802499999995 1.2197923431771625 136
138 3 352.56654850245957 374.07101916491587 27.417802499999997 1.2500584469070517 137
139 3 355.3147355803562 375.3997446222979 28.187692499999997 1.1779480564393097 138
140 3 358.1381218071506 376.6905597649463 28.015844999999995 0.9322208541033584 139
141 3 360.961508033945 377.98199638816413 27.8439975 0.6907259344450365 140
142 3 363.787380183017 379.27405449195135 27.886072499999997 0.6907259344450365 141
143 3 366.61325233208896 380.566734076308 27.92823 0.7981239916434373 142
144 3 369.43415263660575 381.8569277383871 28.163355 0.7981239916434373 143
145 3 372.2556744216919 383.1471214004661 28.398397499999998 0.7981239916434373 144
146 3 375.07719620677807 384.43731506254517 28.633522499999994 0.7981239916434373 145
147 3 377.89809651129485 385.7275087246242 28.868647499999998 0.9692548812340379 146
148 3 380.24107825794124 387.76099314770835 29.107897499999996 0.9692548812340379 147
149 3 382.13348659177103 390.21521991627776 29.4172725 1.00595330885724 148
150 3 383.4740201799717 392.9087167040671 30.4476975 1.0313842937571795 149
151 3 384.1334110641075 395.91606117940455 31.00713 0.8522363048212902 150
152 3 384.2620575419738 399.0085484927501 31.3682325 0.9533387638516464 151
153 3 384.98048908020274 402.0208648126427 31.7106075 0.6458363929171127 152
154 3 385.8542907607823 405.00272858463467 31.663912499999995 0.9442029994814336 153
155 3 386.7436294555969 407.9802419926408 31.6498875 0.965140679864595 154
156 3 388.1121296694206 410.7700682686874 31.629097499999997 0.6847037877275288 155
157 3 388.96293656893226 413.74882463783234 31.311472499999997 0.6847037877275288 156
158 3 389.813743468444 416.72820248754675 30.993764999999996 0.7622583479832341 157
159 3 390.3022271959941 419.790858733561 30.74082 0.8100688481873484 158
160 3 391.2269902832647 422.7571854913178 30.7918875 0.8785000736842289 159
161 3 391.5532675822008 425.8471868823858 30.825712499999998 0.9799629914448384 160
162 3 392.08587643017853 428.90797868669176 30.733477499999996 0.6314180437069807 161
163 3 393.4096300430053 431.69966940444664 30.291524999999996 0.912681505001352 162
164 3 394.3561449502049 434.62497844462297 29.694885 0.7664657714380873 163
165 3 394.91299154038927 437.6814198849432 29.785057499999997 0.9722131287443925 164
166 3 395.2374043976173 440.7714212760111 29.83992 0.717567680237519 165
167 3 395.0826557358361 443.87323079789775 29.986935 0.8927133343064582 166
168 3 395.083898696975 446.9781477226313 30.1422 0.7570814148401135 167
169 3 395.60097053071763 450.03086027953503 30.488865 0.7466591856912379 168
170 3 395.5021551201826 453.1270764762971 30.821505 0.7466591856912379 169
171 3 395.4027182290783 456.2226711924896 31.154062500000002 0.8489548874148465 170
172 3 395.042259498825 459.3089437001411 31.19721 0.8938755029712402 171
173 3 394.5836068386061 462.38154363526576 31.1243625 0.8938755029712402 172
174 3 394.1255756589567 465.4547650509599 31.0515975 0.8938755029712402 173
175 3 393.6675444793072 468.52736498608454 30.978749999999994 0.721719170441126 174
176 3 393.2095132996578 471.5987219600704 31.138305 0.9236133482171375 175
177 3 392.709221441289 474.665107089501 31.0809675 0.8686620362705914 176
178 3 392.1927710881157 477.72838481608466 31.180049999999994 1.1338229360117507 177
179 3 391.7123666079678 480.7885551398213 31.511039999999998 0.7051069948210043 178
180 3 391.8901100508169 483.8804209725974 31.8480525 0.7051069948210043 179
181 3 392.06785349366584 486.9722868053736 32.185065 0.8154322255012896 180
182 3 392.102034924983 490.0162986343057 33.013529999999996 0.8845905832643708 181
183 3 392.36740712811775 493.07895488032 33.6142125 0.5673073511285845 182
184 3 393.202055532825 496.0577112494649 34.00584 0.6590552846282983 183
185 3 393.80986352970035 499.10358752010524 34.12670249999999 0.9457939897391033 184
186 3 393.1200200976638 502.05810614704353 35.0198475 0.9457939897391033 185
187 3 392.43017666562736 505.01200329341236 35.9129925 0.9620643510460539 186
188 3 392.54017872641157 508.09951876220265 36.355192499999994 0.7758563428417551 187
189 3 392.89442265097085 511.95953457876 37.091834999999996 0.7758563428417551 188
190 3 336.769133908824 366.07567163955605 33.618337499999996 0.9212392924420209 1
191 3 332.5380941923336 372.63539904959663 35.5791975 0.9366768697859724 190
192 3 329.9881594160762 378.185842014928 37.1006625 0.9366768697859724 191
193 3 328.2175612738492 380.6786005788004 37.8334275 0.784146893637581 192
194 3 326.1610820696972 382.98429349128276 38.273565 0.6772087320605377 193
195 3 323.9933578436222 385.20981541031216 38.368935 0.8286200431840052 194
196 3 321.47698301811255 386.990978722219 37.851165 0.8248476561277336 195
197 3 319.02462069125136 388.89954555085325 37.87575 0.7910266835408638 196
198 3 316.5822020535005 390.80003313208533 38.2401525 0.7910266835408638 197
199 3 314.1391619351803 392.70114219388677 38.6046375 0.8426903632752718 198
200 3 311.62962339593406 394.5233232233741 38.86278 0.9034525185457288 199
201 3 308.8453904450121 395.90176712630824 38.957655 0.6301502233454002 200
202 3 306.2246068838428 397.56982097458393 39.03042 0.6301502233454002 201
203 3 303.60320184210417 399.2378748228595 39.103184999999996 0.6301502233454002 202
204 3 300.9824182809349 400.9059286711351 39.17594999999999 0.6301502233454002 203
205 3 298.36101323919627 402.5746039999801 39.2487975 0.6285716626991185 204
206 3 295.74644448372106 404.15440760740057 40.0010325 0.5800073065643193 205
207 3 293.0995587386369 405.5135856126833 40.861095 0.5800073065643193 206
208 3 336.769133908824 366.07567163955605 33.618337499999996 0.9212392924420209 1
209 3 328.8172900233224 370.33840686508603 30.1482225 0.8315720758886658 208
210 3 324.0287822360781 371.57391023705765 29.4618225 0.8315720758886658 209
211 3 320.96364006778634 371.5670739507942 28.7854875 0.9309095301019197 210
212 3 317.98053333465555 371.20226485655513 27.7367475 1.0128455283719109 211
213 3 315.2435329070081 369.896534180241 26.834445 1.0439754900932692 212
214 3 312.8048431526737 368.0855398010029 25.967947499999998 0.9593981994033184 213
215 3 310.4587540031803 366.05640574190454 25.722344999999997 0.8347851304324755 214
216 3 308.2686564766068 363.99495469319737 24.682927499999998 1.1418338205513456 215
217 3 305.98657982576174 361.98384357061167 23.8415925 0.9389452738642907 216
218 3 302.730021642094 361.12495742369777 22.659202499999996 0.9011778996617166 217
219 3 299.71646236106255 361.15043812704334 21.653857499999997 0.9011778996617166 218
220 3 296.6730720126998 361.27659868263197 20.838427499999998 0.525410860022902 219
221 3 293.6551623676825 361.75265279879403 20.083305 0.7224400879016326 220
222 3 290.69132153220323 361.619655956942 18.85851 0.6604038974639012 221
223 3 287.7268592161546 361.4866591150899 17.6337975 1.0024232992230353 222
224 3 284.73132287163577 361.44564139750935 16.5386925 1.118348069833635 223
225 3 282.0135883416398 361.42326809701086 14.53914 1.1830069082742438 224
226 3 279.688629531506 361.25733278498046 11.811195 1.5950795998163985 225
227 3 277.21202946243807 361.28405644946474 9.319365 1.0209558498026101 226
228 3 274.62542733258596 361.908644421714 7.18970175 0.9364407071695997 227
229 3 272.10097325967405 362.91730738585386 5.1913785 1.172740049267719 228
230 3 269.6423961271188 364.56485237533917 3.93327 0.8732858517069442 229
231 3 266.9793518872302 366.08126496468066 3.2538082499999996 0.8236171246003172 230
232 3 264.6643367662069 368.02028434121564 2.27949975 0.8236171246003172 231
233 3 262.7203455451167 369.6491849136189 1.46108325 0.8236171246003172 232
234 4 415.4063133164281 201.8593748641248 29.694225 1.0379036249302092 61
235 4 416.0601108754393 199.7680927480863 29.0823225 1.2073440873720356 234
236 4 416.84193343174735 196.81295264057866 28.3422975 1.2073440873720356 235
237 4 417.2048780842782 193.8049866846718 27.4265475 0.9240794586441892 236
238 4 417.56844421737856 190.79702072876498 26.510797500000002 0.9240794586441892 237
239 4 417.73313656827014 187.8313154515775 25.2980475 0.832734244553448 238
240 4 418.27071726080305 184.9184360227892 24.05304 0.8208950397063354 239
241 4 417.981728796031 182.0658402092329 22.461367499999998 0.8673196382406826 240
242 4 417.9419540395893 178.978946221012 21.989962499999997 0.6505161416047116 241
243 4 417.87732006037146 176.01634834667152 20.749575 0.7902187588006407 242
244 4 418.00410209652955 172.96736467318414 19.9716 1.05700172282794 243
245 4 417.91647333624377 169.90595138830872 19.273155 0.6531574340246711 244
246 4 417.65234409424784 166.84205218115568 18.6836925 0.9619027660980094 245
247 4 417.7716683635731 163.78188185741905 17.985165 0.9894281405168345 246
248 4 418.1128611961749 160.7403559507645 17.271705 0.6234444480015501 247
249 4 418.91705705298136 157.78832324610383 16.549252499999998 0.8864923138067416 248
250 4 418.9263792615224 154.7461758588799 15.70965 0.93046206409195 249
251 4 418.3409445651455 151.76493356745735 14.84208 0.8829995930067012 250
252 4 418.06500719233094 148.85826894436306 13.4320725 0.8829995930067012 251
253 4 417.4441481034981 145.95036136013 12.234337499999999 0.6263529770663525 252
254 4 417.58771011503 143.0045434611634 10.93488 1.0032685127974224 253
255 4 416.9749302735994 140.1444898807743 9.54228 1.2040564551598978 254
256 4 415.4274436557878 137.70207124302348 8.031680249999999 1.0182772685484864 255
257 4 412.4524161700593 136.91900572557668 7.446185999999999 0.9850715617253248 256
258 4 409.63648771009775 135.6468350000103 7.014133499999999 0.9850715617253248 257
259 4 406.81993776956676 134.3752857550133 6.58207275 0.9457691305163273 258
260 4 403.8132147747988 133.58973431528887 6.590677499999999 0.6422504500316618 259
261 4 400.8431591336255 132.7333340906526 6.16967175 0.7387104492085833 260
262 4 398.0694913523833 131.357376109996 5.81478975 0.9188838810839863 261
263 4 395.102543114057 130.4599581677792 5.5272855 0.715852393865969 262
264 4 392.36802860868715 129.09021499281667 4.7964345 0.715852393865969 263
265 4 389.6335141033173 127.72109329842353 4.0655835 0.7999511445174798 264
266 4 387.09041561332333 126.30971092531105 2.61418575 0.7145970031157763 265
267 4 384.07934225456944 125.61116676530294 2.1881805 0.7259017346732032 266
268 4 381.05335336215 124.90951520244779 2.288055 0.7098178175370732 267
269 4 378.6096917632604 124.48566545411548 2.06265675 0.7098178175370732 268
270 4 406.75281786807136 214.61588503167516 31.74171 0.8051467220776827 56
271 4 406.63846544330136 211.86459055093147 32.43669 1.0529745287382133 270
272 4 406.939262038892 208.78018248498816 32.7369075 1.0529745287382133 271
273 4 407.41283023277657 205.71441883612692 32.4973275 0.8205718698102461 272
274 4 407.88577694609165 202.64865518726566 32.257747499999994 0.8205718698102461 273
275 4 408.938565030659 199.73266835563035 31.9774125 0.7236519750119671 274
276 4 410.16412471352027 196.87882958093527 32.11559999999999 0.6189965115663382 275
277 4 410.83283780619706 193.84476144111355 32.19018 1.0118263002380912 276
278 4 411.4648835452791 190.80261405388958 32.2564275 1.0118263002380912 277
279 4 412.09755076493065 187.76046666666562 32.322675 0.700340238853689 278
280 4 412.89739625775127 184.78481770036768 32.855955 0.7674477107377428 279
281 4 413.5120405408901 181.77685174446088 33.491699999999994 0.8912652845797508 280
282 4 414.65991515257605 178.92922777545982 34.127444999999994 0.7628860433583304 281
283 4 415.9836687654028 176.1462377856766 34.6553625 0.8749949232728003 282
284 4 417.4944880296197 173.4570913618731 35.15721 0.8749949232728003 283
285 4 419.0046858132671 170.7679449380696 35.6590575 0.6778177830185519 284
286 4 421.00088140218713 168.39016027953664 35.827935 0.6778177830185519 285
287 4 422.9970769911071 166.01175414043428 35.99672999999999 0.39790728492376926 286
288 4 423.26120623310305 162.98079340345953 36.8350125 0.8843109170081398 287
289 4 423.73601738812636 159.95356154990125 37.521742499999995 0.7573424366792624 288
290 4 424.4643926154658 157.57701985250708 37.5760275 0.7573424366792624 289
291 4 357.69127727775043 318.22601815956943 32.531565 0.8777605118066402 19
292 4 361.5631012251264 317.98736962091897 33.632527499999995 0.8269917640921713 291
293 4 364.0428086970413 317.82081282831916 33.728475 0.8269917640921713 292
294 4 366.93517926703936 316.82022911158157 34.4388 0.8414287577193853 293
295 4 369.7511077270009 315.75190401277916 35.45454 0.696723221939768 294
296 4 372.56703618696235 314.6835789139767 36.47028 0.7939600718284423 295
297 4 375.5147185276372 314.03661764122893 37.455164999999994 0.7939600718284423 296
298 4 378.46177938774264 313.3890348879118 38.44005 0.6944486030557558 297
299 4 381.561724467921 313.4791495704751 38.6957175 0.6944486030557558 298
300 4 384.6622910286688 313.56864277246905 38.951384999999995 0.6931434938600112 299
301 4 387.7585072254308 313.59412347581457 38.6074425 0.7626312363248754 300
302 4 390.7838746372808 314.21063220066156 38.142885 0.8292415237534074 301
303 4 393.83099386906 314.8203046392452 38.1581475 0.6487262775648331 302
304 4 396.84579611123024 315.46167258686825 38.683342499999995 0.6487262775648331 303
305 4 399.8599768728311 316.1030405344914 39.2085375 0.6487262775648331 304
306 4 402.3925101931453 316.64186418816314 39.6497475 0.6487262775648331 305
307 4 354.4378264969297 323.4887156212676 32.369535 0.9467697142330648 17
308 4 351.13403578998737 327.59918810729397 32.7468075 1.0047041329127415 307
309 4 348.304434757499 328.6830502203315 33.662639999999996 0.998141298099854 308
310 4 345.2852821513429 329.2877508143599 34.2169575 0.8531188072298415 309
311 4 343.61784978363676 331.36411739673275 36.341745 1.2650423434353395 310
312 4 342.53647359287686 333.49517426921307 38.979105 0.7351245063231324 311
313 4 341.64278453407644 334.96497581584936 40.87809 0.7351245063231324 312
314 4 346.08326320245544 340.103377163667 31.845495 0.9244834210143005 11
315 4 342.69495113807443 338.3259427351766 31.381019999999996 0.9100712866098627 314
316 4 340.2289162386863 336.44720697387373 31.09788 0.9100712866098627 315
317 4 337.33219530470245 335.36396634140556 30.697507499999997 0.7962036166839843 316
318 4 334.4019144199709 334.37456927491723 30.2970525 0.7527248360486037 317
319 4 331.6226533136041 332.99612537198306 30.541169999999997 0.6432945373882575 318
320 4 328.7768937863113 331.7593790388726 30.323864999999998 0.6648412687294333 319
321 4 325.9311342590184 330.52263270576213 30.10656 0.8480475257835192 320
322 4 323.13322873556956 329.3306329736487 30.95499 0.6813105038185925 321
323 4 320.17684566692304 328.5127645443153 31.612514999999995 0.6813105038185925 322
324 4 317.21984111770723 327.6942746344125 32.2699575 0.9731204903757197 323
325 4 314.3628949401651 326.47430827667597 32.334720000000004 0.7515750969952096 324
326 4 311.5071917237618 325.25496339950877 32.504999999999995 0.8264386463854033 325
327 4 308.9410984527 323.5129533634743 32.755717499999996 0.8264386463854033 326
328 4 306.37500518163813 321.77094332743985 33.006435 0.8264386463854033 327
329 4 303.8082904300069 320.02893329140534 33.25707 0.7099980469021999 328
330 4 301.0806122109005 318.6306020102503 33.9316725 0.6295287427759979 329
331 4 298.31626663819935 317.21424779258257 33.80916 0.6295287427759979 330
332 4 295.55192106549816 315.7978935749149 33.68664749999999 0.6880722124136889 331
333 4 292.91311456781625 314.220575889772 34.2888975 0.6880722124136889 332
334 4 290.27492955070375 312.64325820462915 34.891147499999995 0.6070988875457017 333
335 4 287.91081746469763 310.65576334368075 35.3475375 0.7618295263903465 334
336 4 285.56348535406534 308.63222260970707 35.64759 0.8719558832884233 335
337 4 283.6406244723348 306.19912618049733 35.9126625 0.8719558832884233 336
338 4 281.7171421100349 303.76665123185694 36.177735 0.6167380511771304 337
339 4 279.68303620638136 301.4242909657799 35.9418675 0.6575761608731209 338
340 4 277.22818795724254 299.5293967096725 35.6890875 0.8461457952411483 339
341 4 274.59559626525464 297.88060875904836 35.81127 0.8081422584222013 340
342 4 271.71316938436706 296.77064446209596 36.26213249999999 0.6168449458350677 341
343 4 269.094250264906 295.10445505552855 36.4490775 0.6168449458350677 342
344 4 266.4747096648756 293.43826564896113 36.636105 0.7065923333818755 343
345 4 263.67866858313494 292.08903133278886 36.8168625 0.9351045239453848 344
346 4 261.23811438709237 290.1997304018061 37.290412499999995 0.5535875460784607 345
347 4 259.24564768158876 287.8523982911738 37.848029999999994 0.5652104756874214 346
348 4 257.88398375402846 285.06257201512716 38.033654999999996 0.7668075857512585 347
349 4 256.5067828122331 282.28082498648274 38.225384999999996 0.9165408993373398 348
350 4 255.2308832032503 279.45060247342496 38.400037499999996 0.6075022284352438 349
351 4 254.53233904324216 276.43331430897706 38.7356475 0.7346770403131627 350
352 4 252.3099245270598 271.31915070336606 39.3179325 0.7346770403131627 351
353 4 251.69963060790678 270.9655282593762 39.599999999999994 0.621480569402239 352
354 4 250.4566694691023 270.34404768997393 39.531277499999995 0.621480569402239 353
355 4 249.2137083302978 269.7225671205717 39.4624725 0.621480569402239 354
356 4 246.10630548328663 268.47960598176724 39.2562225 0.621480569402239 355
357 4 243.62038320567765 263.8185017112504 39.2562225 0.7501954101311366 356
358 4 242.99890263627543 262.26480028774483 39.3250275 0.8789040360543403 357
359 4 241.75594149747096 260.40035857953814 39.2562225 0.8789040360543403 358
360 4 240.66835050101704 257.44832587487747 38.981249999999996 0.857456741604269 359
361 4 238.49378998867857 253.15886698486324 37.949999999999996 0.621480569402239 360
362 3 394.3561449502049 434.62497844462297 29.694885 0.7664657714380873 164
363 3 396.3411538888756 435.3135789155207 29.7 1.242961138804478 362
364 3 397.1260838480307 437.5223208591762 29.7 1.242961138804478 363
365 3 401.2384207757653 437.9704083497152 29.727307499999995 1.361477483389485 364
366 3 403.3104369941524 440.17355696824615 30.672675 0.7273870732340745 365
367 3 405.5086137681281 442.2959131127548 31.424745 0.8103050108037212 366
368 3 408.3114911361322 443.61780228387335 31.115865 0.8340207093321107 367
369 3 411.1137470235669 444.94031293556134 30.806984999999997 0.8340207093321107 368
370 3 413.96820727883136 446.1316911871054 31.202489999999997 0.6217602356584699 369
371 3 416.76797724398847 447.4678744113203 30.9710775 0.784165538054663 370
372 3 419.71379514295506 448.4504351915452 30.803355 0.7813191570468008 371
373 3 422.4048060084667 449.99792180935674 30.639675 0.9131600450397918 372
374 3 424.97773556579205 451.74055332596066 30.673499999999997 0.7998454928206815 373
375 3 427.5954117241143 453.3775331457661 31.140945 0.7572492145938521 374
376 3 430.4243912760332 454.65094683247133 30.899467499999997 0.8853612191704296 375
377 3 433.43670759592595 455.3768361375332 30.5935575 0.43561126810826434 376
378 3 436.4701542551782 455.4930530040114 29.713529999999995 0.6305666153268997 377
379 3 439.49365722532013 456.115155053983 29.236432499999996 0.9358067969888094 378
380 3 442.43698920200916 457.07161365029305 28.86675 0.7774224738766488 379
381 3 382.13348659177103 390.21521991627776 29.4172725 1.00595330885724 149
382 3 384.88975291707004 392.11135713352405 30.9032625 1.012081107271546 381
383 3 387.5664697294855 393.30335686563757 32.278124999999996 1.012081107271546 382
384 3 390.4389529212626 394.3101553880692 33.104775000000004 0.9824054100825893 383
385 3 393.48172178905594 394.1485704400245 33.91542 1.0420986187736743 384
386 3 396.32748131634884 394.2194192249364 35.5694625 0.8058179210926371 385
387 3 398.8705798063428 393.97952772514714 37.917989999999996 0.5420559741132022 386
388 3 402.20917342517157 394.088908305362 40.1191725 0.5420559741132022 387
389 3 355.3147355803562 375.3997446222979 28.187692499999997 1.1779480564393097 139
390 3 355.4868856980807 375.37426391895235 23.3749725 1.221290111349422 389
391 3 357.97280797568965 373.5098222107456 21.7249725 1.242961138804478 390
392 3 359.83724968389635 371.6453805025389 19.525027499999997 1.0358030206056297 391
393 3 362.94465253090755 370.4024193637344 18.0812775 0.9144465098184544 392
394 3 364.80909423911424 371.02389993313665 16.912499999999998 0.707288391619606 393
395 3 367.2950165167232 370.4024193637344 16.29375 0.707288391619606 394
396 3 369.43042375318936 369.0500776447151 15.88125 0.621480569402239 395
397 3 371.183620439473 369.0799087120464 15.329324999999999 0.7986087464875711 396
398 3 373.42778677558454 367.95751480370603 14.071694999999998 0.8760762994635601 397
399 3 375.37426391895235 367.91649708612545 14.024999999999999 0.8789040360543403 398
400 3 377.23870562715905 367.2950165167232 13.750027499999998 0.8789040360543403 399
401 3 379.724627904768 366.3627956626199 13.337527499999998 0.8789040360543403 400
402 3 381.5890696129747 365.4305748085165 13.062472499999998 0.8789040360543403 401
403 3 382.8320307517792 365.4305748085165 12.5125275 0.8789040360543403 402
404 3 385.31795302938815 363.8768733850109 11.75625 0.8789040360543403 403
405 3 387.8038753069971 362.6339122462064 11.549999999999999 0.8360032323485038 404
406 3 389.9790572999049 361.390951107402 10.999972499999998 0.6643875879137695 405
407 3 392.1542392928128 360.4587302532986 10.174972499999999 0.621480569402239 406
408 3 393.6265267617267 360.27539348532497 9.899999999999999 0.621480569402239 407
409 3 395.26164213982395 360.4587302532986 9.6250275 0.8789040360543403 408
410 3 397.43682413273183 359.5265093991952 8.6625 0.8789040360543403 409
411 3 400.2334866950419 358.90502882979297 8.11249725 0.8789040360543403 410
412 3 402.0979284032486 357.04058712158627 7.562502749999999 0.8360032323485038 411
413 3 404.8945909655587 356.419106552184 7.425 0.7930962138369733 412
414 3 406.44829238906425 355.4868856980807 7.2874972499999995 0.8789040360543403 413
415 3 408.62347438197213 353.93318427457507 6.46249725 0.8789040360543403 414
416 3 409.81298819180796 353.030794487803 5.7749999999999995 0.8789040360543403 415
417 3 413.90605922189116 353.62244398987394 5.7749999999999995 0.8789040360543403 416
418 3 417.01346206890236 353.62244398987394 5.43124725 0.8789040360543403 417
419 3 421.0530857700169 353.3117037051728 4.60624725 1.0609356948322561 418
420 3 422.9809184963026 352.65106985989826 4.125 1.242961138804478 419
421 3 426.95715117933815 355.4868856980807 4.05625275 1.1216108428229967 420
422 3 428.82159288754485 357.3513274062874 3.78124725 1.0002605468415156 421
423 3 431.3075151651538 357.97280797568965 3.3 0.8789040360543403 422
424 3 433.7934374427628 360.4587302532986 2.81875275 0.8789040360543403 423
425 3 436.27935972037176 361.70169139210304 2.33749725 0.8789040360543403 424
426 3 438.7652819979807 363.5661331003098 1.80124725 1.0002605468415156 425
427 3 442.4941654143941 365.4305748085165 1.33375275 1.1216108428229967 426
428 3 444.78742871548843 365.68724628367966 1.0725 1.242961138804478 427
429 3 352.56654850245957 374.07101916491587 27.417802499999997 1.2500584469070517 138
430 3 353.7635200791282 376.0106600220202 24.146594999999998 1.2116758069407692 429
431 3 354.96857090319924 378.48539564937994 22.231935 1.2116758069407692 430
432 3 354.97478570889325 381.4641520185248 21.056969999999996 0.9969356257952136 431
433 3 354.398051740488 384.3925684615482 19.909395 0.9154284491181099 432
434 3 352.87231694260544 386.83436561872963 18.3573225 1.0790269942075554 433
435 3 351.14708688194486 389.2214724858036 17.0427675 1.0407562207437653 434
436 3 349.50824262043113 391.653947434444 15.6811875 1.0407562207437653 435
437 3 347.868776878348 394.08642238308437 14.319607499999998 1.0407562207437653 436
438 3 346.22993261683433 396.5188973317247 12.958027499999998 1.0241564747350316 437
439 3 344.2890487985911 398.7357185227825 11.645534999999999 0.9314502181972997 438
440 3 343.40965379288696 401.58458545292234 10.4846775 0.891041551574766 439
441 3 343.09953498875524 404.53040335188894 9.237195 1.0580023065446775 440
442 3 343.24247551971774 407.5899521950562 8.542215 0.9371989134642704 441
443 3 343.8272887355253 410.5556574722437 7.58745075 1.0488727569801586 442
444 3 344.95092560500456 413.3417548648739 6.53107125 1.0479281065146673 443
445 3 345.97326114167123 416.147739635725 5.3928435 1.1923912648722177 444
446 3 346.0552965768323 419.15570559163183 4.364175749999999 0.9098289091877958 445
447 3 345.9098701235922 422.18604484803717 3.4709565000000002 1.0107635684644134 446
448 3 345.18273785739154 425.09643835454784 2.39358075 0.798863553521026 447
449 3 345.256072564581 428.13609981949423 1.5442349999999998 0.9045152503194066 448
450 3 344.8042561906256 431.1770042455793 0.94319775 0.8570776384569336 449
451 3 343.428298209969 433.95315794909914 0.632731275 0.8572143641822022 450
452 3 341.7857250650389 436.5739415102684 1.036431 0.7225830284325951 451
453 3 338.9418299794543 439.25314424496145 0.70041015 0.7225830284325951 452
454 3 329.9881594160762 378.185842014928 37.1006625 0.9366768697859724 192
455 3 331.8706240607956 380.34610847417025 38.6374725 0.8789040360543403 454
456 3 334.35654633840454 382.8320307517792 39.1187775 0.8789040360543403 455
457 3 336.19488586269637 384.6392962476009 39.599999999999994 0.8789040360543403 456
458 3 305.98657982576174 361.98384357061167 23.8415925 0.9389452738642907 217
459 3 304.2681860513646 359.40780661043937 23.5011975 0.6629643974098385 458
460 3 303.0581633827384 356.55769671916073 23.144715 0.6629643974098385 459
461 3 301.8487621946816 353.7082083084515 22.788314999999997 0.7950228036021201 460
462 3 300.74004085886804 350.82018810243926 22.401224999999997 0.7694302337541359 461
463 3 300.27579487352455 347.85137542240483 21.34968 0.9301326793901669 462
464 3 299.54928408789334 345.0770861605932 19.761472499999996 1.103606550727414 463
465 3 298.8445251221912 342.44200854632766 17.7864225 0.7470755776727375 464
466 3 299.3124999909511 339.46573809946034 16.775385 0.7793366340304076 465
467 3 299.7810963402804 336.489467652593 15.764429999999999 0.7793366340304076 466
468 3 300.2496926896097 333.5138186862951 14.753474999999998 0.9758736492981718 467
469 3 300.2005957246269 330.44867651800325 14.0787075 0.7865458086354736 468
470 3 299.894827284481 327.3698617771846 13.69797 0.7865458086354736 469
471 3 299.5884373637657 324.2904255557965 13.3172325 0.8147361672635591 470
472 3 299.65307134298354 321.2109893344084 12.773805 0.785855965203437 471
473 3 299.71646236106255 318.1949441310993 11.783887499999999 0.8343500940338938 472
474 3 299.1875823965012 315.2311032956201 10.761795 0.9175476978597716 473
475 3 298.15406020958534 312.4630288395025 9.484942499999999 0.9012524773300449 474
476 3 297.03228778181426 309.64523593783275 8.588497499999999 0.900463197006904 475
477 3 295.899328703794 306.9194221604345 7.299055500000001 1.038736408893208 476
478 3 294.9633789662742 304.0550182160596 6.29175525 1.044497533771567 477
479 3 293.9559589632732 301.11914400620344 6.094778249999999 0.6976119391540132 478
480 3 292.3655901861729 298.45174940232897 5.96475 0.6976119391540132 479
481 3 290.80318803469567 295.83158732172916 5.1795314999999995 0.7307306386974585 480
482 3 288.9238307928233 293.42832195985073 4.39430475 0.7867881860575404 481
483 3 287.3365694185699 290.8690649750523 3.3792165 0.7999138556833157 482
484 3 284.69589847917985 289.46886925218905 2.249379 0.8335918877392231 483
485 3 281.81036419544523 288.3850071391515 1.7293402499999997 0.8145062194528803 484
486 3 278.3766840494979 286.74927028048484 0.49508332499999996 0.8145062194528803 485
487 3 300.2496926896097 333.5138186862951 14.753474999999998 0.9758736492981718 468
488 3 297.8681791476603 333.02409199760615 15.279247499999999 1.8412915569964836 487
489 3 294.5911121052023 336.18369921244715 15.2975625 1.0907170437180114 488
490 3 292.48926481948394 338.2563369114036 14.008994999999999 1.0333295279394086 489
491 3 290.85974276651126 340.75406731983117 12.84954 0.7143235516652394 490
492 3 289.8740745834393 343.51406252854656 11.479874999999998 0.7404505948029095 491
493 3 288.788969509263 346.35049984729835 10.603724999999999 0.8253945590288075 492
494 3 287.63612305302183 349.0819069498212 9.368205 0.9043723097884441 493
495 3 285.97366252987086 351.54607740750106 8.167928999999999 0.9043723097884441 494
496 3 284.31120200671984 354.01086934575034 6.967644749999999 0.8529137186419387 495
497 3 282.72269767132775 356.36503774264605 5.29268025 1.081171102171993 496
498 3 280.7743560862517 358.60796111761874 4.0835272499999995 1.3446540043757662 497
499 3 278.2405798047988 360.29093049956 3.240369 0.9939463042563889 498
500 3 275.25933751337624 361.13738703508585 2.93949975 1.0635272688066635 499
501 3 269.7996307111776 363.8339912257222 4.587495 1.0635272688066635 500
502 3 300.2496926896097 333.5138186862951 14.753474999999998 0.9758736492981718 468
503 3 302.59640331967256 333.9159166146984 18.0227025 0.8389863390816346 502
504 3 305.26193348183875 333.0327927255778 19.7893575 0.7191462408838007 503
505 3 307.9989339094862 331.65186290036604 20.4620625 0.7300594396825041 504
506 3 310.73655581770305 330.2703115945848 21.1347675 0.7300594396825041 505
507 3 313.70785442001517 329.53447860041257 21.843195 0.7942583825017554 506
508 3 316.5355910107954 329.31136707599717 23.527927499999997 1.223328567617061 507
509 3 319.37948609638 329.9887808966456 24.9267975 1.1815339993247607 508
510 3 322.274964069225 330.07392373465376 26.4183975 0.9757493531842913 509
