# Supplementary material for: Cross-Regional Gradient of Dendritic Morphology in Isochronically-Sourced Mouse Supragranular Pyramidal Neurons
Source: Front Neuroanat. 2018 Dec 4;12:103. doi: 10.3389/fnana.2018.00103 (PMC6288488; doi:10.3389/fnana.2018.00103)
Supplement: Supplementary file 3 [file Data_Sheet_1.ZIP › SWC reconstructions/X043.S4.Z2.C02-exported-000.swc]

# Exported from "Simple Neurite Tracer" version 3.1.6-SNAPSHOT-b9f15e3b69824d8d9ebdf26f302be1ac12e484dc on 2018-06-22T13:00:20.302
# https://imagej.net/Simple_Neurite_Tracer
#
# All positions and radii in microns
# Voxel separation (x,y,z): 0.621480569402239, 0.621480569402239, 0.825
#
1 1 296.85889470295103 314.87313048764435 17.7360975 1.1967913473035856 -1
2 1 293.7645429478973 321.4794689403901 14.8357275 1.242961138804478 1
3 1 296.85889470295103 314.87313048764435 17.7360975 1.1967913473035856 1
4 1 300.79659559068364 306.3899207153038 17.325 1.2256466901409315 3
5 4 296.85889470295103 314.87313048764435 17.7360975 1.1967913473035856 1
6 4 302.04577153518215 304.22033204752057 19.7284725 1.2832455093131312 5
7 4 303.553483396552 301.8649206894861 19.694399999999998 1.2832455093131312 6
8 4 305.06678858304645 299.16085873201695 20.00361 1.151087666229745 7
9 4 306.5800937695409 296.4567967745478 20.31282 1.151087666229745 8
10 4 308.0281434962481 293.7216607886086 19.9466025 1.080617984465225 9
11 4 309.4761932229553 290.9859033220999 19.580467499999997 1.0693008232964103 10
12 4 310.88633263492903 288.2184503465518 19.692915 1.0727376108452047 11
13 4 312.62523526811646 285.6430348669489 19.669402499999997 1.0727376108452047 12
14 4 314.36413790130393 283.0682408679154 19.645889999999998 1.0727376108452047 13
15 4 316.1030405344914 280.4928253883125 19.6223775 1.156370251069664 14
16 4 317.8494009345117 277.9236247144037 19.533937499999997 1.156370251069664 15
17 4 319.59576133453197 275.3538025599254 19.445415 1.1044393346904129 16
18 4 320.9884992905624 272.78398040544715 18.045802499999997 1.000440776206642 17
19 4 322.5825969510791 270.251447085133 16.935599999999997 1.000440776206642 18
20 4 324.17731609216526 267.71829228424946 15.825397500000001 1.3574440744940646 19
21 4 326.0311926306922 265.23485592891814 15.5237775 0.9437866074999341 20
22 4 328.15230581406206 262.9944184762231 15.035459999999997 0.9134707853244929 21
23 4 330.54687044796884 261.04234800773065 14.589794999999999 0.9134707853244929 22
24 4 332.9414350818756 259.0908990198076 14.1442125 1.035610361629115 23
25 4 334.9276869816852 256.76842613195146 13.39701 1.2164736369365543 24
26 4 336.3514989661858 254.05255604366366 12.730574999999998 1.173864929098337 25
27 4 337.2116280742385 251.10860258640523 12.06645 1.2193386623614988 26
28 4 338.1948103350328 248.18080762395132 11.608245 1.2365101704940826 27
29 4 339.306017593124 245.2965163013555 11.1832875 0.9756064126533287 28
30 4 340.98898697506525 242.69437715726832 10.889175 1.0768580270203416 29
31 4 342.8453494358697 240.210940801937 10.6150275 0.9851834282278172 30
32 4 344.26916142037027 237.45281003492985 10.4129025 0.9851834282278172 31
33 4 345.6923519243014 234.6946792679227 10.210695 1.1151412300955195 32
34 4 346.99994704232375 231.8868300553634 9.8839125 1.2637248046282066 33
35 4 348.09064544162464 228.99445948536538 9.4601925 1.2637248046282066 34
36 4 349.1813438409256 226.10271039593675 9.03639 1.3509868913779752 35
37 4 349.9749745280522 223.14819176899854 8.3089875 1.0932526844411725 36
38 4 351.48952267568546 220.45655942291742 7.860335999999999 1.0932526844411725 37
39 4 353.0040708233187 217.76430559626692 7.411659749999999 1.0932526844411725 38
40 4 354.518618970952 215.07205176961642 6.9629835 1.0932526844411725 39
41 4 356.03316711858525 212.37979794296595 6.51430725 1.0273322404446772 40
42 4 357.2879363882084 209.6024012783073 5.7107985 1.3684069917383197 41
43 4 358.42400286907565 206.73053956709956 5.250135 1.2831025687821684 42
44 4 359.45193173086693 203.87297190898806 4.379364 1.0330622912945657 43
45 4 360.48296799550525 200.96755024703262 3.861396 1.1542758615507784 44
46 4 361.8228801031365 198.18269581554117 3.4241955 1.1542758615507784 45
47 4 363.16217073019834 195.39846286461915 2.986995 1.1007788141366337 46
48 4 364.92531110559247 192.859714738611 2.569017 1.1007788141366337 47
49 4 366.689072961556 190.32034513203345 2.151039 0.9699074358319102 48
50 4 368.50441770478 187.80024142310737 2.0294505 0.9699074358319102 49
51 4 370.31976244800387 185.2801377141813 1.907862 0.9699074358319102 50
52 4 372.13572867179727 182.7594125246858 1.7862734999999998 1.1787684107909207 51
53 4 375.7316152463586 180.1436008080718 1.1250524999999998 1.1787684107909207 52
54 3 296.85889470295103 314.87313048764435 17.7360975 1.1967913473035856 1
55 3 289.19293187937444 310.7813024187 17.2270725 1.1623737533700895 54
56 3 283.75559837767423 307.8454282088438 18.110812499999998 1.1623737533700895 55
57 3 281.0372423671089 306.37749110391576 18.552599999999998 1.1623737533700895 56
58 3 278.0808592984624 305.46764355031087 18.9422475 1.1008098881651036 57
59 3 275.34137294853736 304.0326449155611 19.349715 0.8496074420127188 58
60 3 272.73488344046433 302.393179173478 19.9041975 0.7226513912952294 59
61 3 270.12839393239136 300.7537134313949 20.45868 0.7226513912952294 60
62 3 267.66733087755847 298.88678580091056 20.907067499999997 0.9551783463370771 61
63 3 265.8874105267905 296.3735183782479 21.453134999999996 0.6621067542240633 62
64 3 264.49094368734364 293.61041576668555 21.808462499999997 0.6621067542240633 63
65 3 263.09447684789683 290.8473131551232 22.1638725 0.7654527581099616 64
66 3 261.15732191307006 288.4608277686186 21.556425 0.7642284413882392 65
67 3 258.80191055503553 286.5112432224038 20.821679999999997 0.8789599693055865 66
68 3 255.9810102505188 285.2086199489367 20.780099999999997 1.0075256546978277 67
69 3 252.96620800834853 284.4603573433764 20.675819999999998 0.9728470389251828 68
70 3 250.0427634098804 283.4858758105537 20.1399825 0.8544301312312802 69
71 3 247.0142885951833 282.9308936620775 19.58352 0.8544301312312802 70
72 3 244.08152178817414 281.9930794828495 19.031924999999998 0.7439619600200321 71
73 3 241.02010850329867 281.6593444170805 18.479587499999997 0.8275510966046333 72
74 3 237.95434485443744 281.92533810078464 17.9060475 0.9437058150259118 73
75 3 234.87117974963297 282.1646081200045 17.500394999999997 0.9437058150259118 74
76 3 231.78801464482845 282.4044996197938 17.09466 0.7851971957998708 75
77 3 228.76824055810295 282.5194735251332 16.1362575 0.7758874168702252 76
78 3 225.6962621035477 282.4908854189407 15.513465 0.9110407962981301 77
79 3 222.6926465116267 281.88680630548174 14.8256625 0.9035457406311391 78
80 3 219.6119673290998 281.48346541593963 14.900407499999998 0.7520909258678135 79
81 3 216.54247479682212 281.1018763463267 14.503499999999997 0.9372424171041286 80
82 3 213.51524294326381 280.6320370358586 13.815532499999998 0.9433515711013526 81
83 3 210.61292868415535 279.5736556261666 13.371765 0.9791799259273917 82
84 3 207.53722134618369 279.14048366929325 13.495679999999998 0.836898164368443 83
85 3 204.45032735796275 279.4095847558444 13.801754999999998 0.8751005749695987 84
86 3 201.3541111612008 279.14048366929325 13.78113 1.2157278602532717 85
87 3 198.29083343461718 278.65199994174304 13.549305 0.9477765127554966 86
88 3 195.40281322860497 277.53209195568024 13.22376 0.9477765127554966 87
89 3 192.51417154202335 276.411562489048 12.898214999999999 0.7438873823517039 88
90 3 189.585755099 275.44391724248874 12.395707499999999 0.9203381456163876 89
91 3 186.73688816886013 274.2718048885961 11.855827499999998 0.9874642619175233 90
92 3 184.10553943801108 272.641661355054 11.49786 0.9258879671011496 91
93 3 181.24424289648314 271.4577408703427 11.148719999999999 0.809981840907632 92
94 3 178.49978470200284 270.01714891046834 10.855267499999998 0.8190119535810465 93
95 3 175.66334738325105 268.75989371856764 10.623359999999998 0.9413006852223251 94
96 3 172.64978810221956 268.03897625806104 10.3157175 0.9515613294231561 95
97 3 169.56102967229046 268.1676227359273 10.73523 1.0712957759241915 96
98 3 166.72272791183045 269.3186047504603 11.427652499999999 0.6183439569684658 97
99 3 163.98945636759942 270.7523604240712 11.90508 0.995928827272782 98
100 3 161.12008057866925 271.93130906422726 12.142597499999999 0.6290377731261702 99
101 3 158.4166401017695 273.4489646147075 12.42978 0.7174931025691909 100
102 3 155.613141253196 274.7758256303813 12.6849525 0.7174931025691909 101
103 3 152.81026388519192 276.1026866460551 12.940125 0.7174931025691909 102
104 3 150.00676503661842 277.42954766172886 13.1952975 1.0062640491419412 103
105 3 147.81915343232254 279.6351822025374 13.120964999999998 0.5912573478316386 104
106 3 145.87889109464874 282.0558490203592 13.36071 0.9395356804052228 105
107 3 144.01569234758082 284.53120612828826 13.6825425 0.9395356804052228 106
108 3 142.1518721199435 287.005941755648 14.004375 0.7604995579718258 107
109 3 139.6516557892383 288.7610028836399 14.759497499999998 0.7604995579718258 108
110 3 137.1514394585331 290.51606401163184 15.514537499999998 0.6631384119692709 109
111 3 134.35850577963944 291.8006643485862 16.11588 0.7787151534610053 110
112 3 131.37104868252288 292.568192851798 16.614675 0.7953521883039034 111
113 3 128.28726209714895 292.72853483870375 17.081542499999998 0.8232566658700639 112
114 3 125.20658291462208 292.3655901861729 17.319142499999998 0.6907445788621185 113
115 3 122.12838965437278 292.0971105801911 17.75697 0.8419072977578251 114
116 3 121.48515726504147 291.80252879029445 16.60659 0.8419072977578251 115
117 3 296.85889470295103 314.87313048764435 17.7360975 1.1967913473035856 1
118 3 303.14952102644054 310.86395933443055 25.290869999999998 1.0803445330146881 117
119 3 306.6155181619968 313.91915781361195 27.727672499999997 1.0803445330146881 118
120 3 308.92307551618734 315.64314491313377 29.275949999999995 1.1253335114337162 119
121 3 311.10385083421977 317.2975261888825 31.228642499999996 1.5556466576878265 120
122 3 312.8843926655572 319.11411389324525 33.597465 1.468160837933073 121
123 3 313.9850347539686 320.9120571805259 36.627855 1.1160050880869885 122
124 3 315.0881627646575 323.5564570033324 39.79602 1.1160050880869885 123
125 3 296.85889470295103 314.87313048764435 17.7360975 1.1967913473035856 1
126 3 297.405797604025 322.9977459714398 21.3015825 1.1579985301614977 125
127 3 298.5667233076684 327.1908753731968 21.301665 1.1579985301614977 126
128 3 299.0825521802723 330.2498027357946 21.5401725 1.0675233888679199 127
129 3 300.07008480505243 333.19064879020596 21.778679999999998 0.920157916251261 128
130 3 301.6250291896969 335.8779307723012 21.950774999999997 1.0660318355013545 129
131 3 303.30240524651344 338.4937424889153 21.9178575 0.8611669806036004 130
132 3 304.8933955041832 341.1617585733591 21.8337075 0.9322208541033584 131
133 3 306.48500724242234 343.8303961383723 21.749474999999997 0.6515913029897775 132
134 3 308.34509858664325 346.2982954794686 22.180785 0.6789985961004161 133
135 3 309.79128387164224 349.0328099848384 22.573402499999997 0.6789985961004161 134
136 3 311.2368476760719 351.7667030096389 22.9661025 0.6789985961004161 135
137 3 312.68303296107086 354.5012175150087 23.358719999999998 0.8039037609388782 136
138 3 313.54005466627655 357.4321198803097 22.59147 0.6880659976079948 137
139 3 313.9104570856403 360.49664056803215 22.1166825 0.804388515783012 138
140 3 314.4921628986008 363.5456242415195 21.925282499999998 0.814959900268544 139
141 3 315.6232575349129 366.43053704468474 21.62523 0.9159318483793257 140
142 3 317.2763958495228 369.03951247503534 21.1702425 1.0579960917389835 141
143 3 318.90281049964847 371.60747018780535 20.315459999999998 1.1410880438680628 142
144 3 320.66905827788963 374.15491904178515 20.018955 1.2420662067845385 143
145 3 322.3980172219667 376.67191534786417 19.254015 1.1931432563611943 144
146 3 323.6832390394905 379.36789805793114 18.1174125 1.1931432563611943 145
147 3 324.96846085701435 382.0645022485674 16.980727499999997 0.6681724045814291 146
148 3 326.05978073688465 384.892860319917 16.074052499999997 1.0505756137403208 147
149 3 326.928610572909 387.8107115932605 15.24996 1.0618430564635835 148
150 3 328.22688348239024 390.5669779185595 14.438242500000001 1.0618430564635835 149
151 3 329.5251563918715 393.32324424385837 13.6264425 0.9927344171460544 150
152 3 330.8091352482566 396.11431348104384 13.0095075 0.9809014271046358 151
153 3 332.43741434009047 398.7220459502556 12.4054425 0.9809014271046358 152
154 3 334.06507195135487 401.32915693889805 11.8013775 1.1193610831617606 153
155 3 335.9494010377825 403.75541708184437 11.1783375 1.1828515381318934 154
156 3 338.2731168867775 405.7708785684158 10.59399 1.3201676699413178 155
157 3 341.1959400046762 406.78202745483327 10.189492499999998 0.9372424171041286 156
158 3 344.12062756428315 407.711762386659 9.545415 0.9372424171041286 157
159 3 347.0459366044595 408.64149731848477 8.9013375 0.8272590007370143 158
160 3 349.6505616708243 410.3219807781484 8.609205 0.8272590007370143 159
161 3 352.2545652566196 412.0024642378121 8.3170725 1.0053131838707556 160
162 3 354.86167624526206 413.6848121391839 8.5398225 0.834412242090834 161
163 3 357.74845349013543 414.8047201252468 8.1897585 0.853305251400662 162
164 3 360.64082406013347 415.82767714248286 7.53496425 0.9778126686747067 163
165 3 363.28522388294 417.26951206349605 6.518853 0.9953322059261558 164
166 3 365.49893767115077 419.39000376629645 5.84524875 1.0818920196324997 165
167 3 367.283829866474 421.87095419935025 5.0983019999999994 0.9359559523254659 166
168 3 368.48266588485086 424.7024196735468 4.5033285 0.989042822563805 167
169 3 369.04572728072935 427.75823963329765 4.46370375 1.0898904745607065 168
170 3 369.8263068758985 430.75812634180227 4.174929 0.9552218499769353 169
171 3 371.19107820630586 433.5460881761407 3.979866 0.9547184507157195 170
172 3 372.76901737201814 436.2228049885561 3.991152 0.841615201890206 171
173 3 374.47498153502727 438.8181078463799 3.852453 0.841615201890206 172
174 3 376.18032421746705 441.4134107042036 3.7137539999999998 1.0038837785611305 173
175 3 377.6538546475197 444.10628601142355 3.0745027499999997 1.1094298236627127 174
176 3 379.5854162572219 446.52570986810645 2.7097785 0.8083908506499623 175
177 3 381.9116180284945 448.5797031499809 2.5066634999999997 0.7876085404091514 176
178 3 296.85889470295103 314.87313048764435 17.7360975 1.1967913473035856 1
179 3 295.2032704660635 321.9269349503598 14.4375 1.308539768487802 178
180 3 296.4499604882844 325.7384752825037 14.128207499999998 1.6192614087718395 179
181 3 297.5033700534212 328.26230787484616 12.170234999999998 1.6192614087718395 180
182 3 299.6909816577171 329.7377027466071 9.991987499999999 1.4307228484322823 181
183 3 302.46340647782046 330.26223234718265 8.2631175 0.9963949376998336 182
184 3 305.2209157642582 331.1801591481897 6.80406375 1.1706456597488333 183
185 3 307.5576827052106 332.37837368599725 4.5985005 1.1506339854140812 184
186 3 310.94848069186924 334.38699888630526 1.78512675 1.1506339854140812 185
187 3 296.85889470295103 314.87313048764435 17.7360975 1.1967913473035856 1
188 3 292.3034421292327 321.92444902808217 22.261552499999997 0.9113391069714432 187
189 3 290.41351971768046 326.4289401951096 23.491297499999998 0.9113391069714432 188
190 3 289.2358140386632 329.2361679270995 24.3172875 0.5404208587351049 189
191 3 287.3701293693177 331.5890933628564 25.3784025 0.9512816631669251 190
192 3 285.1160193440958 333.6318999944815 26.219489999999997 0.7918346082810868 191
193 3 282.51077279716156 335.09672969656265 27.348419999999997 0.5375141941120106 192
194 3 279.8806670274513 336.527999447896 28.4511975 0.6521319910851574 193
195 3 277.0286926944644 337.4390899626397 29.554057499999995 0.7353668837451992 194
196 3 274.1649102306589 338.63171117532255 29.8020525 0.7353668837451992 195
197 3 271.3017492474228 339.8243323880055 30.050129999999996 0.7374239844299206 196
198 3 268.6070094984947 341.3674686418312 30.1967325 0.7374239844299206 197
199 3 265.9122697495666 342.91122637622635 30.343417499999997 0.5674720434794762 198
200 3 263.3293965031309 344.5966816804452 29.839755 0.7501954101311366 199
201 3 260.79437726053914 346.36790130324164 29.436989999999994 0.7793428488361017 200
202 3 258.2593580179474 348.1633586682447 29.3311425 0.8410185805435799 201
203 3 255.96485175571434 350.25899114826905 29.297977500000002 0.7252553948810248 202
204 3 253.32666673860183 351.85806065334094 29.7924825 0.8216035275554538 203
205 3 251.05142637402022 353.93691315799146 30.31512 0.8216035275554538 204
206 3 248.77618600943865 356.0163871432114 30.8377575 0.4813777187196146 205
207 3 246.58919588571214 358.07473078907157 31.897552499999996 0.45529790810521903 206
208 3 244.25429338646794 359.95843839492983 32.97219749999999 0.5423312900054474 207
209 3 241.75780593917915 361.73587282342015 33.655627499999994 0.5423312900054474 208
210 3 239.26131849189036 363.5133072519106 34.339057499999996 0.780536091529354 209
211 3 236.78596138396125 365.35537565961886 33.85272 0.6803285645189369 210
212 3 234.73383254379507 367.6877922365854 33.765930000000004 0.653381167029656 211
213 3 232.3367819876106 369.6423486273555 34.163745 0.7867384676119884 212
214 3 230.35363749064808 372.016404402472 34.558425 0.7867384676119884 213
215 3 228.37049299368553 374.38983869701923 34.9531875 0.7736376572089891 214
216 3 226.10146743479794 376.49914374957035 35.270235 0.6369554355803546 215
217 3 224.30103822523967 379.0279481864681 35.4719475 0.6892405958841651 216
218 3 222.51366010763883 381.5387296868531 35.9925225 0.7973036372918264 217
219 3 220.7318753151626 384.04143193983595 36.613004999999994 0.6764008073203148 218
220 3 219.21049088126594 386.67837399580964 37.44081 0.5804249415069577 219
221 3 217.32367587256073 389.06175197946726 38.29707749999999 0.5804249415069577 220
222 3 215.43748234442492 391.4451299631248 39.1532625 0.8109637802072877 221
223 3 213.3741668540095 393.71539848315115 39.80987999999999 0.7471812293695359 222
224 3 210.94107042479973 395.64758157342277 39.89534999999999 0.7741721304986751 223
225 3 206.65658337934073 398.03841732391317 40.9611675 0.7741721304986751 224
226 4 334.9276869816852 256.76842613195146 13.39701 1.2164736369365543 25
227 4 336.1743770039061 255.96360879457552 12.4983375 0.7188790042389578 226
228 4 342.28228803999133 254.8151127023202 12.5763825 0.7188790042389578 227
229 4 345.1740371294199 253.70017656081257 12.2792175 0.9105498266483024 228
230 4 348.2174274777827 253.14581589290577 11.8931175 0.8243193976437416 229
231 4 351.25460302045144 252.6181788894833 11.3705625 0.7963216979921709 230
232 4 354.17804761891955 251.6499121623546 10.8229275 0.7963216979921709 231
233 4 357.10149221738766 250.6810239546565 10.275292499999999 0.7963216979921709 232
234 4 360.05166048034016 249.70405649955617 10.2540075 0.8462079432980885 233
235 4 362.9651613896978 248.69104317143052 9.759997499999999 0.8462079432980885 234
236 4 365.8792837796249 247.6774083627355 9.2659875 1.0769077454658937 235
237 4 368.8251016785915 246.6880112962471 9.2729175 0.8581590146476936 236
238 4 371.9132386279513 246.3468184636453 9.3445275 0.8581590146476936 237
239 4 375.00137557731097 246.00500415047406 9.41622 0.8467237721706924 238
240 4 378.09634881293414 246.28156300385805 9.4237275 0.8467237721706924 239
241 4 381.1913220485573 246.55812185724204 9.4313175 0.8467237721706924 240
242 4 384.2862952841804 246.83405923005665 9.438825 0.985966493745264 241
243 4 387.3794040780954 246.53699151788237 9.420427499999999 1.0139144749512827 242
244 4 390.48494248339836 246.63332100613974 9.3816525 0.7368832963345406 243
245 4 393.5768083161745 246.85767549169393 9.676342499999999 0.7368832963345406 244
246 4 396.6680526683813 247.08265145781755 9.97095 0.7368832963345406 245
247 4 399.75929702058795 247.30700594337176 10.26564 0.8284895322644308 246
248 4 402.8300325140044 247.61463882522588 9.78615 0.9708396566860136 247
249 4 405.90076800742094 248.0123863896433 10.1383425 0.9708396566860136 248
250 4 408.97088202026794 248.4101339540607 10.490535 0.9081074080105516 249
251 4 412.05031824165604 248.0074145450881 10.350615 0.981765285096105 250
252 4 415.1471559189874 247.7644156424518 10.46463 0.6612988294838404 251
253 4 418.153257433186 248.5493456016068 10.557195 0.6612988294838404 252
254 4 422.96227407922055 249.80535783236874 10.7052825 0.6612988294838404 253
255 4 326.0311926306922 265.23485592891814 15.5237775 0.9437866074999341 21
256 4 327.4481683289293 263.7271440675483 14.497395000000001 0.8282409400366698 255
257 4 324.6515057666192 258.1941025581602 13.9237725 0.8282409400366698 256
258 4 323.19972715649556 255.4788539504418 13.3682175 0.7309232976739731 257
259 4 321.77467221085624 252.8127023077062 12.415754999999999 0.7309232976739731 258
260 4 319.9127164249271 250.55548487963725 11.026454999999999 1.0684804689447993 259
261 4 317.6399619826231 248.8998606427497 9.270029999999998 0.7776586364930217 260
262 4 314.85697199283993 247.85390884444573 8.0708925 0.9140984806995891 261
263 4 311.84092678953084 247.17773798493607 7.6484265 0.8806566112600547 262
264 4 308.78759275205766 246.7383512223687 7.1542515 1.1757045115837677 263
265 4 305.83991041138285 245.82539626591682 6.6647212499999995 1.1750706014029773 264
266 4 303.48884941733417 243.8795406031184 5.88775275 0.9530715272068035 265
267 4 301.4218050435023 241.5788195351913 5.48777625 0.9530715272068035 266
268 4 299.35476066967044 239.27871994783362 5.087808 1.0269158484631775 267
269 4 296.8694598726309 237.42360044816795 4.83313875 1.0269158484631775 268
270 4 294.38353759502195 235.56785946793286 4.578477749999999 1.117801166932561 269
271 4 292.27733994531775 233.28702577822662 4.418774249999999 0.8730061854507131 270
272 4 291.5974402023917 230.25482208011314 4.439787 0.9780364016796915 271
273 4 290.3812027280715 227.39663294143222 4.335284249999999 1.1088083430933107 272
274 4 288.67834596790937 224.79884416133083 4.2307815 0.7670996816188775 273
275 4 286.99040474141293 222.19049021154964 4.12627875 0.7670996816188775 274
276 4 285.88106192502994 219.07190071428923 3.98749725 1.0609356948322561 275
277 4 287.1240230638344 215.96449786727803 3.4375027499999997 0.8360032323485038 276
278 4 288.3669842026389 214.41079644377243 3.3 0.707288391619606 277
279 4 289.3694323610847 212.45686153357178 3.3 0.621480569402239 278
280 4 317.8494009345117 277.9236247144037 19.533937499999997 1.156370251069664 16
281 4 319.662259755458 275.8292351955181 21.563107499999997 1.1726779012107786 280
282 4 321.61992354907505 273.79015744730935 23.2753125 1.1726779012107786 281
283 4 323.543405911375 271.40305058023534 23.949585 0.8825148381625674 282
284 4 324.87088840761817 268.6045235762171 24.2790075 0.9368881731795692 283
285 4 326.19899238443077 265.8059965721988 24.608512499999996 0.9368881731795692 284
286 4 326.98765122700223 262.8937386239799 25.596449999999997 0.9701684576710591 285
287 4 327.77693155014305 259.9821021563304 26.584469999999996 0.9701684576710591 286
288 4 329.0745829790549 257.200355127686 27.228629999999995 1.2193448771671929 287
289 4 330.22867239643483 254.3403015472969 27.727672499999997 0.7852469142454229 288
290 4 331.8501152020053 251.7431342477649 28.433542499999998 1.1416100875463608 289
291 4 333.7928634619567 249.35913478353794 29.0244075 0.9590439554787591 290
292 4 335.7356117219081 246.97451383874156 29.6152725 0.8587680656057078 291
293 4 337.583273454741 244.49542784739603 30.024555 0.9308598116563676 292
294 4 339.02635133689296 241.75221261405454 30.31413 1.3256242693406697 293
295 4 340.2015710936326 238.8778649805692 30.4547925 1.240226624299108 294
296 4 339.7590769282182 236.0215402835965 31.9693275 0.8184464062628904 295
297 4 340.2947931790429 233.13289859701487 33.313912499999994 0.8184464062628904 296
298 4 340.8305094298677 230.24425691043325 34.658415 0.9793850145152944 297
299 4 341.9118856206276 227.4973127936754 35.9459925 0.9793850145152944 298
300 4 342.9932618113875 224.75036867691747 37.23357 0.7001662242942563 299
301 4 344.3157724630754 222.07178742279385 38.368935 0.8798859753539959 300
302 4 345.6016157611687 220.36768770149288 39.258449999999996 0.8798859753539959 301
303 3 267.66733087755847 298.88678580091056 20.907067499999997 0.9551783463370771 62
304 3 265.95888079227177 298.96633531379405 21.416092499999998 1.0401595993971393 303
305 3 264.48535036221904 298.6425439371355 21.910762499999997 1.2493064554180746 304
306 3 261.76140102652903 299.96132570540703 22.845074999999998 0.6163595695103645 305
307 3 258.9516873722615 301.2508978869167 23.26335 0.4510320654768421 306
308 3 256.17242626589467 302.52617601533007 23.993805 0.6963068299582685 307
309 3 253.5404560544762 303.7368201645256 25.4864775 0.8204040700565075 308
310 3 251.22046908889763 305.8001356549411 25.3231275 0.7571746369255238 309
311 3 249.2945008043201 308.2388254092755 25.290044999999996 1.0644222008266027 310
312 3 246.91298726237073 310.1268833791195 26.148952499999996 1.02032193962182 311
313 3 244.46683974120353 311.9347703555106 26.993175 0.6929446200778023 312
314 3 241.6838497514203 313.15225079096956 27.863632499999998 0.9177962900875325 313
315 3 238.7417607358701 313.9067282022239 28.7341725 0.6361537256458257 314
316 3 235.90345897541008 314.5518250332634 30.179242499999997 0.9184426298797108 315
317 3 232.998658794024 315.1509323021672 31.4079975 0.8722604087674305 316
318 3 230.0267387111425 314.8607008762563 32.5499625 0.9940395263417992 317
319 3 227.03555273060954 314.30696168891893 33.3906375 1.0859502877506964 318
320 3 224.24510497399348 313.2746824631418 34.581525 0.6593722397186934 319
321 3 221.568388161578 312.28466391608407 35.73504 0.6593722397186934 320
322 3 220.15949171074314 311.5171354128723 35.578125 1.1216108428229967 321
323 3 216.1198680096286 309.497323562315 36.403124999999996 1.3710669285753614 322
324 3 210.99265331206013 307.9436221388094 37.125 1.1822859908137373 323
325 3 206.4353362966335 307.4259288244973 37.3999725 1.0407065022982134 324
326 3 202.91340590983103 307.1667714270566 38.500027499999995 0.8789040360543403 325
327 3 200.3236963771319 305.14695957649934 39.7375275 0.8789040360543403 326
328 3 197.9415613546131 303.2825178682926 41.0322825 0.8789040360543403 327
329 3 195.90310508697377 301.5802825886999 41.708369999999995 0.8789040360543403 328
330 3 278.0808592984624 305.46764355031087 18.9422475 1.1008098881651036 58
331 3 275.09029479849886 307.78949495759764 18.76875 0.8589482949708345 330
332 3 272.6590628109973 309.72354248957737 18.8462175 0.8589482949708345 331
333 3 270.480151934673 311.9018318853323 18.3096375 0.8491972648369133 332
334 3 268.3012410583488 314.08012128108714 17.773057499999997 0.8491972648369133 333
335 3 265.9706889230904 316.12789975726747 17.546429999999997 1.1199701341197748 334
336 3 264.3908853156699 318.7729210606434 17.007044999999998 0.9360926780507344 335
337 3 263.185834491599 321.4123490388947 15.530624999999999 0.9360926780507344 336
338 3 261.98078366752804 324.05177701714604 14.054122499999998 0.8081981916734476 337
339 3 260.52714061569617 326.71917162102045 13.18548 1.4516791732325258 338
340 3 258.1704862965229 328.5556467036041 12.052425 1.1756423635268274 339
341 3 255.44653696083287 329.86634922447337 11.09724 1.0810033024182544 340
342 3 252.7126439360324 330.86258257722517 9.648045 1.0762179020338571 341
343 3 249.80908671578518 331.11863257181886 8.218922249999999 1.177519234846422 342
344 3 247.11186104457946 330.33059520981686 6.457011 1.1995693654488135 343
345 3 244.1268898697405 330.3082219093184 5.31342075 0.9924858249182935 344
346 3 241.28423774529463 331.2081257738128 4.15149075 1.0038775637554365 345
347 3 238.77345624490962 332.6996791403781 2.7411615 0.8261341209063962 346
348 3 235.75678956103113 335.7828442451827 1.16243325 0.8261341209063962 347
349 3 283.75559837767423 307.8454282088438 18.110812499999998 1.1623737533700895 56
350 3 283.34604268243817 305.6683817742278 18.120795 0.8492034796426073 349
351 3 282.3547811742416 302.733129044941 17.806882499999997 0.8492034796426073 350
352 3 280.80480863415244 300.05454779081737 17.431177499999997 0.8264635056081795 351
353 3 279.6072155769143 297.18703644359545 17.46063 0.8151836332735287 352
354 3 278.2716538332689 294.3972101675488 17.06826 0.9508901304082017 353
355 3 276.44512243979574 291.90631604538464 16.61583 0.9508901304082017 354
356 3 274.6179695657531 289.41604340378984 16.163317499999998 0.7482004575033554 355
357 3 273.17240576132355 286.7710221004139 15.161355 0.9565766776182322 356
358 3 271.93130906422726 283.97622397981206 14.430404999999999 0.9120351652091737 357
359 3 270.8623624848554 281.06769491500955 14.1151725 0.8579104224199328 358
360 3 269.27447963003266 278.39967883056573 13.946212499999998 0.8579104224199328 359
361 3 267.68659677521 275.7316627461219 13.7772525 0.8579104224199328 360
362 3 266.09871392038724 273.06364666167815 13.608292500000001 0.8579104224199328 361
363 3 264.5108310655645 270.39563057723433 13.439332499999999 0.8579104224199328 362
364 3 262.9229482107418 267.7276144927905 13.270454999999998 0.9103758120888698 363
365 3 261.69925296958877 264.90422826599615 12.6968325 1.0128455283719109 364
366 3 261.04607689114704 261.8975052712281 12.1232925 0.8853425747533474 365
367 3 260.2816557907823 258.88518895133546 12.1153725 1.1251719264856717 366
368 3 259.68379148301733 255.85422821436075 11.675399999999998 0.9240732438384951 367
369 3 259.5893264364682 252.76795570670922 11.208532499999999 0.956819055040299 368
370 3 258.8920252375989 249.76806899820463 10.662217499999999 1.1624172570099478 369
371 3 257.5918878864094 246.96954199418633 10.174394999999999 1.2029191457178916 370
372 3 256.8659985813476 243.98208489706977 9.577259999999999 1.2029191457178916 371
373 3 256.1401092762858 240.9940063193838 8.980125 1.1498695643137165 372
374 3 255.547216813076 237.95434485443744 8.645999999999999 1.1498695643137165 373
375 3 254.9543243498663 234.9140619089217 8.311874999999999 1.0945826528596934 374
376 3 253.88786369277207 232.02106985835428 7.7993932500000005 1.0945826528596934 375
377 3 252.82140303567783 229.12807780778684 7.28695275 1.0454173250142822 376
378 3 252.11850851168387 226.11886889074123 6.8598254999999995 1.148073485468144 377
379 3 250.85130963067272 223.30169746964086 6.404541 0.8749017011873899 378
380 3 249.71835055265245 220.40870541907344 6.4232024999999995 0.7941651604163451 379
381 3 247.59350848586615 218.14154430189407 6.463412999999999 0.6300507864542958 380
382 3 245.30397406818832 216.04031849674513 6.5036482499999995 1.0890017573464612 381
383 3 243.1654594288752 213.79615216063362 6.2260275 1.2172504876483072 382
384 3 241.22146820778502 211.38977939590816 5.8330139999999995 0.8133440507880982 383
385 3 239.06617359309809 209.17606560769738 5.39275275 0.9379881937874112 384
386 3 236.92952339549316 206.94184296069633 4.976267999999999 0.753899434324774 385
387 3 235.48333811049415 204.2160291832981 4.492521 0.8062840315196887 386
388 3 234.59648533795718 201.26026759522105 4.00878225 0.8853612191704296 387
389 3 233.4150507755235 198.40518585938716 3.56763 1.272991079917994 388
390 3 232.0564942508102 195.61970994732636 3.2638649999999996 1.2124837316809922 389
391 3 230.4437521732114 192.99644046387948 2.71358175 1.2124837316809922 390
392 3 228.83038861504318 190.37317098043263 2.16329025 1.148632817980606 391
393 3 227.70985914841094 187.48328633271225 1.8600615 1.2416933184428973 392
394 3 226.8080908422083 184.52130993894116 1.51586325 1.04870495722642 393
395 3 226.18536731166728 181.48599883798062 1.2076514999999999 1.0027526839248186 394
396 3 227.13250369943628 180.33377386230887 1.188462 1.0027526839248186 395
397 3 323.6832390394905 379.36789805793114 18.1174125 1.1931432563611943 146
398 3 325.9448068315453 381.8196389042229 19.5822 0.9160312852704302 397
399 3 328.28654561705287 383.8363433519332 20.011695 0.9160312852704302 398
400 3 330.3964721501735 386.11717704163937 19.927214999999997 0.6663141776789165 399
401 3 331.3187493151664 387.0363468037853 19.8111375 0.896572728642446 400
402 3 331.8706240607956 389.0468364458016 20.2125 0.8906810928445128 401
403 3 331.24914349139334 394.0186810010195 20.0749725 0.8847956718522735 402
404 3 331.8706240607956 395.8831227092262 19.937527499999998 0.7930962138369733 403
405 3 333.1135851996001 397.74756441743295 19.799999999999997 0.7930962138369733 404
406 3 334.66728662310567 399.61200612563965 19.799999999999997 0.7930962138369733 405
407 3 336.2209880466113 404.58385068085755 19.799999999999997 0.707288391619606 406
408 3 337.46394918541574 407.69125352786875 19.799999999999997 0.621480569402239 407
409 3 337.46394918541574 409.55569523607545 19.799999999999997 0.621480569402239 408
410 3 338.085429754818 410.79865637487995 19.799999999999997 0.621480569402239 409
411 3 339.32839089362244 413.90605922189116 19.799999999999997 0.621480569402239 410
412 3 339.7677776561898 414.8985636912265 19.799999999999997 0.621480569402239 411
413 3 339.9498714630247 416.3919814995001 19.799999999999997 0.621480569402239 412
414 3 340.2606117477258 418.72253363475846 19.799999999999997 0.7501954101311366 413
415 3 340.2606117477258 421.59688126824386 19.799999999999997 0.8789040360543403 414
416 3 339.79450132067416 424.93733932878087 19.799999999999997 0.8789040360543403 415
417 3 340.57135203242694 427.2678914640393 19.799999999999997 0.7501954101311366 416
418 3 340.57135203242694 430.06455402634936 19.799999999999997 0.621480569402239 417
419 3 341.2730035952821 431.5486496260819 20.146169999999998 0.621480569402239 418
420 3 341.81431317123145 433.17195687336056 20.625 0.621480569402239 419
421 3 341.81431317123145 433.7934374427628 20.625 0.621480569402239 420
422 3 342.74653402533477 434.72565829686613 20.625 0.621480569402239 421
423 3 343.368014594737 436.5901000050729 20.625 0.621480569402239 422
424 3 345.85393687234597 438.14380142857846 20.625 0.621480569402239 423
425 3 346.6562682874443 438.6820036016808 20.625 0.621480569402239 424
426 3 300.07008480505243 333.19064879020596 21.778679999999998 0.920157916251261 129
427 3 298.8047503657495 335.1097807885201 21.99516 0.9570303584338957 426
428 3 297.3560791584729 337.85237454129214 22.242 0.9570303584338957 427
429 3 296.02673222052147 340.6589807927126 22.388685 0.6086264867852924 428
430 3 294.69738528257005 343.4655870441332 22.5352875 0.6086264867852924 429
431 3 292.98272039158934 346.0310588346256 23.02509 0.7690759898295767 430
432 3 291.2686769811779 348.5965306251181 23.51481 0.7690759898295767 431
433 3 289.65096305902387 351.23782304507756 23.8501725 0.7389839006591203 432
434 3 288.1563022896115 353.96115090019816 23.9382 0.8727824524457283 433
435 3 287.0792764628374 356.87465180955587 24.0372 0.9208291152662154 434
436 3 286.5976290215507 359.9447658224029 24.0805125 0.9208291152662154 435
437 3 286.11598158026396 363.0142583546806 24.123825 0.8429700295315029 436
438 3 285.14771485313526 365.9352170308711 24.696705 0.8416649203357581 437
439 3 284.77793391434096 368.991036990622 25.2635625 0.8254194182515836 438
440 3 283.59090602678265 371.8573053767051 25.4897775 0.8254194182515836 439
441 3 282.4038781392244 374.72419524335754 25.716074999999996 0.8254194182515836 440
442 3 281.21685025166613 377.5910851100101 25.94229 0.8226227556892736 441
443 3 280.12366593008755 380.4983712136738 26.0438475 0.6245817574435562 442
444 3 279.22562650730134 383.46656241313883 26.31552 0.9613869372254055 443
445 3 277.8018145228008 386.22096429672956 26.580427499999995 0.9613869372254055 444
446 3 276.3773810577309 388.9753661803203 26.845335 0.9613869372254055 445
447 3 274.9535690732303 391.73038954448043 27.1102425 0.7045663067256244 446
448 3 272.93748610608947 393.91986559048456 28.29585 1.1951257793775876 447
449 3 271.017732627206 396.31007986040555 28.970452499999997 0.8036489539054232 448
450 3 269.27447963003266 398.8643650006488 29.3735475 0.8036489539054232 449
451 3 267.5312266328594 401.418650140892 29.776642499999998 0.8036489539054232 450
452 3 265.7873521551167 403.97293528113516 30.17982 0.5842383462808097 451
453 3 263.4574215004277 406.0281715241483 30.2440875 0.6927333166842056 452
454 3 260.4177600354814 409.96214352846454 30.30654 0.6927333166842056 453
455 3 261.29218319663033 410.37232070427 29.805929999999996 1.0719234712992878 454
456 3 259.36994379546917 414.44115399214644 28.68261 0.7706545504758583 455
457 3 257.7547157955928 417.082446412106 28.322744999999998 0.7706545504758583 456
458 3 256.1394877957164 419.7231173514961 27.962879999999995 0.7706545504758583 457
459 3 253.85616818373256 421.82993648176966 27.8892075 0.8912714993854449 458
460 3 252.21297355823305 424.46252817375756 28.10247 0.9842014889281616 459
461 3 251.10611666412765 427.3642209522966 28.248495 0.5982769708630369 460
462 3 249.64004400090775 430.09873545766646 28.0283025 0.5982769708630369 461
463 3 248.17397133768787 432.83324996303634 27.808027499999998 0.768305353923518 462
464 3 247.2125408968226 435.7827967454194 27.5700975 1.0241005414837854 463
465 3 246.32506664371618 438.76031015342545 27.61275 1.0254056506795302 464
466 3 244.86583026675976 441.5041468673364 27.581482499999996 0.7373804807900625 465
467 3 242.48555968594917 443.46553954436985 28.0858875 0.7373804807900625 466
468 3 240.10591058570802 445.4269322214033 28.590374999999998 0.908791036636894 467
469 3 238.10847203564919 447.78358654057655 29.037029999999994 0.8125982741048154 468
470 3 236.27759027819022 449.4261596855067 29.5166025 0.8125982741048154 469
471 3 236.1626163728508 450.88415310132433 29.7 0.8789040360543403 470
472 3 234.29817466464408 455.54525737184116 30.387472499999998 0.8789040360543403 471
473 3 233.0552135258396 456.7882185106456 30.868777499999997 0.8789040360543403 472
474 3 231.19077181763288 459.27414078825456 31.2124725 0.939579184045081 473
475 3 229.7781464833816 461.538194502587 31.55625 0.9322208541033584 474
476 3 297.5033700534212 328.26230787484616 12.170234999999998 1.6192614087718395 181
477 3 298.5076826535752 331.32372115972163 9.5001225 1.3088194347440332 476
478 3 298.35044806951646 334.39259221142987 8.887559999999999 1.3088194347440332 477
479 3 298.1714616655286 337.4757573162344 8.4312525 1.1434993884773437 478
480 3 297.60529286680315 340.49180251954346 7.7813175 0.9807584865736734 479
481 3 296.9222857210301 343.5202773342406 7.597433249999999 0.9322208541033584 480
482 3 295.98571450294094 346.45988042751316 7.1083732500000005 0.7137082859015312 481
483 3 295.6221483698406 349.53745220719304 6.7981567499999995 0.7137082859015312 482
484 3 295.2592037173097 352.6144025063036 6.487940249999999 0.9327677570044324 483
485 3 294.78252812057815 355.6745728300402 6.152421 0.964861013608364 484
486 3 294.69365639915367 358.76581718224685 5.7501757499999995 0.9997509327746057 485
487 3 294.12624463928944 361.794291996944 5.21272125 1.4477327716168216 486
488 3 293.1331186893846 364.64813077163905 4.2517612499999995 0.9343214584279379 487
489 3 291.16737564836535 367.0128643382146 3.6570352499999994 0.9343214584279379 488
490 3 289.2022540879155 369.3775979047901 3.0623175 0.9444453769035005 489
491 3 287.74550363323664 372.0710946925794 2.3588894999999996 0.9444453769035005 490
492 3 285.9108929923612 375.465000082085 1.4725672499999998 0.9444453769035005 491
