# Supplementary material for: Cross-Regional Gradient of Dendritic Morphology in Isochronically-Sourced Mouse Supragranular Pyramidal Neurons
Source: Front Neuroanat. 2018 Dec 4;12:103. doi: 10.3389/fnana.2018.00103 (PMC6288488; doi:10.3389/fnana.2018.00103)
Supplement: Supplementary file 3 [file Data_Sheet_1.ZIP › SWC reconstructions/X043.S4.Z2.C03-exported-000.swc]

# Exported from "Simple Neurite Tracer" version 3.1.6-SNAPSHOT-b9f15e3b69824d8d9ebdf26f302be1ac12e484dc on 2018-06-22T13:02:13.864
# https://imagej.net/Simple_Neurite_Tracer
#
# All positions and radii in microns
# Voxel separation (x,y,z): 0.621480569402239, 0.621480569402239, 0.825
#
1 1 351.6666446379651 302.45657019155703 10.243364999999999 0.9514618925320518 -1
2 1 356.72984683688514 295.2032704660635 7.425 0.9322208541033584 1
3 1 351.6666446379651 302.45657019155703 10.243364999999999 0.9514618925320518 1
4 1 346.78615772644935 308.25436242351054 6.6 1.0297000814140995 3
5 4 351.6666446379651 302.45657019155703 10.243364999999999 0.9514618925320518 1
6 4 359.23192760929857 294.4152331040615 9.40533 2.3814513938924393 5
7 4 362.7818246217242 291.39545901733595 9.50004 1.682403834623107 6
8 4 366.30251204738784 288.3427464604322 9.6403725 1.551414375010197 7
9 4 368.669731536241 286.33349977955476 9.8177475 1.3244683154815815 8
10 4 372.08601022624504 283.1794858898384 9.9545325 1.5542234671838953 9
11 4 376.666943503309 279.005622385733 9.865185 1.5653044657363373 10
12 4 381.0744837015097 274.6583658027643 9.6784875 1.6069871675261453 11
13 4 384.2720012310842 271.2688107772445 9.736979999999999 1.4656003379871358 12
14 4 386.71379838826556 269.3471928566528 9.6930075 1.4656003379871358 13
15 4 390.47997063884316 266.61454279299113 9.5796525 1.6028232477111504 14
16 4 395.3778590063022 262.8390483338725 9.3187875 1.7966257484735446 15
17 4 399.9985670398078 258.71925363930507 9.171525 1.860054055386737 16
18 4 404.52356706562557 254.47205542801018 8.794995 2.003597422501572 17
19 4 407.92555170253337 251.30871932975276 8.2875375 1.5026902983690615 18
20 4 410.0025397654757 249.24602531990675 9.672135 1.5151509837855766 19
21 4 412.1025226094858 246.97078495532514 10.0192125 1.53054505748967 20
22 4 414.20809877862064 244.68995126561893 10.210695 1.305749320731186 21
23 4 416.3391556511009 242.43024791527236 10.3274325 1.532838320790764 22
24 4 418.7598224689226 240.48377077190455 10.2231525 1.2364790964656125 23
25 4 420.69697740374943 238.05626766781944 10.3612575 1.0133924312729847 24
26 4 422.8510290572976 235.81645169569373 10.36398 1.0671132116921143 25
27 4 425.26485958885587 233.85940938264608 10.366702499999999 1.345374921836273 26
28 4 427.53947847286804 231.74823988838668 10.5775725 1.3143816858401833 27
29 4 429.4449378986553 229.29774200323368 10.757752499999999 1.3080115100038103 28
30 4 431.52441188387525 226.99018464904316 10.874077499999999 1.2830031318910642 29
31 4 433.6716272511599 224.74477535179287 10.9316625 1.2830031318910642 30
32 4 436.9567735410202 221.44036316428114 10.9592175 1.6311876208986686 31
33 4 439.90445588169496 217.85690620110788 10.946182499999999 2.0997156073653223 32
34 4 442.90931443475483 214.29830846071064 10.77153 2.224832075597381 33
35 4 446.57667127479743 211.58989613925567 11.131147499999999 1.393987131974916 34
36 4 449.1583015600943 209.8739882871361 11.419815 1.315239329025958 35
37 4 451.515577359837 207.86909197024445 11.79618 1.213043064193454 36
38 4 454.18670084712784 206.30047501307322 12.113062499999998 1.2232167011145687 37
39 4 456.80313404431126 204.6305567230894 12.323025 1.2065610218545888 38
40 4 459.18464758626067 202.64306186214105 12.560955 0.9712933375016771 39
41 4 461.88684510202154 201.11670558368914 12.7722375 0.9712933375016771 40
42 4 464.5890426177825 199.59034930523725 12.98352 1.0544474376876967 41
43 4 467.22971355717266 197.98941535845708 13.441559999999999 1.2279585978591079 42
44 4 469.5291916639609 195.93107171259686 13.9214625 0.8386631691855454 43
45 4 471.81313275651416 193.8323318297255 14.16558 0.8386631691855454 44
46 4 474.0970738490674 191.73297046628474 14.4096975 1.2748182327920368 45
47 4 476.62214940254864 189.9219760870466 14.4445125 0.878549792129781 46
48 4 479.0316295701212 187.971148579693 14.7175875 0.9924485360841294 47
49 4 481.77298036175443 186.51315516387533 14.88267 1.2104328458019646 48
50 4 484.38195579210503 184.83080726250347 15.068212500000001 1.2038016481264429 49
51 4 487.087260710713 183.3106657897456 15.293189999999997 1.0111115975832787 50
52 4 489.88143735074544 181.96764627926737 15.565027500000001 1.0536643721702499 51
53 4 492.82849821085085 181.04226171142741 16.015064999999996 1.282642673160811 52
54 4 495.63510446227133 179.75455397162597 16.4781375 1.4465208845064872 53
55 4 498.57160015269693 178.90063966926732 17.2104075 1.0431054172961058 54
56 4 501.6193408650455 178.40034781089852 17.66688 0.8204662181134478 55
57 4 504.6826185916292 177.99576396021766 18.100087499999997 0.8659399513766097 56
58 4 507.76889109928067 177.8149131145216 18.5150625 0.8659399513766097 57
59 4 510.8551636069322 177.63406226882555 18.929955 0.8659399513766097 58
60 4 513.9420575951532 177.45258994256008 19.344929999999998 0.7883356726753521 59
61 4 516.9991205160428 177.68750959779416 20.014995 0.9287902813602581 60
62 4 520.067991567751 177.64400595793597 20.656515 0.9287902813602581 61
63 4 523.1374841000287 177.60050231807782 21.297952499999997 1.0309306129415161 62
64 4 526.2038692294593 177.69621032576575 21.953084999999998 1.149969001204821 63
65 4 529.1882189237289 178.09520085132198 22.9738575 1.149969001204821 64
66 4 532.1725686179984 178.49419137687826 23.9945475 0.8280607106715432 65
67 4 535.1252228032284 179.06098165617308 25.036027499999996 0.8280607106715432 66
68 4 538.0778769884585 179.6277719354679 26.0775075 0.854921100881108 67
69 4 541.0634696438668 180.47112106814677 26.3228625 0.983455712244879 68
70 4 544.1547139960736 180.72282069875467 26.5701975 0.983455712244879 69
71 4 547.2465798288497 180.97389884879317 26.817532500000002 1.0589096681760048 70
72 4 550.2564102264647 181.59413645705663 27.425475 1.0589096681760048 71
73 4 553.2668621046492 182.21499554588945 28.033499999999997 1.1612177995110013 72
74 4 556.1281586461771 183.1472163999928 29.0616975 1.4566883066219078 73
75 4 558.331307264708 185.12911793581657 30.3021675 0.8332189993975817 74
76 4 559.0714906228661 188.00968037499592 31.497592499999996 0.8332189993975817 75
77 4 559.8110525004548 190.8902428141753 32.693017499999996 0.633133330078531 76
78 4 561.1981971313605 193.59989809676907 33.519172499999996 0.8542809758946236 77
79 4 563.2838859222744 195.87575994192005 33.99 0.9168019211764888 78
80 4 565.7735370832999 197.70229133539326 34.45563 0.9168019211764888 79
81 4 568.0083812108703 199.81656823249966 35.037255 0.9168019211764888 80
82 4 570.4887101633547 201.62631965059896 35.6691225 0.7707664169783508 81
83 4 572.8478504048055 203.57590419681378 36.385057499999995 0.7707664169783508 82
84 4 575.2063691656871 205.5254887430286 37.101074999999994 0.7866825343607421 83
85 4 577.8290171685644 207.18422038276321 37.324732499999996 0.8466119056682 84
86 4 580.3951104396264 208.92623041879767 37.575285 0.8533736142632964 85
87 4 582.902163056595 210.74654700657683 37.89126 0.9318479657617171 86
88 4 585.3209654327085 212.66816492716856 38.337255 0.840210655803357 87
89 4 587.8429335833428 214.3722646484695 39.16968 0.5641707386948115 88
90 4 590.5991999086417 215.75878779880588 39.656265 0.6253399637382269 89
91 4 593.5195371042628 216.73202637048982 40.218914999999996 0.6253399637382269 90
92 4 597.024066035122 217.8997883603966 40.8941775 0.6253399637382269 91
93 3 351.6666446379651 302.45657019155703 10.243364999999999 0.9514618925320518 1
94 3 355.13947805978484 309.9043933352734 8.5441125 1.3699731227732135 93
95 3 359.24062833727015 311.26667874340313 7.8798555 1.3699731227732135 94
96 3 362.23802912349726 311.82476829472637 7.0839945 1.2489273522707394 95
97 3 365.13537153805044 312.6836544416403 6.124643249999999 1.2472928583732115 96
98 3 367.33230535088734 314.8805882544772 6.18242625 1.2169708213920762 97
99 3 368.5777524119694 317.72572630120067 6.320258999999999 1.1535238700618018 98
100 3 369.7001463203099 320.6112605849353 6.6749512499999994 1.125625607301335 99
101 3 370.5751909620283 323.5856665900943 6.4078409999999995 1.1283725514180931 100
102 3 371.23582480730283 326.6222206521937 6.40954875 1.1283725514180931 101
103 3 371.8970801331468 329.65877471429303 6.4112564999999995 1.1283725514180931 102
104 3 372.55771397842136 332.694707295823 6.41296425 1.1283725514180931 103
105 3 373.2189693042654 335.7312613579223 6.4146719999999995 1.2580879758637284 104
106 3 373.30473362284283 338.83679976322526 6.35925675 1.2580879758637284 105
107 3 373.39111942198974 341.9429596490977 6.3038497499999995 1.2613880376872544 106
108 3 374.0884206208591 344.9689485415172 6.1666935 1.5238454969515138 107
109 3 374.48554670470713 348.0458988406277 6.412106249999999 0.8680778445353533 108
110 3 373.72485448775876 351.03584186002183 5.92106625 0.9514929665605218 109
111 3 372.4017223555014 353.8300185000543 5.5092345 0.9715046408952739 110
112 3 370.8654223879391 356.521029365566 5.196089249999999 1.002037981270006 111
113 3 369.63861974393905 359.3754896208305 5.1170789999999995 0.7801507735763246 112
114 3 367.88790897993294 361.92977476107365 4.77187425 0.9918208407090332 113
115 3 366.1968603505894 364.5319139051608 4.571754 0.8025986517431335 114
116 3 364.902937805094 367.29874540013964 3.8127375 0.8538832283302062 115
117 3 363.24731356820644 371.8318246733595 2.2267409999999996 0.8538832283302062 116
118 3 351.6666446379651 302.45657019155703 10.243364999999999 0.9514618925320518 1
119 3 353.9698516281698 311.3847600515896 14.116905 1.4732694082135596 118
120 3 354.8896428708851 315.6338227045927 14.3331375 1.4732694082135596 119
121 3 355.2755823044839 318.7163663288278 14.240324999999999 1.5268721073245028 120
122 3 354.9493050055477 321.7989099530629 13.956525000000001 1.1055766441324189 121
123 3 354.56150113024074 324.872131368757 13.626277499999999 0.7746817445655849 122
124 3 353.64233136809486 327.83472924309746 13.875015 0.9613869372254055 123
125 3 352.7231616059489 330.7967056368686 14.123669999999997 0.9613869372254055 124
126 3 351.80461332437244 333.759303511209 14.372407499999998 0.9613869372254055 125
127 3 350.2664489151019 336.4484499350125 14.6928375 1.168054085774426 126
128 3 348.631955017574 339.0884993938332 14.851567499999998 1.1433067295008288 127
129 3 347.54125661827305 341.9988929003439 14.85231 1.0664730867056302 128
130 3 346.0006062867249 344.6749882321899 15.311917499999998 1.112804463154567 129
131 3 344.6302416311929 347.4579782219732 15.541432499999999 0.8863618028871671 130
132 3 343.87514273936927 350.4709160224352 15.6734325 1.1116422944897848 131
133 3 342.53274470946036 354.16872541037856 16.453635 1.1116422944897848 132
134 3 344.3002354488404 357.97280797568965 15.674999999999999 0.9482550527939362 133
135 3 344.9217160182426 361.390951107402 15.674999999999999 1.095608095799207 134
136 3 345.54319658764484 364.80909423911424 15.674999999999999 1.242961138804478 135
137 3 345.54319658764484 367.2950165167232 15.9499725 1.242961138804478 136
138 3 346.1646771570471 369.7809387943322 16.2250275 1.242961138804478 137
139 3 347.4076382958516 373.5098222107456 16.5 1.242961138804478 138
140 3 347.0757676717908 375.85404691853086 16.5 1.242961138804478 139
141 3 346.78615772644935 379.10314733536575 17.875027499999998 1.1216108428229967 140
142 3 346.1646771570471 385.9394335987904 18.15 0.9144465098184544 141
143 3 346.78615772644935 387.18239473759485 18.15 0.707288391619606 142
144 3 346.1646771570471 389.6683170152038 18.15 0.621480569402239 143
145 3 344.9217160182426 392.1542392928128 18.15 0.621480569402239 144
146 3 344.9217160182426 394.64016157042175 18.15 0.621480569402239 145
147 3 344.9217160182426 397.1260838480307 18.35625 0.8286386876010872 146
148 3 344.9217160182426 399.61200612563965 18.906277499999998 1.0358030206056297 147
149 3 344.3002354488404 402.0979284032486 19.4562225 1.242961138804478 148
150 3 343.67875487943815 404.58385068085755 20.2125 1.0358030206056297 149
151 3 343.0572743100359 407.0697729584665 21.037499999999998 0.9144465098184544 150
152 3 343.0572743100359 410.1771758054777 21.9724725 0.707288391619606 151
153 3 342.43579374063364 413.2845786524889 22.4950275 0.707288391619606 152
154 3 342.20211704653843 415.7301046930867 22.604999999999997 0.621480569402239 153
155 3 341.1636230150673 415.858751170953 23.401124999999997 0.6255512671318236 154
156 3 340.1568244926356 418.46337623731773 23.924999999999997 0.8503035002504493 155
157 3 339.32839089362244 421.363826054718 23.924999999999997 0.8360032323485038 156
158 3 339.1214378640115 424.8857564415205 24.475027499999996 0.8217029644465583 157
159 3 338.085429754818 427.5786317487404 24.75 0.8789040360543403 158
160 3 337.46394918541574 429.4430734569471 24.75 0.8789040360543403 159
161 3 336.2209880466113 430.6860345957516 24.75 0.8789040360543403 160
162 3 334.201176196054 432.39510616160777 25.162499999999998 0.8789040360543403 161
163 3 332.0315875282708 434.25395454468986 25.575 1.1606398225814574 162
164 3 330.62766292199115 436.90084028977395 25.712527499999997 1.0002605468415156 163
165 3 328.7427123549941 438.3507544581894 25.987499999999997 0.8789040360543403 164
166 3 351.6666446379651 302.45657019155703 10.243364999999999 0.9514618925320518 1
167 3 341.1636230150673 305.0176916180636 12.26544 1.2218432290561898 166
168 3 337.5577927513955 307.0207234932471 14.1001575 1.2218432290561898 167
169 3 334.8649174441756 308.48368875361996 14.7849075 0.7807846837571149 168
170 3 332.1726636175251 309.9460325334234 15.46974 0.7807846837571149 169
171 3 329.7203012906638 311.71476623394216 16.41981 0.9816472037879186 170
172 3 326.973357173906 312.75761062939915 17.763074999999997 0.9894716441566926 171
173 3 324.36997506868 314.14226933802735 19.0646775 0.9894716441566926 172
174 3 321.76659296345395 315.5275495272249 20.36628 1.6197150895875032 173
175 3 318.95004302292307 315.95637112011246 22.012649999999997 1.3796868640729705 174
176 3 316.22857960951063 315.5256850855167 23.920215 0.9928960020940991 175
177 3 313.44931850314384 314.8781023321996 25.551074999999997 0.9758922937152538 176
178 3 310.61598858723903 315.158390069 27.204457499999997 1.6127420775988102 177
179 3 307.949215463934 316.3367172285866 28.632450000000002 0.8886985698281196 178
180 3 305.8585548284649 318.4304852669028 29.8913175 1.0740240756238673 179
181 3 303.29805488252765 319.8567831736809 31.261725 0.9763086856967532 180
182 3 300.46721088890047 320.7392855822321 32.494935 0.8410372249606619 181
183 3 297.6717912877292 321.610601340534 33.8762325 0.8363450466616751 182
184 3 294.9714582136765 322.8318106594094 35.1165375 0.8363450466616751 183
185 3 292.27174662019314 324.05364145885426 36.3568425 0.7708782834808432 184
186 3 289.787067303723 325.8975743082707 36.7348575 1.081456983233918 185
187 3 287.460244051881 327.91303579484213 37.30155 1.4927279648415437 186
188 3 286.03456762567225 331.4996001608625 39.966382499999995 1.4927279648415437 187
189 3 351.6666446379651 302.45657019155703 10.243364999999999 0.9514618925320518 1
190 3 338.6913733099852 300.84196367225 9.006689999999999 2.143349758143054 189
191 3 332.8718292581026 298.7544104396279 8.751104999999999 1.6461466582041806 190
192 3 328.5419741310772 297.0938143581851 8.17311825 1.429803057189567 191
193 3 326.0131696941795 296.14108464529147 10.210447499999999 1.350166537026364 192
194 3 323.47877193215714 294.89501610364 11.930985 1.4575273053906008 193
195 3 320.88346907433345 293.4892270556521 13.2200475 1.4631703489607732 194
196 3 318.6144435154458 291.4737655690807 14.106757499999999 1.4631703489607732 195
197 3 316.34541795655826 289.4583040825092 14.993549999999999 1.0510727981958425 196
198 3 313.63265527111747 288.15195192562567 16.011435000000002 1.2479578425824718 197
199 3 310.78192389926943 287.44657147935413 17.360639999999997 0.8482215403429518 198
200 3 307.79943864670804 287.4266841011333 18.518527499999998 1.0028459060102288 199
201 3 304.71192317791775 287.2663421142275 18.934739999999998 0.9972463660799147 200
202 3 301.62751511197445 287.50126176946156 19.3238925 0.9972463660799147 201
203 3 298.54310704603114 287.7361814246956 19.713045 0.965706227182751 202
204 3 295.50841742564 288.18737631808165 20.3706525 1.165530874662653 203
205 3 292.41655159286387 288.181782992957 20.7821625 1.0427760325943227 204
206 3 289.3159850321161 288.24828141388303 21.039975 1.0057233610465612 205
207 3 286.31112647905627 287.4583796101728 21.089805 1.0177552248701884 206
208 3 283.82644716258613 285.5982882659519 20.897249999999996 1.0960182729750125 207
209 3 281.92036625622944 283.1521407447847 21.167602499999997 1.0935882839486497 208
210 3 281.11492743828416 280.1572258808353 21.427065 1.0003351245098437 209
211 3 280.0248505195526 277.25242569944925 21.650557499999998 1.0560384279453665 210
212 3 278.3841418163307 274.61610512404496 21.81597 0.7410658605666178 211
213 3 276.37551661602265 272.2463997129142 21.74403 0.7410658605666178 212
214 3 274.3662699351452 269.87607282121405 21.67209 0.805780632258473 213
215 3 272.3862328410297 267.4864800318624 21.875617499999997 0.738927967407874 214
216 3 270.31794550605906 265.21869743411366 22.522912499999997 0.7352239432142367 215
217 3 268.31926399486144 262.858314231524 22.919159999999998 0.7352239432142367 216
218 3 266.3205824836638 260.49855250950367 23.3154075 0.84384631713436 217
219 3 263.90737343267494 258.5589116523993 23.6737875 0.5712773690059261 218
220 3 261.21449812545507 257.0456064659048 24.12201 0.7169897033079751 219
221 3 258.8715163788086 255.04008866844381 24.626745 0.8135429245703069 220
222 3 256.5478005298136 253.02959902642755 25.2412875 0.8968026764531247 221
223 3 254.32165713021482 250.92029397387634 25.9064025 0.7879814287507928 222
224 3 252.16076919040324 248.7277105250253 26.4665775 0.831311054049517 223
225 3 250.91407916818233 245.8825724783018 26.350087499999997 0.86269582280433 224
226 3 249.31749558538797 243.21890675784383 26.214045 0.6499195202580854 225
227 3 248.433750215698 240.2451222332541 25.9728975 0.7696104631192626 226
228 3 247.8862258340546 237.1911667152115 25.751385 0.7934628873729205 227
229 3 246.95524794109008 234.23167624371803 25.5229425 1.1964992514359665 228
230 3 245.51838486463208 231.47851732126614 25.374359999999996 0.8525719043287674 229
231 3 244.047340356857 228.74213837418807 25.276184999999998 0.9976938320898844 230
232 3 244.05417664312043 225.63473552717687 25.2650475 1.0634526911383353 231
233 3 243.45444789364728 222.58637333425887 25.20474 0.6073412649677686 232
234 3 242.2761207340606 219.71575458418994 25.41891 0.6662147407878121 233
235 3 240.76095110585797 217.00361337931858 25.526655 0.6662147407878121 234
236 3 239.24578147765533 214.29209365501663 25.6344 0.6662147407878121 235
237 3 237.73061184945266 211.58057393071465 25.742144999999997 0.8879279339220609 236
238 3 235.7393881050879 209.21273296129212 25.35522 1.108373306694729 237
239 3 233.64748450847992 206.94992220809857 24.8238375 0.6222884941424619 238
240 3 231.2752931750716 204.94626885234575 24.98628 0.9020604020702678 239
241 3 229.09265341533094 202.75741428691106 25.4059575 0.8300680929107125 240
242 3 226.7826101388628 200.76867646482387 26.206619999999997 0.8492034796426073 241
243 3 223.91012694708567 198.82530672430312 26.593297499999995 0.8492034796426073 242
244 4 498.57160015269693 178.90063966926732 17.2104075 1.0431054172961058 55
245 4 500.9133389382046 176.27488426354284 18.741525 0.8283341621220802 244
246 4 501.5404128327315 173.29674937496733 19.57329 0.8283341621220802 245
247 4 502.16810820782774 170.3186144863918 20.4049725 0.8283341621220802 246
248 4 503.3563790565248 167.64251915454577 21.7871775 0.9789499781167128 247
249 4 504.2985435997386 164.9912830454758 23.5374975 1.0468591599352954 248
250 4 505.50856626836475 162.7123137974778 25.835947499999996 1.7470875322864923 249
251 4 507.06351065300913 162.33818249469763 29.372722499999995 1.1614104584875162 250
252 4 508.03923514697067 162.64457241541294 33.2680425 1.492466943002395 251
253 4 507.4997900127295 163.92606534952037 36.957029999999996 1.2196369730348118 252
254 4 506.89260349642353 165.10439250910702 40.596599999999995 1.2196369730348118 253
255 4 442.90931443475483 214.29830846071064 10.77153 2.224832075597381 34
256 4 444.29770202679947 210.2412833036528 10.30557 1.3094036264792712 255
257 4 445.2174932695147 207.2979513269638 9.8033925 1.3094036264792712 256
258 4 446.04033354340334 204.35772675312182 9.032924999999999 0.9439916960878368 257
259 4 447.08131349715205 201.44173992148652 8.68692 1.0767896641577073 258
260 4 447.7624562012169 198.41326510678942 8.490487499999999 1.0380714246839478 259
261 4 448.38393677061913 195.41399987885418 7.79495475 0.9333519487396704 260
262 4 449.50881660123724 192.52535819227262 7.518357 1.2001411275726637 261
263 4 450.2477569982565 189.51863519750455 7.166890499999999 1.2001411275726637 262
264 4 450.9866973952757 186.5119122027365 6.815423999999999 1.2001411275726637 263
265 4 451.72501631172554 183.5051892079685 6.463957499999999 1.2001411275726637 264
266 4 452.4639567087449 180.49846621320046 6.112491 1.269896106682371 265
267 4 453.77030886562835 177.69621032576575 5.69696325 0.8878222822252625 266
268 4 454.82931175588976 174.77525164957524 5.6898765 1.1317782649384174 267
269 4 456.1940830862971 171.986046854098 5.52798675 1.1317782649384174 268
270 4 457.55885441670443 169.19684205862075 5.3661052499999995 1.07976034127945 269
271 4 458.7204016009172 166.3330595948152 4.93679175 1.07976034127945 270
272 4 459.88194878512996 163.4692771310097 4.50747 1.2154606236084289 271
273 4 461.46113091198106 160.79815364371888 4.7292465 1.1040291575146075 272
274 4 463.1242129157015 158.17550564084144 4.59875625 1.1040291575146075 273
275 4 464.7872949194218 155.5522361573946 4.468266 1.1716338138541829 274
276 4 465.9028525414989 152.65365078170254 4.331448 1.5651304511769046 275
277 4 466.84377412357384 149.69416031020907 4.19463825 1.6027921736826802 276
278 4 467.4646332124067 146.66195661209557 4.563479249999999 0.960411212731444 277
279 4 467.04016198350496 143.7310542467946 5.8123724999999995 0.8657224331773189 278
280 4 466.3521829931767 140.83495479338018 6.995076 1.117527715482024 279
281 4 465.4808672348747 137.97303677128286 8.11259625 0.8834905626565288 280
282 4 464.5244086385647 135.11111874918555 9.0950475 1.1410072513940406 281
283 4 463.32619410075716 132.35671686559482 10.1540175 1.1410072513940406 282
284 4 461.60904328749876 129.90000417474778 11.242192499999998 1.1346867940032197 283
285 4 460.2113334869132 127.24131029884501 12.298935 0.6935039525902644 284
286 4 458.3456488175676 124.83618049525833 13.1256675 0.9577947795342606 285
287 4 456.4979870847348 122.36517375131503 13.616872499999998 0.9577947795342606 286
288 4 454.65032535190187 119.89416700737173 14.108077499999998 0.9484352821590628 287
289 4 453.49623593452196 117.14846585175263 15.2835375 0.9367638770656888 288
290 4 452.5503425078918 114.29151967421053 16.3114875 0.6946350472265764 289
291 4 451.789028810374 111.31338478563502 16.9170375 0.6905332754685217 290
292 4 450.58211354459485 108.4800548697302 17.46657 0.8440824797507328 291
293 4 449.18875410799507 105.74367592265214 18.101985 0.9797143992170775 292
294 4 448.3280035193729 102.8146379990594 18.868574999999996 0.9797143992170775 293
295 4 447.4672529307508 99.88497859489725 19.635165 0.8238967908565482 294
296 4 446.54435428518855 96.9553191907351 20.260844999999996 0.8983253038481603 295
297 4 444.7078792026049 94.44950953490526 20.26662 0.8382467772040458 296
298 4 443.060955693689 91.86104296334494 20.9232375 0.9073056980760227 297
299 4 441.93794030477915 89.00533974694166 21.57309 0.9739905631728829 298
300 4 441.53957125979235 86.00607451900645 22.513094999999996 0.9006247819549486 299
301 4 441.64335851488244 82.94466123413102 23.2089825 0.9006247819549486 300
302 4 441.74714576997263 79.88324794925559 23.904787499999998 1.124469653442247 301
303 4 441.80742938520467 76.78081694679962 24.122339999999998 1.124469653442247 302
304 4 441.86771300043665 73.67838594434363 24.339892499999998 0.6833427452805377 303
305 4 441.38171519516413 70.64804668793832 24.9850425 0.9558246861292554 304
306 4 441.2263450528136 67.57544675281365 25.565595 0.9558246861292554 305
307 4 441.070974910463 64.50284681768898 26.146065 0.6137151696875579 306
308 4 440.71300210248734 61.42825814474222 26.5061775 0.9930824462649197 307
309 4 439.8839470229047 58.43943379037297 26.7576375 1.007332995721313 308
310 4 439.28235383172336 55.40002091765438 27.069899999999997 1.0430743432676357 309
311 4 438.09097558017925 52.538289339727896 27.35997 0.9198596055779479 310
312 4 436.6261458780982 49.892273667440925 28.306079999999998 1.2847308478740025 311
313 4 434.4839023553687 47.6559379865039 28.651424999999996 0.9116436324504503 312
314 4 432.19374645712145 45.56291572487105 28.875494999999997 0.8045065970911983 313
315 4 430.1478324226493 43.24361238791882 29.278755 0.9278456308947667 314
316 4 427.30269437592585 40.023659409788884 30.9360975 0.9278456308947667 315
317 4 407.92555170253337 251.30871932975276 8.2875375 1.5026902983690615 19
318 4 410.6066188789347 251.69528024392096 10.485667499999998 1.8705135733697769 317
319 4 413.65746699413023 251.81336155210738 11.2507725 1.8705135733697769 318
320 4 416.65859666377366 252.34099855552986 12.061005 1.0550627034514048 319
321 4 419.6976366481506 252.71699430001823 12.75879 1.0585740686685277 320
322 4 422.68571522583653 253.47582207525838 13.275899999999998 1.5320490404676235 321
323 4 425.53458215597647 254.40990737106992 14.361435 1.1170864642777485 322
324 4 428.3548609799238 255.67586329094232 14.7781425 1.0404765544875345 323
325 4 431.1670605564689 256.8734563481804 15.523034999999998 0.7347889068156552 324
326 4 434.2048575797071 257.4849932284722 15.2233125 0.9547557395498836 325
327 4 437.17988506543554 258.373088962148 15.042225 0.9894467849339166 326
328 4 440.0840637662522 259.4768384534064 14.9591475 0.9272179355196705 327
329 4 442.7421361615856 261.0715575944925 14.676585 1.0212914493100873 328
330 4 445.6525296680963 262.13428936817036 14.35665 1.0666781752935328 329
331 4 448.71705035581874 262.6053716397773 14.083327499999998 1.0843282234645564 330
332 4 451.5354647380579 263.85703350655336 13.579994999999998 0.6460414815050154 331
333 4 454.2519563069151 265.28830325788675 12.942269999999999 0.8511797878533064 332
334 4 457.09150102851396 266.54555844978745 12.7931925 1.050643976602955 333
335 4 460.01432414641266 267.59896801492425 12.86208 1.0840299127912434 334
336 4 463.07200854787163 268.0886947036132 13.203795 1.4035206439095465 335
337 4 466.07189525637625 267.34664690374694 13.636589999999998 0.8628946965865386 336
338 4 469.08234713456073 266.60273466217245 13.895557499999999 0.8628636225580686 337
339 4 471.8895748665506 265.2764951270681 14.0749125 0.8628636225580686 338
340 4 474.69618111797115 263.9502555919637 14.254349999999999 0.7948363594312995 339
341 4 476.96831407970575 261.8328712920103 14.3895675 0.7941030123594048 340
342 4 479.5008474000199 260.0933471782534 15.006089999999999 0.8503594335016955 341
343 4 481.97309710510194 258.21461141695045 14.8385325 0.8503594335016955 342
344 4 484.44534681018405 256.3364971362169 14.670975 0.667296116978572 343
345 4 487.195398329789 254.90398442374473 14.4030975 0.667296116978572 344
346 4 489.94544984939387 253.47147171127256 14.1351375 0.8097829671254234 345
347 4 492.9279351019552 252.64303811225935 14.495167499999999 0.8653184708072074 346
348 4 495.9216070047658 251.83076300805067 14.2376025 0.4956270252148692 347
349 4 498.79098279369595 250.64000623707597 14.160052499999997 0.4956270252148692 348
350 4 501.6603585826261 249.44862798553186 14.082585 0.8708931515147454 349
351 4 504.4986603430861 248.2330119917811 14.5466475 1.0304582877087702 350
352 4 507.58679729244585 247.9073561734143 14.708347499999999 0.6067489939851283 351
353 4 510.65939722757054 248.33307036345485 14.94141 0.9064169808617775 352
354 4 513.5760055397752 249.40574582624313 14.944544999999998 0.9314315737802175 353
355 4 516.622503290985 250.0110679008409 14.8269 0.768050546890063 354
356 4 522.0759952874896 251.23911350597973 14.573624999999998 0.768050546890063 355
357 4 386.71379838826556 269.3471928566528 9.6930075 1.4656003379871358 14
358 4 385.8959299589322 265.4567244921947 10.551255 1.9278016522572752 357
359 4 386.2433375972281 262.3878534404865 11.0045925 1.1932364784466047 358
360 4 386.1115837165148 259.3326549613051 11.7347175 1.0099059252786382 359
361 4 385.79089974270323 256.30480162717737 12.5602125 1.4378636601747141 360
362 4 383.7648730864519 254.14267072622695 13.803157500000001 1.338215465676759 361
363 4 382.68038949284505 251.53431677644576 15.52122 1.3494145455373874 362
364 4 383.31181375135776 248.88618807022286 17.510625 1.3270288154275187 363
365 4 384.34968630225944 246.2939926152461 19.32084 1.2600829284915096 364
366 4 385.5876755965087 243.81677106560875 21.192517499999997 0.8018528750598507 365
367 4 387.27996718699103 241.5204003616675 22.827502499999998 1.1264832504871103 366
368 4 388.0885134077833 238.8909160725266 24.7459575 0.9971904328286685 367
369 4 388.001506128067 235.92210339249215 25.957717499999998 0.9971904328286685 368
370 4 387.9138773677813 232.95266923188822 27.169559999999997 0.9971904328286685 369
371 4 387.826870088065 229.98385655185373 28.38132 0.9971904328286685 370
372 4 387.7398628083487 227.01504387181924 29.593079999999997 1.0000865322820829 371
373 4 388.2438835501339 224.08227706481009 30.780997499999998 1.0000865322820829 372
374 4 388.7485257724885 221.14951025780093 31.968915 1.0008136645482837 373
375 4 388.7522546559049 218.43301868894372 33.971602499999996 0.706144867371906 374
376 4 388.6876206766871 215.62516947638443 35.736195 0.8743112946464577 375
377 4 389.1263859586851 212.85647353969745 37.515967499999995 1.0538943199809288 376
378 4 390.36375377236493 209.93675782464572 40.70319 1.0538943199809288 377
379 3 374.48554670470713 348.0458988406277 6.412106249999999 0.8680778445353533 109
380 3 376.40219278074363 348.1509290568567 6.8097975 1.8946394490739715 379
381 3 382.35473367447827 348.6487349929478 8.715465 1.4480559415129108 380
382 3 385.4472209878238 348.5853439748688 9.1080825 1.2930400430869102 381
383 3 388.45456546316126 349.23292672818593 9.6943275 1.785936282679826 382
384 3 390.808733860057 351.07188773304716 10.827794999999998 0.9720391141849599 383
385 3 392.9310900045656 353.29740965207657 11.4202275 0.9631643716538959 384
386 3 394.77067248999623 355.7106187030655 12.307184999999999 0.9940270967304111 385
387 3 396.6108764559963 358.1244492346238 13.194225 0.8967529580075727 386
388 3 398.7891658517511 360.28906605785176 13.823699999999999 0.9380876306785155 387
389 3 400.102354294898 363.0975367509805 14.0980125 1.076429205427454 388
390 3 400.58959506130935 366.15211374959244 14.491867499999998 1.0675420332850019 389
391 3 399.9482271136863 369.1762382003038 14.907915 0.9025140828859314 390
392 3 399.29380807410575 372.13572867179727 15.818715 0.9713803447813935 391
393 3 399.2080437555282 375.1871982675622 16.590419999999998 0.869333235285546 392
394 3 398.878659053745 378.2256167713698 17.336385 0.8517577647828506 393
395 3 398.20186671366594 381.56856075418443 18.254445 0.8517577647828506 394
396 3 400.8549672644441 381.5890696129747 18.906277499999998 0.860806521873347 395
397 3 402.71940897265085 381.5890696129747 19.4562225 0.7840474567464766 396
398 3 405.82681181966205 384.07499189058365 20.258369999999996 0.6982396345291095 397
399 3 408.0641418695101 384.6343244030457 22.052744999999998 0.6291558544343566 398
400 3 410.79865637487995 387.18239473759485 22.893749999999997 0.621480569402239 399
401 3 412.0416175136844 389.0468364458016 23.099999999999998 0.621480569402239 400
402 3 413.9719361622478 391.6036075083224 23.099999999999998 0.621480569402239 401
403 3 365.13537153805044 312.6836544416403 6.124643249999999 1.2472928583732115 97
404 3 368.16446783331696 312.1522885548014 5.638355249999999 1.0116336412615765 403
405 3 371.2115870650961 312.2163010534498 4.83434325 1.0116336412615765 404
406 3 374.21209525417015 312.5512790803576 3.85896225 0.8978778378381906 405
407 3 377.0311311169787 313.54626947197056 2.73120375 1.1363275027064417 406
408 3 379.84333069352385 314.83459869234144 2.3384294999999997 0.8774622011333272 407
409 3 382.60581182451676 316.25530327399497 2.24635125 0.8029280364449166 408
410 3 386.7790538480528 319.0501013945968 1.8016762499999999 0.8029280364449166 409
411 3 355.2755823044839 318.7163663288278 14.240324999999999 1.5268721073245028 121
412 3 357.1536965852175 319.89655793012264 16.148137499999997 1.2756758759778117 411
413 3 358.3357526282205 322.6994352981268 16.9901325 1.2756758759778117 412
414 3 359.3027763942104 325.6185295326091 17.581245 1.1958653412551763 413
415 3 359.8484363341456 328.6501117501532 18.129375 1.11809326280018 414
416 3 359.71730393400173 331.73203389381894 18.62157 1.2548935657370008 415
417 3 360.16290550226313 334.78661089243093 19.09611 0.9420588915169958 416
418 3 360.5389012467515 337.7771753923945 20.099887499999998 0.989832102886946 417
419 3 360.8359689589257 340.8025428042445 20.9544225 1.078082343742064 418
420 3 360.6663047634789 343.8011865516104 22.0132275 1.2445396994507598 419
421 3 359.95222358923576 346.68423491306737 23.22507 1.2445832030906177 420
422 3 358.6844032276552 349.36095172548283 24.47412 1.561650159988252 421
423 3 357.31963189724786 351.94879681647376 25.8628425 1.3395392192895859 422
424 3 356.2233401728223 354.66342394362266 27.246615000000002 1.001776959430857 423
425 3 355.1848461413512 357.4576005836552 28.41102 0.9422701949105926 424
426 3 354.7193571948689 360.16290550226313 30.343335 0.6849710243723717 425
427 3 354.84924663387403 363.1074804400909 31.6500525 0.6849710243723717 426
428 3 354.97913607287904 366.05205537791875 32.95677 1.0679708548778895 427
429 3 355.37439771501886 368.6237419741052 35.21232 1.140292548739228 428
430 3 355.95858945025697 371.1463316053089 37.493114999999996 0.9374412908863372 429
431 3 356.3780888346035 373.9498304538824 39.182137499999996 0.755589861473548 430
432 3 356.0070649346703 376.9136712893617 40.32055499999999 0.6161171920882976 431
433 3 355.6173966176552 379.99062158847215 40.064475 0.7974092889886247 432
434 3 355.2395364314586 383.07440817384605 40.1059725 0.7974092889886247 433
435 3 354.86105476469265 386.15881623978936 40.14747 0.9196855910185152 434
436 3 354.03635004909586 390.0418268374146 40.4790375 0.9196855910185152 435
437 3 353.9698516281698 311.3847600515896 14.116905 1.4732694082135596 119
438 3 351.7729178153329 310.04422646338895 17.41047 1.4782350379630833 437
439 3 348.5909372999934 312.0721175613485 20.285265 1.4782350379630833 438
440 3 346.0801557996084 313.4194874358125 21.929654999999997 1.2603066614964944 439
441 3 343.6433304869822 314.494027340309 24.0552675 1.4027624376148757 440
442 3 342.0231306425506 314.95330148109724 30.3526575 1.8441503676157338 441
443 3 338.70691032422025 316.95509039514184 25.678124999999998 0.8789040360543403 442
444 3 336.8424686160135 318.8195321033486 27.2937225 1.242961138804478 443
445 3 334.9780269078068 320.06249324215304 28.600027499999996 1.242961138804478 444
446 3 331.24914349139334 320.06249324215304 31.040625 1.242961138804478 445
447 3 328.7632212137844 320.06249324215304 32.175 1.242961138804478 446
448 3 304.71192317791775 287.2663421142275 18.934739999999998 0.9972463660799147 201
449 3 303.20731871939495 288.8405523965234 20.8399125 1.1748965868435446 448
450 3 300.9619094221447 290.64160308665106 22.3935525 1.1748965868435446 449
451 3 298.2764918817576 291.56823061562983 24.0654975 1.1155016888257727 450
452 3 295.46367082464303 291.75218886417287 25.8014625 0.7903181956917452 451
453 3 292.7316422415508 291.55766544594997 27.75003 0.9126069273330237 452
454 3 290.1288816168942 291.0412150927767 29.897422499999998 0.8837764437184539 453
455 3 287.8523982911738 290.66832675113534 32.6605125 0.9625677503072697 454
456 3 289.21654814101174 287.97358700220724 33.63129 0.9444826657376646 455
457 3 290.072948365648 285.20054070153446 35.104905 0.9444826657376646 456
458 3 290.9299700708537 282.4274944008617 36.5784375 0.6527348272374776 457
459 3 291.6297571920006 279.4400373037451 37.23126 0.7173936656780865 458
460 3 291.5974402023917 276.34319962641376 37.56159 0.7173936656780865 459
461 3 291.5657446933522 273.24574046851296 37.891837499999994 0.8717880835346847 460
462 3 292.2182992912245 270.21291528983005 38.1221775 0.667283687367184 461
463 3 293.80556066547786 267.6113976263123 38.928779999999996 0.9786205934149296 462
464 3 295.1355290839987 264.8824764460671 39.8127675 1.0939860315130672 463
465 3 295.2666614841425 261.8745104901602 40.8308175 0.6841630996321487 464
466 3 294.6439379536015 261.39659193228994 41.49733499999999 0.6841630996321487 465
467 3 316.34541795655826 289.4583040825092 14.993549999999999 1.0510727981958425 197
468 3 314.90606895782264 286.8717019526571 15.047175 1.298235620647113 467
469 3 313.86819640692096 283.9432855096337 14.9967675 1.298235620647113 468
470 3 312.64450116576796 281.09006821550804 14.824919999999999 0.959565999157057 469
471 3 311.06842644176385 278.4121084419538 14.8434825 1.1382354480545067 470
472 3 309.02561981013866 276.07099113701554 14.760982499999999 1.016717352319287 471
473 3 307.45327396955105 273.40483949428 14.4017775 0.6651395794027462 472
474 3 305.5161190347242 270.9829297153195 14.132497499999998 0.9322208541033584 473
475 3 303.24212163128146 268.8661668959354 14.084235 0.8937139180231957 474
476 3 300.5933714444891 267.2409952069486 14.128537499999998 0.7977075996619378 475
477 3 297.61523655591355 266.35538539555034 14.085884999999998 0.885740322317765 476
478 3 294.522749242568 266.05334583882086 14.043232499999998 0.885740322317765 477
479 3 291.43026192922247 265.75068480152197 14.0004975 0.7891995306668212 478
480 3 288.34647534384857 266.01357108237914 14.3691075 0.8418078608667207 479
481 3 285.25709543335006 265.8389350423771 13.990267499999998 0.8418078608667207 480
482 3 282.16771552285155 265.66367752180565 13.6114275 0.8418078608667207 481
483 3 279.078335612353 265.48904148180367 13.2325875 0.7670872520074896 482
484 3 275.97590460989704 265.54870361646624 13.450222499999999 0.7670872520074896 483
485 3 272.87347360744104 265.6083657511289 13.667774999999999 0.7393505741950676 484
486 3 269.79590182776116 265.33864318400833 13.2226875 0.7766145491364258 485
487 3 266.7730203381887 264.6879530278442 12.8172 0.7116138963826456 486
488 3 263.6917196750924 264.3293587392991 12.575557499999999 0.8904076413939758 487
489 3 260.6607589381176 263.65629528263645 12.4074225 0.8904076413939758 488
490 3 257.62979820114293 262.9826103454044 12.23937 0.8958207371534693 489
491 3 254.70946100552183 261.92795781912884 12.0713175 0.9131476154284036 490
492 3 251.68471507424113 261.246815115064 11.79651 0.9852517910904514 491
493 3 248.85014219719753 259.9914243648714 11.5093275 1.0163941824231977 492
494 3 245.85398437210932 259.2009010805918 11.20845 0.6609321559478931 493
495 3 243.08528843542234 257.7944905520345 11.353319999999998 0.7692189303605391 494
496 3 240.6260898222977 255.8995962959271 11.538202499999999 0.9202387087252832 495
497 3 238.53045734227334 253.60571151426345 11.6253225 0.9417481512322948 496
498 3 236.51499585570187 251.24097794768792 11.5863 1.1203803112955801 497
499 3 234.42930706478796 248.93777095748322 11.5939725 0.8170853638158997 498
500 3 231.83835457095 247.22248458593305 11.561632499999998 0.5872860869931583 499
501 3 229.45621954843125 245.22753195815187 11.542245 0.5872860869931583 500
502 3 227.07408452591244 243.23195784980126 11.522857499999999 0.6636666704532629 501
503 3 224.5589526615416 241.4072908980363 11.516917499999998 0.6636666704532629 502
504 3 222.04319931660135 239.58262394627133 11.511059999999999 0.7218807553891707 503
505 3 219.9301653806337 237.39314790026725 10.677645 0.7218807553891707 504
506 3 217.81650996409672 235.20305037369374 9.8443125 0.8236171246003172 505
507 3 215.63573464606426 232.99057954662177 9.7639575 0.8904946486736921 506
508 3 213.66439827992033 230.66872813933503 8.949435 1.2274179097637279 507
509 3 212.02555401840664 228.26359833574836 7.50379575 1.2519663922551163 508
510 3 211.2051996667957 225.47750094311812 6.035452499999999 0.7896842855109549 509
511 3 209.50482882891117 220.37825287117272 3.983265 0.7896842855109549 510
512 3 318.6144435154458 291.4737655690807 14.106757499999999 1.4631703489607732 196
513 3 316.36903421819557 293.95347304099556 14.724764999999998 0.9241664659239054 512
514 3 313.98317031226037 295.8732265198791 15.424117500000001 0.9241664659239054 513
515 3 311.90556076874867 297.9154116709349 16.8607725 0.8689292729154344 514
516 3 309.8285727058064 299.95697534142124 18.297345 0.8689292729154344 515
517 3 307.6956513916179 302.0526078214456 19.42083 0.9617349663442708 516
518 3 305.1693328769978 303.7150683445966 20.3693325 0.8355930551726982 517
519 3 302.46899980294506 305.14323069308296 21.123299999999997 0.8491599760027492 518
520 3 299.59775957230676 306.1624588269026 21.934769999999997 0.9756685607102689 519
521 3 296.97386860829045 307.71118840585297 22.7454975 0.7970799042868416 520
522 3 294.32760434377576 309.2742120378996 23.3548425 0.7970799042868416 521
523 3 291.681340079261 310.8366141893768 23.96427 0.8028285995538124 522
524 3 288.8691405027159 312.10940639551256 24.435344999999998 1.0386307571964097 523
525 3 285.99479286923054 313.2460943569493 24.862199999999998 0.8745039536229725 524
526 3 282.9924202384483 313.9893851179544 25.2610875 0.8588612876911181 525
527 3 280.0142853498728 314.8302483283556 25.638442499999996 0.9244399173744423 526
528 3 277.25615458286563 316.23603737634346 25.993769999999998 1.0002729764529035 527
529 3 274.2736693303043 317.08435835357756 26.2614825 1.0397121333871697 528
530 3 271.462712714898 318.39257495216924 26.5312575 0.5770726753156019 529
531 3 268.6989886227662 319.7523744380213 27.081284999999998 0.6247868460314588 530
532 3 266.1204657403163 321.44715195078123 27.565724999999997 0.6247868460314588 531
533 3 263.54194285786645 323.1419294635412 28.0502475 0.8631059999801354 532
534 3 260.7856765325675 324.57195625373566 27.886815 1.142523663983382 533
535 3 258.3935978209383 326.55137186728183 27.709687499999998 0.7093330626929394 534
536 3 255.96920211970016 328.46988238502655 28.1157525 0.811355312966011 535
537 3 253.22039356123406 329.9086099031927 28.36317 0.811355312966011 536
538 3 250.47220648333735 331.3467159407895 28.610587499999998 0.8209696173746637 537
539 3 247.5655418602431 332.4231202869942 28.898677499999998 0.89161952850431 538
540 3 244.92300647914476 334.04456309256466 29.16969 0.8281352883398714 539
541 3 242.02317814231392 335.1222103999081 29.560244999999995 0.6218907465780444 540
542 3 238.99905369160263 335.6610340535799 30.183944999999994 0.6451403346793823 541
543 3 236.06752984573225 336.5795823351564 30.803355 0.830789010371219 542
544 3 233.1123897382246 337.4521410545971 31.335974999999994 0.830789010371219 543
545 3 230.15662815014758 338.3253212546072 31.868594999999996 0.830789010371219 544
546 3 227.20148804263994 339.19787997404796 32.401132499999996 0.6855490013019157 545
547 3 224.44024987278576 340.5924823717866 32.79045 0.6855490013019157 546
548 3 221.6790117029316 341.98646328895586 33.1797675 0.8152830701646331 547
549 3 218.71641382859116 342.8515642415637 33.6643725 0.9019796095962456 548
550 3 215.78737590499838 343.8136161629984 34.17711 0.6973198432863942 549
551 3 213.07150581671064 345.28901103475937 34.604295 0.6973198432863942 550
552 3 210.35563572842284 346.7650273870897 35.0313975 1.1388009953726628 551
553 3 207.95423480825258 348.70342528305525 35.507835 0.9112334552746447 552
554 3 205.6578641043113 350.69029866343425 36.383325 0.9112334552746447 553
555 3 203.36087191980064 352.6771720438132 37.258815 0.8668038093680788 554
556 3 202.06508493259696 354.72743644227114 37.982504999999996 0.8668038093680788 555
557 4 461.60904328749876 129.90000417474778 11.242192499999998 1.1346867940032197 284
558 4 463.07263002844104 126.71864513997771 12.469627499999998 0.957633194586216 557
559 4 465.5890048539507 125.00087284614992 13.282169999999999 0.957633194586216 558
560 4 468.10537967946044 123.28310055232214 14.094794999999998 0.957633194586216 559
561 4 470.6211330244007 121.56532825849435 14.9073375 0.957633194586216 560
562 4 472.7422462077705 119.39573959071114 15.7960275 0.92264383852887 561
563 4 474.70115296252635 117.06643041659154 16.6294425 0.9240981030612712 562
564 4 477.08763834903095 115.14170509315282 17.303055 0.9485906523014134 563
565 4 479.3342906074201 113.01126970124194 17.654999999999998 0.5719560257877133 564
566 4 481.2521796445954 110.57506586918515 17.91834 0.815537877198088 565
567 4 483.1843627348669 108.14321240111418 18.041842499999998 0.815537877198088 566
568 4 485.1171673057079 105.71135893304324 18.165345 1.2120176212539404 567
569 4 486.6503598704232 103.01351178126811 18.385125 1.1601674973487117 568
570 4 487.62857028666235 100.07266572685673 18.68328 1.0157975610765715 569
571 4 487.6304347283705 97.01746724767531 19.435927500000002 1.113351366055641 570
572 4 487.10590512779504 94.05300493162663 20.4581025 1.2944073003395953 571
573 4 486.60250586657924 91.20475948205618 21.966202499999998 1.2875896584932527 572
574 4 486.96482903854076 88.23408236031347 23.076652499999998 0.8130643845318671 573
575 4 488.1064888445327 85.16023946405 24.623032499999997 0.8130643845318671 574
576 4 467.4646332124067 146.66195661209557 4.563479249999999 0.960411212731444 278
577 4 470.03756276973195 144.1232084860874 3.6694845000000003 0.9612004930545848 576
578 4 472.0418376060542 141.789548947982 3.0848317499999998 0.9612004930545848 577
579 4 474.28848986444325 139.70199571535989 2.4226949999999996 0.924613931933875 578
580 4 476.6482515864636 137.6803194230944 2.38541325 0.9322208541033584 579
581 4 478.31692691530856 135.0887454486871 1.8613814999999998 0.8370224604823234 580
582 4 479.6201716693451 132.2914614058076 1.3810335 0.8083846358442683 581
583 4 481.08624433256495 128.12070530454918 0.462556875 0.8083846358442683 582
584 3 388.45456546316126 349.23292672818593 9.6943275 1.785936282679826 383
585 3 392.0709608965129 348.6487349929478 10.026885 1.026760478320827 584
586 3 394.95835962195565 349.5809558470512 10.9154925 1.1365077320715684 585
587 3 397.7071681804218 350.8680421062832 11.7990675 0.8597562197110573 586
588 3 399.94884859425565 352.9282501938517 12.626707499999998 1.063956090399551 587
589 3 402.056910685668 355.18671058305944 13.0672575 0.9323327206058508 588
590 3 404.49684340114123 357.1070855425123 13.225245 0.9322208541033584 589
591 3 407.11203363718585 358.7683031045245 13.545345000000001 0.732526717543031 590
592 3 409.48919681514946 360.7489616792094 13.919977499999998 0.8573573047131647 591
593 3 411.87443924051524 362.7358350595884 14.10024 0.8221007120109757 592
594 3 414.1111478097939 364.8929941159836 14.038199999999998 0.8159666987909756 593
595 3 416.7014788230624 367.2017944313129 14.39427 0.8159666987909756 594
596 3 355.1848461413512 357.4576005836552 28.41102 0.9422701949105926 425
597 3 353.6901853719388 359.7993393691628 27.100424999999994 1.0574119000037454 596
598 3 352.0165381985386 362.4157725663462 26.95473 1.0574119000037454 597
599 3 350.5778106803724 365.16893148879814 27.0295575 0.9333270895168944 598
600 3 349.25902891210086 367.97305181794104 27.334807499999997 0.9061248849941584 599
601 3 348.2261282057543 370.84926389313466 28.08432 0.9208415448776034 600
602 3 347.1926060188384 373.72485448775876 28.833750000000002 0.624805490448541 601
603 3 347.468543391653 376.6526494502127 30.166372499999998 0.624805490448541 602
604 3 347.7438592838982 379.5804444126667 31.498994999999997 0.624805490448541 603
605 3 348.0197966567128 382.50823937512064 32.831534999999995 0.8934839702125169 604
606 3 347.375942786812 385.5050186807782 33.5117475 0.8934839702125169 605
607 3 346.7320889169113 388.5011765058664 34.1918775 0.7638182642124338 606
608 3 345.7482851755476 391.4401581185696 34.492259999999995 0.8845595092359008 607
609 3 345.307033971272 394.5053002868614 34.834635 0.9635372599955372 608
610 3 345.4549463467897 397.5984090807764 35.1719775 0.711458526240295 609
611 3 346.2112881997523 400.60948243953027 35.36015999999999 0.711458526240295 610
612 3 346.9670085721454 403.61993431771464 35.5483425 0.8576742598035598 611
613 3 348.26652444276544 406.440213141662 35.70831 0.8576742598035598 612
614 3 349.56604031338554 409.2604919656094 35.86819499999999 0.8034127912890504 613
615 3 351.4466405163967 411.7296342678445 36.05307749999999 0.6749216835651375 614
616 3 350.9935811813025 414.8003697612609 35.8567275 0.6749216835651375 615
617 3 350.53990036563886 417.87110525467745 35.660377499999996 0.9400080056379684 616
618 3 350.06943957460135 420.94059778695504 35.79972 0.922109365239184 617
619 3 348.91535015722144 423.73042406300175 36.7772625 0.8685812437965691 618
620 3 347.3268458218293 426.3195121151315 37.64706 0.8685812437965691 619
621 3 345.73834148643715 428.90860016726117 38.51694 0.6209392598262896 620
622 3 343.79807914876335 431.32678106280525 38.7929025 0.7796535891208027 621
623 3 342.3338709272517 434.06316000988335 39.000555 0.5492197806367018 622
624 3 340.409145603813 436.50247124478716 38.96442 0.8257674473704489 623
625 3 338.536624648204 438.9828001972715 38.981415 0.5362059775134189 624
626 3 337.163152589825 441.76951907047106 39.0559125 0.822175289679304 625
627 3 335.60510080233365 444.4574225331358 39.1356075 0.822175289679304 626
628 3 334.04704901484223 447.14532599580053 39.215385 0.822175289679304 627
629 3 332.4889972273508 449.83322945846515 39.29508 0.8224238819070648 628
630 3 331.28518936441867 452.6957689611319 39.430792499999995 0.7169151256396467 629
631 3 329.9645431544389 455.5023752125524 39.677055 0.9039559178069446 630
632 3 329.255433824751 458.81735256974395 40.7234025 0.9039559178069446 631
633 3 358.3357526282205 322.6994352981268 16.9901325 1.2756758759778117 413
634 3 361.08021082270085 321.9269349503598 17.325 1.132511612010312 633
635 3 363.5661331003098 320.6839738115553 17.3937225 1.253868122797487 634
636 3 365.70402625905353 319.8443535622929 17.462527499999997 1.242961138804478 635
637 3 367.5255858079714 318.5348940025624 17.53125 1.242961138804478 636
638 3 371.2370677684416 317.1359412408379 17.325 1.293226487257731 637
639 3 375.31708770656735 316.3087506029635 17.325 1.7044974688653567 638
640 3 382.8320307517792 319.44101267275084 17.325 0.8789040360543403 639
641 3 387.3514374524723 321.45647415932234 17.325 0.8789040360543403 640
642 3 389.0468364458016 323.16989608916424 17.325 0.707288391619606 641
643 3 391.53275872341055 324.41285722796874 17.325 0.7930962138369733 642
644 3 394.64016157042175 325.034337797371 17.325 0.8789040360543403 643
645 3 398.058304702134 325.034337797371 17.53125 1.0002605468415156 644
646 3 399.6642104934694 325.0741125538127 17.7375 1.0609356948322561 645
647 3 401.47644783384635 324.41285722796874 16.70625 1.0002605468415156 646
648 3 403.9623701114553 324.41285722796874 16.912499999999998 1.0609356948322561 647
649 3 407.0697729584665 325.034337797371 17.462527499999997 1.1822859908137373 648
650 3 408.9342146666732 326.8987795055777 17.8062225 1.1216108428229967 649
651 3 412.0416175136844 326.8987795055777 18.2875275 1.0002605468415156 650
652 3 413.90605922189116 327.52026007497994 18.5625 0.8789040360543403 651
653 3 416.3919814995001 328.7632212137844 18.8374725 0.8789040360543403 652
654 3 418.87790377710905 330.0061823525889 18.974999999999998 0.7930962138369733 653
655 3 421.98530662412026 330.0061823525889 18.974999999999998 0.707288391619606 654
656 3 425.09270947113146 331.24914349139334 18.974999999999998 0.621480569402239 655
657 3 428.20011231814266 332.49210463019784 18.974999999999998 0.621480569402239 656
658 3 430.6860345957516 333.1135851996001 18.974999999999998 0.621480569402239 657
659 3 433.17195687336056 333.1135851996001 18.974999999999998 0.621480569402239 658
660 3 434.414918012165 333.1135851996001 18.974999999999998 0.621480569402239 659
661 3 440.53028681508306 333.7251220798919 18.4338 0.7059149195612272 660
662 3 442.4941654143941 333.7350657690023 18.15 0.707288391619606 661
663 3 445.91230854610643 334.35654633840454 18.15 0.621480569402239 662
664 3 448.7089711084165 335.59950747720904 18.15 0.621480569402239 663
665 3 449.99916477049555 335.88476705856465 18.15 0.621480569402239 664
666 3 342.0231306425506 314.95330148109724 30.3526575 1.8441503676157338 442
667 3 341.06356464339353 318.597663540072 31.094249999999995 0.995381924371708 666
668 3 339.8914522895009 321.3004825364023 32.4067425 1.0005402130977465 667
669 3 338.8181553461432 324.0729073565057 33.6077775 0.7893984044490299 668
670 3 338.4757195524026 327.03301930856856 34.77771 0.966787603373511 669
671 3 338.67894369859715 329.99872458575607 35.979074999999995 0.966787603373511 670
672 3 338.88278932536105 332.9644298629435 37.18044 0.738915537796486 671
673 3 340.26744803398924 335.60510080233365 38.341297499999996 0.738915537796486 672
674 3 341.65210674261743 338.2457717417238 39.502154999999995 0.7568266078066586 673
675 3 343.13930974519695 340.9535625826093 39.945674999999994 0.7568266078066586 674
676 3 344.6258912672071 343.66197490406427 40.389195 0.7568266078066586 675
677 3 346.7668918287979 347.5617654770634 41.027745 0.7568266078066586 676
678 3 342.0231306425506 314.95330148109724 30.3526575 1.8441503676157338 442
679 3 342.8285694604958 312.6848974027791 29.570144999999997 1.7579945162795014 678
680 3 345.45867523020615 308.667647002163 34.551 1.3211806832694437 679
681 3 347.2187082027533 307.59683598108296 37.6387275 1.1141220019616997 680
682 3 349.9681382417888 306.1438144098205 40.931219999999996 1.1141220019616997 681
