# Supplementary material for: Cross-Regional Gradient of Dendritic Morphology in Isochronically-Sourced Mouse Supragranular Pyramidal Neurons
Source: Front Neuroanat. 2018 Dec 4;12:103. doi: 10.3389/fnana.2018.00103 (PMC6288488; doi:10.3389/fnana.2018.00103)
Supplement: Supplementary file 3 [file Data_Sheet_1.ZIP › SWC reconstructions/X043.S4.Z4.C01-exported-000.swc]

# Exported from "Simple Neurite Tracer" version 3.1.6-SNAPSHOT-b9f15e3b69824d8d9ebdf26f302be1ac12e484dc on 2018-06-22T13:04:41.486
# https://imagej.net/Simple_Neurite_Tracer
#
# All positions and radii in microns
# Voxel separation (x,y,z): 0.621480569402239, 0.621480569402239, 1.8299999999999879
#
1 1 332.0825489349618 374.0436740198622 14.698669799999902 1.0201852138965513 -1
2 1 333.73444428843294 365.2012484784071 14.673379199999903 0.9978181282037648 1
3 1 332.0825489349618 374.0436740198622 14.698669799999902 1.0201852138965513 1
4 1 330.62766292199115 382.21055018237695 14.639999999999903 1.1363337175121357 3
5 4 332.0825489349618 374.0436740198622 14.698669799999902 1.0201852138965513 1
6 4 336.68274810967716 363.06521976137157 15.822600899999893 2.6088822082651886 5
7 4 338.0953734439284 358.6334418209642 15.608307899999897 1.5064502558139452 6
8 4 339.18109999867414 355.7218053533148 15.656766299999896 1.242961138804478 7
9 4 340.26682655341983 352.81016888566523 15.705224699999897 1.3725211931077628 8
10 4 341.21147701891124 349.8512998947412 15.425838599999897 1.3616763571716937 9
11 4 342.18595855173396 346.91604716545436 16.30233539999989 1.3402414923330104 10
12 4 343.3257539160177 344.0317558428586 15.720011099999896 1.3814021504445206 11
13 4 344.13181421453237 341.0312476537846 15.565632299999898 1.3736895765782389 12
14 4 344.76634587589206 338.0046372807957 16.45826969999989 1.323237783954165 13
15 4 345.36296722251825 334.9550321267389 16.46921309999989 1.323237783954165 14
16 4 345.9589670885749 331.90542697268216 16.48017479999989 1.3960442326596374 15
17 4 346.29891696003796 328.8185329844612 16.146309599999892 1.3960442326596374 16
18 4 346.6382453509316 325.73163899624024 15.812444399999894 1.3521490600427573 17
19 4 347.2112504359204 322.6832768033223 15.2600222999999 1.2506612830593715 18
20 4 347.3386539526479 319.6088124264894 16.52872469999989 1.2331666050306986 19
21 4 347.58848914154765 316.51197474915807 16.699042799999887 1.2432097310322388 20
22 4 348.0869165582082 313.4660984785177 17.767067399999885 1.227989671887578 21
23 4 348.6182824450471 310.4077925964893 18.18452699999988 1.225758556643424 22
24 4 349.3354710221373 307.3911259126108 17.57420369999988 1.3202236031925643 23
25 4 349.86559394783745 304.3297126277354 17.55806309999988 1.2249754911259771 24
26 4 350.10362100591846 301.23287495040404 17.822040599999884 1.2680813834197164 25
27 4 350.11729357844536 298.12547210339284 17.98963199999988 1.2680813834197164 26
28 4 350.13096615097214 295.01869073695104 18.15722339999988 1.0588785941475347 27
29 4 350.43176274656287 291.94049747670175 19.029620999999874 1.1461655401200792 28
30 4 350.8636917422974 288.8685190221465 19.56105299999987 0.9616790330930246 29
31 4 351.3621191589581 285.80151241214645 19.52408699999987 0.9616790330930246 30
32 4 351.86116805618803 282.73388432157697 19.48712099999987 0.9616790330930246 31
33 4 352.3595954728486 279.6668777115769 19.45033799999987 0.9616790330930246 32
34 4 352.8580228895092 276.59987110157687 19.41337199999987 1.0158597091335118 33
35 4 353.25390601221847 273.5179489579112 19.263494999999875 1.0158597091335118 34
36 4 353.65041061549704 270.43664829481486 19.11361799999987 1.0176371435620022 35
37 4 354.4278828078193 267.42806085833865 19.20566699999987 1.0593136305461162 36
38 4 354.9300391078963 264.3622972094774 19.024130999999873 1.0374934477544036 37
39 4 355.93932355260546 261.42455855791303 19.254161999999873 1.0605068732393685 38
40 4 357.39918141013135 258.68258628571033 19.48400999999987 1.0605068732393685 39
41 4 358.85966074822664 255.94061401350766 19.71404099999987 1.0337148458924381 40
42 4 360.20268025870485 253.13835812607294 19.69445999999987 1.0165681969826303 41
43 4 361.4499917614952 250.3193222632644 18.547781999999877 1.0886040097820437 42
44 4 362.62894040165116 247.44621759091785 18.855404999999873 1.0682629507455086 43
45 4 363.64816853547086 244.5146937450475 18.410714999999875 1.0646148598031173 44
46 4 364.9750295511447 241.72735339127846 17.363442599999885 0.9455889011512005 45
47 4 365.91470817208085 238.76661995864617 17.118039599999886 0.8326596668851198 46
48 4 366.7829165275358 235.78537766722363 16.753393799999888 1.1490305655450235 47
49 4 367.4392000088245 232.7482021245549 16.87391759999989 1.1490305655450235 48
50 4 368.0954834901133 229.71164806245557 16.99444139999989 1.189694039201012 49
51 4 369.0718294646442 226.79690419195907 15.649537799999896 1.2128504052169393 50
52 4 370.0985153652967 223.8678662683663 16.111210199999896 1.1700428235965132 51
53 4 371.3483127903647 221.02334970221224 16.175351699999894 0.9518844993192452 52
54 4 372.4253386171387 218.11917100139559 15.432938999999896 1.0090420672871692 53
55 4 373.35818095181145 215.15968052990212 14.9660510999999 1.0457218504932895 54
56 4 374.2779721945268 212.19211081100644 14.806584899999901 1.262195962427477 55
57 4 375.4824015380283 209.32770686663153 14.689904099999902 1.1023946636170794 56
58 4 377.1591561142755 206.7118951500175 14.807609699999903 0.903527096214057 57
59 4 378.5605947982776 203.9382273687753 14.887525799999903 0.903527096214057 58
60 4 379.9620334822796 201.16518106810253 14.9674418999999 0.9119232987066813 59
61 4 380.8731239970233 198.21004096059488 14.071784999999906 0.9654079165094379 60
62 4 381.2304753244296 195.12563289465155 13.70618759999991 1.0321673592746266 61
63 4 381.28205821169 192.0244448533344 13.137002699999911 1.3229643325036282 62
64 4 381.23358272727666 188.9176634868926 13.105618199999912 1.3503094775573266 63
65 4 381.70652944059174 185.84754947404554 12.875404199999913 1.3503094775573266 64
66 4 382.1794761539069 182.77743546119848 12.645190199999915 1.3503094775573266 65
67 4 382.65180138665255 179.70732144835142 12.414957899999918 0.9857800495744433 66
68 4 382.26213306963734 176.65709481372522 11.090129399999926 0.7200038840695759 67
69 4 382.28077748671944 173.5714437866431 10.012405799999934 0.903235000346438 68
70 4 382.6685813620264 170.49573644867144 9.381549899999937 0.9134894297415749 69
71 4 383.65797842851475 167.55426891369063 8.914332599999941 0.9510579301619403 70
72 4 385.1078925969302 164.80732479693273 8.657693399999943 0.9510579301619403 71
73 4 386.5578067653456 162.06038068017483 8.401072499999945 1.0116398560672706 72
74 4 388.47258839967395 159.62852721210388 7.58996159999995 1.049481807938173 73
75 4 390.81681310745915 157.59069242503395 7.310117999999952 1.0571322337475144 74
76 4 392.71170736356663 155.12838640906227 7.161796499999952 1.0571322337475144 75
77 4 394.60598013910464 152.6660803930906 7.0134749999999535 1.049761474194404 76
78 4 396.533191384821 150.23236248331142 6.598979999999956 1.065938613415944 77
79 4 398.7469051730317 148.12865075588485 4.908974999999968 1.289373307727437 78
80 4 401.2694948042354 146.32076377949372 4.47176969999997 0.9427860237831964 79
81 4 403.91513758818076 144.76892679769634 2.99307479999998 1.1581290410810723 80
82 4 407.67944539705013 142.5900159213721 2.754241499999982 1.1581290410810723 81
83 3 332.0825489349618 374.0436740198622 14.698669799999902 1.0201852138965513 1
84 3 325.2555848800782 370.24083441568985 15.922903199999896 1.0286187052233398 83
85 3 321.0792354536951 367.5492020696087 15.381021899999899 1.0286187052233398 84
86 3 318.71263744541136 365.5399553887313 15.759008399999896 0.9747736286903297 85
87 3 316.34541795655826 363.5307087078538 16.136994899999895 0.9747736286903297 86
88 3 313.664350780157 361.97700728434825 15.456710699999896 0.7865955270810258 87
89 3 310.8478008396261 360.66381884120136 15.464689499999897 0.8454248777806418 88
90 3 307.8504000533991 359.87080963464405 14.8686950999999 0.924334265677644 89
91 3 304.7790430794132 359.44447396403416 15.465348299999897 0.9953508503432379 90
92 3 301.67474763524905 359.4966783318639 15.0881303999999 0.9682418679059122 91
93 3 298.5909610498751 359.1498921741375 15.564936899999898 0.9561540708310386 92
94 3 295.5382484929713 358.56818636117697 15.503302499999897 1.1750395273745071 93
95 3 292.46191967443025 358.3090289637363 14.474842499999903 0.8742491465895176 94
96 3 289.38186197247273 357.89574438508373 14.590315499999903 0.8749949232728003 95
97 3 286.33474274069357 357.293529713333 14.344820999999905 0.8955099968687682 96
98 3 283.4672313934716 356.1058803452053 13.884484499999909 0.8955099968687682 97
99 3 280.6003415268191 354.91823097707766 13.424147999999912 0.9614117964481815 98
100 3 277.5476289699153 354.3371466446865 13.48402559999991 0.7321351847843076 99
101 3 274.4706786708048 353.91764726034006 13.778399399999909 0.9937598600855682 100
102 3 271.3856491242921 353.54289447699045 13.775233499999908 0.8848018866579676 101
103 3 268.3298291645413 352.98231900338965 13.583815499999911 0.9267083214527606 102
104 3 265.2503929431532 352.57027738587595 13.66292639999991 0.9267083214527606 103
105 3 262.1703352411957 352.1582357683623 13.74203729999991 1.242985998027254 104
106 3 259.68441296358674 350.3093310743906 13.039280699999912 0.933519748493409 105
107 3 257.3880422596455 348.2304785697401 12.316650299999917 1.1919935173078002 106
108 3 255.33839934175688 345.9017908761899 11.776251299999922 0.8470282976496994 107
109 3 253.46960726956436 343.418976001428 11.795045399999921 0.9333084450998123 108
110 3 252.032122712537 340.6726533652395 11.164811699999927 0.9429911123710992 109
111 3 250.29197711821072 338.1022097301919 10.73126639999993 1.216629007078905 110
112 3 248.27962303448626 335.7343687607693 10.71761459999993 1.1201192894564314 111
113 3 245.53267891772836 334.2819686700763 10.734596999999928 1.1201192894564314 112
114 3 242.78573480097046 332.82894709881384 10.75157939999993 1.1485458107008897 113
115 3 240.37625463339796 330.86693294121096 10.773795599999929 0.7838547977699618 114
116 3 239.2737481032784 327.9621327598249 10.631384999999929 0.7838547977699618 115
117 3 238.17124157315885 325.0573325784389 10.48897439999993 1.0587356536165722 116
118 3 236.36086867449012 322.53598590837396 10.066720199999933 1.1093552459943845 117
119 3 234.1042727269906 320.3999571913385 9.944604299999934 0.8540261688611687 118
120 3 231.62891561906144 318.5230858717437 9.763361099999935 0.9405549085390424 119
121 3 228.86892041034613 317.1061101735066 9.241939199999939 0.9941886816784556 120
122 3 225.88643515778477 316.2428736626069 8.874877799999942 0.5648245362538227 121
123 3 222.86541810992048 315.51449843526746 8.96194919999994 0.5648245362538227 122
124 3 219.84502254262563 314.7867446884975 9.04902059999994 0.8302048186359808 123
125 3 216.83892102842697 314.001193248773 8.858114999999941 0.8302048186359808 124
126 3 213.83344099479777 313.2156418090486 8.667209399999942 1.0696737116380517 125
127 3 211.1815834051584 311.60600713429676 8.124852299999946 1.1178384557667251 126
128 3 208.86532532299626 309.53523387704854 8.186340299999946 0.844076264945039 127
129 3 206.4353362966335 307.61299447588743 7.47791069999995 0.9018180246482008 128
130 3 203.8244964245747 305.93499693850134 7.029725399999953 1.2756510167550357 129
131 3 201.01353980916835 304.63734550958947 7.8120869999999485 1.0310176202212324 130
132 3 197.93907543233547 304.27067197364215 8.599664099999943 1.234937824653495 131
133 3 194.84720959955936 304.40739769891064 9.400783199999937 0.7419172889466987 132
134 3 191.74664303881158 304.61994405364624 9.461026799999937 1.0022554994692967 133
135 3 188.6715571814093 305.0531160105196 9.785467499999935 1.1186712397297243 134
136 3 185.65116161411441 305.7802482767202 9.893126399999934 0.7199541656240237 135
137 3 180.11190529903226 306.47444207274253 10.921970699999926 0.7199541656240237 136
138 3 332.0825489349618 374.0436740198622 14.698669799999902 1.0201852138965513 1
139 3 325.9709090154601 371.7379811073798 21.473402999999855 1.1695518539466854 138
140 3 322.2706137052392 368.48888069054493 23.496650999999844 1.1695518539466854 139
141 3 319.6858760170953 366.80777575031186 24.630335999999836 1.0960555618091767 140
142 3 316.81401430588755 365.65679373577893 25.48183499999983 1.063421617109865 141
143 3 313.7327136427912 365.3758845184091 26.328941999999824 1.2245218103103135 142
144 3 310.65265594083377 365.25718172965327 27.47891399999982 0.9739284151159426 143
145 3 307.64904034891276 366.044597611086 27.828626999999813 0.9413131148337132 144
146 3 304.65350400439394 366.7698654355783 29.002754999999805 1.2329180128029378 145
147 3 301.6635609849998 367.6094856848407 28.718555999999808 1.176624302826483 146
148 3 298.63073580631686 368.21107887602216 29.633738999999803 0.7911199056262741 147
149 3 295.5755373271354 368.68402558933724 30.5487389999998 0.703677589511379 148
150 3 292.4693774412631 368.7623321410819 30.4144169999998 0.6105530765504393 149
151 3 289.3632175553907 368.8406386928266 30.280094999999804 0.6105530765504393 150
152 3 286.26948728090633 368.62560641581337 30.862949999999792 0.6496895724474065 151
153 3 283.17513552585257 368.8108076254953 31.49997299999979 0.7504129283304274 152
154 3 280.0925919016174 369.2004759425105 31.61855699999979 0.7952092477729408 153
155 3 277.1449095609426 370.1849011644436 31.682057999999788 0.6635485891450765 154
156 3 274.12016362966193 370.86293646566145 32.30553899999979 0.6635485891450765 155
157 3 271.09479621781185 371.5415932474487 32.92901999999978 0.6355322450764236 156
158 3 268.13033390176315 370.61185831562295 32.92096799999978 0.6355322450764236 157
159 3 265.16525010514505 369.68150190322785 32.91309899999978 0.6692040623266369 158
160 3 262.4406792888857 368.18746261438486 32.90596199999978 0.8842549837568936 159
161 3 259.99763917056544 366.2670876549319 32.998376999999785 0.9491437700081814 160
162 3 257.24137284526654 364.83706086473734 32.68654499999978 0.6760838522299197 161
163 3 254.65477071541443 363.11618116806255 32.48359799999978 0.6760838522299197 162
164 3 252.06816858556232 361.3953014713877 32.280833999999786 0.7459942014819776 163
165 3 249.46602944147514 359.6986595169197 32.49201599999978 0.8981637189001157 164
166 3 246.50156712542648 358.7683031045245 32.67830999999978 0.8801718564159209 165
167 3 243.48179303870097 359.31209860275146 34.11522599999977 0.8540758873067209 166
168 3 240.53659662030375 360.3014956692398 34.33793699999977 1.1207780588599976 167
169 3 332.0825489349618 374.0436740198622 14.698669799999902 1.0201852138965513 1
170 3 332.4765676159628 384.57466226838307 17.72475779999988 0.9609270416040478 169
171 3 333.33421080173787 388.28614422885323 19.31180699999987 1.1698625942313865 170
172 3 334.2912908786173 391.2220184387094 20.337155999999865 1.1662580069288535 171
173 3 336.1501392616994 393.67810964898706 21.538916999999856 1.1768728950542438 172
174 3 339.20906662429724 394.21569034152003 21.251789999999858 1.101157917283969 173
175 3 342.24251328354956 394.6519697012404 22.76190599999985 1.0936131431714258 174
176 3 345.29771176273096 394.5009499228756 24.37541699999984 1.0312724272546874 175
177 3 348.3454524750796 394.73773401981794 26.01326699999983 1.0865220498745463 176
178 3 351.3745487703461 395.4176337627439 26.438924999999823 1.138900432263767 177
179 3 354.2557326900949 396.3821716064562 28.35713099999981 0.9786827414718697 178
180 3 357.24505422891957 397.0981172224076 29.7010829999998 0.9786827414718697 179
181 3 360.233754287175 397.81406283835895 31.044851999999796 0.9494855843213525 180
182 3 362.9371947640748 399.27392069588484 32.420096999999785 0.9441967846757395 181
183 3 365.751258782328 400.5585210328393 33.28422299999978 0.842168319596974 182
184 3 368.69086187560066 401.2844103379011 34.24131299999977 0.842168319596974 183
185 3 332.0825489349618 374.0436740198622 14.698669799999902 1.0201852138965513 1
186 3 337.4770002773732 377.02740223356227 14.381439299999904 1.1011517024782749 185
187 3 341.78696802617776 377.5450955478744 13.54820369999991 1.1011517024782749 186
188 3 344.89002050920305 377.53080149477813 13.052676299999913 1.1304793705483667 187
189 3 347.95454119692556 378.0192852223282 12.565475399999917 1.0327391213984765 188
190 3 350.26396299282425 380.0266674614975 10.972771499999928 1.0636577797262379 189
191 3 352.7188112419631 381.9308839261459 10.870218299999928 1.075018444534911 190
192 3 355.4228731994323 383.40752175904566 9.677003399999936 1.1303799336572624 191
193 3 358.4730998340584 383.99109201371436 9.984827699999935 0.9287592073317879 192
194 3 361.5755308365144 383.8164559737123 9.890948699999935 1.2028134940210933 193
195 3 364.65621001904134 383.45288984061204 9.360980699999939 1.2028134940210933 194
196 3 367.7375106821376 383.0899451880811 8.831030999999943 1.1205853998834832 195
197 3 370.7597706911407 382.3938869503506 8.268671999999945 1.1430954261072321 196
198 3 373.7863810641296 381.7214449742574 8.862305699999942 1.2637185898225125 197
199 3 376.844686946158 381.17019170919764 8.715576299999942 1.273513123596292 198
200 3 379.9384172206424 381.4535868488451 8.542897499999942 0.8635783252128811 199
201 3 383.0060453112118 381.51697786692404 7.090572899999953 1.0021374181611102 200
202 3 386.0985326245573 381.76494861411555 6.600260999999956 0.954308273539914 201
203 3 389.1779688459455 382.1682895036576 6.2829023999999585 0.9543642067911602 202
204 3 392.1909066464075 382.7972278398926 5.0248871999999665 0.9027937491421624 203
205 3 395.13237418138834 383.79843303719963 4.909706999999967 0.9405424789276544 204
206 3 398.10802314768625 384.68342136802846 4.49568779999997 0.6413057995661704 205
207 3 401.2123185918504 384.6933650571389 4.119677699999972 0.6413057995661704 206
208 3 404.317235516584 384.7039302268187 3.7436675999999753 0.6413057995661704 207
209 3 408.6638706189833 384.718224279915 3.2172497999999785 0.6413057995661704 208
210 4 382.1794761539069 182.77743546119848 12.645190199999915 1.3503094775573266 66
211 4 383.40690027847626 178.5178076385155 14.115448799999905 1.4031788295963752 210
212 4 385.1961428377853 175.9945965267424 14.9821916999999 1.4031788295963752 211
213 4 387.62426742243986 174.05682011134624 14.766599399999901 1.2449436618208711 212
214 4 390.4346025572768 172.74611759047693 14.180139299999906 1.5201974060091226 213
215 4 393.50098768670745 172.2570123823574 14.499401099999904 1.0935572099201796 214
216 4 396.4840944198382 171.38756106576366 14.572399799999902 1.0819417380780518 215
217 4 399.2304170560266 169.9345394945012 14.742827699999904 0.9365339292550099 216
218 4 402.028944060045 168.59462738686997 15.246297299999899 0.954320703151302 217
219 4 404.8330643891878 167.25595824037757 15.238922399999899 1.2983599167609934 218
220 4 407.75153714310073 166.23610862598846 16.16175479999989 1.0179851726808673 219
221 4 410.8092215445598 165.6829909192205 16.081948499999893 1.0589531718158631 220
222 4 413.7090498813906 164.58110586967032 16.633089599999888 1.0834270766389231 221
223 4 416.7499543074758 163.9633541836845 16.13961179999989 1.0184637127193072 222
224 4 419.75854174395204 163.2679174265234 17.15132729999989 0.8327901778046941 223
225 4 422.7422699576521 162.42208237156692 17.739214799999882 0.8301240261619586 224
226 4 425.6619856727039 161.36680836472195 17.351547599999883 0.8928127711975624 225
227 4 428.7153197101771 160.80436844941292 17.708159699999882 0.8928127711975624 226
228 4 431.7692752282197 160.2419285341039 18.064771799999882 0.8928127711975624 227
229 4 434.82260926569285 159.68011009936427 18.42132899999988 0.8939997990851206 228
230 4 437.85729888608404 159.0200977346591 18.777995999999877 0.6798748837032733 229
231 4 440.74283316981865 157.87346608411195 19.129904999999873 0.6798748837032733 230
232 4 443.62836745355327 156.72683443356482 19.48181399999987 0.6796138618641243 231
233 4 446.6040164198512 155.83998166102782 19.81780199999987 0.8307641511484429 232
234 4 449.67972375782284 155.39810897618284 19.94553599999987 0.8477927187500642 233
235 4 452.6075187202768 154.3571290224341 20.073269999999866 0.8477927187500642 234
236 4 455.5346922021613 153.31614906868532 20.201003999999866 0.8642122353936714 235
237 4 458.1996008837581 151.71770104418277 20.231015999999865 0.9192940582597919 236
238 4 461.11993807937927 150.65559075107436 20.261210999999864 0.8911472032715645 237
239 4 464.0688633811929 149.7482291197471 21.33871499999986 0.8545730717622426 238
240 4 467.04326938635194 148.88188520600036 20.62958999999986 0.9527359276993264 239
241 4 469.86665561314635 150.09625823861234 21.978482999999855 0.8941178803933072 240
242 4 472.95044219852025 150.37592449484333 22.74232499999985 0.8941178803933072 241
243 4 476.0348502644636 150.65496927050495 23.506166999999845 0.8685066661282409 242
244 4 479.0968850299084 150.18948032402267 24.242375999999837 0.873273422095556 243
245 4 482.102986544107 149.40392888429824 24.303314999999838 0.7012289560679342 244
246 4 485.20666050770177 149.37161189468932 24.744710999999835 0.8217278236693344 245
247 4 488.2699382342854 148.89680073966602 25.398203999999833 0.8217278236693344 246
248 4 491.33259448029963 148.4213681040733 26.05187999999983 0.856586668807106 247
249 4 494.37971371207885 147.8359334076964 26.545796999999826 0.8939749398623447 248
250 4 497.26897687922985 146.6924091599963 26.509196999999826 0.9306671526798529 249
251 4 499.92394187171624 145.1157129554228 27.532166999999816 0.9452968052835815 250
252 4 502.5080580792908 143.3973191810256 28.015652999999816 0.9452968052835815 251
253 4 505.09217428686526 141.67892540662842 28.49913899999981 0.8258109510103071 252
254 4 507.37984426283487 139.61747435792117 29.707670999999802 0.8598432269907736 253
255 4 510.0323233330436 138.0326989059455 30.695870999999798 1.2438560708244173 254
256 4 512.9843560377043 137.08866992102347 31.346252999999795 0.9373356391895388 255
257 4 516.2340779351086 135.85378802962123 30.861302999999797 0.9373356391895388 256
258 4 355.93932355260546 261.42455855791303 19.254161999999873 1.0605068732393685 39
259 4 354.18488390518297 258.35817342848236 18.886331999999875 0.8287940577434378 258
260 4 353.6721624354262 255.3147830801196 19.94809799999987 0.8287940577434378 259
261 4 353.1563335628223 252.25026239239716 19.852022999999868 0.8189808795525765 260
262 4 352.7237830865183 249.17579801556428 19.49517299999987 0.7967380899736703 261
263 4 352.2912326102143 246.100712158162 19.138139999999872 0.7967380899736703 262
264 4 352.0121878345528 243.01008928652465 19.60186199999987 1.192757938408165 263
265 4 352.04326186302285 239.90392940065226 19.35170099999987 0.9147510352974614 264
266 4 352.0513411104251 236.7983909953493 19.64468399999987 1.2254291719416406 265
267 4 351.8363088334119 233.70466072086495 20.231930999999864 1.2254291719416406 266
268 4 351.6218980369681 230.6109304463806 20.818994999999862 1.4252786786443186 267
269 4 351.6187906341211 227.5053920410776 21.14290499999986 1.4252786786443186 268
270 4 351.6156832312741 224.3998536357746 21.466814999999855 1.0480026841829955 269
271 4 351.352796950417 221.30363743901268 21.464069999999857 1.0480026841829955 270
272 4 351.09053215012926 218.2074212422507 21.461324999999857 1.0480026841829955 271
273 4 350.8282673498415 215.11120504548876 21.45876299999986 0.9717718775401168 272
274 4 350.34910583083234 212.0410910326417 21.49206899999986 0.9700752355856488 273
275 4 350.1085928504737 208.9604118501148 22.45812599999985 0.9622072915770163 274
276 4 350.02904333759017 205.85735936708943 22.902083999999846 0.927702690363804 275
277 4 349.8276836331039 202.75741428691106 23.083985999999847 0.6833365304748438 276
278 4 349.31371920220823 199.69972988545203 22.46636099999985 0.9245393542655468 277
279 4 348.61331060049196 196.67933431815715 23.05598699999985 0.7224463027073267 278
280 4 347.7252148668161 193.70368535185924 23.391242999999843 0.7878571326369123 279
281 4 346.30513176573197 190.93996125972748 23.561615999999844 0.957620764974828 280
282 4 345.2094615218758 188.0326751560638 23.478716999999843 0.8800475603020405 281
283 4 345.1392342175334 184.92589378962202 23.468834999999846 0.9462725297775431 282
284 4 345.5748920966844 181.86199458246898 22.63728299999985 0.9918332703204212 283
285 4 346.788643648727 179.0056698854963 22.174841999999853 0.7988076202697798 284
286 4 348.5318966459002 176.43646921158742 21.833363999999854 0.8154570847240658 285
287 4 349.89853241801575 173.6478858966796 22.174475999999853 0.8154570847240658 286
288 4 351.26578967070066 170.85992406234112 22.51558799999985 0.9436374521632775 287
289 4 352.2943400130614 167.92840021647078 22.746533999999848 0.9436374521632775 288
290 4 353.32226887485274 164.9974978511698 22.977296999999847 0.71559137202682 289
291 4 354.31974518874324 162.05975919960545 23.487500999999845 0.71559137202682 290
292 4 355.31722150263386 159.12139906747166 23.99770499999984 0.8383897177350085 291
293 4 356.5701263305488 156.27812546245642 24.13257599999984 0.8383897177350085 292
294 4 357.8230311584637 153.43485185744117 24.267263999999837 1.0734647431114053 293
295 4 358.6875106305022 150.45112364374103 24.503150999999836 1.0719110416878996 294
296 4 357.25748384030766 148.26289055887574 29.449823999999804 0.8562386396882407 295
297 4 355.7006750139551 146.22443429123638 33.93387299999977 0.8562386396882407 296
298 4 350.13096615097214 295.01869073695104 18.15722339999988 1.0588785941475347 28
299 4 347.6506371984878 297.02047965099564 18.05580479999988 1.2485917527632622 298
300 4 344.6687734264959 297.8588569391193 17.335150799999884 1.2485917527632622 299
301 4 341.80250504041277 299.0346981764283 16.61449679999989 0.950697471431687 300
302 4 338.94680182400947 300.2496926896097 17.045717999999887 0.8917313950068025 301
303 4 336.3303686268261 301.91401765446886 16.436126699999893 0.9933434681040686 302
304 4 333.7611679529172 303.6609995350586 16.358132099999892 1.0163196047548695 303
305 4 331.3324218876933 305.5614871162906 15.233725199999897 0.950983352493612 304
306 4 329.0857696293042 307.7074595224365 15.4207694999999 0.9981040092656898 305
307 4 326.66696725319065 309.6067041425298 14.108220299999907 1.019588592549925 306
308 4 324.24816487707716 311.5513168441894 13.63800179999991 0.8319760382587773 307
309 4 321.6503760969757 313.2479587986575 13.167764999999912 0.9091825693956175 308
310 4 318.7822432691845 314.4393370502016 12.845520299999913 0.9957734571304314 309
311 4 315.7693054687224 315.1329093656545 11.927317799999921 0.9898818213324982 310
312 4 312.7122425478328 315.5480583860152 10.828219799999928 0.6051269296989885 311
313 4 309.73037877584085 316.4206171054559 10.76931209999993 0.6051269296989885 312
314 4 306.7478935232795 317.29317582489665 10.710404399999929 0.6051269296989885 313
315 4 303.7654082707181 318.1657345443374 10.65149669999993 0.8395953900396487 314
316 4 300.7263682863412 317.5610339503091 9.978056699999934 0.9713617003643115 315
317 4 297.63947429812026 317.214869273152 9.729945299999935 0.8065139793303676 316
318 4 294.6109994834232 316.53434804965656 9.289519199999939 1.0978951442946072 317
319 4 291.77331920353254 315.2982231971155 8.469038699999944 1.0929668033792475 318
320 4 289.5950298077777 313.105018267695 7.53321329999995 0.8999535829399942 319
321 4 287.50374769173914 310.8080260831843 7.333011299999951 1.018768238198314 320
322 4 284.83697456843413 309.2394091260131 6.475894199999957 1.018768238198314 321
323 4 282.17082292569853 307.67017068827244 5.618758799999963 0.6544874024431918 322
324 4 279.48913426872787 306.10031076996233 5.518730999999963 0.7682494206722716 323
325 4 276.964680195816 304.2967741575571 5.016761999999967 0.8449587673535901 324
326 4 274.79509152803274 302.07871000536045 4.50891869999997 0.8449587673535901 325
327 4 272.6255028602496 299.8606458531639 4.0010936999999736 0.9257698857929632 326
328 4 272.18114425312694 296.78680295690043 3.7126124999999757 0.9257698857929632 327
329 4 271.73616416543496 293.71296006063693 3.4241312999999773 1.3112991422159481 328
330 4 270.27071298278446 290.97595963298943 3.0361895999999797 1.3112991422159481 329
331 4 268.805261800134 288.238959205342 2.648266199999983 0.7369081555573167 330
332 4 266.26402775184823 286.4664966214068 1.9526465999999871 0.7369081555573167 331
333 4 350.10362100591846 301.23287495040404 17.822040599999884 1.2680813834197164 26
334 4 351.1769179492762 304.8691577619765 18.701501999999877 1.41341461457443 333
335 4 353.7448756620462 306.4309384328843 21.02194199999986 1.310447713835867 334
336 4 356.22582609509993 308.12758038735245 23.342381999999844 1.0527942993730868 335
337 4 358.6601654854485 309.81614309441835 26.105498999999828 1.1645613649743856 336
338 4 360.55941010554176 312.16409668562 28.25794499999981 1.1650274754014371 337
339 4 362.1062752427839 314.8010387415937 29.9021999999998 0.7848988851265577 338
340 4 363.4691821314831 317.4876992431196 32.141570999999786 0.7361250900398699 339
341 4 364.7239514011062 320.6255546380315 34.59505199999977 0.7361250900398699 340
342 4 347.2112504359204 322.6832768033223 15.2600222999999 1.2506612830593715 19
343 4 348.5082803842629 320.42419493354515 12.669309599999917 1.2568139406964538 342
344 4 350.19560013019003 317.95256670903245 10.206221099999931 1.2568139406964538 343
345 4 351.7865903878598 315.3529134872229 8.421550199999944 1.242961138804478 344
346 4 353.17311353819616 312.78184837160586 5.302955699999965 1.2891060710825941 345
347 4 351.64613577917487 310.164793693853 3.2705393999999783 0.9580433717620215 346
348 4 349.95197974698436 307.70000175560375 1.5863190299999894 0.9580433717620215 347
349 4 344.13181421453237 341.0312476537846 15.565632299999898 1.3736895765782389 13
350 4 348.80596957700664 340.6129912305769 16.50304979999989 0.89378228088583 349
351 4 351.88789172067226 340.4936669612517 17.62225949999988 0.89378228088583 350
352 4 354.9897012425589 340.6627096761291 17.821436699999882 0.6388633809284197 351
353 4 358.09213224501485 340.8317523910065 18.02061389999988 0.6388633809284197 352
354 4 361.1827551166522 340.74909547527596 18.927689999999874 1.0078301801768348 353
355 4 364.2889150025246 340.80875760993854 18.754388999999875 1.2962158087965558 354
356 4 367.36337937935747 340.99333733905104 19.977194999999867 1.0246101555506952 355
357 4 370.46270297896643 341.18226743214933 20.302751999999867 1.1652201343779518 356
358 4 373.5632695397142 341.30967094887677 20.78715299999986 0.8591782427815133 357
359 4 376.66507906160075 341.4221589319386 21.244286999999858 1.1493102318012545 358
360 4 379.74389380241945 341.6906385379204 22.186919999999855 1.1258493403063201 359
361 4 382.85129664943065 341.71549776069645 22.226630999999852 1.1013816502889537 360
362 4 385.91457437601434 341.6514852620481 23.75120399999984 1.1398015790894003 361
363 4 388.98841727227773 341.1978044463844 23.91315899999984 0.8392038572809254 362
364 4 392.02932169836293 340.66146671499024 24.927527999999835 0.9670921288525182 363
365 4 395.1174586477227 340.93864704894366 25.54076099999983 0.9670921288525182 364
366 4 398.2055955970824 341.2158273828971 26.153810999999827 0.8315472166658897 365
367 4 401.13836240409154 342.1959022408444 27.050876999999822 0.9228054234769145 366
368 4 404.00090190675826 343.38790197295793 27.662096999999815 0.9228054234769145 367
369 4 406.8628199288556 344.5799017050714 28.27331699999981 1.0071341219391043 368
370 4 409.9006169520937 345.0087232979589 29.731460999999804 1.0438822680078588 369
371 4 414.07572341733794 345.5985083583217 32.87997599999978 1.0438822680078588 370
372 3 292.46191967443025 358.3090289637363 14.474842499999903 0.8742491465895176 95
373 3 288.38189973630455 359.9391724972783 14.587295999999903 1.1580979670526022 372
374 3 285.737499913498 361.5599938222794 15.160488599999901 1.1580979670526022 373
375 3 282.91100628385664 362.84024379524794 15.619745399999896 1.1776124569318325 374
376 3 279.9272780701565 363.69477957817605 16.088353499999894 1.0098437772216982 375
377 3 276.83851964022733 363.99495469319737 16.54268759999989 1.388990428196922 376
378 3 273.92688317257785 362.97448359823886 17.630494499999884 1.2072322208695432 377
379 3 270.88224986307625 362.47357025930063 18.718337999999875 1.2072322208695432 378
380 3 267.8376165535747 361.97265692036245 19.80608999999987 1.354889789353821 379
381 3 264.8197069085574 361.34309710355797 20.95734299999986 1.4541215918702768 380
382 3 261.72100478951785 361.24303873188416 21.550445999999855 0.9715916481749902 381
383 3 258.66207742692006 360.94907842255697 22.913063999999846 1.2466900222208912 382
384 3 255.57207603585212 360.6520107103827 23.309258999999845 1.1573459755636253 383
385 3 252.55540935197365 360.1001359647535 24.789728999999838 1.6213309390679491 384
386 3 249.47845905286317 360.47302430639485 25.44761399999983 1.1018353311046174 385
387 3 246.47422198037273 361.1510596076127 26.66785799999982 1.1943364990544467 386
388 3 243.40100056467867 361.27411276035434 27.973013999999814 0.9808579234647776 387
389 3 240.4073286618681 361.9695495175155 29.322638999999803 0.9808579234647776 388
390 3 237.4136567590575 362.6649862746765 30.672446999999796 1.0630487287682238 389
391 3 234.57473351802807 363.8694156181781 31.789112999999787 0.791946474783579 390
392 3 231.9757017767879 365.5455487138559 32.69002199999978 0.791946474783579 391
393 3 229.37729151611714 367.2216818095337 33.59074799999978 0.791946474783579 392
394 3 225.63535700774625 369.635512341092 34.88785199999977 0.791946474783579 393
395 3 325.2555848800782 370.24083441568985 15.922903199999896 1.0286187052233398 84
396 3 323.75346634383294 367.9556503619978 9.154940999999939 1.0376798919252244 395
397 3 321.7286826487205 366.1160678765671 7.442829599999951 1.0376798919252244 396
398 3 319.73124409866165 363.7432550625894 6.880379099999955 1.0184574979136132 397
399 3 317.7331840680335 361.37106372918106 6.317910299999958 1.0184574979136132 398
400 3 315.7357455179747 358.9982509152033 5.7554597999999615 1.0184574979136132 399
401 3 313.79859058314787 356.57696261681224 5.158037999999966 1.242961138804478 400
402 3 311.6401885656139 354.3539266200604 4.46993969999997 1.0002170432016575 401
403 3 309.2853986881488 352.35275918658516 3.5177723999999766 1.0002170432016575 402
404 3 306.9299873301144 350.35159175311 2.565623399999983 0.9749165692212922 403
405 3 304.88966662076683 348.0098529676024 2.286877799999985 1.1928760197163515 404
406 3 302.6678735851538 345.84026429981907 1.963864499999987 1.2020552877264226 405
407 3 300.0682203633442 344.13802902022644 2.0767388999999863 0.834387382868058 406
408 3 297.24980598110506 342.83167686334286 1.8491051999999877 0.890730811290065 407
409 3 292.9535108048274 341.5856083216914 1.5213302399999897 0.890730811290065 408
410 3 277.1449095609426 370.1849011644436 31.682057999999788 0.6635485891450765 155
411 3 275.143120646898 371.8666275852461 32.128577999999784 0.6473528055064542 410
412 3 273.0276007886528 374.1170087270516 33.12556199999978 0.6473528055064542 411
413 3 270.9170527749628 376.38106244138396 32.31285899999978 0.7736811608488472 412
414 3 268.3037269806264 377.9900756355663 33.74336999999978 0.7763473124915828 413
415 3 265.52260143255137 378.98941639116515 34.94403299999976 0.7763473124915828 414
416 3 354.2557326900949 396.3821716064562 28.35713099999981 0.9786827414718697 179
417 3 355.37377623444945 398.49706998413205 28.071650999999815 1.028699497697362 416
418 3 356.77770084072915 401.2670088819578 28.369208999999813 1.028699497697362 417
419 3 358.17230323846775 404.0425411049082 28.64261099999981 0.848532280627653 418
420 3 360.02555829642523 406.5315707853642 29.11218899999981 0.7308922236455031 419
421 3 362.6339122462064 408.21640460901364 28.76485499999981 0.6778737162697981 420
422 3 365.173281852784 410.0062686488921 28.61680799999981 1.0959996285579305 421
423 3 367.3832667575784 412.17834323895295 29.30653499999981 0.735870283006415 422
424 3 369.1203049490576 414.752515757417 29.645999999999802 0.8242323903640254 423
425 3 370.76722845797354 417.3807570854191 30.2134829999998 0.8943043245641278 424
426 3 371.8970801331468 420.260698044029 31.059674999999793 0.8943043245641278 425
427 3 373.0275532888895 423.14126048320844 31.905866999999787 0.9031479930667217 426
428 3 374.60984281858754 425.8142484122074 31.666685999999793 1.0413341976733095 427
429 3 376.5780717818845 428.2175137740859 31.91044199999979 0.7896594262881789 428
430 3 378.3088951676697 430.79665813710517 32.15438099999979 0.7896594262881789 429
431 3 380.0403400340244 433.37580250012445 32.398136999999785 0.8934715406011289 430
432 3 382.1738828287822 435.6317769670546 32.02005899999978 0.8934715406011289 431
433 3 384.30680414297075 437.88712995341535 31.64198099999979 1.0402031030369976 432
434 3 386.7287139219312 439.8186915631175 30.921326999999792 1.0348459405287502 433
435 3 389.7938560902231 440.2978530821266 31.45037999999979 0.9160250704647361 434
436 3 392.6837407379435 441.36493521979025 32.64408899999978 0.8139903905802766 435
437 3 393.65262894564154 444.3132390410345 33.09939299999978 1.0077369580914244 436
438 3 394.1858592741887 447.36719455907706 33.710795999999775 0.797204200400722 437
439 3 394.9956484561198 450.36459534530405 34.09509599999977 0.8004669733900838 438
440 3 396.14414454837515 453.2513725901775 33.960041999999774 0.9252291976975833 439
441 3 396.9719566668189 456.24566597355744 34.222097999999775 0.7019871623626049 440
442 3 398.6325527482617 460.3915628520398 35.01101099999976 0.7019871623626049 441
443 3 334.2912908786173 391.2220184387094 20.337155999999865 1.1662580069288535 172
444 3 334.54050458694763 395.03790913483914 21.566183999999858 0.9706780717379689 443
445 3 333.7785694088605 398.0402817656214 22.301660999999854 0.9706780717379689 444
446 3 333.0160127502039 401.0420329158342 23.037137999999846 0.9706780717379689 445
447 3 332.2540775721167 404.04440554661636 23.772797999999842 0.9706780717379689 446
448 3 331.4921423940296 407.0461566968292 24.508274999999838 0.9913485154762874 447
449 3 331.2938900923903 410.0907900063308 26.246957999999825 0.9789251188939367 448
450 3 331.46293280726775 413.18514176138456 26.92369199999982 0.9963762932827515 449
451 3 331.41445732285433 416.27390019131366 27.905852999999816 0.6891535886044488 450
452 3 331.21558354064564 419.37446675206144 28.085192999999812 1.0262260050311411 451
453 3 331.65186290036604 422.428422270104 29.188499999999806 1.0262260050311411 452
454 3 332.08752077951704 425.4823777881466 30.2919899999998 1.0224287587520933 453
455 3 332.1869576706213 428.5773510237698 31.03606799999979 0.9749662876668445 454
456 3 331.95638837937315 431.67605314280934 30.845564999999795 0.7736625164317652 455
457 3 331.18202358989794 434.66475320106474 31.878416999999786 0.7736625164317652 456
458 3 330.4076588004227 437.6534532593201 32.911451999999784 0.966520366728668 457
459 3 330.0360134199202 440.73475392241636 33.34644299999978 0.725317542937965 458
460 3 329.6096777493102 443.80921829924927 33.78143399999978 0.707238673174054 459
461 3 329.64820954461317 446.9122707822747 34.26821399999977 0.707238673174054 460
462 3 329.7103576015534 451.93880562759995 35.05694399999977 0.707238673174054 461
463 3 379.9384172206424 381.4535868488451 8.542897499999942 0.8635783252128811 200
464 3 382.85067516886124 384.0979866716516 7.264386299999951 1.1419829758880022 463
465 3 384.53115862852496 386.70758358257154 6.831536399999955 1.1419829758880022 464
466 3 386.48571501929496 389.1207926335605 7.159655399999953 1.1797752093133522 465
467 3 388.63541630885726 391.35501528056153 6.544299599999957 1.107484589480484 466
468 3 390.6539851982758 393.71664144429 6.671502899999956 1.2306868975587837 467
469 3 392.8639701030702 395.9011456457389 6.572042399999956 1.2306868975587837 468
470 3 395.0733335272951 398.0862713277571 6.472600199999957 0.9055158340361442 469
471 3 397.3398731639051 400.2036556277106 5.908246499999961 0.9055158340361442 470
472 3 399.60579131994564 402.32041844709454 5.343911099999965 1.0768020937690952 471
473 3 401.9027835044563 404.4029998351615 4.712158499999968 0.8816882690052624 472
474 3 404.77650965737223 405.56889738336014 4.150860899999972 0.8879217191163669 473
475 3 407.80125558865296 406.2668200627988 3.750035999999975 0.9411018114401164 474
476 3 410.72842907053746 407.2587030515648 2.798509199999981 0.8107027583681387 475
477 3 413.74074539043016 408.0100730599721 2.385972299999984 0.8107027583681387 476
478 3 416.7524402297534 408.7614430683794 1.9734353999999867 0.6526540347634553 477
479 3 420.35205568773114 409.7290883149387 1.6558205999999889 0.6526540347634553 478
480 3 367.7375106821376 383.0899451880811 8.831030999999943 1.1205853998834832 196
481 3 370.2259188820242 386.4515335879778 9.852463799999935 0.9570427880452839 480
482 3 372.3880497829746 388.68327031270127 10.006220399999934 0.9570427880452839 481
483 3 374.7975299505471 390.6434200285959 9.801113999999936 1.3947826271037507 482
484 3 375.7570959497041 393.5935882915484 9.280826699999938 1.3971877569073374 483
485 3 375.71669971269296 396.69726225514313 8.823107099999941 1.4096795163523226 484
486 3 376.1641657226625 399.7711051514066 8.599572599999943 0.8620184089836815 485
487 3 376.52400297234647 402.8548917367805 8.206195799999945 0.8927568379463163 486
488 3 377.13118948865247 405.9013894879903 7.982880899999947 1.012062462854464 487
489 3 378.21007975713474 408.814890397348 7.835968499999948 1.0391155120405435 488
490 3 379.7979626119575 411.47917759837543 8.402298599999945 1.0101731619234813 489
491 3 381.27025008087134 414.202505453496 7.61915009999995 0.8572454382106722 490
492 3 382.7201642492868 416.9506925313927 7.557826799999949 0.8572454382106722 491
493 3 384.1700784177022 419.6995010898588 7.4965034999999505 0.8572454382106722 492
494 3 385.6193711055482 422.44768816775553 7.4351984999999505 0.9069079505116052 493
495 3 386.53854086769417 425.4096645615266 6.846835199999954 0.9069079505116052 494
496 3 387.45708914927064 428.37101947472826 6.258490199999958 1.0103161024544438 495
497 3 387.93065734315513 431.43678312358946 5.705354399999962 1.2621897476217834 496
498 3 387.61494521389886 434.5124904615612 4.794856199999969 1.0737444093676363 497
499 3 387.222790974606 437.58198299383884 3.966707999999974 1.1123942859787614 498
500 3 387.4384447321886 440.66576957921274 3.03093749999998 1.1123942859787614 499
501 3 387.65347700920177 443.74893468401723 2.0951669999999862 1.1139790614307372 500
502 3 388.0506030930498 445.69727626909327 1.9395620999999872 1.1139790614307372 501
503 4 385.1961428377853 175.9945965267424 14.9821916999999 1.4031788295963752 212
504 4 386.73057836363944 172.53605715801896 14.712321599999902 1.3743918496216634 503
505 4 386.9344239904034 169.4354905972712 14.825744999999902 1.3743918496216634 504
506 4 386.7554375864155 166.33989588107866 15.422654399999898 0.7709342167320894 505
507 4 386.57707266299707 163.2443011648861 16.01958209999989 0.7709342167320894 506
508 4 386.63300591424326 160.1393842401525 15.679366799999896 0.7834011169542983 507
509 4 387.56833417119367 157.17740784638144 15.897996899999896 1.1843182322756827 508
510 4 388.9094892399637 154.37888084236317 15.431310299999899 1.19523764588008 509
511 4 388.96480101064054 151.28887945129523 16.37666999999989 1.0518061452677372 510
512 4 389.0194913007479 148.1982565796579 17.322011399999884 1.0626509812038063 511
513 4 387.8803174170336 145.33260967414418 18.445667999999877 1.1601239937088534 512
514 4 387.2464072362433 142.29854153432245 19.101356999999876 1.1998738909278208 513
515 4 387.65844885375697 139.23837121058583 20.118836999999868 1.1609629924775464 514
516 4 388.2904945928391 136.2074104736111 20.89859999999986 1.093370765749359 515
517 4 389.3482545219617 133.83646210134157 21.69721199999986 1.093370765749359 516
518 4 386.56091416819265 129.88943900506794 21.959999999999855 0.8789040360543403 517
519 4 384.07499189058365 126.78203615805674 21.959999999999855 0.8789040360543403 518
520 4 382.8519181300001 124.72928583732116 21.959999999999855 0.8789040360543403 519
521 4 351.6156832312741 224.3998536357746 21.466814999999855 1.0480026841829955 270
522 4 350.4808597115457 226.3146352701029 20.217107999999865 0.8373518451841067 521
523 4 348.47969227807044 220.43605056412713 20.943251999999863 0.8373518451841067 522
524 4 347.47910856133285 217.49706895142396 21.306323999999858 0.8373518451841067 523
525 4 346.136710531424 214.69605602512806 21.03145799999986 1.0191411265399557 524
526 4 344.922337498812 211.8409742892942 20.510090999999864 1.0472693371111008 525
527 4 343.26982066477143 209.2145974030003 20.98424399999986 0.9886450749993877 526
528 4 341.5539128126519 206.63421007884224 21.660428999999855 0.9720018253507957 527
529 4 339.90823226487475 204.00161838685432 21.25673099999986 1.020688613157767 528
530 4 338.3259427351766 201.32738749671648 21.388490999999856 0.8689479173325165 529
531 4 336.74365320547855 198.65377808714808 21.52025099999986 0.8689479173325165 530
532 4 334.77169535876527 196.2523771669778 21.52885199999986 0.7980991324206612 531
533 4 332.7991160314826 193.85097624680756 21.537635999999857 1.0315955971507764 532
534 4 330.82715818476925 191.4495753266373 21.546236999999856 1.0315955971507764 533
535 4 328.85457885748656 189.04879588703645 21.555020999999858 0.9217489065089307 534
536 4 327.16042282529605 186.44417082067167 21.49206899999986 0.9217489065089307 535
537 4 325.4656453125361 183.8389242737375 21.42929999999986 0.9217489065089307 536
538 4 323.7714892803456 181.23429920737271 21.366347999999856 0.6934293749219361 537
539 4 321.8865387133486 178.76515690513762 21.15351899999986 0.6934293749219361 538
540 4 320.00220962692106 176.29539312233314 20.94050699999986 0.7880808656418972 539
541 4 318.3173758032716 173.6839317697049 20.913788999999863 0.7806728172546226 540
542 4 316.6325419796221 171.0737133782155 21.02157599999986 0.8383275696780681 541
543 4 314.53504505788953 168.78107155769067 20.92147499999986 0.8383275696780681 542
544 4 312.437548136157 166.4890512177352 20.821373999999864 0.7984409467338325 543
545 4 310.5681345833951 164.00996522638965 21.20677199999986 0.7984409467338325 544
546 4 308.69934251120253 161.53087923504413 21.592169999999857 0.7984409467338325 545
547 4 306.83055043901 159.0517932436986 21.977567999999856 0.8121073044549877 546
548 4 305.3682066592065 156.30982097149592 22.059002999999855 0.8528080669451403 547
549 4 303.40122065704844 153.90469116790925 22.007579999999855 0.8780277484514832 548
550 4 301.6169499422946 151.3609711973459 22.152515999999853 0.756385356602383 549
551 4 300.32737776078494 148.53385608713512 22.221689999999853 0.756385356602383 550
552 4 299.0378055792753 145.70674097692432 22.29104699999985 0.756385356602383 551
553 4 297.74823339776566 142.87962586671352 22.360220999999854 0.756385356602383 552
554 4 296.458661216256 140.05251075650276 22.429394999999854 0.756385356602383 553
555 4 295.1697105153158 137.22539564629196 22.49856899999985 0.6689243960704059 554
556 4 294.6781193849186 134.15963199743072 22.137875999999853 0.6689243960704059 555
557 4 294.1871497350908 131.09324686800008 21.777182999999855 0.6799059577317433 556
558 4 294.0156210979358 127.99081586554409 21.705080999999854 0.7194010479172557 557
559 4 293.7340903999966 124.89646411049036 21.632978999999857 0.7717794303064764 558
560 4 292.86712500568046 121.91211441622079 21.603698999999857 0.8514159504696793 559
561 4 292.5545202792712 118.82087006401406 21.574418999999857 0.7485919902620789 560
562 4 292.00326701421136 115.76815750711026 22.106399999999855 0.7485919902620789 561
563 4 291.4513922685822 112.71544495020648 22.63856399999985 0.9663960706147876 562
564 4 290.6148794221668 109.72488045024289 22.995230999999848 0.9663960706147876 563
565 4 289.77836657575136 106.73493743084872 23.351897999999846 0.9663960706147876 564
566 4 288.94185372933595 103.74437293088516 23.708747999999844 0.745869905368097 565
567 4 287.9872595747341 100.79234022622452 24.21053399999984 0.8467424165877745 566
568 4 287.2508050999925 97.7887246343035 25.109246999999833 0.8994874725129425 567
569 4 287.0177498864666 94.69002251526393 25.124435999999836 1.1815277845190666 568
570 4 287.14018155863886 91.58821299337737 25.523375999999832 0.9761346711373206 569
571 4 288.98784329147173 89.09110406551916 25.336349999999833 0.9761346711373206 570
572 4 290.83550502430455 86.59337365709156 25.149140999999833 1.3824835266352804 571
573 4 292.09524613848293 83.75631485777035 24.732998999999836 1.3276937996367792 572
574 4 292.18101045706044 80.65885569986958 24.05443499999984 1.0882870546916488 573
575 4 291.4799803747747 77.66145491364259 22.802714999999846 0.910425530534422 574
576 4 289.0245106450664 73.43227963886035 20.15452199999987 0.910425530534422 575
577 4 353.17311353819616 312.78184837160586 5.302955699999965 1.2891060710825941 346
578 4 356.1083662674829 315.7121292563374 3.202499999999979 0.8789040360543403 577
579 4 357.97280797568965 319.44101267275084 1.9824938999999866 0.8789040360543403 578
580 4 359.3369578255276 321.24268484344793 1.8299999999999879 0.8789040360543403 579
581 3 367.3832667575784 412.17834323895295 29.30653499999981 0.735870283006415 423
582 3 366.0414902082389 411.12679811552437 29.9360549999998 0.9576269797805219 581
583 3 371.4769592682309 408.1853305805435 28.017299999999814 0.9576269797805219 582
584 3 373.9796615212137 406.4414561028009 26.27642099999983 0.7240497225763846 583
585 3 376.85525211583786 405.2960674133925 25.46573099999983 0.748896515741086 584
586 3 379.8918061779372 404.63419060697913 25.48421399999983 0.8250403151042482 585
587 3 382.941411331994 404.05745663857385 25.067888999999834 0.8250403151042482 586
588 3 385.9723720689687 403.4104953658261 24.40048799999984 0.6590304254055221 587
589 3 389.04372904295457 403.3340532557897 23.03109899999985 0.5271404404475485 588
590 3 392.13932375914715 403.3272169695262 22.222055999999853 0.8900471826637225 589
591 3 395.20508740800835 402.95246418617666 21.222143999999858 1.186077022287091 590
592 3 386.48571501929496 389.1207926335605 7.159655399999953 1.1797752093133522 466
593 3 388.9492639964054 389.75843169776715 8.624112899999943 0.8522425196269843 592
594 3 391.87333007544294 390.78325315671145 9.30291479999994 0.8522425196269843 593
595 3 394.7980176350499 391.8080746156557 9.981716699999934 0.8522425196269843 594
596 3 397.72270519465684 392.83227459403065 10.66051859999993 0.8522425196269843 595
597 3 400.6473927542638 393.8570960529749 11.339338799999926 0.964861013608364 596
598 3 403.5876173281058 394.84960052231025 11.813125799999922 0.9570490028509778 597
599 3 406.69191277227 394.91672042380577 12.15281039999992 0.9570490028509778 598
600 3 409.7962082164341 394.9838403253012 12.492494999999918 0.9570490028509778 599
601 3 412.90112514116777 395.05158170736604 12.832161299999914 1.0058600867718297 600
602 3 415.966888790029 394.55936909639945 12.503127299999916 0.6004136210606419 601
603 3 419.02457319148795 394.00438694792325 12.562529099999917 0.8189622351354944 602
604 3 422.02570286113144 393.2039199745331 12.841750499999916 0.8189622351354944 603
605 3 425.0268325307748 392.40283152057367 13.120971899999914 0.8179430070016747 604
606 3 427.90055868369075 391.2257473221258 13.400193299999911 0.8179430070016747 605
607 3 430.77490631717615 390.04866312367795 13.679414699999908 0.9124577719963672 606
608 3 433.43235723194005 388.4384069683568 13.62656429999991 0.9124577719963672 607
609 3 436.0898081467041 386.82815081303556 13.573713899999909 1.185281527158256 608
610 3 439.0853444912228 386.0028246168694 13.68887579999991 1.046790797072661 609
611 3 442.06347937979837 386.8815981420042 14.050410599999907 1.062570188729784 610
612 3 445.11557045613273 387.40239885916327 14.828233799999902 1.0532417653830564 611
613 3 448.19189927467386 387.8063612292747 15.337046999999899 1.0720974858587204 612
614 3 451.29246583542164 387.6969806490599 14.836047899999901 0.6911920448720882 613
615 3 454.3855746293366 387.39680553403866 14.897480999999903 0.7378403764114202 614
616 3 457.4345583028239 386.81012787652287 15.265439099999899 0.7624075033198907 615
617 3 460.4095857885525 385.92078918170836 14.9417669999999 0.6612304666212062 616
618 3 463.505180504745 385.7001635795705 15.415736999999897 0.8151090556052005 617
619 3 466.607611507201 385.5584660097468 15.735383099999897 0.8347478415983112 618
620 3 469.6982343788384 385.85553372192106 15.395972999999898 0.5827666802924653 619
621 3 475.25302770815557 385.39750254227164 16.787541599999887 0.5827666802924653 620
