# Supplementary material for: Cross-Regional Gradient of Dendritic Morphology in Isochronically-Sourced Mouse Supragranular Pyramidal Neurons
Source: Front Neuroanat. 2018 Dec 4;12:103. doi: 10.3389/fnana.2018.00103 (PMC6288488; doi:10.3389/fnana.2018.00103)
Supplement: Supplementary file 3 [file Data_Sheet_1.ZIP › SWC reconstructions/X043.S4.Z4.C02-exported-000.swc]

# Exported from "Simple Neurite Tracer" version 3.1.6-SNAPSHOT-b9f15e3b69824d8d9ebdf26f302be1ac12e484dc on 2018-06-22T13:05:47.752
# https://imagej.net/Simple_Neurite_Tracer
#
# All positions and radii in microns
# Voxel separation (x,y,z): 0.621480569402239, 0.621480569402239, 1.8299999999999879
#
1 1 314.99369771810836 316.4286963528582 29.9915039999998 1.1964681774074963 -1
2 1 307.84232080599685 321.27189443020984 27.44249699999982 1.231339452156656 1
3 1 314.99369771810836 316.4286963528582 29.9915039999998 1.1964681774074963 1
4 1 323.59809620148235 310.6147456261002 29.305802999999806 1.242961138804478 3
5 4 314.99369771810836 316.4286963528582 29.9915039999998 1.1964681774074963 1
6 4 326.1511383805868 309.70116918907894 31.73183399999979 2.273121115839935 5
7 4 329.93222616483 306.77586014890255 31.657718999999787 1.9155833442628272 6
8 4 335.00910093627687 303.2253416559076 31.21430999999979 1.7751722392177793 7
9 4 340.1711185457319 299.789797068252 30.4788329999998 1.644070913102377 8
10 4 345.1125105530491 296.04537663760357 30.7710839999998 1.7819650218413459 9
11 4 350.0744114191566 292.30717101264906 30.8047559999998 1.5815810418489817 10
12 4 355.02015379045963 288.55964317915357 30.390626999999796 1.963797806837053 11
13 4 359.27170236574034 284.0483157258627 29.786360999999804 2.2213082807688704 12
14 4 363.1571988856431 281.633863713735 29.941178999999803 1.4169446242086345 13
15 4 365.89730671613756 280.17462733677854 30.3194399999998 1.4169446242086345 14
16 4 368.63741454663204 278.7147694792527 30.697700999999796 1.4169446242086345 15
17 4 372.6192405547922 276.3208263259153 31.037531999999793 1.684572801810321 16
18 4 376.5264888946241 273.79015744730935 30.926450999999794 1.4810441301367816 17
19 4 379.1920190567903 272.1929523839456 30.853799999999794 1.4810441301367816 18
20 4 383.2422079275847 269.89844612171254 31.064798999999795 1.614892400368942 19
21 4 387.4092351454267 267.82207953933965 30.986840999999796 1.4456197376808542 20
22 4 390.1916036546405 266.4436356364055 30.625232999999795 1.653020233301769 21
23 4 392.90063745666487 264.9216297219394 30.746744999999798 1.446160425776234 22
24 4 395.5723824245251 263.3356113088249 30.868256999999794 1.446160425776234 23
25 4 398.2441273923853 261.748971415141 30.989951999999796 1.446160425776234 24
26 4 400.9158723602455 260.1629530020265 31.111463999999796 1.2396486473695638 25
27 4 403.58699584753634 258.5769345889119 30.9220589999998 1.2396486473695638 26
28 4 406.25811933482714 256.99029469522804 30.732836999999797 1.5137153636702572 27
29 4 408.84347850354055 255.27500832367784 31.238465999999793 1.476115789221422 28
30 4 411.3610962901889 253.45407025532927 31.10286299999979 1.3859638178239333 29
31 4 413.93278288637543 251.71019577758662 31.000199999999797 1.3859638178239333 30
32 4 416.50446948256194 249.96632129984394 30.897719999999797 1.4884148896898923 31
33 4 419.0842353261506 248.2348764334893 30.795056999999794 1.4884148896898923 32
34 4 421.66462265030873 246.50281008656523 30.692393999999794 1.1210017918649826 33
35 4 424.0467576728275 244.50972190049225 30.9108959999998 0.9081011932048575 34
36 4 426.26792922787104 242.33640434929265 31.043204999999794 0.8900161086352524 35
37 4 428.67803087601294 240.3812264779532 31.49045699999979 0.8900161086352524 36
38 4 431.08813252415484 238.42542712604435 31.93752599999979 0.8900161086352524 37
39 4 433.4982341722967 236.46962777413552 32.384777999999784 1.112568300538194 38
40 4 435.95494686314373 234.56851871233405 32.56411799999978 1.112568300538194 39
41 4 438.41228103456024 232.6674096505326 32.74364099999978 1.1175525747048 40
42 4 441.08961932754505 231.09009196538975 32.735954999999784 1.0771190488594904 41
43 4 443.7104028887143 229.42141663654473 32.61773699999978 1.0771190488594904 42
44 4 446.33118644988355 227.7521198271303 32.499518999999786 1.123618225062166 43
45 4 449.2136133307711 226.6085955794302 31.899461999999787 1.1868973766387019 44
46 4 452.2557607179951 225.9802787237645 32.09527199999979 1.0452308808434616 45
47 4 455.18977048614306 224.95732170652846 31.938440999999788 1.2050943277107995 46
48 4 458.04547370254636 223.74046275163886 31.530167999999794 1.0327266917870885 47
49 4 460.6115669736082 221.98975198763273 31.310018999999794 1.0327266917870885 48
50 4 463.17828172523946 220.23904122362663 31.089869999999795 1.088423780416917 49
51 4 465.3603000044107 218.02843483826288 30.869537999999796 1.3750568338309237 50
52 4 467.4335591839366 215.7140411978089 30.975677999999796 1.2708158979250863 51
53 4 468.657875905659 212.8713890733631 31.786550999999793 1.298763879131105 52
54 4 469.29675793100444 209.8447787003742 32.66696399999978 1.133916158097161 53
55 4 470.5608494091686 207.01455618731637 33.30307199999978 1.133916158097161 54
56 4 471.8255623679022 204.1843336742586 33.93899699999977 1.0041199411775035 55
57 4 473.3245735013004 201.46535618312382 34.296212999999774 1.0007763757141193 56
58 4 474.3089987232336 198.5226456870042 33.81638699999977 0.6783460415025437 57
59 4 474.0914805239428 194.17911798745197 34.16939399999978 0.6783460415025437 58
60 3 314.99369771810836 316.4286963528582 29.9915039999998 1.1964681774074963 1
61 3 323.9548260483193 316.3224231754904 32.90010599999978 0.8404157443912597 60
62 3 328.03484598644496 320.1414212744671 33.58964999999978 0.9066842175066204 61
63 3 331.276488636447 323.21339972902246 34.40473199999977 0.9066842175066204 62
64 3 314.99369771810836 316.4286963528582 29.9915039999998 1.1964681774074963 1
65 3 316.5660435586961 323.62171246311965 32.353484999999786 1.7546820248445874 64
66 3 317.6648212053992 329.4095610059627 31.75415999999979 1.701794028388457 65
67 3 318.9730378039909 333.8792492611036 31.33911599999979 1.4909381008016653 66
68 3 320.3315943287042 336.66161777031743 32.106434999999784 1.2386418488471322 67
69 3 322.109650237764 339.207202182589 31.741715999999787 1.22019009074158 68
70 3 323.8877061468238 341.7527865948606 31.376813999999793 1.22019009074158 69
71 3 326.0137911747489 344.0174617897623 31.62056999999979 1.075608851075843 70
72 3 327.72348422117443 346.60779280303086 31.191434999999792 1.289056352637042 71
73 3 329.2318175631137 349.32428437188804 31.32758699999979 1.2903614618327868 72
74 3 330.2031916930894 352.2713452319935 30.853067999999794 1.4440846806744305 73
75 3 331.5176230973751 355.08230184739983 31.35082799999979 1.2274862726263622 74
76 3 333.24844648316036 357.6620676909885 31.160141999999794 0.9856246794320929 75
77 3 335.1153741136447 360.1430181240422 31.52614199999979 1.1839702031568173 76
78 3 336.6989066044816 362.8166275336107 31.52321399999979 1.1964495329904143 77
79 3 337.95305439353535 365.6561722552095 31.095176999999797 1.1501927342098057 78
80 3 339.4825180748343 368.3596127321092 31.33637099999979 1.0802761701520538 79
81 3 340.800056881967 371.1736767503626 31.216871999999793 1.3359284171813588 80
82 3 341.9019419315171 374.0790984123181 31.216322999999793 1.0787411131456301 81
83 3 343.3095954212132 376.847794349005 30.919496999999797 1.274047596885978 82
84 3 345.5177158842993 379.0248407836211 30.335360999999796 0.8401485077464167 83
85 3 347.54622846282825 381.3790091805168 30.3146819999998 0.8401485077464167 84
86 3 349.5747410413572 383.73317757741245 30.293819999999798 1.025399435873836 85
87 3 350.75679708436024 386.606282249759 30.1078919999998 1.1391490244915279 86
88 3 350.7915999962468 389.71306361620077 29.992784999999802 1.0115279895647782 87
89 3 351.30618590771184 392.7775843039232 29.8774949999998 1.1512927548176477 88
90 3 351.5286759515578 395.8762864229628 29.761838999999803 1.5542172523782012 89
91 3 352.14269875412725 398.90849012107634 30.625781999999795 1.2366966146649032 90
92 3 352.9350864801151 401.9133486741361 30.692210999999794 1.0427573881772405 91
93 3 354.03075672397125 404.81939181666104 30.978422999999797 1.0427573881772405 92
94 3 355.1270484483968 407.72543495918586 31.26463499999979 1.036747671071121 93
95 3 356.76713567104923 410.36424145686783 31.16105699999979 1.036747671071121 94
96 3 358.40722289370177 413.0036694351191 31.057295999999795 1.100008178230575 95
97 3 359.53893901058325 415.8935540828395 31.505279999999793 0.8381846291471056 96
98 3 360.6053996676775 418.8101623950442 31.835960999999788 0.8381846291471056 97
99 3 361.6718603247718 421.72614922667947 32.16682499999979 0.8897488719904094 98
100 3 363.19262327809906 424.427725261871 31.54718699999979 0.9383175784891944 99
101 3 365.17452481392274 426.821046934639 31.624412999999787 0.9383175784891944 100
102 3 367.15642634974654 429.21436860740704 31.70145599999979 0.9460923004124163 101
103 3 369.2881047027962 431.4722075160454 31.330514999999792 0.9253659234228516 102
104 3 372.1257849826868 432.73567751364016 31.102130999999794 0.9615112333392859 103
105 3 375.15612423909215 433.42117058169083 31.007702999999793 0.9459493598814538 104
106 3 378.16533315613776 434.19615685173545 31.060223999999792 0.982337047219955 105
107 3 380.96386016015606 435.5472556096159 31.09444499999979 0.7085375675641046 106
108 3 383.8525018467377 436.6926442990242 31.128665999999797 0.7085375675641046 107
109 3 386.74114353331925 437.8380329884326 31.162886999999795 0.7490394562720485 108
110 3 389.7435161641015 438.63539255897564 31.377545999999793 1.0343176820447582 109
111 3 392.77323393993737 439.3208856270263 31.59220499999979 0.8645789089296188 110
112 3 395.8669642144218 439.59433707756324 31.30617599999979 1.1830939155539602 111
113 3 398.8432346612891 440.4886476169331 31.32758699999979 1.1852131642956218 112
114 3 401.58396397235293 441.9509913967366 31.101215999999795 1.1297584530878602 113
115 3 403.13704391528915 444.6420022622483 31.22528999999979 1.147818678434689 114
116 3 404.1270624623469 447.5878201612149 31.281836999999793 1.147818678434689 115
117 3 405.11645952883526 450.5330165796121 31.338200999999792 1.1332884627220647 116
118 3 406.3426406922659 453.3731827817803 30.482675999999795 0.9481183270686676 117
119 3 407.69063204729935 456.1717097857986 30.1779809999998 0.989247911151708 118
120 3 408.9820686705172 458.99758193487054 30.1644389999998 1.0934950618632395 119
121 3 410.321359297579 461.7948659777501 30.745463999999792 1.0262757234766933 120
122 3 412.4561450534757 464.03716787215336 29.9660669999998 1.0527072920933704 121
123 3 414.9047784969205 465.94822062306525 29.7243239999998 1.0279288617913032 122
124 3 417.20674252598644 468.03018053056275 29.289332999999804 1.0921837378618007 123
125 3 419.08920717070583 470.47819249343814 28.268192999999815 0.8823594680202168 124
126 3 421.1910544564242 472.7664839499772 28.172849999999812 0.9469312991811095 125
127 3 423.60426350741307 474.6930737151241 27.14695199999982 0.8878471414480387 126
128 3 424.7962632395266 475.04607467854464 27.15884699999982 0.8878471414480387 127
129 3 314.99369771810836 316.4286963528582 29.9915039999998 1.1964681774074963 1
130 3 308.46255841426023 310.14677075734033 30.326576999999798 1.6422002565884761 129
131 3 306.0760730277557 307.2960393854923 29.496122999999802 1.6422002565884761 130
132 3 304.28807342958544 304.7566697789147 29.18868299999981 1.4165095878100533 131
133 3 302.09673294187314 302.5566285632308 28.83823799999981 1.3709674916842571 132
134 3 299.90539245416085 300.35658734754685 28.48779299999981 1.3709674916842571 133
135 3 298.4144605681648 297.6525253900777 27.457685999999818 1.3874367267734165 134
136 3 297.0111574424546 294.88631537566835 26.91490799999982 0.9633756750474927 135
137 3 295.13366464229046 292.42028047628025 26.253362999999826 0.984294711013572 136
138 3 292.80559842930967 290.3731234806693 25.624940999999833 0.984294711013572 137
139 3 290.4775322163289 288.32596648505836 24.996701999999832 1.5615569379028418 138
140 3 288.2122355408577 286.19925997656384 25.021955999999832 1.2162499039315697 139
141 3 286.05259056218495 283.973116576965 24.46197599999984 1.3335854354347123 140
142 3 283.7096088155385 281.94273955672793 23.84636399999984 1.2841963745843163 141
143 3 281.4380973343733 279.83157006246853 23.247404999999844 1.293195413229261 142
144 3 279.631453319121 277.3127093146813 22.624838999999852 1.4077218525587054 143
145 3 277.4687009376012 275.12820511323235 21.29058599999986 1.3778348519761519 144
146 3 275.079729628819 273.1612191110743 20.452079999999864 1.3017221266414596 145
147 3 272.6609272527055 271.21474196770646 20.058812999999866 1.2407051643375477 146
148 3 270.311730700365 269.18809383088575 19.56050399999987 1.2508290828131101 147
149 3 268.3584172707338 266.77364181875805 19.87617899999987 1.260219654216778 148
150 3 266.8339254339901 264.0764161475524 19.16943299999987 1.2525505839903543 149
151 3 265.627010168211 261.2213344117185 18.545036999999876 1.2697096625115503 150
152 3 264.41015121332134 258.3674956370234 19.083422999999875 1.2441481666920362 151
153 3 263.0857761199252 255.55653902161708 18.997046999999874 1.140298763544922 152
154 3 261.85897347592515 252.70270024692198 18.790988999999875 1.1421010571961885 153
155 3 260.3643127065128 249.99739532831407 17.83915109999988 1.1597821793956822 154
156 3 258.73479065354013 247.36231771404854 17.140676699999887 1.0346159927180714 155
157 3 256.7056565944418 245.01249968113868 17.514710399999885 1.125855555112014 156
158 3 255.15630553492204 242.321488815627 17.89589939999988 1.2243353661394927 157
159 3 254.4509250886505 239.3004717677627 17.389318799999884 1.2750046769628571 158
160 3 253.4584206193151 236.3577612716431 17.068592999999886 1.2750046769628571 159
161 3 251.69963060790678 232.43373295643735 16.469999999999892 1.2536443897925023 160
162 3 251.07815003850453 229.9478106788284 16.164993899999892 1.242961138804478 161
163 3 249.83518889970006 227.46188840121945 15.554999999999897 1.1216108428229967 162
164 3 247.97074719149333 224.35448555420825 14.945006099999901 1.0002605468415156 163
165 3 245.48482491388438 222.49004384600156 14.030006099999907 0.8789040360543403 164
166 3 242.37742206687318 219.38264099899035 13.41999389999991 0.8789040360543403 165
167 3 243.25246670859156 218.32612403100654 12.809999999999915 0.8789040360543403 166
168 3 240.51298035866648 216.27523815197915 12.504993899999917 1.242961138804478 167
169 3 238.64853865045976 210.37117274265788 11.132493899999927 1.242961138804478 168
170 3 236.78596138396125 206.89523191799114 10.979999999999928 1.242961138804478 169
171 3 233.67669409524186 206.33154904154333 8.844993899999942 0.8789040360543403 170
172 3 231.19077181763288 204.4671073333366 8.234999999999946 0.8789040360543403 171
173 3 229.32633010942618 201.98118505572765 7.62500609999995 0.8789040360543403 172
174 3 228.70484954002393 199.4952627781187 7.319999999999951 1.0002605468415156 173
175 3 228.70484954002393 197.00934050050975 7.319999999999951 1.1216108428229967 174
176 3 228.70484954002393 194.5234182229008 7.014993899999953 1.242961138804478 175
177 3 228.0833689706217 192.03749594529182 6.404999999999958 1.242961138804478 176
178 3 227.46188840121945 189.55157366768287 5.459493899999964 1.29186544481074 177
179 3 225.59744669301273 187.68713195947618 4.818993899999968 1.3407697508170022 178
180 3 223.6174095988972 183.97502851843657 4.483499999999971 1.3896740568232644 179
181 4 424.0467576728275 244.50972190049225 30.9108959999998 0.9081011932048575 35
182 4 427.11873612738276 245.11255805281246 30.0716579999998 1.6564010875993174 181
183 4 430.1341598501224 244.36553840839096 29.856083999999804 1.151118740258215 182
184 4 433.079977749089 243.38235614759662 29.557976999999806 1.0286187052233398 183
185 4 436.05127635140116 242.47561599683874 29.335082999999806 1.2791188783323002 184
186 4 438.78330493449334 240.99773520280021 29.089130999999806 1.2712757935464438 185
187 4 441.5613230797214 239.606861688478 28.843361999999807 1.0744342527996729 186
188 4 444.27595020687033 238.0997713076776 28.486145999999813 0.9783906456042507 187
189 4 447.16521337402133 236.96370482681027 28.090682999999814 1.0588723793418406 188
190 4 450.05758394401937 235.83012426822057 28.26855899999981 1.3663126022194343 189
191 4 452.9505759945868 234.6971651902003 28.44643499999981 1.273792789852523 190
192 4 455.90820202437203 233.7550006469865 28.027913999999814 0.9344271101247363 191
193 4 458.91989686369527 232.99057954662177 27.878768999999814 1.1747847203410524 192
194 4 461.995604201667 232.5480853812074 27.826796999999814 1.1747847203410524 193
195 4 465.07131153963866 232.10559121579297 27.774824999999815 1.1862634664579117 194
196 4 468.12526705768124 231.56552460098246 27.21795599999982 1.1870216727525824 195
197 4 471.0468472144412 230.51522243869266 27.622019999999814 1.3217648750046818 196
198 4 473.8758267663602 229.24118727141806 27.120233999999822 1.3217648750046818 197
199 4 476.7041848377098 227.96653062357407 26.618264999999823 1.3098510924892408 198
200 4 479.5518088067109 226.72232652363078 26.648276999999823 1.3245366783442158 199
201 4 482.39756833400367 225.4781224236875 26.379815999999824 1.0274006033073113 200
202 4 484.9990859975215 223.81939078395294 25.28035199999983 1.0410856054455486 201
203 4 487.5135963813229 222.03014822464388 24.219683999999837 1.246870251586018 202
204 4 489.8938669621335 220.0339526357239 24.42592499999984 1.0047165625241294 203
205 4 492.3412574444395 218.12849320993664 23.863931999999842 1.0047165625241294 204
206 4 494.7886479267455 216.22303378414935 23.301938999999845 1.0881876178005443 205
207 4 497.2466035787314 214.33684025601355 22.60873499999985 1.0881876178005443 206
208 4 499.7051807112867 212.45126820844717 21.915713999999852 1.1138547653168567 207
209 4 502.34398720896854 210.85965647020805 20.73225299999986 1.1603601563252262 208
210 4 504.6757823053657 208.81063503288885 20.308973999999864 1.1603601563252262 209
211 4 507.00757740176294 206.76223507613906 19.88551199999987 1.212191635813373 210
212 4 509.45186048122196 204.86423341718466 19.045541999999877 0.9899377545837443 211
213 4 512.2124771705068 203.4864109948199 17.965292999999882 1.0611718574486289 212
214 4 515.1079551433518 202.35842376135483 17.93643389999988 1.075845013692216 213
215 4 518.1525884528534 201.9066073873994 16.68330479999989 0.8668410982022429 214
216 4 521.2425898439212 201.94389622156353 15.711355199999897 1.2943575818940432 215
217 4 524.1523618698625 200.87743556446927 15.0584111999999 1.4047263162141865 216
218 4 526.96207552413 199.6021574360559 13.967420099999906 1.4047263162141865 217
219 4 529.7711676978281 198.32687930764249 12.876428999999915 1.0751054518146272 218
220 4 532.5516717653338 196.95900057438814 12.208552199999918 1.0751054518146272 219
221 4 535.3327973134088 195.59050036056442 11.540675399999923 1.0857576287741815 220
222 4 537.8957831816236 193.8341962714337 11.513225399999923 1.0145670295491551 221
223 4 540.4973008451414 192.20653866016923 10.075046699999934 1.0582073951325803 222
224 4 543.1037903532143 190.53537740904665 9.291385799999938 1.1012822133978495 223
225 4 545.88429442072 189.15134018098783 8.991887999999939 1.13029914118324 224
226 4 548.3391426698589 187.25768888601922 8.376056399999944 1.13029914118324 225
227 4 550.7933694384283 185.3634161104812 7.760206499999948 1.2379955090549541 226
228 4 553.3631915929066 183.62886384127955 7.144374899999953 1.2379955090549541 227
229 4 555.9323922668154 181.8936900915085 6.528543299999956 1.0275124698098037 228
230 4 558.3853760742461 179.99506695198465 5.99323169999996 1.2404068536642348 229
231 4 560.7917488389714 178.031809833243 5.640224699999963 1.2404068536642348 230
232 4 563.1975001231276 176.0691741950707 5.287217699999966 0.9480934678458915 231
233 4 565.1825090617983 173.69946878393998 4.3550339999999705 0.9480934678458915 232
234 4 567.167518000469 171.32976337280923 3.4228319999999774 0.9127187938355162 233
235 4 569.3532651630568 169.12226439029246 3.2315969999999785 0.779187478693751 234
236 4 571.5265827142564 167.69161611952853 2.6057918999999825 0.779187478693751 235
237 4 359.27170236574034 284.0483157258627 29.786360999999804 2.2213082807688704 13
238 4 360.8198104641213 279.6084585380531 28.015286999999812 1.9526733046447529 237
239 4 360.70297211707367 273.4893608517187 25.219595999999832 1.794034174499137 238
240 4 360.3816666626927 270.4148964748858 24.27220499999984 2.190644429474564 239
241 4 359.7831808743584 267.37709945164767 23.503787999999844 1.4202881896720188 240
242 4 358.53959825498447 264.5294754826466 23.389961999999844 1.4202881896720188 241
243 4 357.29663711618 261.68185151364554 23.275952999999845 1.3320130895941247 242
244 4 355.41355099089117 259.21022328913284 23.302304999999844 1.168638277509664 243
245 4 353.2930592880908 256.94244069138404 23.69264399999984 0.8770768831802978 244
246 4 350.8686635868526 255.00093539257148 23.406065999999846 1.165269852823504 245
247 4 347.14537349556383 252.20178690798377 23.118389999999845 1.5915247309594176 246
248 4 343.1380667840582 249.8755851367112 22.79905499999985 1.1064280725125 247
249 4 340.1624178177603 248.98438200018836 22.56774299999985 1.1064280725125 248
250 4 337.1867688514623 248.0925573830962 22.336247999999852 1.204994890819695 249
251 4 334.10733263007427 247.72029052202421 21.783038999999857 1.2781369390326447 250
252 4 331.00490162761827 247.89679100373445 21.826226999999854 1.2781369390326447 251
253 4 327.9024706251623 248.0726700048753 21.869414999999854 1.2672299550396353 252
254 4 324.86467360192415 248.72460312217828 22.043447999999856 1.3957956404318765 253
255 4 321.7883447833831 248.322505193775 21.557582999999855 1.203273389642451 254
256 4 318.68280637808004 248.2392267974751 21.770594999999854 0.9352847533105115 255
257 4 315.59466942872035 248.0105219479351 20.998517999999862 0.9826788615331262 256
258 4 312.5823531088277 247.24796528927854 21.00455699999986 0.7621837703149058 257
259 4 309.77636833797663 245.9142679873413 20.782943999999862 0.7621837703149058 258
260 4 306.9710050476949 244.58119216597353 20.561330999999864 1.0792445124068462 259
261 4 304.00032792595215 243.68998902945074 19.985063999999866 1.0607492506614353 260
262 4 301.04332337673634 242.7409881999735 19.66554599999987 1.0604633695995105 261
263 4 298.1913490437495 241.5172929588205 20.130731999999867 0.8305777069776222 262
264 4 295.13366464229046 241.002085566786 19.543850999999872 0.8305777069776222 263
265 4 292.0759802408314 240.48687817475158 18.956969999999874 0.8704021818649177 264
266 4 289.0599350375224 239.74420889431588 19.244096999999872 0.8948387978538138 265
267 4 286.0662631347118 238.91204641188628 19.20566699999987 1.1479305449371815 266
268 4 283.0340594365982 238.3527138994243 18.06080069999988 0.7536570569027071 267
269 4 279.9440580455303 238.0251936393493 18.16132259999988 0.7536570569027071 268
270 4 276.8546781350318 237.69705189870493 18.261826199999877 0.7460563495389178 269
271 4 273.78953596673995 238.18367118454688 18.717605999999876 0.7460563495389178 270
272 4 270.72439379844815 238.67029047038886 19.173275999999873 0.7509971200656655 271
273 4 267.6368783296578 238.9686011437019 18.603962999999876 0.834418456896528 272
274 4 264.53631176891 238.84430502982147 19.074089999999874 0.8325664447997094 273
275 4 261.6147316121501 237.78716658126822 18.907376999999872 0.9264224403908355 274
276 4 258.8907822764601 236.3080428260909 19.56635999999987 1.2057779563371418 275
277 4 255.95490806660388 235.34599090465625 18.587492999999878 1.3320193043998187 276
278 4 252.321111177309 233.0552135258396 16.469999999999892 1.1216108428229967 277
279 4 248.59222776089558 231.19077181763288 16.164993899999892 1.0002605468415156 278
280 4 246.10630548328663 231.81225238703513 15.860006099999895 0.7930962138369733 279
281 4 243.39975760353985 231.5804401346481 15.554999999999897 0.7501954101311366 280
282 4 241.75594149747096 231.19077181763288 14.639999999999903 0.8789040360543403 281
283 4 238.64853865045976 230.56929124823066 14.639999999999903 0.8789040360543403 282
284 4 236.1626163728508 229.32633010942618 14.182499999999905 0.8789040360543403 283
285 4 233.67669409524186 228.0833689706217 13.724999999999909 0.8789040360543403 284
286 4 230.56929124823066 227.77262868592058 13.038749999999913 0.857456741604269 285
287 4 229.14734370543832 226.57938599266828 12.809999999999915 0.8145497230927384 286
288 4 226.21892726241498 228.70484954002393 12.809999999999915 0.8360032323485038 287
289 4 223.11152441540378 229.63707039412728 12.809999999999915 0.857456741604269 288
290 4 220.62560213779483 230.56929124823066 12.20000609999992 0.8789040360543403 289
291 4 219.38264099899035 229.9478106788284 11.437499999999924 0.8789040360543403 290
292 4 216.27523815197915 229.9478106788284 10.217493899999932 0.8789040360543403 291
293 4 214.41079644377243 229.9478106788284 9.607499999999936 0.8789040360543403 292
294 4 211.92487416616348 229.32633010942618 9.14999999999994 0.8789040360543403 293
295 4 208.81747131915228 229.32633010942618 9.14999999999994 0.7930962138369733 294
296 4 206.33154904154333 229.32633010942618 9.14999999999994 0.707288391619606 295
297 4 204.72999361419377 229.26293909134716 9.14999999999994 0.621480569402239 296
298 4 202.6026656251299 228.70484954002393 9.14999999999994 0.7930962138369733 297
299 4 199.08073523832743 227.6688414308304 9.14999999999994 1.1620630130853886 298
300 4 195.76637936170528 226.06355712006442 9.14999999999994 0.7590763674678946 299
301 4 190.48379452178625 223.73300498480603 9.14999999999994 0.621480569402239 300
302 4 188.61935281357952 223.11152441540378 9.14999999999994 0.6643875879137695 301
303 4 185.82269025126945 221.8685632765993 9.302493899999938 0.8360032323485038 302
304 4 183.3367679736605 221.8685632765993 10.37000609999993 0.939579184045081 303
305 4 180.2262577238023 221.0115415713936 10.979999999999928 1.242961138804478 304
306 3 331.5176230973751 355.08230184739983 31.35082799999979 1.2274862726263622 75
307 3 328.85457885748656 358.55202786637255 31.71810899999979 1.7732953678981846 306
308 3 327.313307045369 361.2492535375783 31.57244099999979 1.1795639059197556 307
309 3 326.07718219282793 364.0987419482875 31.287326999999795 1.236597177773799 308
310 3 324.7117893818512 366.88173193807074 31.911539999999786 1.5659445907228213 309
311 3 322.59129767905074 369.1464071329725 31.374068999999793 1.3655108922849053 310
312 3 320.17311678350666 371.0966131597567 31.513514999999792 1.6151720666251728 311
313 3 321.10533763761003 373.99209113260173 29.6412419999998 1.366523905613031 312
314 3 322.03817997228276 376.88694762487734 27.768968999999817 1.5258901680248471 313
315 3 323.49430894639227 379.6270554553718 27.301220999999817 0.9899377545837443 314
316 3 324.7459708131683 382.4429839153334 26.115563999999825 1.1856295562771213 315
317 3 325.92181205047734 385.31795302938815 25.84454099999983 1.1856295562771213 316
318 3 327.0982747683558 388.1923006628735 25.573517999999833 1.046163101697565 317
319 3 327.47364903227475 391.26738652027575 24.858536999999835 1.076988537939916 318
320 3 328.431972070293 394.2013962884237 23.79603899999984 1.102779981570109 319
321 3 329.31012411485835 397.1820170992769 23.851121999999844 1.22686479205696 320
322 3 330.40579435871456 400.06692990244204 22.775996999999848 0.9635807636353954 321
323 3 331.2112331766598 403.0637092080997 22.305320999999854 1.221010445093191 322
324 3 331.1739443424957 406.16427576884746 21.715145999999855 0.9716662258433185 323
325 3 330.9029788142363 409.2555201210542 21.226901999999857 1.0984544768070692 324
326 3 330.35483295202357 412.311340080805 21.609737999999858 1.153915402820525 325
327 3 330.29517081736094 415.410663680414 20.979119999999863 1.1173785601453674 326
328 3 329.95024910134265 418.4956932269267 20.532416999999864 1.240810816034346 327
329 3 329.84211148226666 421.5993671905215 20.79831599999986 1.2711142085983993 328
330 3 331.8706240607956 425.09270947113146 20.129999999999868 0.8789040360543403 329
331 3 334.35654633840454 427.5786317487404 20.129999999999868 0.8789040360543403 330
332 3 336.8424686160135 430.06455402634936 20.129999999999868 0.8789040360543403 331
333 3 338.70691032422025 431.92899573455605 19.97756099999987 0.8789040360543403 332
334 3 340.57135203242694 435.03639858156725 19.36743899999987 0.8789040360543403 333
335 3 341.81431317123145 437.5223208591762 18.757499999999876 0.8789040360543403 334
336 3 343.0572743100359 439.38676256738296 18.29999999999988 0.8789040360543403 335
337 3 344.9217160182426 442.4941654143941 18.29999999999988 0.8789040360543403 336
338 3 346.1646771570471 444.35860712260086 18.29999999999988 0.8789040360543403 337
339 3 348.65059943465604 447.46600996961206 18.14750609999988 0.8789040360543403 338
340 3 349.89356057346055 449.33045167781876 17.99499389999988 1.0002605468415156 339
341 3 351.75800228166725 451.8163739554277 17.537493899999884 1.1216108428229967 340
342 3 352.3794828510695 454.30229623303666 17.232506099999885 1.242961138804478 341
343 3 353.4844753034667 455.65712387433354 16.92749999999989 1.242961138804478 342
344 3 317.6648212053992 329.4095610059627 31.75415999999979 1.701794028388457 66
345 3 316.1888048530689 332.6226155497723 29.315867999999806 1.756192222628235 344
346 3 313.87751861546195 338.2016466212962 25.69008899999983 1.5896230004170466 345
347 3 312.36669935124513 340.9075730204736 25.011341999999836 1.315127462523466 346
348 3 310.2549083764163 343.1436601091828 23.710394999999842 1.248535819512016 347
349 3 306.76094461523695 346.21874596658506 22.99065599999985 1.5792567045194172 348
350 3 303.1712728463696 349.1111165365831 21.19213199999986 1.8528759548101412 349
351 3 300.95631609702 352.6199958314281 17.867058599999883 1.8408813798206778 350
352 3 301.3664932728255 357.0822263197362 14.136457199999906 1.8013614304123895 351
353 3 301.8599488449309 360.14115368233405 13.44799289999991 1.4374783422216848 352
354 3 304.7175165030424 361.2045069365813 11.686123799999923 1.5373005512790723 353
355 3 309.2133069420982 362.2274639538174 9.667157999999937 1.7100348607387306 354
356 3 312.6047264093262 364.80909423911424 6.0999938999999594 1.3896740568232644 355
357 3 314.4691681175329 371.6453805025389 5.566256099999963 1.3407697508170022 356
358 3 313.1721381691904 374.54272291709214 5.032499999999967 1.3163144904110242 357
359 3 297.0111574424546 294.88631537566835 26.91490799999982 0.9633756750474927 136
360 3 296.446231604868 291.4743870496501 26.840060999999825 1.1054772072413146 359
361 3 298.93215388247694 287.1240230638344 25.314938999999832 1.1497639126169181 360
362 3 301.4180761600859 283.08439936271986 24.399938999999836 1.242961138804478 361
363 3 304.8362192917982 278.1125548075019 23.789999999999843 1.242961138804478 362
364 3 305.6342003429107 276.07907038441783 23.789999999999843 1.242961138804478 363
365 3 307.01140128470604 272.20848939818063 22.265060999999854 1.3407697508170022 364
366 3 308.25436242351054 269.7225671205717 21.807560999999858 1.3896740568232644 365
367 3 309.8080638470161 265.37220313475603 20.587499999999864 1.3163144904110242 366
368 3 311.3617652705217 262.8862808571471 18.909938999999873 1.242961138804478 367
369 3 313.8476875481307 260.40035857953814 17.99499389999988 1.242961138804478 368
370 3 316.6070612762766 257.4918295147356 17.384999999999884 1.242961138804478 369
371 3 320.06249324215304 254.80703345491796 14.639999999999903 1.242961138804478 370
372 3 322.548415519762 252.321111177309 14.334993899999905 1.242961138804478 371
373 3 325.034337797371 250.4566694691023 13.724999999999909 1.242961138804478 372
374 3 326.8987795055777 247.97074719149333 12.504993899999917 1.242961138804478 373
375 3 328.7632212137844 244.86334434448216 11.589993899999923 1.242961138804478 374
376 3 328.7632212137844 241.15124090344256 10.779413699999928 1.0833462841649009 375
377 3 330.94213209010866 235.90594489768768 10.52249999999993 0.8789040360543403 376
378 3 332.49210463019784 232.74447324113848 7.62500609999995 0.8789040360543403 377
379 3 334.9780269078068 228.70484954002393 6.404999999999958 0.8789040360543403 378
380 3 335.59950747720904 226.21892726241498 5.795006099999961 1.0002605468415156 379
381 3 336.53172833131237 222.49004384600156 5.489999999999964 1.0002605468415156 380
382 3 337.15196593957586 221.3738647433551 5.489999999999964 0.8789040360543403 381
383 3 298.4144605681648 297.6525253900777 27.457685999999818 1.3874367267734165 135
384 3 295.16660311246875 298.4386983103716 26.065787999999827 1.4322144017988478 383
385 3 292.2226496552104 299.28764076817504 24.54286199999984 1.4322144017988478 384
386 3 289.39367010329136 300.55235372690856 23.863931999999842 1.4914601444799631 385
387 3 286.3720315748577 301.23971123666746 23.185001999999844 1.570742420718607 386
388 3 283.4007329725456 302.02339823468367 21.826226999999854 1.5330620537957491 387
389 3 280.40457514745736 302.5932959168255 20.078759999999868 1.3604831144784413 388
390 3 277.5451430476377 303.674050627016 18.435602999999876 1.3554864107004472 389
391 3 274.79198412518576 305.0518730493808 17.186499899999884 1.2803369802483286 390
392 3 272.0201807856518 306.45579765566043 17.174165699999886 0.9824240544996713 391
393 3 269.53239406633463 308.31091715532614 16.702885799999887 0.9824240544996713 392
394 3 267.04398586644805 310.1654151744224 16.23160589999989 1.339632441374996 393
395 3 265.12858275155037 312.6115626955896 15.995462699999894 1.4033777033785837 394
396 3 263.61652052619473 315.28765802743567 14.665162499999903 1.4519588394887568 395
397 3 262.64390343508023 318.1775426751561 12.901994099999914 1.4920940546607533 396
398 3 261.71230406154626 321.1420049912047 12.919854899999915 1.3352882921948743 397
399 3 260.56070056644387 324.0057874550103 11.850860399999922 1.2301897131032618 398
400 3 259.13005229567995 326.7322227129779 10.61650709999993 1.2909705127908007 399
401 3 257.51731021808115 329.3231752068158 8.899253399999942 1.5163193672560527 400
402 3 255.33094157492405 331.46914761296176 7.366518599999952 1.4336375923027789 401
403 3 253.89345701789665 334.1999332349152 6.295199999999958 1.1535425144788838 402
404 3 253.4577991387457 337.26383244206824 5.474536499999964 1.0036165419162877 403
405 3 252.6778410241459 340.2649621117116 4.875138299999968 0.7982109989231536 404
406 3 251.69963060790678 343.2107800106782 4.42819739999997 1.1140598539047595 405
407 3 249.8743421755724 345.7252903944797 4.437603599999971 1.175257045573798 406
408 3 247.98814864743662 348.174545318494 3.5145332999999765 1.16472294992243 407
409 3 245.9279405598682 350.4976396869195 3.884614199999974 1.172764908490495 408
410 3 243.79564072624908 352.75547859555786 4.195329899999972 1.3122562222928276 409
411 3 240.86846724436455 353.7218808809783 3.0478832999999796 1.2747436551237086 410
412 3 238.2184740964334 355.32343630832787 2.2621178999999847 1.2223466283174056 411
413 3 235.70831407661777 357.0188353016572 3.180924299999979 1.2223466283174056 412
414 4 563.1975001231276 176.0691741950707 5.287217699999966 0.9480934678458915 232
415 4 565.4155642753242 175.66831922780625 4.935674699999968 1.1162847543432195 414
416 4 568.3905917610527 174.80943308089238 5.699022599999962 1.1162847543432195 415
417 4 571.4091228866394 174.12518297398051 4.873729199999968 1.036461790009196 416
418 4 574.3667489164246 173.17245326108687 4.889924699999967 1.0384691722483652 417
419 4 577.421947395606 172.62057851545768 4.50904679999997 0.8588861469138942 418
420 4 580.4541510937196 171.95062246164204 4.200984599999972 0.8455429590888281 419
421 4 583.4751681415838 171.2831523301041 5.056106999999967 0.9092136434240875 420
422 4 586.5235303345017 170.70952576454582 4.511645399999971 0.942953823536935 421
423 4 589.4575401026498 169.71453537293283 5.221703699999965 1.1358924663078602 422
424 4 592.5394622463155 169.328595939334 5.478763799999964 0.8703213893908954 423
425 4 595.6468650933267 169.34164703129147 5.326086899999964 1.086136731921517 424
426 4 598.7505390569215 169.19684205862075 5.226315299999966 0.8029777548904689 425
427 4 601.8051160555335 168.63005177932592 5.040863099999967 0.8584386809039246 426
428 4 604.6987295866703 167.49771418187504 5.093274299999966 1.008451660746237 427
429 4 607.5152795272012 166.26096784876458 3.799848599999975 0.9868552109595092 428
430 4 610.3193998563441 164.92354166341096 3.617434199999976 0.7601888176871247 429
431 4 613.5107025802247 163.601031011723 2.374077299999984 0.7601888176871247 430
432 4 532.5516717653338 196.95900057438814 12.208552199999918 1.0751054518146272 220
433 4 532.1097990804888 198.87502516985526 16.73937599999989 0.8590228726391628 432
434 4 538.0530177656824 197.2162935301207 14.557869599999904 0.8590228726391628 433
435 4 541.0771422163937 196.51215604498796 14.196133499999906 0.9396475469077151 434
436 4 544.1012666671049 195.8073970792858 13.834397399999908 0.9396475469077151 435
437 4 547.0930741282074 195.00568714475693 13.113596999999913 1.5669389596338652 436
438 4 550.1942621695246 194.81116372653403 12.956985599999914 0.8470842309009458 437
439 4 553.264997662941 194.33945997435774 12.800374199999915 0.8470842309009458 438
440 4 556.3357331563575 193.8677562221814 12.643781099999915 0.8470842309009458 439
441 4 559.4070901303434 193.39605247000512 12.487169699999917 0.7555339282223019 440
442 4 562.4535878815532 192.80316000679542 12.06021239999992 0.7555339282223019 441
443 4 565.5007071133323 192.21026754358567 11.633236799999922 1.0197004590524175 442
444 4 568.5092945498085 191.43901015695747 11.915075099999921 0.711980569918593 443
445 4 571.6011603825847 191.60432398841849 11.131944899999926 0.8982196521513619 444
446 4 574.5190116559282 192.63038840850157 10.264890899999932 0.9075853643322538 445
447 4 577.1876492209414 194.21143497706086 9.700976399999936 0.978732459917422 446
448 4 580.2590061949272 194.6688446761409 9.361767599999936 0.9606038717079587 447
449 4 583.3558438722586 194.50353084467994 8.803379699999942 0.7492756188884213 448
450 4 586.0791717273793 193.04802335113985 7.772375999999949 0.7996155450100026 449
451 4 588.5464495879061 191.15934390072647 7.697126399999949 0.7556457947247943 450
452 4 591.13118727605 189.49688337757547 6.347574599999958 0.7556457947247943 451
453 4 593.7165464447634 187.8344228544245 4.998004499999967 0.9089650511963266 452
454 4 596.8084122775394 187.5628358455957 4.573389599999969 0.5945449800437765 453
455 4 599.8455878202082 186.9457056401793 3.903993899999974 0.6604846899379234 454
456 4 603.8634597013937 185.38330348870207 2.1845258999999855 0.6604846899379234 455
457 4 529.7711676978281 198.32687930764249 12.876428999999915 1.0751054518146272 219
458 4 530.8997764118626 195.45563907700415 14.182499999999905 1.2848178551537186 457
459 4 532.7778906925962 191.76528745589366 14.182499999999905 1.3896740568232644 458
460 4 538.8236536717411 190.17305423708513 12.809999999999915 0.8789040360543403 459
461 4 540.0666148105456 188.93009309828065 12.809999999999915 0.8789040360543403 460
462 4 541.9310565187524 188.3086125288784 12.809999999999915 0.8789040360543403 461
463 4 543.8626181284545 186.59829800188342 12.809999999999915 0.8789040360543403 462
464 4 546.9029010739703 186.44417082067167 12.809999999999915 0.8789040360543403 463
465 4 550.6317844903837 183.95824854306272 12.809999999999915 1.0002605468415156 464
466 4 552.1854859138894 182.40454711955712 12.809999999999915 1.1822859908137373 465
467 4 553.7391873373949 181.47232626545377 12.809999999999915 1.242961138804478 466
468 4 556.8465901844061 181.47232626545377 12.809999999999915 1.242961138804478 467
469 4 558.7110318926128 179.60788455724705 12.809999999999915 1.1216108428229967 468
470 4 559.9539930314173 177.74344284904035 12.809999999999915 1.0002605468415156 469
471 4 561.818434739624 174.94678028673027 12.809999999999915 0.8789040360543403 470
472 4 566.0326944807406 170.9289084055448 12.809999999999915 0.8789040360543403 471
473 4 479.5518088067109 226.72232652363078 26.648276999999823 1.3245366783442158 200
474 4 484.15014353971804 226.31712119238054 26.937782999999822 1.0231807502410701 473
475 4 487.252574542174 226.20774061216576 26.544698999999824 1.0231807502410701 474
476 4 490.2853997208569 225.54462084461355 26.92112999999982 1.0399669404206247 475
477 4 493.3660789033838 225.14003699393268 26.780036999999822 0.9255710120107545 476
478 4 496.4697528669786 225.06359488389623 27.17659799999982 1.2205319050547512 477
479 4 499.5659690637405 225.3121871116571 27.428954999999817 0.941816514094929 478
480 4 502.67275043018236 225.3469900235436 27.27303899999982 0.9373542836066209 479
481 4 505.7633733018196 225.42405361414953 28.193894999999813 1.0796671191940397 480
482 4 508.8645613431368 225.6167125906642 28.106054999999813 0.9079023194226488 481
483 4 511.85077547911465 226.47497725700867 28.26837599999981 0.9079023194226488 482
484 4 514.8369896150923 227.33262044278376 28.43069699999981 1.036480434426278 483
485 4 517.773485305518 228.34128340692362 28.79797799999981 1.036480434426278 484
486 4 520.7099809959435 229.34994637106345 29.165441999999807 1.224105418328814 485
487 4 523.7987394258726 229.5301757361901 30.009986999999803 1.2618044296687538 486
488 4 526.8315646045555 229.70791917903912 31.933316999999786 1.1651331270982355 487
489 4 529.871226069502 230.34990860723164 31.75123199999979 0.6923044950913181 488
490 4 532.8145580461909 231.33681975144242 32.15145299999978 0.7783795539535281 489
491 4 535.7740485176844 232.28084873636442 31.938440999999788 0.5902089101110571 490
492 4 538.6738768545152 233.3870841499004 31.46556899999979 0.8617014538932863 491
493 4 541.6333673260086 234.2447273356755 30.2782649999998 0.8748954863816958 492
494 4 544.7041028194251 234.4976699274222 29.090777999999805 0.7752472918837409 493
495 4 547.4703128338346 235.89537972800784 28.42978199999981 0.7752472918837409 494
496 4 550.2365228482439 237.29308952859347 27.768602999999814 0.9897326659958416 495
497 4 552.9635795867808 238.76537699750736 27.10742399999982 0.9897326659958416 496
498 4 555.6912578058873 240.23704298585187 26.446244999999823 0.9562162188879789 497
499 4 558.2722666106148 241.9604086048043 25.98764699999983 0.8548403084070857 498
500 4 560.8694339101468 243.66450832610525 25.79110499999983 0.8548403084070857 499
501 4 563.4672226902481 245.3692295279756 25.59456299999983 1.0705251400181326 500
502 4 566.4410072148379 246.2355734417223 24.870431999999838 0.9592801180951318 501
503 4 569.5241723196424 246.4953523197324 24.01929899999984 0.7235773973436388 502
504 4 572.6092018661551 246.21817198577904 23.280527999999848 0.8087140205460515 503
505 4 575.6861521652655 245.9360198072704 22.316666999999853 0.7950849516590603 504
506 4 578.0626938626598 243.94231014062802 21.775901999999856 1.0792818012410101 505
507 4 580.7095796077439 242.33702582986206 20.98168199999986 0.8029031772221406 506
508 4 583.3993475121167 240.78518884806465 20.68101299999986 0.8029031772221406 507
509 4 586.0897368970591 239.23335186626724 20.380160999999863 0.8029031772221406 508
510 4 588.7801262820013 237.6815148844699 20.079491999999867 0.9064418400845535 509
511 4 591.468029744666 236.12284161640903 20.09193599999987 0.7508790387574791 510
512 4 594.173334663274 234.59586385738774 19.85824499999987 0.7508790387574791 511
513 4 596.8792610624513 233.06950757893588 19.62437099999987 1.2253732386903946 512
514 4 599.5976170730167 231.56552460098246 19.53104099999987 1.2253732386903946 513
515 4 602.3165945641515 230.06092014245962 19.437893999999872 1.0622470188336948 514
516 4 605.1977784839003 228.89688703596923 19.39964699999987 1.0622470188336948 515
517 4 608.0789624036491 227.7328539294788 19.36158299999987 1.0685985502529858 516
518 4 611.0353454722955 226.8031189976531 20.009219999999868 1.0110867383605024 517
519 4 613.9612759930412 225.76276052447375 20.349050999999864 0.7680381172786749 518
520 4 616.935060517631 224.8659640628263 20.077295999999865 1.030104043784211 519
521 4 620.0120108167414 224.45702984815964 20.529671999999866 1.1757045115837677 520
522 4 623.0777744656027 223.98967645996916 21.093128999999863 0.9169510765131454 521
523 4 625.9117258620769 222.72372054009676 21.419966999999858 1.2272003915644372 522
524 4 628.6586699788347 221.27256341054255 21.12423899999986 1.2020615025321166 523
525 4 631.0886590051975 219.337272917424 21.453821999999857 1.0449512145872306 524
526 4 634.6746018906485 217.6226080264432 21.505427999999856 1.0449512145872306 525
527 4 343.1380667840582 249.8755851367112 22.79905499999985 1.1064280725125 248
528 4 345.16657936258713 251.1819372935947 23.13723899999985 1.0826502259271704 527
529 4 343.3673931141676 245.2380971278317 22.437812999999853 1.0826502259271704 528
530 4 342.6160231057603 242.22453784680025 22.683398999999852 0.8023314150982904 529
531 4 341.864653097353 239.21035708519938 22.928984999999848 0.8023314150982904 530
532 4 340.8392101578393 236.27759027819022 23.109239999999847 0.9364282775582116 531
533 4 340.34326866345634 233.23109252698046 22.045094999999854 0.9095741021543409 532
534 4 340.0636024072253 230.1410911359125 21.550079999999856 1.056156509253553 533
535 4 339.57014683511994 227.0852711761617 20.750186999999862 1.1801543124606877 534
536 4 337.9816424997278 224.43962839221638 19.671950999999872 0.8767288540614324 535
537 4 336.1364666891726 221.95308463403802 18.91579499999987 1.0047165625241294 536
538 4 334.66542218139745 219.25026563770766 17.635526999999882 1.0955086589081027 537
539 4 333.52686977825255 216.35913802884846 17.57056199999988 0.885199634222385 538
540 4 332.66674067019983 213.37665277628713 17.137547399999885 1.1369676276929261 539
541 4 332.16582733126165 210.31461801084228 16.64908379999989 1.2082203749748928 540
542 4 332.8177604485646 207.28179283215934 17.197754399999884 0.9319474026528214 541
543 4 333.93828991519683 204.3838289370367 17.03027279999989 0.9354152642300859 542
544 4 335.27447313941167 201.57846564675498 17.132642999999884 1.0005153538749705 543
545 4 337.1065978580094 199.07017006864754 16.916849399999887 0.972088832630512 544
546 4 338.73922731382913 196.42639172641046 16.75954259999989 1.0080476983761255 545
547 4 340.5054750920703 193.87086362502842 16.58256329999989 1.0080476983761255 546
548 4 342.27234435088087 191.31471404307703 16.40558399999989 1.054783037195174 547
549 4 343.65513861780084 188.5342099755714 16.105976399999893 0.6054886313903806 548
550 4 346.13049572573 184.23107851303033 16.909748999999888 0.6054886313903806 549
551 4 357.29663711618 261.68185151364554 23.275952999999845 1.3320130895941247 243
552 4 356.72549647289935 258.66704927147526 20.400107999999864 1.5918541156612007 551
553 4 356.55521079688316 252.50631238699088 18.23944529999988 1.2817477411408715 552
554 4 355.91570729096827 249.46602944147514 18.386375999999878 1.5148340286951814 553
555 4 355.31722150263386 246.431339821084 17.495513699999883 1.3419505638988665 554
556 4 354.1811550217666 243.56507143500087 16.35957779999989 1.2950536401317734 555
557 4 352.7331052950593 240.85230874956008 15.0414287999999 1.3688979613881478 556
558 4 351.0687803302001 238.2402259163625 14.320756499999904 1.3994934498198197 557
559 4 349.0340529459772 235.90843081996528 13.49037569999991 1.4601748126162544 558
560 4 347.45611378026496 233.25657323032593 12.402623699999918 1.3722290972401436 559
561 4 347.05712325470876 230.23866358530867 10.57009829999993 1.3722290972401436 560
562 4 346.65813272915244 227.2207539402914 8.737572899999943 1.401998016514511 561
563 4 346.1199305560501 224.18668580046966 7.55184269999995 1.5097751768602472 562
564 4 344.4978662699103 221.54415041937133 6.951602699999954 1.505014635698626 563
565 4 342.4016123093166 219.27015301592854 6.05828819999996 1.3624283486606703 564
566 4 340.57135203242694 215.6537575825769 5.489999999999964 1.1216108428229967 565
567 4 338.085429754818 213.16783530496795 5.489999999999964 1.0002605468415156 566
568 4 335.59950747720904 210.681913027359 5.489999999999964 0.8789040360543403 567
569 4 333.1135851996001 208.19599074975005 5.489999999999964 0.8789040360543403 568
570 4 331.24914349139334 206.33154904154333 5.6424938999999625 0.8789040360543403 569
571 4 329.38470178318664 203.84562676393438 6.252506099999958 0.8789040360543403 570
572 4 326.27729893617544 199.4952627781187 6.8624999999999545 0.8789040360543403 571
573 4 324.41285722796874 195.76637936170528 7.319999999999951 1.0002605468415156 572
574 4 322.548415519762 193.28045708409633 7.319999999999951 1.1216108428229967 573
575 4 322.94181272019364 188.67342162311752 7.319999999999951 1.242961138804478 574
576 3 301.8599488449309 360.14115368233405 13.44799289999991 1.4374783422216848 353
577 3 298.93215388247694 367.2950165167232 12.809999999999915 0.707288391619606 576
578 3 297.68919274367244 369.7809387943322 12.809999999999915 0.7930962138369733 577
579 3 295.82475103546574 373.5098222107456 12.809999999999915 0.8789040360543403 578
580 3 293.96030932725904 375.99574448835455 12.352499999999917 0.8789040360543403 579
581 3 291.4743870496501 378.4816667659635 11.894999999999921 0.8789040360543403 580
582 3 290.52290029789526 379.71157681281056 11.437499999999924 0.8789040360543403 581
583 3 287.74550363323664 380.34610847417025 10.979999999999928 1.242961138804478 582
584 3 285.5224676364848 381.71212276571634 10.979999999999928 1.242961138804478 583
585 3 316.1888048530689 332.6226155497723 29.315867999999806 1.756192222628235 345
586 3 314.1323256489169 335.10356598282607 27.384851999999817 1.2863839861886122 585
587 3 308.6980995500637 338.1071815747471 26.574893999999826 1.2863839861886122 586
588 3 305.8026215772187 339.21590291056066 25.982705999999826 1.208270093420445 587
589 3 302.958726491634 340.4451914768383 25.263149999999833 0.9377706755881204 588
590 3 300.24285640334625 341.93363744055665 24.528404999999836 1.2992175599467686 589
591 3 297.6531468706471 343.63773716185756 23.90858399999984 1.2391949665539004 590
592 3 295.21383563574335 345.56121952415754 24.15179099999984 1.2260568673167371 591
593 3 293.03243883714146 347.75753185642503 23.347688999999846 0.8931732299278158 592
594 3 290.88708791156495 350.0054270759529 23.299193999999844 0.9458437081846555 593
595 3 288.5105462141708 352.0022441454423 23.72558399999984 0.9458437081846555 594
596 3 286.1644570646773 354.02454191827724 22.987361999999848 1.0383386613287906 595
597 3 283.75746281938245 355.9834486730331 22.536815999999853 1.219357306778581 596
598 3 281.28583459486975 357.8665347983218 22.45428299999985 1.4058201220163344 597
599 3 278.78499678359515 359.7030098809055 21.955241999999856 1.4107111740975302 598
600 3 276.17602135324455 361.37665705430567 21.29735699999986 1.3433178211515515 599
601 3 273.6403806300834 363.14911963824085 22.164593999999855 0.9436312373575835 600
602 3 271.2688107772445 365.14842263000793 21.634991999999855 1.2072073616467671 601
603 3 268.865545415366 367.1129227098884 21.20109899999986 0.9375718018059117 602
604 3 266.5138629407479 369.14267824955607 21.36799499999986 0.9375718018059117 603
605 3 264.1615589855605 371.17305526979317 21.534890999999856 1.0265243157044541 604
606 3 261.5712279722919 372.8641038991367 20.676254999999863 1.1587070180106165 605
607 3 258.8820815484885 374.4091045946706 20.10346499999987 1.2273246876783175 606
608 3 256.1407307568552 375.8695839327659 19.83097799999987 1.4620081802959912 607
609 3 253.43045399369203 377.35181509079024 20.810576999999864 1.412295949549506 608
610 3 250.74627941444373 378.898058747463 20.077295999999865 1.1162909691489136 609
611 3 248.10312255277603 380.51888007246407 19.45967099999987 1.215162312935116 610
612 3 245.21572382733322 381.6642687618724 19.286918999999873 1.2759182533998787 611
613 3 242.28419998146288 382.5219119476475 17.60293469999988 1.2703560023037286 612
614 3 239.3060650928873 383.28198268402645 16.24919219999989 1.3082725318429593 613
615 3 236.22662887149923 383.2266709133496 15.036414599999901 1.084527097246765 614
616 3 233.1689444700402 382.6884687402473 14.651181299999902 1.433059615373235 615
617 3 230.25233615783551 381.7003146348977 13.43481689999991 1.050650191408649 616
618 3 227.7819508944616 379.8222003541642 12.958632599999914 1.135283415349846 617
619 3 225.0499223113694 378.3909306028308 11.83744649999992 1.2042553289421065 618
620 3 220.60757920128216 377.88815282218434 11.298236999999924 1.2042553289421065 619
621 3 311.3617652705217 262.8862808571471 18.909938999999873 1.242961138804478 368
622 3 311.3617652705217 259.15739744073363 17.99499389999988 1.242961138804478 621
623 3 311.3617652705217 256.6714751631247 17.384999999999884 1.242961138804478 622
624 3 311.3617652705217 252.63185146201013 16.164993899999892 1.242961138804478 623
625 3 310.7402847011195 248.59222776089558 15.0974999999999 1.242961138804478 624
626 3 310.7402847011195 245.17408462918326 14.639999999999903 1.242961138804478 625
627 3 309.9267666357719 240.83366433247804 14.639999999999903 1.242961138804478 626
628 3 305.76844014590154 238.0270580810575 12.657506099999916 1.0002605468415156 627
629 3 303.90399843769484 236.1626163728508 12.047493899999921 1.0002605468415156 628
630 3 302.6610372988904 233.67669409524186 11.437499999999924 1.0002605468415156 629
631 3 303.2825178682926 229.63707039412728 10.979999999999928 1.0002605468415156 630
632 3 304.5254790070971 225.59744669301273 10.979999999999928 1.0002605468415156 631
633 3 305.50928274846086 224.49804756574017 10.979999999999928 0.8789040360543403 632
634 3 307.6328818541083 221.8685632765993 10.979999999999928 0.8789040360543403 633
635 3 309.497323562315 218.13967986018588 10.979999999999928 0.939579184045081 634
636 3 310.7402847011195 213.7893158743702 10.979999999999928 1.1216108428229967 635
637 3 311.3617652705217 211.30339359676125 10.979999999999928 1.242961138804478 636
638 3 313.22620697872844 208.81747131915228 10.52249999999993 1.242961138804478 637
639 3 314.15842783283176 205.7100684721411 9.607499999999936 1.242961138804478 638
640 3 314.1341900906251 204.01964132336698 9.14999999999994 1.242961138804478 639
641 3 315.7121292563374 200.73822391692318 9.14999999999994 0.621480569402239 640
642 3 316.95509039514184 197.63082106991197 9.14999999999994 0.621480569402239 641
643 3 316.95509039514184 195.14489879230302 9.14999999999994 0.621480569402239 642
644 3 318.19805153394634 193.28045708409633 9.14999999999994 0.621480569402239 643
645 3 319.44101267275084 190.17305423708513 9.14999999999994 0.621480569402239 644
646 3 320.06249324215304 187.68713195947618 9.14999999999994 0.621480569402239 645
647 3 320.6839738115553 185.2012096818672 9.14999999999994 0.707288391619606 646
648 3 321.9269349503598 182.71528740425825 9.14999999999994 0.707288391619606 647
649 3 322.8871224300862 180.19704813704035 9.14999999999994 0.7501954101311366 648
650 3 321.9269349503598 177.74344284904035 7.319999999999951 0.8789040360543403 649
651 3 320.6839738115553 175.25752057143137 7.319999999999951 0.8789040360543403 650
652 3 319.44101267275084 174.0145594326269 7.319999999999951 0.8789040360543403 651
653 3 318.0532465612756 172.27876420228645 7.319999999999951 0.8789040360543403 652
654 4 568.5092945498085 191.43901015695747 11.915075099999921 0.711980569918593 444
655 4 571.0039175553891 190.18610532904256 13.024658999999914 0.9663339225578473 654
656 4 573.6856062123597 188.61873133301015 13.311785999999913 0.9663339225578473 655
657 4 576.3747526361633 187.06192250665754 13.310358599999912 0.9943129777923361 656
658 4 579.0638990599667 185.5044921997355 13.308931199999911 0.9943129777923361 657
659 4 581.1209997446881 184.9582107792309 14.628672299999902 0.9508466267683435 658
660 4 584.1917352381046 183.3367679736605 15.554999999999897 1.242961138804478 659
661 4 591.804872213282 183.18139783130994 16.469999999999892 1.5537014235055975 660
662 4 596.2068190863581 184.57972911246497 16.469999999999892 1.7263362960741513 661
663 4 603.1468926048728 183.3367679736605 16.469999999999892 1.9607836260754519 662
664 4 607.497878071258 181.99250550204343 16.469999999999892 2.1030343136059306 663
665 4 532.8145580461909 231.33681975144242 32.15145299999978 0.7783795539535281 490
666 4 535.1314376089224 230.1740296060908 27.554309999999816 1.4771723061894058 665
667 4 538.2313826891009 230.3629596991891 27.27358799999982 1.0992996903814563 666
668 4 541.3319492498485 230.551268311718 26.99286599999982 1.0992996903814563 667
669 4 544.4318943300269 230.73957692424688 26.712143999999824 1.0992996903814563 668
670 4 547.5274890462196 231.00805653022863 26.768141999999823 1.1299076084245165 669
671 4 550.5168105850444 231.84829826006046 26.412755999999824 1.0768145233804833 670
672 4 553.5061321238691 232.6885399898923 26.05736999999983 1.0268164115720733 671
673 4 556.500425507249 233.49335732726817 26.66108699999982 1.1454197634367966 672
674 4 559.1678201111234 235.08683350721552 26.520359999999826 1.1454197634367966 673
675 4 561.8352147149978 236.67968820659345 26.379449999999824 1.133934802514243 674
676 4 564.4392183007932 238.37322275821458 26.615702999999822 0.9938965858108366 675
677 4 567.1439017388318 239.89585015325005 26.149967999999827 0.6913412002087446 676
678 4 571.9529183848663 241.37932427241319 25.79750999999983 0.6913412002087446 677
679 4 573.6265655582665 239.89149978926423 25.61999999999983 0.6913412002087446 678
680 4 574.869526697071 238.0270580810575 25.61999999999983 0.6913412002087446 679
681 4 576.1124878358755 236.78409694225303 25.61999999999983 0.6913412002087446 680
682 4 576.7339684052778 233.98743437994295 25.61999999999983 0.6913412002087446 681
683 4 576.7339684052778 231.19077181763288 25.61999999999983 0.6913412002087446 682
684 4 577.2000788323294 229.01558982472505 25.61999999999983 0.9671480621037642 683
685 4 579.6860011099384 226.9180929029925 25.61999999999983 1.242961138804478 684
686 4 581.1396441617702 226.1176259296024 25.61999999999983 1.242961138804478 685
687 4 523.7987394258726 229.5301757361901 30.009986999999803 1.2618044296687538 487
688 4 526.482914005121 227.455052114956 31.159226999999795 1.2765086599408109 687
689 4 528.049666520584 224.77149901627715 31.265000999999796 1.2765086599408109 688
690 4 529.34296758551 221.9524631534686 31.831568999999792 0.9529783051213933 689
691 4 531.0222080840349 219.33789439799338 31.89360599999979 0.6642819362169712 690
692 4 533.1265412920309 217.05333182487075 32.13992399999979 0.9688944225037845 691
693 4 534.9903615196681 214.575488794664 32.74290899999978 0.7049143358444895 692
694 4 537.673914618347 211.00694736515638 33.61106099999978 0.7049143358444895 693
695 4 342.4016123093166 219.27015301592854 6.05828819999996 1.3624283486606703 565
696 4 338.085429754818 218.7611604295881 4.57499999999997 1.3715081797796371 695
697 4 334.66728662310567 216.27523815197915 3.4312499999999773 1.3072346592920574 696
698 4 331.24914349139334 212.54635473556573 2.287499999999985 1.242961138804478 697
699 4 328.7762723057418 210.0927494475657 1.8299999999999879 1.242961138804478 698
