# Supplementary material for: Cross-Regional Gradient of Dendritic Morphology in Isochronically-Sourced Mouse Supragranular Pyramidal Neurons
Source: Front Neuroanat. 2018 Dec 4;12:103. doi: 10.3389/fnana.2018.00103 (PMC6288488; doi:10.3389/fnana.2018.00103)
Supplement: Supplementary file 3 [file Data_Sheet_1.ZIP › SWC reconstructions/X043.S4.Z5.C01-exported-000.swc]

# Exported from "Simple Neurite Tracer" version 3.1.6-SNAPSHOT-b9f15e3b69824d8d9ebdf26f302be1ac12e484dc on 2018-06-22T13:07:21.627
# https://imagej.net/Simple_Neurite_Tracer
#
# All positions and radii in microns
# Voxel separation (x,y,z): 0.621480569402239, 0.621480569402239, 0.825
#
1 1 358.3916858794667 369.48697848500495 9.9033825 1.0374312996974635 -1
2 1 357.57630337241096 360.5171494268224 9.671309999999998 0.9978181282037648 1
3 1 358.3916858794667 369.48697848500495 9.9033825 1.0374312996974635 1
4 1 359.1057670537099 379.10501177707397 9.6695775 0.9322208541033584 3
5 4 358.3916858794667 369.48697848500495 9.9033825 1.0374312996974635 1
6 4 360.4587302532986 358.5942885450919 9.899999999999999 1.9073487267182476 5
7 4 362.8321645478457 354.3992947016268 10.9882575 1.9502495304240839 6
8 4 365.5281472579127 348.81529178554763 10.8783675 1.584185045434777 7
9 4 367.16699151942635 344.4593344746073 10.854855 1.5896913632796812 8
10 4 368.22661589025716 341.53961875955565 10.990649999999999 1.2940841304435062 9
11 4 368.9966303157466 338.52978836194063 10.933724999999999 1.1617771320234633 10
12 4 370.3974475191792 334.0924170964086 11.2489575 1.5736758090061853 11
13 4 371.3110239562005 329.53385711984316 11.566994999999999 1.5304518354042596 12
14 4 371.6745900893008 326.44820609276104 11.5467 1.5304518354042596 13
15 4 372.0381562224011 323.3619335851095 11.526404999999999 1.5304518354042596 14
16 4 372.4017223555014 320.275661077458 11.5061925 1.4086602882185029 15
17 4 372.5191821831184 317.17323007500204 11.674244999999999 1.4778124311758898 16
18 4 372.93246676177097 314.09565829532215 11.5322625 1.4778124311758898 17
19 4 373.34637282099277 311.0174650350729 11.390362499999998 1.5630049876295489 18
20 4 373.90756977516304 306.4073221712471 11.58696 1.5638129123697717 19
21 4 374.72170932108 300.2515571313179 11.4995925 1.6836716549846875 20
22 4 375.3549980213009 295.6345779812287 11.57739 1.512820431650318 21
23 4 375.7776048084944 292.55576324041 11.5837425 1.3682516215959692 22
24 4 376.66942942558654 289.58819352151426 11.8866825 1.469503235962982 23
25 4 377.4742467629625 286.5864423713015 11.8335525 1.504424229157694 24
26 4 378.05533109535355 283.53435129496705 11.819444999999998 1.5068293589612807 25
27 4 378.02177114460585 280.42756992852526 11.888332499999999 1.529445036881828 26
28 4 378.4717230768531 277.3531055516924 11.8266225 1.4505045749563557 27
29 4 378.50093266361495 274.24756714638943 11.9658825 1.385876810544217 28
30 4 378.70539977094836 271.15072946905804 12.1642125 1.4840148072585242 29
31 4 379.27405449195135 268.09615247044604 12.240359999999999 1.3437155687159688 30
32 4 379.41140169778924 264.9968288708371 12.4679775 1.3437155687159688 31
33 4 379.69231091515906 260.3518830951248 12.791625 1.5598665107540677 32
34 4 380.2802315338136 255.73241802275788 13.019654999999998 1.5365734190128717 33
35 4 380.9470801847822 251.1216536783627 13.217654999999999 1.6251530445697728 34
36 4 382.1328651112017 246.6308350838621 13.311952499999999 1.6730070484137451 35
37 4 383.4609690880142 243.82112142959457 13.317397499999998 1.3401669146646822 36
38 4 384.1010940744986 240.78394588692584 13.1223675 1.1432756554723587 37
39 4 384.82884782126854 237.76479328076977 13.246859999999998 1.1432756554723587 38
40 4 385.557223048608 234.7450191940443 13.371434999999998 1.1432756554723587 39
41 4 386.28497679537804 231.7252451073188 13.495927499999999 1.1432756554723587 40
42 4 387.01273054214806 228.70609250116274 13.620502499999999 1.383142296038847 41
43 4 387.72805467753005 225.68631841443724 13.413345 1.3805196480359696 42
44 4 387.96048841048645 222.58823777596712 13.521172499999999 1.3464500832213386 43
45 4 388.78643608722206 219.5933229120177 13.443044999999998 1.3025051921589066 44
46 4 389.3650344973355 216.5412318356833 13.357905 1.3025051921589066 45
47 4 389.943632907449 213.48851927877953 13.2728475 1.3025051921589066 46
48 4 390.5222313175625 210.43642820244514 13.187707499999998 1.4676636534775513 47
49 4 391.08715715514916 205.82939274146634 13.479015 1.568548594308617 48
50 4 391.729768063911 201.23230096959796 13.383974999999998 1.2993169968378728 49
51 4 392.1660474236314 198.1559721510569 13.4363625 1.316034824154793 50
52 4 392.2337888056963 195.04981226518447 13.50525 1.4073613938284522 51
53 4 392.5240202316071 191.95608199070017 13.49271 1.0355047099323165 52
54 4 393.01871876485126 188.89653314753295 13.791689999999997 1.3052148474415002 53
55 4 393.4525122022941 185.82393321240826 14.005117499999999 1.0814942720680822 54
56 4 393.50036620613804 182.72150220995226 14.239252499999997 1.121716494519795 55
57 4 394.1560282068574 179.68681258956116 14.3946825 1.2115577256325827 56
58 4 394.30766946579155 176.58686750938278 14.607862499999998 1.2115577256325827 57
59 4 394.8483575611715 173.52856162735438 14.7263325 0.9121781057401362 58
60 4 395.90549600972463 170.63184069337052 15.2370075 1.0027464691191246 59
61 4 397.65993565714723 168.07879851426614 15.5643675 1.111704442546725 60
62 4 399.6194638924724 165.67491167181828 15.817312499999998 1.4086043549672567 61
63 4 401.55724030786865 163.26418854310697 16.2180975 2.073252964720175 62
64 4 403.6721386855445 160.98770521738658 16.25184 0.9588885853364085 63
65 4 406.23263863148173 159.24818110362972 15.8953575 0.9663712113920114 64
66 4 408.4836412538566 157.12271755627404 15.538874999999999 0.9580558013734095 65
67 4 410.56684412249285 154.93572743254757 14.568674999999999 0.9429289643141591 66
68 4 412.3616800069266 152.41935260703792 14.148254999999999 0.9429289643141591 67
69 4 414.15651589136024 149.90235630095884 13.727752500000001 0.9342841695937738 68
70 4 415.6163737488861 147.17716400413002 13.307332499999998 0.9342841695937738 69
71 4 417.07561012584256 144.4525931878706 12.88683 1.0228513655392868 70
72 4 418.00223765482133 141.50428936662638 12.456097499999998 0.8432745550105101 71
73 4 418.8636097240128 138.518696711218 12.384569999999998 0.8234679692636606 72
74 4 419.3844104411719 135.46536267374483 12.062985 0.7949109370996278 73
75 4 420.1047064211091 132.47417669321186 11.4814425 0.7949109370996278 74
76 4 420.8243809204768 129.48299071267888 10.8998175 0.8568414758405609 75
77 4 420.9890732713685 126.39236784104153 10.5404475 0.7376477174349054 76
78 4 420.918845967026 123.28682943573855 10.41645 0.8324545782972169 77
79 4 420.9008230305133 120.18004806929677 10.4825325 0.8875301863576435 78
80 4 421.46326294582235 117.12609255125416 10.330319999999999 0.9937660748912621 79
81 4 422.5533398645539 114.2256427338539 10.0215225 0.9937660748912621 80
82 4 423.64341678328543 111.32457143588425 9.712724999999999 0.9937660748912621 81
83 4 424.733493702017 108.42412161848402 9.403844999999999 0.9076972308347461 82
84 4 425.84842984352457 105.52802216506957 9.6119925 0.9521393063527002 83
85 4 426.71601671841006 102.54802283478584 9.40302 0.9187844441928821 84
86 4 427.4860311438995 99.5406783594484 9.216734999999998 0.9187844441928821 85
87 4 428.25604556938885 96.53395536468038 9.03045 0.9187844441928821 86
88 4 429.02605999487815 93.52661088934295 8.844165 0.6845732768079543 87
89 4 429.8283914099765 90.52485973913012 8.79417 0.8019709563680372 88
90 4 431.01293337525715 87.65299802792237 8.695005 0.8019709563680372 89
91 4 432.19809682110724 84.78113631671464 8.595839999999999 0.8019709563680372 90
92 4 433.38263878638793 81.90989608607629 8.496592499999998 0.8824526901056272 91
93 4 434.70577091864527 79.10639723750279 8.7881475 1.0243429189058524 92
94 4 436.08359334101 76.32216428658076 8.6940975 0.699495025279302 93
95 4 437.746053864161 73.71381033679955 8.300655 0.699495025279302 94
96 4 439.408514387312 71.10545638701836 7.907154749999999 0.992902216899793 95
97 4 441.25493315900604 68.61269782314598 7.672293749999999 1.0421856260533906 96
98 4 443.5370098098511 66.52390162938505 7.2802455 1.0610724205575246 97
99 4 445.91417298781465 64.52459863761806 7.410875999999999 0.9646559250204613 98
100 4 448.5449002380943 62.90066990977 6.997303499999999 0.9646559250204613 99
101 4 451.17562748837406 61.2771140702636 6.583730999999999 1.0257350353813133 100
102 4 453.8921190572312 59.784255594502476 6.2839425 0.9835862231644534 101
103 4 456.6925105029577 58.496174966359405 5.761932 0.8648212863516856 102
104 4 459.43013241117455 57.02985371091175 5.625584249999999 0.8648212863516856 103
105 4 462.16775431939135 55.56347030740717 5.4892365 0.7891435974155749 104
106 4 465.0110279244066 54.31982553997635 5.6984895 0.7891435974155749 105
107 4 467.85430152942195 53.076242920602475 5.9077424999999995 0.7891435974155749 106
108 4 470.66339370312005 51.830174378950986 5.29464375 0.7891435974155749 107
109 4 473.47248587681815 50.58410583729949 4.681545 0.7891435974155749 108
110 4 476.28095656994685 49.33797514759107 4.06844625 0.7891435974155749 109
111 4 479.09004874364496 48.09190660593958 3.4553475 0.8024557112121709 110
112 4 482.04767477343023 47.157697014014126 3.2035822499999997 0.8024557112121709 111
113 4 485.0053008032155 46.22342527403175 2.9518169999999997 0.6546676318083184 112
114 4 488.0300467344962 45.74314508999769 2.2573732499999997 0.6546676318083184 113
115 4 491.0554141463463 45.26286490596364 1.5629212499999998 0.6919688955838409 114
116 4 495.98686246455304 44.98543597978248 0.8044608 0.6919688955838409 115
117 3 358.3916858794667 369.48697848500495 9.9033825 1.0374312996974635 1
118 3 363.4350007001659 379.2454663857589 12.082455 1.4385659332181386 117
119 3 366.47776956795923 382.32428112657755 14.817907499999999 1.6644679053901585 118
120 3 370.1867656061518 386.952446926916 17.1477075 1.6145568008614646 119
121 3 373.0213384831955 390.5794075299475 18.089775 1.4574838017507428 120
122 3 375.03617848919754 392.89877301495665 18.70374 0.9954565020400362 121
123 3 376.9981926468004 395.30887466309855 18.72222 1.0027961875646767 122
124 3 379.273433011382 397.42066563792736 18.900502499999998 1.1025748929822061 123
125 3 381.4653949796637 399.6231927758889 18.888375 1.1025748929822061 124
126 3 383.176330987228 402.21663119200446 18.82452 1.226603770217811 125
127 3 385.33784040760906 404.4433960721727 18.6138975 1.246559511301317 126
128 3 387.67709327083907 406.4843382620896 18.4365225 1.122282041837951 127
129 3 391.8211257076132 408.4544316670947 19.49343 1.6682900108919823 128
130 3 397.2572162481746 411.22437056492043 20.9481525 1.5685237350858408 129
131 3 401.1775156799639 413.4902887209611 22.392975 0.7271944142575597 130
132 3 404.14819280170656 414.4013792357047 22.387365 0.7951408849103067 131
133 3 407.21209200885966 414.7270350540715 21.84996 0.9621389287143822 132
134 3 410.27847713829027 414.53561903869564 21.2324475 0.6375458421212867 133
135 3 413.3641281653724 414.5828515619702 20.7526275 0.8942670357299637 134
136 3 419.5012487882195 415.20557509251125 19.751077499999997 0.8942670357299637 135
137 3 358.3916858794667 369.48697848500495 9.9033825 1.0374312996974635 1
138 3 357.59743371177063 380.37842546377914 11.375264999999999 1.8123989253249733 137
139 3 354.99280864540594 385.92078918170836 12.488602499999999 1.4802237757851706 138
140 3 353.0208507986926 388.08975636892217 13.85736 1.199687446757 139
141 3 350.97866564763683 389.5757164103629 16.260254999999997 1.2234963673707997 140
142 3 349.06326253273915 390.9044418677449 18.9882 1.1653195712690563 141
143 3 348.4827996809175 392.86894194762533 22.089869999999998 1.828103739313768 142
144 3 347.7252148668161 395.1497756373316 24.704954999999998 2.467315149361053 143
145 3 345.8781746145527 395.30825318252914 28.0151025 1.3133624577063636 144
146 3 343.0572743100359 394.64016157042175 32.29875 1.3133624577063636 145
147 3 339.9498714630247 394.64016157042175 32.29875 1.3133624577063636 146
148 3 358.3916858794667 369.48697848500495 9.9033825 1.0374312996974635 1
149 3 350.5809180832194 373.440837867542 8.8934175 1.4742389179018272 148
150 3 346.1746208461575 369.5329680471407 6.259011 1.4742389179018272 149
151 3 345.10380982507746 366.63127526860166 5.859801749999999 1.0557587616891355 150
152 3 344.7396222114078 363.5499746055053 5.641820249999999 1.1609567776718523 151
153 3 344.37543459773804 360.4680524618396 5.42383875 1.1609567776718523 152
154 3 344.59543871930646 357.3737007067858 5.185380749999999 1.085030496507981 153
155 3 345.0087232979589 354.2955074465366 5.061605999999999 1.2494991143945895 154
156 3 344.9353885907695 351.1899690412336 4.9592235 1.1092682387146682 155
157 3 345.1224542421595 348.09437432504103 4.703473499999999 1.2428368426905974 156
158 3 345.85393687234597 345.08019356344016 4.4477235 1.3186201833235065 157
159 3 346.00122776729427 341.9777625609842 4.31533575 1.076708871683685 158
160 3 345.7544999812416 338.8865182087775 4.0616565 1.076708871683685 159
161 3 345.5077721951889 335.7946523760013 3.8079854999999996 1.076708871683685 160
162 3 345.2610444091363 332.7027865432252 3.55430625 0.9810381528299043 161
163 3 344.5165106869923 329.69917095130415 3.9289882499999997 0.9213262997217372 162
164 3 343.39411677865195 326.8024500173204 4.01500275 0.9915660336755783 163
165 3 342.85840052782714 323.7422796935837 4.089178499999999 0.9915660336755783 164
166 3 342.3233057575718 320.68148788927766 4.16335425 0.8435355768496589 165
167 3 342.16793561522127 317.5790568868217 4.249146 0.8386383099627693 166
168 3 341.6514852620481 314.5182650825157 4.44392025 0.8386383099627693 167
169 3 341.1350349088748 311.45747327820965 4.63868625 0.8386383099627693 168
170 3 340.61796307513214 308.39668147390364 4.8334605 0.9373045651610687 169
171 3 340.6627096761291 305.28990010746185 4.83893025 0.9373045651610687 170
172 3 340.7068347965566 302.18249726045065 4.844399999999999 1.0536146537246978 171
173 3 340.351969391428 299.10306103906254 4.5606824999999995 0.9818460775701272 172
174 3 340.11207789163865 296.0056018811618 4.6424235 0.9719086032653854 173
175 3 339.97659512750903 292.90192791756704 4.73176275 1.1061794802847391 174
176 3 339.4576588520581 289.8430005549692 4.962177 1.1061794802847391 175
177 3 338.9387225766073 286.78407319237135 5.192583 0.8658653737082813 176
178 3 338.521087633969 283.7096088155385 5.4134685 0.8658653737082813 177
179 3 338.1028312107613 280.6345229581362 5.634353999999999 0.8658653737082813 178
180 3 337.6851962681229 277.56005858130334 5.855247749999999 0.8658653737082813 179
181 3 337.2669398449152 274.48559420447043 6.07613325 0.9240732438384951 180
182 3 336.6976636433428 271.44593273952415 5.667024 0.9240732438384951 181
183 3 336.1283874417703 268.40689275514717 5.257923 0.9240732438384951 182
184 3 335.55848975962846 265.3678527707702 4.84881375 0.9240732438384951 183
185 3 334.98921355805606 262.32881278639326 4.43971275 0.9240732438384951 184
186 3 334.41993735648356 259.2891513214469 4.0306035 0.9240732438384951 185
187 3 333.8500396743417 256.25011133707 3.6215025 0.9461979521092148 186
188 3 333.87800629996485 253.14332997062817 3.53935725 1.2867320153074775 187
189 3 334.4454180598291 250.0918603748632 3.7361609999999996 1.0250514067549708 188
190 3 335.202381393361 247.08700182180334 4.0454535 0.8375507189663153 189
191 3 336.1358452086032 244.13372615600392 4.371592499999999 0.8375507189663153 190
192 3 337.06930902384534 241.17982900963506 4.6977315 0.9277089051694981 191
193 3 337.46954251054035 238.1010142688164 4.8725985 0.9277089051694981 192
194 3 337.8697759972354 235.0221995279977 5.04745725 1.0427698177886287 193
195 3 338.7957820456448 232.057737211949 5.177180249999999 0.9946858661339775 194
196 3 339.35387159696796 229.0025387327676 5.306895 0.7226513912952294 195
197 3 340.2836065287937 226.0386978972883 5.2028295 0.7226513912952294 196
198 3 341.21271998005005 223.07423558123963 5.098764 0.6703289421572549 197
199 3 341.97092627472074 220.0830496007067 4.617921 0.8132694731197698 198
200 3 342.5035351226985 217.0589251499954 3.9805425000000003 0.8083411322044102 199
201 3 342.9155767402122 214.02609997131242 3.27025875 0.7746071668972566 200
202 3 342.8366487078981 211.0131621708504 2.6946315 0.7746071668972566 201
203 3 358.3916858794667 369.48697848500495 9.9033825 1.0374312996974635 1
204 3 353.2706859875923 362.6606359106907 10.673024999999999 1.956097662582159 203
205 3 348.6599216431971 357.64404475447583 10.788194999999998 1.4529967120396585 204
206 3 346.46982411662356 355.4396531748061 10.7400975 1.4507283079613402 205
207 3 343.848419074885 353.8312614611931 11.331209999999999 1.436707706315626 206
208 3 340.96039886887274 352.7442919453086 11.8139175 1.3554615514776713 207
209 3 337.9748062134644 352.44100942744035 12.885839999999998 1.2472431399276591 208
210 3 334.9817557912232 353.1463898737119 13.4779425 1.207766694159229 209
211 3 332.2062235682728 354.4601997974282 14.1128625 1.206380792489462 210
212 3 329.80109376468613 356.3861680820057 14.646802499999998 1.574757185196945 211
213 3 327.4574905374703 358.4034940102854 15.04734 1.3841118057271145 212
214 3 324.9473305176547 360.18527880276156 15.608505 1.2284495675089355 213
215 3 322.3010662531399 361.76259648790443 16.1517675 1.1257996218607678 214
216 3 319.3881868243516 362.4741917398701 17.233507499999998 1.0257723242154775 215
217 3 316.4032156495127 363.20256696720946 17.85102 1.0257723242154775 216
218 3 313.4188659552431 363.9315636751183 18.4685325 1.126719413103483 217
219 3 310.39847038794824 364.56485237533917 18.9526425 1.04641790873102 218
220 3 307.2954179049229 364.7046855034547 18.84696 1.3733912659049259 219
221 3 304.2060379944243 364.4635510425266 18.5361825 1.0419308190199357 220
222 3 301.2515193674861 363.5990715704881 17.97411 1.0108567905498238 221
223 3 298.2528756201203 362.84645860094196 17.5585575 0.7268215259159184 222
224 3 295.18897641296724 362.40147851324997 17.2074375 1.1137428988143643 223
225 3 292.1294275698 361.9248029165185 16.856234999999998 1.1326856265697447 224
226 3 289.27248139225793 360.723480975864 17.1500175 1.1262533026764314 225
227 3 286.8748093555041 358.8055919386887 17.781802499999998 1.2189036259629171 226
228 3 284.5896253018121 356.8323911308365 18.760665 1.7066726508582646 227
229 3 282.05771346206734 356.01079381808677 20.8892475 1.373695791383933 228
230 3 279.09014374317167 356.3439074032864 22.027995 0.7499219586805996 229
231 3 276.72603165716555 358.2922489883624 22.718272499999998 0.8525470451059913 230
232 3 274.4228246669608 360.348106711945 23.187615 0.8598370121850796 231
233 3 272.5391170611026 362.8166275336107 23.358224999999997 0.8598370121850796 232
234 3 270.6560309358139 365.28452687470696 23.528834999999997 0.8598370121850796 233
235 3 268.77232332995567 367.7530476963726 23.699445 0.793593398292495 234
236 3 266.68974194188877 370.0543902448692 23.898435 0.8635907548242692 235
237 3 266.41380456907416 373.1450131165065 24.12069 0.8294466123413101 236
238 3 265.81283285846223 376.1890249454387 24.342944999999997 0.9792296443729437 237
239 3 264.73704999282694 379.0708303457568 24.925064999999996 1.09752847075866 238
240 3 262.32135501956043 381.0235222948187 25.035615 1.0841355644880417 239
241 3 259.8441334699231 382.89728621156644 25.1658 0.7155230091641857 240
242 3 257.07481605266673 384.26951530880655 25.597769999999997 1.014268718875842 241
243 3 254.10973225604866 385.18371322639723 25.810702499999998 0.9275348906100654 242
244 3 251.148377342847 386.09666818284916 26.113642499999997 0.9275348906100654 243
245 3 248.0975292276514 386.6255481474105 26.46501 0.9276156830840879 244
246 3 245.13493135331092 387.53788162329295 26.753182499999998 1.0474371368648394 245
247 3 242.03250035085495 387.3644885444297 26.8125 0.8394275902859101 246
248 3 239.04131437032197 386.59447411894035 26.365019999999998 0.9986819861952339 247
249 3 235.9904662551264 386.1973480350923 25.781415 0.7653346768017752 248
250 3 232.9688277266927 386.889055908837 25.5024825 0.7653346768017752 249
251 3 229.9465677176896 387.5807637825817 25.22355 0.8226911185519079 250
252 3 226.92182178640888 387.84551450514704 24.344099999999997 1.048686312809338 251
253 3 223.82436262850814 387.6255103835786 24.202199999999998 0.7419980814207212 252
254 3 220.74057604313424 387.97602542472157 24.4118325 0.5835801983578128 253
255 3 217.74068933462962 387.16561476222097 24.3987975 0.5835801983578128 254
256 3 213.54134512717872 386.0314127230619 24.3804825 0.5835801983578128 255
257 4 462.16775431939135 55.56347030740717 5.4892365 0.7891435974155749 105
258 4 463.14161437164466 54.2489767550645 6.06545775 0.9231472377900858 257
259 4 465.2502979436265 52.017053586170235 6.700278749999999 0.9231472377900858 258
260 4 467.34220154023444 49.797808620891786 7.491041249999999 0.579269609128439 259
261 4 469.43410513684233 47.57856365561332 8.281762500000001 0.579269609128439 260
262 4 472.3681149049903 43.69306713571053 9.619335 0.9351231683624669 261
263 4 401.55724030786865 163.26418854310697 16.2180975 2.073252964720175 63
264 4 403.5347914797066 158.77212698746757 17.123617499999998 0.9019423207620813 263
265 4 404.51673077936215 155.8393601804584 17.5260525 0.9019423207620813 264
266 4 405.49804859844824 152.90659337344925 17.92857 0.9019423207620813 265
267 4 406.195971277887 149.8942770535566 18.3373575 1.0157851314651836 266
268 4 406.7888637410967 146.84467189949984 18.4185375 1.0505569693232386 267
269 4 406.7832704159721 143.73851201362743 18.5355225 0.9598083765791238 268
270 4 407.3879710100004 140.69077130127886 18.5673675 0.9181753932348679 269
271 4 407.60424624815244 137.5920691822393 18.6741225 0.9219042766512813 270
272 4 407.60611068986066 134.49647446604675 19.0402575 0.7476908434364455 271
273 4 407.67509503306434 131.61715498800618 20.5872975 1.318769338660163 272
274 4 406.433998335968 129.5177936245654 23.1439725 1.0068233816544032 273
275 4 404.92442203289 127.57255944233638 25.6600575 1.0386804756419619 274
276 4 403.9455901360814 125.14629929939005 27.88566 1.1505842669685291 275
277 4 403.7485807955809 123.20479400057745 31.095652499999996 1.1505842669685291 276
278 4 403.55902922191325 121.34097377294015 34.177274999999995 1.1505842669685291 277
279 4 403.34088954205305 119.94574989463212 35.26875 1.242961138804478 278
280 4 404.7802385407887 114.37914843449627 35.26875 1.242961138804478 279
281 4 394.8483575611715 173.52856162735438 14.7263325 0.9121781057401362 59
282 4 392.9864017752424 167.23420642044846 14.7751725 1.2381384495859165 281
283 4 391.92739888498096 164.31759810824377 14.9992425 1.033988297342975 282
284 4 391.42772850718154 161.27607220158922 15.524767500000001 1.017562565893674 283
285 4 390.9280581293822 158.23454629493466 16.050375 1.017562565893674 284
286 4 390.18601032951585 155.24087439212408 16.5522225 0.9827658688128424 285
287 4 389.28921386786845 152.26646838696496 16.6109625 0.8773441198251407 286
288 4 387.82314120464855 149.52636055647048 16.6538625 0.9622756544396507 287
289 4 386.9064573647803 146.5581693570054 16.563525000000002 0.9622756544396507 288
290 4 385.989773524912 143.5899781575403 16.4731875 0.6917203033560799 289
291 4 385.3819655280366 140.54285892576112 16.55973 0.8032325619239238 290
292 4 384.2173109409768 137.66291796715115 16.633319999999998 0.8032325619239238 291
293 4 383.052656353917 134.78235552797176 16.70691 0.885740322317765 292
294 4 381.87930103888556 131.94218932580353 17.3161725 0.9285354743268032 293
295 4 380.28271745609123 129.29343913901118 17.71869 0.7797903148460712 294
296 4 379.17834648426344 126.38988191876393 17.8255275 0.7797903148460712 295
297 4 378.07335403186624 123.48694617908608 17.9324475 0.7797903148460712 296
298 4 376.9689830600385 120.58338895883882 18.039367499999997 0.7797903148460712 297
299 4 375.86461208821066 117.67983173859156 18.146205 0.8361399580737723 298
300 4 375.3419469293434 114.61717549257732 18.121785 0.8361399580737723 299
301 4 374.81866028990675 111.5538977659937 18.097365 0.8361399580737723 300
302 4 374.29537365047 108.49124151997944 18.0730275 0.8361399580737723 301
303 4 373.77270849160277 105.4279637933958 18.0486075 1.0848378375314662 302
304 4 373.2525292550131 102.38395196446365 18.507885 0.8700603675517464 303
305 4 371.6745900893008 100.37656972529442 20.858144999999997 0.8700603675517464 304
306 4 370.09602944301906 98.36856600555579 23.208405 1.2270512362277806 305
307 4 367.69214260057123 96.70548400183539 24.607522499999998 0.9776448689209681 306
308 4 364.9495488477992 95.83914008808868 26.1690825 1.3010820016549751 307
309 4 362.65628554670485 94.7092884129154 28.514227499999997 0.7025962133206192 308
310 4 360.47986059265827 93.07914487937333 30.509984999999997 0.7025962133206192 309
311 4 358.1549017825245 91.36447998839255 32.0293875 0.7162687858474684 310
312 4 354.8038785523076 88.16199061426282 34.417019999999994 0.7162687858474684 311
313 4 371.3110239562005 329.53385711984316 11.566994999999999 1.5304518354042596 13
314 4 373.8423143153758 331.64440513353316 12.16941 1.7096868316198652 313
315 4 377.87448024965755 336.06437494312195 13.359472499999999 1.2221042508953388 314
316 4 379.70909089053293 338.5571335069943 13.726184999999997 1.1875250720137982 315
317 4 381.2118309073476 341.2630599061717 14.093392499999998 1.242961138804478 316
318 4 382.7176783270092 343.94226264086467 14.704304999999998 1.274892810460365 317
319 4 384.48144018297273 346.43253528245947 15.48129 1.2766826745002435 318
320 4 386.7106909854186 348.5517840241211 16.0677 1.2919897409246204 319
321 4 389.0163838979009 350.6082632282731 16.50858 1.1046444232783155 320
322 4 391.4942269281076 352.42112204921943 17.1445725 1.1473463532019434 321
323 4 394.0149521176031 353.95431461393474 18.4396575 1.348780635356597 322
324 4 396.431268571439 355.4614049947352 20.0904 1.5137526525044214 323
325 4 397.9563818887521 357.9473272723441 21.5136075 0.992050788519712 324
326 4 398.65368308762135 360.83783340063394 22.7110125 0.9093068655094979 325
327 4 399.59584763083524 363.6898077336208 23.769405 0.7865271642183916 326
328 4 400.87112575924857 366.2670876549319 25.3331925 0.7994104564221 327
329 4 401.4111923740591 369.193639656247 26.519129999999997 0.8280793550886253 328
330 4 401.9388293774816 372.2003626510151 27.290505 0.8477492151102061 329
331 4 401.96866044481294 375.25369668848833 28.057342499999997 0.9318106769275529 330
332 4 402.9816737729386 378.13550208880645 28.81428 1.036194553364353 331
333 4 404.5154878182233 380.7724441447802 29.599349999999998 0.9697831397180298 332
334 4 406.1555750408758 383.3646395997569 30.260505 0.9941948964841497 333
335 4 408.2089468421808 385.6610103036982 30.7996425 0.9941948964841497 334
336 4 410.26294012405526 387.95675952707006 31.3386975 0.9941948964841497 335
337 4 412.3169334059296 390.25313023101137 31.877834999999997 0.9941078892044334 336
338 4 414.06080788367234 392.7794487456314 32.519437499999995 0.5166467410331917 337
339 4 416.02841536639977 395.0764409301421 33.46563 0.6415357473768493 338
340 4 417.55042128086586 397.70592521928296 34.3299 0.646482732709291 339
341 4 419.1066086266491 400.39569312365586 34.3766775 0.646482732709291 340
342 4 420.6634174530017 403.08483954745935 34.423455 0.9493923622359423 341
343 4 422.03813247251946 404.5217026239173 34.453402499999996 0.9493923622359423 342
344 4 368.22661589025716 341.53961875955565 10.990649999999999 1.2940841304435062 10
345 4 371.02389993313665 340.57135203242694 8.3875275 1.242961138804478 344
346 4 375.0635236342512 339.32839089362244 7.39062225 1.2514816374109827 345
347 4 379.4138876200669 338.085429754818 5.91250275 1.3089064420237495 346
348 4 381.5890696129747 336.8424686160135 4.949999999999999 1.3578107480300117 347
349 4 381.9712801631571 335.42797884005404 4.5375 1.3896740568232644 348
350 3 401.1775156799639 413.4902887209611 22.392975 0.7271944142575597 131
351 3 401.97860413392334 414.55302049463893 22.783365 1.37066296620525 350
352 3 404.3520384284705 418.46959104301175 23.637404999999998 0.9881541053495599 351
353 3 404.6857734942395 421.5583494729409 23.709262499999998 1.17969441683933 352
354 3 404.4278590579376 424.64089309717605 24.101549999999996 1.0366420193743227 353
355 3 403.60688322575726 427.628971674862 24.414885 0.9263975811680594 354
356 3 401.7586000123549 430.0378303618651 25.2939225 1.0937498688966945 355
357 3 400.7859829212405 432.97494753286 25.675237499999998 1.0937498688966945 356
358 3 400.1955763803083 436.0121230755288 26.056469999999997 0.8206899511184327 357
359 3 399.44047748848465 439.020710512005 26.303392499999998 0.8206899511184327 358
360 3 398.68537859666094 442.02867646791185 26.550315 0.9464900479768339 359
361 3 398.4809114893275 445.1242711841044 26.79732 0.9584411193264388 360
362 3 398.89481754854944 448.1981140803679 27.0389625 0.9584411193264388 361
363 3 399.3087236077713 451.2725784572008 27.280604999999998 1.044516178188649 362
364 3 399.8475472614431 454.3327487809374 27.281099999999995 1.044516178188649 363
365 3 400.3869923956842 457.39354058524344 27.281595000000003 0.8224176671013709 364
366 3 400.6250194537653 460.49162122371354 27.28209 0.8224176671013709 365
367 3 400.86366799241574 463.5897018621837 27.282584999999997 0.9967740408471689 366
368 3 401.040168474126 466.68840398122325 27.481162499999996 0.9967740408471689 367
369 3 401.2166689558362 469.7871061002629 27.67974 0.9967740408471689 368
370 3 401.4907418869426 472.88145785531657 27.7821225 1.0163817528118098 369
371 3 402.27877924894466 475.88693788894585 27.68469 0.750008965960316 370
372 3 402.9599219530095 478.91852010648995 27.679080000000003 1.008165779684312 371
373 3 403.88468504028003 481.8575017191931 28.213102499999998 0.8003799661103674 372
374 3 405.4564094002983 484.47828528036234 28.963109999999997 0.8428270890005404 373
375 3 406.48931010664484 487.3650625252358 29.63136 1.126675909463625 374
376 3 407.0927677395344 490.41218175701493 29.7456225 1.1180062555204637 375
377 3 407.91933689683935 493.3983958929927 29.435752499999996 1.0574119000037454 376
378 3 407.8161711223186 496.50144837601806 29.262832500000002 0.7099048248167895 377
379 3 407.7695600796134 499.59890753391886 29.590687499999998 0.7099048248167895 378
380 3 407.7235705174777 502.69574521125026 29.91846 1.0377793288163288 379
381 3 407.86961845128724 505.7869895634569 30.298289999999998 1.4018115723436901 380
382 3 408.2027320364868 508.8229221449869 31.057125 0.9191884065629935 381
383 3 409.27105713528925 511.70659198701327 31.647329999999997 0.969553191907351 382
384 3 410.88566365459627 514.3317259121683 32.175165 0.8839691026949686 383
385 3 412.3225267310542 516.9599672401704 33.273405 0.9357881525717273 384
386 3 413.4592146924909 519.8380437570722 33.655875 0.8475627709393855 385
387 3 414.7276565346409 524.5451375897247 34.9503 0.8475627709393855 386
388 3 397.2572162481746 411.22437056492043 20.9481525 1.5685237350858408 130
389 3 399.2925651129669 413.4157110526328 17.355772499999997 1.425695070625818 388
390 3 400.93078789391114 415.30128310019916 14.902305 1.425695070625818 389
391 3 402.9114464685961 416.80526607815256 12.4288725 1.093327262109501 390
392 3 404.5192167016397 418.6119100934049 9.838785 1.0340939490397734 391
393 3 405.3072540636418 419.6199515769753 8.03839575 1.2659621346780547 392
394 3 402.71940897265085 420.74234548531575 5.3625 1.2659621346780547 393
395 3 401.47644783384635 421.98530662412026 5.3625 1.2659621346780547 394
396 3 397.2572162481746 411.22437056492043 20.9481525 1.5685237350858408 130
397 3 397.057099504827 410.2505105126672 22.954469999999997 1.859830322381752 396
398 3 394.7582428786082 406.043087057814 31.582319999999996 1.6267129607989723 397
399 3 373.0213384831955 390.5794075299475 18.089775 1.4574838017507428 121
400 3 375.4420053010172 393.06160092414007 23.06271 1.6223315227846866 399
401 3 376.9086994448065 394.48541290864057 26.1695775 1.6223315227846866 400
402 3 378.9919023134428 396.4026804652465 27.870149999999995 0.906578565809822 401
403 3 380.9532949904762 398.27209401800843 29.888924999999997 0.7952341069957168 402
404 3 382.7412945886465 400.23410817561125 32.0325225 0.8586872731316855 403
405 3 384.98608240532735 402.78590739357685 34.77639 0.8586872731316855 404
406 3 370.1867656061518 386.952446926916 17.1477075 1.6145568008614646 120
407 3 367.5827620203564 386.70199025744694 21.1775025 1.5847816667814032 406
408 3 366.06821387272316 391.4923624863994 25.912589999999998 1.3200122997989674 407
409 3 366.10239530404033 393.6513859845028 28.878877499999998 1.5593009634359116 408
410 3 366.1577070747171 394.12930454237306 32.1165075 2.207219316260522 409
411 3 363.4350007001659 379.2454663857589 12.082455 1.4385659332181386 118
412 3 362.77374537432195 377.94532903456934 7.9395194999999985 1.8018151112280534 411
413 3 365.9507540451062 382.78604118964347 6.471729 1.6263587168744131 412
414 3 367.1595337525936 387.1873665821501 6.143898749999999 1.2899512846569814 413
415 3 367.30993205038885 390.2910405457448 6.12167325 1.0142190004302898 414
416 3 367.4597088676148 393.3947145093396 6.0994477499999995 1.1843928099440109 415
417 3 367.54423022505347 396.50025291464266 6.18651 1.0973731006163094 416
418 3 367.4510081396432 399.5852824611553 6.670809749999999 1.0973731006163094 417
419 3 367.3584075348022 402.6696905270986 7.15511775 1.0973731006163094 418
420 3 367.26518544939194 405.754098593042 7.6394174999999995 1.0973731006163094 419
421 3 367.1719633639816 408.8385066589853 8.123725499999999 1.1839888475738995 420
422 3 367.53366505537366 411.9247791666368 8.10687075 0.9313569961118893 421
423 3 368.9568555593048 414.68726029762973 8.13714825 1.241861118196636 422
424 3 370.341514267933 417.46465696228836 8.34042 1.2380825163346705 423
425 3 371.4980896075906 420.3104164895812 8.9640375 1.228002101498966 424
426 3 372.7541018383525 423.14996121118 9.13275 1.1009839027245363 425
427 3 374.53961551424516 425.67130788124496 9.5715675 1.1670472872519944 426
428 3 375.8086788369645 428.4891007829147 10.00428 1.212788257159999 427
429 3 376.937287550999 431.38084987234333 10.1840475 1.2949604180463634 428
430 3 377.6240235801884 434.4111891287486 10.2327225 1.2308484825068282 429
431 3 377.7383760049584 437.5092697672188 10.516935 1.1759282445887524 430
432 3 377.82538328467473 440.6129437308135 10.6787175 1.154959490177121 431
433 3 377.18712273989865 443.63644670095545 11.1108525 1.1206040443005651 432
434 3 376.45564010971225 446.65684226825033 11.146245 1.1206040443005651 433
435 3 375.7241574795258 449.6766163549758 11.181555 1.1206040443005651 434
436 3 374.9926748493393 452.69639044170134 11.216947499999998 1.1435615365342837 435
437 3 373.7211256043424 455.5203981490651 11.5555275 1.2171821247856731 436
438 3 371.98160149058555 458.0951921480985 11.509162499999999 1.2128939088567976 437
439 3 370.7883587973332 460.9639464564593 11.471625 1.2128939088567976 438
440 3 369.59449462351154 463.8333222453894 11.43417 0.9201330570284849 439
441 3 368.55662207260974 466.76111720784337 11.3373975 0.9325564536108356 440
442 3 367.7723135940242 469.76162539691734 11.0750475 0.9325564536108356 441
443 3 366.68223667529264 472.67139742285866 11.12826 0.9477578683384144 442
444 3 365.68724628367966 475.6147293995476 11.172975 0.9669181142930855 443
445 3 364.79790758886503 478.59099984641495 11.2700775 1.0115093451476962 444
446 3 364.4119681552662 481.6735434706501 11.1664575 0.9917214038179287 445
447 3 363.51019984906355 484.642977631254 10.9503075 1.3155935729505175 446
448 3 363.4952843153979 487.74913751712637 11.055247499999998 1.0937809429251644 447
449 3 363.26595798528854 490.8465966750271 10.9230825 1.1187768914265224 448
450 3 361.89248592690956 493.63331554822673 10.870199999999999 0.8923653051875928 449
451 3 359.7166824534323 495.8526226615621 10.860382499999998 1.0719110416878996 450
452 3 357.7994148968264 498.2906909353271 10.615852499999999 1.0874107670887916 451
453 3 356.97657462293785 501.28560579927654 10.469249999999999 0.9819890181010896 452
454 3 356.2972963605812 504.3103517305572 10.7496675 0.9146826724348273 453
455 3 357.8994732685001 506.9702885675988 10.894124999999999 0.9316118031453442 454
456 3 358.9646909644556 509.87446726841546 11.28633 0.796936963755879 455
457 3 360.87387927365927 515.0762596343122 12.3023175 0.796936963755879 456
458 3 350.5809180832194 373.440837867542 8.8934175 1.4742389179018272 149
459 3 348.7991332907432 371.4228904586929 6.72695925 1.201346799877304 458
460 3 342.6968155797826 371.8523335321498 5.270661 1.201346799877304 459
461 3 339.77212802017567 372.7802040222674 4.6194555 1.0685239725846574 460
462 3 336.84744046056875 373.7080745123849 3.96824175 1.0685239725846574 461
463 3 333.9227529009618 374.63594500250247 3.317028 1.2052248386303739 462
464 3 330.94088912896984 375.46562156265446 2.9491769999999997 0.8998355016318077 463
465 3 328.0715133400397 376.6352479942695 2.6337794999999997 0.8998355016318077 464
466 3 325.20275903167897 377.80425294531506 2.318382 0.5215147983333195 465
467 3 266.68974194188877 370.0543902448692 23.898435 0.8635907548242692 236
468 3 264.61896868464055 370.3085757977547 23.9455425 1.1876928717675368 467
469 3 261.59608719506804 369.62743309368983 24.254917499999998 1.2381943828371627 468
470 3 258.60863009795145 368.7735187913311 24.236189999999997 0.7009120009775391 469
471 3 255.65908331556844 367.8375690538114 24.619237499999997 0.8909358998779677 470
472 3 252.96682948891794 368.1992707452035 26.621924999999997 0.8747214718222633 471
473 3 250.20248391621678 369.5746072452906 27.0821925 0.9238122219993461 472
474 3 247.3001696571083 370.5975642625267 27.658289999999997 1.6609006069217895 473
475 3 244.77012225907183 369.0146532522592 28.80735 0.9102453011692953 474
476 3 243.10082544965738 366.49703546561074 29.7756525 0.8896867239334691 475
477 3 241.5750906517749 363.9862539652257 31.117927499999997 0.7235152492866985 476
478 3 240.0717291543909 360.42081993856505 33.757844999999996 0.7235152492866985 477
479 3 307.2954179049229 364.7046855034547 18.84696 1.3733912659049259 220
480 3 307.84667116998264 367.6169434516736 19.2762075 1.107018479053432 479
481 3 308.01384944315186 370.68892190622887 19.85214 1.107018479053432 480
482 3 309.2636468682198 373.41846456704343 20.9194425 0.9851647838107352 481
483 3 310.2828750020394 376.32202178729074 21.488114999999997 0.9655135682062364 482
484 3 311.3021031358591 379.2262004881074 22.05687 0.9655135682062364 483
485 3 312.341840128469 382.1452947225897 22.368885 1.0848875559770184 484
486 3 313.381577121079 385.0637674765026 22.6809825 0.9159442779907139 485
487 3 313.6370056351033 388.157497750987 22.878735 0.9159442779907139 486
488 3 313.893055629697 391.2506065449019 23.0764875 0.9568563438744631 487
489 3 314.7519417766109 394.23184883632445 23.3058375 1.1115117835702102 488
490 3 315.6251219766211 397.19693263294255 23.732857499999998 1.3924769341912686 489
491 3 316.19626261990174 399.9799226227258 25.402904999999997 1.5844584968853141 490
492 3 319.66785308058263 401.71136748908043 29.001554999999996 1.5844584968853141 491
493 3 322.548415519762 401.47644783384635 24.5093475 0.8789040360543403 492
494 3 327.52026007497994 399.61200612563965 24.1999725 0.7930962138369733 493
495 3 333.1135851996001 398.9905255562374 23.6843475 0.707288391619606 494
496 3 337.46394918541574 398.36904498683515 23.30625 0.621480569402239 495
497 3 339.32839089362244 398.36904498683515 23.099999999999998 0.621480569402239 496
498 3 343.46123668014735 396.45302039136806 23.099999999999998 0.621480569402239 497
499 3 329.80109376468613 356.3861680820057 14.646802499999998 1.574757185196945 212
500 3 325.49858378271443 355.55151967729853 12.818354999999999 0.9843568590705123 499
501 3 322.4589223177681 355.48439977580307 11.96745 0.9843568590705123 500
502 3 319.43976971161203 355.7137261059125 11.038005 1.0471388261915264 501
503 3 316.39700084381866 356.12763216513434 10.405642499999999 1.2264546148811544 502
504 3 313.40395042157746 356.83425557254475 9.814777499999998 1.2216505700796751 503
505 3 310.4587540031803 357.1704765605913 8.5776075 1.264669455093698 504
506 3 307.42344290221973 356.8019385829358 7.842144749999999 1.2934688646797978 505
507 3 304.51739975969485 355.84299406434815 7.127174999999999 1.114159290795864 506
508 3 302.0314774820859 354.20042091941804 5.95726725 1.1650709790412954 507
509 3 299.5561203741568 352.46089680566115 5.013987 1.1650709790412954 508
510 3 297.0813847467971 350.72199417247367 4.0706985 1.1532379889998765 509
511 3 293.59985059700574 348.45048269130854 2.3660504999999996 1.1532379889998765 510
512 3 337.9748062134644 352.44100942744035 12.885839999999998 1.2472431399276591 209
513 3 338.13452671980076 349.92836348534706 13.411364999999998 1.1976738497121366 512
514 3 338.49249952777643 346.99248927549087 14.677245000000001 1.1976738497121366 513
515 3 338.85047233575216 344.05723654620414 15.943124999999998 1.1976738497121366 514
516 3 338.8330708798089 340.9883654944959 16.590915 1.1945478024480434 515
517 3 338.6994525573874 338.00215135851806 17.717287499999998 1.0119443815462776 516
518 3 337.99655803339346 335.05633345955147 18.640215 1.0354549914867643 517
519 3 337.5124246698291 332.07384820699014 19.605629999999998 1.1097032751132498 518
520 3 337.977292135742 329.1193295800519 20.725485 1.1890601290202216 519
521 3 338.6503555924046 326.3966232055007 22.5012975 1.1646421574484078 520
522 3 338.7721657840075 323.57883030383096 24.233385 1.0974787523131078 521
523 3 338.0450335178068 320.7573085187448 25.666987499999998 0.7980680583921912 522
524 3 337.38377819196285 318.04330287216516 27.473985 1.0599413259212127 523
525 3 336.88286485302467 315.5536517111398 29.850315 1.364553812208026 524
526 3 335.6206378165687 313.0559213027122 31.64436 0.8177814220536301 525
527 3 332.628208874897 307.9722102450019 34.2400575 0.8177814220536301 526
528 3 346.46982411662356 355.4396531748061 10.7400975 1.4507283079613402 206
529 3 345.8961975510653 353.3054888994788 10.101465 1.4924234393625366 528
530 3 344.7483229393794 350.43487014940985 9.68715 1.4924234393625366 529
531 3 343.60231276940164 347.57605953015957 9.139267499999999 0.9177030680021221 530
532 3 342.31833391301666 344.7588881090593 8.7864975 0.9880546684584555 531
533 3 341.0343550566316 341.9417166879589 8.4337275 0.9880546684584555 532
534 3 339.7864220732719 339.1264097085667 7.882503750000001 1.2966322007780553 533
535 3 338.4054922480601 336.3738722666842 7.331255249999999 1.0115590635932483 534
536 3 336.6777762651219 333.8668196497156 6.50803725 1.0605503768792268 535
537 3 335.0979726577014 331.25162941367097 5.7535665 1.310447713835867 536
538 3 333.2391242746193 328.7831085920053 5.3240549999999995 1.4223825791909042 537
539 3 330.9657483517459 326.6967983205219 4.83617475 1.1876245089049025 538
540 3 328.9987623495879 324.30906997287855 4.441808249999999 1.1876245089049025 539
541 3 327.0323978279992 321.92196310580454 4.04744175 1.0725511666743839 540
542 3 325.10456510171343 319.5814672814357 3.14477625 0.8289680723028705 541
543 3 323.10339766823824 317.25029366560796 2.52440925 0.9324632315254252 542
544 3 321.8231476952696 316.00608956566464 1.81274775 0.9324632315254252 543
545 4 407.67509503306434 131.61715498800618 20.5872975 1.318769338660163 273
546 4 407.5389907883652 125.04561944714688 18.2721825 1.0547457483610099 545
547 4 407.71922015349185 121.98793504568788 17.5773675 0.6569671099151068 546
548 4 408.36120958168436 118.95386690586614 17.313037499999997 0.8937760660801359 547
549 4 409.0031990098769 115.91979876604441 17.048789999999997 0.8937760660801359 548
550 4 410.23683794014033 113.06844591362695 16.988482499999996 0.7182823828923316 549
551 4 411.4704768704038 110.21647158064006 16.928092499999998 0.8869087057882412 550
552 4 412.89801773832073 107.46269117761874 16.680675 0.8647032050434992 551
553 4 414.4386680698688 104.76608698698243 16.560967499999997 0.8647032050434992 552
554 4 415.979318401417 102.06886131577672 16.44126 0.7168405479713185 553
555 4 417.00724726320834 99.1541174452802 16.8723225 0.8448655452681797 554
556 4 417.9823502766004 96.20394918232779 16.84782 0.8448655452681797 555
557 4 418.95745328999254 93.25315943880597 16.823317499999998 0.842994888754279 556
558 4 419.9244770559824 90.32163559293559 17.2945575 0.842994888754279 557
559 4 420.89150082197233 87.39011174706523 17.7657975 0.7548689440130415 558
560 4 421.6248478938669 84.37593098546436 17.528115 0.8266375201676119 559
561 4 422.2388706964364 81.34186284564264 17.8921875 0.8509498400426276 560
562 4 422.749727724485 78.29660805557167 17.430105 0.8509498400426276 561
563 4 423.26058475253365 75.2513532655007 16.9680225 0.8156248844778043 562
564 4 423.7745491834293 72.19118294176407 16.753275 0.8207458843696788 563
565 4 423.95912891254176 69.11236820094538 16.2491175 0.9792731480128019 564
566 4 424.4811725908396 66.05281935777816 16.0593675 0.8711790325766705 565
567 4 426.12685313861675 63.44695133027458 15.536647499999999 0.8711790325766705 566
568 4 427.7731551669633 60.840772562486286 15.013927499999998 1.0662555685063393 567
569 4 429.56612660968875 58.33701379253549 14.4608475 0.8489983910547046 568
570 4 431.38147135291274 55.815480678299785 14.396579999999998 0.915745404208505 569
571 4 431.30502924287623 52.7139818966979 14.6294775 1.2449933802664233 570
572 4 432.55544814851356 49.87182695670759 14.792085 0.9120600244319498 571
573 4 434.32604629074046 47.33227090595922 15.143204999999998 0.9317733880933887 572
574 4 436.31789151567466 44.96244119871461 15.50142 0.6939700630173161 573
575 4 438.2320516694336 42.52132767015954 15.746775 1.192764153213859 574
576 4 438.7944915847426 40.134780135598014 13.2127875 1.192764153213859 575
577 4 373.2525292550131 102.38395196446365 18.507885 0.8700603675517464 304
578 4 374.4762244961661 99.80294315973615 17.710192499999998 1.2891557895281462 577
579 4 375.27669146955617 96.81237865977256 17.353132499999997 1.2891557895281462 578
580 4 376.22072045447817 93.85226670770972 17.289937499999997 0.8583205995957381 579
581 4 376.841579543311 90.83622150440065 16.7350425 0.8726830155546239 580
582 4 377.46306011271326 87.82017630109158 16.1801475 0.8726830155546239 581
583 4 378.57302440966566 84.93464201735698 15.769709999999998 0.7134969825079345 582
584 4 379.68298870661806 82.04910773362238 15.359354999999999 0.7134969825079345 583
585 4 380.79295300357046 79.1629519693184 14.9489175 0.7134969825079345 584
586 4 381.9035387810922 76.2774176855838 14.538479999999998 0.7895102709515223 585
587 4 382.9003936144135 73.36267381508729 13.995299999999999 0.7895102709515223 586
588 4 383.8972484477347 70.4479299445908 13.4522025 0.8563007877451809 587
589 4 384.32358411834457 67.38713814028478 13.0192425 0.8563007877451809 588
590 4 384.7505412695239 64.32696781654815 12.5862825 0.7162625710417744 589
591 4 385.1793628624115 61.24958248103908 12.5098875 1.009874851250168 590
592 4 385.9903950054814 58.262871160605805 12.1396275 0.974027852007047 591
593 4 386.22842206356245 55.203198021324695 11.4924975 1.0277299880090944 592
594 4 387.0369682843547 52.26583225810195 10.680449999999999 1.0277299880090944 593
595 4 387.84551450514704 49.32840434682227 9.8684025 1.0277299880090944 594
596 4 388.6540607259394 46.39103858359953 9.056354999999998 1.1874877831796342 595
597 4 389.784533881682 43.58840980782319 8.09636025 0.9320592691553139 596
598 4 390.32397901592316 40.70374559688576 6.740291249999999 0.9809635751615761 597
599 4 390.48494248339836 37.89048950337264 5.00153775 0.9809635751615761 598
600 4 390.6465274314429 35.07723340985953 3.2627842499999997 1.1246250235845976 599
601 4 389.36938486132135 30.691134291303225 0.6577691999999999 1.1246250235845976 600
602 4 399.59584763083524 363.6898077336208 23.769405 0.7865271642183916 327
603 4 399.2012074692648 361.679939572174 23.807685 0.8880957336757995 602
604 4 400.2086274722658 367.77977136085696 22.96734 0.8880957336757995 603
605 4 400.1017328143286 370.879094960466 23.228782499999998 0.974319947874666 604
606 4 399.99483815639144 373.9784185600749 23.490307499999997 0.974319947874666 605
607 4 400.27761181546947 377.0702843928511 23.648625 0.974319947874666 606
608 4 400.27761181546947 380.15717838107196 24.120359999999998 0.7338256119330817 607
609 4 400.80400585775317 383.21113389911454 24.423052499999997 0.828284443676528 608
610 4 400.76050221789495 386.3067286153071 24.7806075 0.9254218566740979 609
611 4 400.9003353460105 389.3706278224601 25.4437425 0.9318728249844932 610
612 4 401.42610790772477 392.3991026371573 26.050035 0.8469661495927593 611
613 4 401.6007439477268 395.4555440774775 26.757719999999996 0.9169510765131454 612
614 4 402.1582120184806 398.4013619764441 27.8398725 0.9169510765131454 613
615 4 402.7163015698038 401.3478013559801 28.922025 1.0684058912764711 614
616 4 402.8704287510156 404.42537313566 29.4522525 1.2020552877264226 615
617 4 403.58823880867516 407.4327176109974 29.866155 0.7587407679604175 616
618 4 404.35638879245636 410.3083082056216 31.051514999999995 0.7587407679604175 617
619 4 405.1251602568069 413.18389880024574 32.236875 0.8183469693717862 618
620 4 405.31595479161336 416.144632232878 33.462577499999995 0.7714686900217753 619
621 4 405.42409241068935 419.202316634337 34.184617499999995 0.7795603670353924 620
622 4 405.19725200285757 422.3010187533766 34.2174525 0.9854320204555781 621
623 4 405.19600904171875 425.40407123640193 34.4421825 0.7844887079507521 622
624 4 405.19414460001053 428.50712371942734 34.657424999999996 0.8464441059144614 623
625 4 405.1984949639964 431.6126621247303 34.79058 1.1232701959433007 624
626 4 397.9563818887521 357.9473272723441 21.5136075 0.992050788519712 325
627 4 400.68716751070554 356.2761660212215 22.72479 1.0410918202512425 626
628 4 403.2632044708778 354.80139263003 23.94579 1.0410918202512425 627
629 4 405.4564094002983 352.795874832569 25.1508675 1.0853225923756 628
630 4 407.86837549014837 351.3546613921252 26.913149999999998 1.0420240411053459 629
631 4 409.29840228034294 350.89663021247577 30.524422499999996 1.1859216521447404 630
632 4 410.44751985316765 350.92832572151525 33.6353325 1.1859216521447404 631
633 3 365.9507540451062 382.78604118964347 6.471729 1.6263587168744131 413
634 3 369.4086719332602 383.3348085324256 4.861428 1.2561924601270515 633
635 3 372.2879914113008 383.23350719961303 3.31683 1.2479205537483078 634
636 3 375.5078822413738 383.56724226538205 2.14231875 1.2479205537483078 635
637 3 316.19626261990174 399.9799226227258 25.402904999999997 1.5844584968853141 491
638 3 315.4591866645907 402.77782814617467 24.845534999999998 1.2709339792332726 637
639 3 314.09565829532215 405.27493707403283 23.1883575 1.2709339792332726 638
640 3 313.1677878052046 408.2120542450278 22.6420425 1.107770470542409 639
641 3 311.7184951173586 410.93476061957904 22.141845 0.9920072848798539 640
642 3 310.0585205164852 413.5555441807483 21.903585 0.7308362903942568 641
643 3 308.34199118379627 416.1334455826287 21.566325 0.9781047645423258 642
644 3 306.6254618511073 418.71134698450925 21.229065 0.9781047645423258 643
645 3 305.51984791814067 421.6055819962155 20.914244999999998 0.7708534242580671 644
646 3 304.0102716150626 424.31896616222565 20.7516375 1.1801045940151353 645
647 3 301.94757760521657 426.6178227884445 20.297227499999998 0.8695445386791426 646
648 3 299.3951569066816 428.38034168326925 20.046922499999997 0.8695445386791426 647
649 3 296.843357688716 430.14286057809403 19.796617499999996 0.8393343682004998 648
650 3 294.287829587334 431.8537965856584 19.206 0.874653108959629 649
651 3 291.9423619184099 433.8897669310201 19.066575 0.8468045646447147 650
652 3 289.5434469205173 435.857995894317 18.847455 0.9424877131098834 651
653 3 286.84187088532576 437.35887146942343 18.419527499999997 1.1456372816360871 652
654 3 284.8885574556945 439.75716498674666 18.026745 1.1456372816360871 653
655 3 282.9352440260633 442.15545850406994 17.6339625 1.1168005832158234 654
656 3 280.950856567962 443.8514789779686 17.5899075 1.1168005832158234 655
