# Supplementary material for: Cross-Regional Gradient of Dendritic Morphology in Isochronically-Sourced Mouse Supragranular Pyramidal Neurons
Source: Front Neuroanat. 2018 Dec 4;12:103. doi: 10.3389/fnana.2018.00103 (PMC6288488; doi:10.3389/fnana.2018.00103)
Supplement: Supplementary file 3 [file Data_Sheet_1.ZIP › SWC reconstructions/X043.S4.Z5.C02-exported-000.swc]

# Exported from "Simple Neurite Tracer" version 3.1.6-SNAPSHOT-b9f15e3b69824d8d9ebdf26f302be1ac12e484dc on 2018-06-22T13:08:21.529
# https://imagej.net/Simple_Neurite_Tracer
#
# All positions and radii in microns
# Voxel separation (x,y,z): 0.621480569402239, 0.621480569402239, 0.825
#
1 1 355.453325747333 277.2151368652851 18.626685 0.8540323836668627 -1
2 1 356.419106552184 269.5939206427054 18.5109375 0.9322208541033584 1
3 1 355.453325747333 277.2151368652851 18.626685 0.8540323836668627 1
4 1 354.7206001560078 283.36841598293665 18.2875275 0.9322208541033584 3
5 4 355.453325747333 277.2151368652851 18.626685 0.8540323836668627 1
6 4 358.0741093085022 269.6162939432039 22.5793425 1.7125332126277277 5
7 4 358.90067846580723 263.9956236735301 24.711142499999998 1.7125332126277277 6
8 4 359.99759167080214 259.62226490664654 26.218169999999997 1.4837289261965994 7
9 4 360.45313692817393 256.65842407116725 27.298589999999997 1.3524970891616226 8
10 4 360.41646957457925 252.4820746447842 29.624264999999998 1.6042712974378577 9
11 4 359.20520394481423 248.82963333840723 33.115829999999995 1.5804126583785056 10
12 4 358.5756441280098 248.28397339847209 37.0899375 1.295706194729646 11
13 4 357.96659316999563 247.9054917317061 41.610854999999994 1.295706194729646 12
14 3 355.453325747333 277.2151368652851 18.626685 0.8540323836668627 1
15 3 362.9458954920463 279.9073906919356 19.46109 1.177233353784497 14
16 3 367.9158756055561 280.00931350531755 19.328842499999997 1.177233353784497 15
17 3 371.0226569719979 279.96456690432063 19.3809825 0.8175949778828095 16
18 3 374.1170087270516 279.920441783893 19.0135275 1.0101731619234813 17
19 3 377.178422011927 279.48291946303385 18.60936 1.0095392517426909 18
20 3 380.2572367527457 279.0696348843814 18.7072875 0.8197888042927994 19
21 3 383.34475222153606 279.37043147997207 18.468037499999998 0.8197888042927994 20
22 3 386.43288917089575 279.67122807556274 18.22887 0.9057768558752931 21
23 3 389.5222690813943 279.9726461517228 18.0543825 0.9223268834384748 22
24 3 392.55012241552197 280.6643540254675 17.907862499999997 0.9175539126654655 23
25 3 395.6158860643833 281.17148217009975 17.88666 0.9175539126654655 24
26 3 398.68102823267503 281.678610314732 17.86554 1.0457529245217594 25
27 3 401.72814746445425 282.28703979217676 17.925105 1.0457529245217594 26
28 3 404.7752666962334 282.89484778905216 17.98467 0.9824737729452234 27
29 3 407.85781032046856 283.20310215147566 17.6666325 0.9824737729452234 28
30 3 410.9409754252731 283.51135651389916 17.3486775 1.186375332960404 29
31 3 414.02973385520215 283.83141900714133 17.489917499999997 1.0049589399461965 30
32 3 417.01843391345756 282.9812335881991 17.4176475 1.0756772139384774 31
33 3 419.7815365250199 281.56115048711496 17.352719999999998 0.7098737507883195 32
34 3 422.46384666255994 280.00061277734596 17.5722525 0.7098737507883195 33
35 3 425.1461568001 278.4406965481463 17.7918675 0.7098737507883195 34
36 3 427.82846693764014 276.88015883837727 18.0114 0.7892430343066794 35
37 3 430.74507524984483 275.8267492732405 17.7560625 0.9781109793480197 36
38 3 433.6821924208398 274.8255440759335 17.98005 0.9871970252726805 37
39 3 436.4881771916909 273.4993045408291 17.7758625 1.0883492027485888 38
40 3 439.48247057507086 272.7187249456599 17.3980125 1.1777926862969592 39
41 3 442.3245012189473 271.4645771566062 17.2864725 0.9500822056679787 40
42 3 445.34986863079746 270.75733226862644 17.2267425 0.9500822056679787 41
43 3 448.3752360426475 270.0500873806467 17.1670125 0.819136249694927 42
44 3 451.3135961747813 269.0439103387845 17.3019825 0.8363326170502869 43
45 3 454.3557435620053 268.41186459970237 17.354452499999997 0.7323340585665162 44
46 3 457.31709847520693 267.4864800318624 17.58174 0.7323340585665162 45
47 3 460.2784533884086 266.5610954640225 17.8090275 0.7323340585665162 46
48 3 463.23980830161025 265.63571089618256 18.0363975 0.7620656890067194 47
49 3 465.9594072733144 264.142293087909 18.263685 0.7620656890067194 48
50 3 468.6796277255881 262.64887527963543 18.490972499999998 0.7620656890067194 49
51 3 471.39922669729225 261.15545747136184 18.71826 0.77608007584674 50
52 3 474.2574158359732 259.9870740008856 18.260055 1.037300788777889 51
53 3 477.2734610392822 259.23943287589475 18.22095 1.2905789800320775 52
54 3 480.3180943487838 258.6204382287701 18.1408425 1.1022082194462588 53
55 3 483.4230112735174 258.51665097367993 18.063374999999997 0.9705599904297826 54
56 3 486.75911897006864 258.58687827802237 18.542122499999998 0.9705599904297826 55
57 3 355.453325747333 277.2151368652851 18.626685 0.8540323836668627 1
58 3 354.08109665009283 286.02524541713126 17.48571 0.776378386520053 57
59 3 357.62912922081017 289.288018406493 15.865492499999998 0.776378386520053 58
60 3 359.97459688973424 291.21522965220936 14.986455000000001 0.7571746369255238 59
61 3 362.64012705190044 292.66514382062473 14.09529 0.6894332548606797 60
62 3 365.0763308839572 294.4239338320331 13.0446525 1.0719048268822058 61
63 3 367.53366505537366 296.12989799504226 11.9290875 1.0719048268822058 62
64 3 369.9909992267901 297.8364836386208 10.81344 0.8290302203598107 63
65 3 372.42968898112446 299.5293967096725 9.5964 0.9497776801889717 64
66 3 374.69001381204043 301.0986351474131 7.6790175 0.9497776801889717 65
67 3 376.95033864295635 302.6678735851538 5.761667999999999 1.0272203739421846 66
68 3 379.2908344673252 304.338413355707 4.2003967499999995 0.9810505824412924 67
69 3 381.4697453436495 306.448961369397 3.3036135 0.9347751392436017 68
70 3 383.76798048929896 308.92742588017313 2.2022385 0.9347751392436017 69
71 3 355.453325747333 277.2151368652851 18.626685 0.8540323836668627 1
72 3 350.6076417477037 284.3522197243004 20.2221525 0.9718464552084451 71
73 3 347.4704078333612 288.9828714469165 20.298547499999998 0.9718464552084451 72
74 3 345.8589087169012 291.63721495883345 20.435332499999998 1.1236679435077181 73
75 3 344.26916142037027 294.278507378793 20.957639999999998 1.1354885039377487 74
76 3 342.8981752842689 297.0416099903553 21.4518975 0.9429600383426291 75
77 3 341.6210327141473 299.84821624177584 21.963727499999997 0.9305677157887484 76
78 3 340.90260117591833 302.85680367825205 22.361872499999997 0.7487225011816533 77
79 3 339.67828445419593 305.70753505010015 22.58388 1.2428119834678213 78
80 3 338.4757195524026 308.56758863048924 22.821645 0.9017620913969547 79
81 3 336.7293591523823 311.1311959792735 23.05941 0.7451179138791203 80
82 3 334.97305506325154 313.6531641299078 23.668754999999997 0.7451179138791203 81
83 3 333.2167509741209 316.1751322805421 24.2781825 0.7451179138791203 82
84 3 331.45982540442077 318.69710043117635 24.88761 0.9804912499288303 83
85 3 329.7706412167854 321.2992395752635 25.1299125 0.7000854318202341 84
86 3 328.3399929460214 324.0555059005624 25.276267499999996 0.7000854318202341 85
87 3 326.90934467525756 326.8117722258614 25.4226225 0.7856198025870643 86
88 3 325.25434191893936 329.4331772676 25.148887499999997 0.74334047945063 87
89 3 323.88335578283807 332.2217605825079 25.1648925 0.74334047945063 88
90 3 322.5123696467367 335.01034389741574 25.180979999999998 0.8993010283421219 89
91 3 321.1705930973973 337.81197830428096 25.286827499999998 0.9666384480368544 90
92 3 319.94938377852185 340.66146671499024 25.5767325 0.9666384480368544 91
93 3 318.7287959402159 343.5103336451302 25.866719999999997 0.9666384480368544 92
94 3 317.50758662134047 346.35920057527 26.156625 1.0099991473640486 93
95 3 316.8693260765644 349.39513315679994 26.402062499999996 1.0099991473640486 94
96 3 316.23106553178826 352.4304442577605 26.6474175 0.8375445041606214 95
97 3 315.1670907969716 355.33959480313234 26.9779125 0.8375445041606214 96
98 3 314.1024945815856 358.2481238679348 27.308324999999996 0.8375445041606214 97
99 3 313.03851984676896 361.1572744133067 27.638737499999998 0.8778785931148266 98
100 3 311.65075373529373 363.9104333357586 28.150072499999997 0.7658691500914611 99
101 3 310.66819295506883 366.82517720625515 28.739452500000002 0.7649244996259696 100
102 3 309.89009928217723 371.04192286964934 29.8088175 1.7105320451942523 101
103 4 360.45313692817393 256.65842407116725 27.298589999999997 1.3524970891616226 9
104 4 360.9310554860443 253.8953214596049 27.678419999999996 1.1583652036974452 103
105 4 363.15098407994907 248.09007146081856 27.618359999999996 1.1583652036974452 104
106 4 364.98062287626925 245.57866847986412 27.640469999999997 1.1946410245334538 105
107 4 367.0458028083929 243.25743855314676 27.649050000000003 0.8790656210023848 106
108 4 369.391270477317 241.21898228550742 27.641212499999998 1.009533036936997 107
109 4 371.87781423549535 239.3551620578701 27.600539999999995 0.9816099149537543 108
110 4 374.7602411163829 238.25079108604234 28.074749999999998 1.1140847131275355 109
111 4 377.35430101306787 236.64799269755395 27.2820075 1.0291407489016375 110
112 4 379.769374505765 234.70897332101896 26.942767499999995 1.4764513887288992 111
113 4 382.2932070981075 232.90792263089125 26.6728275 0.9505980345405827 112
114 4 384.2987248955685 230.5624549619672 27.157185 0.9425374315554356 113
115 4 386.218478374452 228.31642418414754 28.43445 0.9425374315554356 114
116 4 388.1388533339049 226.07101488689725 29.711715 0.9425374315554356 115
117 4 390.05860681278847 223.82498410907758 30.9890625 1.1176582264015986 116
118 4 392.00384099501747 221.50064677951318 31.900357499999995 1.2273309024840116 117
119 4 394.37106048387056 219.57965033949085 32.697225 1.1117790202150533 118
120 4 396.70036965799017 217.6493316909275 33.64053 0.6908253713361407 119
121 4 398.91905529075615 215.53008294926587 34.2925275 0.9795217402405627 120
122 4 401.1340120401057 213.4748467062527 35.254394999999995 0.9795217402405627 121
123 4 403.3495902700247 211.42023194380886 36.21618 1.0657086656052654 122
124 4 405.92997759418284 209.83856389468014 37.1532975 0.8508690475686054 123
125 4 408.67505726923247 208.44644741921917 37.720237499999996 0.8491661908084432 124
126 4 411.4456176476277 207.04500873521712 37.89159 0.8820176537070455 125
127 4 414.262789068728 205.73368473377838 37.88103 0.6161575883253088 126
128 4 417.27386242748184 204.97423547796882 37.737892499999994 0.7411652974577221 127
129 4 422.81374022313344 204.21975806671452 37.940265 0.7411652974577221 128
130 4 426.95715117933815 202.29192534042878 38.053125 0.7641227896914408 129
131 4 430.06455402634936 201.35970448632543 38.4312225 0.832995266392597 130
132 4 431.92899573455605 200.11674334752095 38.7062775 0.8789040360543403 131
133 4 434.3111307570748 199.08073523832743 38.775 0.8789040360543403 132
134 4 435.43166022370707 198.19450394635982 38.775 0.8789040360543403 133
135 3 483.4230112735174 258.51665097367993 18.063374999999997 0.9705599904297826 55
136 3 486.67149020978286 257.46448436968194 18.0000975 1.1533684999194511 135
137 3 489.4439150298862 256.0618027245411 17.923949999999998 1.1533684999194511 136
138 3 492.4326150881417 255.22591135869507 17.71572 1.1185220843930677 137
139 3 495.42690847152164 254.4310377104296 18.032685 0.9845992364925791 138
140 3 498.358432317392 253.4024873680689 18.107595 0.7505061504158378 139
141 3 501.1233993706625 251.99731980065044 17.8515975 1.1049551635630168 140
142 3 503.9865603538987 250.8196141216332 17.4933825 1.1049551635630168 141
143 3 506.8497213371348 249.64252992318535 17.135167499999998 0.7347018995359389 142
144 3 509.8533369290558 248.85449256118335 17.2694775 0.7347018995359389 143
145 3 512.8575740015463 248.06583371861188 17.403705 0.7347018995359389 144
146 3 515.8618110740366 247.27779635660983 17.537932499999997 0.7347018995359389 145
147 3 518.8660481465271 246.48975899460783 17.6722425 0.8059795060406816 146
148 3 521.8876866749607 245.83409699388844 17.262135 0.8412671727713408 147
149 3 524.7409039690865 244.64271874234433 16.8520275 0.9697644953009478 148
150 3 527.5040065806487 243.25308818916093 16.4519025 0.9734560898831969 149
151 3 530.1117390498606 241.56576844323388 16.329224999999997 1.1085908248940197 150
152 3 532.8381743078282 240.0773224795155 16.43664 1.1085908248940197 151
153 3 535.5646095657958 238.58887651579712 16.5439725 0.9732572161009883 152
154 3 538.2885589014859 237.10105203264817 16.73595 0.9095492429315647 153
155 3 541.2113820193846 236.04577802580317 16.728855 0.7978505401929004 154
156 3 544.2392353535123 235.34785534636447 16.653779999999998 0.7978505401929004 155
157 3 547.2664672070706 234.64993266692574 16.578705 0.8920172760687276 156
158 3 550.3682767289572 234.50512769425504 16.417334999999998 0.842423126630429 157
159 3 553.4526847949005 234.7450191940443 16.8043425 0.842423126630429 158
160 3 556.5370928608437 234.98553217440295 17.1914325 0.886032418185384 159
161 3 559.6364164604528 235.1881348400281 17.2993425 0.657277850199808 160
162 3 562.7431978268946 235.13530899162888 17.35602 1.0034736013853252 161
163 3 565.8450073487811 234.9892610578194 17.516647499999998 1.1343139056615785 162
164 3 568.9269294924468 234.59834977966537 17.5887525 0.770809920618209 163
165 3 571.9454606180335 233.8606523437849 17.580832499999996 0.8737395325226077 164
166 3 574.7794120145077 232.58848161821854 17.4570825 1.245558927584579 165
167 3 577.4231903567448 230.96579585150926 17.2199775 1.202751345964153 166
168 3 579.6965662796182 228.85462635724986 16.9865025 1.202751345964153 167
169 3 581.9693207219221 226.74283538242108 16.75311 0.781381305103741 168
170 3 584.4508926355454 224.998339424109 15.859057499999999 0.9319349730414335 169
171 3 587.2817366291725 223.7305190625284 15.604792499999999 0.9114820475024058 170
172 3 590.1989664219467 222.6733806139752 15.387735000000001 0.9873523954150311 171
173 3 593.295804099278 222.5621355920522 15.0855375 1.073122928798234 172
174 3 596.3758618012355 222.27936193297418 14.6877225 1.073122928798234 173
175 3 599.4559195031931 221.99658827389618 14.2899075 0.9151114940277147 174
176 3 602.5577290250795 221.83748924812917 14.156339999999998 0.9151114940277147 175
177 3 605.6595385469661 221.6790117029316 14.022772499999999 1.0102539543975035 176
178 3 608.7364888460767 222.09353924272293 13.853565 1.0787224687285482 177
179 3 611.8327050428386 221.90958099417983 13.60689 0.6832743824179035 178
180 3 614.9177345893513 221.88285732969558 13.111972499999998 0.5603778427797496 179
181 3 618.0033856164334 221.85551218464184 12.624727499999999 0.5603778427797496 180
182 3 621.0884151629461 221.82816703958815 12.137482499999999 0.6592106547706489 181
183 3 624.1094322108104 221.2278168095456 11.579782499999999 0.6760838522299197 182
184 3 624.8738533111751 220.90713283573402 10.241055 0.6760838522299197 183
185 3 417.01843391345756 282.9812335881991 17.4176475 1.0756772139384774 32
186 3 419.35022900985473 286.3216916487361 17.565734999999997 0.7786467905983712 185
187 3 421.7286351489571 288.3209946405031 17.503117500000002 0.7786467905983712 186
188 3 424.1064198074901 290.32029763227007 17.4404175 0.7786467905983712 187
189 3 426.2952743729247 292.5153670033988 17.73189 0.7188665746275699 188
190 3 428.88871278904026 294.16042607060655 17.10522 0.7111477859555939 189
191 3 431.6474650366169 295.5245759204445 16.5342375 1.0243056300716882 190
192 3 434.5957688578611 296.3728968976785 15.878115000000001 1.0243056300716882 191
193 3 437.5440726791053 297.22183935548196 15.222075 0.8214295129960213 192
194 3 440.463788394157 298.2845711291598 15.173564999999998 0.8564002246362852 193
195 3 443.4860484031601 298.97130715834925 14.877555 0.9369441064308155 194
196 3 446.31502795507913 300.22359050569474 14.491372499999999 0.8001748775224647 195
197 3 448.72450812265157 302.1669602462156 14.13093 0.982343262025649 196
198 3 451.35399241179243 303.7467638536361 13.4731575 0.982343262025649 197
199 3 453.9834767009333 305.3265674610566 12.8153025 0.6847472913673868 198
200 3 457.0175448407551 305.9505339527364 12.483075 0.6847472913673868 199
201 3 459.9465827643478 306.9567109945986 12.154065 0.9081260524276337 200
202 3 462.8830784547734 307.9647524781691 12.324675 0.7358827126178031 201
203 3 465.42058361964274 309.73472913982664 11.9376675 0.7358827126178031 202
204 3 467.95808878451203 311.50470580148425 11.550742499999998 1.1164836281254282 203
205 3 470.53101834183735 313.2448513958105 11.4410175 0.8219639862857072 204
206 3 473.3475682823683 314.39583341034347 10.6021575 0.8608997439587575 205
207 3 476.3431046268871 314.97132441760994 9.81618 0.9500076279996506 206
208 3 479.3777942472782 315.3970386076505 9.1295325 0.991236648973795 207
209 3 482.39943277571194 315.11675087085 8.243589749999998 0.9924733953069056 208
210 3 485.38129654770387 314.4598459089919 7.47779175 1.0010311827475742 209
211 3 488.41225728467856 313.93096594443057 6.897932249999999 0.8345365382047144 210
212 3 491.49169350606667 313.5425405885542 6.696780749999999 0.8288437761889901 211
213 3 494.4847439283078 312.9664281007183 5.8969515 0.9649293764709982 212
214 3 497.5579653440019 313.3821986016484 5.626648499999999 0.9649293764709982 213
215 3 500.63056527912653 313.7979691025785 5.35633725 0.882695067527694 214
216 3 503.0332091604356 314.7618854657214 5.799667499999999 0.882695067527694 215
217 3 377.178422011927 279.48291946303385 18.60936 1.0095392517426909 19
218 3 380.0154808112482 277.8148656147583 18.393375 1.0927492851799567 217
219 3 381.844498126999 275.33640110398215 17.849864999999998 1.6892463356922258 218
220 3 384.0134653142128 273.1618405916437 17.2231125 0.7083449085875898 219
221 3 386.56712897388667 271.46519863717555 16.552387500000002 1.004554977576085 220
222 3 389.1543525843082 269.88104466576925 15.656684999999998 0.7802874993015931 221
223 3 391.7614635729506 268.3310721256801 14.761064999999999 1.0452681696776256 222
224 3 394.2977257766811 266.7543759211066 13.62108 0.8514408096924554 223
225 3 396.5568076464582 264.6929248723994 12.888645 1.066174776032317 224
226 3 399.0868550444947 262.972666656294 12.167677499999998 1.219997431765065 225
227 3 401.86052282573695 261.73343440090594 11.299942499999998 0.8088321018542379 226
228 3 404.57763587516354 260.2661187765472 10.839675 0.8088321018542379 227
229 3 407.2947489245901 258.79880315218855 10.379325 1.1443632464688127 228
230 3 409.85773479280493 257.209677336227 9.384375 0.9037508292190419 229
231 3 411.6643788080573 254.83500008054108 8.2324605 0.8549956785494361 230
232 3 413.65498107185266 252.57902561361095 7.200418499999999 0.8549956785494361 231
233 3 415.645583335648 250.3236726272502 6.1683765 1.1084665287801394 232
234 3 417.590817517877 247.9949849337 5.2787542499999995 1.1084665287801394 233
235 3 419.5366731806754 245.66629724014982 4.38914025 0.9886885786392459 234
236 3 421.50428066340294 243.34009546887725 3.57900675 0.9913485154762874 235
237 3 423.80251580905235 241.36192281646993 2.67741375 1.18919685474549 236
238 3 426.01933700011017 239.25448220562694 1.9507454999999998 0.8084219246784324 237
239 3 428.0478495786391 236.9152293423969 1.60745475 0.6518212508004563 238
240 3 430.51574891973536 235.03462913938574 1.3698795 0.7372126810363239 239
241 3 433.29190262325517 233.65059191132696 1.1323125 0.7271384810063136 240
242 3 435.58578740491885 232.4474055289642 0.70480245 0.7271384810063136 241
243 3 377.178422011927 279.48291946303385 18.60936 1.0095392517426909 19
244 3 379.5288615254063 280.88497962760533 18.680145 0.9055966265101665 243
245 3 381.34607071033844 283.39824705026797 18.933832499999998 0.8031579842555955 244
246 3 383.21237686025336 285.8754685999053 19.1803425 0.6969718141675288 245
247 3 385.0793044907377 288.35331163011205 19.426934999999997 0.6969718141675288 246
248 3 386.946232121222 290.83053317974935 19.673444999999997 0.6969718141675288 247
249 3 388.31597529618455 293.60544392213035 20.0375175 1.0030696390152136 248
250 3 389.1207926335605 296.59849434437155 20.343015 0.9720639734077359 249
251 3 389.8634619139961 299.5990025334455 20.763022499999998 0.7186987748738313 250
252 3 390.9641040024075 302.5025597536928 20.92266 0.6029604484340522 251
253 3 391.49857729209344 305.5627300774294 21.0068925 0.7950414480192022 252
254 3 392.12192230320386 308.6054989452228 20.876872499999998 0.9105249674255262 253
255 3 393.2915487348189 311.47984657870813 20.654204999999997 0.8965230101968938 254
256 3 394.08455794137615 314.47911180664335 20.428815 0.8965230101968938 255
257 3 394.8781886285028 317.47899851514796 20.203425 1.0185631496104115 256
258 3 396.1777044991229 320.28249736372146 19.767907499999996 1.0214468194524378 257
259 3 397.384619764902 323.12514948816727 19.3101975 1.0034984606081012 258
260 3 398.00485737316546 326.1511383805868 18.8637075 1.031210279197747 259
261 3 399.21115115837523 328.9950334661715 18.4142475 1.123350988417323 260
262 3 400.93824566074403 331.5648556206497 18.0702225 0.6776934869046715 261
263 3 403.04320034930936 333.8450678297865 17.845657499999998 0.6776934869046715 262
264 3 405.1475335573054 336.12465855835393 17.62101 0.8352823148879972 263
265 3 406.755303790349 338.7317695469963 16.926689999999997 0.9474098392195491 264
266 3 408.2157831284443 341.40165007314835 16.093275000000002 1.0542920675453462 265
267 3 409.20207279208563 344.32633763275527 15.610897499999998 1.0243615633229344 266
268 3 409.53953674127104 347.41509606268437 15.578557499999999 1.0243615633229344 267
269 3 409.87700069045644 350.5038544926135 15.546217500000001 0.8458164105393652 268
270 3 410.1790402471859 353.5907484808344 15.796357499999997 0.8458164105393652 269
271 3 410.4810798039154 356.6776424690554 16.046497499999997 1.158054463412744 270
272 3 410.26666900747165 359.7775875492337 16.0281 0.8992761691193457 271
273 3 409.29902376091235 362.72713433161675 16.22082 0.8992761691193457 272
274 3 408.3319999949224 365.67668111399973 16.413539999999998 0.8992761691193457 273
275 3 407.3643547483632 368.62622789638283 16.60626 0.8992761691193457 274
276 3 406.3967095018039 371.5751531981964 16.79898 0.6869473325830708 275
277 3 406.41535391888596 374.6825560452076 16.745602499999997 1.0471077521630563 276
278 3 406.7590326737654 377.76385670830393 16.4659275 0.8618568240356369 277
279 3 407.66701578566204 380.73391234947724 16.342177500000002 0.8618568240356369 278
280 3 408.57437741698936 383.70458947121995 16.218345 0.8618568240356369 279
281 3 409.482360528886 386.67464511239325 16.094595 0.8135677837930829 280
282 3 411.6637573274879 391.1424689258259 16.073887499999998 0.8135677837930829 281
283 3 345.8589087169012 291.63721495883345 20.435332499999998 1.1236679435077181 74
284 3 342.0554476321595 293.13249720881527 19.4832 0.7921888522056459 283
285 3 339.4359070321291 294.7756918343148 19.0813425 0.7921888522056459 284
286 3 337.21970732164067 296.93160792957116 18.669749999999997 1.0260768496944845 285
287 3 334.6244044638169 298.61271286980417 18.258074999999998 0.9608773231584957 286
288 3 332.25283461097797 300.60393661416896 17.9220525 1.012006529603218 287
289 3 330.0347704587814 302.7567453065783 17.4984975 0.9322208541033584 288
290 3 327.6750087367611 304.7784215988438 17.5357875 0.9757058495444332 289
291 3 325.18597905630514 306.63416257907886 17.364765 1.1595398019736154 290
292 3 323.2674685385604 309.0759597362603 17.218492499999996 1.0590898975411314 291
293 3 321.4695252512797 311.607871576005 17.06859 0.9883281199089925 292
294 3 319.9065016192331 314.2932891163921 17.1548025 1.0154308875406242 293
295 3 318.02092957166667 316.76243141862716 17.218245 1.1156446293567353 294
296 3 315.7158581397538 318.8450128066941 17.316007499999998 0.7947990705971354 295
297 3 313.2790328271276 320.7709810912716 17.188215 1.1145756827773634 296
298 3 310.75644319592396 322.5707888202605 16.884037499999998 1.1145756827773634 297
299 3 308.2338535647202 324.37121802981875 16.5799425 1.1145756827773634 298
300 3 305.7112639335166 326.1710257588076 16.275765 1.062588833146866 299
301 3 302.97239906416087 327.5078304635919 15.4726275 1.1243702165511427 300
302 3 300.01290859266743 328.2884100587611 14.75925 0.7181394423613692 301
303 3 297.18082163790143 329.55809486204987 14.558444999999999 0.7480264429439227 302
304 3 294.5283425676927 331.1621362116771 14.267054999999997 0.8558284625124353 303
305 3 291.6397008811111 332.2615353389496 13.842592499999999 0.9057706410695991 304
306 3 288.957390743571 333.7419020552657 13.1523975 1.0579215140706553 305
307 3 286.57836312389924 335.6691133009821 12.448177499999998 0.9006185671492545 306
308 3 283.94825735418897 337.31044348477343 12.166274999999999 0.911270744108809 307
309 3 281.44555510120614 339.1226808251503 11.733232499999998 0.7720466669513194 308
310 3 278.8011552783996 340.67948965150293 11.083874999999999 0.8716513578094162 309
311 3 276.1107658934573 342.1430763924452 10.3865025 1.0213225233385574 310
312 3 273.4315631587643 343.6911844908262 10.010385 0.6396464464458664 311
313 3 271.201690875749 345.8452361443743 9.723284999999999 0.9872778177467028 312
314 3 268.98238376241363 348.0191751761434 9.6410325 1.0821592562773426 313
315 3 266.85567725391917 350.2689348373795 9.286035 0.7901566107437006 314
316 3 265.0552480443609 352.78468818231977 8.8975425 0.8373704896011888 315
317 3 262.8110817082494 354.89896507942615 8.384970000000001 0.8373704896011888 316
318 3 260.56753685270735 357.013863457102 7.872463499999999 0.8373704896011888 317
319 3 258.32337051659584 359.12876183477783 7.3599404999999996 0.8373704896011888 318
320 3 256.07920418048434 361.24303873188416 6.847409249999999 0.8428892370574806 319
321 3 253.51746127340832 362.8856118768143 6.012979499999999 1.5734520760012005 320
322 3 250.67356618782367 364.12297969049416 5.75982825 1.415937825686203 321
323 4 382.2932070981075 232.90792263089125 26.6728275 0.9505980345405827 113
324 4 384.2409272026141 231.8340042069642 26.5310925 0.6894021808322097 323
325 4 390.45013957151184 231.6674474143644 26.270805 0.6894021808322097 324
326 4 393.54822020998205 231.5810616152175 25.972567499999997 0.8624596601879572 325
327 4 396.60776905314924 232.00304692184162 25.5156 0.8719683128998112 326
328 4 399.70957857503583 231.87502192454474 25.7019675 0.8340828573890509 327
329 4 402.7616696513702 231.31071756752752 25.514609999999998 1.0290599564276153 328
330 4 405.59872845069145 230.0839149235275 25.0898175 0.9686334006646355 329
331 4 408.3344859172 228.62530002714047 24.811545 0.9686334006646355 330
332 4 411.0702433837087 227.16668513075336 24.5332725 0.8822724607405005 331
333 4 413.84142524267327 225.76276052447375 24.4405425 0.9979237799005631 332
334 4 416.3018668169368 223.8653803460887 24.4284975 1.1271730939191467 333
335 4 419.07180571476255 222.45710537582323 24.36357 0.9108978557671675 334
336 4 421.54343393927525 220.59949995387996 24.7766475 0.9108978557671675 335
337 4 424.0262488140372 218.7325723233956 24.662384999999997 1.0629865807112835 336
338 4 426.3661231578366 216.68914421120104 24.563467499999998 1.0687725648124182 337
339 4 428.62520502761373 214.56927398897 24.2481525 1.1718699764705558 338
340 4 431.0116904141184 212.6016665062425 23.8521525 0.8689168433040463 339
341 4 433.69710795450544 211.0722028249436 23.418697499999997 1.0332984539109384 340
342 4 436.36574551951867 209.50047846492535 23.088614999999997 1.0332984539109384 341
343 4 439.03500456510125 207.9281326243377 22.758532499999998 1.0051329545056291 342
344 4 441.8266952828562 206.5726835024714 22.559459999999998 1.0265678193443124 343
345 4 444.80420869086225 205.70198922473887 22.3174875 1.0265678193443124 344
346 4 447.7817220988684 204.83129494700634 22.075597499999997 1.0265678193443124 345
347 4 450.7586140263051 203.9606006692738 21.8337075 0.7656019134466182 346
348 4 453.56957064171144 202.6604633180843 21.4929 0.8324048598516649 347
349 4 456.3898494656588 201.3553541223396 21.52227 0.8925766085811896 348
350 4 459.3437466120276 200.39143775919675 21.520455 0.8925766085811896 349
351 4 462.2976437583965 199.42752139605386 21.51864 0.8925766085811896 350
352 4 465.25154090476536 198.46298355234157 21.516824999999997 0.8989965028631147 351
353 4 468.2738009137684 197.7675467951805 21.246389999999998 0.7331917017522914 352
354 4 471.2873601947999 197.23058758321693 21.9520125 0.7331917017522914 353
355 4 474.3015409564007 196.693006890684 22.657635 0.7331917017522914 354
356 4 477.31572171800156 196.15604767872048 23.363257499999996 0.7265480744653815 355
357 4 480.38272832800163 195.68745132939117 23.125327499999997 0.6026416289019488 356
358 4 483.40436685643533 194.9659123883152 23.174744999999998 0.9286908444691537 357
359 4 486.3980387592459 194.15052988125944 23.413664999999998 1.0041137263718094 358
360 4 489.17232802105747 192.7720859783253 23.72832 0.7871859336219579 359
361 4 492.1007444640809 191.9703760437964 24.60843 0.9208850485174616 360
362 4 494.8315300860343 190.637921702998 25.47336 0.5455008409093988 361
363 4 497.62757116777493 189.2862014645481 25.605855 0.9819330848498435 362
364 4 500.35587086745073 187.85244579093717 26.127914999999998 0.9794285181551525 363
365 4 503.199144472466 186.6125920549797 26.381024999999998 0.9673096470518088 364
366 4 506.1760363999027 185.74500518009415 26.647664999999996 1.0610413465290545 365
367 4 508.93416716690984 184.32367911787125 26.8757775 0.886865202148383 366
368 4 511.63947208551787 182.89738121109312 27.605489999999996 0.6357994817212665 367
369 4 514.5486226308898 181.8166265009026 27.812647499999997 0.6357994817212665 368
370 4 517.4577731762615 180.7358717907121 28.019804999999998 0.853535199211341 369
371 4 520.3706526050499 179.65387411938283 27.993239999999997 0.890463574645222 370
372 4 523.4171503562596 179.04295871966042 27.912967499999997 0.8904138561996698 371
373 4 526.3604823329487 178.04858980861684 27.819659999999995 0.846338454217663 372
374 4 529.4473763211696 177.75276505758137 27.5616 0.869936071437866 373
375 4 532.5292984648353 178.0722060702541 27.252225 0.8646099829580889 374
376 4 535.4838170917735 178.22633325146586 25.990139999999997 0.8565618095843299 375
377 4 538.4190698210604 179.13369488279315 25.370399999999997 0.7781558209485434 376
378 4 541.4717823779641 179.6992422009492 25.1965725 0.8472831046831544 377
379 4 544.5263593765761 180.2604391551194 25.0650675 0.8472831046831544 378
380 4 547.5809363751881 180.82225758985905 24.93348 0.6986498117049149 379
381 4 550.4919513622682 181.57984240396036 23.8975275 0.6924536504279747 380
382 4 553.4676003285662 182.41946265322278 23.488987499999997 0.652591886706515 381
383 4 556.3904234464649 183.0117336358631 22.3298625 0.5514956424818528 382
384 4 559.3884457132613 183.18450523415694 21.2697375 0.7702443733000529 383
385 4 562.3094043894517 183.88180643302627 20.2087875 0.8656105666748264 384
386 4 565.2508719244325 184.477806299083 19.141154999999998 0.45960974029573176 385
387 4 568.273753414005 184.47034853225017 18.182834999999997 0.5571393075325946 386
388 4 571.3028497092715 184.18011710633934 17.347275 0.5571393075325946 387
389 4 574.331946004538 183.89050716099788 16.511715 0.7004086017163232 388
390 4 577.3535845329717 184.1422067916058 15.61065 0.6743312770242054 389
391 4 582.6454915814318 185.86370796884998 14.860559999999998 0.6743312770242054 390
392 4 364.98062287626925 245.57866847986412 27.640469999999997 1.1946410245334538 106
393 4 363.91664814145264 242.7701977867354 26.226255 0.8783136295134082 392
394 4 363.6692988748306 239.711891904707 25.5744225 0.8783136295134082 393
395 4 363.9601517813108 236.69895410424493 24.642255 0.7812694386012485 394
396 4 364.0620745946928 233.6636430032844 23.7676725 0.9050124347749284 395
397 4 364.02229983825106 230.57674901506348 23.2962675 0.9555512346787184 396
398 4 363.4113844385286 227.5812126705447 22.55649 0.846058787961432 397
399 4 362.5406901607961 224.7000287507959 21.5339025 1.066193420449399 398
400 4 361.82598750598356 221.73805235702486 20.721194999999998 0.9646869990489314 399
401 4 361.899322213173 218.66296649962254 20.139487499999998 0.8450022709934483 400
402 4 361.96644211466844 215.58788064222028 19.54986 0.8450022709934483 401
403 4 362.03418349673325 212.5134162653874 18.960314999999998 0.8629195558093148 402
404 4 361.9254243970879 209.42590079659706 18.513824999999997 0.8629195558093148 403
405 4 361.81666529744246 206.33900680837615 18.067335 0.891849476314989 404
406 4 362.2367861623584 203.27137871780673 17.7177825 0.891849476314989 405
407 4 362.6575285078437 200.20375062723724 17.3683125 1.001776959430857 406
408 4 363.60963674016796 197.2722267813669 16.846004999999998 1.001776959430857 407
409 4 364.56174497249214 194.34008145492712 16.323697499999998 1.001776959430857 408
410 4 365.513231724247 191.40855760905677 15.801389999999998 0.9488392445291742 409
411 4 366.4435881366421 188.54539662582064 14.7789675 0.9937660748912621 410
412 4 367.13778193266444 185.5591824898429 14.108655 0.9945056367688508 411
413 4 367.93452002263814 182.589748329239 13.5078075 0.7227819022148039 412
414 4 368.9543696370272 179.67562593931189 13.0426725 0.850216492970733 413
415 4 369.6156249628712 176.65771629429463 12.5998125 1.0017023817625286 414
416 4 370.2358625711346 173.64912885781837 11.9795775 1.1231272554123382 415
417 4 370.3178980062957 170.58212224781832 11.320732499999998 1.1959461337291986 416
418 4 369.8480586958276 167.58720738386896 10.41546 1.033360601967879 417
419 4 369.04572728072935 164.61217989814043 9.8820975 1.0615323161788823 418
420 4 367.6728767029197 161.84596988373107 9.425955 1.016257456697929 419
421 4 366.0762931201254 159.17981824099544 9.450375 1.2830217763081462 420
422 4 364.42439776665424 156.54784802957698 9.4747125 1.2816793782782374 421
423 4 362.5873012035012 154.04203837374715 9.499132499999998 0.8896867239334691 422
424 4 360.62093668191255 151.6362870895911 9.435195 1.184138002910556 423
425 4 358.75960237655283 149.14974333141274 9.555067499999998 0.7077793612694339 424
426 4 357.23262461753154 146.4438169322354 9.591367499999999 0.8369416680083012 425
427 4 355.28801191587195 144.0287434395383 9.323324999999999 0.8369416680083012 426
428 4 353.3433992142124 141.61304846627178 9.055200000000001 0.9372797059382927 427
429 4 351.04392110742407 138.74056527449463 7.428415499999999 0.9586834967485058 428
430 3 500.63056527912653 313.7979691025785 5.35633725 0.882695067527694 215
431 3 504.2339096205207 312.5021821153748 5.20082475 0.8559527586263157 430
432 3 507.19899341713887 311.57120422241024 5.1922612500000005 0.5675596722397619 431
433 3 510.27967259966573 311.3630082316605 5.652198749999999 0.486985337897331 432
434 3 513.3852110049687 311.45871623934846 5.591784 0.4866180428808143 433
435 3 516.4907494102717 311.5544242470364 5.5313775 0.4866180428808143 434
436 3 519.5714285927986 311.8962385602076 5.82411225 0.6277948119873656 435
437 3 522.6253841108412 311.3226119946494 5.8333275 0.5152732689748127 436
438 3 525.6091123245413 310.76203652104857 6.152313749999999 0.5152732689748127 437
439 3 325.18597905630514 306.63416257907886 17.364765 1.1595398019736154 291
440 3 320.72188412628884 307.75655648741935 17.275747499999998 0.991777337069175 439
441 3 317.67041453052383 308.2792216462866 17.6250525 0.991777337069175 440
442 3 314.5735768531925 308.53962200486615 17.6616825 0.908517585186357 441
443 3 311.4773606564305 308.7994008828763 17.6983125 0.908517585186357 442
444 3 308.45945101141325 308.37741557625213 16.8917925 1.558045572685719 443
445 3 305.67521806049126 307.0772782250627 16.277662499999998 1.1460163847834226 444
446 3 302.68030319654184 306.322179333239 15.81954 0.8895375685968127 445
447 3 299.60397437800077 306.1668091908884 15.278009999999998 0.8895375685968127 446
448 3 296.52764555945964 306.01081756796845 14.7365625 0.8895375685968127 447
449 3 293.45069526034916 305.85544742561785 14.195032499999998 1.0520982411353563 448
450 3 290.3917678977514 306.18048176341523 13.6120875 0.8056439065332044 449
451 3 287.5261209922376 307.34948671446085 13.24488 0.8245369158430325 450
452 3 284.78166279775735 308.76832685440615 12.8012775 0.8830990298978054 451
453 3 282.00737353594576 310.155471485312 12.549982499999999 0.9303253383666816 452
454 3 279.0161875554128 310.9689895506595 12.266924999999999 0.9877314985623664 453
455 3 275.95290982882915 311.27413651023596 11.700479999999999 0.7760365722068818 454
456 3 272.9113839221746 311.84776307579426 11.3435025 0.7760365722068818 455
457 3 269.86923653495063 312.42201112192197 10.9866075 0.9128182307266205 456
458 3 266.83765431740653 312.92230298029074 10.370827499999999 0.9835240751075132 457
459 3 263.8060720998624 313.42321631922897 9.75513 1.0585802834742215 458
460 3 261.10263162296263 314.8022817027325 8.868337499999999 0.8240148721647346 459
461 3 258.7155247558886 316.68039598346604 7.998614249999999 0.9992040298735317 460
462 3 256.57887455828376 318.73625370704866 6.762888 1.2023100947598775 461
463 3 254.90522738488355 321.2669225856546 5.87206125 0.9678938387870468 462
464 3 252.9531569163911 323.6049324877458 5.05494825 0.929330969455638 463
465 3 250.8152637576474 325.7894366891947 4.31111175 0.7260881788440238 464
466 3 248.1242528921357 327.2088983097094 3.4742234999999995 0.8130519549204791 465
467 3 244.5233944730191 328.57988444581076 2.54811975 0.8130519549204791 466
