# Supplementary material for: Cross-Regional Gradient of Dendritic Morphology in Isochronically-Sourced Mouse Supragranular Pyramidal Neurons
Source: Front Neuroanat. 2018 Dec 4;12:103. doi: 10.3389/fnana.2018.00103 (PMC6288488; doi:10.3389/fnana.2018.00103)
Supplement: Supplementary file 3 [file Data_Sheet_1.ZIP › SWC reconstructions/X043.S4.Z5.C03-exported-000.swc]

# Exported from "Simple Neurite Tracer" version 3.1.6-SNAPSHOT-b9f15e3b69824d8d9ebdf26f302be1ac12e484dc on 2018-06-22T13:11:16.017
# https://imagej.net/Simple_Neurite_Tracer
#
# All positions and radii in microns
# Voxel separation (x,y,z): 0.621480569402239, 0.621480569402239, 0.825
#
1 1 313.7706239575248 339.97659512750903 17.849205 0.7804801582781078 -1
2 1 307.8143541803737 345.0540913795253 12.5664825 0.8359162250687875 1
3 1 313.7706239575248 339.97659512750903 17.849205 0.7804801582781078 1
4 1 320.33221580927363 334.90842108403376 11.526734999999999 0.7722766147619982 3
5 4 313.7706239575248 339.97659512750903 17.849205 0.7804801582781078 1
6 4 321.6789642031683 332.8506989187429 15.163005 1.9468811057379238 5
7 4 325.21953900705284 329.83651815714205 14.8269825 1.5484312682770665 6
8 4 328.85209293520893 326.9273676117702 14.7426675 1.5552986285689612 7
9 4 332.6934643346841 324.2879396335189 14.7832575 1.5621597740551618 8
10 4 334.69028140417356 321.9070475721389 14.837954999999997 1.3860135362694852 9
11 4 336.769133908824 319.605083543073 15.089497499999998 1.3836146212715925 10
12 4 338.9219426012334 317.37334681834955 15.355559999999999 1.3577548147787655 11
13 4 341.1456000785546 315.2087299951216 15.567419999999998 1.5518494114087786 12
14 4 343.42954117110787 313.1149619568055 15.882322499999999 1.5518494114087786 13
15 4 346.85638503079184 309.9752421201853 16.3548 1.5639434232893463 14
16 4 351.1899690412336 305.5608656357212 16.13898 1.5661807533391945 15
17 4 355.5372256242023 301.1371669427161 16.396132499999997 1.584992970175 16
18 4 358.6396566266582 297.66371204032697 16.53366 1.4440598214516545 17
19 4 360.82105342526006 295.451241213255 16.512045 1.5792691341308054 18
20 4 363.07454196991256 293.3108621322337 16.5101475 1.5212414933657183 19
21 4 365.6474715272379 291.5688520961992 16.4807775 1.5075192023933168 20
22 4 367.9829955070515 289.51983065888004 16.54818 1.3712347283291 21
23 4 370.6168301601782 287.8741501111029 16.4269875 1.3575621558022508 22
24 4 373.2090256151549 286.16072818126094 16.4641125 1.3575062225510046 23
25 4 375.5613295703424 284.12972968045443 16.5012375 1.3590350647517342 24
26 4 378.14855318076394 282.4100929449184 16.436392499999997 1.4610200261906414 25
27 4 380.6183169635684 280.5238994167826 16.390935 1.4610200261906414 26
28 4 383.0874592658035 278.63770588864685 16.345477499999998 1.5912139906747167 27
29 4 386.90583588421083 275.99952087153434 16.385984999999998 1.6424053451763787 28
30 4 389.69690512139636 272.31849145896484 16.4903475 0.9078588157827907 29
31 4 390.60426675272356 269.3465713760833 16.4538825 0.9219664247082215 30
32 4 391.1256889504521 266.28329364949974 16.41816 0.9219664247082215 31
33 4 391.6477326287499 263.2206374034855 16.382354999999997 1.1238046692329866 32
34 4 392.6284289672667 260.2810343102129 16.070092499999998 1.1238046692329866 33
35 4 393.6097467863528 257.3420526975097 15.75783 1.4445197170730122 34
36 4 394.39219082323024 254.3390585861581 15.958057499999999 1.2531347757255926 35
37 4 395.3300050024582 251.37770367295644 15.8303475 1.2531347757255926 36
38 4 396.2678191816862 248.41697024032416 15.702555 1.2655146686680852 37
39 4 396.8209368884542 245.3599073194345 15.6117225 1.3400674777735777 38
40 4 397.95762484989086 242.47126563285295 15.418919999999998 1.3400674777735777 39
41 4 399.0936913307582 239.58262394627133 15.226117499999999 1.1967913473035856 40
42 4 399.4261834353884 236.5019447637444 15.533347499999998 1.255440468638075 41
43 4 399.5759602526143 233.42250854235633 16.049055 1.2420972808130089 42
44 4 400.1079476200226 230.37538931057713 16.444065000000002 0.8117095568905702 43
45 4 400.0650654607339 227.27357978869057 16.686945 1.0646086449974232 44
46 4 399.81958063581993 224.18668580046966 17.027752500000002 1.0646086449974232 45
47 4 399.57471729147557 221.09979181224872 17.3686425 1.0646086449974232 46
48 4 399.3298539471311 218.0122763434584 17.70945 0.8186949984906514 47
49 4 399.42307603254136 214.90922386043306 17.872635 0.8574194527701049 48
50 4 399.41126790172274 211.80244249399124 17.9829375 0.8474819784653631 49
51 4 399.167647518517 208.7049833360905 17.932612499999998 0.9866376927602185 50
52 4 398.81029619111075 205.61808934786956 17.9438325 1.2287230189594727 51
53 4 398.95572264435083 202.51503686484418 17.853659999999998 1.1457367185271916 52
54 4 399.101149097591 199.41136290124942 17.792115 1.1457367185271916 53
55 4 399.24657555083115 196.3076889376546 17.7304875 1.2455278535561092 54
56 4 398.7885443711817 193.23446752196054 17.66886 1.1576815750711027 55
57 4 397.96881150014013 190.23706673573355 17.6836275 1.1576815750711027 56
58 4 397.14845714852913 187.24028743007597 17.6983125 1.2944073003395953 57
59 4 396.11369200047443 184.32740800128767 18.118155 1.481410803672729 58
60 4 394.75762139803874 181.5332313612552 18.241245 1.421748669010114 59
61 4 393.98077068628595 178.53396613331998 18.562665 1.203335537699391 60
62 4 392.96962179986855 175.63103039364213 19.166317499999998 1.0795987563314053 61
63 4 392.0591527656942 172.70199247004936 19.8279675 0.7074251173448746 62
64 4 391.20088809934975 169.74623088197234 20.394 0.8343438792281999 63
65 4 390.3482167581299 166.80849223040792 21.119835 0.8343438792281999 64
66 4 389.49554541691 163.87075357884356 21.8457525 1.0428443954569568 65
67 4 388.6360377894267 160.8857824040046 21.95391 1.1347613716715481 66
68 4 388.12331631966987 157.84922834190527 22.504267499999997 0.7962409055181485 67
69 4 387.7411057694875 154.85431347795588 23.4802425 0.6217167320186118 68
70 4 386.7635168338178 151.95697106340265 24.214574999999996 0.7403449431061112 69
71 4 385.98045131637093 148.96516360230027 24.615937499999998 0.7403449431061112 70
72 4 385.19800727949354 145.97335614119788 25.0173 0.6391865508245087 71
73 4 384.4118343591997 142.96849758813806 25.151609999999998 0.7566463784415318 72
74 4 383.6890524569849 139.94623757913496 25.184775 0.7566463784415318 73
75 4 382.96689203533947 136.92397757013188 25.218022499999996 0.8689230581097404 74
76 4 382.24597457483287 133.909796808531 25.5104025 0.9443645844294781 75
77 4 382.0247274921257 130.81793097575488 25.212989999999998 0.9443645844294781 76
78 4 381.8028589288491 127.72668662354816 24.915495 0.8442440646987776 77
79 4 381.57042519589265 124.62860598507798 24.8386875 1.0123669883334712 78
80 4 381.26838563916317 121.54357643856527 25.131562499999998 0.7011978820394642 79
81 4 380.792331523001 118.47656982856522 25.323045 0.7011978820394642 80
82 4 380.31627740683894 115.40894173799576 25.5145275 0.802772666302566 81
83 4 379.57920145152787 112.3922750541173 25.381784999999997 0.802772666302566 82
84 4 378.84212549621685 109.37498688966944 25.249125 0.802772666302566 83
85 4 378.1050495409058 106.35769872522157 25.116382499999997 0.8693270204798519 84
86 4 376.81050551484094 103.53990582355182 24.85956 1.072886766181861 85
87 4 375.9541052902046 100.55431316814345 24.7306125 0.724776854842585 86
88 4 375.6048332102005 97.47674138846357 25.0652325 1.0854220292667043 87
89 4 374.90442460848425 94.45385989889108 25.287239999999997 1.0854220292667043 88
90 4 374.2046374873373 91.43097840931858 25.509165 0.8545855013736308 89
91 4 373.504228885621 88.41431172544013 25.171409999999998 0.8555550110618982 90
92 4 372.01143255791686 85.68911942861129 25.148474999999998 0.6805771567466978 91
93 4 370.2054100232339 83.16031499171359 25.1724 0.6921429101432734 92
94 4 368.73685143773645 80.42207160292733 25.196324999999998 0.6921429101432734 93
95 4 367.2682928522389 77.68382821414107 25.22025 0.6826715462655834 94
96 4 366.2148832871021 74.782135435602 25.6948725 0.6826715462655834 95
97 4 365.1620952025347 71.88044265706296 26.1695775 0.8090247608307527 96
98 4 364.0782330894972 68.97626395624629 25.877775 1.0013046341981113 97
99 4 362.9968568987373 66.07830006112366 26.266515 1.0255920948503507 98
100 4 361.81293641402607 63.214517597318135 26.573249999999998 0.8846092276814529 99
101 4 360.42081993856505 60.43643730403319 26.557657499999998 1.5106141756289402 100
102 4 358.79502676900876 57.815715890920885 27.064619999999998 0.931307277666337 101
103 4 357.13629512927423 55.19257070358792 27.263444999999997 0.931307277666337 102
104 4 355.47694200897024 52.569425516254945 27.462352499999998 0.9869919366847778 103
105 4 354.3607629063238 49.672331693929465 27.63651 1.1348608085626524 104
106 4 352.86858805918905 47.018236774240265 28.45953 1.1380179298552158 105
107 4 351.11228397005834 44.45469157351297 28.461675 1.1380179298552158 106
108 4 349.3559798809276 41.89114637278568 28.463820000000002 0.7450930546563443 107
109 4 347.46170710538956 39.4660670429212 29.036369999999998 0.5886825538326051 108
110 4 344.9465752410187 37.64742845267943 29.237669999999998 0.5886825538326051 109
111 4 342.43144337664785 35.82878986243766 29.438969999999998 0.7209796085635374 110
112 4 339.45579441034994 34.93814605842731 29.333864999999996 0.8234182508181084 111
113 4 336.36641449985143 34.61702704821717 29.2083 1.0827558776239687 112
114 4 333.27081978365885 34.6070212110498 29.57064 1.383192014484399 113
115 4 330.3604262771482 33.54348151263174 29.8817475 0.6470917836673052 114
116 4 327.5942162627388 32.16224094713527 30.287977499999997 0.9173861129117269 115
117 4 324.919985372601 30.726931572100796 31.17576 0.6344011504401116 116
118 4 322.39366685798086 29.27645807117291 32.6111775 0.9628225573407246 117
119 4 319.9363326865644 27.887821886900547 34.3359225 1.1408705256687721 118
120 4 317.9314363696728 26.14537681446749 36.476879999999994 0.8379298221136506 119
121 4 316.56542207812663 24.434627251073948 38.040007499999994 0.8379298221136506 120
122 3 313.7706239575248 339.97659512750903 17.849205 0.7804801582781078 1
123 3 317.78228103301626 347.6332357425446 14.094794999999998 1.086124302310129 122
124 3 319.0078407158775 353.0761625693694 13.5731475 1.086124302310129 123
125 3 318.50195553238405 356.14130473766124 13.46664 1.0091725782067438 124
126 3 317.9444874616302 359.18158768317704 13.040444999999998 0.9322208541033584 125
127 3 317.3870193908764 362.2212491481233 12.614249999999998 0.9572603062445746 126
128 3 316.8289298395532 365.2652609770555 12.241679999999999 1.048394216941719 127
129 3 316.8693260765644 368.35899125153986 11.8606125 1.048394216941719 128
130 3 316.9097223135755 371.4527215260242 11.4794625 1.262152458787619 129
131 3 315.79540765263727 374.340120251467 11.1027675 1.228312841783667 130
132 3 314.4648177535471 377.13056800808306 10.686307499999998 1.228312841783667 131
133 3 313.13422785445687 379.9210157646991 10.2698475 0.9805658275971586 132
134 3 312.0957338229857 382.8438388825978 10.018965 1.3527208221666074 133
135 3 311.85211343978006 385.92451806512474 9.59343 1.3527208221666074 134
136 3 311.6084930565744 389.005818728221 9.1678125 1.4607030711002462 135
137 3 311.4841969426939 392.07468977992926 8.541884999999999 1.5821652335842198 136
138 3 311.6165723039766 395.12491641455546 7.770642 1.2103334089108604 137
139 3 312.20200700035355 398.1055372254086 6.9038805 1.0685115429732694 138
140 3 313.3610682622887 400.9668337669365 6.435791999999999 1.0685115429732694 139
141 3 314.5207510047933 403.8287517890338 5.96769525 1.0685115429732694 140
142 3 315.68043374729785 406.69004833056175 5.49960675 1.35734463760296 141
143 3 317.2005752200557 409.3878954823369 5.158114499999999 0.7322470512868 142
144 3 318.8661431460538 412.0018427572427 4.87046175 0.9134707853244929 143
145 3 320.28063292201324 414.7512727962782 4.46207025 1.07750436681252 144
146 3 321.47822597925136 417.5852241927524 3.87848175 1.0943029866034624 145
147 3 322.71870119577824 420.419797069796 3.5000624999999994 0.7338442563501638 146
148 3 323.5173037274601 423.41595489488424 3.2258242499999996 0.9020168984304097 147
149 3 324.4725193626314 426.3630157549896 2.90654925 0.8029280364449166 148
150 3 326.21452939866583 428.92973050662084 2.6625142499999996 0.750325921050711 149
151 3 328.053490403527 431.35661213013657 2.6626875 0.750325921050711 150
152 3 313.7706239575248 339.97659512750903 17.849205 0.7804801582781078 1
153 3 310.20643289200297 347.21373635819805 16.947644999999998 1.2450990319632216 152
154 3 309.557607177547 352.74242750360037 17.6694375 1.2450990319632216 153
155 3 309.67693144687223 355.78208896854676 18.51234 1.3816818167007516 154
156 3 309.3046645858003 358.730392789791 19.719314999999998 1.4233396592677836 155
157 3 308.9765228451559 361.71909284804633 20.7584025 1.310491217475725 156
158 3 308.6869128998145 364.75253950729865 21.566242499999998 1.495344398038727 157
159 3 308.8012653245845 367.8214105590069 22.196955 1.1268126351888934 158
160 3 309.1896906804609 370.89276753299276 22.555417499999997 0.9521579507697823 159
161 3 309.75523799861696 373.9392652842026 22.870154999999997 0.7730037470281989 160
162 3 310.7576861570627 376.8689246883647 23.215664999999998 0.7730037470281989 161
163 3 311.76075579607794 379.7985840925269 23.5612575 0.7869186969771149 162
164 3 313.15784411609417 382.5734948349078 23.50623 1.1505221189115888 163
165 3 315.0011554849412 385.06003859308623 23.8719525 1.160838696363666 164
166 3 316.3149654086576 387.8629159610903 24.2316525 1.160838696363666 165
167 3 317.6287753323739 390.6657933290944 24.5913525 1.278286094369301 166
168 3 318.40500456355727 393.67189484329305 24.766005 1.1328907151576473 167
169 3 319.2669981133182 396.47912257528293 26.1133125 0.8507012478148668 168
170 3 320.1420427550366 399.0116558955971 28.203284999999997 0.8595946347630128 169
171 3 321.17742938366064 401.80893993847656 29.359605000000002 0.9459680042985359 170
172 3 321.6572123832392 404.77215929338644 30.42369 0.9094622356518484 171
173 3 321.88467427164045 407.82487185029026 31.13385 0.7262186897635983 172
174 3 322.2780714720721 410.9074154745253 31.1670975 0.9281377267623857 173
175 3 322.8417543485199 413.91600291100156 31.8789075 0.6233760851389157 174
176 3 323.56577921187346 416.7257165652691 33.3546675 0.6233760851389157 175
177 3 324.2898040752271 419.53543021953664 34.8304275 0.8577985559174403 176
178 3 325.44389349260706 422.419100061563 34.709647499999996 0.7225768136269012 177
179 3 326.24063158258076 425.30276990358936 35.826367499999996 0.7276605246846114 178
180 3 326.8832424913426 428.2653677779299 36.730484999999994 0.6632751376945395 179
181 3 327.06160741476106 431.34418251874854 37.2415725 0.9192691990370158 180
182 3 327.73777827427074 434.34717663010014 37.802324999999996 0.6202985133592359 181
183 3 329.1597258170631 437.0773407714842 38.3660475 0.6202985133592359 182
184 3 330.58167335985536 439.80750491286824 38.929852499999996 0.6937898336521894 183
185 3 331.78175233937105 442.6613436875633 39.280065 0.7694613077826061 184
186 3 333.4547780322019 445.2802628070243 39.2562225 0.7694613077826061 185
187 3 335.1271822444633 447.8991819264854 39.23238 0.8750322121069644 186
188 3 336.3266397434096 450.76545031256853 39.208619999999996 1.0222609589983547 187
189 3 338.27063096449984 456.668272760751 39.1610175 1.0222609589983547 188
190 3 313.7706239575248 339.97659512750903 17.849205 0.7804801582781078 1
191 3 305.87906368725515 348.3000843935132 11.6342325 1.0238892380901887 190
192 3 304.91763324638987 351.17318906585973 10.716254999999999 1.0238892380901887 191
193 3 303.95620280552464 354.0456722576369 9.798359999999999 1.0523219741403411 192
194 3 302.5982677613807 356.6714276633613 8.525549999999999 1.070338695847312 193
195 3 301.677855038096 359.4569035754222 7.167005999999999 1.19635009609931 194
196 3 300.4678323694699 362.18085291111214 6.000051749999999 1.19635009609931 195
197 3 299.2584311814131 364.9048022468022 4.8330975 1.2098424392610325 196
198 3 297.68608534082546 367.5168850799998 4.03346625 1.0551869995652854 197
199 3 296.8191199465093 370.455866692703 3.3508364999999993 1.0711093317533706 198
200 3 296.4300731100635 374.7490544661337 2.5741402499999997 1.0711093317533706 199
201 3 313.7706239575248 339.97659512750903 17.849205 0.7804801582781078 1
202 3 305.48380204511534 337.4086374147389 12.578114999999999 1.4505045749563557 201
203 3 301.2254171835712 336.9804373024208 13.612829999999999 1.4505045749563557 202
204 3 298.12050025883764 336.8548982274015 13.655812499999998 0.8777170081667821 203
205 3 295.0360921928943 336.8424686160135 14.157412499999998 0.4290229525920312 204
206 3 291.9491982046734 337.14575113388184 13.922122499999999 0.5857336285307916 205
207 3 288.86168273588305 337.4490336517501 13.6868325 0.5857336285307916 206
208 3 285.8226427515061 337.0400994370834 13.0175925 0.7379771021366885 207
209 3 283.0110646555304 336.48636024974604 11.421547499999999 0.7232355830304675 208
210 3 280.07146156225775 335.5367379396994 11.8645725 0.7315074894092114 209
211 3 277.11569997418076 335.11350967193647 13.00728 0.6930129829404367 210
212 3 274.01140453001653 334.98672763577844 12.958275 1.0274006033073113 211
213 3 270.91891721667105 334.6803377150631 12.97593 1.107484589480484 212
214 3 267.84445283983814 334.76920943648764 12.3886125 1.107484589480484 213
215 3 264.7699884630053 334.85870263848153 11.801295 0.8226849037462138 214
216 3 261.6849589164926 334.6933888070206 11.356454999999999 0.8489175985806824 215
217 3 258.6421900486992 334.13964961968315 10.958145 1.0220123667705938 216
218 3 255.55094569649245 334.10484670779664 10.542179999999998 1.123121040606644 217
219 3 252.51998495951773 333.48150169668617 10.164907499999998 1.123121040606644 218
220 3 249.489024222543 332.85753520500634 9.787635 0.9160375000761241 219
221 3 246.5450707652846 332.06204007617146 8.9958 0.9160375000761241 220
222 3 243.6011173080262 331.2665449473366 8.203998 0.8109451357902054 221
223 3 240.6876163986685 330.2199716684633 7.843274999999999 0.8109451357902054 222
224 3 237.7747369698802 329.17401987015927 7.482552 1.2242918624996346 223
225 3 235.02033508628946 327.9863705020316 6.403880999999999 1.2400526097396753 224
226 3 232.2820916975032 326.54267113931024 6.0444284999999995 0.919039251226337 225
227 3 229.43322476736338 325.33513439296166 6.42349125 0.8386320951570753 226
228 3 226.58062895380706 324.2494078382159 5.6488245 0.8319884678701652 227
229 3 223.94368689783337 323.07232363976806 4.12530525 0.8222685117647143 228
230 3 221.07617555061145 322.1854708672311 3.05833275 0.8589358653594464 229
231 3 217.72328787868636 322.0344510888664 1.8368954999999998 0.8589358653594464 230
232 3 313.7706239575248 339.97659512750903 17.849205 0.7804801582781078 1
233 3 304.99780423984276 341.7049325910166 16.002277499999998 0.9719272476824675 232
234 3 299.62448323679104 340.9790432859548 17.8230525 0.9719272476824675 233
235 3 296.63889058138267 340.57570239641274 18.834584999999997 0.9719272476824675 234
236 3 293.60109355814456 340.16490374003786 19.5105075 0.739188989247023 235
237 3 290.71493779384053 339.03815946771164 19.825409999999998 0.8996677018780691 236
238 3 287.81324501530145 338.1985392184492 20.792557499999997 0.8521492975415739 237
239 3 284.8786137665841 338.56956311838235 22.0572825 0.7356900536412884 238
240 3 281.8855633443429 338.94804478514834 23.044394999999998 0.9674401579713833 239
241 3 278.83720115142495 339.54280169006626 23.169794999999997 0.9674401579713833 240
242 3 275.78821747793756 340.1369371144148 23.2951125 0.9591496071755575 241
243 3 272.8150544339172 340.7024844325708 24.228765 1.0183580610225087 242
244 3 269.78657961922016 341.1717022624695 24.91104 0.5120950173428896 243
245 3 266.7525114793984 341.23633624168735 25.797749999999997 0.7733082725072059 244
246 3 263.7215507424237 341.3003487403358 26.7020325 0.884360635453692 245
247 3 260.7527380623892 341.9118856206276 27.610604999999996 0.7901441811323126 246
248 3 257.9026281711105 342.81924725195483 28.729635 0.7903057660803571 247
249 3 254.91579255456335 343.6402230841352 29.0541075 0.9596343620196912 248
250 3 252.13342404534953 344.9925648031545 29.445735 0.6733617673359379 249
251 3 249.2391890336433 345.9154634487168 30.314294999999998 0.6733617673359379 250
252 3 246.3449540219371 346.8383620942791 31.182855 0.6733617673359379 251
253 3 243.45071901023084 347.760639259272 32.051415 0.8945964204317468 252
254 3 240.69818156834833 349.08625731380704 32.805877499999994 1.0066804411234407 253
255 3 237.7722510476026 349.9743530474828 33.5391375 1.0066804411234407 254
256 3 234.84569904628745 350.8624487811586 34.2723975 1.0862796724524795 255
257 3 231.8874515359328 351.78845482956797 34.558342499999995 1.2210912375672132 256
258 3 228.98513727682436 352.8586443700786 34.9472475 1.2210912375672132 257
259 3 226.08220153714646 353.9288339105893 35.336235 0.7613820603803769 258
260 3 223.5627193087898 355.32281482775846 36.8856675 0.9546873766872493 259
261 3 220.8101818669073 356.49554866222053 38.0009025 0.8828442228643505 260
262 3 217.74690414032366 356.68510023588817 38.6442375 0.7903927733600734 261
263 3 214.73893818441684 356.0748063167352 39.28749 0.7903927733600734 262
264 3 210.52778584614725 355.21964905323773 40.1881425 0.7903927733600734 263
265 4 388.12331631966987 157.84922834190527 22.504267499999997 0.7962409055181485 68
266 4 390.0467986819698 151.08192642168427 24.6263325 1.1616155470754188 265
267 4 390.550819423755 148.04785828186255 25.209359999999997 0.8244436937576222 266
268 4 390.8093553406263 144.99017388040355 25.8626775 1.1218718646621457 267
269 4 391.06789125749765 141.93311095951393 26.515912500000002 1.360159944582352 268
270 4 392.0945771581502 139.0426048312241 27.177149999999997 1.1203243780443342 269
271 4 393.4748855027925 136.4323864397347 28.462829999999997 0.7502575581880768 270
272 4 394.35490198906615 133.55679584511057 29.500597499999998 0.9527732165334905 271
273 4 394.75699991746933 130.56250246173056 30.466672499999998 0.9961090566379086 272
274 4 395.06401131875407 127.5738024034752 31.517722499999998 0.9365774328948681 273
275 4 394.4673899721279 124.6559511301317 32.6940075 1.0498298370570383 274
276 4 393.9683410748979 121.90838553280437 34.5048825 0.8844352131220203 275
277 4 392.8210879437814 117.78361899368171 39.282127499999994 0.8844352131220203 276
278 4 399.4261834353884 236.5019447637444 15.533347499999998 1.255440468638075 42
279 4 400.10981206173085 238.79893694825512 15.7613775 0.7246214847002346 278
280 4 404.95673902249894 234.9687521990291 14.854372499999998 0.7246214847002346 279
281 4 407.3550325398221 233.0253824585083 14.382885 1.021751344931445 280
282 4 409.9366628251191 231.3324693874566 13.914614999999998 1.2070147026702525 281
283 4 412.518293110416 229.6389348358355 13.446344999999999 1.2070147026702525 282
284 4 415.0073227908719 227.79375902528025 13.1296275 1.125861769917708 283
285 4 417.3888363328213 226.0355904944413 11.87703 1.032577536450432 284
286 4 420.03945096132185 224.71183688161454 10.633177499999999 1.0223914699179293 285
287 4 422.64283306654784 223.14508436615148 9.766515 1.0223914699179293 286
288 4 425.24559369120436 221.57895333125785 8.8998525 1.0777280998175045 287
289 4 427.9403334401325 220.12468879885662 8.197100999999998 1.248840344991023 288
290 4 430.3914528058549 218.34974029264384 7.259587499999999 1.0065437153981722 289
291 4 432.48459936360166 216.07325696692342 6.861038249999999 1.1165333465709804 290
292 4 434.4801734719523 213.77626478241274 6.02318475 1.021160938390513 291
293 4 436.69761614357947 211.63899310423847 5.47774425 0.9762713968625891 292
294 4 438.84918187485 209.42217191318068 5.02846575 0.7624447921540548 293
295 4 440.6576903318105 206.9033111653934 4.75839375 0.7860051205400936 294
296 4 442.8005553351095 204.65293002358786 4.7294445 0.7450744102392622 295
297 4 445.1907696050305 202.66916404605595 4.608070499999999 0.9275908238613118 296
298 4 447.7357325367326 200.95325619393637 3.96713625 0.9433888599355167 297
299 4 450.0283743572575 199.03163827334464 2.852388 1.0639374459824689 298
300 4 452.1998274667489 196.8893947506151 2.0621865 1.002622173005244 299
301 4 454.26687184058073 194.72167052454012 1.3364174999999998 1.002622173005244 300
302 4 386.90583588421083 275.99952087153434 16.385984999999998 1.6424053451763787 29
303 4 391.0187942925149 274.45949202055556 17.0643825 1.0480461878228537 302
304 4 393.9950647393822 273.56642444232455 17.1450675 1.0480461878228537 303
305 4 396.8961360373519 272.45521718423333 17.18607 1.1529148191037875 304
306 4 399.7978288158909 271.3440099261421 17.2270725 1.1529148191037875 305
307 4 402.47765303115335 269.794037386053 17.5874325 1.1487136104546283 306
308 4 405.1649350132486 268.23971448197796 17.4100575 0.9322208541033584 307
309 4 407.85221699534395 266.685391577903 17.2326 0.9322208541033584 308
310 4 410.5438493414251 265.1410123629384 17.4567525 0.9445075249604408 309
311 4 413.5064472157655 264.21252039225146 17.2864725 0.9445075249604408 310
312 4 416.46904509010596 263.28402842156447 17.116274999999998 1.0802450961235837 311
313 4 419.45028738152854 262.5053132681035 17.6501325 1.0802450961235837 312
314 4 422.431529672951 261.7265981146425 18.1840725 1.0802450961235837 313
315 4 425.4127719643736 260.94788296118145 18.71793 1.1681970263053885 314
316 4 428.45616231273635 260.6184982593983 19.425285 1.1681970263053885 315
317 4 431.5001741416685 260.2884920770457 20.13264 1.1499627863991269 316
318 4 434.56780223223797 260.46499255875597 20.7468525 0.9985141864414953 317
319 4 437.5813615132694 260.71979959221085 21.692962499999997 1.0569892932165519 318
320 4 440.64401775928366 261.0553990996881 22.2303675 1.0538321719239885 319
321 4 443.5836208525563 261.9658681338624 22.8014325 1.0664233682600779 320
322 4 446.5536764937296 262.85396386753814 23.08713 1.118926046763179 321
323 4 449.6573504573243 262.7856010049039 23.2644225 1.118926046763179 322
324 4 452.7616459014885 262.71785962283906 23.441715 1.120044711788103 323
325 4 455.84916137027886 262.4245207940812 23.1855525 0.9989367932286888 324
326 4 458.9459990476102 262.64328195451077 23.023852499999997 0.8349218561577438 325
327 4 462.0198419438737 263.0180347378603 23.372167499999996 0.9795093106291748 326
328 4 465.1023855681088 263.2548188348026 23.786235 0.9744504587942405 327
329 4 468.16069145013716 263.1044205370073 24.489465 0.9746804066049194 328
330 4 471.2152684487492 263.34617647850473 25.17339 0.6063245227562265 329
331 4 474.28476098102686 263.0752109502453 25.706339999999997 0.6564015625969507 330
332 4 477.3871919834828 262.99068959280663 25.912094999999997 1.0376301734796722 331
333 4 480.48962298593875 262.9540222392119 26.137402499999997 1.0838869722602809 332
334 4 483.5901895466866 262.8179179945128 26.35512 0.8228216294714824 333
335 4 486.65471023440904 262.35242904803056 26.639992499999998 0.8228216294714824 334
336 4 489.7192309221315 261.8863186209789 26.9247825 0.9433204970728823 335
337 4 492.7974241823808 261.46557627549356 26.8378275 0.971548144535132 336
338 4 495.856973025548 262.0068858514429 26.913067499999997 1.0093714519889523 337
339 4 498.7487221149766 263.1417093711714 26.9962275 0.823039147670773 338
340 4 501.11967048724614 265.12796127098096 27.397094999999997 0.909623820599893 339
341 4 503.8299472504093 266.6176501958381 27.796724999999995 0.909623820599893 340
342 4 506.54022401357247 268.1073391206953 28.196354999999997 0.9196483021843511 341
343 4 509.3375080564519 269.1172450459739 29.393594999999998 0.8253821294174195 342
344 4 511.30946590316523 271.51740300500535 29.505300000000002 0.8633359477908142 343
345 4 513.0943580984884 274.0567726115829 29.315714999999997 0.6568863174410845 344
346 4 514.499525665907 276.8273329899781 29.405392499999998 0.7671556148701237 345
347 4 516.4012562082778 279.28404568082516 29.495070000000002 0.9261862777744626 346
348 4 518.2905571392606 281.7245998768677 29.974065 0.7344905961423421 347
349 4 520.3314993291775 284.05577349269555 30.287152499999998 0.9635931932467835 348
350 4 522.7092839877105 286.02773133940883 30.733147499999998 0.9246760799908152 349
351 4 524.6855921984096 287.72250885216874 32.985645 0.7991059309430928 350
352 4 526.0920027269669 290.6266875529854 35.9291625 0.7991059309430928 351
353 4 365.6474715272379 291.5688520961992 16.4807775 1.5075192023933168 21
354 4 363.5387879552561 288.2402021664808 16.182705 1.0030758538209077 353
355 4 362.6388840907617 285.2670391224605 16.107795 1.0030758538209077 354
356 4 361.7383587456978 282.29325459787077 16.0328025 1.0030758538209077 355
357 4 360.83845488120335 279.3194700732811 15.9578925 1.0030758538209077 356
358 4 360.41274069116287 276.2412768130318 15.975712499999998 0.824673641568301 357
359 4 359.94165841955595 273.17116280018473 15.87828 0.8819927944842695 358
360 4 358.8838984904333 270.2502041239942 15.780847499999998 0.9537302966103699 359
361 4 357.91563176330465 267.2975499387642 15.709402499999998 0.9659299601877359 360
362 4 357.2779926990979 264.2641032795118 15.4196625 0.7915984456647138 361
363 4 356.4812546091243 261.2729172989789 15.062025 1.1454197634367966 362
364 4 355.7124831447737 258.27240910990486 14.731612499999999 0.9888625931986785 363
365 4 355.03631228526405 255.24517725634652 14.48469 1.0055866353212928 364
366 4 353.77346376823874 252.40998289873352 14.2796775 1.0055866353212928 365
367 4 352.51123673178273 249.57478854112054 14.074664999999998 1.0258220426610296 366
368 4 351.5218396652944 246.69609054364935 13.2449625 1.0258220426610296 367
369 4 350.53306407937544 243.81739254617818 12.415177499999999 0.8422615416823844 368
370 4 349.3255273330269 240.95858192692788 12.624149999999998 0.8422615416823844 369
371 4 348.11799058667833 238.0997713076776 12.8331225 0.8422615416823844 370
372 4 346.90983235976034 235.24096068842726 13.042095 0.8422615416823844 371
373 4 345.7022956134118 232.38215006917696 13.250985 0.9124142683565091 372
374 4 344.492894425355 229.51961056651027 13.274415 0.9124142683565091 373
375 4 343.2636058590774 226.6974673008547 12.712755 1.0127833803149706 374
376 4 342.5880564801372 223.69633763121126 12.12783 0.8476249189963256 375
377 4 342.39539750362246 220.60260735672696 11.8464225 0.8476249189963256 376
378 4 342.2033600076772 217.50825560167317 11.5649325 0.7806790320603164 377
379 4 341.4202944902304 214.5114762960156 11.229405 0.9210777074939763 378
380 4 340.4706721801838 211.5942465032415 10.576995 0.669763394839099 379
381 4 338.9884410221594 208.88769862349474 10.0923075 0.669763394839099 380
382 4 337.5062098641351 206.18115074374796 9.6075375 0.8426033559955555 381
383 4 335.95437288233774 203.4895183976669 9.510105 0.8853301451419595 382
384 4 334.9612469324329 200.54618642097788 9.41259 0.9046954796845333 383
385 4 333.879870741673 197.6389003173142 9.1729275 0.9758860789095597 384
386 4 332.55922453169325 194.8260792601997 9.144795 0.7051007800153102 385
387 4 330.7662530889678 192.29168149817735 8.9637075 0.7051007800153102 386
388 4 328.97328164624236 189.75728373615502 8.7825375 0.6744493583323917 387
389 4 327.5625207536993 186.9979100080091 9.0780525 0.8309133064850994 388
390 4 325.93610610357365 184.3659397965906 9.460935 0.8309133064850994 389
391 4 324.3096914534479 181.7339695851721 9.8438175 0.8425101339101453 390
392 4 323.58193770667793 178.71792438186304 10.083644999999999 0.8425101339101453 391
393 4 322.8541839599079 175.7025006591234 10.3234725 0.8718067279517667 392
394 4 321.21347525668597 173.06804452542727 10.5251025 0.8718067279517667 393
395 4 319.5727665534641 170.4335883917312 10.726815 1.118901187540403 394
396 4 318.1955656116687 167.6847798332651 11.324774999999999 0.6858038083353706 395
397 4 316.6163834848176 165.01924967109892 11.642565 0.6818511919139725 396
398 4 314.62515974045283 161.65703979063278 11.972729999999999 0.6818511919139725 397
399 4 332.6934643346841 324.2879396335189 14.7832575 1.5621597740551618 9
400 4 334.1259770471563 325.4308424006496 14.3205975 1.071140405781841 399
401 4 336.58641862141974 327.26793896380264 14.952464999999998 1.071140405781841 400
402 4 338.2898968621513 329.8669707050428 14.993219999999999 0.9277461940036622 401
403 4 339.4812751136954 332.7363464939729 14.900902499999997 0.8111999428236604 402
404 4 340.087840149432 335.78222276461327 14.76948 1.1051726817623075 403
405 4 340.1207786196103 338.88154636422223 14.47611 1.1051726817623075 404
406 4 340.15309560921924 341.98086996383125 14.182822499999999 0.8897177979619393 405
407 4 340.1941133267998 345.0758431994544 13.818584999999999 0.7743150710296375 406
408 4 340.2481821363378 348.17143791564695 13.4673 1.0279288617913032 407
409 4 340.56575870730234 351.25460302045144 13.1720325 1.017599854727838 408
410 4 340.9784218053854 354.3209881498821 12.784695 1.0727127516224284 409
411 4 341.6129534667451 357.34884148400977 12.4003275 1.1346805791975256 410
412 4 342.82484057707944 360.1952224918721 12.0158775 0.816905134450773 411
413 4 344.3592761029336 362.8315430672763 11.2265175 1.1466316505471308 412
414 4 345.8228628438759 365.52503985506564 10.55208 1.1496334016973437 413
415 4 347.4032879318658 368.02712062747906 9.29412 1.2406989495318537 414
416 4 348.4703700695294 370.73988331291986 7.865153999999999 0.8726581563318478 415
417 4 350.0588744049215 373.03998290027755 6.0625124999999995 0.8667230168940564 416
418 4 351.7486800731262 375.48737338258354 4.86881175 0.9365152848379279 417
419 4 353.2719289487311 378.0571955370618 3.7331744999999996 0.753632197679931 418
420 4 354.6913905692458 380.78735967844585 3.1589662499999998 1.0141009191221033 419
421 4 355.93000134406446 384.5553963707316 2.770416 1.0141009191221033 420
422 3 315.68043374729785 406.69004833056175 5.49960675 1.35734463760296 142
423 3 315.819645394844 409.3537140510197 5.2105185 1.2266224146348932 422
424 3 315.14533897704257 412.3560866818019 4.631706749999999 1.2266224146348932 423
425 3 313.6631078190182 415.0632560421181 4.157306999999999 0.8844476427334084 424
426 3 312.18025518042447 417.7704254024342 3.68290725 0.8844476427334084 425
427 3 310.549490166313 420.4154467058102 3.68127375 0.9322208541033584 426
428 3 308.6005271006676 422.8124972619946 3.2369452499999998 0.8175576890486452 427
429 3 306.06737229978404 424.58744576820743 2.8425292499999997 0.7443845668072256 428
430 3 303.6386262345601 426.50968516936854 2.5093199999999998 0.8161158541276321 429
431 3 301.67909799923484 428.90611424498354 2.14319325 0.7770433707293134 430
432 3 299.93335907978394 431.47158603547604 1.934493 1.078417943249541 431
433 3 296.04289071532594 435.44533279623397 2.7283904999999997 1.078417943249541 432
434 3 311.6165723039766 395.12491641455546 7.770642 1.2103334089108604 138
435 3 310.4077925964893 399.2888362295505 7.5224407499999995 1.7419851768116998 434
436 3 308.6925062249391 405.2221112256337 7.26251625 1.223253989948733 435
437 3 307.6098870730404 408.11510327620107 6.811835249999999 0.8969021133442292 436
438 3 305.8274807999948 410.60226851494883 6.09575175 0.8748022642962856 437
439 3 303.2085616805337 412.2373838930462 5.62904925 0.9426990165034802 438
440 3 300.66111282655396 413.81780898103597 4.5427634999999995 0.9773838470818191 439
441 3 297.9806671307221 415.3342215703775 3.9915975 0.7850791144916843 440
442 3 295.6202839281324 417.33103863986685 3.5793779999999997 0.9502127165875532 441
443 3 293.46747523572304 419.57023313142315 3.4778369999999996 0.6184639027183605 442
444 3 291.9846225971293 422.29480394768257 3.2369122499999996 0.6798127356463332 443
445 3 290.52290029789526 424.8876208832287 3.5075865 0.6798127356463332 444
446 3 291.4743870496501 426.0249303252348 3.3 0.7461806456527982 445
447 3 292.0958676190523 427.5786317487404 3.3 0.6798127356463332 446
448 3 294.4264197543107 431.4628853075044 3.3 0.6798127356463332 447
449 3 295.82475103546574 432.5504763039583 3.2083342499999996 0.6603666086297371 448
450 3 297.06771217427024 433.7934374427628 3.1166685 0.640926696418835 449
451 3 297.68919274367244 435.03639858156725 3.0250027499999996 0.621480569402239 450
452 3 301.4180761600859 434.8294455519563 3.1166685 0.621480569402239 451
453 3 303.2825178682926 435.6578791509695 3.2083342499999996 0.621480569402239 452
454 3 304.061854502323 436.3209989185217 3.3 0.621480569402239 453
455 3 309.75523799861696 373.9392652842026 22.870154999999997 0.7730037470281989 161
456 3 308.87646447348214 372.62421239934747 23.4168825 0.7773168221798504 455
457 3 304.68395655229466 377.1939590261621 23.949089999999998 0.7773168221798504 456
458 3 302.5877025917009 379.4791430798541 24.2151525 0.7773168221798504 457
459 3 300.8662014144567 382.02659193383386 24.811215 0.9501754277533891 458
460 3 298.80412888518003 384.3043182206931 25.429305 0.6962136078728581 459
461 3 296.74143487533405 386.5814230269829 26.047394999999998 0.6962136078728581 460
462 3 294.3108243684019 388.4750743219515 26.579024999999998 0.9069017357059113 461
463 3 292.22016373293275 390.7440998808391 27.070807499999997 0.9557128196267631 462
464 3 290.2028378046531 393.08210978293033 27.5286825 0.9322208541033584 463
465 3 288.1855118763734 395.4201196850215 27.986475 0.9322208541033584 464
466 3 286.16818594809376 397.75875106768217 28.44435 0.964022014839671 465
467 3 283.92464109255167 399.7847777239335 29.40036 0.8691157170862551 466
468 3 281.7171421100349 401.9089983101503 30.090389999999996 0.8691157170862551 467
469 3 279.5102646080876 404.0332188963672 30.780502499999997 0.9222212317416765 468
470 3 277.1921420842172 406.1033706730461 30.747832499999998 0.8503283594732254 469
471 3 275.0169600913094 408.322056305812 30.750967499999998 0.7147772324809031 470
472 3 273.15500430538026 410.7197283425659 31.634624999999996 0.7147772324809031 471
473 3 271.2936700000206 413.1167788987503 32.5182825 0.9626671871983742 472
474 3 268.96063194248455 415.1235396573501 31.94598 0.7308984384511972 473
475 3 266.8973164520691 417.12719301310295 30.383924999999998 0.5946891635358779 474
476 3 264.8141135834328 419.4011904165457 29.878859999999996 0.5946891635358779 475
477 3 262.73028923422714 421.67456633941913 29.3738775 1.0672623670287709 476
478 3 260.7117203448086 424.0368139837171 29.432205 1.0644222008266027 477
479 3 258.7795372545371 426.4699104129268 29.379239999999996 0.8170045713418774 478
480 3 257.45391920000213 429.28024554776374 29.329657499999996 0.8170045713418774 479
481 3 256.1283011454671 432.09058068260066 29.280074999999997 0.8985863256873092 480
482 3 254.35894596437896 434.6287073280394 29.658667499999996 0.8985863256873092 481
483 3 252.5895907832908 437.1674554540475 30.037259999999996 0.9268823360121932 482
484 3 250.5119812397791 439.4613402357112 30.406859999999998 0.8148231745432755 483
485 3 249.3230889105126 442.3282301023637 30.612862499999995 0.7144478477791198 484
486 3 248.78923710139608 445.3716204507265 30.176602499999998 0.7296554773123928 485
487 3 247.99871381711645 448.3752360426475 30.302415 0.7296554773123928 486
488 3 246.86016141397155 452.7007408056871 30.483502499999997 0.7296554773123928 487
489 3 297.68608534082546 367.5168850799998 4.03346625 1.0551869995652854 198
490 3 298.49587452275654 365.70091885620644 2.9626409999999996 0.982318402802873 489
491 3 300.8885747149552 366.12228268226124 3.661812 1.4135451254940046 490
492 3 304.73429647841624 368.2924928306138 5.4198705 2.122673099599041 491
493 3 308.3022164273545 370.8710157130637 7.399391999999999 1.035672509686055 492
494 3 311.1218737707324 371.86041277955206 8.530664999999999 0.7201778986290085 493
495 3 316.64310714930195 374.41283347808707 10.2241425 0.7201778986290085 494
496 3 267.84445283983814 334.76920943648764 12.3886125 1.107484589480484 214
497 3 266.6120568707135 332.08317041553113 13.7556375 1.2527494577725633 496
498 3 264.472920750831 329.878157355292 14.374305 1.2527494577725633 497
499 3 262.5867272226952 327.4170943004591 14.641935 1.0264435232304319 498
500 3 260.2480958400346 325.4171698281227 15.2206725 0.8696688347930231 499
501 3 257.54589832427365 323.89640687479545 14.954115 0.911270744108809 500
502 3 254.5963515418906 323.0455999752838 15.59184 1.2529048279149138 501
503 3 250.4044651012725 321.4918985517782 16.746757499999998 1.7822011844577186 502
504 3 244.34254362732307 321.04256810010037 15.676155 1.6936774921520634 503
505 3 239.92008789545673 322.28925812232126 16.3416 1.4426739197818872 504
506 3 237.20173188489136 323.46509935963036 17.589412499999998 1.390730573791248 505
507 3 234.79100875618008 325.1300458050589 18.963615 1.3388618054689374 506
508 3 232.18203332582948 325.5955347515412 21.116535 0.7967008011395063 507
509 3 229.43136032565513 326.2076931124024 22.854809999999997 0.7301091581280563 508
510 3 226.53028902768548 326.6240850939019 24.2265375 1.0841666385165118 509
511 3 223.57949928416366 327.1554509807408 25.310505 1.0018080334593271 510
512 3 220.72006718434395 327.56003483142166 26.832877500000002 1.075347829236694 511
513 3 218.25092488210885 328.9888186604775 28.469265 1.0454359694313642 512
514 3 215.88992019894977 330.68048877039035 29.935290000000002 0.9685526081906133 513
515 3 213.4847903953631 332.2416479607287 31.5238275 0.7007442012238005 514
516 3 210.8988097460804 333.6437081253002 32.85315 0.8542996203117057 515
517 3 208.09158201409048 334.582765265667 34.10814 0.7894543377002762 516
518 3 205.10598935868214 335.2583146446072 34.8183825 0.9770979660198942 517
519 3 202.1017522861917 335.821997521055 35.5598925 0.5711101907327568 518
520 3 199.01112941455435 336.0997993355778 35.7834675 0.571195333570765 519
521 3 195.92858579031926 335.7592279835454 36.0459825 0.6538969959022597 520
522 3 192.95666570743774 335.31114049300635 37.09332 0.949870902274382 521
523 3 190.424753867693 333.54551419533465 37.568107499999996 0.6635858779792406 522
524 3 188.23527782168895 331.4014062308969 38.24865 0.8373207711556365 523
525 3 186.23286742707495 329.7824493476041 38.8202925 0.8373207711556365 524
526 3 301.2254171835712 336.9804373024208 13.612829999999999 1.4505045749563557 203
527 3 302.0072397398792 334.09179561583915 12.400409999999999 0.9494607250985766 526
528 3 300.85128588079107 331.23609239943596 11.861025 0.9494607250985766 527
529 3 299.9749982779339 328.25609306915214 11.758394999999998 0.9763459745309173 528
530 3 297.9819100918609 326.02187042215115 10.6531425 1.816749289310789 529
531 3 295.37790650606553 323.83301585671643 8.6259525 1.816749289310789 530
532 3 292.71734818845454 316.95509039514184 8.25 1.242961138804478 531
533 3 291.4743870496501 311.3617652705217 8.25 1.242961138804478 532
534 3 290.2314259108456 306.3899207153038 8.25 1.29186544481074 533
535 3 288.9884647720411 302.6610372988904 8.25 1.3407697508170022 534
536 3 288.39743675053955 299.29696297671603 8.25 1.3896740568232644 535
537 3 287.1240230638344 297.06771217427024 6.04999725 1.3407697508170022 536
538 3 285.2595813556277 293.3388287578568 4.60624725 1.29186544481074 537
539 3 283.39513964742093 290.2314259108456 3.16249725 1.242961138804478 538
540 3 282.72207619075834 287.45278628504815 2.4749999999999996 1.242961138804478 539
541 3 287.81324501530145 338.1985392184492 20.792557499999997 0.8521492975415739 238
542 3 286.3260420127219 335.3962833310145 20.662785 0.8397818342104694 541
543 3 284.0414794395993 333.2900856813103 20.577975 0.8397818342104694 542
544 3 282.1615007171575 330.8290226264774 20.241374999999998 0.7195439884482183 543
545 3 280.2815219947158 328.3679595716446 19.904774999999997 0.7195439884482183 544
546 3 278.36922628266507 325.9348631424348 19.528657499999998 0.7793428488361017 545
547 3 276.45693057061436 323.50238819379445 19.15254 0.7793428488361017 546
548 3 275.4302446699619 320.61312502664344 18.486022499999997 0.846904001535819 547
549 3 274.9541905537998 317.55730506689264 18.89481 0.9315185810599338 548
550 3 275.79132488078454 314.57046945034546 19.1270475 0.9453651681462157 549
551 3 276.6284592077694 311.5830123532289 19.3592025 1.0129760392914853 550
552 3 276.408455086201 308.5184916655065 19.976219999999998 0.942338557773227 551
553 3 275.78759599736816 305.504932384475 20.555864999999997 0.8803023673354954 552
554 3 274.2805056165677 302.7927911796036 20.331877499999997 0.8803023673354954 553
555 3 272.7727937551979 300.0806499747323 20.10789 1.105526925686867 554
556 3 271.7535656213782 297.1627987013888 20.53062 0.9288772886399744 555
557 3 271.72994935974094 294.0597462183634 20.7552675 1.00032890970415 556
558 3 271.58203698422324 290.9579366964768 20.9034375 1.173864929098337 557
559 3 270.9077305664218 287.9275974400715 21.078337499999996 0.7679635396103467 558
560 3 270.2769277884785 284.8866930139863 20.954504999999997 0.8975608827477954 559
561 3 269.7548841101806 281.8321160153743 20.641747499999997 1.0268101967663792 560
562 3 269.7934159054835 278.7408716631676 20.2262775 0.9233398967666004 561
563 3 269.70827306747543 275.6707576503205 19.596637499999996 0.9000219458026285 562
564 3 269.021537038286 272.66838501953833 19.0493325 0.889643220293611 563
565 3 268.255251496213 269.6647694276173 18.7642125 1.0194829408531267 564
566 3 266.97438004267497 266.84511208423936 18.426705 1.0194829408531267 565
567 3 265.6941300697064 264.0254547408614 18.0891975 0.845213574387045 566
568 3 264.05093544420686 261.3934845294429 18.3173925 0.845213574387045 567
569 3 262.40774081870734 258.7615143180244 18.5455875 1.0556841840208073 568
570 3 261.70546777528284 255.73863282845193 18.332985 0.8530877332013713 569
571 3 260.38482156530307 252.9357554604478 18.0264975 0.8350523670773183 570
572 3 258.7211180810133 250.3211867049726 17.7200925 0.5482844523797514 571
573 3 257.6347700456982 247.41825096529473 17.430764999999997 0.7907159432561627 572
574 3 256.7752624182148 244.44135903785804 17.117759999999997 0.7907159432561627 573
575 3 255.81321049678021 241.10711578301502 16.767217499999997 0.7907159432561627 574
576 4 436.69761614357947 211.63899310423847 5.47774425 0.9762713968625891 293
577 4 435.81946409901406 209.0213169459162 5.474336999999999 0.8806503964543606 576
578 4 435.514938620007 205.9294511131401 5.519051999999999 0.8806503964543606 577
579 4 435.2097916604305 202.83696379979455 5.563767 0.8806503964543606 578
580 4 435.14640064235147 199.73764020018558 5.27931525 0.7478835024129603 579
581 4 435.082388143703 196.63831660057662 4.9948635 0.5700555382064812 580
582 4 434.7778626646959 193.59741217449144 4.248123 0.8470282976496994 581
583 4 434.48825271935453 190.5335129673384 3.6786667499999997 0.9180946007608456 582
584 4 434.77164785900186 187.4559411876585 3.2501617499999997 0.9103633824774817 583
585 4 435.8045485653484 184.52566030292698 3.19293975 1.012286195859449 584
586 4 437.27621455369297 181.80668281179217 2.7793095 1.012286195859449 585
587 4 438.74850202260683 179.0877053206574 2.365671 0.6607270673599903 586
588 4 439.68445176012665 176.1493451885236 1.863411 0.8060230096805397 587
589 4 440.680063632309 173.2078776535428 1.7103817499999998 0.6722741763394839 588
590 4 442.33320194691896 169.61571996239786 1.13725425 0.6722741763394839 589
591 4 489.7192309221315 261.8863186209789 26.9247825 0.9433204970728823 336
592 4 491.70672578307983 261.9652466532929 26.6894925 0.9080266155365293 591
593 4 497.40943148791473 259.5041835984601 26.416169999999997 0.9080266155365293 592
594 4 500.3508990228956 258.51975837652697 26.167185 0.8337223986587976 593
595 4 503.3290339114711 257.74042174249655 25.603545 0.6735357818953706 594
596 4 506.37615314325024 258.153706321149 25.01103 0.8225046743810872 595
597 4 509.44067383097274 258.67077815489165 25.02621 0.9590004518389009 596
598 4 512.5431048334286 258.6452974515462 24.794055 0.8578669187800746 597
599 4 518.1351869969101 258.70371662507 24.6961275 0.8578669187800746 598
600 4 468.16069145013716 263.1044205370073 24.489465 0.9746804066049194 329
601 4 467.51062277454247 261.2337640231065 19.84818 1.5532663871070158 600
602 4 470.8032268312355 264.09133168121804 25.7282025 1.5532663871070158 601
603 4 472.4085111420015 265.85385057604276 28.374142499999998 1.2461058304856532 602
604 4 473.77390395297823 267.28884921079253 31.552124999999997 0.8867719800629728 603
605 4 475.3474927547047 269.29560996939233 33.9093975 0.506845370973149 604
606 4 477.424480817647 271.53107557753225 34.688939999999995 0.7650922993797082 605
607 4 479.5679673015153 273.7168227401199 35.39382 0.7664471270210053 606
608 4 482.102986544107 275.43273059223947 36.1043925 0.8166006089717659 607
609 4 484.7349567555255 276.98891793802267 36.841364999999996 0.8166006089717659 608
610 4 487.3663054863746 278.5451052838059 37.578337499999996 0.9718464552084451 609
611 4 489.94917873281025 280.244854641121 37.988445 0.916826780399265 610
612 4 492.3878684871447 282.14409926121425 38.4135675 0.6808506081972348 611
613 4 494.53259793215176 284.3727285830907 38.8079175 0.6808506081972348 612
614 4 496.6773273771589 286.60197938553654 39.2022675 0.697276339646536 613
615 4 498.7232414116311 289.7118681548253 39.4868925 0.697276339646536 614
616 4 350.53306407937544 243.81739254617818 12.415177499999999 0.8422615416823844 369
617 4 351.13527875112624 241.20158082956416 11.57673 1.2830714947536985 616
618 4 352.09981659483844 238.24768368319533 11.5083375 0.8475316969109153 617
619 4 353.06373295798136 235.29440801739588 11.439945 0.8475316969109153 618
620 4 353.6075284562083 232.23920953821448 11.654775 0.7970674746754535 619
621 4 353.92075466318704 229.15231554999357 11.43285 0.6474087387577003 620
622 4 354.6230277066116 226.13191998269866 11.166704999999999 0.9176719939736521 621
623 4 355.40360730178077 223.1239540267918 11.203994999999999 0.661186962981348 622
624 4 356.4029480573796 220.185593894658 11.401912499999998 0.9464714035597517 623
625 4 357.6987350445832 217.36345062900247 11.546864999999999 0.7966448678882599 624
626 4 358.5420841772621 214.37475057074712 11.7093075 0.8319884678701652 625
627 4 358.78384011875954 211.28288473797096 11.963985 0.9347502800208255 626
628 4 358.86649703449007 208.20220555544407 12.492809999999999 1.0407500059380714 627
629 4 358.39417180174433 205.16627297391412 13.1101575 0.6813726518755328 628
630 4 357.55641599419016 202.2192121138087 13.800022499999999 0.9133713484333885 629
631 4 356.8299052085589 199.21000319676307 14.15436 0.8878471414480387 630
632 4 356.27430157951335 196.15294027587348 14.112367499999998 0.6143894761053594 631
633 4 356.19040170264395 193.0467803900011 14.150565 0.9336440446072894 632
634 4 356.2351483036409 189.93999902355927 14.183729999999999 0.7813564458809649 633
635 4 356.3874110431445 186.83632505996448 14.13093 0.9013767734439253 634
636 4 356.1823224552418 183.73948738263314 14.33949 0.9643576143471482 635
637 4 355.42722356341807 180.73400734900392 14.6459775 0.6654378900760592 636
638 4 354.4993530733005 177.76892355238584 14.591279999999998 0.6937401152066374 637
639 4 353.965501264184 174.71807543719024 14.929447499999998 0.9738973410874725 638
640 4 353.1252595343522 171.7579634851274 15.499605 1.0510603685844546 639
641 4 351.6119543478577 169.08435407555893 16.1200875 1.1287827285938985 640
642 4 350.2950370212943 166.3237373862742 16.850129999999996 0.8441632722247552 641
643 4 349.6039506281191 163.36859727876654 17.7356025 0.7568949706692928 642
644 4 345.8228628438759 365.52503985506564 10.55208 1.1496334016973437 414
645 4 351.11663433404414 369.6299190159674 9.5506125 1.0837564613407062 644
646 4 353.57458998603 371.49684664645173 10.0230075 1.072588455508548 645
647 4 355.87282513167946 373.5862643207821 10.150387499999999 0.9322208541033584 646
648 4 358.17106027732893 375.6756819951124 10.277849999999999 0.9732261420725181 647
649 4 360.4680524618396 377.71227382104354 10.9197 0.9829585277893572 648
650 4 363.0099079906948 379.4561482987862 11.4367275 0.9066593582838443 649
651 4 365.1993840366989 381.65059618934555 11.7266325 1.1561775920931492 650
652 4 366.1036382651791 384.6200303499494 11.53416 0.8603652706690715 651
653 4 367.0085139742288 387.59132895226156 11.4045525 0.8603652706690715 652
654 4 367.52807173024905 390.6539851982758 11.3235375 0.9053604638937937 653
655 4 367.7710706328853 393.74522955048246 11.59752 0.9303812716179277 654
656 4 367.9861029098985 396.7780547291655 12.446857499999998 0.840235515026133 655
657 4 368.7791121164558 399.77918439880887 12.6438675 0.6002358776177928 656
658 4 369.3800838270677 402.820088824894 12.9324525 0.8626336747473898 657
659 4 370.01710141070504 405.8609932509791 12.883777499999999 0.8626336747473898 658
660 4 370.6547404749117 408.90251915763366 12.8351025 0.9355333455382724 659
661 4 370.7349114683646 412.0068146017979 12.9728775 0.9608711083528017 660
662 4 370.4229282225247 415.09681599286586 13.11057 1.0271333666624682 661
663 4 370.7038374398945 418.19116774791956 13.161224999999998 0.7252678244924129 662
664 4 370.58264872886105 421.291112828098 13.406167499999999 1.0640368828735733 663
665 4 370.5621398700708 424.39789419453973 13.478685 1.2286235820683682 664
666 4 371.953013384393 427.0267570031112 12.283755 1.033143083768588 665
667 4 374.7130085931084 426.45872376267755 14.02203 0.5351426242591717 666
668 4 377.51961484452886 426.195216001251 15.7587375 0.696412481655067 667
669 4 381.5735325987397 426.06035471769076 18.266077499999998 0.696412481655067 668
670 3 271.2936700000206 413.1167788987503 32.5182825 0.9626671871983742 473
671 3 269.9431927227095 415.3945051856095 34.64934 0.7692872932231735 670
672 3 268.28632552468315 417.9413325590199 35.5133625 0.7362618157651385 671
673 3 266.5604739834531 420.5043184272347 35.949952499999995 0.7645826853127984 672
674 3 264.83462244222306 423.06730429544956 36.3865425 0.7645826853127984 673
675 3 263.1106353427013 425.64147681391364 36.70589999999999 0.48804061190417597 674
676 3 261.27664618239527 428.149772392021 36.679087499999994 0.5305616909821078 675
677 3 259.05485314678225 430.2137093630059 37.57941 0.7313024008213086 676
678 3 256.35016970874375 431.7369582386108 37.76099249999999 0.733110909278269 677
679 3 253.47395763355019 432.9034772673788 37.95495 0.7485298422051386 678
680 3 249.30879485741636 435.5969740551681 38.404245 0.7485298422051386 679
681 3 249.2137083302978 438.7652819979807 39.39375 0.621480569402239 680
682 3 249.2137083302978 440.6297237061874 39.80625 0.621480569402239 681
683 3 249.83518889970006 441.8726848449919 40.21875 0.621480569402239 682
684 3 250.86622516433837 443.7197250972553 40.425 0.621480569402239 683
