# Supplementary material for: Cross-Regional Gradient of Dendritic Morphology in Isochronically-Sourced Mouse Supragranular Pyramidal Neurons
Source: Front Neuroanat. 2018 Dec 4;12:103. doi: 10.3389/fnana.2018.00103 (PMC6288488; doi:10.3389/fnana.2018.00103)
Supplement: Supplementary file 3 [file Data_Sheet_1.ZIP › SWC reconstructions/X043.S4.Z6.C01-exported-000.swc]

# Exported from "Simple Neurite Tracer" version 3.1.6-SNAPSHOT-b9f15e3b69824d8d9ebdf26f302be1ac12e484dc on 2018-06-22T14:45:50.208
# https://imagej.net/Simple_Neurite_Tracer
#
# All positions and radii in microns
# Voxel separation (x,y,z): 0.621480569402239, 0.621480569402239, 0.825
#
1 1 335.9394573486721 290.69318597391145 11.600655 0.9759606565778881 -1
2 1 336.8424686160135 281.53069793921424 2.8874999999999997 0.9322208541033584 1
3 1 335.9394573486721 290.69318597391145 11.600655 0.9759606565778881 1
4 1 334.63807703634376 299.26651042881537 7.425 0.9322208541033584 3
5 4 335.9394573486721 290.69318597391145 11.600655 0.9759606565778881 1
6 4 337.5043454224269 278.4065151168292 8.51136 1.7940590337219133 5
7 4 340.7863843094401 271.8803476575363 9.2207775 1.6293604680246259 6
8 4 343.349370177655 268.077508053364 9.8484375 1.5610535386416258 7
9 4 345.4953425838009 265.8675231485696 10.388565 1.5240816595678865 8
10 4 348.5281677624838 262.3312987086709 10.452255 1.604613111751029 9
11 4 351.4342109050087 258.69066553311256 10.67583 1.362316482158178 10
12 4 353.37198732040486 256.26378390959684 10.824825 1.9652707157865361 11
13 4 355.3688043898942 253.88599925106382 10.980997499999999 1.3786365619106806 12
14 4 357.8826932931263 252.0619537798683 10.85733 1.3727262816956654 13
15 4 360.5892411728731 250.53932638483278 11.01144 1.502503854198241 14
16 4 363.44867327269276 249.32619631335962 11.1237225 1.502503854198241 15
17 4 366.30872685308185 248.11306624188646 11.2360875 1.2297360322875983 16
18 4 369.30674911987825 247.3020340988165 11.3543925 1.0106144131277568 17
19 4 372.3029069449665 246.49100195574664 11.548102499999999 1.0106144131277568 18
20 4 375.29906477005466 245.6799698126767 11.741895 1.1731377968321364 19
21 4 378.09199844894835 244.32638513251862 11.9342025 1.1764937919069083 20
22 4 380.9725608881277 243.15986610375063 11.965634999999999 1.164138758187192 21
23 4 384.0134653142128 242.52906332580736 12.097222499999999 1.4631641341550792 22
24 4 387.03199643979957 241.7950947733433 12.195974999999999 1.4527543346175917 23
25 4 389.89515742303564 240.59625875496639 12.393479999999998 1.1047003565295619 24
26 4 392.9205248348857 239.89087830869485 12.49512 1.1360789104786808 25
27 4 395.74701846452706 238.62430090825308 12.8205 1.1299138232302106 26
28 4 398.65368308762135 237.57399874596328 13.2522225 1.2956378318670119 27
29 4 401.5752632443813 236.55663505385183 13.6426125 1.0414274197587199 28
30 4 404.61803211217466 236.11165496615982 14.233972499999998 1.0572068114158426 29
31 4 407.69684685299336 235.79097099234826 14.5903725 1.0572068114158426 30
32 4 410.7762830743815 235.4696655379673 14.946855 1.202198228257385 31
33 4 413.8028934473703 234.82581166806656 15.32256 1.2652909356631004 32
34 4 416.72509508469966 233.8246064707596 15.773092499999999 1.2652909356631004 33
35 4 419.64729672202907 232.82402275402197 16.223625 1.5290970077629626 34
36 4 422.5471250588599 231.76626282489934 16.700227499999997 1.0152382285641095 35
37 4 425.6321546053726 231.84767677949105 17.1825225 1.0987217134519123 36
38 4 428.61712578021155 232.38215006917696 18.079627499999997 1.2910450904591293 37
39 4 431.46039938522676 233.4722269879085 18.902895 1.079194793961294 38
40 4 434.03519338426025 235.21050814052657 18.997687499999998 0.9177341420305922 39
41 4 436.3856328977395 237.22410518538985 19.368195 1.0971369379999365 40
42 4 438.4669713246676 239.52979809787215 19.475445 1.1725411754855102 41
43 4 440.9609728496788 241.38181019469081 19.5827775 1.142480160343524 42
44 4 443.30022571290885 243.42523830688535 19.71948 1.142480160343524 43
45 4 445.63885709556945 245.4686664190799 19.8561825 1.0917984199087714 44
46 4 448.2304310699768 247.1820883489219 19.904609999999998 1.0917984199087714 45
47 4 450.8226265249535 248.89551027876388 19.95312 0.73834999047833 46
48 4 453.3141421276871 250.72577055565347 20.37189 1.035374199012742 47
49 4 456.09091731177637 252.11167222542048 20.581192499999997 1.0989330168455091 48
50 4 458.81113776404993 253.61316928109628 20.603879999999997 1.3211185352125034 49
51 4 461.70288685347856 254.74985724253298 20.654204999999997 1.0027153950906544 50
52 4 464.7282542653286 255.4539947276657 20.535735 0.7825994070197694 51
53 4 467.8337926706316 255.44218659684705 20.404065 1.0400042292547886 52
54 4 470.9411955176428 255.4030333209747 20.3800575 1.0400042292547886 53
55 4 474.0479768840846 255.36325856453297 20.356132499999998 0.9338739924179684 54
56 4 477.1361138334443 255.66964848524827 20.130824999999998 0.9899501841951324 55
57 4 480.1844760263623 256.2675127930132 20.050882499999997 1.0359708203593683 56
58 4 483.193684943408 257.0424990630578 20.084789999999998 1.0359708203593683 57
59 4 486.2028938604536 257.816863852533 20.118615 0.98147940403418 58
60 4 489.21210277749924 258.59185012257757 20.152522499999996 0.98147940403418 59
61 4 492.2213116945449 259.3662149120528 20.186429999999998 1.1263900284016999 60
62 4 494.9862787478154 260.7583313875138 20.54052 1.2420848512016207 61
63 4 497.4504492054953 262.6407960322332 20.8156575 1.0979510775458534 62
64 4 499.57466979171215 264.90484974656556 20.9851125 1.0912577318133914 63
65 4 501.9133011743728 266.8911016463751 21.6383475 1.179159943549644 64
66 4 504.55832247774873 268.45785416183816 22.237379999999998 0.8656354258976026 65
67 4 506.82424063378926 270.54167851104387 22.803165 0.8656354258976026 66
68 4 509.08953730926044 272.6255028602496 23.368949999999998 0.6699374093985315 67
69 4 511.6755179585432 274.3140655673154 23.8189875 0.6699374093985315 68
70 4 514.2621200883954 276.0026282743813 24.2691075 1.0015470116201781 69
71 4 517.1377106830195 277.1741191477046 24.427754999999998 0.895193041778373 70
72 4 519.8181563788513 278.7178768820997 24.8240025 1.094470786357201 71
73 4 522.3562830242901 280.42756992852526 25.5389475 0.7694799521996881 72
74 4 524.6016923215403 282.511394277731 26.231122499999998 0.7694799521996881 73
75 4 526.84772309936 284.5952186269367 26.9232975 0.8845284352074306 74
76 4 529.6064753469366 286.014058766882 27.1528125 0.8845284352074306 75
77 4 532.3658490750826 287.4328989068273 27.3823275 0.8845284352074306 76
78 4 535.1252228032284 288.8511175662032 27.611925 0.8845284352074306 77
79 4 537.883975050805 290.26995770614855 27.84144 0.8845284352074306 78
80 4 540.6433487789509 291.68879784609385 28.070954999999998 0.6343141431603952 79
81 4 543.0814170527159 293.6017150387139 28.3752975 0.6343141431603952 80
82 4 545.5194853264809 295.514632231334 28.679639999999996 0.6343141431603952 81
83 4 547.9575536002459 297.42754942395413 28.984064999999998 0.9558495453520315 82
84 4 550.60443934533 299.02537596788727 29.394915 0.8159231951511174 83
85 4 553.4980528764668 300.0787855330241 29.952284999999996 0.4932355679838093 84
86 4 556.554494316787 300.52811598470186 30.3955575 0.7784727760389385 85
87 4 559.5941557817334 301.0016841785864 30.9763575 0.9000157309969344 86
88 4 562.492119676856 302.0320989626553 31.5668925 0.9000157309969344 87
89 4 565.279460030625 302.92827394373336 32.94753 0.8204289292792837 88
90 4 568.2638097248946 303.5938796335631 33.682852499999996 0.7981115620320494 89
91 4 571.3084430343962 303.87478885093293 34.418257499999996 0.8548216639900035 90
92 4 574.294657170374 304.64977512097755 34.9117725 0.622356857005096 91
93 4 577.3747148723314 304.8871806984892 35.3597475 0.622356857005096 92
94 4 580.4547725742889 305.12458627600085 35.8077225 0.9205929526498425 93
95 4 583.5373161985241 305.06803154418526 36.321037499999996 0.7446580182577627 94
96 4 586.4010986623296 303.8617377589755 36.2880375 0.714217899968441 95
97 4 589.0063452092637 302.23345866714163 36.907695 0.518230895004598 96
98 4 592.6917249858191 299.7891755876826 37.812554999999996 0.518230895004598 97
99 3 335.9394573486721 290.69318597391145 11.600655 0.9759606565778881 1
100 3 329.05220967855644 294.9745656165235 9.682034999999999 1.3625712891916328 99
101 3 324.75218561886237 295.46367082464303 10.2719925 1.3625712891916328 100
102 3 321.664670150072 295.5152537119034 10.73193 1.2820025481743265 101
103 3 318.5721828367265 295.2144571163127 10.756432499999999 0.9573348839129029 102
104 3 315.495232537616 294.83473248840795 10.4775825 1.5301845987594165 103
105 3 312.4642718006413 295.5196040758893 10.491855 1.035647650463279 104
106 3 309.605461181391 296.72962674451543 10.3015275 0.7846067892589387 105
107 3 306.9194221604345 298.2839496485904 10.092059999999998 0.7846067892589387 106
108 3 304.233383139478 299.8382725526654 9.88251 0.9383921561575227 107
109 3 301.9848664393807 301.9525494497718 10.363815 0.988172749766642 108
110 3 300.1769794629896 304.4670598335733 10.698269999999999 0.778056384057439 109
111 3 297.9259768406147 306.5863085752349 11.112337499999999 0.778056384057439 110
112 3 295.6749742182398 308.70617879746595 11.526404999999999 0.778056384057439 111
113 3 293.4245930764343 310.8254275391276 11.9404725 0.778056384057439 112
114 3 291.1735904540594 312.9446762807892 12.3546225 0.8539764504156167 113
115 3 288.8517390467726 314.98748291241435 12.764399999999998 0.961262641111525 114
116 3 286.3850826668151 316.8624897903009 13.074517499999999 0.7177727688254218 115
117 3 283.7027725292751 318.42737786405576 13.2172425 0.7616244378024438 116
118 3 281.2174717322355 320.28498328599903 13.44651 0.7616244378024438 117
119 3 278.732170935196 322.14196722737296 13.675695 1.332914236419758 118
120 3 275.8851684467643 323.1002902653912 14.72922 1.245459490693475 119
121 3 272.81194703107025 323.5570784839019 14.82063 0.73555332791602 120
122 3 269.72194564000233 323.85973952120077 14.975895 0.73555332791602 121
123 3 266.63132276836495 324.163022039069 15.131160000000001 0.9919699960456896 122
124 3 263.5295132464784 324.1325694911683 14.889517499999998 0.9919699960456896 123
125 3 260.4277037245918 324.102738423837 14.647792499999998 0.7283690125337301 124
126 3 257.3370808529545 323.78329741116426 14.5578675 0.7768072081129406 125
127 3 254.30860603825735 323.0884821345726 14.54211 0.7466032524399917 126
128 3 251.2415994282573 322.6292079937843 14.8032225 0.7002097279341145 127
129 3 248.13481806181554 322.68389828389166 14.762384999999998 0.8378490296396284 128
130 3 245.24120453067871 323.816857361912 14.763787499999998 0.8378490296396284 129
131 3 242.3475909995419 324.9498164399323 14.76519 1.1325489008444762 130
132 3 239.3029576900403 324.34200844305684 14.917072499999998 1.1307155331647396 131
133 3 236.31052874836854 323.6950471703092 14.21079 1.2618230740858358 132
134 3 233.21679847388418 323.4097875889535 14.118307499999998 0.7955448472804181 133
135 3 230.25855096352953 324.28172482782486 14.623702499999998 0.6760838522299197 134
136 3 227.21267469288915 324.87772469388165 14.8207125 0.6760838522299197 135
137 3 224.16679842224877 325.4737245599384 15.017804999999997 1.1076337448171403 136
138 3 221.07244666719504 325.63033766342767 14.69919 0.7735692943463549 137
139 3 218.07877476438443 326.43826240365064 14.432962499999999 0.6627903828504058 138
140 3 215.23985152335501 327.538904492062 14.3415525 0.6627903828504058 139
141 3 335.9394573486721 290.69318597391145 11.600655 0.9759606565778881 1
142 3 339.54280169006626 298.1857557186248 8.0654475 0.9513624556409473 141
143 3 342.94230040469654 299.68911721600887 8.462107499999998 0.9513624556409473 142
144 3 345.7824666068647 300.94512944677075 8.3190525 0.9619524845435616 143
145 3 348.81280586327 301.6150855005864 8.114205 0.9247879464933076 144
146 3 351.84314511967534 302.28566303497144 7.909365749999999 0.9247879464933076 145
147 3 354.7547815873248 303.3695251480089 7.820290499999999 1.0773676410872512 146
148 3 357.17544840514654 305.2756060543656 7.288974 1.3825332450808328 147
149 3 359.5364530883056 307.2612364736057 6.789304499999999 1.0119878851861357 148
150 3 362.23492172065016 308.7552757624487 6.289635 0.9624683134161653 149
151 3 364.86067712637464 310.3562097092289 5.7019874999999995 0.7884475391778444 150
152 3 367.70270777025104 311.6091145371438 5.560071 0.8234120360124145 151
153 3 370.73553294893395 312.275341707543 5.418154499999999 1.1409264589200183 152
154 3 373.5843998790739 313.4741777259199 4.986275249999999 0.7370573108939733 153
155 3 375.7670396388145 315.6661396942016 4.60109925 0.8707937146236411 154
156 3 377.49972746630795 318.23347592640226 4.26184275 0.8707937146236411 155
157 3 379.2324152938014 320.8001906780335 3.9225862499999997 1.2801256768547318 156
158 3 380.3479729158785 323.6950471703092 3.6873044999999998 1.3473450152412778 157
159 3 380.88120324442554 326.75211009119874 3.4719712499999997 0.8674066455203989 158
160 3 381.14906136983797 329.8464618462525 3.3530227499999996 0.8674066455203989 159
161 3 381.4162980146809 332.9408136013062 3.2340825 0.8730869779247353 160
162 3 381.4386713151794 336.0457305260398 3.062235 0.8730869779247353 161
163 3 381.46104461567785 339.150025970204 2.8903874999999997 0.9948163770535519 162
164 3 382.0657452097063 342.195280760275 2.71854 0.9948163770535519 163
165 3 382.6704458037346 345.240535550346 2.5466925 0.8310562470160621 164
166 3 384.3279344823304 348.58037213031355 2.49810825 0.8310562470160621 165
167 4 506.82424063378926 270.54167851104387 22.803165 0.8656354258976026 67
168 4 509.4207864527518 268.7250908066811 22.710434999999997 0.9483544896850405 167
169 4 512.3759265602595 267.76490332695465 22.7590275 0.9483544896850405 168
170 4 515.2664326885493 266.62448648210153 22.807207499999997 0.7994601748676522 169
171 4 517.9891390631005 265.1292042321197 22.913385 0.7817169046112182 170
172 4 520.8846170359456 264.031048065986 23.255595 1.2838856342996154 171
173 4 523.8086831149831 263.1081494204237 23.923845 1.0290413120105333 172
174 4 526.371668983198 261.35495273413994 24.069375 0.9994961257411508 173
175 4 528.612106435893 259.21146625027166 24.337664999999998 0.8243566864779058 174
176 4 531.2254322302294 257.55149164939826 24.691342499999998 0.8243566864779058 175
177 4 533.8387580245659 255.8915170485249 25.04502 0.7589831453824842 176
178 4 536.4570556634575 254.22843504480448 25.2960675 0.7589831453824842 177
179 4 539.0747318217797 252.5647315605147 25.5470325 0.8327404593591421 178
180 4 541.8726373452286 251.21984760832825 25.72779 0.8327404593591421 179
181 4 544.6711643492469 249.8749636561418 25.908465 0.8327404593591421 180
182 4 547.4690698726956 248.53007970395535 26.08914 0.9287654221374819 181
183 4 550.4708210229085 247.7358275362593 26.242095 0.9428108830059725 182
184 4 553.5235335798124 247.16033652899284 26.339115 0.9585716302460133 183
185 4 556.5259062105946 246.47981530549737 26.902012499999998 0.9521952396039464 184
186 4 559.3642079710546 245.21696678847204 26.808044999999996 1.0073454253327012 185
187 4 561.9035775776321 243.42772422916298 26.71416 1.0262695086709992 186
188 4 564.293791847553 241.4458226933392 26.550645 1.1777926862969592 187
189 4 566.2328112240881 239.02453439494812 26.311312499999996 1.1777926862969592 188
190 4 568.171830600623 236.6026246159876 26.071979999999996 0.85827709595588 189
191 4 569.6559262003557 233.87308195517295 26.051767499999997 0.8923155867420406 190
192 4 571.4955086857863 231.36851526048193 26.058449999999997 0.6518647544403144 191
193 4 573.7483757498694 229.2293791405994 26.139877499999997 1.0129884689028734 192
194 4 576.0832782491136 227.18657250897428 26.382922499999996 1.053105039657788 193
195 4 578.0440494455777 224.8181100589823 26.9765925 0.7768320673357166 194
196 4 580.3261260964226 222.72807090408259 27.353205 0.8146118711496787 195
197 4 582.8480942470569 220.94069278648178 27.7717275 0.8146118711496787 196
198 4 585.3706838782607 219.1533146688809 28.190332499999997 1.114525964331811 197
199 4 588.1592671931685 217.8475839925668 28.745392499999998 1.015387383900766 198
200 4 590.9820319393936 216.67174275525778 29.4793125 1.2819466149230805 199
201 4 593.8750239899609 216.2565937348971 30.8804925 1.4490316660068725 200
202 4 596.3988565823034 216.55801181105716 33.25344 1.049481807938173 201
203 4 599.2147850422649 217.85069139541383 33.55811249999999 1.0848191931143842 202
204 4 601.7945508858536 219.46281199244325 34.4017575 0.836891949562749 203
205 4 603.5489905332762 222.01336824927003 34.7581575 0.6785138412562823 204
206 4 605.4681225315903 224.45454392588204 34.90113 0.6785138412562823 205
207 4 607.3878760104737 226.895719602494 35.04402 0.772761369606132 206
208 4 609.2523177186805 229.45621954843125 36.9582675 0.772761369606132 207
209 4 401.5752632443813 236.55663505385183 13.6426125 1.0414274197587199 29
210 4 403.0817321446123 234.03155950037055 12.831802499999998 1.1065585834320746 209
211 4 404.79515407445433 231.47540991841913 12.25752 1.1065585834320746 210
212 4 405.1201884122517 228.43388401176458 11.5347375 0.9428419570344427 211
213 4 405.1792290663449 225.38054997429137 10.772107499999999 0.992075647742488 212
214 4 405.2388912010075 222.32721593681816 10.0094775 0.992075647742488 213
215 4 405.2388912010075 219.24902267656887 9.4422075 1.0586113575026919 214
216 4 405.34516437837533 216.21619749788593 8.55492 1.0727500404565928 215
217 4 405.4508160751737 213.183372319203 7.6676325 0.8908116037640873 216
218 4 405.50612784585053 210.21642408087672 6.44347275 1.2967813561147117 217
219 4 405.6540402213682 207.26998470134072 5.149979999999999 1.2982418354528071 218
220 4 405.9486220112649 204.22721583354735 4.4068695 0.7054115203000112 219
221 4 405.98342492315135 201.19874101885023 3.486813 0.9763521893366114 220
222 4 406.0629744360349 198.1093611083517 3.0553132499999998 1.0740365052352552 221
223 4 406.27552079077043 195.09766626902845 2.0781337499999997 1.006742589180381 222
224 4 406.2637126599518 192.08162106571942 1.5207802499999998 1.006742589180381 223
225 4 366.30872685308185 248.11306624188646 11.2360875 1.2297360322875983 17
226 4 367.9196044889725 244.87142359188437 10.8851325 0.6780788048577009 225
227 4 369.55409838650036 242.23199561363307 10.698682499999999 0.6780788048577009 226
228 4 371.18859228402823 239.59318911595113 10.5122325 0.6780788048577009 227
229 4 372.8193572981397 236.95997594339389 10.1728275 0.7604995579718258 228
230 4 374.8310899012948 234.59275645454073 10.2274425 0.940977515326236 229
231 4 376.84344398501923 232.2249154851182 10.2820575 0.9430781196508156 230
232 4 378.843989937925 229.93600254800975 9.4291725 0.7949357963224037 231
233 4 380.62701769154006 227.40222626655682 9.1075875 0.8131948954514416 232
234 4 382.715813885301 225.11766369343422 8.749207499999999 0.8768096465354549 233
235 4 384.32047671549753 222.46642758436425 8.447175 0.9208601892946855 234
236 4 385.999095733453 219.88293285735915 7.906841249999999 1.0771439080822665 235
237 4 388.0450097679252 217.62820135156784 7.0823775 1.0771439080822665 236
238 4 390.09154528296676 215.3734698457765 6.2579055 1.1217724277710412 237
239 4 391.6918577491775 212.74709295948264 5.66937525 1.1217724277710412 238
240 4 393.2915487348189 210.12071607318876 5.08083675 1.0391030824291554 239
241 4 395.0435024599638 207.56580945237616 4.75044075 1.0391030824291554 240
242 4 396.7948347045393 205.01152431213296 4.420036499999999 0.9854941685125184 241
243 4 398.61390833117963 202.51255094256658 3.9975127499999994 1.141672235603301 242
244 4 400.8388087696397 200.3460696776304 3.8423385 1.023976245369905 243
245 4 405.72861788969647 196.56933225737293 2.952609 1.023976245369905 244
246 4 408.312734097271 193.90193765349855 3.3 0.9272614391595285 245
247 4 411.4201369442822 190.17305423708513 3.3 1.1092868831317504 246
248 4 413.49774648779385 187.51995368630696 3.3 1.242961138804478 247
249 4 357.8826932931263 252.0619537798683 10.85733 1.3727262816956654 14
250 4 355.8206207638497 250.3777414367882 12.310979999999999 1.1400998897627133 249
251 4 354.56274409137956 247.7712519287152 13.8119025 1.1400998897627133 250
252 4 353.06932628310597 245.71850160797962 16.191119999999998 1.058915882981699 251
253 4 353.2315327117199 244.0131589255399 19.63269 1.4570363357407732 252
254 4 353.6876994496612 241.9684878522065 22.679415 1.334579804345756 253
255 4 353.7411467786298 239.89336423097242 25.749074999999998 1.6229219293256187 254
256 4 352.7964963131384 238.48446778013755 29.2050825 1.239412484753191 255
257 4 349.95943751381714 238.4092686312399 30.885524999999998 1.0125161436701278 256
258 4 347.33368210809266 238.049431381556 33.039765 1.0125161436701278 257
259 4 344.70854818293765 237.68897265130272 35.194005 0.7334837976199104 258
260 4 342.9025256482547 237.3546161049643 38.418434999999995 0.7334837976199104 259
261 4 351.4342109050087 258.69066553311256 10.67583 1.362316482158178 11
262 4 349.04896847964284 260.24685287889577 9.514807499999998 1.223838181683971 261
263 4 354.4776012533714 261.742756609447 13.00497 1.223838181683971 262
264 4 357.12510847902496 263.0366791549424 14.313502499999998 1.0801208000097033 263
265 4 359.04051159392264 264.4511689309019 16.964145 1.2113339926275979 264
266 4 359.8832392460321 265.6413042213072 20.606685 1.3213609126345702 265
267 4 361.0634308473269 267.5330910745676 23.479995 1.0227270694254065 266
268 4 363.07827085332906 269.35030025949976 25.490602499999998 1.0227270694254065 267
269 4 365.0931108593311 271.1675094444319 27.501292499999998 1.0374685885316275 268
270 4 367.1346745298174 273.1518969025332 29.15385 1.2162064002917115 269
271 4 369.5081088243646 274.6297776965718 30.953669999999995 1.1517588652446993 270
272 4 372.2594033051083 275.365610690744 32.6037525 1.1517588652446993 271
273 4 375.010697785852 276.10082220434685 34.2539175 0.9986757713895398 272
274 4 378.6165280495238 277.26920567482307 37.0876275 0.9986757713895398 273
275 3 318.5721828367265 295.2144571163127 10.756432499999999 0.9573348839129029 103
276 3 315.48653180964436 301.3093170604405 10.866982499999999 1.415931610880509 275
277 3 314.7208677481408 304.27626529876676 11.550659999999999 1.2358141122563522 276
278 3 314.3902400852188 307.3227630499766 12.234337499999999 1.0819852417179099 277
279 3 313.5537272388034 310.30338386082974 12.594119999999998 0.934613554295557 278
280 3 312.17217593302223 313.0795375643495 12.858614999999999 0.934613554295557 279
281 3 310.7906246272411 315.8556912678693 13.12311 1.1862199628180534 280
282 3 309.73037877584085 318.75551960470017 13.592534999999998 1.1726716864050848 281
283 3 308.39108814877903 321.55280364757965 13.343385 1.0594503562713848 282
284 3 307.008293881859 324.3171492202808 12.916447499999999 0.7245344774205182 283
285 3 306.051835285549 325.4513512594399 12.7153125 0.7245344774205182 284
286 3 324.75218561886237 295.46367082464303 10.2719925 1.3625712891916328 101
287 3 326.9453905482829 297.83461919691257 13.329195 1.9489692804511154 286
288 3 327.54884818117245 300.2689585872612 15.7640175 1.638228995749996 287
289 3 327.10821845746625 303.1631935989674 17.1468 0.9403187459226696 288
290 3 326.5836888568908 306.1295203567243 18.160065 1.0469585968263997 289
291 3 326.6309213801653 309.1548877685744 19.0998225 1.0658018876906756 290
292 3 326.86211215198296 311.98448880106275 20.7760575 1.2125148057094621 291
293 3 326.7086064513406 314.6034079205238 22.986562499999998 1.1328223522950132 292
294 3 325.52965781118456 317.14402048824013 24.7746675 1.228592508039898 293
295 3 324.8398143791481 319.89780089126145 26.450984999999996 1.228592508039898 294
296 3 324.14997094711157 322.6522027748522 28.127302499999995 1.297421481101196 295
297 3 324.1791805338735 325.5719184899039 29.537887499999997 0.9383175784891944 296
298 3 324.54647555039026 327.58862293761416 32.6380725 0.7440924709396066 297
299 3 325.5824836595837 329.58295408482593 30.033877499999996 0.7440924709396066 298
300 3 354.7547815873248 303.3695251480089 7.820290499999999 1.0773676410872512 147
301 3 359.1927743334262 303.31980670245673 7.984193249999999 1.3289802644154418 300
302 3 362.28464016620234 303.623089220325 8.078433 1.3289802644154418 301
303 3 364.963221420326 305.1960565414821 8.186433749999999 0.6717024142156339 302
304 3 367.88790897993294 306.24014389807786 8.3306025 0.7743710042808838 303
305 3 370.81259653953987 307.2842312546736 8.47473 0.7743710042808838 304
306 3 373.85287948505567 307.91441255204745 8.630737499999999 0.9608959675755777 305
307 3 376.79123961718943 308.90940294366044 8.391404999999999 0.7897650779849772 306
308 3 379.7619167389321 309.82049345840414 8.3370375 0.7897650779849772 307
309 3 382.73259386067485 310.73096249257844 8.28267 0.7897650779849772 308
310 3 385.70327098241756 311.64205300732215 8.228376749999999 0.7897650779849772 309
311 3 388.6739481041602 312.5525220414964 8.17404225 0.7897650779849772 310
312 3 391.6446252259029 313.4636125562401 8.11970775 0.7897650779849772 311
313 3 394.61530234764564 314.37408159041433 8.065381499999999 0.8193226938657477 312
314 3 397.51575216504585 315.46975183427054 7.78701825 0.8428333038062344 313
315 3 400.25337407326276 316.92650228894934 7.52745675 0.8428333038062344 314
316 3 402.9909959814796 318.3832527436282 7.2678952500000005 0.9870292255189419 315
317 3 405.94675756955667 319.33908985936887 7.14952425 0.9870292255189419 316
318 3 408.9018976770643 320.2949269751095 7.0311615 1.0275124698098037 317
319 3 411.7439283209407 321.53167330822 7.32057975 0.8647280642662752 318
320 3 414.52194646616874 322.89022983293324 6.911849999999999 0.8536905693536915 319
321 3 417.3099083005072 324.2599730078958 6.80607675 0.9270501357659318 320
322 3 419.7802935638811 326.14368061375393 6.6990495 0.980105931975801 321
323 3 422.23949217700573 327.97580533235174 7.364016 0.8531374516469235 322
324 3 424.46998594059045 330.13855771387153 7.4604915 0.8531374516469235 323
325 3 426.70047970417505 332.300688614822 7.556975249999999 1.0690833050971196 324
326 3 429.2566292861265 334.06445047078546 7.428110249999999 0.9966248855105125 325
327 3 431.7456589665824 335.9245418150064 7.479615 0.9966248855105125 326
328 3 434.2346886470384 337.7840116786579 7.531119749999999 0.7653719656359393 327
329 3 436.6938872601631 339.6733126096407 7.800193499999999 0.8637585545780078 328
330 3 439.2854612345704 341.3805197337887 8.007804749999998 0.6502116161257044 329
331 3 442.1809392074154 342.50664252554554 8.105691 0.6502116161257044 330
332 3 445.0764171802604 343.63214383673295 8.20357725 0.8767910021183727 331
333 3 448.01539879296365 344.6140831363885 7.894540500000001 1.1156943478022874 332
334 3 450.7505347789029 346.0745624744838 8.163309 0.9377023127254862 333
335 3 453.69386675559184 347.0683099049579 8.235752249999999 1.0146975404687295 334
336 3 456.6987253086517 347.8588331892376 8.174058749999999 0.9702492501450815 335
337 3 459.678103158366 348.73077042810894 7.988788499999999 1.1774011535382356 336
338 3 462.1379232520601 350.5877543694828 7.458305249999999 0.8830803854807234 337
339 3 464.2522001491665 352.7940103908608 6.712142249999999 1.2115142219927246 338
340 3 327.54884818117245 300.2689585872612 15.7640175 1.638228995749996 288
341 3 330.07019485123726 297.83275475520435 19.5308025 2.3963544979467053 340
342 3 336.3633070970044 298.632600248025 25.4604075 1.6387696838453758 341
343 3 339.3457923495657 299.43244574084576 29.988915 1.4332149855155853 342
344 3 341.14870748140163 299.7612089620595 33.3203475 1.0813389019257316 343
345 3 343.58118243004196 300.2515571313179 38.063685 1.0813389019257316 344
