# Supplementary material for: Cross-Regional Gradient of Dendritic Morphology in Isochronically-Sourced Mouse Supragranular Pyramidal Neurons
Source: Front Neuroanat. 2018 Dec 4;12:103. doi: 10.3389/fnana.2018.00103 (PMC6288488; doi:10.3389/fnana.2018.00103)
Supplement: Supplementary file 3 [file Data_Sheet_1.ZIP › SWC reconstructions/X043.S4.Z6.C02-exported-000.swc]

# Exported from "Simple Neurite Tracer" version 3.1.6-SNAPSHOT-b9f15e3b69824d8d9ebdf26f302be1ac12e484dc on 2018-06-22T14:47:30.622
# https://imagej.net/Simple_Neurite_Tracer
#
# All positions and radii in microns
# Voxel separation (x,y,z): 0.621480569402239, 0.621480569402239, 0.825
#
1 1 316.8575179457457 335.44475881542786 7.280823000000001 1.170801029891184 -1
2 1 325.02874447224633 328.58547777093537 7.41682425 1.242961138804478 1
3 1 316.8575179457457 335.44475881542786 7.280823000000001 1.170801029891184 1
4 1 309.497323562315 341.1928326018292 7.425 1.170801029891184 3
5 4 316.8575179457457 335.44475881542786 7.280823000000001 1.170801029891184 1
6 4 326.66758873376006 327.9907208660174 8.22517575 1.8849443521912965 5
7 4 331.62762515815933 324.2842107501025 8.208939749999999 2.022944112627064 6
8 4 333.32178119034984 319.95124822023007 8.4291075 2.0174937280334064 7
9 4 334.69525324872876 315.49958290160185 8.6196 1.2252862314106783 8
10 4 335.79278793429313 312.6003760453404 8.901667499999999 1.4197102127424748 9
11 4 336.30426644291117 309.54517756615894 9.230265 1.3417144012824938 10
12 4 336.79399313160013 306.4775494755895 9.3103725 1.3213733422459584 11
13 4 337.41671666214114 303.43478060779614 9.456314999999998 1.3184710279868501 12
14 4 337.9213588844958 300.36901695893494 9.4181175 1.2532279978110028 13
15 4 338.42600110685044 297.30325331007367 9.37992 1.2532279978110028 14
16 4 338.93064332920505 294.236868180643 9.3417225 1.2532279978110028 15
17 4 339.4352855515597 291.1711045317818 9.303524999999999 1.3908300106823526 16
18 4 339.64969634800343 286.5354809646105 9.1480125 1.7563165187421155 17
19 4 338.13390523923135 282.244157632888 8.715465 1.1562894585956418 18
20 4 336.5640453209213 279.5786274707218 8.325734999999998 1.125899058751872 19
21 4 334.6163252164147 277.1635539780247 8.093745 0.9943378370151122 20
22 4 333.0881044962546 274.45824905941674 8.0145945 0.9943378370151122 21
23 4 331.5592622955251 271.7535656213782 7.935452249999999 0.9644508364325586 22
24 4 330.5748370735919 268.85808764853317 8.665304999999998 1.0080228391533494 23
25 4 329.9148247088867 265.8221550670032 8.7295725 0.9249371018299642 24
26 4 328.7072879625382 262.96396592832235 8.9579325 0.9249371018299642 25
27 4 327.4997512161896 260.10639827021083 9.186292499999999 0.9249371018299642 26
28 4 326.2922144698411 257.24820913152996 9.41457 0.9249371018299642 27
29 4 325.0846777234926 254.39001999284906 9.64293 0.9249371018299642 28
30 4 323.8765194965746 251.53245233473757 9.871289999999998 0.9612067078602788 29
31 4 322.8429973096587 248.60403589171423 9.716849999999999 0.9612067078602788 30
32 4 321.8088536421733 245.67624092926027 9.56241 1.0673680187255692 31
33 4 320.8859549966111 242.7105356520728 9.685004999999999 0.9957175238791852 32
34 4 320.4608622871399 239.63731423637873 9.4573875 0.9769550254889315 33
35 4 320.36328983774376 236.53115435050634 9.466875 0.9769550254889315 34
36 4 320.2657173883476 233.42561594520333 9.47628 0.9981910165454061 35
37 4 320.37758389083996 230.32380642331677 9.277702499999998 0.9981910165454061 36
38 4 320.48882891276304 227.22199690143017 9.079125 1.034522770632661 37
39 4 320.9686119123415 224.15188288858312 9.01032 1.034522770632661 38
40 4 321.44839491192005 221.08239035630547 8.941515 1.034522770632661 39
41 4 321.92817791149855 218.01289782402782 8.87271 1.0197750367207459 40
42 4 322.6130494989799 214.9819370870531 8.9272425 1.0197750367207459 41
43 4 323.29792108646114 211.95097635007835 8.9818575 0.8148356041546636 42
44 4 323.6875894034763 208.86843272584326 9.03639 0.9281936600136319 43
45 4 324.042454808605 205.78153873762236 9.091005 0.9182437560975021 44
46 4 324.2953974003517 202.684701060291 9.1455375 0.9182437560975021 45
47 4 324.5483399920984 199.58786338295963 9.20007 0.9182437560975021 46
48 4 324.80066110327573 196.4910257056283 9.254685 0.6304423192130193 47
49 4 324.9535453233487 193.39108062544992 9.054045 0.8859329812942796 48
50 4 325.60858584349864 190.35825544676698 8.8345125 0.8866538987547862 49
51 4 325.87147212435576 187.26701109456025 8.6063175 0.904627116821899 50
52 4 326.52402672222814 184.2335644353079 8.3781225 0.904627116821899 51
53 4 327.17658132010047 181.2001177760556 8.149985249999999 0.7210728306489478 52
54 4 328.3580158825341 178.32825606484784 8.306842499999998 0.7210728306489478 53
55 4 329.5388289643984 175.4563943536401 8.4637575 0.7951346701046126 54
56 4 330.16279545607824 172.41486844698554 8.622735 0.8655857074520503 55
57 4 331.3380152128179 169.53865637179197 8.6449275 0.8945902056260527 56
58 4 332.8351619045079 166.8190574000878 8.4624375 0.8945902056260527 57
59 4 334.3316871156285 164.09945842838357 8.279865 0.9208166856548273 58
60 4 335.9282706984228 161.44884379988304 8.6625825 0.9850156284740786 59
61 4 336.9841661858372 158.53907177394174 9.021044999999999 1.0973668858106154 60
62 4 338.0991023273449 155.65043008736015 9.36837 1.2532715014508609 61
63 4 339.66647632337725 152.97433475551412 9.627832499999998 0.8705699816186564 62
64 4 341.10271791926584 150.222418794201 9.433627499999998 1.161118362619897 63
65 4 342.54020247629325 147.46739543004085 9.452354999999999 1.0083708682722148 64
66 4 344.46554928030133 145.0305701174147 9.572145 0.9459369302700659 65
67 4 346.3902746037401 142.5937448047885 9.738135 0.9475900685846758 66
68 4 348.5548914269681 140.39059618625757 10.187100000000001 0.8970823427093558 67
69 4 350.56165218556794 138.01778337227984 10.14882 0.9524065429975431 68
70 4 352.07247144978476 135.30253476456144 10.11054 0.9524065429975431 69
71 4 353.58329071400163 132.58728615684308 10.07226 0.6809438302826452 70
72 4 355.1481787877565 129.91367674727462 9.7505925 1.0408432280234816 71
73 4 356.66956322165316 127.23136660973458 9.24165 0.9582671047670062 72
74 4 357.579410775258 123.90085223830796 8.659035 0.9582671047670062 73
75 3 316.8575179457457 335.44475881542786 7.280823000000001 1.170801029891184 1
76 3 322.36756467406593 339.89828857576435 6.834563999999999 0.9444143028750304 75
77 3 327.01126748863953 341.5135165756407 5.85173325 0.9444143028750304 76
78 3 329.926011359136 342.5022921615597 5.28593175 0.893254022401838 77
79 3 332.9644298629435 343.1380667840582 5.107096499999999 1.3295023080937398 78
80 3 335.85245006895576 344.2759977066337 4.91044125 0.9813675375316875 79
81 3 338.4875276832213 345.92229973498024 4.949909249999999 0.8189498055241063 80
82 3 341.12322677805616 347.56860176332674 4.9893772499999995 0.8189498055241063 81
83 3 343.73220220840676 349.25157114526803 5.165250749999999 0.8621364902918679 82
84 3 346.3411776387573 350.93391904663986 5.3411325 0.8621364902918679 83
85 3 348.6437631483926 353.0189863569844 5.43746775 1.1734361075054496 84
86 3 351.190590521803 354.8001496688912 5.429853 1.2084254635627956 85
87 3 354.0375930102347 356.0449752494039 5.42223 0.8352885296936913 86
88 3 356.92809913852443 357.18166321084055 5.5310805 0.9453278793120516 87
89 3 359.6918232306562 358.59677446736947 5.372598 1.0962482207856914 88
90 3 362.2088195367353 360.408390327177 5.105099999999999 1.121126087978863 89
91 3 364.59219752039286 362.3940207464172 4.8641257499999995 0.7067477035242261 90
92 3 366.6990166506665 364.6630463053047 4.51066275 0.94765843144731 91
93 3 368.80334985866244 366.9289644613453 4.10850825 1.0281774540190642 92
94 3 370.57643392316703 369.4788992376027 3.9711869999999996 0.6945853287810243 93
95 3 372.4800289072461 371.93312600617213 4.0927095 0.814406782561776 94
96 3 374.330798042926 374.4283704923221 4.03729425 1.188376500393879 95
97 3 376.31704994273554 376.81672032053496 4.1517877499999996 0.7457518240599106 96
98 3 378.678676106464 378.82285959856534 4.466145749999999 0.7457518240599106 97
99 3 381.0403022701925 380.8283773960263 4.7804955 0.774159700887287 98
100 3 383.7462286693699 382.35473367447827 4.8640514999999995 0.6457556004430904 99
101 3 386.46209875765766 383.8643099775563 4.83765975 0.529295113581666 100
102 3 389.24943911142674 385.20049320177117 4.41854325 0.8739943395560626 101
103 3 392.0423727903204 386.50995276150167 3.9162997499999994 0.6244636761353697 102
104 3 394.5450750433032 388.2948449568249 3.313464 0.8589607245822225 103
105 3 396.7196355556416 390.5066943033275 3.071112 0.616496295235633 104
106 3 399.0017122064867 392.61413491417045 3.1927087499999995 0.9631146532083437 105
107 3 401.0097159262253 394.98135440302354 3.3844882499999995 0.6819071251652186 106
108 3 403.02331297108856 397.17953117699926 3.5288632499999997 0.6819071251652186 107
109 3 316.8575179457457 335.44475881542786 7.280823000000001 1.170801029891184 1
110 3 312.383479326619 343.9478559659893 6.265949249999999 1.3230824138118145 109
111 3 312.17466185529986 348.2764681318759 5.766387 1.3230824138118145 110
112 3 312.3598630649817 351.35155398927816 5.22747225 1.2508788012586625 111
113 3 311.5755545863961 354.33279628070073 4.706955 1.1657483928619439 112
114 3 310.1896529166291 357.1120573870675 4.54978425 0.9887631563075742 113
115 3 308.8043727274315 359.89069701286496 4.39260525 0.8336291765733873 114
116 3 306.8442230115368 362.22870691495615 3.60935025 0.8336291765733873 115
117 3 304.8846947762116 364.5673382976168 2.826087 0.8359224398744816 116
118 3 302.3571333004527 366.3534734540788 2.46080175 0.9222709501872285 117
119 3 299.548662607324 367.6337234270474 1.9800494999999998 0.7078663685491502 118
120 3 296.39091983419115 369.07307242578304 1.638681 0.7078663685491502 119
121 3 316.8575179457457 335.44475881542786 7.280823000000001 1.170801029891184 1
122 3 303.902755476556 340.37123528907944 4.981440749999999 0.8881765261498218 121
123 3 303.1582217544122 346.2442266699306 2.4706687499999997 0.7342047150804171 122
124 3 302.0258841569613 352.2141690196085 0.7401141 0.7342047150804171 123
125 3 316.8575179457457 335.44475881542786 7.280823000000001 1.170801029891184 1
126 3 305.69634839985093 339.35325011639856 5.953595999999999 1.3698426118536389 125
127 3 300.5828062748093 339.0655046127653 4.2334957499999994 1.1173474861168973 126
128 3 297.52325743164204 338.74544211952315 3.65588025 1.1695953575865436 127
129 3 294.57184620755083 339.7168162494989 3.593766 0.9175476978597716 128
130 3 291.6564808564849 340.7919776345648 3.6454934999999997 0.6694899433885619 129
131 3 288.74111550541903 341.8665175390612 3.69721275 0.6694899433885619 130
132 3 285.82885755720014 342.94043596298826 3.89635125 0.7384929310092925 131
133 3 283.00857873325276 344.0758809632862 3.0439612499999997 0.7777518585784319 132
134 3 280.1292592552122 345.1933030270714 2.5955654999999997 0.8354811886702059 133
135 3 277.1225362604442 345.95523820515854 2.338281 0.5831737500654237 134
136 3 274.2568893549304 347.07203878837436 1.7536365 0.7390646931331426 135
137 3 268.3310721256801 348.8084554992842 0.817216125 0.7390646931331426 136
138 3 316.8575179457457 335.44475881542786 7.280823000000001 1.170801029891184 1
139 3 307.60740115076277 337.45959882142995 9.716024999999998 0.9764702706447977 138
140 3 302.1452084262865 336.3645500581432 10.38444 0.9764702706447977 139
141 3 299.11051880589537 335.7561205806984 10.755854999999999 0.9764702706447977 140
142 3 296.0689928992408 335.1215889193387 10.77318 0.6977983833248339 141
143 3 293.21018227999053 333.90970180900433 10.6166775 0.6984385083113183 142
144 3 290.3513716607402 332.6971932181006 10.460257499999999 0.6984385083113183 143
145 3 287.60256310227413 331.2858108449881 10.024574999999999 0.8597500049053632 144
146 3 284.71827177967833 330.1478799224126 10.2952575 0.8460712175728201 145
147 3 281.8737552135243 328.8974610167753 10.32669 0.7631719244202554 146
148 3 279.2523501717856 327.2300286490691 10.408942499999998 0.7830157990012688 147
149 3 276.47930387111285 325.8534491878431 10.7694675 0.89654786941967 148
150 3 273.8790291687339 324.1934745869698 11.2643025 1.0158410647164295 149
151 3 271.03637704428803 322.99588152973166 11.7591375 0.6577439606268596 150
152 3 268.09677395101545 321.9903259684388 11.691735 0.8245679898715026 151
153 3 265.1577923383122 320.984770407146 11.8125975 0.9918519147375032 152
154 3 262.3070609664642 319.7474025934662 11.80905 0.6760527782014495 153
155 3 259.54706575774884 318.321104686688 11.8607775 0.7990810717203168 154
156 3 256.61305598960087 317.2981476694519 11.900955 0.8462265877151706 155
157 3 253.52056867625535 317.44481708383086 11.542905 0.8253386257775613 156
158 3 250.41938063493816 317.3093343197011 11.7210225 1.0969194198006458 157
159 3 247.36045327234032 316.7686462243212 11.5987575 0.7493626261681376 158
160 3 244.28101705095224 316.3534972039605 11.579782499999999 0.959615717602609 159
161 3 241.2425985471447 315.7015640866575 11.560889999999999 0.6680418936618547 160
162 3 238.3906242141578 314.4803547677821 11.33979 0.6680418936618547 161
163 3 235.53802840060155 313.2585239683374 11.118689999999999 0.7964211348832752 162
164 3 232.5257120807089 312.5245554158733 10.849905 1.2286484412911443 163
165 3 226.58746524007051 310.2412358038895 10.725 1.242961138804478 164
166 4 338.13390523923135 282.244157632888 8.715465 1.1562894585956418 19
167 4 335.6019933994867 282.2224058129589 11.3971275 1.5848127408098736 166
168 4 331.937743962291 281.9899720800025 12.9758475 1.0420737595508982 167
169 4 328.8384203626821 281.89115666946753 13.2485925 1.0387301940875142 168
170 4 325.8571780712595 281.0882037737999 13.711912499999999 1.0296255037457713 169
171 4 323.19040494795456 279.5612260147786 14.323072499999999 0.6955734828863739 170
172 4 320.4335171420862 278.13119922458395 14.452185 0.7475541177111772 171
173 4 317.39074827429283 277.5159334608758 14.255257499999999 1.1411874807591673 172
174 4 314.2976394803779 277.3027656255708 14.52759 0.682857990436404 173
175 4 311.3642511927993 276.28602341402876 14.701005 0.7720963853968716 174
176 4 308.6403018571093 274.8050352171432 14.977544999999997 0.7720963853968716 175
177 4 305.9163525214193 273.3240470202577 15.254167499999998 0.9785522305522952 176
178 4 303.0879944500697 272.04006816387266 15.158384999999999 0.6851574685431924 177
179 4 300.12228917288223 271.1115761931857 15.109297499999998 0.7831028062809852 178
180 4 297.18703644359545 270.09296953993544 15.060209999999998 0.8157429657859908 179
181 4 294.5047263060554 268.5243525827642 15.056662499999998 0.8157429657859908 180
182 4 291.8224161685153 266.9557356255929 15.0531975 0.8157429657859908 181
183 4 289.1401060309753 265.3864971878523 15.04965 0.833287362260216 182
184 4 286.28191689229436 264.1683952718239 15.021187499999998 0.885187204610997 183
185 4 283.4790395242903 262.8309690864703 15.159539999999998 0.9217613361203189 184
186 4 280.97012246561343 260.9994658484419 15.0324075 0.7668697338081988 185
187 4 277.8378603958261 259.4874036230862 15.192374999999998 0.7668697338081988 186
188 4 339.64969634800343 286.5354809646105 9.1480125 1.7563165187421155 18
189 4 340.49055955840464 282.64128371673604 8.6474025 1.0770817600253264 188
190 4 342.4059626733023 280.23242502973295 8.0785815 1.0770817600253264 189
191 4 344.7744251232943 278.22442130999434 7.913234999999999 0.7514259416585531 190
192 4 347.1428875732862 276.2170390708251 7.747888499999999 0.7514259416585531 191
193 4 349.6859860632802 274.43090391436306 7.763101499999999 0.9647491471058717 192
194 4 352.33100736665614 272.800760380821 7.703553 0.8733293553468023 193
195 4 355.0673863137342 271.3297158730459 7.63048275 0.8618133203957788 194
196 4 357.7757986351891 269.809574400288 7.5124005 0.9604609311769962 195
197 4 360.54387309130664 268.39881350774493 7.406660249999999 0.9604609311769962 196
198 4 363.31132606685486 266.98805261520187 7.3009200000000005 0.7024346283725746 197
199 4 366.1589500358559 265.7935669608107 6.84227775 0.9776945873665203 198
200 4 368.96866369012344 264.5860302144622 6.1109729999999995 0.9776945873665203 199
201 4 371.77775586382154 263.37787198754427 5.37966 0.9868241369310392 200
202 4 374.0480243838479 261.358060136987 4.513558499999999 1.0723647225035633 201
203 4 376.22569229903337 259.18847146920376 3.91232325 0.80942250839517 202
204 4 377.836569934924 256.5751456748674 3.273963 0.9036948959677956 203
205 4 379.2398730606343 253.84063116949747 2.6684295 0.8310251729875918 204
206 4 380.1422628474063 250.88735550369805 2.21006775 0.886287225218839 205
207 4 381.59466293809936 248.16589209028567 1.71185025 0.6363401698166465 206
208 4 383.05079191220875 245.4369709100404 1.31537175 0.6363401698166465 207
209 4 384.5062994057488 242.70804972979516 0.9189014999999999 0.9013332698040671 208
210 4 335.79278793429313 312.6003760453404 8.901667499999999 1.4197102127424748 10
211 4 337.8790982057765 312.1945492335207 9.479827499999999 1.1975246943754803 210
212 4 340.7515813975536 311.1398967072451 10.1969175 1.1975246943754803 211
213 4 343.46434408299433 309.719813606161 10.89726 1.310963542708471 212
214 4 345.5860787469336 307.56079010805763 11.8295925 1.2629044502765958 213
215 4 346.912318282038 305.0916478058225 13.611674999999998 1.1669851391950543 214
216 4 348.8817902064737 302.8331874166148 14.702490000000001 0.8587245619658497 215
217 4 351.8120710912052 299.71149051650735 16.940302499999998 1.80647621549857 216
218 4 356.50797827360856 297.79360147933204 21.0938475 2.6329707951352193 217
219 4 360.3748303764293 298.2708985566329 22.378785 2.2789506035809284 218
220 4 331.62762515815933 324.2842107501025 8.208939749999999 2.022944112627064 7
221 4 335.5006920666741 325.2319686184409 8.142189 1.9067645349830091 220
222 4 338.57142756009057 325.23507602128785 7.5093974999999995 1.9067645349830091 221
223 4 341.6682652374219 325.1872220174439 7.171329 1.2107870897265238 222
224 4 344.76448143418384 325.13936801359995 6.833268749999999 1.2107870897265238 223
225 4 347.8134651076712 324.88145357729803 6.110874 1.2928349544990074 224
226 4 350.7891140739692 324.05364145885426 5.658798749999999 1.27969064045615 225
227 4 353.7647630402671 323.2258293404105 5.2067235 1.27969064045615 226
228 4 356.74351940941204 322.39677426082784 4.802655 1.3882508663193331 227
229 4 359.6458336685205 321.2868099638755 4.74248775 1.422898408063508 228
230 4 362.65255666328846 320.50623036870627 4.638942 1.5291218669857387 229
231 4 365.71024106474755 319.986672612686 4.8916395 1.357866681281258 230
232 4 368.8120505866341 319.81141509211454 4.981803749999999 1.5977954699046861 231
233 4 371.8684920269543 319.286885491539 5.2494255 1.1104366221851445 232
234 4 374.7391107770232 318.1166375793547 4.9712355 1.1104366221851445 233
235 4 377.56622588723405 316.8531675817599 4.6245045 1.1558544221970601 234
236 4 380.220569399151 315.25161215441034 4.34902875 1.2029129309121975 235
237 4 383.00045198608717 313.87378973204557 4.108599 1.2029129309121975 236
238 4 385.779713092454 312.4965887902502 3.8681775 1.2029129309121975 237
239 4 388.5595956793902 311.11938784845483 3.6277477499999997 1.208002856775602 238
240 4 391.02935946219475 309.23319432031906 3.6140197499999998 1.0214468194524378 239
241 4 393.8297509079212 307.89266073211843 3.4561395 1.0214468194524378 240
242 4 396.6307638342171 306.5521271439178 3.2982592499999996 1.0778399663199971 241
243 4 399.4821166866346 305.43843396354896 2.58882525 0.9455764715398125 242
244 4 402.47392414773697 304.60813592282756 2.41851225 0.9455764715398125 243
245 4 405.46511012826994 303.7772164015368 2.24819925 1.202732701547071 244
246 4 408.51409380175727 303.1892957828823 2.0778945 1.00258488417108 245
247 4 411.6121744402275 303.09793813918014 1.7851350000000001 0.7019560883341349 246
248 4 414.7071476758506 302.8909851095692 1.53896325 0.6960768821475898 247
249 4 417.79590610577975 302.82759409149014 1.09649925 0.9148069685487077 248
250 4 421.25879583848905 303.159464715551 1.2224025 0.9148069685487077 249
251 3 327.01126748863953 341.5135165756407 5.85173325 0.9444143028750304 77
252 3 328.5388667282302 342.6004860915252 5.3140395 0.9099097016618181 251
253 3 333.03776457013305 346.6848563936368 3.5837835 0.9099097016618181 252
254 3 335.1843584568483 348.90167758469454 3.09628275 1.1641138989644157 253
255 3 336.4204833093894 351.7505445148345 2.9592832499999995 1.1641138989644157 254
256 3 337.6566081619304 354.5994114449743 2.822292 0.9217613361203189 255
257 3 338.4626684604451 357.5961907506319 2.607033 0.6959028675881571 256
258 3 339.52291431184534 360.51404202397543 2.4205087499999998 0.6959028675881571 257
259 3 340.58316016324557 363.43127181674953 2.23399275 0.7668075857512585 258
260 3 341.8652745779224 366.2571439658215 2.0103022499999996 1.0609791984721142 259
261 3 343.03490100953746 369.1308701187374 1.7866034999999998 0.7923007187081385 260
262 3 343.1647904485425 372.2345440823322 1.67013 0.7923007187081385 261
263 3 343.2580125339528 374.46876672933325 1.58626875 0.7923007187081385 262
264 3 302.3571333004527 366.3534734540788 2.46080175 0.9222709501872285 118
265 3 301.07874776919226 369.40680749155206 2.24722575 1.0033865941056088 264
266 3 299.5561203741568 372.1145983324376 2.1554197499999996 1.0033865941056088 265
267 3 297.5630321880838 374.49797631609516 2.2377712499999998 1.212732323908753 266
268 3 295.438811601867 376.7471144967618 1.85079675 0.8551634783031747 267
269 3 293.5606973211334 379.22309308526036 1.8656797499999997 1.058679720365326 268
270 3 291.70682078260654 381.7108798045776 1.64637825 0.9336005409674315 269
271 3 288.9493114961688 384.4826831441115 1.3700444999999999 0.9336005409674315 270
272 3 308.8043727274315 359.89069701286496 4.39260525 0.8336291765733873 115
273 3 306.8672177926047 363.38031041005854 5.13230025 1.4108106109886347 272
274 3 306.26313867914575 366.3404223621214 6.096692249999999 1.4108106109886347 273
275 3 306.17737436056825 369.41737266123187 6.661611000000001 1.3936950361072968 274
276 3 306.4812783590059 372.47816446553793 7.24497675 1.050954716887656 275
277 3 307.68011437738284 375.34256840991276 7.405563 1.1623488941473135 276
278 3 310.06597828331803 377.31266181491793 7.78739775 1.2351864168812559 277
279 3 312.77439060477303 378.79427149237284 8.259735 1.1229905296870697 278
280 3 315.3199750170446 380.48904900513276 8.991427499999999 0.7989257015779662 279
281 3 317.42120082219355 382.7176783270092 9.68451 0.9105684710653844 280
282 3 319.1159783349534 385.30117305401427 10.12638 0.9434012895469047 281
283 3 321.19545232017333 387.5857356271369 10.568249999999999 1.0782750027185786 282
284 3 322.9579712149981 390.0946526858138 11.2387275 0.7009865786458674 283
285 3 325.2388049047043 392.12689414775906 11.992447499999999 0.7009865786458674 284
286 3 327.52026007497994 394.158514129135 12.746167499999999 1.2278467313566155 285
287 3 330.49218015786147 395.0130499120631 13.1520675 0.8039907682185945 286
288 3 333.56788749583313 395.3921530593985 13.455419999999998 0.8039907682185945 287
289 3 336.64359483380474 395.77187768730323 13.7587725 0.7349256325409236 288
290 3 339.6770414930571 396.4269182074532 13.971292499999999 1.1779169824108395 289
291 3 342.1567489649721 398.2677436540226 14.428837499999998 1.0795055342459952 290
292 3 344.41831675702684 400.3708339008798 14.8863 0.6893711068037396 291
293 3 346.0882350470106 402.97980933123034 15.2132475 0.9949531027788204 292
294 3 347.40204497072693 405.7957377911919 15.242122499999999 0.8645167608726785 293
295 3 349.15399869587185 408.36058810111496 15.11631 0.8598929454363259 294
296 3 350.98674489503907 410.86701923751417 15.261262499999999 0.9425125723326594 295
297 3 352.3260355221009 413.67051808608767 15.3511875 0.7454162245524334 296
298 3 312.3598630649817 351.35155398927816 5.22747225 1.2508788012586625 112
299 3 313.87316825147616 354.626756590028 3.99642375 0.9484725709932269 298
300 3 315.1826278112067 357.3121741304151 2.86236225 0.8768282909525369 299
301 3 316.1017975733526 360.1771995553594 1.83231675 0.9714487076440278 300
302 3 316.64372862987136 363.1988380837931 1.19320575 1.1428779079079412 301
303 3 300.5828062748093 339.0655046127653 4.2334957499999994 1.1173474861168973 127
304 3 297.6550113123553 336.69020587650994 3.1179555 0.9837478081124981 303
305 3 295.27039036755895 334.7499435388362 2.5155404999999997 0.9837478081124981 304
306 3 292.6757089903046 333.0588949094927 2.18064825 1.1629641599110216 305
307 3 289.86288793319005 331.85819444940756 2.9096595 1.1621935240049628 306
308 3 287.0500668760755 330.6574939893224 3.6386789999999998 1.1621935240049628 307
309 3 284.0464512841545 329.9179321117337 4.03252575 1.053347417079855 308
310 3 281.03413496426185 329.2318175631137 4.4802285 0.7391144115786946 309
311 3 277.99012313532967 328.6090940325726 4.527731999999999 0.7855203656959598 310
312 3 274.9461113063975 327.9863705020316 4.575227249999999 0.7855203656959598 311
313 3 271.90209947746536 327.3636469714906 4.62273075 0.7855203656959598 312
314 3 268.9637393453316 326.3686565798776 4.862055 0.621480569402239 313
315 3 265.8979756964703 325.8627713963841 4.898553 0.7495055666991002 314
316 3 262.8179179945128 325.4675097542443 5.0568705000000005 0.8673817862976229 315
317 3 259.7173514337651 325.2680144914662 5.02694775 0.8673817862976229 316
318 3 256.6161633924479 325.0691407092575 4.997033249999999 0.8287629837149678 317
319 3 253.60819743654108 324.3258499482524 5.31573075 0.8664744246662955 318
320 3 250.7947548988571 323.0132829856749 5.485391999999999 0.7637312569327175 319
321 3 247.95893906067468 321.74359818238617 5.532020999999999 0.8451141374959406 320
322 3 245.32945477153382 320.1302346242179 5.0395125 0.9677136094219203 321
323 3 242.69064827385193 318.49263332384305 4.887605249999999 0.6288078253154913 322
324 3 239.8840420224314 317.16950119158565 4.67759325 0.6288078253154913 323
325 3 237.0768142904415 315.84574757875885 4.46758125 0.9518409956793872 324
326 3 231.29890943670887 313.55745612221983 4.582041749999999 0.9518409956793872 325
327 3 284.71827177967833 330.1478799224126 10.2952575 0.8460712175728201 146
328 3 281.3977010973622 331.66304955061526 10.2846975 0.621480569402239 327
329 3 278.4966297993925 332.7742568087064 10.19964 0.621480569402239 328
330 3 275.59555850142283 333.8854640667976 10.1145 0.9191697621459115 329
331 3 272.92070613071564 335.43854400973385 10.513964999999999 0.9191697621459115 330
332 3 270.2464752405778 336.99162395267007 10.9133475 0.9191697621459115 331
333 3 267.57162286987057 338.5447038956063 11.31273 1.0298616663621443 332
334 3 264.5406621328958 338.9648247605221 12.03081 1.0298616663621443 333
335 3 261.5097013959211 339.38556710600744 12.74889 0.5476356266652955 334
336 3 258.4402088636435 339.31533980166506 13.383809999999999 0.5476356266652955 335
337 3 255.3707163313658 339.24511249732257 14.01873 0.8380603330332251 336
338 3 252.2919015905471 339.1158445388869 14.547472499999998 0.8831922519832158 337
339 3 249.2913934014731 338.3874693115475 15.013349999999999 1.0004469910123361 338
340 3 246.24054528627752 337.81508570712805 15.205162499999998 1.1664879547395324 339
341 3 243.16856683172225 338.18486664592234 15.586395000000001 0.9327615421987383 340
342 3 240.09348097431996 338.55526906528604 15.9154875 0.941518203421616 341
343 3 237.0799216932885 339.31161091824856 15.8513025 0.941518203421616 342
344 3 234.06636241225706 340.06857425178055 15.787035 0.7303701799672053 343
345 3 231.12675931898445 341.0710224102263 15.911939999999998 1.052850232624333 344
346 3 228.04980901987398 341.5023299253915 15.828615 0.8802775081127193 345
347 3 224.9809379681657 341.4234018930774 15.19056 0.6448544536174571 346
348 3 307.60740115076277 337.45959882142995 9.716024999999998 0.9764702706447977 139
349 3 304.79271565194006 337.55157794570147 9.8131275 1.0185134311648592 348
350 3 303.4975501453058 331.6667784340317 11.8355325 1.0185134311648592 349
351 3 302.70889130273434 328.6855361426091 12.3399375 0.9746928362163074 350
352 3 301.8487621946816 325.7533908161694 13.090605 0.9178335789216966 351
353 3 300.9892545671984 322.82124548972956 13.841355 0.9178335789216966 352
354 3 300.7605497176583 319.7474025934662 14.3597025 0.6921118361148034 353
355 3 300.16268540989336 316.72949294844886 14.944049999999999 0.8999349385229122 354
356 3 299.9433027688944 313.6941818474883 15.77499 0.9394859619596706 355
357 3 299.60770326141716 310.64644113513975 16.446375 1.0415890047067644 356
358 3 298.7575178424749 307.7118098864224 17.201002499999998 0.8309257360964876 357
359 3 298.3088088713665 304.7274601921528 18.18102 1.0071527663561863 358
360 3 297.3728591338467 301.85124811695925 19.127129999999998 0.6782652490285215 359
361 3 296.16594386806753 299.08068773856405 20.089822499999997 0.6782652490285215 360
362 3 294.9590286022884 296.31074884073826 21.052515 0.9851709986164291 361
363 3 294.10014245537457 293.4183782707403 22.0383075 0.8317585200594865 362
364 3 293.78753772896516 290.3681516361141 22.708207499999997 0.8317585200594865 363
365 3 293.4755544831253 287.3179250014879 23.3781075 1.02651810089876 364
366 3 292.99887888639375 284.31741681241385 24.244687499999998 1.1460536736175868 365
367 3 293.29035327344343 281.4088877476114 25.64364 1.0736014688366737 366
368 3 293.0150373811982 278.5071949690724 27.0741075 1.038425668608507 367
369 3 292.13129201150826 275.58810073459 27.861404999999998 1.1759903926456925 368
370 3 291.4874381416075 272.7392338044502 29.270175 1.3547654932399407 369
371 3 291.3183954267301 269.8568069235626 30.794032499999997 0.9196607317957392 370
372 3 292.3090354543573 265.7133959673578 31.965615 0.9196607317957392 371
373 4 408.51409380175727 303.1892957828823 2.0778945 1.00258488417108 246
374 4 411.44810356990524 300.6816216853442 2.3908335 0.9363288406671072 373
375 4 413.6382010964787 298.5083041341446 2.88222 0.9363288406671072 374
376 4 415.82829862305226 296.334986582945 3.3735982499999992 0.9363288406671072 375
377 4 417.5479353585883 293.7738651564383 3.8649847499999996 0.8894132724829321 376
378 4 419.1476263442296 291.12884385306245 4.28966175 0.8833786961540365 377
379 4 420.6944914814718 288.4341041041343 4.31792625 1.2660304975406889 378
380 4 421.986549585259 285.6082319550623 4.352733 1.1465259988503325 379
381 4 422.4278007895346 282.5406038644929 4.65112725 0.9163358107494372 380
382 4 422.16553598924685 279.4456306288697 4.792796249999999 0.8313980613292331 381
383 4 421.87530456333604 276.36432996577344 5.1537915 0.9049627163293762 382
384 4 421.06365093969674 273.40546097484935 5.81096175 0.9528353645904306 383
385 4 419.9381496285093 270.5093615214349 5.808082499999999 0.6589247737087238 384
386 4 419.0867212484282 267.5206614631796 5.805203249999999 0.6589247737087238 385
387 4 418.23529286834713 264.5325828854936 5.802332249999999 0.7421099479232135 386
388 4 416.7493328269064 261.85835199535575 6.5267729999999995 1.0324780995593275 387
389 4 415.45665324254975 259.13191673738817 7.512516 1.0546587410812935 388
390 4 414.70279731186486 256.1755336687417 8.293972499999999 0.9250178943039865 389
391 4 413.98250133192766 253.19615581902738 8.970225 0.9250178943039865 390
392 4 413.2622053519905 250.21615648874362 9.6464775 0.9946237180770373 391
393 4 412.9800531734818 247.13236990336972 9.988935 1.084222571767758 392
394 4 413.27028459939265 244.0554196042592 10.414964999999999 0.7296368328953106 393
395 4 413.5592730641647 241.06299066258745 11.458507499999998 0.9315061514485459 394
396 4 413.8128371364808 237.9897692468934 11.9639025 0.6757109638882782 395
397 4 413.74571723498536 234.88920268614564 12.2237775 0.9978119133980707 396
398 4 413.8675274265882 231.79422945052247 12.559552499999999 0.9978119133980707 397
399 4 413.604641145731 228.71727915141196 13.0185 0.9978119133980707 398
400 4 413.34237634544326 225.6403288523015 13.4774475 1.0616566122927626 399
401 4 412.25478534898934 222.7293138652214 13.5051675 1.0616566122927626 400
402 4 411.16719435253543 219.81892035871073 13.53297 0.8990400065029729 401
403 4 413.78611347199654 214.19576416675926 14.043315 0.8990400065029729 402
404 4 412.66309808308665 211.92487416616348 13.4749725 0.707288391619606 403
405 4 412.66309808308665 208.81747131915228 13.2 0.621480569402239 404
406 4 412.66309808308665 206.0208087568422 13.2 0.7501954101311366 405
407 4 412.66309808308665 201.35970448632543 13.2 0.8789040360543403 406
408 4 410.4879160901788 199.80600306281983 13.2 0.8789040360543403 407
409 4 409.6277869821261 198.28461862892314 13.2 0.8789040360543403 408
410 4 408.9342146666732 197.63082106991197 12.375 0.8789040360543403 409
411 4 407.69125352786875 194.5246611840396 11.928592499999999 0.9394673175425885 410
412 4 406.44829238906425 191.72675566059073 11.6875275 1.2556393424202836 411
413 4 404.2731103961564 187.37639167477505 11.721847499999999 1.3896740568232644 412
414 4 402.0979284032486 185.51194996656832 11.549999999999999 1.2556393424202836 413
415 4 399.9227464103408 182.09380683485603 11.0687775 0.8108705581218772 414
416 4 398.36904498683515 178.36492341844257 10.725 0.621480569402239 415
417 4 397.74756441743295 175.87900114083362 10.725 0.621480569402239 416
418 4 396.50460327862845 173.39307886322467 10.725 0.707288391619606 417
419 4 395.26164213982395 170.90715658561572 10.725 0.7930962138369733 418
420 4 394.0186810010195 169.66419544681122 10.4500275 1.1718761912762499 419
421 4 392.775719862215 165.9353120303978 10.174972499999999 1.4648421316924651 420
422 4 392.6787688933883 164.15974204361558 9.899999999999999 1.7578142869143747 421
423 4 390.9112781540083 159.72050633637542 8.25 1.7578142869143747 422
424 4 390.1449926119354 158.05991025493262 8.25 1.7578142869143747 423
425 4 383.00045198608717 313.87378973204557 4.108599 1.2029129309121975 237
426 4 381.4697453436495 312.4070955882563 4.3113015 0.8768220761468428 425
427 4 385.7896567815645 307.9697243227243 3.6192585 0.8768220761468428 426
428 4 387.94992324080664 305.7510386899583 3.273237 0.8768220761468428 427
429 4 389.8193367935686 303.276924543168 3.016761 0.8535849176568931 428
430 4 391.2549569088877 300.52935894584067 2.7288525 0.8568228314234787 429
431 4 392.6899555436375 297.7817933485134 2.44095225 0.9636739857208058 430
432 4 394.1050668001664 295.0261485037839 2.7647977499999996 0.9125758533045537 431
433 4 395.8296753802576 292.4407893350706 2.7777255 0.9660169674674522 432
434 4 398.01417958170646 290.2326688719844 2.6673652499999996 0.984015044757341 433
435 4 400.5647358385333 288.4602062880492 2.7807697499999997 0.9841579852883034 434
436 4 402.71257268638743 286.2160399519377 2.897961 0.9703549018418799 435
437 4 404.7305200952365 283.9271270148293 3.6759854999999995 1.1492107949101502 436
438 4 407.00576045981813 281.910422567119 4.5280784999999995 1.0735144615569574 437
439 4 409.33879851735406 280.01552831101156 5.575911 0.7144167737506497 438
440 4 411.7215550204423 278.04605638657586 5.9933775 0.6608824375023409 439
441 4 413.94459101719406 275.87833216050086 6.17067825 1.1748033647581344 440
442 4 416.47401693466117 274.078524431512 6.339984749999999 0.9991294522052035 441
443 4 419.18926554237953 272.6012651180429 6.767243999999999 0.8444242940639041 442
444 4 421.8877341747241 271.11903396001856 7.321775999999999 0.8444242940639041 443
445 4 424.8024780452206 269.5181000132384 7.920659999999999 0.8444242940639041 444
446 4 426.3356706099359 266.6151642735605 8.25 0.8789040360543403 445
447 4 427.5786317487404 264.7507225653538 8.25 0.8789040360543403 446
448 4 428.66808718690254 264.09133168121804 8.25 0.8789040360543403 447
449 4 368.8120505866341 319.81141509211454 4.981803749999999 1.5977954699046861 232
450 4 372.63912793301307 320.73244929596865 5.26218 1.3364753200824326 449
451 4 375.3456758127598 322.2588055744206 5.222736749999999 1.3364753200824326 450
452 4 377.6420465167011 324.34822324875086 5.06125125 1.1463519842908998 451
453 4 380.2603441555927 326.01254821361005 5.30102925 1.0971680120284066 452
454 4 382.8786417944844 327.6762516978999 5.5408155 0.9202573531423653 453
455 4 385.4801594580021 329.3349833376344 5.04984975 0.8562634989110168 454
456 4 388.29111607340843 330.6581154698918 4.9612035 1.0760625318915067 455
457 4 391.1567629789222 331.85819444940756 4.872565499999999 1.0760625318915067 456
458 4 394.0217884038665 333.05827342892326 4.783919249999999 1.0760625318915067 457
459 4 396.88743530938024 334.258352408439 4.695272999999999 1.0497925482228738 458
460 4 399.82330951923643 335.2297265384147 4.290561 1.0497925482228738 459
461 4 402.75918372909257 336.20172214895985 3.885849 1.0293271930724583 460
462 4 405.6546617019376 337.3241160573002 3.74077275 1.0102104507576455 461
463 4 408.57686333926694 338.31040572094156 3.2390159999999995 0.9148380425771777 462
464 4 411.1647084302579 340.0014543502851 2.817276 0.9148380425771777 463
465 4 413.7525535212488 341.69188149905915 2.39552775 0.9148380425771777 464
466 4 416.1203944906713 343.70423558278367 2.3814945 0.613841951723716 465
467 4 418.9270007420918 345.030475117888 2.20317075 0.9671542769094583 466
468 4 421.5148458330828 346.74078964488297 1.9470494999999997 0.9285044002983329 467
469 4 423.94732078172314 348.6673794100299 1.7351400000000001 0.9285044002983329 468
470 4 426.37979573036347 350.5945906557463 1.5232305 0.9285044002983329 469
471 4 428.81227067900386 352.5218019014626 1.311321 0.8425225635215332 470
472 4 431.3218092182501 354.3539266200604 1.33573275 0.8425225635215332 471
473 4 433.83134775749636 356.18667281922757 1.36015275 0.8470282976496994 472
474 4 436.5378956372431 357.7068142919855 1.53457425 0.8995558353755768 473
475 4 439.1847813823272 359.32825709755593 1.7298765 1.022372825500847 474
476 4 441.5308705318207 361.36422744291764 1.8360374999999998 1.0809473691670082 475
477 4 443.21011103034556 363.9408858836593 2.4294765 1.1495588240290153 476
478 4 443.9453225439484 366.85935863757226 3.4548029999999996 1.2049203131513668 477
479 4 444.19515773284803 369.7535936492785 4.9184684999999995 1.000683153628709 478
480 4 444.6519459513587 372.6484501415541 6.28914 0.8522922380725365 479
481 4 445.2877205738572 375.56008660920355 7.459039499999999 1.0090980005384154 480
482 4 445.7861479905178 378.5295207698075 8.477039999999999 1.1134259437239693 481
483 4 445.7333221421186 381.55861706507403 9.3936975 0.8210193358202158 482
484 4 446.22677771422394 384.5547748901622 10.2695175 0.9341971623140575 483
485 4 446.8084835271845 387.50867203653104 11.292847499999999 0.9341971623140575 484
486 4 447.390189340145 390.4619477023305 12.316177499999998 0.9623688765250611 485
487 4 448.53744247126156 393.2853339291249 13.123687499999999 0.660925941142199 486
488 4 450.19555263042673 395.8041946769122 14.116245000000001 0.9805347535686885 487
489 4 452.1948556221937 398.03841732391317 15.2020275 0.9805347535686885 488
490 4 454.1935371333913 400.2726399709142 16.2877275 1.0321238556347683 489
491 4 456.32148660302454 402.33409101962144 17.5321575 1.0321238556347683 490
492 4 458.4494360726578 404.3949205877593 18.776587499999998 0.6741821216875488 491
493 4 460.1118965958088 406.92372502465696 19.7136225 0.6741821216875488 492
494 4 461.7749785995292 409.45252946155466 20.650574999999996 0.7928103327750481 493
495 4 462.97257165676734 412.2852378968901 21.237644999999997 0.9289332218912205 494
496 4 464.0477330418332 415.1533707246814 21.9333675 0.8573821639359408 495
497 4 465.12351590746846 418.0208820719034 22.6291725 0.9148318277714839 496
498 4 466.6654092001554 420.6926270397636 23.128874999999997 0.9338739924179684 497
499 4 468.12215965483426 423.3861238275529 23.8277325 0.9338739924179684 498
500 4 469.5789101095131 426.0802420959116 24.52659 0.8448220416283215 499
501 4 471.03814648646954 428.8091632761568 24.896437499999998 0.660621415663192 500
502 4 471.9927406410714 431.7531167334152 25.2663675 0.8404095295855657 501
503 4 473.31773721503697 434.5497792957253 25.642155 0.8274268004907529 502
504 4 474.54640430074517 437.3887025367547 26.03073 0.7764218901599111 503
505 4 475.1908796512153 440.394182570384 26.63859 0.7764218901599111 504
506 4 475.83597648225486 443.3990411234438 27.246367499999998 0.8364258391356973 505
507 4 476.5873464906621 446.40017079308717 27.633704999999996 0.8977784009470863 506
508 4 477.44871855985366 449.3689834731217 28.0510725 0.8977784009470863 507
509 4 478.31009062904513 452.3384176337256 28.4685225 0.785240699439729 508
510 4 479.72458040500464 455.0878476727611 28.878217499999998 0.785240699439729 509
511 4 481.13907018096415 457.8372777117966 29.2879125 0.785240699439729 510
512 4 482.5535599569236 460.5867077508321 29.6976075 0.785240699439729 511
513 4 483.9680497328832 463.33613778986756 30.107302499999996 0.785240699439729 512
514 4 485.38316098941203 466.08556782890315 30.516997499999995 0.7376228582121294 513
515 4 487.1680531847353 468.60007821270455 31.027095 0.9153787306725578 514
516 4 488.62791104226113 471.3171912621312 31.526714999999996 0.9072746240475525 515
517 4 490.4233684072642 473.8285942430856 31.993005 0.619048715934168 516
518 4 491.74028573382753 476.6209064414099 32.4679575 0.619048715934168 517
519 4 493.05658157982145 479.4125971591647 32.94291 0.7767388452503062 518
520 4 494.52389720418023 482.1328176114383 33.368775 0.9044406726510784 519
521 4 496.41133369345476 484.5752362491891 33.8432325 0.9163109515266611 520
522 4 497.96565659752974 487.21963607199564 34.50315 0.6807946749459887 521
523 4 499.95998774474157 489.43024245735944 35.68487999999999 0.7127201317961818 522
524 4 502.6901518861256 490.7720190066989 36.525059999999996 0.8516769723088283 523
525 4 505.36376129569396 492.2598434898478 37.249244999999995 0.9156148932889305 524
526 4 507.69555639209125 494.2398805839633 37.9733475 0.7176360431001534 525
527 4 511.25353265191904 498.53866168251864 38.475525 0.7176360431001534 526
528 4 344.76448143418384 325.13936801359995 6.833268749999999 1.2107870897265238 224
529 4 344.6215409032214 327.19025389262737 6.76141125 1.0653668512920942 528
530 4 344.91736565425686 330.2460738523781 6.12403275 1.0653668512920942 529
531 4 345.2032467161818 333.2938145647267 5.417643 0.7817666230567705 530
532 4 345.57302765497616 336.3707648638372 5.116517999999999 0.7916295196931838 531
533 4 346.0863706053024 339.429692226435 5.3690999999999995 0.7916295196931838 532
534 4 346.5997135556287 342.48861958903285 5.621682 1.0996912231401799 533
535 4 347.5313129291626 345.4443811771099 5.929613249999999 0.9292377473702277 534
536 4 347.55927955478575 348.54246181558005 6.245283 0.9292377473702277 535
537 4 347.5872461804088 351.64054245405026 6.5609445 1.0593012009347282 536
538 4 347.7743118317989 354.7355156896734 6.83110725 0.789118738192799 537
539 4 348.8774398424879 357.6341010653654 7.089868500000001 0.789118738192799 538
540 4 349.9805678531768 360.5326864410575 7.3486215 1.0196755998296414 539
541 4 350.75679708436024 363.53940943582546 7.492781999999999 1.069791792946238 540
542 4 351.74432970914035 366.47652660682047 7.798262999999999 1.069791792946238 541
543 4 352.3794828510695 369.15945822492995 8.7312225 1.127514908232318 542
544 4 353.00096342047175 371.6453805025389 9.556222499999999 1.0638877275369167 543
545 4 350.8879294845041 375.1878197481317 10.3812225 0.9425374315554356 544
546 4 349.2720800040583 379.4138876200669 10.725 0.8360032323485038 545
547 4 350.51504114286274 381.5890696129747 10.725 0.7930962138369733 546
548 4 349.8320339970897 382.9749712827417 10.725 0.7501954101311366 547
549 3 335.1843584568483 348.90167758469454 3.09628275 1.1641138989644157 254
550 3 336.9866521081148 348.7693022234119 2.19657075 0.9808765678818597 549
551 3 339.6751770513489 350.29379406015556 1.7660279999999997 1.0195326592986789 550
552 3 343.74587478093355 353.1178017675193 1.21412775 1.0195326592986789 551
553 3 287.0500668760755 330.6574939893224 3.6386789999999998 1.1621935240049628 308
554 3 285.36461157185664 327.9459742650204 4.579905 1.071177694616005 553
555 3 283.2621428055689 325.70802273460293 5.21174775 1.071177694616005 554
556 3 281.25600352753844 323.39362909414905 5.90758575 0.9772906249964087 555
557 3 279.1709362171939 321.09352950679136 6.0868665 0.9772906249964087 556
558 3 277.4879668352527 318.4839325958714 6.24014325 0.648956225375512 557
559 3 275.4377024367947 316.1571093440294 6.5021137499999995 0.8866041803092342 558
560 3 273.2190168040287 313.98192735112156 6.5625285 0.7787835163236396 559
561 3 270.65043761068927 312.24053879565645 6.770147999999999 0.6752324238498386 560
562 3 268.0812369367804 310.4997717207608 6.97775925 0.6752324238498386 561
563 3 265.90356902159493 308.29973050507687 7.3431517500000005 0.677848857047022 562
564 3 263.7265225869789 306.099689289393 7.7085360000000005 0.7327753097707919 563
565 3 261.96213925044594 303.5422967463027 7.72654575 0.7185744787599508 564
566 3 258.8466571560325 299.68725277430065 8.243499 0.7185744787599508 565
567 4 421.986549585259 285.6082319550623 4.352733 1.1465259988503325 380
568 4 427.1895849122946 281.2106354459721 3.79982625 0.8708310034578052 567
569 4 429.8812172583757 279.6693636338545 3.553803 0.8464006022746032 568
570 4 432.59460142438587 278.1554369667907 3.58425375 0.6956791345831723 569
571 4 435.0395059844143 276.2773226860571 3.06633525 0.9033095780147663 570
572 4 437.67831248209615 274.7447516019112 2.2886902499999997 0.5723282926487853 571
573 4 440.2313546612006 273.03692299719387 1.66388475 0.7137517895413894 572
574 4 442.959032880307 271.57395773682094 1.2984509999999998 0.693926559377458 573
575 4 445.47354326410846 269.7697996438463 0.9250065000000001 0.693926559377458 574
576 4 447.736354017302 268.1458709159982 0.5888998499999999 0.693926559377458 575
577 4 469.5789101095131 426.0802420959116 24.52659 0.8448220416283215 500
578 4 471.5987219600704 428.3014136509552 25.216949999999997 0.7632092132544196 577
579 4 474.0293324670025 430.1465894615104 25.994677499999998 0.7632092132544196 578
580 4 476.33875426290126 432.1440280115692 26.7601125 0.9322208541033584 579
581 4 478.64879753936935 434.141466561628 27.5255475 0.7865147346070035 580
582 4 480.80347067348697 436.30546190428663 28.286527500000002 0.7992488714740554 581
583 4 483.22227304960046 438.1916554324224 28.948095 0.7992488714740554 582
584 4 485.64045394514454 440.0778489605582 29.609662500000002 0.690645141971014 583
585 4 488.3227640826846 441.6265785395086 29.9442825 0.690645141971014 584
586 4 411.1647084302579 340.0014543502851 2.817276 0.9148380425771777 464
587 4 409.56191004176947 338.42848702912806 2.92641525 0.9704978423728423 586
588 4 412.60654335127106 338.2787102119021 2.122527 1.2245155955046194 587
589 4 415.537445716572 335.767928711517 1.2480765 0.8664806394719896 588
590 4 344.6215409032214 327.19025389262737 6.76141125 1.0653668512920942 529
591 4 347.4132316209762 329.88312919984725 8.403532499999999 1.0766777976552149 590
592 4 349.46163157772594 332.0949785463498 9.40335 1.0766777976552149 591
593 4 351.7399793451546 334.19806879320697 9.67164 1.0233547648005028 592
594 4 354.137029901339 336.12590151949274 10.257142499999999 1.0398799331409083 593
595 4 356.1201743983016 338.46888326613913 10.8978375 1.0097505551362878 594
596 4 358.027498265797 340.8746345502953 11.538615 1.0097505551362878 595
597 4 359.93420065272306 343.2797643538819 12.17931 0.9845557328527209 596
598 4 361.9129947856998 345.61839573654254 12.8692575 1.0546090226357414 597
599 4 363.40951999682045 348.2801970152923 13.635435 1.0546090226357414 598
600 4 364.9054237273716 350.9419982940421 14.401529999999998 0.6741883364932428 599
601 4 366.4889562182085 353.5515952049621 15.17637 0.749462063059242 600
602 4 367.8381905343808 356.29418895773415 15.918705 0.749462063059242 601
603 4 369.187424850553 359.03678271050626 16.66104 0.8739321914991224 602
604 4 370.55468210323795 361.7837268272641 17.3132025 0.7922696446796682 603
605 4 372.0692302508712 364.4964895127049 17.389845 0.84715259376358 604
606 4 373.55456881174257 367.19247222277187 17.951175 0.84715259376358 605
607 4 375.0399073726139 369.88907641340813 18.5124225 0.84715259376358 606
608 4 376.5252459334853 372.5856806040445 19.0737525 0.8821543794323141 607
609 4 378.11810063286316 375.1921701121175 19.8297 0.9382802896550302 608
610 4 380.18887389011144 377.4419297733536 20.5670025 0.9382802896550302 609
611 4 382.2590256667903 379.6910679540203 21.304305 0.9107051967906529 610
612 4 384.8244974572828 381.444264640304 21.353557499999997 0.9346819171581913 611
613 4 387.2072539603709 383.3950921476576 21.90441 0.9408842932408257 612
614 4 389.03751423726055 385.81016564035474 22.8190875 0.9092571470639457 613
615 4 390.7900894429748 388.31100345162935 23.5832025 0.9092571470639457 614
616 4 392.5426646486892 390.81184126290395 24.3473175 0.921854558205729 615
617 4 394.66688523490603 393.0006958283386 25.132965 0.921854558205729 616
618 4 397.05772098539643 394.9055337735565 25.873567499999996 0.9665887295913022 617
619 4 399.717657822438 396.4169745183428 26.597505 0.9665887295913022 618
620 4 402.37759465947966 397.92779378255955 27.321359999999995 1.0093963112117283 619
621 4 405.2792874380187 398.89108866513305 28.0583325 0.7703624546082393 620
622 4 408.2897393162031 399.5666380440733 28.5511875 0.7703624546082393 621
623 4 411.30019119438754 400.24156594244414 29.044124999999998 0.7703624546082393 622
624 4 414.31064307257196 400.91711532138436 29.536979999999996 0.8565804540014119 623
625 4 417.21420029281927 401.81577622474003 30.393577499999996 0.8291358720566091 624
626 4 419.8716512075833 403.26134002916956 31.335562499999998 1.062073004274262 625
627 4 421.7820824779257 405.5229078212243 32.589232499999994 1.135246126515682 626
628 4 423.2183240738143 408.10391662595185 33.8712825 0.7570938444515015 627
629 4 424.55015693404323 410.56684412249285 35.659139999999994 0.8436909469920095 628
630 4 425.7446425884344 413.30881639469555 36.78015 0.9935112678578072 629
631 4 426.97703855755907 416.1377959466146 37.2618675 1.0222050257471085 630
632 4 428.31757214575964 418.91705705298136 37.749689999999994 0.7442602706933452 631
633 4 430.88117949454386 421.92440152831887 38.348805 0.7442602706933452 632
