# Supplementary material for: Cross-Regional Gradient of Dendritic Morphology in Isochronically-Sourced Mouse Supragranular Pyramidal Neurons
Source: Front Neuroanat. 2018 Dec 4;12:103. doi: 10.3389/fnana.2018.00103 (PMC6288488; doi:10.3389/fnana.2018.00103)
Supplement: Supplementary file 3 [file Data_Sheet_1.ZIP › SWC reconstructions/X043.S5.Z1.C01-exported-000.swc]

# Exported from "Simple Neurite Tracer" version 3.1.6-SNAPSHOT-b9f15e3b69824d8d9ebdf26f302be1ac12e484dc on 2018-06-22T14:49:15.932
# https://imagej.net/Simple_Neurite_Tracer
#
# All positions and radii in microns
# Voxel separation (x,y,z): 0.621480569402239, 0.621480569402239, 0.825
#
1 1 320.15012200243876 259.01569987090994 19.3400625 0.6699249797871435 -1
2 1 320.1874108366029 250.50638791465445 10.325122499999999 0.621480569402239 1
3 1 320.15012200243876 259.01569987090994 19.3400625 0.6699249797871435 1
4 1 319.093605034455 266.81403805576923 7.432556999999999 0.5148512836681887 3
5 4 320.15012200243876 259.01569987090994 19.3400625 0.6699249797871435 1
6 4 316.57163688382064 267.4759148621826 22.55913 2.0760682716995675 5
7 4 314.2069033172451 275.470640906973 23.797289999999997 1.9367634020680553 6
8 4 312.5363635466919 281.4393402955121 24.02301 1.845331180697598 7
9 4 310.2300491536402 287.1656622619843 24.232477499999998 1.7562854447136451 8
10 4 308.4103540464305 291.3749501585457 25.28658 1.5922642928370063 9
11 4 307.7758223850708 294.41647606520024 25.371389999999998 1.455302404952141 10
12 4 306.48189983957536 298.88616432034115 25.3779075 1.685741185280797 11
13 4 304.55158119101196 304.7790430794132 25.5886125 1.8360649054078106 12
14 4 303.32726446928956 310.8565015675977 25.906485 1.9090950871182677 13
15 4 302.57278705803526 317.0141310492351 26.078414999999996 1.8081417834245679 14
16 4 301.4814671781649 323.1158272796263 26.329545 1.9292061983441242 15
17 4 299.5244248651172 328.9521513068827 26.553449999999998 1.9413250694474677 16
18 4 296.6482127899237 334.4454180598291 26.835352500000003 1.666829531553887 17
19 4 294.3232539797899 340.154338570358 26.7675375 1.9250982117803752 18
20 4 292.6309623893076 344.4413115380947 27.50055 1.3975233564148146 19
21 4 291.5154047672306 347.33803247207857 27.68799 1.3975233564148146 20
22 4 290.3998471451536 350.23537488663175 27.87543 1.4038562434170236 21
23 4 289.31412059040787 353.1407965485872 27.626445 1.3496817821822304 22
24 4 288.46642109374324 356.1288751262732 27.505004999999997 1.5224409508646648 23
25 4 287.6243149222032 359.0952018840301 28.0134525 1.38232815649293 24
26 4 286.8126612985639 362.09135970911825 28.2091425 1.38232815649293 25
27 4 285.5951808631049 366.58342126475765 28.535759999999996 1.5931343656341694 26
28 4 284.3783219082153 371.0736183786889 28.9285425 1.2847184182626143 27
29 4 283.4858758105537 374.0455384615703 29.1466725 1.2847184182626143 28
30 4 282.5928082323227 377.01683706388246 29.364720000000002 1.2847184182626143 29
31 4 281.69974065409167 379.98875714676393 29.582849999999997 1.2847184182626143 30
32 4 280.8066730758606 382.96067722964546 29.80098 1.2847184182626143 31
33 4 279.914226978199 385.932597312527 30.019027499999996 1.2847184182626143 32
34 4 279.021159399968 388.90451739540845 30.2371575 1.2847184182626143 33
35 4 278.128091821737 391.87643747829 30.455204999999996 1.2847184182626143 34
36 4 277.23502424350596 394.84773608060203 30.673334999999998 1.2693305593642148 35
37 4 276.3475499903996 397.8016332269709 31.175099999999997 1.2693305593642148 36
38 4 275.4600757372932 400.7555303733398 31.676865 1.271567889414063 37
39 4 274.0008393603367 405.1773646246367 31.603522499999997 1.5629179803498325 38
40 4 272.98844751278045 409.72349498981407 31.7152275 1.4438485180580578 39
41 4 272.5068000714937 414.31747935883544 32.484292499999995 1.7330731454464714 40
42 4 271.8828335798139 418.65044188870786 34.5098325 1.3488552130249252 41
43 4 271.6684227833701 421.6248478938669 35.6678025 1.475326508898281 42
44 4 271.9375238699213 424.55388581745973 36.9986925 1.110554703493331 43
45 4 270.89902983845013 428.82159288754485 40.091699999999996 1.110554703493331 44
46 3 320.15012200243876 259.01569987090994 19.3400625 0.6699249797871435 1
47 3 321.9269349503598 264.7507225653538 7.425 1.9652955750093122 46
48 3 319.44101267275084 265.37220313475603 7.425 1.9652955750093122 47
49 3 313.4008430187305 265.37717497931123 7.57438275 1.820590039229695 48
50 3 309.1399722349087 265.78486623283914 5.20377 2.300876438069439 49
51 3 306.27246088768675 264.80168397204477 4.29641025 1.3791399611718966 50
52 3 304.27067197364215 263.96579260619876 3.5718704999999997 1.3791399611718966 51
53 3 320.15012200243876 259.01569987090994 19.3400625 0.6699249797871435 1
54 3 325.4687527153831 264.6717945330397 15.8928 2.293859922440888 53
55 3 329.754482721981 265.365988329062 16.2558825 2.293859922440888 54
56 3 332.8388907879243 265.6326034933356 16.61055 1.57549053226884 55
57 3 335.7623353863924 266.59092653135383 16.031235 1.4981907790465894 56
58 3 338.5465683373144 267.9619126674551 15.831007499999998 1.3983623551835076 57
59 3 341.06667204624057 269.7753929689709 15.647279999999999 1.3983623551835076 58
60 3 343.5861542745972 271.5888732704866 15.463635 1.4445756503242582 59
61 3 346.0776698773308 273.38184471321205 14.82459 1.4445756503242582 60
62 3 349.8152540217159 276.07223409815435 13.86594 1.7058212224781835 61
63 3 355.49745086776056 278.01933272209163 12.394139999999998 1.9670605798264145 62
64 3 360.04358123293787 278.4736350183246 11.167612499999999 1.5440311858456988 63
65 3 362.9943709764598 279.39404774160937 10.7493375 1.5546585035824767 64
66 3 367.25897064369786 281.2149858099579 10.3137375 1.685430444996096 65
67 3 373.24942185216605 282.5592482815749 10.048664999999998 1.720140134797211 66
68 3 379.1634309505978 284.0936838074291 8.6774325 1.7854142390015282 67
69 3 383.40938620075383 285.9077855895142 8.03742225 1.3800535376089178 68
70 3 386.2514168446303 287.16131189799853 7.91525625 1.1524362790653477 69
71 3 388.86722856124436 288.83682351310694 7.838324999999999 1.1524362790653477 70
72 3 391.4836617584278 290.5123351282154 7.7613855 1.1163469024001598 71
73 3 393.9683410748979 292.36310426389525 7.4454765 1.3555485587573877 72
74 3 396.74200885614005 293.7390622445518 7.0929375 1.4610386706077236 73
75 3 399.5100833122577 295.11129134179197 6.6534682499999995 1.4592177325393751 74
76 3 402.0799054667359 296.82533475220333 6.20098875 1.4494107691542077 75
77 3 404.79577555502374 298.3336680941426 6.133182 1.2400961133795336 76
78 3 407.2754830269387 300.2049460886127 6.01311975 1.352596526052727 77
79 3 409.74959717372894 302.0830603693463 6.113687249999999 1.5923761593394987 78
80 3 412.1932587726186 304.0021923676604 6.17523225 1.4157824555438525 79
81 3 414.85008820681315 305.60312631444054 5.928639749999999 1.4157824555438525 80
82 3 417.5069176410077 307.2040602612207 5.68204725 1.231053571094731 81
83 3 420.3060661255954 308.5234635100617 5.315376 1.522192358636904 82
84 3 423.25996327196424 309.42709625797255 4.860602999999999 1.136159702952703 83
85 3 426.3518291047404 309.66139443263717 4.58803125 1.3599859300229193 84
86 3 429.4474238209329 309.70116918907894 4.234634249999999 1.3822660084359897 85
87 3 432.5001363778367 310.2642305849574 4.050469499999999 1.0414212049530258 86
88 3 435.58640888548825 310.444459950084 3.6391822499999997 1.0414212049530258 87
89 3 438.67330287370913 310.6246893152107 3.2278949999999997 0.9797641176626297 88
90 3 443.629610414692 310.34253713670205 2.85752775 0.9797641176626297 89
91 3 320.15012200243876 259.01569987090994 19.3400625 0.6699249797871435 1
92 3 326.7657826637256 254.70759656381358 20.4777375 2.110106762485728 91
93 3 331.1503280808584 251.77918012079024 20.500754999999998 1.907497882054904 92
94 3 336.50997651138334 248.75816307292598 19.722367499999997 1.8392531007288442 93
95 3 342.3947760230531 247.1883031546159 18.662325 1.76429632925324 94
96 3 347.0279136679468 246.82349406037682 19.1207775 1.2885529533758262 95
97 3 350.11542913673713 247.10937512230183 19.38882 1.556361360342639 96
98 3 354.7261934811323 247.72339792487122 19.3636575 2.5023480090582573 97
99 3 360.5451160524455 249.2833141540709 20.31579 2.6421811371737607 98
100 3 363.294546091481 252.6163144477751 21.967109999999998 1.9141477241475078 99
101 3 367.91649708612545 260.40035857953814 23.031277499999998 1.3896740568232644 100
102 3 372.88834164134335 264.7507225653538 23.30625 1.3407697508170022 101
103 3 375.37426391895235 270.9655282593762 24.165652499999997 1.29186544481074 102
104 3 379.10314733536575 273.45145053698513 24.990652499999996 1.242961138804478 103
105 3 381.2205316353192 273.5459155835343 25.575 1.242961138804478 104
106 3 383.45351132118145 276.55885338399634 26.2624725 1.242961138804478 105
107 3 386.56091416819265 281.53069793921424 27.775027499999997 1.0002605468415156 106
108 3 389.0468364458016 283.39513964742093 28.66875 0.8789040360543403 107
109 3 391.53275872341055 285.88106192502994 29.837527499999997 0.8789040360543403 108
110 3 392.775719862215 288.3669842026389 31.281277499999998 0.8789040360543403 109
111 3 394.0186810010195 291.4743870496501 33.4125 1.0002605468415156 110
112 3 396.50460327862845 294.58178989666123 34.856249999999996 1.1216108428229967 111
113 3 396.52200473457174 295.75203780884567 35.887499999999996 1.242961138804478 112
114 3 320.15012200243876 259.01569987090994 19.3400625 0.6699249797871435 1
115 3 314.8364631340496 247.27406747319344 27.7583625 1.7821328215950845 114
116 3 313.08202348662707 241.31531177376476 28.0306125 1.7821328215950845 115
117 3 311.3561719453971 238.73306000789847 27.9098325 1.2847494922910845 116
118 3 309.268618712775 236.43358190111016 27.76488 1.0535338612506755 117
119 3 306.9243940049897 234.41190560884468 27.4047675 1.1520385315009303 118
120 3 305.0114768123696 231.9676225293857 27.209572499999997 1.0044244666565105 119
121 3 303.09793813918014 229.52396093049606 27.014459999999996 1.0044244666565105 120
122 3 301.0259219207931 227.20832432890333 27.038302499999997 0.9115006919194878 121
123 3 298.953905702406 224.8920662467412 27.0622275 0.9115006919194878 122
124 3 296.61278839746774 222.85547442081008 27.273922499999998 1.1937150184850445 123
125 3 294.40218201210405 220.6722131805 27.326309999999996 1.103364173305347 124
126 3 291.9317967487301 218.7866411329336 27.321359999999995 1.103364173305347 125
127 3 289.46203296592563 216.9010690853672 27.316409999999998 1.103364173305347 126
128 3 286.9916477025517 215.0161185183702 27.3113775 1.3503219071687147 127
129 3 284.5218839197472 213.18647972205 27.914617500000002 1.1623675385643955 128
130 3 282.2273776575141 211.11197758138536 28.3149075 1.0138398972829545 129
131 3 280.26722794161947 208.70187593324349 28.395509999999998 1.210526067887375 130
132 3 278.28097604180994 206.31228314389185 28.330334999999994 1.2047649430090162 131
133 3 276.56568967025976 203.72133065005394 28.33809 1.2634886420118339 132
134 3 274.6739028169993 199.461702827371 28.254269999999998 1.6292423867164396 133
135 3 271.4005646579577 194.48488642759784 26.970487499999997 3.1672700702617123 134
136 3 268.363389115289 191.0636358930385 28.1068425 2.705901539954572 135
137 3 265.5051999766081 190.3079155206454 29.377507499999997 1.1896132467269898 136
138 3 263.032950271526 188.71941118525328 30.718709999999998 1.0303899248461361 137
139 3 260.8664690065898 186.65733865597667 31.837492499999996 0.8177130591909959 138
140 3 259.48553918137804 184.05084914790368 33.1337325 0.7258209421991809 139
141 3 258.63162487901934 181.19017408694515 34.2796575 0.9389390590585966 140
142 3 257.1469077987174 178.51842911908494 35.022569999999995 1.0998590228939185 141
143 3 254.88098964267687 176.5626297671761 36.13038 1.121965086747556 142
144 3 253.48265836152183 173.85297448458232 36.9241125 1.2517364444444377 143
145 3 253.35276892251673 170.7642160546532 37.3430475 1.2066728883570812 144
146 3 253.45096285248226 167.66240653276662 37.554 1.3692584201184008 145
147 3 254.1289981537001 164.6326887569307 37.7190825 1.3446788635985425 146
148 3 254.97545468922598 161.67754864942307 37.1155125 1.3451760480540642 147
149 3 255.83061195272344 158.6907130328759 37.037797499999996 1.3451760480540642 148
150 3 257.02882649053095 154.50939176193765 36.9288975 1.3451760480540642 149
151 3 320.15012200243876 259.01569987090994 19.3400625 0.6699249797871435 1
152 3 315.31562465305876 248.6556187789746 18.093239999999998 2.4148186856636458 151
153 3 313.86571048464333 243.96344047998772 17.06232 2.4148186856636458 152
154 3 312.87134157359975 241.04683216778298 16.529865 1.5882122395245037 153
155 3 311.52024281571926 238.25638441116695 16.258605 1.4933245861881699 154
156 3 310.7496069096605 235.25587622209292 15.9313275 1.4933245861881699 155
157 3 310.12564041798066 232.274012450101 15.121342499999999 1.593625335283997 156
158 3 308.9491777001022 229.47921432949911 14.217554999999999 1.4619336026276626 157
159 3 307.78887347702823 225.07913189813127 13.251479999999999 1.8809233729072643 158
160 3 306.6148966814274 219.27636782162256 10.85403 1.599081934683349 159
161 3 304.3340629917212 213.6438894211301 9.3311625 1.5804250879898938 160
162 3 301.26892082342937 208.30226392711782 8.436285 2.016841173435534 161
163 3 297.8949028121446 203.1588907347449 7.44546825 1.908274732766657 162
164 3 294.12624463928944 198.23614314450975 6.883635 1.7178468714961168 163
165 3 291.66393862331773 194.29098448994435 6.591914999999999 1.1498509198966345 164
166 3 289.7342414553238 191.858509541304 6.4378215 1.2287913818221068 165
167 3 287.5124484197108 187.77538220033128 6.096436499999999 1.7150067052939484 166
168 3 285.02279725868544 183.87932051074864 5.5545599999999995 1.245770230978176 167
169 3 283.27705833923454 181.34616570986515 4.9735949999999995 1.245770230978176 168
170 3 281.53194090035305 178.8130109089816 4.39263 1.4525243868069129 169
171 3 278.4667987320612 175.4278062474476 3.17078025 1.6606520146940287 170
172 4 272.5068000714937 414.31747935883544 32.484292499999995 1.7330731454464714 41
173 4 270.28687147758893 418.8219705258628 31.540492499999996 1.3830428591477426 172
174 4 268.42740161393743 421.31162168688826 31.5046875 1.3830428591477426 173
175 4 266.27645736323626 423.54770877559747 31.729252499999998 0.9365960773119502 174
176 4 263.8899719767317 425.49107851611825 32.3013075 0.7992302270569733 175
177 4 261.30461280801836 427.15105311699165 32.9175825 1.0197377478865817 176
178 4 258.6521337378096 428.7333426466897 33.371745 1.1796819872279418 177
179 4 256.00027614817026 430.31625365695726 33.82599 1.0809784431954783 178
180 4 253.52243311796354 432.0526703678671 34.76517 1.1927890124366352 179
181 4 250.7618164286788 433.27574412845075 35.7402375 1.0156049021000568 180
182 4 248.16837801256324 434.78283450925113 36.8173575 0.9920072848798539 181
183 4 245.63895209509613 436.27252343410834 38.17209 0.6981837012778633 182
184 4 242.159282387013 437.61243554173956 40.009035 0.6981837012778633 183
185 4 292.6309623893076 344.4413115380947 27.50055 1.3975233564148146 20
186 4 295.0646802990868 343.8807360644939 30.5554425 3.115705827418408 185
187 4 299.4231235323047 344.5339121429356 40.5849675 1.3477551924170836 186
188 4 299.5244248651172 328.9521513068827 26.553449999999998 1.9413250694474677 17
189 4 302.38882880949217 330.3368100155109 24.95328 1.0925317669806658 188
190 4 303.2781675043068 333.3099730595312 24.733582499999997 1.0925317669806658 189
191 4 303.9015125154172 336.3539848884634 24.710729999999998 1.089461652967819 190
192 4 304.98351018674657 339.2413836139062 24.200797499999997 1.2078039829933933 191
193 4 305.48442352568475 342.27483027315844 23.60127 1.1077269669025507 192
194 4 305.9859583451924 345.30827693241076 23.00166 1.0515575530399763 193
195 4 306.5639352747364 348.34110211109373 22.53405 0.9061683886340166 194
196 4 307.7223750561022 351.18499719667835 21.90441 1.1550775714853072 195
197 4 308.8944874099948 354.06245223301073 21.9856725 0.9331592897631558 196
198 4 310.104510078621 356.91442656599764 21.670935 1.333454924515138 197
199 4 311.64205300732215 359.6017085480929 21.311564999999998 1.1427536117940609 198
200 4 313.6332767516869 361.9857080123199 21.21735 1.0683064543853666 199
201 4 315.98495922630497 364.01235614914054 21.040634999999998 1.0881751881891562 200
202 4 317.8873112492452 366.4647184760018 20.835292499999998 0.9154843823693561 201
203 4 319.7921491944631 368.9201882057101 20.81046 0.9154843823693561 202
204 4 321.69636565911156 371.37503645484895 20.785545 0.838837183744978 203
205 4 323.6012036043294 373.8305061845571 20.81838 0.838837183744978 204
206 4 325.50604154954726 376.285354433696 20.851297499999998 1.266620904081621 205
207 4 327.3518388406719 378.7594685804863 20.3774175 0.9992661779304719 206
208 4 329.10689996866387 381.3044315121885 19.9568325 0.9956553758222451 207
209 4 330.5263615891785 384.0532400706546 19.5738675 0.8820860165696798 208
210 4 332.3528929826517 386.56588601274785 19.47429 0.9468567215127811 209
211 4 334.08806673242276 389.1425444534895 19.36011 0.9417295068152127 210
212 4 335.3627233802668 391.96095883572866 19.750664999999998 1.0066742263177466 211
213 4 335.6939725237582 395.0490957850884 19.8938025 1.0066742263177466 212
214 4 336.0252216672495 398.1366112538787 20.036857499999996 1.1546301054753376 213
215 4 336.59076898540565 401.1570068211736 20.649502499999997 1.1546301054753376 214
216 4 337.15569482299225 404.17740238846847 21.2621475 0.8433367030674502 215
217 4 338.3035694346782 407.0399418911352 21.77142 0.9833749197708568 216
218 4 339.96292255498213 409.6470528797776 22.200255 1.3570463269296469 217
219 4 340.89327896737734 412.5810626479256 22.767194999999997 0.84216210479128 218
220 4 340.76773989235807 415.64309741337036 23.449305 1.0366047305401584 219
221 4 340.77271173691327 418.73061288216076 23.9140275 1.0419556782427117 220
222 4 340.8410745995475 421.83428684575546 23.7287325 1.053645727753168 221
223 4 340.6832185349193 424.90750826144955 24.3024375 0.8664371358321314 222
224 4 341.4184300485222 427.7886921811983 25.4986875 1.150857718419066 223
225 4 341.49797956140566 430.6953568042926 26.95506 0.8550640414120705 224
226 4 339.16245558159204 432.36465361370705 30.6090675 0.8550640414120705 225
227 4 308.4103540464305 291.3749501585457 25.28658 1.5922642928370063 10
228 4 306.172402516013 290.0909713021607 25.59612 1.5223290843621724 227
229 4 301.95565685261886 288.30670058740685 26.581912499999998 1.5904619991857396 228
230 4 298.50333228958937 285.28133317555677 27.098197499999998 1.2516370075533332 229
231 4 296.3592243251517 283.0334379560289 27.197774999999996 1.3815761650039533 230
232 4 294.38291611445254 280.63825184155263 27.3369525 1.3873870083278643 231
233 4 292.24005111115366 278.38973514145533 27.209737499999996 1.4999122802238336 232
234 4 289.7006815045761 276.6029785044239 27.050347499999997 1.5023671284729725 233
235 4 287.4005819172184 274.5129393495242 27.0095925 1.4691117032042587 234
236 4 285.0352268700735 272.5005852657997 26.880809999999997 1.3624221338549762 235
237 4 282.6916236428576 270.5037681963103 27.437602499999997 1.0063572712273514 236
238 4 280.8893299915911 267.9985800210499 27.922289999999997 1.339632441374996 237
239 4 278.6855598924908 265.82961283383605 28.3297575 1.0893187124368564 238
240 4 276.7564842050662 263.4014882491815 28.064272499999998 1.2330485237225122 239
241 4 274.8516462598484 260.9540977668755 28.318207499999996 1.2354474387204049 240
242 4 272.6621702138443 258.82117645268704 29.059469999999997 1.2354474387204049 241
243 4 270.4726941678402 256.68763365792915 29.800732500000002 1.2387475005439308 242
244 4 268.48892819030823 254.46397618060792 30.9692625 1.242942494387396 243
245 4 265.9147556718442 252.86863555895238 31.8939225 1.4458248262687567 244
246 4 263.0820472365088 251.74562017004254 32.70135 1.0629927955169776 245
247 4 260.07283831946313 251.1197892366545 33.308715 0.8464751799429315 246
248 4 257.2320506367255 249.95016280503947 33.9311775 1.0599351111155186 247
249 4 254.4372525161236 248.78177933456325 34.84899 1.0599351111155186 248
250 4 251.64183291495235 247.61339586408707 35.766884999999995 1.0599351111155186 249
251 4 248.84641331378108 246.44501239361085 36.684779999999996 0.7420291554491912 250
252 4 246.29958594037072 244.92300647914476 37.90841999999999 0.7420291554491912 251
253 4 243.75213708639095 243.4003790841093 39.13214249999999 0.7946312708433968 252
254 4 241.36938058330276 241.9069612758357 37.3772025 0.7885283316518668 253
255 4 238.4049182672541 240.98406263027337 37.553504999999994 0.7758252688132851 254
256 4 235.51751954181128 240.64970608393497 39.010785 0.7570627704230314 255
257 3 346.0776698773308 273.38184471321205 14.82459 1.4445756503242582 61
258 3 345.1299120089924 274.8559966238342 14.2346325 1.5997717781153853 257
259 3 342.5296373066134 280.1858139870278 11.772915 1.4691614216498108 258
260 3 341.73787106119494 283.1577340699093 11.18337 1.7526124945484778 259
261 3 340.73790882502675 286.09858012432073 11.272057499999999 1.2433651011745892 260
262 3 340.1704970651625 289.03383285360746 10.146592499999999 1.4497401538559909 261
263 3 339.81811758231146 292.1020824247463 9.688799999999999 1.4540097253677842 262
264 3 340.1238860224573 296.7016601188923 8.9272425 1.5642541635740475 263
265 3 340.45948552993457 301.2813504348174 7.962116249999999 1.6473274712860448 264
266 3 340.0480653929903 304.32722670545775 7.35357975 1.072283930029541 265
267 3 340.37372121135706 307.3842896263474 6.755009249999999 1.1761768368165133 266
268 3 341.06418612396294 310.3854192959908 6.199990499999999 1.3087199978529287 267
269 3 341.1717022624695 313.4704488425035 5.7290805 1.312125711373253 268
270 3 340.6770037292253 316.5306191662401 5.44134525 1.312125711373253 269
271 3 340.18292667655055 319.59078948997677 5.15360175 1.5690084899299745 270
272 3 339.4073189259365 322.5956480430366 4.9418489999999995 1.1276267747348103 271
273 3 338.7429561972456 325.6272302605807 4.73009625 1.1276267747348103 272
274 3 338.0785934685546 328.65819099755544 4.51833525 1.1198520528115883 273
275 3 338.0065017225039 331.7494353497621 4.10776575 1.243526686122634 274
276 3 337.9462181072719 334.805255309513 3.3626835 1.2127820423543052 275
277 3 337.99034322769944 339.71992365234587 2.36558025 1.2127820423543052 276
278 3 329.754482721981 265.365988329062 16.2558825 2.293859922440888 55
279 3 333.3702566747632 268.84503655657574 17.325 1.242961138804478 278
280 3 335.59950747720904 267.23664484296273 17.325 1.242961138804478 279
281 3 338.3483160356751 264.7190270563143 17.308664999999998 0.9237500739424059 280
282 3 343.0877268579366 261.8073905886648 18.09093 0.9237500739424059 281
283 3 345.70353857455063 260.15363079348543 18.458219999999997 0.9318479657617171 282
284 3 348.49150040888907 258.8373349474915 18.9764025 0.7812942978240247 283
285 3 351.48890119511606 258.02133095986636 19.07895 1.0648013039739381 284
286 3 354.54969299942206 257.7366928590801 19.6802925 1.1689241585715893 285
287 3 357.53279973255286 258.2469284065594 20.617575 1.2511522527091996 286
288 3 360.4978835291709 258.21896178093624 21.8515275 1.1936280112053281 287
289 3 363.33867121190855 257.0356627767944 22.42284 1.1985066336751358 288
290 3 365.99115028211736 255.4334858688754 22.7245425 0.7998765668491516 289
291 3 368.5037962242106 253.66164476550964 23.3261325 0.9772968398021028 290
292 3 370.9586444733494 251.79906749901116 23.8585875 1.6334373805599045 291
293 3 372.7603166440465 249.27461342609925 24.1103775 2.6641815493306003 292
294 3 379.724627904768 241.75594149747096 24.3375 1.242961138804478 293
295 3 383.4441891126404 238.4192123203503 24.3375 1.242961138804478 294
296 3 384.6964724599859 235.54113580344855 23.71875 1.3407697508170022 295
297 3 388.1146155916982 233.98743437994295 24.062527499999998 1.267410184404762 296
298 3 391.53275872341055 231.81225238703513 24.475027499999996 1.1216108428229967 297
299 3 394.0186810010195 231.19077181763288 24.75 1.0002605468415156 298
300 3 396.50460327862845 231.19077181763288 24.75 0.7930962138369733 299
301 3 398.9905255562374 231.81225238703513 24.75 0.707288391619606 300
302 3 401.8524435783347 231.0559105340726 24.75 0.621480569402239 301
303 3 403.34088954205305 231.19077181763288 24.75 0.621480569402239 302
304 3 404.58385068085755 231.19077181763288 24.75 0.621480569402239 303
305 3 406.44829238906425 230.56929124823066 24.75 0.621480569402239 304
306 3 407.0697729584665 230.56929124823066 24.75 0.621480569402239 305
307 3 408.312734097271 229.32633010942618 24.75 0.621480569402239 306
308 3 410.1771758054777 229.63707039412728 24.887527499999997 0.7250627359045102 307
309 3 412.0416175136844 228.70484954002393 25.4374725 1.0358030206056297 308
310 3 414.3696837266652 227.98766096293375 25.987499999999997 1.242961138804478 309
311 3 360.5451160524455 249.2833141540709 20.31579 2.6421811371737607 99
312 3 370.4024193637344 247.97074719149333 24.217214999999996 1.242961138804478 311
313 3 380.34610847417025 246.72778605268886 25.506277499999996 1.242961138804478 312
314 3 390.28979758460605 247.97074719149333 27.156277499999998 1.242961138804478 313
315 3 397.74756441743295 245.48482491388438 28.2046875 1.242961138804478 314
316 3 403.5702158721625 241.2419770665753 28.565624999999997 1.242961138804478 315
317 3 360.5451160524455 249.2833141540709 20.31579 2.6421811371737607 99
318 3 361.3673348457647 247.85701624729273 18.145214999999997 2.243675366461657 317
319 3 368.9052726720444 247.3001696571083 16.508084999999998 2.457147727245632 318
320 3 374.60673541574056 245.34250586349128 16.4393625 1.8849692114140728 319
321 3 378.37290766631816 242.63782242545273 15.981074999999999 1.6896875868965013 320
322 3 380.6947590736049 240.6291972251447 15.344834999999998 1.3886361842723627 321
323 3 382.57163039319965 238.19858671821254 14.712390000000001 1.3910661732987253 322
324 3 384.90218252845807 236.15702304772617 14.399962499999999 0.9642084590104916 323
325 3 387.44776694072965 234.39015378891563 14.09397 0.9569433511541794 324
326 3 390.10148897207716 232.776168750178 14.236612499999998 1.318725835020305 325
327 3 394.08331498023733 230.4220003532823 13.519687499999998 1.5740300529307445 326
328 3 398.2981962019233 228.71727915141196 12.268987499999998 1.244974735849341 327
329 3 401.2340704117795 228.08088304834408 11.2131525 1.2450617431290574 328
330 3 404.24017192597813 227.81923972862575 10.227772499999999 1.2806104316988653 329
331 3 407.2239001396783 227.38047444662777 9.2349675 1.507599994867339 330
332 3 411.45058949218287 227.53460162783952 6.64853475 1.655760962612833 331
333 3 415.60580857920627 228.119414843647 3.9637537499999995 1.7011166145678085 332
334 3 313.08202348662707 241.31531177376476 28.0306125 1.7821328215950845 116
335 3 315.3504275649453 240.0723506349603 28.518269999999998 1.195287364325632 334
336 3 316.5486421027528 237.2539362527211 29.215394999999997 1.195287364325632 335
337 3 317.1632863858916 234.25591398592474 29.9279475 1.195287364325632 336
338 3 317.5610339503091 231.1957436621881 30.411645 1.063079802796694 337
339 3 317.95878151472647 228.1349518578821 30.895342499999998 1.063079802796694 338
340 3 317.95878151472647 225.07229561186782 31.5918075 1.1343698389128247 339
341 3 317.95878151472647 222.0096393658536 32.2882725 1.2168030216383376 340
342 3 317.95878151472647 218.93641795015952 32.897205 1.048698742420726 341
343 3 318.4820681541632 215.88681279610276 33.277364999999996 1.048698742420726 342
344 3 318.84376984555524 212.92794380517867 34.4425125 1.088392706388447 343
345 3 319.7051419147467 210.00201328443296 35.23344 1.001783174236551 344
346 3 320.81324176999095 207.10653531158792 35.509072499999995 1.1787621959852266 345
347 3 321.36635947675893 204.06128052151695 35.874135 1.1787621959852266 346
348 3 321.9188557029575 201.01602573144598 36.23928 1.1837961885973847 347
349 3 323.4203527586334 198.36727554465364 37.0645275 1.4274352162201445 348
350 3 325.5625962813629 196.18090690149654 37.776172499999994 0.7756885430880165 349
351 3 328.36671661050576 194.87331178347424 38.158065 0.8307703659541369 350
352 3 330.98874313281385 193.22514531341952 38.495242499999996 0.8309754545420396 351
353 3 333.3802003638736 191.2550519084144 38.811547499999996 0.8309754545420396 352
354 3 335.77165759493346 189.28557998397872 39.127852499999996 0.9518782845135513 353
355 3 337.6808459041372 186.95502784872033 39.719872499999994 0.9518782845135513 354
356 3 307.78887347702823 225.07913189813127 13.251479999999999 1.8809233729072643 159
357 3 306.2507090677577 222.58264445084248 13.560194999999998 1.8837946131379026 356
358 3 304.08857816680734 220.35401512896604 13.717934999999999 1.8837946131379026 357
359 3 302.5056671565398 217.68040571939764 13.6473975 1.1599561939551148 358
360 3 301.1042284725378 214.91481718555764 13.919729999999998 1.2464973632443765 359
361 3 299.7003038662581 212.14239236545427 13.924597499999999 1.5312286861160123 360
362 3 298.86379101984267 209.1505849043519 13.856205 1.4405733154573077 361
363 3 298.0278996539967 206.1581559626801 13.787894999999997 1.4405733154573077 362
364 3 296.5904150969693 203.40686148193637 13.978964999999999 1.3370657266233648 363
365 3 295.1529305399419 200.6555670011927 14.169952499999999 1.710979511204222 364
366 3 293.6421112757251 197.9415613546131 14.052802499999999 1.2381695236143866 365
367 3 292.2170563300857 195.19026687386938 14.363579999999999 1.514156614874533 366
368 3 290.626066072416 192.5210078282868 14.375129999999999 1.514156614874533 367
369 3 289.0350758147463 189.85174878270416 14.38668 1.514156614874533 368
370 3 287.44408555707656 187.18248973712153 14.39823 1.5240692299564984 369
371 3 285.6728659342802 184.63131199972537 14.272335 1.3581214883147126 370
372 3 283.50576318877455 182.40765452240413 14.430569999999998 1.3913706987777326 371
373 3 281.8215508456945 179.79867909205356 14.588887499999998 1.213248152781357 372
374 3 279.9477869289467 177.32145754241623 14.7180825 1.1918754359996138 373
375 3 277.6663317586711 173.2930204915509 15.164902499999998 1.5823578925607347 374
376 3 277.0361504612972 168.75807677662274 15.5628 1.8177995914730787 375
377 3 276.81179597574305 165.663725021569 15.79149 1.87586452107233 376
378 3 275.98522681843804 162.67316052160544 16.0202625 1.2823567920988859 377
379 3 275.2058901844076 159.7099411666956 16.70856 1.5879636472967429 378
380 3 274.50734602439957 156.68768115769248 16.956885 1.694062810105093 379
381 3 274.3929935996295 153.5827642329589 17.02074 1.2253608090790065 380
382 3 274.18541908944917 150.48654803619695 16.807725 1.493852844672162 381
383 3 274.00829712716956 147.38660295601858 16.9709925 1.3140025826928479 382
384 3 274.6558798804867 144.34880593278044 16.87191 1.1280928851618621 383
385 3 275.5141445468312 139.82256294582393 17.33457 2.064887836256021 384
386 3 277.9963379410237 136.02220926392923 16.515674999999998 2.1089259494038637 385
387 3 279.3499226211818 133.2665644191997 17.15208 2.2280078413070266 386
388 3 279.28218123911694 127.09899124845188 16.140465 2.2280078413070266 387
389 3 313.86571048464333 243.96344047998772 17.06232 2.4148186856636458 153
390 3 310.87390302354095 245.27290003971822 15.722602499999999 1.993610229751278 389
391 3 304.0245656681589 243.44512568510623 11.842545 1.7572860284303828 390
392 3 299.5238033845479 239.89336423097242 9.69375 1.8612908017198475 391
393 3 295.82475103546574 242.99890263627543 4.5375 1.8612908017198475 392
394 3 294.73778151958123 245.0473025930252 4.5375 1.8612908017198475 393
395 4 270.28687147758893 418.8219705258628 31.540492499999996 1.3830428591477426 173
396 4 271.0618577476335 422.73108330740297 30.676057500000002 1.2073254429549536 395
397 4 271.745486373976 425.7608010832389 30.53457 1.2073254429549536 396
398 4 271.90334243860417 428.8638535662642 30.481357499999998 0.9523319653292148 397
399 4 271.66717982223133 431.9619342047344 30.467909999999996 0.9553275016737337 398
400 4 271.5379118637956 435.0625007654822 30.679439999999996 0.7473676735403565 399
401 4 271.1967190311938 438.14317994800905 30.978914999999997 1.0085573124430354 400
402 4 271.0127607826508 441.21018655800907 31.59552 1.0556468951866431 401
403 4 270.7262582401563 444.28775833768896 32.021879999999996 1.0599164666984364 402
404 4 270.9375616337531 447.383974534451 31.81035 0.8236357690173992 403
405 4 271.14886502734987 450.4795692506435 31.598737499999995 0.8501978485536509 404
406 4 271.48570749596587 453.5683276805726 31.517722499999998 0.9644259772097824 405
407 4 271.93006610308845 456.64341353797494 31.4560125 0.9789126892825486 406
408 4 271.98227047091825 459.74957342384727 31.376069999999995 0.9789126892825486 407
409 4 272.03447483874805 462.8563547902891 31.296210000000002 1.0539191792037048 408
410 4 271.8884269049385 465.9594072733144 31.368809999999996 1.1403111931563101 409
411 4 271.3663832266406 469.0214420387593 31.5036975 1.1403111931563101 410
412 4 270.8449610289121 472.08285532363476 31.638667499999997 1.352913481143122 411
413 4 270.67902571688177 475.1790715203967 31.9041525 0.8386320951570753 412
414 4 270.4428631005089 478.2628581057706 32.3032875 0.8386320951570753 413
415 4 270.20670048413604 481.3466446911445 32.702505 1.0717059530999968 414
416 4 269.4149342387176 484.3390736328163 32.33307 1.1138423357054688 415
417 4 268.51503037422316 487.31285815740597 32.261624999999995 0.84826504398281 416
418 4 267.3398106174835 490.1443236316026 32.933175 0.84826504398281 417
419 4 266.1645908607439 492.9764105863686 33.604724999999995 0.84826504398281 418
420 4 264.98937110400425 495.8078760605652 34.2761925 1.350384055225655 419
421 4 263.79302100790494 498.62131859824916 35.014155 1.0584435577489533 420
422 4 262.3679660622656 501.30611465806675 35.872814999999996 1.0629990103226714 421
423 4 260.77200396004065 503.9660514951084 36.11817 1.1152468817923178 422
424 4 259.205872925147 506.6402823852462 36.4121175 0.6921056213091094 423
425 4 258.144384112608 509.55378329460393 36.138217499999996 0.863534821573023 424
426 4 256.76221132625744 512.3249651535684 35.7951825 0.863534821573023 425
427 4 255.38003853990685 515.0961470125332 35.452147499999995 0.863534821573023 426
428 4 253.99786575355623 517.8673288714976 35.109112499999995 0.8754361744770759 427
429 4 253.03892123496857 520.7596994414956 34.3040775 0.824108094250145 428
430 4 252.50817682869908 523.6539344532019 32.97821999999999 1.0065810042323364 429
431 4 251.3957266094691 526.2890120674674 31.364932499999995 0.9086480961059314 430
432 4 249.71710759151364 528.8321105574614 30.557422499999998 1.0057606498807254 431
433 4 247.59972329156022 531.0010777446752 29.648932499999997 1.205815245171306 432
434 4 245.58674772726636 533.1110042777958 28.223415 1.5110678564446038 433
435 4 244.87453099473137 535.1774271710583 26.3291325 1.5110678564446038 434
436 4 260.07283831946313 251.1197892366545 33.308715 0.8464751799429315 247
437 4 261.748971415141 245.33069773267263 31.428127500000002 1.2872291997629992 436
438 4 262.5655968833355 250.12728476731914 32.78583 1.2872291997629992 437
439 4 264.1584515827135 254.38939851227966 33.901312499999996 1.6689363506841606 438
440 4 266.01792144636494 258.55580424955224 35.0211675 0.8808119814024052 439
441 4 267.9177875470276 260.9808214313598 35.565502499999994 1.254949498988247 440
442 4 269.3372491675423 263.7321159121035 35.9153025 1.0129636096800974 441
443 4 270.0594095891877 266.7332455817469 36.39140999999999 1.324082997528552 442
444 4 269.48764746533766 269.74991226562537 37.025752499999996 0.9816409889822245 443
445 4 268.420565327674 272.4664038344826 38.44137 0.688948500016546 444
446 4 267.5250118271654 276.45568760947555 40.4145225 0.688948500016546 445
447 3 368.9052726720444 247.3001696571083 16.508084999999998 2.457147727245632 319
448 3 373.287953647469 248.36476587249436 16.5509025 1.6689736395183248 447
449 3 379.15100133920976 250.08751001087737 17.0642175 1.7319731248386294 448
450 3 381.8979454559676 248.64194620644776 16.878839999999997 2.3711286016346684 449
451 3 384.0234090033233 246.44687683531905 16.1255325 1.2575535025740425 450
452 3 386.5111957226404 244.80616813209716 14.9576625 1.3662442393568002 451
453 3 389.5881460217509 244.3761035780708 14.932665 1.3662442393568002 452
454 3 392.6657178014308 243.94603902404444 14.907667499999999 1.1783520188094212 453
455 3 395.6562823013944 243.1847253265267 14.4232275 1.4896702804400848 454
456 3 398.54740991025363 242.2425607833129 13.574879999999999 1.4896702804400848 455
457 3 401.4385375191128 241.29977475952973 12.726614999999999 1.4854317829567616 456
458 3 404.39305614605104 240.33647987695625 12.695924999999999 1.6173348190066927 457
459 3 407.38921397113927 239.57081581545268 12.292335 2.210140274936712 458
460 3 410.4891590513176 239.69573340990252 12.05622 1.503342852966934 459
461 3 413.56673083099747 239.27312662270901 12.133605 1.520576509156458 460
462 3 416.5684819812103 238.52424253657932 11.745194999999999 1.520576509156458 461
463 3 419.57023313142315 237.77535845044963 11.356785 1.3220507560666068 462
464 3 422.6328893774374 237.3061406205509 11.042295 1.3220507560666068 463
465 3 425.6955456234516 236.83754427122165 10.727804999999998 1.4715106182021513 464
466 3 428.61774726078096 235.80029320088929 10.4581125 1.199134329050232 465
467 3 433.0700340599786 234.48213291318714 10.2223275 1.5893744081892858 466
468 3 437.69136357405364 233.9451737012236 10.1607 1.45231929821901 467
469 3 440.78944421252373 234.1856866815823 10.1248125 1.183274144919087 468
470 3 443.798031649 234.94513593739183 9.90231 1.183274144919087 469
471 3 446.80661908547626 235.70458519320132 9.679725 1.183274144919087 470
472 3 449.81520652195246 236.46403444901088 9.4572225 1.4243029541503573 471
473 3 452.90707235472865 236.69522522082855 9.189345 1.0409985981658323 472
474 3 455.9834011732697 236.78347546168365 8.618609999999999 1.2232229159202628 473
475 3 459.02492707992434 237.29060360631587 8.106334499999999 1.2232229159202628 474
476 3 462.0664529865789 237.79711027037868 7.5940755 1.3714149576942267 475
477 3 466.6529795887674 237.99971293600382 6.581487 1.5953903401010994 476
478 3 471.21278252647164 237.24523552474952 6.09266625 1.1611245774255912 477
479 3 474.2996765146925 237.46151076290147 5.717745 1.1770096207795122 478
480 3 477.37973421665004 237.80767544005852 5.422197 1.181683154661417 479
481 3 480.1826115846541 239.12770016946888 5.103813 1.2325699836840724 480
482 3 483.1334013281759 240.03257587851851 4.624256999999999 1.2373429544570818 481
483 3 486.0002911948285 241.14689053945673 4.03717875 1.3121505705960292 482
484 3 488.590622208097 242.7677118644578 3.2864947499999997 1.3421370080696873 483
485 3 491.4481898662085 243.97151972738993 3.015408 1.2028134940210933 484
486 3 494.32253749969385 245.15233280925418 3.0135022499999997 1.3068369117276402 485
487 3 497.1092563728935 246.4922449168854 3.422298 1.249872002736231 486
488 3 499.29376057434234 248.68793576858351 3.7544595 1.4174169494413804 487
489 3 500.29931613563514 251.6213240561621 4.020257999999999 1.4824362466122427 488
490 3 500.7262732868145 254.69330251071736 4.268640749999999 1.2145408323657134 489
491 3 501.72064219785807 257.6347700456982 4.09591875 1.4547368576339847 490
492 3 503.6652548995177 260.04549317440944 3.7725022499999996 1.4547368576339847 491
493 3 505.7161407785451 263.1603537882535 3.8000985 1.4547368576339847 492
