# Supplementary material for: Cross-Regional Gradient of Dendritic Morphology in Isochronically-Sourced Mouse Supragranular Pyramidal Neurons
Source: Front Neuroanat. 2018 Dec 4;12:103. doi: 10.3389/fnana.2018.00103 (PMC6288488; doi:10.3389/fnana.2018.00103)
Supplement: Supplementary file 3 [file Data_Sheet_1.ZIP › SWC reconstructions/X043.S5.Z1.C02.20x-exported-000.swc]

# Exported from "Simple Neurite Tracer" version 3.1.6-SNAPSHOT-b9f15e3b69824d8d9ebdf26f302be1ac12e484dc on 2018-06-22T14:50:33.823
# https://imagej.net/Simple_Neurite_Tracer
#
# All positions and radii in microns
# Voxel separation (x,y,z): 0.621480569402239, 0.621480569402239, 0.825
#
1 1 376.2449581966848 237.42111452589032 21.255464999999997 0.8954789228402981 -1
2 1 371.21842335135955 247.38220509226943 9.101894999999999 0.7349194177352296 1
3 1 376.2449581966848 237.42111452589032 21.255464999999997 0.8954789228402981 1
4 1 375.99574448835455 230.56929124823066 7.012499999999999 0.6870778435026453 3
5 4 376.2449581966848 237.42111452589032 21.255464999999997 0.8954789228402981 1
6 4 370.9990407103606 248.67488467662608 10.376602499999999 2.2346701130110187 5
7 4 369.171887836318 254.21973431683287 11.43153 1.747615790770484 6
8 4 367.248405474018 258.46506808641954 11.48532 1.265757046090152 7
9 4 364.8470045538478 262.43881484717747 11.985764999999999 1.5790889047656786 8
10 4 361.7582461239187 267.81710769478445 12.07701 1.7809520085132202 9
11 4 358.463156144948 273.0617822199699 12.3709575 1.7464039036601497 10
12 4 354.8399244253329 278.1082044435161 12.621509999999999 1.7464039036601497 11
13 4 351.26081782614546 283.1807288509772 12.94755 2.017182987748705 12
14 4 348.09686024731866 288.5055743696156 13.466474999999999 1.852863525198753 13
15 4 345.2361851863601 293.9845470694657 13.9533075 1.7483367082309906 14
16 4 342.64026084796694 299.6170254699582 14.239169999999998 1.9574027717779037 15
17 4 340.53095579541576 305.43843396354896 14.419019999999998 2.171509042742669 16
18 4 338.1214756278433 311.1355463432593 14.66718 1.81035425425164 17
19 4 336.161947392518 315.3535349677923 14.9480925 1.7808587864278098 18
20 4 334.8872907446741 318.1868648836971 15.0084825 1.2496917733711042 19
21 4 334.2322502245241 321.22404042636583 15.0721725 1.2496917733711042 20
22 4 333.16206068401345 325.75711969958576 15.046597499999999 1.6101069999845445 21
23 4 331.37343960527386 331.69785246250177 14.882834999999998 1.6101069999845445 22
24 4 329.1988790929354 337.51118170869034 15.297975 1.6101069999845445 23
25 4 326.49543861603564 343.0945631442 15.516105 1.6101069999845445 24
26 4 323.75284486326353 348.66427200718294 15.596294999999998 2.1023382553682 25
27 4 320.94996749525944 352.2452430480786 15.064004999999998 1.46503479066898 26
28 4 318.83071875359786 354.50370343728633 14.722289999999997 1.5450752732022943 27
29 4 316.63627086303853 356.6919365221516 14.4197625 1.3581960659830412 28
30 4 314.10187310101617 358.4824220425995 14.208974999999999 1.0379906322099255 29
31 4 311.51899985458044 360.2095165449683 14.241809999999997 1.19635009609931 30
32 4 308.65832479362194 361.4226466164415 14.333055 1.19635009609931 31
33 4 305.79827121323285 362.6351552073452 14.4243825 1.5234912530269544 32
34 4 303.2725741791822 364.44242070316693 14.547059999999998 1.5234912530269544 33
35 4 300.74625566456206 366.2496861989886 14.6697375 1.0643911267981325 34
36 4 298.1975638494435 368.0122050938134 14.9743275 1.2947926182926248 35
37 4 295.37852798663494 369.30861356158647 15.201862499999999 1.2947926182926248 36
38 4 292.5594921238264 370.60502202935953 15.429315 1.2678576504147316 37
39 4 289.732998494185 371.89521569143864 15.4681725 1.3943910943450275 38
40 4 286.7306258634028 372.6963041453981 15.5265825 1.6678114708535423 39
41 4 283.91283296173305 374.0057637051286 15.582434999999998 1.2225703613223904 40
42 4 281.6021682046955 376.05975698700297 15.994769999999999 1.2869122446726042 41
43 4 279.9838328019721 378.70291384867073 16.29441 1.1947715354530284 42
44 4 278.0466778671453 381.11736586079843 16.656915 1.6149669780372702 43
45 4 275.5769140843408 382.9625416713537 17.1709725 1.1048868007003825 44
46 4 272.8249981230277 384.3689521999109 17.5998075 1.1048868007003825 45
47 4 270.0724606811452 385.77536272846817 18.02856 1.3493461826747533 46
48 4 267.4187386497976 387.39059072834465 18.1098225 1.44841018543747 47
49 4 264.7643951378806 389.0051972476516 18.1910025 1.9320525793519865 48
50 4 262.3033320830478 390.90257742603666 18.2216925 1.0755467030189028 49
51 4 260.66200189925644 393.5227395066365 18.63411 0.9418351585120112 50
52 4 259.0125924680629 396.1559526791938 18.6102675 0.9418351585120112 51
53 4 257.3631830368694 398.7891658517511 18.5863425 1.0548638296691963 52
54 4 255.33342749720165 401.1420912875079 18.6162075 1.3733788362935377 53
55 4 253.47892947810539 403.63547133194976 18.661087499999997 1.5009501527747353 54
56 4 251.596464833386 406.0983988284908 18.94332 1.5009501527747353 55
57 4 249.71400018866663 408.56132632503187 19.225634999999997 1.5009501527747353 56
58 4 247.83091406337783 411.024253821573 19.5078675 1.4718400029039345 57
59 4 246.07896033823295 413.58972561206537 19.41456 0.8314974982203376 58
60 4 244.41214945109613 416.21050917323464 19.52907 0.9076350827778058 59
61 4 242.91438127883671 418.9325940672164 19.59639 0.9076350827778058 60
62 4 241.54401662330477 421.6894818730848 20.1609375 1.0171958923577267 61
63 4 239.7498022194405 424.2257440768153 20.209034999999997 1.0441557194583957 62
64 4 238.26322069743037 426.9546652570605 20.1944325 1.1274279009526016 63
65 4 237.0507121065266 429.78426628954895 20.758732499999997 1.1274279009526016 64
66 4 235.91713154793692 432.6716650149918 20.999715 1.1274279009526016 65
67 4 234.7829295087778 435.55906374043457 21.240615000000002 1.1279064409910413 66
68 4 233.10182456854477 438.1618243650911 21.54471 0.8952676194467013 67
69 4 231.18269257023067 440.5930563525927 21.8817225 0.9745126068511808 68
70 4 228.87824261888716 442.49665133667173 23.00826 1.1031652995231382 69
71 4 226.2487583297463 443.9279210880051 24.115162499999997 0.7053618018544592 70
72 4 224.01391420217584 446.0005587869616 24.915247499999996 0.9650039541393266 71
73 4 221.68833391147265 448.03466469061505 25.354889999999997 1.3810789805484316 72
74 4 218.9252312999103 449.4572337139768 25.315125 0.8584946141551708 73
75 4 215.82404325859312 449.58898759469014 25.5019875 0.8584946141551708 74
76 4 211.91617343819183 449.7555443872899 25.737442499999997 0.8584946141551708 75
77 3 376.2449581966848 237.42111452589032 21.255464999999997 0.8954789228402981 1
78 3 377.779393722539 242.9852300637486 16.19772 1.8630433769255617 77
79 3 379.70225460426957 247.3828265728388 17.921722499999998 1.8630433769255617 78
80 3 381.31996852642357 249.95637761073348 18.775184999999997 1.2955321801702133 79
81 3 383.3130567124965 252.2092446748166 19.811055 1.5013541151448468 80
82 3 385.59824076618855 254.16380106558663 20.8511325 1.1232515515262187 81
83 3 388.16992736237506 255.66902700467887 22.022385 1.2053118459100902 82
84 3 391.0890215968573 256.41791109080856 23.026905 1.202757560769847 83
85 3 394.0814505385291 256.5745241942979 24.12069 1.202757560769847 84
86 3 397.0732579996315 256.73175877835666 25.2143925 1.318241080176171 85
87 3 400.00726776777947 256.05248051600006 26.230462499999998 1.213297871226909 86
88 3 402.98229525350797 255.46020953335972 27.124267499999995 1.1709066815879823 87
89 3 406.043087057814 255.6845640189139 27.770077499999996 1.1177514484870088 88
90 3 409.12811660432675 255.54783829364544 28.229354999999998 1.1161107397837868 89
91 3 412.1733713943977 255.01957980965352 28.65753 1.108907779984415 90
92 3 415.2695875911596 255.00404279541848 29.004937499999997 1.2259698600370208 91
93 3 418.29868388642615 254.3925059151267 29.439217499999998 1.2482064348102326 92
94 3 421.29608467265314 254.27753200978728 30.5161725 1.1754497045503127 93
95 3 424.1909411649288 254.86048078388657 31.800449999999998 1.128341477389623 94
96 3 426.735904096631 256.6043552616292 32.29974 0.7751664994097186 95
97 3 428.78803293679715 258.90756225183395 32.7931725 0.7732523392559597 96
98 3 431.18943385696736 260.85776827861815 33.1830675 0.8116722680564061 97
99 3 433.8717439945074 262.40525489642977 33.5223075 0.8116722680564061 98
100 3 436.5546756126169 263.9527415142413 33.8615475 0.8116722680564061 99
101 3 439.23698575015703 265.4996066514835 34.200705 0.7373618363729805 100
102 3 441.5774815745258 267.53681995798405 34.4337675 0.7698279813185533 101
103 3 444.03046538195645 269.3453284149445 35.23690499999999 0.7698279813185533 102
104 3 446.48407066995645 271.15383687190507 36.040125 0.8642370946164475 103
105 3 449.15768007952494 272.4148209472222 37.31178 0.8263081354658288 104
106 3 451.83874725592614 273.9107246777734 37.95132 0.8263081354658288 105
107 3 454.5191929517581 275.4060069277552 38.59086 0.8263081354658288 106
108 3 457.2002601281593 276.90128917773694 39.230399999999996 1.424532901961036 107
109 3 460.221898656593 277.44757059824155 39.8645775 1.0384940314711413 108
110 3 463.3050637613975 277.39598771098116 40.37616 0.6762205779551881 109
111 3 466.3354030178028 276.70800872065286 40.4003325 0.7831587395322315 110
112 3 469.22280174324567 275.56510595352216 40.254225 0.5383780521034798 111
113 3 472.2680565333166 274.9604053594938 40.090462499999994 0.8473701119628707 112
114 3 475.2716721252376 274.1655317112283 40.14252 0.972654379948668 113
115 3 478.37348164712415 274.3501114403408 40.0581225 1.1168192276329054 114
116 3 481.44546010167943 274.81435742568425 40.01085 1.2298168247616206 115
117 3 484.54913406527425 274.70559832603885 39.874725 0.9998876584998743 116
118 3 376.2449581966848 237.42111452589032 21.255464999999997 0.8954789228402981 1
119 3 378.8309388459676 231.26659244709998 15.994852499999999 2.238939684522812 118
120 3 380.9365150151024 227.46126692065008 16.142445 2.238939684522812 119
121 3 382.1856909596009 224.6204792379124 15.9338025 1.451424366199071 120
122 3 383.9432380098704 222.06681557823862 15.651074999999999 1.3150590996608318 121
123 3 385.2178946577144 219.23907898745844 15.4067925 1.1215735539888325 122
124 3 386.4720424467681 216.40761351326185 15.0670575 1.428727895804501 123
125 3 387.5235875701967 213.48354743422428 15.009225 1.428727895804501 124
126 3 388.5751326936253 210.56010283575614 14.951310000000001 1.428727895804501 125
127 3 389.62667781705386 207.63603675671862 14.893395 1.3043509894500311 126
128 3 390.22267768311065 204.59140344721706 14.658187499999999 1.2522149844828772 127
129 3 390.8192990297367 201.5473916182849 14.422897499999998 1.066970271161152 128
130 3 392.0672320130965 198.70971133839427 14.12928 1.0988646539828748 129
131 3 393.66443707646016 196.04666709850568 14.267797499999999 1.3275446443001226 130
132 3 395.25791325640756 193.39108062544992 14.600107499999998 1.430872003768939 131
133 3 396.5462424767784 188.94252270966868 14.997097499999999 1.6002938217936833 132
134 3 396.8339879804116 182.84641980440213 16.164555 1.651342235764383 133
135 3 397.8513516725231 178.31023312833517 16.394647499999998 1.2547444104003442 134
136 3 398.67108454356463 175.36068634595216 15.685477499999998 1.312977139753334 135
137 3 399.59833355311275 172.94436989211627 13.4020425 1.5542856152408355 136
138 3 400.649257195972 170.03646230788317 12.9921825 1.5479216542101566 137
139 3 401.2160474752668 166.98188530927118 13.052325 1.3143195377832428 138
140 3 401.77910887114524 163.9329016357838 13.3342275 1.4259809516877433 139
141 3 402.77223482105006 160.99454150365 13.0875525 1.4380501043455347 140
142 3 403.88654948198825 158.09595612795795 13.2424875 1.0554790954329043 141
143 3 405.4762967785192 155.42607560180593 13.2372075 1.2037643592922787 142
144 3 407.15926616046045 152.81461424917774 13.162379999999999 1.2037643592922787 143
145 3 408.8422355424017 150.20315289654954 13.0875525 1.1186712397297243 144
146 3 410.58486705900555 147.6389240671959 13.36104 1.227722435242735 145
147 3 413.19322100878674 143.8174400459415 13.022789999999999 1.6155946734123663 146
148 3 414.73946466545954 139.456510890446 12.4523025 1.4752208572014827 147
149 3 415.3553519097372 136.45040937624736 11.799892499999999 1.0570514412734922 148
150 3 415.94202956725286 133.45114414831218 11.053185 1.2203641053010126 149
151 3 415.99796281849905 130.38040865489572 10.426432499999999 1.3408816173194948 150
152 3 417.01346206890236 124.91759444985003 9.899999999999999 1.1216108428229967 151
153 3 416.3919814995001 119.94574989463212 9.899999999999999 1.0002605468415156 152
154 3 417.1961773563066 115.52142972105757 9.899999999999999 0.8789040360543403 153
155 3 376.2449581966848 237.42111452589032 21.255464999999997 0.8954789228402981 1
156 3 381.64500286422094 234.65490451148096 8.5223325 1.3772320158238316 155
157 3 385.70886430754217 231.88061524966938 7.582146000000001 1.3772320158238316 156
158 3 387.9977772446506 229.8110849535599 7.088936250000001 0.9612129226659729 157
159 3 389.94611882972663 227.3922825774464 6.994787249999999 0.992324239970249 158
160 3 391.7757576260468 224.88087959649195 6.906735 0.9297908650769956 159
161 3 393.3139220353173 222.18427540585563 7.0752825 1.1919002952223898 160
162 3 394.7998820767581 219.45535422561042 7.13759475 1.1657297484448617 161
163 3 396.28646359876825 216.72705452593456 7.199907 1.270206846967072 162
164 3 398.7127237417146 212.77381662396692 7.488731249999999 1.636084887785558 163
165 3 403.036364063046 208.33085203331032 7.760345999999999 1.5806177469664082 164
166 3 406.2804926353257 205.03700501547846 8.43348 1.314941018352645 165
167 3 408.2549364043166 202.67040700719474 8.9584275 1.2160323857322788 166
168 3 410.69114023637337 200.742574280909 8.87436 1.1073043601153572 167
169 3 413.3939592327037 199.3007393598958 9.56637 1.1984320560068076 168
170 3 416.20242992583246 198.02297530920478 10.058895 1.364323864397347 169
171 3 419.17994333383854 197.2405312723274 10.6179975 1.3373267484625138 170
172 3 422.08536499579395 196.18525726548236 11.037345 1.4725982091986052 171
173 3 425.01129551653975 195.14862767571944 11.235674999999999 1.3884186660730717 172
174 3 428.1162124412733 195.18591650988355 11.386814999999999 1.2041993956908603 173
175 3 431.188812376398 194.72104904397068 11.356537499999998 1.2431040793354404 174
176 3 434.2949722622704 194.64522841450363 11.3651175 1.570518687713622 175
177 3 437.1109007222319 193.3307970102179 11.33616 1.2276229983516307 176
178 3 439.167379926384 191.0070811612229 11.549422499999999 1.1711552738157431 177
179 3 440.97029505821985 188.48387004944982 11.813175 1.1711552738157431 178
180 3 442.7732101900557 185.96065893767673 12.07701 1.0266859006524987 179
181 3 444.23803989213684 183.22055110718227 12.013567499999999 1.2026332646559668 180
182 3 445.7028695942179 180.4804432766878 11.95623 1.2026332646559668 181
183 3 447.16707781572956 177.74033544619334 11.898975 0.9963141452258113 182
184 3 448.50761140393024 174.93683659761982 11.917702499999999 1.3060662758215813 183
185 3 450.60635128680156 172.6454377382338 11.880495 1.3010447128208111 184
186 3 453.117754267756 170.81517746134418 11.916217499999998 1.4383794890473178 185
187 3 455.90385166038624 169.44792020865924 12.1178475 1.015076643616065 186
188 3 458.89752356319684 168.68101318601688 12.548332499999999 1.0193772891563284 187
189 3 461.87690141291114 167.84760774244847 12.161655 1.045684561659125 188
190 3 464.6362751410571 166.42566019965616 12.351404999999998 1.1529645375493396 189
191 3 466.8499889292679 164.28963148262065 12.93732 0.9239240885018386 190
192 3 469.17991958395686 162.36366319804313 13.892257499999998 0.9239240885018386 191
193 3 471.50985023864587 160.43769491346558 14.847195 0.9772781953850207 192
194 3 473.58248793760237 158.12267979244226 14.784 1.0891136238489536 193
195 3 476.0497657981293 156.23400034202885 14.763622499999999 1.2341050406904959 194
196 3 478.3995838310391 154.26763582044018 15.4510125 1.2404690017211748 195
197 3 480.89296387548086 152.48460806682513 16.125945 0.9644881252667227 196
198 3 483.76793298953567 151.35662083336007 16.583325 0.9644881252667227 197
199 3 486.6429021035904 150.2292550804644 17.0407875 0.9644881252667227 198
200 3 489.56013189636445 149.15968702052317 17.106209999999997 1.2429300647760078 199
201 3 491.9404024771751 147.174056601283 17.400982499999998 1.113320292027171 200
202 3 496.2211606392177 143.86156516636908 19.2712575 1.113320292027171 201
203 3 376.2449581966848 237.42111452589032 21.255464999999997 0.8954789228402981 1
204 3 373.68943009530284 228.0628601118314 6.89182725 1.8664428756401918 203
205 3 373.1506064416311 225.64778661913434 6.5727667499999995 1.8664428756401918 204
206 3 372.5210466248266 222.60501775134097 6.570596999999999 0.8314104909406212 205
207 3 371.1096642517142 217.83826178402578 6.64025175 0.8314104909406212 206
208 4 264.7643951378806 389.0051972476516 18.1910025 1.9320525793519865 49
209 4 260.5053887957671 390.2438080224703 18.186794999999996 1.3499863076612375 208
210 4 257.3992289098947 390.3183856907986 18.116339999999997 1.3499863076612375 209
211 4 254.31295640224317 389.9573054799759 18.1081725 0.9602869166175636 210
212 4 251.36154517815197 388.99649651967997 17.91702 1.355685284482656 211
213 4 248.54561671819042 387.68144363482486 17.915039999999998 1.1301686302636655 212
214 4 244.08276474931296 386.48198613587857 18.296107499999998 1.6272660785057405 213
215 4 239.51674700591468 386.9574187714713 18.487755 1.5903501326832474 214
216 4 236.42674561484677 387.2582153670619 18.308564999999998 0.965401701703744 215
217 4 233.71025404598956 385.79711454839725 18.8067 0.965401701703744 216
218 4 230.993140996563 384.3360137297326 19.3049175 0.9958418199930656 217
219 4 228.0603741895538 383.3111922707883 19.3658025 0.9958418199930656 218
220 4 225.12760738254465 382.2857493312746 19.426769999999998 0.9958418199930656 219
221 4 222.1942190949661 381.26030639176093 19.4877375 0.9958418199930656 220
222 4 219.15517911058913 380.61707400242966 19.5831075 1.2558941494537386 221
223 4 216.13975538784945 379.8681899162999 19.63038 1.478048593792263 222
224 4 213.13676127649785 379.07020886518745 19.7014125 0.9783782159928628 223
225 4 210.32518318052212 377.75453449976294 19.8914925 0.9783782159928628 224
226 4 207.51360508454638 376.4388601343383 20.081654999999998 0.9683848084368747 225
227 4 204.66038779042069 375.223865621157 20.332785 1.1023946636170794 226
228 4 201.62756261173777 374.55701697018833 20.498444999999997 1.039768066638416 227
229 4 198.5792004188198 374.1288168578702 21.0626625 0.8988162734979881 228
230 4 195.48049829978024 373.91689198370403 21.1910325 0.8401422929407226 229
231 4 192.47750418842864 374.6477531333211 20.768714999999997 0.9189087403067625 230
232 4 189.67338385928574 375.9509978873576 20.360505 0.7220236959201332 231
233 4 186.76734071676083 377.0398318449503 20.575912499999998 0.8978591934211085 232
234 4 184.0029951440597 378.4524571792016 20.39829 1.082830455292297 233
235 4 181.3157131619644 380.00678008327657 20.211675 1.1778921231880635 234
236 4 178.96900253190154 382.0284563755421 19.88448 0.8722479791560424 235
237 4 177.05732830042027 384.47771129955635 19.8292875 0.849669590069659 236
238 4 174.8448574733483 386.6591080981582 19.7500875 0.849669590069659 237
239 4 172.63238664627633 388.8398834161907 19.6708875 0.849669590069659 238
240 4 170.41991581920436 391.0212802147925 19.5916875 0.7644770336160001 239
241 4 167.84450033960147 392.76018284798 19.61355 0.9015880768375221 240
242 4 165.45366458911107 394.7451917866507 19.6266675 1.2145905508112658 241
243 4 163.3350373280188 397.0148388261077 19.47495 1.2265043333267065 242
244 4 160.94730898037542 399.0017122064867 19.347405 1.1062851319815377 243
245 4 158.55895915216263 400.9885855868656 19.2575625 1.0878768775158432 244
246 4 155.9419044744098 402.6634757214046 19.2790125 1.2555771943633434 245
247 4 153.33168608292038 404.3340154919578 19.5781575 1.0496496076919115 246
248 4 150.31501939904194 405.06860552499126 19.744395 0.9247133688249793 247
249 4 147.21445283829416 405.197873483427 19.96962 0.9247133688249793 248
250 4 144.1145077581158 405.32714144186264 20.1947625 0.9925666173923158 249
251 4 141.03196413388068 405.71805272001666 20.196577499999997 0.9925666173923158 250
252 4 137.94879902907616 406.1089639981706 20.19831 1.0243242744887704 251
253 4 134.88552130249252 406.61982102621926 20.058967499999998 0.8763808249425673 252
254 4 131.95959078174678 407.66390838281507 20.1327225 0.8301737446075108 253
255 4 129.03366026100105 408.7079957394108 20.2064775 0.8301737446075108 254
256 4 126.1071082596859 409.7520830960066 20.2802325 0.8301737446075108 255
257 4 123.18117773894016 410.7961704526023 20.353904999999997 0.8301737446075108 256
258 4 120.25462573762503 411.8408792897675 20.42766 0.8301737446075108 257
259 4 117.32869521687928 412.88496664636324 20.501414999999998 0.8301737446075108 258
260 4 114.40276469613354 413.92905400295905 20.575169999999996 0.9713803447813935 259
261 4 111.54643999916087 415.01478055770474 21.3258375 0.621366216977469 260
262 4 107.31726472437863 415.77112241066726 22.233749999999997 0.621366216977469 261
263 4 323.75284486326353 348.66427200718294 15.596294999999998 2.1023382553682 26
264 4 323.6565153750062 353.1818142661678 15.654869999999999 1.2464165707703543 263
265 4 324.01075929956545 356.26062900698645 15.961934999999999 1.2464165707703543 264
266 4 324.7061960567266 359.28848234111416 16.0403925 1.3447596560725648 265
267 4 324.7932033364429 362.39464222698655 16.0237275 1.3059109056792308 266
268 4 325.37428766883403 365.4343036919329 16.391099999999998 1.2582619904231611 267
269 4 325.97525937944596 368.48266588485086 16.3073625 1.4071625200462434 268
270 4 327.01748229433355 371.3961667942086 16.6830675 1.4071625200462434 269
271 4 328.0597052092211 374.30966770356633 17.058854999999998 1.4071625200462434 270
272 4 329.1019281241086 377.2237900934934 17.434559999999998 1.4071625200462434 271
273 4 330.6854606149455 379.86694695516115 17.96982 1.4902979758151809 272
274 4 332.7481546247916 382.1428088003121 18.596655 1.1989976033249634 273
275 4 334.83757229912186 384.39008253927057 19.2450225 1.2149882983756832 274
276 4 336.95433511850587 386.64667848677016 19.627575 1.7014646436866738 275
277 4 338.9530166297035 389.00830465049864 20.012355 1.2071452135898268 276
278 4 340.4470559185465 391.70739476341254 20.5066125 1.175511852607253 277
279 4 341.8317146271747 394.4661470109891 20.980905 1.4566696622048256 278
280 4 343.11569348355977 397.2621880927298 21.5594775 1.5793561414105217 279
281 4 344.982621114044 399.666696415747 22.385962499999998 1.211340207433292 280
282 4 346.9719804167006 401.92204940210775 23.42439 1.211340207433292 281
283 4 348.96133971935717 404.17740238846847 24.462735 1.211340207433292 282
284 4 350.95132050258314 406.43213389425983 25.5011625 1.211340207433292 283
285 4 352.9406798052397 408.6874868806205 26.5395075 1.1351591192359656 284
286 4 355.2550734456936 410.73153647338455 27.0001875 1.5392644298783835 285
287 4 356.95233688073114 413.24791129889417 27.8840925 2.0375054023681582 286
288 4 358.5197108767636 415.81773345337245 28.907999999999998 1.615277718321971 287
289 4 359.87826740147693 418.4577829121931 27.690217499999996 1.0104528281797123 288
290 4 361.30145790540803 421.2202640431861 27.677347499999996 1.0431489209359641 289
291 4 362.6339122462064 424.027491775176 27.6964875 0.7818349859194046 290
292 4 363.39025409916894 427.04105105620744 27.708449999999996 0.7818349859194046 291
293 4 364.14597447156206 430.0552318178083 27.72033 0.9894343553225285 292
294 4 364.88988671313655 433.0538755651741 28.160632499999995 0.9525619131398937 293
295 4 366.4560177480302 435.7206486884791 28.564552499999998 1.181676939855723 294
296 4 369.00781696599574 437.2146879773221 29.831669999999995 1.1334873365042735 295
297 4 371.4489926426078 438.62296294758755 31.568459999999998 1.700687792974921 296
298 4 373.8671735381519 440.88639518135057 35.50437 1.6572711603964807 297
299 4 374.51662073317726 442.61784004770516 42.91567499999999 1.5002975981768631 298
300 4 348.09686024731866 288.5055743696156 13.466474999999999 1.852863525198753 14
301 4 345.6382831147634 285.72631326324876 12.6432075 1.0993369792156205 300
302 4 342.6122942223439 285.355910843885 11.84403 1.0993369792156205 301
303 4 339.58630532992436 284.9861299050907 11.04477 1.0993369792156205 302
304 4 336.7231443466883 283.861871555042 10.462155 1.3160783277946513 303
305 4 333.18443398451194 280.92537586461646 9.561585 1.559102089653703 304
306 4 329.41453285051796 278.33753077362553 8.72289 1.2106876528354196 305
307 4 326.4028380111947 277.5867822457876 8.51961 1.2690136042738198 306
308 4 323.317808464682 277.42022545318787 8.082714750000001 1.1802226753233218 307
309 4 320.27752551916626 276.9858105351757 7.455228 1.2082825230318328 308
310 4 317.31679208653395 276.1729139503976 6.820505999999999 1.2965762675268089 309
311 4 314.4996206654336 274.87029067693044 6.61279575 1.3327464366660193 310
312 4 311.5593960915916 273.8840010132891 6.8671845 1.135619014857323 311
313 4 307.5750841611539 271.4962726656457 6.9251985 1.6163031612614849 312
314 3 378.8309388459676 231.26659244709998 15.994852499999999 2.238939684522812 119
315 3 376.73903524935963 226.65644958327417 21.6381825 2.642305433287641 314
316 3 378.19640718460795 221.43787724200357 24.04479 1.7967624741988129 315
317 3 379.82655071815 217.10615767326993 24.69159 1.6236242023690433 316
318 3 381.625115486 214.61712799281398 25.318837499999997 1.1337545731491163 317
319 3 383.3279722461622 212.0951598421797 26.1558 1.1337545731491163 318
320 3 385.03145048689373 209.5738131721148 26.99268 1.2352485649381961 319
321 3 386.30548565416836 206.74048325621 27.0947325 1.1357557405825915 320
322 3 387.67585030970025 203.95314290244096 27.227062499999995 1.0439257716477168 321
323 3 388.91756848736594 201.1260277922302 27.687 1.0439257716477168 322
324 3 390.1592866650316 198.2989126820194 28.1469375 1.0439257716477168 323
325 3 391.40100484269726 195.47179757180862 28.6067925 0.9272552243538346 324
326 3 392.12130082263445 192.4489160822361 28.605967500000002 0.9588140076680803 325
327 3 392.66758224313907 189.4104975784286 29.076465 1.0660504799184367 326
328 3 393.3431316220793 186.44479230124108 29.922419999999995 1.339023390416982 327
329 3 394.4897632726264 183.62202755501613 30.7346325 1.1797876389247404 328
330 3 395.37972344801045 180.71039108736662 31.556414999999998 0.9552902128395696 329
331 3 396.43437597428596 177.82112792021562 32.1442275 1.05312368407487 330
332 3 396.9079441681705 174.7870597803939 32.7794775 1.0482512764107565 331
333 3 397.89609827352007 172.06000304185687 34.2588675 0.9902484948684455 332
334 3 398.87368720918977 169.22170128139683 35.323365 1.157793441573595 333
335 3 399.67539714371867 166.2963922412205 36.221707499999994 0.9002332491962253 334
336 3 399.8040436215849 163.26605298481516 37.116007499999995 1.1576069974027743 335
337 3 399.6070342810844 160.16610790463682 37.237447499999995 0.9261987073858508 336
338 3 400.2397015007359 157.17802932695085 37.99785 0.8606387221196085 337
339 3 401.22599116437726 154.32232611054755 38.9633475 0.948764666860846 338
340 3 403.4191960937977 152.13160710340466 39.249044999999995 0.948764666860846 339
341 3 405.61177954264883 149.94088809626177 39.534659999999995 0.948764666860846 340
342 3 407.80498447206935 147.74954760854948 39.820275 0.7396178108399106 341
343 3 412.09133595923663 144.42214063996988 41.621332499999994 0.7396178108399106 342
344 3 385.70886430754217 231.88061524966938 7.582146000000001 1.3772320158238316 157
345 3 387.9704320995969 233.15962226149918 6.31670325 1.0065934338437244 344
346 3 389.20469251042977 233.2789465308244 5.77769775 1.0065934338437244 345
347 4 343.11569348355977 397.2621880927298 21.5594775 1.5793561414105217 280
348 4 344.0311343622892 400.54982030486764 21.47805 1.3663250318308224 347
349 4 344.1784252572375 403.63360689024154 21.009697499999998 1.3663250318308224 348
350 4 343.9105671318252 406.7223653201707 20.734065 1.475954204273377 349
351 4 343.857741283426 409.82106743921025 20.4336825 1.4979297572074406 350
352 4 343.3953597397907 412.87750887953047 20.013015 1.3521552748484513 351
353 4 342.9180626624898 415.94700141180806 19.905682499999998 1.0701708960935734 352
354 4 342.4407655851889 419.0164939440857 19.79835 1.0701708960935734 353
355 4 342.3779960476793 422.12265382995815 19.708095 1.1740389436577696 354
356 4 343.1480104731686 425.1324842275732 19.813365 1.1551148603194714 355
357 4 343.9174034180886 428.1416931446188 19.918635 0.9322208541033584 356
358 4 344.51588920642297 431.17576128444057 20.320245 1.1134010845011932 357
359 4 345.1398556981028 434.2104509048317 20.000392499999997 1.0207445464090132 358
360 4 346.0329232763338 437.186721351699 20.034052499999998 1.2389898779659976 359
361 4 347.34797616118897 440.00202833109114 19.9855425 1.24247016915465 360
362 4 349.19625937459125 442.49975873951877 19.937032499999997 1.0025165213084457 361
363 4 350.5952121363157 445.2740480013303 19.93002 1.0025165213084457 362
364 4 351.9941648980401 448.04895874371135 19.922925 0.7865333790240855 363
365 4 352.75547859555786 451.0606535830346 20.038177499999996 0.9304744937033381 364
366 4 354.03572856852645 453.89025461552296 20.1568125 1.1088642763445569 365
367 4 355.19665427216984 456.7720600158412 20.243685 1.287390784711044 366
368 4 355.0860307308162 459.87759842114417 20.243272499999996 1.381252995107864 367
369 4 354.394944337641 462.90731619698005 20.242859999999997 2.1436107799822026 368
370 4 355.9660472170898 465.5716033980075 19.849005 1.3030645246713684 369
371 4 359.22571280360455 468.76725648587376 19.7667525 1.934395561098633 370
372 4 361.0454079108143 473.0430428033612 19.886295 1.016456330480138 371
373 4 361.6034974621375 476.09637684083435 20.076044999999997 1.016456330480138 372
374 4 361.6712388442024 479.2019152461374 20.19831 1.1154271111574445 373
375 4 362.2896120107576 482.246548555639 20.1048375 1.1803966898827545 374
376 4 363.0322812911932 485.262593758948 20.1997125 1.115023148787333 375
377 4 364.2783498328447 488.1052458833938 20.4062925 0.9176098459167118 376
378 4 365.5983745622551 490.90004400399573 19.98183 0.9176098459167118 377
379 4 366.9177778110961 493.6948421245976 19.557367499999998 1.1283539070010111 378
380 4 367.12162343786 496.6530896349522 18.324074999999997 1.239344121890557 379
381 4 366.5156798826928 498.74561471212957 16.4149425 1.239344121890557 380
382 4 342.3779960476793 422.12265382995815 19.708095 1.1740389436577696 355
383 4 340.3960945118555 424.2804343669227 20.2942575 1.215796223115906 382
384 4 338.96544624109157 427.01743479457014 20.749657499999998 1.215796223115906 383
385 4 337.87847672520707 429.8433069436422 21.681165 1.1549905642055909 384
386 4 336.9294758957298 432.7213834605439 22.590315 0.934035577366013 385
387 4 335.72318211052004 435.36889068619746 24.040335 0.8812097289668227 386
388 4 334.2049050794704 437.793907868005 25.649167499999997 0.7210541862318657 387
389 4 332.39018181681587 440.2015235938693 26.6490675 0.7210541862318657 388
390 4 330.57608003473075 442.6091393197335 27.648885 0.7293509518333856 389
391 4 328.70790944310755 445.0876038305097 27.84837 0.7822389482895161 390
392 4 327.3574321657966 447.8855093539585 27.9243525 0.7822389482895161 391
393 4 326.00633340791603 450.6834148774075 28.000334999999996 0.9409526561034598 392
394 4 325.15490502783496 453.6652786493994 28.2698625 0.9409526561034598 393
395 4 324.30285516718453 456.646520940822 28.53939 0.8192916198372776 394
396 4 323.24509523806194 459.5345411468341 29.125552499999998 0.9906524572385569 395
397 4 322.5111266855979 462.551829311282 29.292697500000003 1.0654414289604224 396
398 4 323.02136223307707 465.61634999900446 29.24658 1.0654414289604224 397
399 4 323.53159778055635 468.68149216729626 29.200544999999995 0.9492804957334499 398
400 4 324.4408238535918 471.65216928903897 29.1217575 0.701993377168299 399
401 4 325.34942844605786 474.62036048850405 28.91922 1.143623684591224 400
402 4 326.35746992962834 477.55685617892965 28.746299999999998 1.3758088253199006 401
403 4 326.94104018429704 480.605839852417 28.5662025 1.3275881479399807 402
404 4 326.91990984493737 483.7126212188588 28.502677499999997 0.9724555061664594 403
405 4 326.69617683995256 487.6745598487981 28.145287499999995 0.9724555061664594 404
