# Supplementary material for: Cross-Regional Gradient of Dendritic Morphology in Isochronically-Sourced Mouse Supragranular Pyramidal Neurons
Source: Front Neuroanat. 2018 Dec 4;12:103. doi: 10.3389/fnana.2018.00103 (PMC6288488; doi:10.3389/fnana.2018.00103)
Supplement: Supplementary file 3 [file Data_Sheet_1.ZIP › SWC reconstructions/X043.S5.Z1.C03-exported-000.swc]

# Exported from "Simple Neurite Tracer" version 3.1.6-SNAPSHOT-b9f15e3b69824d8d9ebdf26f302be1ac12e484dc on 2018-06-22T14:52:01.498
# https://imagej.net/Simple_Neurite_Tracer
#
# All positions and radii in microns
# Voxel separation (x,y,z): 0.621480569402239, 0.621480569402239, 0.825
#
1 1 343.22010221921926 310.6315256014741 30.44415 1.2687712268517528 -1
2 1 346.1646771570471 303.90399843769484 29.49375 1.346543305306749 1
3 1 343.22010221921926 310.6315256014741 30.44415 1.2687712268517528 1
4 1 339.35387159696796 318.3677157293932 30.001702499999997 1.242961138804478 3
5 4 343.22010221921926 310.6315256014741 30.44415 1.2687712268517528 1
6 4 337.33405974641073 320.6038028181024 33.5737875 2.9943493166312334 5
7 4 334.6964962098676 326.1480309777398 33.7476975 2.397038126573048 6
8 4 332.2491057275616 331.8258774597986 34.584824999999995 2.397038126573048 7
9 4 329.88188623870843 337.5571712708261 35.097975 2.488029096739229 8
10 4 327.71354053206403 341.461312207811 36.567465 1.6732307814187302 9
11 4 325.61790805203964 343.58864019687485 37.70943 1.3273084816837497 10
12 4 323.56080736731826 345.82224136330643 38.585415 1.3273084816837497 11
13 4 321.5043281631663 348.05584252973813 39.4614 1.3597746266293227 12
14 4 319.0376717832088 349.85005693360233 40.2518325 1.3597746266293227 13
15 4 316.5710154032513 351.64364985689724 41.04226499999999 1.514958324809062 14
16 4 312.7781194881894 354.3408755281029 41.3764725 1.5772928259201064 15
17 4 309.22822247576386 357.3401407560381 41.681475 1.7611516375720648 16
18 4 307.56141158862704 359.9596813560686 41.8546425 1.0011554788614547 17
19 4 306.7913971631377 362.86758894030163 42.888945 0.7470942220898196 18
20 4 305.7268009477516 366.6200886183524 42.43602 0.7470942220898196 19
21 3 343.22010221921926 310.6315256014741 30.44415 1.2687712268517528 1
22 3 341.24752289193657 301.5784181469917 36.53001 1.1465135692389445 21
23 3 339.61116455270053 295.66565200969876 35.215125 1.1465135692389445 22
24 3 339.0922282772496 292.60486020539275 35.0274375 1.2849297216562112 23
25 3 338.77030134229926 289.5328817508375 34.581525 1.1556493336091573 24
26 3 338.33526494371773 286.5062713778486 33.842985 0.9981972313511002 25
27 3 337.61372600264167 283.5455379452163 33.0380325 1.2748493068205067 26
28 3 336.8667063582202 280.64446664724665 31.941194999999997 1.3943351610937813 27
29 3 336.7113362158696 276.38173142171667 29.4636375 1.744620254425965 28
30 3 336.8493049022769 272.2737448579679 26.549407499999997 1.0416946564035627 29
31 3 337.08546751864975 269.29312404711476 25.428232499999996 0.9064418400845535 30
32 3 337.2371087775839 266.19007156408935 25.516177499999998 1.2905292615865254 31
33 3 336.1004208161473 261.7930965355685 24.563219999999998 1.7859922159310722 32
34 3 334.27016053925763 257.8957918848471 22.233337499999998 2.3970319117673538 33
35 3 333.80715751505295 253.8163934272908 19.4448375 1.8993440569843467 34
36 3 333.4212180814542 249.43619837414383 17.45337 0.8733107109297202 35
37 3 332.88115146664364 246.44501239361085 16.598422499999998 1.078908912899369 36
38 3 331.99367721353724 243.4936011695196 16.0712475 1.1721372131153986 37
39 3 331.9576313405119 238.94560636263404 15.095849999999997 1.613052817883511 38
40 3 332.3050389788077 234.4349003899126 13.7166975 1.203310678476615 39
41 3 332.1148659245707 231.33681975144242 13.5241425 1.203310678476615 40
42 3 331.92469287033356 228.23873911297224 13.33167 1.203310678476615 41
43 3 331.73451981609645 225.1406584745021 13.139114999999999 1.1961698667341834 42
44 3 331.0297608503944 222.11529106265198 13.009672499999999 1.2174928650703742 43
45 3 331.23609239943596 219.01907486589005 12.8002875 1.0250265475321947 44
46 3 332.2658857029354 216.08755102001967 12.80994 1.1922918279811132 45
47 3 332.72951020770944 213.01495108489502 12.871072499999999 1.326251964715766 46
48 3 332.6188866663559 209.91003416016142 12.936 1.4443767765420494 47
49 3 332.77239236699825 206.84178458902258 12.316424999999999 1.4443767765420494 48
50 3 332.92589806764056 203.77353501788372 11.69685 1.4443767765420494 49
51 3 333.079403768283 200.70528544674485 11.077274999999998 1.2627366505228572 50
52 3 333.45229210992426 197.68613284058878 10.2348675 0.9144154357899842 51
53 3 343.22010221921926 310.6315256014741 30.44415 1.2687712268517528 1
54 3 355.2712319404981 303.9754687031761 34.586887499999996 0.803307139592252 53
55 3 358.21269947547887 303.1936461468681 33.75669 1.1334314032530273 54
56 3 361.1547884910291 302.41182359056006 32.926492499999995 1.0715443681519523 55
57 3 364.0167065131264 301.26767786229055 32.4021225 0.9778686019259529 56
58 3 366.71703958717916 299.7817178208498 31.877834999999997 1.2437193450991486 57
59 3 369.1203049490576 297.8607213808275 31.303965 1.1983947671726434 58
60 3 371.1544108527111 295.57988769112126 30.556267499999997 1.079766556085144 59
61 3 373.4942851965106 293.6470831202803 29.6702175 1.3258107135114903 60
62 3 375.93235347027553 291.72608668025794 29.4788175 1.4698388354704592 61
63 3 378.6407657917305 290.2600140170381 28.929532499999997 1.0921340194162485 62
64 3 381.5698037153233 289.3489235022944 28.267469999999996 1.463133060126609 63
65 3 384.3254485600528 288.0158476809266 27.5572275 1.446141781359152 64
66 3 386.75916646983194 286.2259836410482 26.594039999999996 1.2528116058295033 65
67 3 389.01203353391503 284.1744762814514 25.783972499999997 1.6067510049097726 66
68 3 391.31275460184213 282.12172596071576 25.271069999999998 1.4784774153851505 67
69 3 393.7601450841481 280.3032738146448 24.474285 1.4784774153851505 68
70 3 396.2075355664542 278.4854431491433 23.677582499999996 1.1801480976549936 69
71 3 399.00979145388885 277.3922588275647 22.642372499999997 1.229947335681195 70
72 3 401.52305887655154 275.66827172804295 21.835935 1.229947335681195 71
73 3 404.03570481864483 273.94428462852113 21.029415 1.523596904723753 72
74 3 406.61919954564985 272.3402432788939 20.180159999999997 1.496960247519173 73
75 3 408.8341562949995 270.25331152684123 19.345425 1.496960247519173 74
76 3 411.04973452491845 268.1670012553579 18.51069 1.40123981021984 75
77 3 414.0813167424626 264.8445661313335 17.233424999999997 1.646817857219135 76
78 3 417.85121787645653 262.2921454327985 15.9060825 1.6400312894012625 77
79 3 419.96922365697935 260.1132345564743 15.045112499999998 1.2261625190135352 78
80 3 422.1238967910969 257.91754370477616 14.459362499999997 1.5753165177094073 79
81 3 424.4575563292023 255.8958674125107 14.0006625 1.3105036470871132 80
82 3 428.89182019188735 255.22528987812566 13.1063625 2.1594523196962654 81
83 3 434.835038877081 255.93874957179946 11.2613325 2.3711721052745265 82
84 3 438.8957929175552 254.82443491086124 8.8841775 1.7781056275053577 83
85 3 440.47808244725326 254.31979268850662 7.019660999999999 1.7781056275053577 84
86 4 307.56141158862704 359.9596813560686 41.8546425 1.0011554788614547 18
87 4 304.16750619912136 359.1561069798315 41.20149 1.8052954024167058 86
88 4 298.7065564357839 360.6886780639774 44.0517 1.0682878099682847 87
89 4 298.9178598293807 360.41957697742623 39.95178 0.9712622634732071 88
90 4 327.71354053206403 341.461312207811 36.567465 1.6732307814187302 10
91 4 327.47364903227475 346.56180324089513 37.1770575 0.8481780367030937 90
92 4 327.21822051825046 349.6567764765183 37.031527499999996 0.8481780367030937 91
93 4 327.10138217120283 352.75982895954365 36.885915 1.2766888893059374 92
94 4 326.9851653047246 355.86288144256906 36.740384999999996 1.2766888893059374 93
95 4 326.7657826637256 358.95971911990034 36.559875 1.2800200251579332 94
96 4 326.4693364321207 362.0522064332459 36.630165 1.2836991901287946 95
97 4 326.1722687199465 365.1453152271609 36.700455 1.2836991901287946 96
98 4 325.77825003894543 368.2272373708266 36.6607725 1.287981191251976 97
99 4 324.60675916562224 371.0891553929239 36.2512425 1.4390631176736604 98
100 4 323.68261755892115 374.04740290327857 36.54651 1.2191895070248424 99
101 4 322.4750808125725 378.50466154703145 37.23225 1.6841066913832692 100
102 4 321.7442196629555 384.64240365044793 37.7647875 1.60663913840728 101
103 4 321.9151268195411 389.27927017875805 37.8528975 1.2612450971562919 102
104 4 321.7858588611055 392.3829441423528 37.7652 1.2612450971562919 103
105 4 321.65659090266985 395.48723958651703 37.67742 1.3442624716170428 104
106 4 321.42477865028275 398.58532022498713 37.6058925 1.2692124780560285 105
107 4 320.62244723518444 401.58707137519997 37.647142499999994 1.2163804148511441 106
108 4 319.72254337069 404.56085589978966 37.5968175 1.2163804148511441 107
109 4 318.8220180256262 407.5352619049488 37.5464925 1.2163804148511441 108
110 4 317.9214926805623 410.5090464295385 37.4961675 1.2163804148511441 109
111 4 317.02158881606795 413.4828309541282 37.4458425 1.5421605293317977 110
112 4 316.03157026901016 416.427405891956 37.534035 1.0160772273328025 111
113 4 315.7817350801104 419.4981413853725 36.996959999999994 1.3399183224369213 112
114 4 316.09433980651977 422.5570687479703 36.4017225 1.0200236289485067 113
115 4 316.9252593278106 425.5507406507809 36.5013 1.2852901803864643 114
116 4 318.0917783565786 429.98438303289646 35.393902499999996 1.8690903828658456 115
117 4 319.13275831032735 434.2452538167182 33.3866775 1.9676944900072049 116
118 4 320.05876435873665 438.4800224166251 31.1217225 2.0823141514220596 117
119 4 320.7945973529089 444.3262901329919 28.6876425 1.7588459446595825 118
120 4 320.2147559816566 448.87242049816933 27.6177 1.1601053492917712 119
121 4 320.3813127742564 451.9655292920843 27.295537500000002 1.3571830526549156 120
122 4 321.11093096273464 454.9585797143255 26.7576375 2.0108376711351084 121
123 4 321.72930412928986 457.98829749016136 26.348025 1.2861975420177918 122
124 4 321.5708265840923 460.51710192705906 23.9600625 1.1348794529797346 123
125 4 321.82066177299197 463.3696977406154 22.358655 1.2270823102562507 124
126 4 323.05802958667186 467.5218094247917 20.12406 1.6839326768238365 125
127 4 324.5315600167246 471.74476989387995 18.408884999999998 1.2219985991985403 126
128 4 326.0548088923295 474.4183793034484 17.83551 1.2916790006399195 127
129 4 328.07897110687253 476.75017439984555 17.371199999999998 1.1904460306899887 128
130 4 330.3542114714541 478.84891428271686 17.0150475 0.8612353434662346 129
131 4 332.82894709881384 480.7127345103542 16.6870275 1.1522746941173032 130
132 4 335.0420394064552 482.872379489027 16.281787499999997 1.4621946244668116 131
133 4 337.2234362050571 485.0736636658497 15.987675 0.9351791016137131 132
134 4 339.156240775898 487.49681640594906 15.6876225 0.9255958712335306 133
135 4 340.6782466903641 490.19652799943236 15.387569999999998 1.0884362100283052 134
136 4 342.0560691127289 492.97578910579915 15.14799 1.3998663381614613 135
137 4 343.32016059089307 495.8097405022734 14.935964999999998 1.3998663381614613 136
138 4 344.5842520690572 498.64431337931705 14.7240225 1.3998663381614613 137
139 4 345.84834354722136 501.4782647757912 14.511997499999998 1.3998663381614613 138
140 4 347.1130565059549 504.3122161722655 14.2999725 1.5412407380890825 139
141 4 349.20247418028526 506.6123157596231 14.257072500000001 1.7916725483354086 140
142 4 351.7828615044433 508.3331954562979 14.00685 1.0782936471356606 141
143 4 354.7641037958659 509.20451121459985 13.896877499999999 1.0782936471356606 142
144 4 357.7459675678578 510.07582697290184 13.7869875 1.1760773999254088 143
145 4 360.7999230859004 509.50965817417637 13.65903 1.2575286433512662 144
146 4 363.68483588906565 508.3568117179352 13.568774999999999 1.217163480368591 145
147 4 366.6430833994203 507.41402569415203 13.40328 1.179980297901255 146
148 4 369.33160834265436 506.13750460459977 12.216764999999999 1.4097043755750986 147
149 4 371.74978923819845 504.42656859703544 10.971675 1.4744440064897297 148
150 4 373.901354969469 502.4751196091124 9.5062275 1.1321449384743647 149
151 4 375.15177387510636 499.70642367242544 10.373137499999999 1.0309057537187398 150
152 4 375.5296340613029 496.6394170624254 10.802467499999999 1.0938120169536347 151
153 4 375.72291451838703 493.56246676331494 11.3227125 1.0938120169536347 152
154 4 375.91619497547106 490.4861379447738 11.842957499999999 1.206592095883059 153
155 4 376.6340050331307 487.4744431054506 12.196717499999998 1.134164750324922 154
156 4 378.2977085174204 484.90399947040294 12.89937 1.8309998387671824 155
157 4 381.2068590627923 483.89098614227726 13.439167499999998 1.4932375789084535 156
158 4 384.2291190717955 484.5758577297585 13.747469999999998 1.4626918089223335 157
159 4 387.0556127014368 485.8424351302003 14.080604999999998 1.2663909562709423 158
160 4 389.9628988051005 486.8635277057282 14.610337499999998 1.2606795498381356 159
161 4 394.1771585462171 488.74723531158634 15.3775875 1.558051787491413 160
162 4 397.97067594184836 491.1983546773088 16.468155 1.823927389887385 161
163 4 399.9581708027967 493.55252307420443 17.0076225 1.1878979603554396 162
164 4 401.3303999000368 496.340484908543 17.017439999999997 1.3468167567572862 163
165 4 403.25450374290614 498.7760672600303 17.2153575 1.5199177397528916 164
166 4 405.8156251694128 500.4950825149969 17.7111825 1.1901539348223698 165
167 4 408.5085004766327 502.03573284654505 17.9463075 0.9462414557490729 166
168 4 411.2026187449914 503.57700465866253 17.735355 1.1188763283176268 167
169 4 413.8867933242397 505.11268314565547 18.137294999999998 1.1188763283176268 168
170 4 416.57096790348794 506.6483616326484 18.5393175 0.7744020783093538 169
171 4 418.9437807174657 508.6464216632766 18.7850025 0.7744020783093538 170
172 4 421.31597205087405 510.6444816939049 19.030769999999997 0.798882197938108 171
173 4 423.6508745501182 512.6108462154936 19.80363 1.0264248788133499 172
174 4 425.84283651839996 514.7990793003588 20.1351975 1.0264248788133499 173
175 4 428.03479848668167 516.9873123852241 20.466847499999997 1.1367998279391875 174
176 4 430.60648508286806 518.720621693287 20.725979999999996 1.3094222708963532 175
177 4 433.03274522581444 520.6391322110317 21.121485 1.2439803669382976 176
178 4 435.5161815811458 522.4414258622982 21.77175 1.2689576710225736 177
179 4 437.6105711000314 524.7054795766305 22.2740925 1.1081744329125203 178
180 4 441.6408725926048 528.5238561950379 23.178292499999998 1.1081744329125203 179
181 4 442.4941654143941 527.0155228530987 23.099999999999998 1.031750967293127 180
182 4 444.9800876920031 527.6370034225008 23.3749725 1.0766777976552149 181
183 4 449.01971139311763 527.0155228530987 24.2687775 1.220494616220587 182
184 4 452.43785452482996 527.6370034225008 25.4374725 1.242961138804478 183
185 4 455.1574534965341 527.2019670239192 25.987499999999997 1.242961138804478 184
186 4 458.65266021885236 528.2584839919031 31.143749999999997 1.1216108428229967 185
187 4 461.1385824964613 528.8799645613053 32.1062775 1.0002605468415156 186
188 4 463.003024204668 529.5014451307076 33.0687225 0.7930962138369733 187
189 4 465.81522378121315 530.1714011845232 33.20625 0.7501954101311366 188
190 4 329.88188623870843 337.5571712708261 35.097975 2.488029096739229 9
191 4 331.6959880207936 339.4694669828768 38.518919999999994 1.2459256011205266 190
192 4 334.3341730379061 340.3414042217481 40.365764999999996 1.2459256011205266 191
193 4 337.32660197957784 340.9964447418981 41.0568675 0.7331046944725751 192
194 4 340.2519110197542 341.9417166879589 41.65755 0.9598332358018998 193
195 4 343.26733474249386 342.51099288953134 42.309135 0.6800861870968701 194
196 4 345.95585968572794 342.8130324462608 44.338964999999995 0.8098140411538934 195
197 4 346.53445809584144 342.48675514732463 45.7332975 0.8098140411538934 196
198 4 337.33405974641073 320.6038028181024 33.5737875 2.9943493166312334 6
199 4 336.48076692462143 322.28490775833546 31.249019999999998 2.4085665911354592 198
200 4 334.0513993788281 328.7868374754217 26.957122499999997 1.7170575911729757 199
201 4 331.9010766086963 334.31366417911585 24.8538675 2.127365277898028 200
202 4 329.4449853984186 338.13452671980076 24.6768225 2.5316321734884903 201
203 4 326.98827270757164 340.0250706119224 24.398384999999998 1.4552340420895065 202
204 4 324.5309385361552 341.915614504044 24.12003 1.4552340420895065 203
205 4 321.0282740470041 344.8545961167472 22.9284825 1.5907168062191945 204
206 4 316.9482541088784 349.34541471124777 21.29424 1.6935966996780412 205
207 4 312.89620079637587 353.98414568126606 20.264969999999998 1.7107247041707672 206
208 4 308.23074616187324 357.8889080988203 18.7581075 1.599728274475527 207
209 4 304.7566697789147 360.85585633714663 17.577202500000002 1.4322081869931538 208
210 4 302.5392271072875 362.9371947640748 16.72704 1.4322081869931538 209
211 4 300.32240591622974 365.0179117104334 15.8768775 1.4298403460237312 210
212 4 298.2423104504404 366.9706036594952 14.242552499999999 1.4148626643011373 211
213 4 294.9030953510422 369.88472604942234 12.330449999999999 1.7683173085372725 212
214 4 291.96722114118603 373.2450714881802 10.6552875 1.7564035260218316 213
215 4 290.67516303739876 375.91930237831804 9.4413825 1.3496507081537603 214
216 4 290.08102761305025 378.9204320479615 8.7206625 1.2284184934804654 215
217 4 289.5235595422964 381.9563646294914 8.244233249999999 0.9104379601458099 216
218 4 289.958595940878 384.95252245457965 9.172514999999999 0.8205967290330223 217
219 4 290.39052493661256 388.0251223897043 9.4073925 0.924321836066256 218
220 4 290.1015364718405 388.95547880209944 9.1427325 0.924321836066256 219
221 3 336.8493049022769 272.2737448579679 26.549407499999997 1.0416946564035627 30
222 3 333.7350657690023 271.58700882877844 24.75 1.414576783239212 221
223 3 330.0061823525889 269.7225671205717 23.856277499999997 1.242961138804478 222
224 3 326.27729893617544 270.9655282593762 22.7562225 1.242961138804478 223
225 3 323.7913766585665 270.34404768997393 21.862499999999997 1.242961138804478 224
226 3 320.9947140962564 269.1010865511695 20.8999725 1.242961138804478 225
227 3 318.19805153394634 266.6151642735605 19.6624725 1.242961138804478 226
228 3 317.07130726162006 265.24044925404274 18.974999999999998 1.242961138804478 227
229 3 339.61116455270053 295.66565200969876 35.215125 1.1465135692389445 23
230 3 336.2209880466113 292.0958676190523 35.9562225 0.8789040360543403 229
231 3 334.35654633840454 290.85290648024784 37.2625275 0.8789040360543403 230
232 3 331.24914349139334 288.9884647720411 38.912527499999996 1.0002605468415156 231
233 3 328.14174064438214 288.3669842026389 40.280625 1.2067350364140215 232
234 3 323.16989608916424 288.3669842026389 40.534972499999995 1.3407697508170022 233
235 3 320.6671938361814 288.9872218109023 40.59 1.3896740568232644 234
236 3 318.5386228859788 292.5389832650361 40.467735 0.87267680074893 235
237 3 316.3044002389777 294.669418656947 39.9945975 0.87267680074893 236
238 3 313.7196625508338 296.2566800312003 39.101617499999996 1.209935661346443 237
239 3 311.0715338446109 297.85202065285586 38.6851575 1.2118684659172838 238
240 3 308.34572006721265 299.2857763264668 38.1350475 1.2260071488711848 239
241 3 305.2780919766432 299.56233517985083 37.587824999999995 1.1831622784165945 240
242 3 302.215435730629 299.7655593260453 36.9470475 0.8324297190744409 241
243 3 299.1080328836178 299.77923189857216 36.9303 0.9932502460186583 242
244 3 296.0006300366066 299.79228299052966 36.913552499999994 0.9962084935290129 243
245 3 292.9274086209125 299.507023409174 36.438599999999994 0.9962084935290129 244
246 3 289.853565724649 299.2217638278184 35.9636475 1.1837153961233624 245
247 3 286.7529991639013 299.05272111294096 35.8154775 1.012615580561232 246
248 3 283.6897214373176 298.5331633569207 35.746095 0.9417419364266008 247
249 3 280.6314155552892 298.01422708146987 35.993595 0.9417419364266008 248
250 3 277.5731096732608 297.49529080601894 36.2410125 1.057045226467798 249
251 3 274.47130015137424 297.5854054885823 36.448005 0.9171623799067422 250
252 3 271.44593273952415 297.1379394786127 37.181017499999996 0.9171623799067422 251
253 3 268.4211868082434 296.69047346864306 37.91403 1.0478783880691152 252
254 3 265.32248468920386 296.5618269907768 37.6583625 0.8790221173625268 253
255 3 262.3138972527276 297.32935549398854 37.82030999999999 0.8785684365468631 254
256 3 259.4240126050072 298.4710152999805 37.8984375 0.8785684365468631 255
257 3 256.5347494378562 299.6126751059724 37.976482499999996 0.8194221307568521 256
258 3 253.88724221220264 301.2179594167384 37.62412499999999 0.9419843138486675 257
259 3 251.45165986071527 303.124040323095 37.221194999999994 0.9419843138486675 258
260 3 249.0166989897973 305.0301212294517 36.8183475 0.7331854869465974 259
261 3 246.31015111005055 306.4502043305358 37.5603525 0.7331854869465974 260
262 3 243.66140092325819 308.06108196642646 37.847699999999996 0.8071665339282399 261
263 3 240.70066749062596 308.89013704600904 37.2496575 1.0661064131696827 262
264 3 237.7150748352176 309.72540693128565 36.97848 0.799447745256264 263
265 3 234.70400147646376 310.4655902894437 36.709035 0.8543058351173998 264
266 3 231.60529935742417 310.2580157792633 36.552945 0.9214505958356176 265
267 3 228.52151277205027 310.40903555762804 37.016594999999995 1.0544536524933907 266
268 3 225.4197032501637 310.5612982971316 36.8680125 1.4044652943750375 267
269 3 222.4247883862143 311.36611563450754 36.6134175 1.030340206400584 268
270 3 219.66976502205418 312.7980068664103 36.4502325 1.030340206400584 269
271 3 216.91412017732466 314.2298980983131 36.28704749999999 0.9146702428234391 270
272 3 214.46921561729624 316.1459226937801 36.178395 0.8160226320422218 271
273 3 211.88696385142995 317.8717742350102 36.04722 0.949050547922771 272
274 3 209.3494586865606 319.64112941609835 35.659139999999994 0.6336180849226647 273
275 3 207.21280848895572 321.8324699038106 34.9477425 0.7343414408056855 274
276 4 373.901354969469 502.4751196091124 9.5062275 1.1321449384743647 150
277 4 374.76334851922996 505.59122318409527 10.257719999999999 1.6469856569728736 276
278 4 374.58374063467267 511.5984543679373 12.283919999999998 1.578082106243247 277
279 4 374.86092096862603 514.6412232357306 13.035824999999999 1.4057890479878645 278
280 4 376.06286438984995 517.464609462525 13.681552499999999 1.1136993951745062 279
281 4 377.26542929164333 520.2886171698888 14.327197499999999 1.1136993951745062 280
282 4 378.46737271286725 523.1126248772525 14.9728425 1.1856544154998976 281
283 4 379.1957479402067 526.1038108577856 15.52914 1.3596876193496064 282
284 4 380.58102812940433 530.4840059109325 16.5477675 1.5615382934857596 283
285 4 382.5312341561885 536.0332059151251 19.036792499999997 2.205143571158718 284
286 4 385.18060582355025 540.5911444111211 23.2126125 2.5305197232692604 285
287 4 388.05619641817435 544.6394688402073 28.080854999999996 1.9823117129995453 286
288 4 389.62481337534564 548.0917934032368 31.678762499999998 1.4853572052884332 287
289 4 390.7111614106608 549.6778118163513 34.91994 1.0921215898048604 288
290 4 391.6141726780022 550.7013903141567 40.40322 1.0921215898048604 289
291 4 366.6430833994203 507.41402569415203 13.40328 1.179980297901255 147
292 4 368.90713711375264 507.3313687784215 13.817594999999999 1.327668940414003 291
293 4 371.97787260716905 507.4749307899534 14.417947499999999 1.327668940414003 292
294 4 375.06476659539 507.1244157488106 14.32035 1.059524933939713 293
295 4 378.1093999048916 506.64649719094024 14.850329999999998 1.2761357715991695 294
296 4 381.1975368542513 506.7030519227559 15.299377499999999 1.100281629681112 295
297 4 384.3018322984155 506.6284742544276 15.46248 1.114774556559572 296
298 4 387.2998545652119 505.84727317868897 15.772515 1.0809784431954783 297
299 4 390.37494042261415 505.75032220986225 16.353645 0.6719758656661708 298
300 4 393.4723995805149 505.53653289398784 16.53003 0.8831984667889098 299
301 4 396.5692372578463 505.4308811971895 16.839734999999997 0.8939252214167924 300
302 4 399.6225712953195 505.9411167446687 17.199930000000002 1.4047760346597389 301
303 4 402.3514924755647 507.39040943251473 17.638005 1.4047760346597389 302
304 4 405.08041365580993 508.83970212036076 18.076079999999997 0.8300991669391825 303
305 4 407.4314746498586 510.85951397091804 18.359715 1.2128069015770813 304
306 4 410.0037827266145 512.5810151481622 18.730304999999998 0.7595300482835583 305
307 4 412.6500469911292 514.1316091688208 19.3910475 0.8869087057882412 306
308 4 415.4846198681728 515.3876213995827 19.661235 0.973996777978577 307
309 4 418.0289613193056 517.1290099550478 20.1762825 0.973996777978577 308
310 4 420.5733027704383 518.8703985105129 20.69133 0.8953359823093355 309
311 4 423.9379985731821 521.6279077969506 20.660639999999997 0.8953359823093355 310
312 4 321.11093096273464 454.9585797143255 26.7576375 2.0108376711351084 122
313 4 322.8032225532169 459.21323569245317 28.229519999999997 1.070102533230939 312
314 4 324.60613768505283 461.74204012935087 28.096942499999997 1.070102533230939 313
315 4 326.4084313363193 464.27146604681803 27.964364999999997 1.070102533230939 314
316 4 328.0777281457338 466.8897636857096 27.8043975 1.414775657021421 315
317 4 330.0726807735149 469.26941278595075 27.645255 1.3780275109526665 316
318 4 332.5604674928321 471.1288826496023 27.768015 1.0141382079562675 317
319 4 335.12034595819995 472.88953710271886 27.8496075 0.8792023467276534 318
320 4 337.547849062285 474.82793499868444 27.9312 1.024821458944292 319
321 4 339.3743804557582 477.3374735379307 27.738232500000002 1.2412209932101517 320
322 4 341.4339670627573 479.6642967897726 27.659527499999996 1.3822660084359897 321
323 4 343.4655870441332 482.0116289004049 27.8339325 0.8829188005326789 322
324 4 345.63393275077755 484.23652933886495 27.752010000000002 0.9920134996855478 323
325 4 347.4971314978455 486.7224516164739 27.816112500000003 0.9230105120648172 324
326 4 349.36095172548283 489.20899537465226 27.7768425 0.9230105120648172 325
327 4 351.2247719531202 491.6949176522612 27.737572499999995 0.9230105120648172 326
328 4 353.0885921807574 494.18146141043957 27.6983025 1.1484463738097854 327
329 4 355.03196192127825 496.6021282282613 27.50649 1.1484463738097854 328
330 4 356.97533166179903 499.022795046083 27.314595 0.9649355912766923 329
331 4 358.6800528636694 501.61747642333734 27.4869375 0.9649355912766923 330
332 4 360.3847740655397 504.2121578005917 27.65928 1.1324743231761478 331
333 4 361.57677379765323 507.0796691478136 27.8091825 1.299068404610112 332
334 4 362.59910933431985 510.0136789159616 27.8250225 1.0693070381021044 333
335 4 362.8949340853553 513.104301787599 27.993322499999998 1.3992262131749769 334
336 4 362.8390008341092 516.2085972317631 28.1702025 1.2017694066644975 335
337 4 362.37164744591865 519.2799542057489 28.269614999999998 0.7472433774264761 336
338 4 361.972035439793 522.3606333882758 28.337924999999995 0.885491730090004 337
339 4 361.5183546241294 525.4319903622617 28.148175 1.4990608518437525 338
340 4 361.61219819010915 528.5182628699132 27.686587499999998 1.1445869794737975 339
341 4 361.73525134285075 531.6225583140774 27.784514999999995 0.7380951834448751 340
342 4 362.7886609079876 534.5310873788799 28.170862500000002 0.9269942025146856 341
343 4 364.22614546501495 537.276788534499 28.468275 1.3214665643313688 342
344 4 365.6605226191953 540.0162748844241 28.878299999999996 1.2197861283714684 343
345 4 366.7394128876776 542.8222596552752 29.9225025 1.1474457900930477 344
346 4 367.7194877456249 545.7643486708254 30.187987500000002 1.2515127114394526 345
347 4 368.4223822696189 548.7803938741345 30.5234325 1.1030223589921757 346
348 4 369.3440379540424 551.7479635930301 30.5351475 1.095322214737282 347
349 4 370.834348359469 554.4743988509978 30.471375000000002 0.9122464686027705 348
350 4 372.6478286609847 556.9945025599238 30.6395925 1.3574440744940646 349
351 4 373.41038531964125 559.9894174238732 30.208694999999995 1.2223528431230997 350
352 4 374.7745351694791 562.7736503747952 29.9370225 0.736715496580802 351
353 4 376.1753523729118 565.5448322337598 29.780355 0.9523692541633789 352
354 4 378.0074770915096 568.5018367829757 29.926627500000002 0.9523692541633789 353
355 4 315.7817350801104 419.4981413853725 36.996959999999994 1.3399183224369213 113
356 4 312.4561925532391 419.9940828797555 38.370749999999994 1.5029016017626584 355
357 4 309.5495279301448 420.3508127265924 39.7503975 1.5029016017626584 356
358 4 306.5527486244872 420.56584500360555 40.80549 1.1282855441383768 357
359 4 304.4353643245338 420.55403687278687 43.824082499999996 0.6982272049177215 358
360 4 303.5000360675834 420.5844894206876 45.96504 0.6982272049177215 359
361 4 326.1722687199465 365.1453152271609 36.700455 1.2836991901287946 97
362 4 328.67062060894347 367.5535524335946 36.357832499999994 1.0374002256689934 361
363 4 330.9191373090408 369.6193538462876 35.589510000000004 1.0374002256689934 362
364 4 333.16703252856865 371.6845337784112 34.821104999999996 1.0374002256689934 363
365 4 335.41554922866595 373.7503351911042 34.0527825 1.0374002256689934 364
366 4 337.12897115850797 376.33134399583173 33.7353225 1.1316291096017608 365
367 4 338.5074150614421 379.1118480633374 33.51537749999999 1.3068990597845802 366
368 4 340.37869305591227 381.58223332671133 33.2149125 1.145245748877364 367
369 4 342.6725778375759 383.65673546737594 32.822955 0.9811313749153147 368
370 4 345.3505376111302 385.2253524245472 33.0330825 1.1274279009526016 369
371 4 348.3914420372153 385.8642344498927 33.0583275 0.8915014471961237 370
372 4 351.4982234036571 385.81451600434053 32.979045 1.0238581640617186 371
373 4 354.60438328952955 385.7647975587884 32.89968 1.0238581640617186 372
374 4 357.7111646559713 385.7150791132362 32.8203975 1.0238581640617186 373
375 4 360.7495831597788 386.30921453758475 33.1746525 0.9257015229303288 374
376 4 363.7370402568954 387.12024668065465 33.529154999999996 0.850204063359345 375
377 4 366.4672043982794 388.6037207998178 33.4711575 0.850204063359345 376
378 4 369.1973685396635 390.0871949189809 33.41316 1.0433229354953968 377
379 4 372.1512656860323 391.0430320347216 33.24453 0.8076139999382096 378
380 4 375.166689408772 391.60547195003056 32.585685 0.8076139999382096 379
381 4 378.18211313151164 392.16791186533965 31.926839999999995 0.7720093781171553 380
382 4 381.20872350450054 392.8602412196537 32.0902725 0.7720093781171553 381
383 4 384.23595535805885 393.55257057396784 32.2537875 0.7720093781171553 382
384 4 387.26256573104774 394.24489992828194 32.4173025 1.0136596679178278 383
385 4 390.12510523371446 395.4536796357692 32.456242499999995 0.7904424918056256 384
386 4 392.81487313808736 396.95704113315327 31.9219725 0.7904424918056256 385
387 4 395.5046410424602 398.4604026305373 31.387784999999997 1.031216494003441 386
388 4 398.14096161786455 400.102354294898 31.489755000000002 0.7779880211948048 387
389 4 400.96434784465896 401.2906251435951 32.185065 1.0207134723805433 388
390 4 403.8194295804928 400.0700373052891 32.04597 0.8096089525659907 389
391 4 406.84417551177347 399.3758435092668 31.826354999999996 0.8096089525659907 390
392 4 331.9010766086963 334.31366417911585 24.8538675 2.127365277898028 201
393 4 334.823899726595 335.5336305368524 22.664894999999998 1.9789743623418554 392
394 4 341.4724988580602 337.3595404497562 18.628004999999998 1.9861276036956754 393
395 4 346.04535288772183 338.0518698040703 18.175575 1.4388704586971457 394
396 4 349.0999298863338 338.54594685674505 17.798054999999998 1.2830404207252284 395
397 4 352.03580409619 339.5614461071483 17.896147499999998 1.0713579239811317 396
398 4 354.8511110755822 340.7254792136387 17.083605 1.0713579239811317 397
399 4 357.6670395355438 341.8895123201291 16.2710625 1.5310608863622737 398
400 4 360.48918280119926 343.0355224901068 15.4584375 1.312088422539089 399
401 4 363.1503625993797 344.5370195457826 14.706945 1.3046741593461202 400
402 4 365.48526509862387 346.5705039688668 14.354917499999999 1.327905103030376 401
403 4 367.6573396886847 348.7444430006358 13.743509999999999 1.091661694183503 402
404 4 369.46336222336765 351.21482826400967 13.0293075 1.2708656163706384 403
405 4 371.1960500508611 353.75979119571184 12.464925 1.2834692423181158 404
406 4 372.7777180999898 356.3967332516856 11.871419999999999 1.1728643453815994 405
407 4 373.75219963281245 359.31520600559844 11.296395 1.5414520414826793 406
408 4 375.15177387510636 362.0522064332459 10.6965375 1.3996115311280064 407
409 4 376.62841170800607 364.65558853847193 9.5854275 1.1778921231880635 408
410 4 378.5121193138642 366.97433254291167 8.45097 1.1410383254225107 409
411 4 380.509557863923 369.3166928089887 7.885514999999999 0.8761819511603585 410
412 4 336.48076692462143 322.28490775833546 31.249019999999998 2.4085665911354592 199
413 4 335.45594546567713 319.34219726221585 28.262272499999998 1.2215697776056529 412
414 4 331.8700025802262 314.37718899326137 26.8642275 1.2215697776056529 413
415 4 330.6177192328807 311.6687766718064 25.713682499999997 1.3690533315304982 414
416 4 329.1603472976324 308.9790087674335 24.9896625 1.3773625267434062 415
417 4 327.1616657864348 306.7280061450586 23.966414999999998 1.1759406742001406 416
418 4 325.00512821060903 304.5385300990545 23.350965 1.5511471383653543 417
419 4 323.02819851934055 302.3372459222318 22.090694999999997 1.2457391569497058 418
420 4 321.03075996928175 300.04211817942934 21.25398 1.268721508406201 419
421 4 319.3850794215046 297.4499227244526 20.62005 1.268721508406201 420
422 4 317.74002035429686 294.85710578890644 19.98612 0.9898383176926401 421
423 4 316.5194325159909 292.04925657634715 19.28289 0.9898383176926401 422
424 4 315.2988446776849 289.24078588321845 18.57966 1.1401744674310417 423
425 4 313.56491388905266 286.69893035436326 18.0086775 1.461119463081746 424
426 4 311.4605806810567 284.67849702323656 16.58646 1.4057766183764764 425
427 4 308.7739201795308 283.3715233857837 15.452827499999998 1.2584049309541234 426
428 4 305.994659073164 282.18946734278063 14.480482499999999 1.2584049309541234 427
429 4 303.21601944736653 281.008032780347 13.508054999999999 1.241606311163181 428
430 4 300.549867804631 279.41517808096904 13.651852499999999 1.3325786369122807 429
431 4 297.7507193200433 278.09142446814224 13.30692 1.452294438996234 430
432 4 293.4419945323776 276.5569889422881 12.411052499999998 1.568256498440998 431
433 4 288.4608277686186 273.06302518110874 10.889422499999998 1.8106898537591172 432
434 4 284.51256171120616 270.7194219538929 9.974497499999998 1.0332238762426103 433
435 4 282.4069855420714 268.46904081208737 9.448395 1.0332238762426103 434
436 4 280.3007878923672 266.2186596702819 8.9222925 0.8207148103412087 435
437 4 277.73283017959716 264.523882157522 8.345204999999998 0.8306957882858087 436
438 4 273.37127954353224 262.1386397321562 8.4428025 0.8306957882858087 437
