# Supplementary material for: Cross-Regional Gradient of Dendritic Morphology in Isochronically-Sourced Mouse Supragranular Pyramidal Neurons
Source: Front Neuroanat. 2018 Dec 4;12:103. doi: 10.3389/fnana.2018.00103 (PMC6288488; doi:10.3389/fnana.2018.00103)
Supplement: Supplementary file 3 [file Data_Sheet_1.ZIP › SWC reconstructions/X043.S5.Z1.C04.20x-exported-000.swc]

# Exported from "Simple Neurite Tracer" version 3.1.6-SNAPSHOT-b9f15e3b69824d8d9ebdf26f302be1ac12e484dc on 2018-06-22T14:53:21.802
# https://imagej.net/Simple_Neurite_Tracer
#
# All positions and radii in microns
# Voxel separation (x,y,z): 0.621480569402239, 0.621480569402239, 0.825
#
1 1 367.4354711254081 315.30878836679534 16.750304999999997 1.0770444711911622 -1
2 1 364.18761366971205 322.548415519762 21.037499999999998 1.242961138804478 1
3 1 367.4354711254081 315.30878836679534 16.750304999999997 1.0770444711911622 1
4 1 374.13130278014785 307.01140128470604 19.799999999999997 1.242961138804478 3
5 4 367.4354711254081 315.30878836679534 16.750304999999997 1.0770444711911622 1
6 4 362.3231719615053 325.034337797371 24.956249999999997 1.8513844014435759 5
7 4 358.8217504334931 329.261648630445 26.427225 1.944954515972777 6
8 4 354.9841079174343 334.07812304331236 26.230545 1.8384700352113972 7
9 4 351.1961838469276 338.91013447041473 27.3120375 1.7910386381546184 8
10 4 348.1664660710917 342.44387298803593 27.519277499999994 1.1137553284257524 9
11 4 345.7694155149073 344.4214241598738 27.5275275 1.1137553284257524 10
12 4 343.3723649587228 346.3983538511423 27.53586 1.1137553284257524 11
13 4 340.9753144025384 348.37590502298025 27.54411 1.281872037254752 12
14 4 338.8510938163215 350.6362298538962 27.798292499999995 1.2815426525529687 13
15 4 336.46522991038637 352.6262106371222 27.8807925 1.1950698461263414 14
16 4 334.1676162453063 354.71811423373015 27.853485 1.445128768031026 15
17 4 331.99989201923125 356.9430146721901 27.73485 1.3124302368522602 16
18 4 330.08946074888877 359.3928910767737 27.6555675 1.239387625530415 17
19 4 328.266658238832 361.908644421714 27.576367499999996 1.3204162621690787 18
20 4 326.7639182220174 364.6282433934182 27.542295 1.1135502398378496 19
21 4 324.8025255449839 367.03585911928246 27.680812500000002 1.1135502398378496 20
22 4 322.8411328679505 369.44409632571615 27.8194125 1.1135502398378496 21
23 4 320.8791187103476 371.8517120515804 27.957929999999998 1.2859240905672547 22
24 4 319.10789908755123 374.4047542306849 27.979874999999996 1.2859240905672547 23
25 4 317.6760078556485 377.162884997692 27.976987499999996 1.2852839655807702 24
26 4 315.9078956356991 379.7171701379352 28.052557500000002 1.3624221338549762 25
27 4 314.37035270699795 382.4063165617387 28.3802475 1.4867182477354242 26
28 4 312.90117264093107 385.1426955088167 28.51728 1.4867182477354242 27
29 4 311.4319925748642 387.8784529753254 28.65423 1.2970299483424728 28
30 4 309.71049139762 390.46443362460803 28.769399999999997 1.30963357428995 29
31 4 307.8037890106939 392.91803891260815 28.814115 1.1071365603616186 30
32 4 305.5167405152937 395.0217506400347 28.786725 1.4080574520661826 31
33 4 303.45901835000285 397.3491953724461 28.7071125 1.4100772639167398 32
34 4 301.12535881189746 399.4007027320429 28.724849999999996 1.1356998073313456 33
35 4 299.12792026183865 401.77537998772885 28.93737 1.1356998073313456 34
36 4 297.12986023121044 404.1500572434148 29.149889999999996 1.1356998073313456 35
37 4 295.13242168115164 406.52535597967017 29.36241 1.0487298164491963 36
38 4 293.2195044885315 408.9683960979903 29.141392499999995 1.0487298164491963 37
39 4 291.30658729591147 411.41143621631056 28.920292500000002 1.278808138047599 38
40 4 289.2693739894109 413.7301802207503 29.400854999999996 1.2494680403661194 39
41 4 287.0618750068942 415.909712577644 29.627235 1.2494680403661194 40
42 4 284.853754543808 418.089866415107 29.8536975 1.302983732197346 41
43 4 282.5256883308272 420.1413737747038 30.07884 1.6120087305269155 42
44 4 280.42011216169243 422.42034302270184 30.289544999999997 1.1829385454116097 43
45 4 278.8552240879376 425.0168888416644 31.196797500000002 0.7306684906405182 44
46 4 277.42830470059005 427.7271656048276 31.891529999999996 0.9501754277533891 45
47 4 275.9392372563023 430.4349564457131 32.323829999999994 0.79829800620287 46
48 4 274.12762139649476 432.95941051862496 32.374897499999996 0.9250054646925985 47
49 4 272.8243766424583 435.779067862003 32.277465 0.9189833179750907 48
50 4 271.5217533689912 438.5987252053809 32.1579225 0.9189833179750907 49
51 4 270.2185086149547 441.41838254875887 32.038380000000004 0.9458872118245136 50
52 4 268.57158510603875 444.05346016302434 31.992592499999997 0.9369689656535916 51
53 4 266.98556669292424 446.7034533109555 32.4514575 0.8946896425171572 52
54 4 265.05835544720793 449.14027862358165 32.45616 1.0585243502229755 53
55 4 263.31323800832644 451.70575041407415 32.227305 0.9161493665786166 54
56 4 261.8906689849647 454.45766637538725 31.9020075 0.9464900479768339 55
57 4 260.922402257836 457.39602650752096 31.518794999999997 0.7154484314958575 56
58 4 259.9485422055827 460.34433032876524 31.696170000000002 0.8614217876370553 57
59 4 259.3320334807357 463.378398468587 31.352475 0.8614217876370553 58
60 4 258.7155247558886 466.4130880889781 31.008779999999998 0.8614217876370553 59
61 4 258.09901603104163 469.44777770936923 30.665085 0.8614217876370553 60
62 4 257.48250730619463 472.48246732976037 30.321389999999997 1.0041385855945855 61
63 4 257.44211106918345 475.5755761236753 29.930175000000002 0.8274205856850588 62
64 4 257.4340318217812 478.6829789706865 29.9535225 0.8274205856850588 63
65 4 257.425952574379 481.7903818176977 29.9769525 0.8274205856850588 64
66 4 257.41849480754615 484.8977846647089 30.000382499999997 1.1930686786928661 65
67 4 257.5471412854124 488.0014586283037 30.091132499999997 1.3341634123642565 66
68 4 257.62544783715714 491.1082399947454 30.083459999999995 0.7599277958479757 67
69 4 258.30472609951374 494.1398222122896 30.130484999999997 0.7599277958479757 68
70 4 258.9846258424398 497.17202591040314 30.177592499999996 0.7599277958479757 69
71 4 259.6639041047965 500.20422960851664 30.224700000000002 0.8872629497128004 70
72 4 259.7521543456516 503.3097680138196 30.271807499999998 0.6608824375023409 71
73 4 260.32205202779346 506.3469435564884 29.838599999999996 0.6608824375023409 72
74 4 260.8913282293659 509.3841190991571 29.405392499999998 0.6608824375023409 73
75 4 261.4612259115077 512.4219161223953 28.972185 0.7870740671194656 74
76 4 261.4506607418279 515.5088101106162 28.504822499999996 0.9602682722004814 75
77 4 260.8907067487965 518.5434997310074 28.0187325 0.8985738960759212 76
78 4 259.3003379716962 521.1897639955221 27.5560725 1.2236455227074563 77
79 4 257.3712622842716 523.612295255052 27.212625 0.9527172832822443 78
80 4 255.0593545660953 525.6258922999152 26.538269999999997 0.8541691093921312 79
81 4 253.2657616428004 528.1292160334675 25.98717 0.8354501146417358 80
82 4 252.89349478172846 531.2142455799801 25.958954999999996 0.8344619605363862 81
83 4 252.62066481176092 534.3067328933257 25.7834775 0.9398029170500657 82
84 4 252.94010582443363 537.3923839204078 25.542495 0.8994004652332261 83
85 4 253.5056531425897 540.4475823995892 25.521292499999998 0.9832381940455882 84
86 4 253.49198057006285 543.554363766031 25.431449999999998 0.9832381940455882 85
87 4 253.478307997536 546.6611451324728 25.341689999999996 1.006506426564008 86
88 4 253.3509044808085 549.7579828098042 25.634317499999998 1.006506426564008 87
89 4 253.22350096408107 552.8548204871355 25.927027499999998 1.090841339831892 88
90 4 253.68153214373052 555.9187196942885 26.251747499999997 0.8392535757264775 89
91 4 255.46891026133136 558.4605752231437 26.251747499999997 0.8392535757264775 90
92 4 257.2562883789322 561.0018092714295 26.251665 0.8392535757264775 91
93 4 259.04366649653304 563.5436648002845 26.251582499999998 0.8812843066351509 92
94 4 260.61104049256545 566.1998727539097 25.74363 0.8709615143773797 93
95 4 261.9758118229728 568.9629753654722 25.2162075 0.8460277139329619 94
96 4 263.01554881558275 571.8889058862179 25.05921 0.8614901504996896 95
97 4 264.1466434518948 574.7781690533689 24.839264999999997 0.9746990510220014 96
98 4 265.06829913631833 577.7233654717661 25.327499999999997 0.6724854797330807 97
99 4 265.9582593117023 580.6952855546476 25.5618825 0.6724854797330807 98
100 4 266.84759800651693 583.667205637529 25.7963475 0.6724854797330807 99
101 4 267.73755818190097 586.6391257204107 26.03073 0.8293533902558999 100
102 4 268.9917059709547 589.4395171661371 25.376422499999997 0.7687155310993233 101
103 4 270.75298190464065 591.9173601963439 24.5220525 1.2012287185691175 102
104 4 272.7995174196822 594.2280249533814 24.0514725 0.8350088634374602 103
105 4 274.31095816446845 596.9358157942669 24.325207499999998 0.730301817104571 104
106 4 275.14747101088386 599.9089788382872 24.77211 0.8480537405892132 105
107 4 276.17726431438336 602.8405026841575 24.840832499999998 0.9388955554187385 106
108 4 277.6340147690622 605.5843393980686 24.920775 1.0032250091575643 107
109 4 278.53267567241784 608.5500446752559 25.229407499999997 1.0874542707286496 108
110 4 279.28839604481095 611.5611180340098 25.4059575 1.0874542707286496 109
111 4 280.0434949366347 614.5728128733331 25.5825075 0.945999078327006 110
112 4 281.4822224548009 617.2837111170656 26.2296375 1.0200111993371186 111
113 4 283.41564850621126 619.6720609452784 26.8417875 0.759728922065767 112
114 4 285.3180005291515 622.0212574976189 27.7872375 0.759728922065767 113
115 4 287.22097403266116 624.3766688556534 28.732769999999995 0.8499741155486662 114
116 4 289.53723211482327 626.3467622606585 29.58417 0.7692562191947034 115
117 4 292.90814272326105 630.4423192130192 27.234652499999996 0.7692562191947034 116
118 3 367.4354711254081 315.30878836679534 16.750304999999997 1.0770444711911622 1
119 3 372.5950028125855 320.2389937238633 31.5739875 1.3024243996848843 118
120 3 373.5576762145896 325.6812990701187 32.72040749999999 1.3024243996848843 119
121 3 373.35383058782566 328.73774051043887 33.41052 1.8793758862894527 120
122 3 371.42599786153994 331.1428703140256 33.93588 1.358220925205817 121
123 3 369.1575937832217 333.263362016826 34.0791 1.2142549513037886 122
124 3 366.30748389194304 334.4795994911462 34.3895475 0.902949119284513 123
125 3 363.71031659241106 335.9456721543661 35.54768249999999 0.8288437761889901 124
126 3 361.0043901932338 337.4260388706822 36.04656 0.7780439544460509 125
127 3 358.2785764158355 338.8902470921939 36.4329075 0.7780439544460509 126
128 3 355.5533841190067 340.35383383313615 36.819255 1.1204362445468266 127
129 3 353.4969049148547 340.18727704053634 33.7344975 1.1204362445468266 128
130 3 367.4354711254081 315.30878836679534 16.750304999999997 1.0770444711911622 1
131 3 377.91549796723814 315.38833787967883 26.0558925 1.3852615447805086 130
132 3 382.4703290603871 317.3509735178511 25.600575 1.3852615447805086 131
133 3 384.91212621756847 319.2433818516809 25.1535075 1.3735279916301943 132
134 3 387.35392337474985 321.13516870494135 24.7063575 1.3735279916301943 133
135 3 389.47379359698095 323.38368540503865 24.271005 1.4952946795931747 134
136 3 391.36806637251897 325.7428256464895 23.331989999999998 1.4397094574658387 135
137 3 393.85274568898905 327.44195352323527 22.307175 1.2354474387204049 136
138 3 396.4113811932181 329.0223786112252 21.26916 1.2081022936667063 137
139 3 398.9874181533904 330.73704350220595 20.889825000000002 0.9766877888440886 138
140 3 401.56283363299326 332.45170839318666 20.51049 0.9766877888440886 139
141 3 404.3302866085414 333.84879671320294 20.2308975 1.3136607683796766 140
142 3 407.3158792639498 334.7101687823944 20.184119999999997 1.2405622238065852 141
143 3 410.30582228334396 335.55289643450385 20.28378 1.1203927409069683 142
144 3 413.3585348402478 336.0202498226944 20.738355 1.1203927409069683 143
145 3 416.41186887772096 336.4882246914542 21.1928475 1.1203927409069683 144
146 3 419.46458143462473 336.9561995602141 21.647422499999998 1.1203927409069683 145
147 3 422.51729399152856 337.42355294840456 22.101997499999996 1.1478435376574654 146
148 3 425.61848203284575 337.5571712708261 22.289849999999998 1.1136558915346482 147
149 3 428.7190485935935 337.76847466442285 22.27566 1.1626969232661786 148
150 3 431.78543372302414 337.2688042866235 22.3315125 1.1074162266178496 149
151 3 434.8605195804264 336.8934300227045 22.6559025 0.9667503145393469 150
152 3 437.9349839572593 337.0233194617096 23.2264725 1.8444176042605767 151
153 3 440.791308654232 337.2563746752354 24.8213625 1.1174593526193897 152
154 3 443.80673237697164 337.47389287452614 25.774237499999998 1.2500211580728873 153
155 3 446.741363625689 338.2687665227916 26.627287499999998 1.0279226469856093 154
156 3 449.6536215739079 339.05804684593255 27.614482499999998 1.0279226469856093 155
157 3 452.6336209041917 339.865350105586 28.082257499999997 1.11583728833325 156
158 3 458.1045143566396 340.6838400154888 29.181404999999998 1.11583728833325 157
159 3 367.4354711254081 315.30878836679534 16.750304999999997 1.0770444711911622 1
160 3 372.1270279438256 304.30050304097347 21.589589999999998 1.697375301540007 159
161 3 369.6311619771062 299.46476273045465 19.935465 1.1603912303536965 160
162 3 367.8456483012136 297.0304233401061 18.958912499999997 1.1835040927297658 161
163 3 365.8997926384152 294.7874999651334 17.7425325 1.3267926528111458 162
164 3 363.8190756920565 292.5998883608375 16.7668875 1.4963574113668527 163
165 3 361.3673348457647 290.7081015075771 16.426904999999998 1.66773067837952 164
166 3 359.10079520915474 288.69015409872804 15.538132499999998 1.143878491624679 165
167 3 356.68510023588817 286.92266335934806 14.431394999999998 0.844983626576366 166
168 3 354.43596205522147 284.85748342722445 13.664805000000001 0.8969891206239455 167
169 3 352.29371853249194 282.72642655474414 12.701369999999999 1.2673915399876798 168
170 3 350.0495521963805 280.737688732657 11.6216925 1.8307450317337275 169
171 3 347.3889938787695 279.19765988167825 11.018864999999998 1.7875397025488837 170
172 3 344.3934575342507 278.3760625689285 10.90023 0.8018031566142986 171
173 3 341.32085759912604 278.4394535870075 10.290555 0.9418724473461753 172
174 3 338.30791979866393 277.97769352394164 9.490057499999999 0.9408905080465196 173
175 3 335.3627233802668 277.24683237432464 8.5993875 1.0294514891863387 174
176 3 332.57849042934475 275.97776905160526 7.88111775 1.0294514891863387 175
177 3 329.6115421910185 275.1207473463995 7.424274 0.814717522846477 176
178 3 326.8950506221613 273.6571606054573 6.941418 0.814717522846477 177
179 3 324.17793757273466 272.1929523839456 6.458570249999999 0.814717522846477 178
180 3 321.4614460038775 270.72936564300335 5.975714249999999 0.7915735864419378 179
181 3 318.585233928684 269.61815838491214 5.46342225 0.7915735864419378 180
182 3 315.70902185349036 268.5069511268209 4.951130249999999 1.0452495252605436 181
183 3 312.9825865955228 267.02099108538016 4.79203725 0.7246898475628687 182
184 3 310.28101056033125 265.48717704009545 4.688046 0.7246898475628687 183
185 3 307.5794345251397 263.95336299481073 4.5840629999999996 0.7543158263062735 184
186 3 304.9219836103757 262.3431068394895 4.554948749999999 0.661441770014803 185
187 3 302.61691217846277 260.26425433483905 4.375074 0.7652290251049768 186
188 3 299.98059160305854 258.6297604373111 4.123218 0.7652290251049768 187
189 3 297.3448925082236 256.99526653978324 3.8713702499999996 0.7932888728134879 188
190 3 367.4354711254081 315.30878836679534 16.750304999999997 1.0770444711911622 1
191 3 364.1260870933412 308.15243961012857 28.6293975 1.7522396062068366 190
192 3 359.8764029597687 305.6354433040495 29.386664999999997 1.7522396062068366 191
193 3 356.80504598578284 305.1668469547202 29.45778 1.1737841366243147 192
194 3 353.8039163161394 304.71254465848716 30.3416025 1.3863056321371041 193
195 3 351.460934569493 302.7853334127708 31.234005 1.463344363520206 194
196 3 349.20433862199343 301.115415122787 33.002145 1.290479543140973 195
197 3 345.9073842013146 300.79162374612844 36.7450875 1.290479543140973 196
198 3 367.4354711254081 315.30878836679534 16.750304999999997 1.0770444711911622 1
199 3 361.6818040138822 322.1860923478005 19.426275 1.2006818156680437 198
200 3 358.96779836730263 323.38057800219167 18.191992499999998 1.2006818156680437 199
201 3 356.03813896314045 324.30285516718453 17.564414999999997 0.9918643443488914 200
202 3 353.1091010395477 325.22575381274686 16.936919999999997 1.205498290080911 201
203 3 350.06819661346253 325.1505546638492 16.091872499999997 1.205498290080911 202
204 3 343.98700924186164 325.00139932719264 14.401860000000001 1.205498290080911 203
205 4 278.8552240879376 425.0168888416644 31.196797500000002 0.7306684906405182 45
206 4 278.9012136500734 423.29103730043437 30.273045 0.8752994487518073 205
207 4 273.3557425292972 426.0964005907161 30.346387499999995 0.8752994487518073 206
208 4 270.8244521701219 427.8707276163595 29.9269575 0.8555798702846743 207
209 4 268.2931618109466 429.64567612257224 29.507444999999997 0.8555798702846743 208
210 4 265.8302343144055 431.50701042793196 29.0404125 0.6936282487041449 209
211 4 263.3673068178644 433.3689662138611 28.573379999999997 0.6936282487041449 210
212 4 260.8931926710741 435.2390012471924 28.310370000000002 0.7169213404453407 211
213 4 258.41970000485315 437.1084147999543 28.047359999999998 0.7169213404453407 212
214 4 255.94558585806286 438.97844983328565 27.784349999999996 0.7169213404453407 213
215 4 253.47147171127256 440.848484866617 27.52134 1.0157291982139374 214
216 4 251.07690707736572 442.80490569909523 27.109499999999997 0.9905965239873108 215
217 4 248.544995237621 444.6047134280841 27.02337 0.8379608961421209 216
218 4 246.03980706236058 446.4424314718065 26.966939999999997 0.8379608961421209 217
219 4 243.85654582205052 448.6505519348927 26.8106025 0.8379608961421209 218
220 4 241.67328458174046 450.8586723979788 26.654265 0.703665159899991 219
221 4 239.62737054726827 453.13391276256044 25.935277499999998 0.6909683118671033 220
222 4 237.56032617343644 455.43152642764056 25.505039999999997 0.8969269725670054 221
223 4 235.5765601959045 457.7906666690915 24.980504999999997 0.8969269725670054 222
224 4 233.59279421837255 460.14918542997293 24.4558875 1.0016899521511407 223
225 4 231.44247144824078 462.3200170588949 23.705715 1.0016899521511407 224
226 4 229.29214867810904 464.490848687817 22.955624999999998 1.0016899521511407 225
227 4 227.1412044274079 466.66105883616956 22.2054525 0.9315745143111801 226
228 4 225.0039327492336 468.88098743007436 21.675224999999998 0.9315745143111801 227
229 4 222.86603959048992 471.10091602397915 21.14508 1.0815067016794702 228
230 4 221.0904696037077 473.6272345385993 20.68506 1.0815067016794702 229
231 4 219.31489961692552 476.15355305321935 20.225122499999998 0.8828317932529626 230
232 4 217.87865802103693 478.9004971699773 19.9315875 0.8720491053738337 231
233 4 216.80411811654045 481.804675870794 19.593832499999998 0.8720491053738337 232
234 4 215.729578212044 484.70947605218004 19.256077499999996 0.8970077650410276 233
235 4 214.29582253843301 487.45393424666025 18.9104025 0.8970077650410276 234
236 4 212.86206686482205 490.19901392171 18.5647275 0.8782328370393859 235
237 4 211.13435088188385 492.7452198145509 17.993415 0.9736425340540177 236
238 4 209.91687044642484 495.5592838328043 17.32203 0.734179855857641 237
239 4 208.67390930762036 498.4056648406666 17.185987499999996 0.818303465731928 238
240 4 207.77959876825054 501.3813138069645 17.2199775 0.8883318962921724 239
241 4 207.1860848244714 504.4302974804519 17.3310225 1.1968659249719138 240
242 4 207.630443431594 507.4848744790638 17.8057275 1.2195561805607895 241
243 4 208.66955894363454 510.3878102187417 18.3177225 0.8616517354477342 242
244 4 209.0455546881229 513.459788673297 18.6841875 1.1438101287620446 243
245 4 209.48431997012088 516.4745909154673 19.49739 1.1438101287620446 244
246 4 209.92370673268826 519.4893931576376 20.31051 0.801076024348098 245
247 4 210.0125784541128 522.5657219761786 20.87514 0.801076024348098 246
248 4 210.10207165610672 525.6426722752891 21.43977 0.9277337643922743 247
249 4 210.33823427247955 528.7339166274958 21.7187025 1.0251694880631572 248
250 4 211.26424032088892 531.6983789435445 21.861015 0.9439109036138146 249
251 4 212.2909262215414 534.6274168671373 22.064047499999997 0.9734871639116671 250
252 4 213.8763231540865 537.2954329515811 22.2669975 0.9734871639116671 251
253 4 215.46109860606222 539.9640705165943 22.4699475 1.0443670228519923 252
254 4 216.58908583952729 542.7918071073744 23.2974225 1.2515810743020868 253
255 4 216.30009737475527 545.8351974557372 24.0334875 0.8467175573649983 254
256 4 215.44742603353538 548.6492614739906 25.3683375 0.7829039324987765 255
257 4 215.26471074613113 551.5981867758042 26.64651 0.8746593237653231 256
258 4 215.65002869916052 554.5290891411051 27.917339999999996 0.8697123384328813 257
259 4 216.08257917546445 557.2058059535206 29.9324025 0.6924660800393627 258
260 4 216.2298700704128 557.374848668398 32.2230975 0.6924660800393627 259
261 4 331.99989201923125 356.9430146721901 27.73485 1.3124302368522602 17
262 4 327.9571609152697 356.46944647830566 27.181440000000002 0.8589669393879166 261
263 4 325.1462042998633 355.17925281622655 26.775869999999998 0.8589669393879166 262
264 4 323.16989608916424 354.86540512867845 25.0249725 1.242961138804478 263
265 4 319.9071230998025 353.77781413222453 23.856277499999997 1.3163144904110242 264
266 4 317.26583067984296 351.75800228166725 22.825027499999997 1.3896740568232644 265
267 4 315.7369884791135 348.16522310995293 22.6875 1.3896740568232644 266
268 4 315.09064868693514 345.54319658764484 22.48125 1.3896740568232644 267
269 4 315.67981226672845 341.77080953137323 22.48125 1.3896740568232644 268
270 4 351.1961838469276 338.91013447041473 27.3120375 1.7910386381546184 9
271 4 354.2439245592762 343.67875487943815 27.568777499999996 0.8789040360543403 270
272 4 359.2157691144941 346.78615772644935 27.84375 0.8789040360543403 271
273 4 363.5661331003098 349.89356057346055 28.2218475 0.8789040360543403 272
274 4 368.5379776555277 352.3794828510695 28.359375 1.0002605468415156 273
275 4 373.5098222107456 354.2439245592762 28.4625 1.1216108428229967 274
276 4 377.23870562715905 354.2439245592762 28.4625 1.242961138804478 275
277 4 379.2535456331611 354.79828522718304 28.4625 1.242961138804478 276
278 4 382.8320307517792 354.86540512867845 29.012527499999997 1.242961138804478 277
279 4 385.31795302938815 354.86540512867845 29.287499999999998 1.1216108428229967 278
280 4 387.18239473759485 354.2439245592762 29.7 1.0002605468415156 279
281 4 389.6683170152038 355.4868856980807 30.1812225 0.8789040360543403 280
282 4 392.1542392928128 356.72984683688514 30.5937225 0.8789040360543403 281
283 4 394.64016157042175 357.3513274062874 31.02 0.8789040360543403 282
284 4 397.1260838480307 358.5942885450919 31.377472499999996 0.8789040360543403 283
285 4 400.2334866950419 359.83724968389635 31.996222499999995 1.0491648528477777 284
286 4 401.47644783384635 361.08021082270085 32.3950275 1.219419454835521 285
287 4 402.9717300838281 360.970830242486 32.793749999999996 1.3896740568232644 286
288 4 403.9623701114553 363.5661331003098 32.725027499999996 1.3896740568232644 287
289 4 408.312734097271 364.80909423911424 32.312527499999995 1.3407697508170022 288
290 4 411.4201369442822 366.673535947321 31.900027499999997 1.29186544481074 289
291 4 415.1490203606956 369.15945822492995 31.7625 1.1216108428229967 290
292 4 418.87790377710905 370.4024193637344 31.7625 1.0002605468415156 291
293 4 422.6067871935225 371.6453805025389 31.7625 0.8789040360543403 292
294 4 426.2629573833159 373.0573843562208 31.7625 0.8789040360543403 293
295 3 373.35383058782566 328.73774051043887 33.41052 1.8793758862894527 121
296 3 378.4816667659635 330.62766292199115 35.6125275 0.8789040360543403 295
297 3 383.45351132118145 333.1135851996001 36.1624725 0.8789040360543403 296
298 3 387.18239473759485 334.9780269078068 36.7125 0.8789040360543403 297
299 3 390.1536933399069 335.8362915741513 37.125 0.8789040360543403 298
300 3 391.36806637251897 325.7428256464895 23.331989999999998 1.4397094574658387 136
301 3 390.9112781540083 330.62766292199115 20.762527499999997 1.29186544481074 300
302 3 389.6683170152038 335.59950747720904 19.408125 1.3407697508170022 301
303 3 391.53275872341055 340.57135203242694 18.0537225 1.3896740568232644 302
304 3 391.0610549712342 342.919927104198 17.077499999999997 1.3896740568232644 303
305 3 391.53275872341055 347.4076382958516 15.46875 1.1216108428229967 304
306 3 392.1542392928128 352.3794828510695 15.159374999999999 1.0002605468415156 305
307 3 393.39720043161725 357.97280797568965 14.7124725 0.7930962138369733 306
308 3 394.64016157042175 362.3231719615053 14.4375 0.707288391619606 307
309 3 395.26164213982395 367.2950165167232 14.162527499999998 0.621480569402239 308
310 3 395.8831227092262 372.26686107194115 14.024999999999999 0.621480569402239 309
311 3 397.06020690767406 376.3158069815967 14.024999999999999 0.621480569402239 310
312 3 397.1260838480307 377.8601861965613 14.024999999999999 0.7930962138369733 311
313 3 398.058304702134 380.9675890435725 13.8874725 1.3045436484265458 312
314 3 398.9905255562374 384.07499189058365 13.337527499999998 1.2616428447207093 313
315 3 399.61200612563965 385.9394335987904 13.2 0.8775429936073494 314
316 3 398.9905255562374 386.56091416819265 13.2 0.621480569402239 315
317 3 398.9905255562374 388.7360961611005 13.2 0.621480569402239 316
318 3 398.9905255562374 390.28979758460605 13.2 0.621480569402239 317
319 3 399.61200612563965 392.1542392928128 13.2 0.621480569402239 318
320 3 399.61200612563965 393.39720043161725 13.2 0.621480569402239 319
321 3 400.3018495576761 394.77005100942677 13.2 0.621480569402239 320
322 3 400.8549672644441 397.74756441743295 13.2 1.242961138804478 321
323 3 401.47644783384635 401.47644783384635 13.2 0.8907556705128411 322
324 3 401.47644783384635 404.58385068085755 13.062472499999998 0.975127872614889 323
325 3 402.0979284032486 408.07967888374515 12.443722499999998 1.242961138804478 324
326 3 402.0979284032486 411.7308772289833 12.375 1.328768961021845 325
327 3 402.29680218545735 413.47350874558714 12.375 1.5003846054565795 326
328 3 347.3889938787695 279.19765988167825 11.018864999999998 1.7875397025488837 171
329 3 346.78615772644935 274.0729311063874 6.8062499999999995 1.242961138804478 328
330 3 345.54319658764484 267.858125412365 6.2906249999999995 1.242961138804478 329
331 3 344.413966393041 263.5214339990762 5.7749999999999995 1.242961138804478 330
332 3 372.1270279438256 304.30050304097347 21.589589999999998 1.697375301540007 160
333 3 375.73783005205263 303.4322946855185 22.409722499999997 1.1403982004360265 332
334 3 379.8085277816373 300.6182306672652 21.78429 0.8686123178250393 333
335 3 382.556714859534 299.1807461102378 21.5335725 1.0584746317774232 334
336 3 385.63242219750566 298.7867274292368 21.269407499999996 0.9769301662661555 335
337 3 388.72988135540646 298.8569547335793 20.9539275 1.0124042771676351 336
338 3 391.76394949522813 299.34916734454583 20.3487075 0.9703859758703499 337
339 3 394.8216338966872 299.8451088389288 20.0211825 0.8883132518750901 338
340 3 397.7314059226285 300.92275614627226 19.790429999999997 1.2358265418677403 339
341 3 400.32173693589704 302.6268558675732 19.522222499999998 1.1793588173318528 340
342 3 402.8511628533641 304.3868888401204 18.992737499999997 1.46951566557437 341
343 3 404.96295382819295 306.65591439900794 18.702667499999997 1.8701531146395234 342
344 3 407.37740584032065 308.5843686058631 19.142722499999998 1.2817042375010135 343
345 3 410.0920329674696 310.09643083121875 19.1699475 1.6497388158953252 344
346 3 414.18386103641393 311.53888723280136 19.592595 1.6497388158953252 345
347 3 359.8764029597687 305.6354433040495 29.386664999999997 1.7522396062068366 192
348 3 356.1083662674829 299.5536344518792 28.7374725 0.8789040360543403 347
349 3 354.86540512867845 297.68919274367244 27.4999725 0.8789040360543403 348
350 3 350.51504114286274 294.58178989666123 26.2624725 0.8789040360543403 349
351 3 349.57101215794074 293.0473543708071 25.575 0.8789040360543403 350
352 3 346.1646771570471 291.4743870496501 24.75 0.8789040360543403 351
353 3 344.9217160182426 289.60994534144334 24.475027499999996 0.8789040360543403 352
354 3 344.3002354488404 287.74550363323664 24.1999725 0.8789040360543403 353
355 3 343.0572743100359 284.63810078622544 23.924999999999997 0.8789040360543403 354
356 3 343.67875487943815 282.1521785086165 23.924999999999997 1.0002605468415156 355
357 3 343.92237526264387 278.9198580671554 23.924999999999997 1.242961138804478 356
358 3 344.3002354488404 275.31589224519183 22.9624725 1.242961138804478 357
359 3 344.9217160182426 272.8299699675829 22.7562225 1.242961138804478 358
360 3 345.54319658764484 270.34404768997393 22.5499725 1.242961138804478 359
361 3 346.4754174417482 266.9259045582616 22.618777499999997 1.242961138804478 360
362 3 347.50645370638654 261.9814051480974 22.893749999999997 1.242961138804478 361
363 3 346.1646771570471 259.7788780101359 21.45 1.6350967336802087 362
364 3 345.54319658764484 255.4285140243202 21.45 1.4265775730343695 363
365 3 345.2324563029437 250.7674097538034 21.1062225 1.1460598884232807 364
366 3 343.0572743100359 246.72778605268886 20.6937225 1.0002605468415156 365
367 3 341.73973550290316 245.59544845523797 20.625 1.0609356948322561 366
368 3 339.9498714630247 242.99890263627543 19.18125 1.0609356948322561 367
369 3 338.20413254357385 242.03436479256314 19.18125 1.0609356948322561 368
370 4 209.48431997012088 516.4745909154673 19.49739 1.1438101287620446 245
371 4 208.63786343459503 519.7299061379962 17.85927 0.7348572696782895 370
372 4 208.33147351387976 522.8199075290642 17.698065 1.0698539410031782 371
373 4 208.6297841871928 525.9080444784238 17.464095 1.0278232100945048 372
374 4 209.07538575545422 528.978158491271 17.233259999999998 0.8151712036621408 373
375 4 209.08160056114824 532.0849398577127 17.3156775 0.8207831732038429 374
376 4 208.52972581551904 535.1190079975344 16.8096225 1.0161828790296008 375
377 4 207.67394707145218 538.1039791723733 16.64586 1.0109624422466221 376
378 4 206.42601408809247 540.9460098162498 16.837259999999997 1.072234211583989 377
379 4 204.65603742643486 543.4965660730766 17.02866 0.8111502243781082 378
380 4 202.05514124348653 545.1689702853381 17.425815 0.8111502243781082 379
381 4 199.45362357996873 546.8419959781688 17.8228875 0.8819057872045533 380
382 4 197.07397447972758 548.83694860595 17.65995 0.9867682036797929 381
383 4 195.06721372112776 551.1942244056927 17.29992 0.8422056084311381 382
384 4 193.5806321991176 553.920038183091 17.139127499999997 0.9217116176747666 383
385 4 192.07229885717834 556.6278290239766 17.432497499999997 1.2069774138360883 384
386 4 190.88340652791186 559.4959618517679 17.60055 1.2220110288099284 385
387 4 190.8312021600821 562.6021217376402 17.506335 1.0334662536646773 386
388 4 192.59434253547624 565.1247113688439 18.0741 0.8888290807476941 387
389 4 193.92679687627466 567.9095658003354 18.548804999999998 0.8888290807476941 388
390 4 195.25862973650362 570.6937987512573 19.02351 0.9349864426371984 389
391 4 197.40273770094134 575.7010676989312 20.710882499999997 0.9349864426371984 390
392 4 219.31489961692552 476.15355305321935 20.225122499999998 0.8828317932529626 231
393 4 216.69722345860325 477.85454537167334 20.0937825 1.1453576153798564 392
394 4 213.74084038995684 478.76625736698645 19.7052075 1.1453576153798564 393
395 4 210.78445732131038 479.6773478817301 19.3166325 1.1453576153798564 394
396 4 207.8150231607065 480.58968135761256 19.2257175 0.9508652711854256 395
397 4 204.83750975270036 481.480263013566 19.2364425 0.9508652711854256 396
398 4 201.8606178252636 482.37022318895 19.247249999999998 0.9508652711854256 397
399 4 198.8831044172575 483.2608048449034 19.257975 0.7574605179874488 398
400 4 196.15853360099806 484.72128418299866 19.6727025 1.1021149973608484 399
401 4 193.42029021221182 486.17244131255285 19.971517499999997 1.081432124011142 400
402 4 190.41418869801316 486.9511564660139 20.12604 0.8526340523857077 401
403 4 187.3105147344184 487.0307059788974 20.311664999999998 0.841894868146437 402
404 4 184.25780217751463 486.47075198586595 20.506529999999998 0.841894868146437 403
405 4 181.2050896206108 485.91017651226514 20.701394999999998 0.841894868146437 404
406 4 178.1517555831376 485.3502225192337 20.8963425 0.4601734231721796 405
407 4 175.07356232288834 485.4036698482023 21.452722499999997 0.4601734231721796 406
408 4 171.99474758206964 485.4577386577403 22.009185 0.4601734231721796 407
409 4 168.91655432182034 485.5111859867089 22.565647499999997 0.7256904312796064 408
410 4 165.8451973478345 485.52299411752756 23.192069999999998 0.8016912901118062 409
411 4 162.7949707132083 485.88283136721145 23.818492499999998 0.8825148381625674 410
412 4 159.74287963687388 485.66531316792066 24.540449999999996 0.9808765678818597 411
413 4 156.8324861303632 484.82942180207465 25.466594999999998 1.0618430564635835 412
414 4 154.14955451225373 483.4702437967919 26.504775000000002 1.0618430564635835 413
415 4 151.4672443747137 482.11106579150925 27.542954999999996 1.596359849789367 414
416 4 148.62024188628203 482.09987914126 29.1973275 0.9262608554427909 415
417 4 145.7564594224765 481.96874674111615 30.7877625 0.8920669945142797 416
418 4 142.9585538990276 480.88612758921744 31.86249 0.8920669945142797 417
419 4 140.16064837557875 479.8035084373187 32.937135 0.9589880222275128 418
420 4 137.5087907859394 478.4548956017159 34.1283525 1.0348707997515263 419
421 4 135.21677044598394 476.8496112909499 35.921985 0.9936852824172399 420
422 4 136.1514772223649 473.8876348971788 35.806979999999996 0.9281874452079378 421
423 4 137.5672099594632 471.1220463633388 35.7308325 0.9524500466374013 422
424 4 138.77785410865874 468.2613713023804 35.6201175 0.8530690887842893 423
425 4 139.05254852033454 465.1670195473266 35.537865 1.0677657662899867 424
426 4 139.84555772689183 462.1634039554056 35.44728 0.792468518461877 425
427 4 141.38993694185638 459.46928568704686 35.602545 0.8922720831021825 426
428 4 145.4196169538605 454.8025880914054 36.642044999999996 0.8922720831021825 427
429 4 315.7369884791135 348.16522310995293 22.6875 1.3896740568232644 267
430 4 311.6725055552228 348.65059943465604 25.78125 1.219419454835521 429
431 4 306.3899207153038 348.65059943465604 25.78125 1.0491648528477777 430
432 4 303.76292234844055 347.868776878348 25.78125 0.8789040360543403 431
433 4 301.10733587538476 347.71837858055267 25.6437225 1.242961138804478 432
434 4 298.93215388247694 349.2720800040583 25.712527499999997 1.242961138804478 433
435 4 295.82475103546574 350.82578142756387 26.033369999999998 1.0002605468415156 434
436 4 293.88573165893075 351.40873020166316 26.4 0.8789040360543403 435
437 4 290.85290648024784 351.75800228166725 26.537527499999996 0.707288391619606 436
438 4 287.1240230638344 350.51504114286274 26.6749725 0.8789040360543403 437
439 4 285.4926365691535 350.95194198315255 26.8125 0.8789040360543403 438
440 4 284.63810078622544 352.3794828510695 29.012527499999997 1.0002605468415156 439
441 4 280.909217369812 355.4868856980807 30.73125 0.8789040360543403 440
442 4 278.42329509220303 356.1083662674829 31.693777499999996 0.8789040360543403 441
443 4 276.529022316665 356.4327791247109 32.175 0.8789040360543403 442
444 4 317.26583067984296 351.75800228166725 22.825027499999997 1.3896740568232644 266
445 4 316.28140545790984 351.184375716109 19.7321025 1.7128563825238168 444
446 4 314.0770138782401 349.7077378832093 17.584545 1.593581831644139 445
447 4 311.3505786202725 349.6431039039914 15.607267499999999 1.2459628899546908 446
448 4 308.5831256447243 349.98989006171786 13.78806 1.2484550270379937 447
449 4 306.0481064021326 350.78476370998334 11.648834999999998 1.2484550270379937 448
450 4 303.5130871595408 351.5802588388182 9.509527499999999 0.8557228108156368 449
451 4 300.7375549365904 352.59513660865207 8.2356945 0.6527596864602536 450
452 4 297.9769382473057 353.84058366973414 7.311364499999999 0.7091652629392008 451
453 4 295.1529305399419 355.1152403175782 6.994902749999999 0.7981239916434373 452
454 4 292.3910708895184 356.4334006052803 6.28083225 0.6338231735105674 453
455 4 289.7528858724059 358.0200404989642 5.71923825 0.6338231735105674 454
456 4 287.1147008552934 359.60605891207877 5.15764425 0.7623204960401744 455
457 4 284.8531330632386 361.66440255793896 4.426323 0.9932502460186583 456
458 4 282.6916236428576 363.7308254512014 3.3032174999999997 1.2047649430090162 457
459 4 382.8320307517792 354.86540512867845 29.012527499999997 1.242961138804478 278
460 4 385.9394335987904 356.72984683688514 27.775027499999997 1.242961138804478 459
461 4 387.8038753069971 359.2157691144941 27.018749999999997 1.242961138804478 460
462 4 390.28979758460605 361.08021082270085 25.987499999999997 1.242961138804478 461
463 4 393.39720043161725 364.4983539544131 24.475027499999996 1.242961138804478 462
464 4 395.26164213982395 367.91649708612545 23.443777499999996 1.242961138804478 463
465 4 398.75249849815634 371.5359999223241 22.807785 1.5712706792025988 464
466 4 399.94947007482506 372.8858557190658 22.378124999999997 1.7578142869143747 465
467 4 406.44829238906425 378.4816667659635 22.4468475 1.5123853952517365 466
468 4 410.1771758054777 379.724627904768 22.9281525 1.5123853952517365 467
469 4 415.4597606453967 382.36592032472754 23.409374999999997 1.3896740568232644 468
470 4 417.82573717311107 383.85747369129285 23.71875 1.3896740568232644 469
471 3 391.53275872341055 340.57135203242694 18.0537225 1.3896740568232644 303
472 3 392.775719862215 343.0572743100359 15.2625 1.3896740568232644 471
473 3 395.26164213982395 345.54319658764484 14.781277499999998 1.219419454835521 472
474 3 397.1260838480307 348.0291188652538 14.2999725 1.0491648528477777 473
475 3 398.9905255562374 350.51504114286274 14.024999999999999 0.8789040360543403 474
476 3 402.0979284032486 353.00096342047175 14.024999999999999 1.0491648528477777 475
477 3 405.82681181966205 355.4868856980807 14.024999999999999 1.0491648528477777 476
478 3 408.53771006339457 356.76029938478587 14.024999999999999 1.1342890464388025 477
479 3 410.1771758054777 359.2157691144941 11.549999999999999 1.242961138804478 478
480 3 410.79865637487995 361.70169139210304 11.549999999999999 1.242961138804478 479
481 3 411.4201369442822 364.18761366971205 11.549999999999999 1.242961138804478 480
482 3 412.0416175136844 366.673535947321 11.247472499999999 1.242961138804478 481
483 3 411.4201369442822 370.4024193637344 10.9450275 1.1216108428229967 482
484 3 412.527615318957 372.84545948205465 10.6425 1.0609356948322561 483
485 3 346.1646771570471 291.4743870496501 24.75 0.8789040360543403 352
486 3 343.0572743100359 291.4743870496501 23.5812225 0.8789040360543403 485
487 3 340.57135203242694 291.4743870496501 23.2375275 0.8789040360543403 486
488 3 338.085429754818 290.85290648024784 22.825027499999997 0.8789040360543403 487
489 3 335.59950747720904 290.85290648024784 22.4125275 0.8789040360543403 488
490 3 333.1135851996001 289.60994534144334 22.000027499999998 0.8789040360543403 489
491 3 331.24914349139334 288.3669842026389 21.5416575 0.8789040360543403 490
492 3 329.38470178318664 287.74550363323664 20.854184999999998 0.8789040360543403 491
493 3 326.8987795055777 287.74550363323664 20.3041575 1.0002605468415156 492
494 3 323.16989608916424 285.4665343852386 19.845869999999998 1.2827669692746912 493
495 3 320.5025014852898 283.41689146735007 19.799999999999997 1.604128356906895 494
496 3 317.5765709645441 280.2877368004098 15.6405975 0.8789040360543403 495
497 3 310.7402847011195 276.55885338399634 14.9187225 0.8789040360543403 496
498 3 307.6328818541083 274.69441167578964 14.1968475 0.8789040360543403 497
499 3 306.84049412812044 273.56145259776935 14.024999999999999 0.8789040360543403 498
500 3 303.2825178682926 272.20848939818063 12.16875 0.621480569402239 499
501 3 300.79659559068364 272.20848939818063 11.4124725 0.621480569402239 500
502 3 299.5536344518792 271.58700882877844 10.518749999999999 0.621480569402239 501
503 3 295.82475103546574 270.9655282593762 10.0375275 0.707288391619606 502
504 3 293.96030932725904 269.1010865511695 9.899999999999999 0.7930962138369733 503
505 3 292.0958676190523 266.6151642735605 9.69375 1.0002605468415156 504
506 3 290.2314259108456 263.50776142654934 9.4187775 1.0002605468415156 505
507 3 288.9884647720411 260.089618294837 9.1094025 1.0609356948322561 506
508 3 288.41981005103804 258.69004405254316 9.075 1.0609356948322561 507
509 3 286.50254249443213 256.04999459372243 7.3562527499999995 1.242961138804478 508
510 3 285.2595813556277 254.18555288551573 7.012499999999999 1.29186544481074 509
511 3 279.97699651570866 254.18555288551573 6.22187775 1.4879363496514524 510
512 3 277.51469049973696 252.80897342428977 5.7749999999999995 1.5737441718688194 511
513 4 190.41418869801316 486.9511564660139 20.12604 0.8526340523857077 402
514 4 191.01826781147219 493.2560768425996 20.237827499999998 1.056952004382388 513
515 4 189.88717317516011 496.1378822429178 19.888109999999998 0.9690808666746052 514
516 4 188.13211204716816 498.7021110722714 19.90131 0.8490481095002569 515
517 4 186.251511844157 501.1756037384923 19.971269999999997 0.828309302899304 516
518 4 184.8929553194437 503.9635655728308 20.22405 0.828309302899304 517
519 4 183.53439879473038 506.75152740716925 20.476912499999997 0.872975111422243 518
520 4 181.75696436624003 509.2933829360244 20.7296925 0.7992799455025255 519
521 4 180.12619935212854 511.93529683655333 20.910285 0.7992799455025255 520
522 4 178.49605581858646 514.5765892565129 21.090877499999998 0.8512419359102467 521
523 4 176.38302188261883 516.8524511016639 21.2509275 0.8497255233209051 522
524 4 174.0064801852247 518.8362170791958 21.6076575 0.8636342584641273 523
525 4 171.89903957438167 521.1064855992221 21.931635 0.8636342584641273 524
526 4 169.7915989635387 523.3773755998179 22.2556125 0.7518858372799108 525
527 4 168.11919475127726 525.9962947192789 22.2348225 0.8608003070676532 526
528 4 166.48532233431877 528.6319938141138 21.969502499999997 0.9464154703085056 527
529 4 165.36790027053354 531.5162851367096 21.5801025 0.9590812443129232 528
530 4 164.1591205630462 534.3713668725435 21.2989425 1.0111551012231368 529
531 4 162.4189749687199 536.9349742213278 20.9903925 0.9200895533886267 530
532 4 160.76583665411 539.4836660364464 20.1216675 1.2656948980332117 531
533 4 159.55457102434502 542.1790272659439 18.8453925 0.8783447035418783 532
534 4 158.219630761269 544.7712227209206 17.419462499999998 0.8943105393698219 533
535 4 157.12706792025986 547.5896371031597 16.4646075 1.0971493676113246 534
536 4 156.06930799113726 550.3993507574272 15.399779999999998 1.2975457772150765 535
537 4 156.48072812808155 553.2799131966066 13.952647499999998 1.127545982260788 536
538 4 156.8859334593318 556.1169719959279 12.3567675 1.127545982260788 537
539 4 157.29176027115147 558.9534093146797 10.760887499999999 1.0919475752454277 538
540 4 158.03194362930952 561.7817673860293 9.36309 0.9926660542834201 539
541 4 158.333983186039 564.628769874461 7.760742 0.9926660542834201 540
542 4 158.6360227427685 567.476393843462 6.15840225 1.0622159448052249 541
543 4 158.62918645650507 570.8572481410101 5.06351175 1.0622159448052249 542
544 3 331.24914349139334 288.3669842026389 21.5416575 0.8789040360543403 491
545 3 330.0061823525889 285.2595813556277 21.45 0.8789040360543403 544
546 3 329.38470178318664 282.77365907801874 21.1062225 0.8789040360543403 545
547 3 329.38470178318664 280.2877368004098 20.464619999999996 0.8789040360543403 546
548 3 329.38470178318664 278.42329509220303 19.639619999999997 0.8789040360543403 547
549 3 329.38470178318664 275.31589224519183 18.8604075 0.939579184045081 548
550 3 328.7632212137844 271.58700882877844 18.15 1.0002605468415156 549
551 3 328.01868749164055 270.8387462232181 17.7375 1.0609356948322561 550
552 3 327.52026007497994 267.858125412365 16.3624725 1.0609356948322561 551
553 3 326.43266907852603 265.68294341945716 16.0875 1.0609356948322561 552
554 3 324.1021169432676 263.1970211418482 15.812527499999998 1.0609356948322561 553
555 3 321.30545438095754 260.40035857953814 15.674999999999999 1.1216108428229967 554
556 3 320.06249324215304 258.5359168713314 15.400027499999998 1.0609356948322561 555
557 3 318.19805153394634 256.6714751631247 15.1249725 1.0002605468415156 556
558 3 315.7121292563374 255.4285140243202 14.85 0.8789040360543403 557
559 3 312.6047264093262 253.56407231611348 14.85 1.0002605468415156 558
560 3 311.3617652705217 251.69963060790678 14.643749999999999 1.0002605468415156 559
561 3 309.433932544236 251.53058789302938 14.540624999999999 1.0609356948322561 560
562 3 307.01140128470604 251.07815003850453 12.7875 1.1216108428229967 561
563 3 304.5254790070971 251.69963060790678 12.5125275 1.0609356948322561 562
564 3 302.03955672948814 251.69963060790678 11.962499999999999 0.8537713618277137 563
565 3 299.5536344518792 252.321111177309 11.3781525 0.7930962138369733 564
566 3 297.68919274367244 252.321111177309 10.621875 0.707288391619606 565
567 3 292.0958676190523 251.69963060790678 10.1406525 0.707288391619606 566
568 3 289.83429982699755 250.21739944988244 9.899999999999999 0.621480569402239 567
569 4 166.48532233431877 528.6319938141138 21.969502499999997 0.9464154703085056 528
570 4 164.21443233372298 528.2093870269204 22.7141475 0.8770893127916858 569
571 4 161.2978240215183 529.219292952199 23.1891 0.8770893127916858 570
572 4 158.38121570931358 530.2291988774776 23.66397 0.806924156506173 571
573 4 154.71634479154858 531.5106918115849 24.3407175 0.806924156506173 572
