# Supplementary material for: Cross-Regional Gradient of Dendritic Morphology in Isochronically-Sourced Mouse Supragranular Pyramidal Neurons
Source: Front Neuroanat. 2018 Dec 4;12:103. doi: 10.3389/fnana.2018.00103 (PMC6288488; doi:10.3389/fnana.2018.00103)
Supplement: Supplementary file 3 [file Data_Sheet_1.ZIP › SWC reconstructions/X043.S5.Z2.C01.20x-exported-000.swc]

# Exported from "Simple Neurite Tracer" version 3.1.6-SNAPSHOT-b9f15e3b69824d8d9ebdf26f302be1ac12e484dc on 2018-06-22T14:58:11.252
# https://imagej.net/Simple_Neurite_Tracer
#
# All positions and radii in microns
# Voxel separation (x,y,z): 0.621480569402239, 0.621480569402239, 0.85
#
1 1 320.2265641124753 320.38877054108923 18.073465 1.2226822278248828 -1
2 1 318.78783659430906 327.5842725736283 12.20736 1.242961138804478 1
3 1 320.2265641124753 320.38877054108923 18.073465 1.2226822278248828 1
4 1 322.3762654020376 313.1099901122502 10.61871 1.2256466901409315 3
5 4 320.2265641124753 320.38877054108923 18.073465 1.2226822278248828 1
6 4 312.9154666940273 329.0739614984855 12.9625 2.2407792670082425 5
7 4 312.4847806594316 333.85066115491117 15.227325 1.6899983271812025 6
8 4 312.1404804239827 336.9294758957298 15.55908 1.3711042174095254 7
9 4 311.9888391650486 340.030663937047 15.724234999999998 1.246292274656474 8
10 4 311.3456067757173 343.06783947971576 15.889475 1.2458572382578923 9
11 4 310.4960428373444 346.0571610185405 15.91778 1.2011354964837073 10
12 4 309.7434298677983 349.06326253273915 15.599879999999999 1.159179343243362 11
13 4 308.4171903326939 351.86862582302086 15.370975 1.1035506174761676 12
14 4 307.45327396955105 354.8132007608487 15.053159999999998 1.2046779357292998 13
15 4 306.5968737449148 357.7963074939794 15.260474999999998 1.2046779357292998 14
16 4 305.7398520397091 360.7794142271101 15.467875000000001 1.2046779357292998 15
17 4 304.88345181507276 363.7625209602409 15.67519 1.2303512980513065 16
18 4 303.7815667655226 366.6654566999187 15.500345000000001 1.2303512980513065 17
19 4 302.67968171597244 369.56777095902726 15.325415000000001 1.2303512980513065 18
20 4 301.5777966664223 372.47070669870504 15.15057 1.1126739522349924 19
21 4 300.3708814006431 375.3338676819412 15.161959999999999 1.3605141885069114 20
22 4 298.998652303403 378.12182951627966 15.097954999999999 1.2983537019552993 21
23 4 297.2877162958386 380.7152679323952 15.033865 1.6413177541799249 22
24 4 296.1379772424445 383.60080221612975 14.911889999999998 1.278540901402756 23
25 4 295.51711815361165 386.6454355256313 14.84525 1.159148269214892 24
26 4 295.36050505012224 389.7484880086567 14.823744999999999 1.159148269214892 25
27 4 295.2045134272023 392.8521619722515 14.80224 1.0040142894807051 26
28 4 295.6122046807302 395.92724782965377 14.559394999999999 1.0040142894807051 27
29 4 296.02051741482745 399.00295516762543 14.316464999999999 1.0040142894807051 28
30 4 296.1808594017332 402.1035217283732 14.497174999999999 1.0805496216025907 29
31 4 296.9434160603898 405.11397360655764 14.631644999999999 1.1664444510996743 30
32 4 297.7065941996157 408.12628992645034 14.623485 1.1779791304677798 31
33 4 298.9806293668903 410.9565124395081 14.418975 1.1779791304677798 32
34 4 300.2546645341649 413.7867349525659 14.21455 1.1779791304677798 33
35 4 301.52932118200886 416.61695746562367 14.010125 1.5096446659406728 34
36 4 302.9537546470788 419.3775741549084 14.09385 1.2548376324857546 35
37 4 304.15134770431695 422.23700625472816 13.79907 1.1020963529437664 36
38 4 305.7727905098874 424.8863779220899 13.67395 1.1028483444327433 37
39 4 307.44705916385703 427.50032519699573 13.861034999999998 1.1779294120222277 38
40 4 309.59924637569696 429.739519688552 14.002134999999999 1.1779294120222277 39
41 4 311.7508121069675 431.97933566067763 14.143234999999999 1.436751209955484 40
42 4 313.8849763822948 434.23406716646895 14.327429999999998 1.5136905044474813 41
43 4 315.77427731327765 436.70072354642645 14.32335 1.304593366872098 42
44 4 316.6629945275228 439.6055237278125 15.21942 1.16469187589396 43
45 4 317.61883164326343 442.55693495190377 15.460564999999999 1.070599717686461 44
46 4 318.5721828367265 445.50026692859274 15.064124999999999 1.1707264522228555 45
47 4 318.93637045039617 448.5859179556749 15.13153 1.4674709945010367 46
48 4 318.57280431729583 451.64670975998087 15.66788 1.2114831479642545 47
49 4 317.0862227952857 454.17675715801744 17.067915 1.213826129710901 48
50 4 315.12047975426646 456.36871912629914 18.425704999999997 1.601313049927503 49
51 4 312.9962591680496 458.2480763681715 20.162 1.2835127459579738 50
52 4 311.55566720817524 460.45806127296584 22.407955 1.198873307211083 51
53 4 310.79248906894924 462.3635206987531 25.598599999999998 1.1836221740379522 52
54 4 312.5226909741651 464.6325462576407 27.281005 0.8368111570887267 53
55 4 314.80787502785716 466.39320071075724 28.861325 0.9216432548121323 54
56 4 317.23040628738704 468.0146435163276 30.333099999999998 1.086161591144293 55
57 4 320.1078613237194 468.62990928003586 31.699645 0.9637920670289921 56
58 4 323.25628188831115 468.8281615816752 34.41922 0.9637920670289921 57
59 4 322.548415519762 466.73190762108146 35.133305 0.707288391619606 58
60 4 322.548415519762 463.31376448936913 36.479195 0.7930962138369733 59
61 4 322.548415519762 458.34191993415124 37.647945 0.8360032323485038 60
62 4 322.62858651321494 455.13010835148043 38.887499999999996 0.8789040360543403 61
63 3 320.2265641124753 320.38877054108923 18.073465 1.2226822278248828 1
64 3 316.487115526382 312.7551247071215 11.322085 0.9456137603739766 63
65 3 311.9248266664001 308.54459384942135 10.92896 0.9456137603739766 64
66 3 309.64399297669394 306.43963916085596 10.732355 0.9456137603739766 65
67 3 307.36191632584894 304.33344151115176 10.88612 1.055361014124718 66
68 3 305.1935706192045 302.1122699561082 10.690534999999999 1.323722538798299 67
69 3 302.70826982216494 300.24720676733205 10.76474 1.4326805122258994 68
70 3 300.26522970384474 299.0396700209835 8.722529999999999 1.045386250985812 69
71 3 297.5052344951294 298.44118423264916 6.949345 1.0574429740322155 70
72 3 294.82913916328334 297.224946758329 5.573347999999999 1.0148964142509382 71
73 3 292.6421490395569 295.13801500627625 4.588877999999999 1.0837440317293183 72
74 3 290.63041643640184 292.90752124269164 3.497189 1.2917287190854714 73
75 3 288.4633136908962 290.22334666344335 2.8734335 1.2917287190854714 74
76 3 320.2265641124753 320.38877054108923 18.073465 1.2226822278248828 1
77 3 321.9269349503598 311.98324583992394 9.775 1.1094857569139591 76
78 3 323.3973579775655 309.4960806011762 10.574765 0.9760165898291342 77
79 3 324.52285928875295 307.75655648741935 11.481375 0.9760165898291342 78
80 3 326.1293865606577 305.27125569037975 12.77652 0.9760165898291342 79
81 3 327.1125688214521 302.3558903393139 13.370585 0.9046830500731452 80
82 3 328.0528689229576 299.398885790098 13.604504999999998 0.8958518111819395 81
83 3 329.2889937754987 296.5692847576096 13.127825 1.0403895472078182 82
84 3 331.05586303430925 294.04607364583654 12.568269999999998 1.4102388488647843 83
85 3 332.87680110265785 291.5334277037433 12.343615 1.1066455907117907 84
86 3 335.0619267846761 289.33027908521234 12.113095 0.7641911525540751 85
87 3 337.24083766100034 287.11532233586274 12.10077 0.6908564453646108 86
88 3 339.2457339778919 284.745616924732 11.899405 0.8816571949767922 87
89 3 341.0007951058839 282.1857384593642 11.68801 1.1904646751070707 88
90 3 342.2331910750085 279.33873597093253 11.438705 1.1904646751070707 89
91 3 343.4655870441332 276.4923549630703 11.1894 1.1227295078479207 90
92 3 345.17279416828114 273.9299905754248 10.615905 1.1185593732272316 91
93 3 347.9097945959286 272.51985116345116 10.041645 1.142480160343524 92
94 3 350.8717709896996 271.67960943361936 9.467469999999999 1.074483971245225 93
95 3 353.67340539656493 270.3365899231411 9.38536 1.0524400554485276 94
96 3 356.1537343490493 268.465311928671 9.323649999999999 0.9658118788795494 95
97 3 357.96659316999563 265.9421008168979 9.26194 1.0041883040401376 96
98 3 359.69679507521147 263.3623349733092 9.39114 0.8531809552867816 97
99 3 361.3157519585043 260.70985590310045 9.376009999999999 1.2182013529194926 98
100 3 363.075163450482 258.1524633600102 9.562585 0.8642184501993654 99
101 3 365.16831000822873 255.85671413663837 9.467554999999999 1.015145006478699 100
102 3 367.21608848440917 253.52616200137996 9.22964 1.1723298720919135 101
103 3 368.8797919686989 250.9016495567943 9.219865 1.1842250101902723 102
104 3 370.97356000701507 248.6233017893657 8.827335 0.9800313543074727 103
105 3 374.02130071936364 245.30148814591072 8.401536 1.620000970649428 104
106 3 378.2044864320101 243.25433115029975 8.585935000000001 1.1176893004300685 105
107 3 381.0508674398724 242.0188277783281 8.3607615 1.1330150112715278 106
108 3 384.03646009528075 241.2985317983909 7.7133335 0.8511114249906723 107
109 3 386.12898517245804 239.00153961388023 7.6884795 0.9353096125332875 108
110 3 388.0158001811633 236.53488323392273 7.5465124999999995 1.0300170365044947 109
111 3 320.2265641124753 320.38877054108923 18.073465 1.2226822278248828 1
112 3 323.7304715627651 328.20575314303056 12.956294999999999 1.197748427380465 111
113 3 325.2064879150954 332.95075729041673 13.18588 1.197748427380465 112
114 3 326.5258911639363 335.76419982810063 13.205089999999998 0.9716910850660946 113
115 3 327.84591589334667 338.5770208852152 13.2243 0.9716910850660946 114
116 3 329.6780406119445 341.0853164633226 13.110484999999999 0.9162239442469448 115
117 3 331.51078681111176 343.59361204143005 12.99667 0.9162239442469448 116
118 3 333.64805848928603 345.84710058608255 13.127994999999999 0.9322208541033584 117
119 3 335.9462936349355 347.93651826041287 13.259235 0.9144837986526185 118
120 3 337.60564675523943 350.55295145759635 12.940315 0.9674836616112414 119
121 3 339.55336685974606 352.9717538337098 12.780345 1.137495886176918 120
122 3 341.02689728979874 355.70626833907966 12.67367 1.1159615844471305 121
123 3 342.0784424132273 358.6303344181172 12.69798 1.0100364361982128 122
124 3 343.04298025693964 361.5674515891122 12.265925 0.9857489755459733 123
125 3 344.52458993439456 364.2982372110656 12.352625 0.9857489755459733 124
126 3 346.28400142637236 366.85438679301706 12.131795 1.044503748577261 125
127 3 347.7550459341474 369.59076574009504 12.058864999999999 0.9616355294531664 126
128 3 349.5362092460542 372.1363501523666 11.983215 0.9616355294531664 127
129 3 351.31799403853046 374.6819345646382 11.90748 1.074546119302165 128
130 3 353.34774957819815 376.9615252932056 11.10899 0.9566761145093365 129
131 3 355.40733618519715 379.27467597252075 10.769074999999999 0.8401795817748869 130
132 3 357.4364702442955 381.5536452205188 9.964635 1.0447088371651636 131
133 3 359.46560430339383 383.88481883634654 9.525355000000001 1.0447088371651636 132
134 3 361.49411688192276 386.2166139327438 9.086075000000001 1.044478889354485 133
135 3 363.4144918413756 388.65965405106397 9.146764999999998 1.0626696256208883 134
136 3 365.2534528462369 391.164220745755 9.16776 0.9819641588783136 135
137 3 367.0482887306705 393.7004829494856 9.19343 1.0612215758941812 136
138 3 369.2992913530455 395.842726472215 9.20465 1.0612215758941812 137
139 3 371.55029397542035 397.98496999494455 9.21587 1.1812791922913057 138
140 3 373.3799327717406 400.490158170205 9.451575 0.9215003142811699 139
141 3 374.7795070140344 403.22715859785245 10.074625 0.9305366417602784 140
142 3 376.2051834402431 405.9840464037208 9.857875 1.0237835863933902 141
143 3 377.6084865659534 408.75336382097714 10.024815 1.0688098536465827 142
144 3 379.5294830059757 411.19329653645036 10.17314 1.1257747626379917 143
145 3 381.8376618407356 413.20627210074423 9.454805 0.7535638348172968 144
146 3 384.73500425528886 414.3205867616825 9.24749 0.8222809413761023 145
147 3 387.63483259211966 415.4355229031901 9.290925 1.3076883401077213 146
148 3 390.0909238023973 417.3391178872691 9.33623 0.9999063029169563 147
149 3 391.94417886035484 419.8331194122803 9.28999 0.9999063029169563 148
150 3 393.7974339183123 422.32712093729145 9.243834999999999 0.9999063029169563 149
151 3 396.1074771947804 424.4041090002338 9.138605 0.9534382007427509 150
152 3 398.9706381780165 425.6072953825965 8.996995 0.9534382007427509 151
153 3 401.83379916125267 426.8111032455286 8.855385 0.8874928975234793 152
154 3 404.3489310256235 428.63141983330775 9.028785 0.8702157376940971 153
155 3 406.701234980811 430.6605538924061 8.94217 0.7413082379886846 154
156 3 408.57810630040575 433.12534583065536 8.617384999999999 1.1567493542169993 155
157 3 410.42701099437744 435.56900742954497 7.911222 0.8120948748435997 156
158 3 412.88558812693265 437.4657661273606 7.7431175 1.2161318226233833 157
159 3 415.87988151031266 438.27493382872234 7.488287499999999 1.2141865884411542 158
160 3 420.2196803264485 439.3047271322219 7.003082 1.2141865884411542 159
161 3 320.2265641124753 320.38877054108923 18.073465 1.2226822278248828 1
162 3 322.86537061015713 326.11882139097787 5.656724499999999 1.213266797198439 161
163 3 321.0475399446556 332.0409097368118 4.9788155 1.213266797198439 162
164 3 319.7368374237863 334.8475159882323 4.639861 1.0228575803449809 163
165 3 318.3130254392857 337.60688971637825 4.463664499999999 0.8527272744711181 164
166 3 316.6841248668825 340.2376169666579 4.0761495 0.7555339282223019 165
167 3 315.35415644836166 343.04173729580083 3.86308 0.895485137645992 166
168 3 313.7836750494822 345.70043117170366 3.3897234999999997 0.8957275150680589 167
169 3 312.13364413771933 348.3299154608445 3.5857164999999998 0.9527670017277965 168
170 3 310.2710668712208 350.78662815169156 3.054917 0.9971158551603402 169
171 3 308.8609274592471 353.5472448409763 2.760851 0.9971158551603402 170
172 3 306.88586220968676 357.4122325020888 2.349162 0.9971158551603402 171
173 4 311.55566720817524 460.45806127296584 22.407955 1.198873307211083 52
174 4 312.82659497260283 458.27169262980874 22.099999999999998 1.5820844411101975 173
175 4 315.7121292563374 462.38154363526576 22.099999999999998 0.8789040360543403 174
176 4 319.0743391368035 466.86241854065594 22.099999999999998 0.8789040360543403 175
177 4 320.06249324215304 468.59634932928816 22.099999999999998 0.8789040360543403 176
178 4 321.30545438095754 470.46079103749486 22.099999999999998 0.8789040360543403 177
179 4 322.548415519762 472.3252327457016 22.099999999999998 0.8789040360543403 178
180 4 323.7913766585665 474.1896744539083 22.099999999999998 0.8789040360543403 179
181 4 325.6558183667732 475.4326355927128 22.170805 0.8789040360543403 180
182 4 328.14174064438214 476.67559673151726 22.7375 0.8789040360543403 181
183 4 331.24914349139334 478.540038439724 23.375 0.7930962138369733 182
184 4 333.1135851996001 479.1615190091262 24.224999999999998 0.707288391619606 183
185 4 334.35654633840454 479.78299957852846 25.004195 0.707288391619606 184
186 4 338.085429754818 481.02596071733296 25.925 0.7930962138369733 185
187 4 339.9498714630247 481.02596071733296 27.129195 0.8789040360543403 186
188 4 341.1928326018292 482.2689218561374 28.2625 0.8789040360543403 187
189 4 342.43579374063364 483.5118829949419 29.254195 0.8789040360543403 188
190 4 343.67875487943815 485.3763247031486 29.75 0.8789040360543403 189
191 4 344.9217160182426 487.86224698075756 29.891695 0.8789040360543403 190
192 4 345.54319658764484 490.96964982776876 30.175 0.8789040360543403 191
193 4 345.54319658764484 494.6985332441822 30.245805 0.8789040360543403 192
194 4 345.54319658764484 497.18445552179116 30.316695 0.8789040360543403 193
195 4 346.1646771570471 499.04889722999786 30.316695 0.7930962138369733 194
196 4 346.78615772644935 502.15630007700906 30.458305 0.707288391619606 195
197 4 347.4076382958516 504.642222354618 30.741694999999996 0.621480569402239 196
198 4 348.0291188652538 505.8851834934225 30.883305 0.621480569402239 197
199 4 348.0316047875314 506.78073699393116 31.025 0.621480569402239 198
200 4 348.65059943465604 507.7496252016292 31.166694999999997 0.621480569402239 199
201 4 348.65059943465604 508.9925863404337 30.599999999999998 0.621480569402239 200
202 4 348.0291188652538 511.47850861804267 30.599999999999998 0.621480569402239 201
203 4 347.4076382958516 512.7214697568471 30.883305 0.621480569402239 202
204 4 347.4076382958516 514.5859114650539 31.875 0.621480569402239 203
205 4 347.51142555094174 518.7293224212586 32.3 0.621480569402239 204
206 4 348.0291188652538 520.4899768743751 32.3 0.621480569402239 205
207 4 348.0291188652538 521.7329380131796 32.441694999999996 0.621480569402239 206
208 4 348.0291188652538 522.9758991519841 32.583305 0.621480569402239 207
209 4 348.0291188652538 525.0472938898017 32.866695 0.621480569402239 208
210 4 348.0079885258941 527.5947427437816 33.29382 0.7250627359045102 209
211 4 347.4076382958516 529.5014451307076 33.645805 1.6572835900078684 210
212 4 346.6593756902913 533.233435949968 33.716695 1.8644417082067168 211
213 4 315.77427731327765 436.70072354642645 14.32335 1.304593366872098 43
214 4 321.30607586152695 436.480719424858 12.548295 1.464183362288899 213
215 4 324.1928531064003 435.33533073544976 12.39419 1.206101126233231 214
216 4 327.0790088707043 434.18994204604144 12.240085 1.206101126233231 215
217 4 330.1733606257581 434.2166657105257 11.848234999999999 1.095632955021983 216
218 4 333.2173724546903 433.6654124454659 11.448649999999999 0.9651096058361249 217
219 4 336.14143853372775 433.0942718021853 10.24267 1.2202895276326842 218
220 4 338.8181553461432 431.61887693042434 9.47665 0.9133713484333885 219
221 4 341.5607490989153 430.19630790706265 9.017055 1.0226649213684662 220
222 4 344.5102958812983 429.31504845965026 8.4407295 1.1771774205332508 221
223 4 347.4449271300157 428.34118840739694 8.0143355 1.1771774205332508 222
224 4 350.37893689816366 427.3673283551436 7.587949999999999 1.1771774205332508 223
225 4 353.3135681468811 426.3934683028903 7.161555999999999 1.0575672701460959 224
226 4 355.78271044911617 424.51411106101796 6.9400034999999995 0.7434026275075702 225
227 4 357.89574438508373 422.23700625472816 6.8412250000000006 0.8529510074761029 226
228 4 360.36985853187406 420.36510677968863 6.6056645 0.980957360355882 227
229 4 363.19013735582143 419.08174940387295 6.9303645000000005 1.1708134595025719 228
230 4 365.86747564880625 417.52245465524277 7.257895 1.1706891633886916 229
231 4 368.5336272915419 415.969996192876 6.7540915 0.9353033977275935 230
232 4 371.41667565299883 414.8333082314393 6.439685 0.9353033977275935 231
233 4 374.2997240144558 413.6966202700026 6.125278499999999 0.9353033977275935 232
234 4 377.1827723759128 412.5605537891353 5.810872 1.2001473423783577 233
235 4 380.00678008327657 411.29086898584654 5.4522145 1.1923912648722177 234
236 4 382.52439786992505 409.48733237344123 5.1000425 0.8390857759727388 235
237 4 384.8269833795604 407.4153161550542 4.7722145 1.0189236083406648 236
238 4 387.4229077179535 405.7379400982375 4.327502999999999 1.479260480902597 237
239 4 389.4470699324966 403.4322471857552 3.652399 1.0795241786630771 238
240 4 392.0827690273315 400.168852715824 2.0783095 1.0795241786630771 239
241 4 305.7727905098874 424.8863779220899 13.67395 1.1028483444327433 38
242 4 302.89719991526323 426.9795244798366 13.521799999999999 1.16081383714089 241
243 4 301.2583556537495 429.61957393865737 13.49817 1.16081383714089 242
244 4 299.8618888143027 432.390755797622 13.264505 1.1893770841106168 243
245 4 298.17705499065323 434.99724530569495 13.466635 1.091133435699511 244
246 4 296.10441729169673 437.30293821817725 13.179504999999999 0.8935523330751511 245
247 4 293.9621737689672 439.55145491827454 13.04342 0.7869684154226672 246
248 4 291.8199302462377 441.80059309894125 12.90742 0.7869684154226672 247
249 4 288.97603516065305 445.46732845841444 12.87121 1.6142957790223158 248
250 4 285.8562027022538 448.9233819048603 13.081925 1.4844374140457177 249
251 4 283.46660991290224 450.90279751840643 13.290175 1.3300057073549556 250
252 4 280.8719285356479 452.60378983686036 13.04716 1.0008509533824477 251
253 4 278.2772471583935 454.3047821553143 12.80406 1.2218183698334137 252
254 4 276.51286382186055 456.560135141675 11.15387 1.2218183698334137 253
255 4 274.7484804853276 458.81548812803567 9.50368 1.1493599502468068 254
256 4 273.14941098025565 461.37660955454237 8.498665500000001 1.2183815822846193 255
257 4 272.0015363685697 464.2254764846822 7.855087999999999 0.7366222744953917 256
258 4 270.73558044869736 467.061913803434 7.983421 0.8156994621461326 257
259 4 269.67471311672773 469.97603619336115 7.713868999999999 0.9164103884177656 258
260 4 268.763622601984 472.93614814542394 7.365768499999999 0.6161345935442409 259
261 4 268.31367066973684 476.00004735257704 7.0147695 0.7694923818110762 260
262 4 267.7282359733599 479.03660141467634 6.59872 0.8315720758886658 261
263 4 266.5778754393964 481.90597720360654 6.1707875 0.8315720758886658 262
264 4 265.4275149054328 484.7753529925367 5.7428634999999995 0.8315720758886658 263
265 4 264.2771543714693 487.6453502620362 5.314931 0.9537551558331461 264
266 4 263.2914861883973 490.54144971545065 4.5726515 0.6831500863040231 265
267 4 262.72904627308833 493.5693030495783 4.004894 0.7231423609450572 266
268 4 261.5817931419718 496.43432847452266 3.5054935 0.7892181750839032 267
269 4 260.58431682808117 499.3602589952684 3.076745 0.7892181750839032 268
270 4 259.58746199476 502.28681099658354 2.647988 0.7892181750839032 269
271 4 258.58563531688355 505.2270355704255 2.7624915 0.8494955755102264 270
272 4 257.0424990630578 507.92301828049244 2.876995 0.8956094337598726 271
273 4 255.11777373961908 511.01239819099095 3.4 0.8789040360543403 272
274 4 252.97677317802837 513.3062829726547 3.6788765000000003 0.8789040360543403 273
275 4 251.07815003850453 514.5859114650539 4.1083305 0.7930962138369733 274
276 4 248.59222776089558 514.5859114650539 4.4624999999999995 0.707288391619606 275
277 4 247.3492666220911 518.3147948814673 4.8166695 0.621480569402239 276
278 4 246.10630548328663 520.179236589674 4.8166695 0.621480569402239 277
279 4 242.99890263627543 523.2866394366852 4.7458305 0.621480569402239 278
280 4 239.89149978926423 524.8403408601907 4.4624999999999995 1.7001843937137051 279
281 4 233.9756262491243 528.6152138387399 3.8249999999999997 1.242961138804478 280
282 4 296.1379772424445 383.60080221612975 14.911889999999998 1.278540901402756 24
283 4 292.5725432157838 384.943821726608 14.955664999999998 1.1127236706805448 282
284 4 289.9020412090624 386.53108310086134 15.037690000000001 1.1127236706805448 283
285 4 287.58454016576144 388.59937043583193 14.953455000000002 1.0305577245998747 284
286 4 285.2664176418911 390.66827925137204 14.86922 1.0305577245998747 285
287 4 282.91597812841184 392.69865627160914 14.739339999999999 1.5037903189769037 286
288 4 280.521413494505 394.6414045315605 15.263959999999999 1.1996066542829777 287
289 4 278.12622738002875 396.58415279151194 15.788665 1.1996066542829777 288
290 4 275.7086679650541 398.46351003338435 16.510655 1.1501989490154998 289
291 4 272.9381075866589 399.8344961694856 16.94152 0.9975943951987799 290
292 4 270.03641480811984 400.9457034275768 16.8538 1.090052059508751 291
293 4 267.23850928467095 402.23776153136413 17.394825 1.1406467926637873 292
294 4 264.5356902883406 403.69202606376535 18.05961 1.1406467926637873 293
295 4 261.8328712920103 405.1462905961666 18.72448 0.8965540842253639 294
296 4 259.1853640663567 406.7727052462923 18.678155 0.8965540842253639 295
297 4 256.5378568407032 408.3991198964179 18.631829999999997 0.8894070576772383 296
298 4 253.86300446999596 409.9186398886063 19.23091 0.7882051617557776 297
299 4 251.04831897117322 411.2355572151697 19.1947 0.9857427607402792 298
300 4 248.0447033792522 412.02545901888 19.058275000000002 1.1430270632445978 299
301 4 244.94227237679624 412.19512321432677 19.061165 1.4692111400953631 300
302 4 241.89142426160066 412.7351898291373 19.393514999999997 1.5106701088801862 301
303 4 239.23770223025306 413.20875802302186 21.50772 1.2492132333326644 302
304 4 236.85183832431787 413.82526674786885 24.096140000000002 0.9996017774379491 303
305 4 234.44795148187 414.36906224609584 26.684475 1.105309407487576 304
306 4 231.48846101037654 414.60460338189927 27.940095 0.9229732232306531 305
307 4 228.49478910756596 414.3696837266652 29.03447 0.9349367241916462 306
308 4 225.60366149870674 414.86376077934 30.43629 0.7623702144857265 307
309 4 223.0891511149053 415.93519328098944 32.459289999999996 1.008495164386095 308
310 4 220.8642506764453 416.6548677803572 35.25783 0.8630252075061131 309
311 4 218.36900619029532 417.38759337168244 37.583515 0.8630252075061131 310
312 4 215.22493598968938 418.31173497838364 40.51389 0.8630252075061131 311
313 4 312.9154666940273 329.0739614984855 12.9625 2.2407792670082425 6
314 4 308.772677218392 331.0428119423518 13.095355 1.1485458107008897 313
315 4 305.8946007014902 332.12729553595875 12.488965 1.1485458107008897 314
316 4 302.8978213958326 332.92589806764056 12.221554999999999 1.249356173863627 315
317 4 299.80160519907065 333.1409303446538 12.01203 1.1465073544332505 316
318 4 296.6985527160453 333.27889903106103 12.104849999999999 0.7598470033739534 317
319 4 293.6017150387139 333.0228490364674 12.123465 0.7591074414963647 318
320 4 290.63041643640184 332.1185948079871 12.27638 0.967073484435436 319
321 4 287.53855060362565 331.8215270958128 12.38382 0.967073484435436 320
322 4 284.50821134722037 331.17518730363446 12.70291 1.222116680506727 321
323 4 281.4039159030562 331.1136607272637 12.888634999999999 0.6914095630713788 322
324 4 278.3480959433054 331.1105533244167 13.658394999999999 0.9453713829519098 323
325 4 275.2866826584299 330.59223852953517 13.494345 0.9872902473580909 324
326 4 272.4651608733438 329.2921011783457 13.5915 1.1262968063162895 325
327 4 270.32229587004485 327.05228520622 13.30097 0.9922993807474729 326
328 4 268.6641857108797 324.4277727616344 13.110994999999999 1.0407189319096013 327
329 4 267.4989096432505 321.5776628703557 13.685509999999999 1.0585554242514454 328
330 4 266.3373624590377 318.69585747003754 13.631364999999999 1.2236952411530084 329
331 4 264.6879530278442 316.06264429748023 13.653719999999998 1.2236952411530084 330
332 4 263.03854359665064 313.4288096443536 13.67599 1.2236952411530084 331
333 4 261.38975564602646 310.79497499122687 13.698345 0.9860286418022043 332
334 4 260.1697892882899 307.9529443473504 14.10898 0.9909445531061759 333
335 4 258.5968219671328 305.28679270461487 14.480089999999999 0.9263665071395893 334
336 4 257.3582111923142 302.4373042939055 14.520294999999999 1.2388842262691993 335
337 4 256.2898860935117 299.548662607324 15.085289999999999 1.0270028557428938 336
338 4 254.9835339366282 296.72962674451543 15.17505 1.0111240271946667 337
339 4 253.38570739269505 294.07031138804325 14.932970000000001 0.6542263806040428 338
340 4 252.2900371488389 291.16364676494896 14.826209999999998 0.6542263806040428 339
341 4 251.19498838555214 288.2569821418547 14.719365 1.0835700171698857 340
342 4 249.6506091705876 285.562863873496 14.561604999999998 0.8702778857510373 341
343 4 248.8302548189766 282.56608456783835 14.4942 0.9690808666746052 342
344 4 247.47231977483273 279.77625829179175 14.262744999999999 0.9690808666746052 343
345 4 246.11500621125825 276.9858105351757 14.031205 1.0428941139025092 344
346 4 244.45378864924606 274.3600551294512 13.975869999999999 0.7664471270210053 345
347 4 243.1847253265267 271.5254822524076 14.109404999999999 0.9546873766872493 346
348 4 241.89515314501705 268.70396046732145 14.354544999999998 1.0915436128753164 347
349 4 241.08909284650235 265.7034522782474 14.43708 0.821634601583924 348
350 4 241.00519296963304 262.5997783146526 14.607164999999998 0.821634601583924 349
351 4 240.92129309276373 259.49610435105785 14.777164999999998 0.9944807775460747 350
352 4 240.33834431866444 256.44587771643165 14.613454999999998 1.0163009603377873 351
353 4 240.09783133830578 253.37762814529282 14.025084999999999 0.6988238262643476 352
354 4 240.29484067880628 250.321808185542 13.302415 0.9859602789395701 353
355 4 240.38992720592483 247.2392645613069 12.785784999999999 1.1255386000216188 354
356 4 240.3215643432906 244.16417870390464 12.180584999999999 1.0027402543134305 355
357 4 240.1077750274162 241.08971432707176 11.635735 0.9196607317957392 356
358 4 241.03315959525614 237.74241998027128 11.325825 0.9196607317957392 357
359 3 297.5052344951294 298.44118423264916 6.949345 1.0574429740322155 71
360 3 298.88554283977174 295.44067604357514 6.2624515 1.375659669983244 359
361 3 298.6897764604101 292.4470041407646 5.15389 1.375659669983244 360
362 3 299.8457303194982 289.60994534144334 4.4431625 0.9800127098903906 361
363 3 300.4212213267647 286.6007364243977 3.7324349999999997 0.9263975811680594 362
364 3 301.2825933959562 283.61949413297515 3.51033 1.0538508163410707 363
365 3 302.4478694635854 280.7507398246144 3.14993 0.8834408442109767 364
366 3 303.81823411911734 275.37058253529926 2.2206249999999996 0.8834408442109767 365
367 3 302.70826982216494 300.24720676733205 10.76474 1.4326805122258994 69
368 3 300.4976634368012 298.71650012489437 12.602185 1.065876465359004 367
369 3 298.9588775469612 294.7067074911111 13.54934 1.065876465359004 368
370 3 298.7276867751436 291.64342976452747 14.18922 1.1788181292364728 369
371 3 298.6947483049653 288.54721356776554 14.55098 1.134425772164071 370
372 3 299.13351358696326 285.47274919093263 14.692844999999998 1.2675717693528066 371
373 3 300.36839547836547 282.6450126001525 15.194600000000001 0.9172307427693764 372
374 3 301.40564654869786 279.7265398462395 15.538764999999998 0.959068814701535 373
375 3 301.9724368279927 276.68004209502976 15.847825 1.0111488864174427 374
376 3 302.75985270942533 273.678290944817 16.0684 1.0111488864174427 375
377 3 303.5478900714274 270.67653979460414 16.28889 0.8176944147739138 376
378 3 303.42918728267153 267.58094507841156 16.61206 0.8176944147739138 377
379 3 303.3098630133463 264.48472888164963 16.93523 0.8176944147739138 378
380 3 303.1911602245905 261.38851268488764 17.258399999999998 0.8936144811320914 379
381 3 303.661621015628 258.3258564388734 17.574514999999998 1.070885598748386 380
382 3 304.2439483091579 255.27625128481665 17.75939 0.9695096882674928 381
383 3 305.059952296783 252.27822901802026 17.79985 1.1626409900149326 382
384 3 305.97601465608193 249.30879485741636 17.72777 1.1626409900149326 383
385 3 306.8920770153808 246.33998217738184 17.65569 1.5386056604748168 384
386 3 306.43528879687017 243.26676076168778 17.729045 1.326836156451004 385
387 3 305.4869094479624 240.30789177076375 17.74052 1.3570463269296469 386
388 3 304.4620879890181 234.18195779816585 17.442339999999998 1.3570463269296469 387
389 3 302.70826982216494 300.24720676733205 10.76474 1.4326805122258994 69
390 3 298.93215388247694 302.03955672948814 12.75 1.4326805122258994 389
391 3 295.5662151185944 302.67595283255605 12.75 1.4326805122258994 390
392 3 288.9884647720411 300.79659559068364 13.954194999999999 1.0002605468415156 391
393 3 285.2595813556277 299.5536344518792 14.202055000000001 0.8789040360543403 392
394 3 279.66625623100754 300.1751150212814 14.804194999999998 0.8789040360543403 393
395 3 277.8018145228008 299.5536344518792 15.158305 0.8789040360543403 394
396 3 276.9702735209406 297.4014472400392 15.5125 0.8789040360543403 395
397 3 275.9373728145941 296.446231604868 17.0 1.242961138804478 396
398 3 273.140710252284 294.27104961196017 17.684759999999997 1.6026057295118594 397
399 3 269.7225671205717 290.85290648024784 18.369435 2.8211116079103595 398
400 3 266.6151642735605 287.74550363323664 18.7 2.485922277608956 399
401 3 262.26480028774483 285.2595813556277 18.7 1.0002605468415156 400
402 3 257.29295573252693 284.63810078622544 18.7 0.7930962138369733 401
403 3 256.04999459372243 285.2595813556277 18.841694999999998 0.707288391619606 402
404 3 253.65915884323203 285.2595813556277 19.38663 0.6247682016143769 403
405 3 250.4566694691023 287.1240230638344 19.620805 0.621480569402239 404
406 3 248.59222776089558 287.74550363323664 19.904194999999998 0.621480569402239 405
407 3 246.10630548328663 288.3669842026389 20.1875 0.621480569402239 406
408 3 245.658839473317 287.63425861131367 20.4 0.621480569402239 407
409 3 244.86334434448216 288.9884647720411 20.4 1.0002605468415156 408
410 3 242.06668178217208 289.2992050567422 20.4 1.1822859908137373 409
411 3 239.270019219862 288.9884647720411 20.4 0.939579184045081 410
412 3 238.0270580810575 288.9884647720411 20.494435 0.8789040360543403 411
413 3 236.78409694225303 290.85290648024784 20.77774 0.8789040360543403 412
414 3 235.54113580344855 292.0958676190523 21.06113 0.8789040360543403 413
415 3 233.36595381054073 294.7371600390118 21.25 1.0002605468415156 414
416 3 231.81225238703513 296.7569718895691 21.25 1.242961138804478 415
417 3 230.48601285193075 298.2329882418994 21.25 1.242961138804478 416
418 3 343.04298025693964 361.5674515891122 12.265925 0.9857489755459733 124
419 3 342.73410441394674 363.4405940252905 12.013475 1.2220234584213165 418
420 3 342.2269762693145 366.4721762428347 11.38966 1.2220234584213165 419
421 3 341.33825905506933 369.3446594346118 10.316365000000001 0.8436785173806214 420
422 3 340.4495418408241 372.2171426263889 9.243155 0.8436785173806214 421
423 3 340.3407827411787 375.2959573672077 8.688955 0.8293161014217356 422
424 3 340.2320236415333 378.3753935885957 8.134720999999999 0.8933410296815544 423
425 3 340.16552522060726 381.46166609624726 7.6482065 0.8622856456285245 424
426 3 340.09902679968127 384.56471857927266 7.454117500000001 1.0289605195365108 425
427 3 339.919418915124 387.6640421788816 7.259085000000001 1.1645551501686915 426
428 3 339.21652439113006 390.69065255187047 7.2963235 0.8504402259757178 427
429 3 339.0512105596691 393.7912191126183 7.142278 0.8504402259757178 428
430 3 338.8858967282081 396.89240715393544 6.9882325000000005 1.0969132049949517 429
431 3 338.7174754939001 399.99483815639144 7.053350999999999 0.8695507534848366 430
432 3 338.60809491368525 403.1003765616944 7.008564499999999 0.883509207073611 431
433 3 337.31727977103685 408.53833154396403 6.7228965 0.883509207073611 432
434 3 341.02689728979874 355.70626833907966 12.67367 1.1159615844471305 122
435 3 344.0578580267735 354.00776194290336 13.17738 0.869097072669173 434
436 3 347.14661645670265 353.6771342799813 13.26578 0.869097072669173 435
437 3 350.08808399168345 352.69643794146464 13.546449999999998 1.0824824261734318 436
438 3 352.5336100322813 350.7791703848587 13.569995 0.948211549154078 437
439 3 354.97851459230964 348.8619028282528 13.593539999999999 1.4240295026998202 438
440 3 357.2879363882084 346.78242884303296 13.617085 1.4881600826564374 439
441 3 359.1666721495114 344.31452950193665 13.873954999999999 0.8786492290208854 440
442 3 360.9335414083219 341.7882109873165 14.409794999999999 0.8786492290208854 441
443 3 362.69978918656307 339.26251395326585 14.945720000000001 1.019029260037463 442
444 3 364.70157810060766 336.88535077530224 14.946315 0.9414311961418996 443
445 3 365.7680387577019 333.984900957902 15.392309999999998 1.599342956522498 444
446 3 367.35530013195523 331.3330433682627 15.83346 1.0758574433036039 445
447 3 369.8611097877851 329.4959468051096 15.799885 0.9927903503973007 446
448 3 372.6304272050415 328.11439549932845 15.415684999999998 0.8571584309309559 447
449 3 375.6060761713394 327.2934196671481 14.926765 0.9245082802370767 448
450 3 378.5916688267477 326.51097563027065 14.43776 1.0861491615329049 449
451 3 381.66178283959476 326.20893607354117 13.925295 0.8666422244200341 450
452 3 384.7238176050396 325.95537200122504 13.29349 1.4806090937382002 451
453 3 387.61805261674584 324.9131490863375 12.688205 1.1241091947119937 452
454 3 390.44516772695664 322.8591558044631 12.112499999999999 1.1241091947119937 453
455 3 391.37738858105996 320.37323352685416 12.112499999999999 1.0423720702242112 454
456 3 393.39720043161725 315.09064868693514 12.112499999999999 0.8768717945923951 455
457 3 394.0186810010195 312.6047264093262 12.254195 0.707288391619606 456
458 3 394.25919398137813 310.1330981848135 12.325 0.621480569402239 457
459 3 322.86537061015713 326.11882139097787 5.656724499999999 1.213266797198439 162
460 3 325.034337797371 321.9269349503598 5.95 1.242961138804478 459
461 3 327.52026007497994 320.6839738115553 5.5249999999999995 1.242961138804478 460
462 3 331.55988377609447 319.1302723880497 4.35625 1.0609356948322561 461
463 3 334.9780269078068 318.8195321033486 3.1875 0.7930962138369733 462
464 3 337.46394918541574 318.19805153394634 2.7624999999999997 0.707288391619606 463
465 3 339.5844408882162 318.1004790845502 2.55 0.621480569402239 464
466 4 341.1928326018292 482.2689218561374 28.2625 0.8789040360543403 188
467 4 342.43579374063364 483.5118829949419 29.466694999999998 0.8789040360543403 466
468 4 343.67875487943815 485.5316948454992 29.9625 0.7501954101311366 467
469 4 344.71911335261746 486.44092091853463 30.320435 0.8581590146476936 468
470 4 348.96133971935717 485.99780527255086 30.8125 1.346543305306749 469
471 4 352.06874256636837 485.99780527255086 32.158305 1.4501192570033263 470
472 4 355.4868856980807 484.75484413374636 33.645805 1.1216108428229967 471
473 4 357.03437231589226 484.8654676751 34.0 1.0609356948322561 472
474 4 387.4229077179535 405.7379400982375 4.327502999999999 1.479260480902597 238
475 4 394.39405526493846 405.1643135326792 4.084522 0.6450098237598078 474
476 4 397.49524330625565 405.2264615896195 3.8346050000000003 0.8098637595994457 475
477 4 400.5293114460774 405.80443851916357 3.3673175 0.6994204476109738 476
478 4 403.46332121422535 406.7515749069326 2.83407 1.104196957268346 477
479 4 408.2928467190501 407.84475922851107 2.2298984999999996 1.104196957268346 478
480 4 276.51286382186055 456.560135141675 11.15387 1.2218183698334137 254
481 4 274.1077340182739 457.70117346709753 13.006955 1.237983079443566 480
482 4 271.62554062408134 459.56685813644305 13.17925 1.237983079443566 481
483 4 269.50567040185035 461.83774813703883 13.26544 0.8392162868923133 482
484 4 267.65614422730926 464.322427453509 12.92544 1.11752150067633 483
485 4 266.3535209538422 467.12406186037424 13.372795 1.0127460914808064 484
486 4 265.0508976803751 469.9263177478089 13.820065 1.0127460914808064 485
487 4 263.55934431380973 472.61857157445945 14.405885 0.948242623182548 486
488 4 262.0677909472443 475.3108254011099 14.99162 0.9322208541033584 487
489 4 260.9783355090822 478.21624706306545 15.228515 0.9334078819909167 488
490 4 259.94357036102747 481.1185613221739 15.776255 1.240773527200182 489
491 4 257.93556664128886 483.3515410080361 16.867144999999997 1.2836991901287946 490
492 4 256.3992666737265 485.94062906016586 17.922505 1.0412906940334514 491
493 4 254.71443285007703 488.4010706344293 19.117095 1.5271828476092038 492
494 4 253.2036135858602 490.9721357500464 20.309814999999997 1.6621808568947583 493
495 4 251.60951592534346 493.44127805228146 21.68996 1.216616577467517 494
496 4 249.41258211250653 495.4281514326604 22.9755 1.2361932154036874 495
497 4 247.09321662749738 497.357227120085 23.9938 1.0042318076799959 496
498 4 244.47616194974455 499.00787951241733 24.388795 1.0042318076799959 497
499 4 241.8597287525611 500.6585319047497 24.78379 0.9436871706088298 498
500 4 239.14137274199572 502.0083877014913 25.69567 0.94597421910423 499
501 4 236.72692072986806 503.8765582931145 26.49127 0.8944472650950903 500
502 4 234.31309019830974 505.7447288847376 27.28687 1.065919968998862 501
503 4 231.3927530026886 506.71361709243564 27.88051 1.0937685133137764 502
504 4 228.32574639268856 507.0840195117994 28.336875 0.9153538714497816 503
505 4 223.62921772971586 508.24432373487343 26.767095 0.9153538714497816 504
506 4 241.89142426160066 412.7351898291373 19.393514999999997 1.5106701088801862 302
507 4 240.19291786542433 413.8961155327807 18.662599999999998 1.1592725653287723 506
508 4 237.66535638966542 415.57411307016673 17.743325000000002 1.1592725653287723 507
509 4 234.89852489468666 416.96063622050315 17.36312 1.0798349189477783 508
510 4 232.00615432468862 418.096081220801 17.444125 1.0255050875706344 509
511 4 229.3903426080746 419.7722143164788 17.525045 0.9338677776122744 510
512 4 226.82549229815157 421.5254110027626 17.438005 0.9337994147496401 511
513 4 224.26188494936733 423.27674324733806 17.611150000000002 0.9964384413396917 512
514 4 222.24207309881004 425.62407535797036 17.964409999999997 0.9797081844113835 513
515 4 219.92767945835612 427.69360565407976 18.141635 1.4057082555138423 514
516 4 217.40322538544422 429.4878200579441 17.796365 1.4140982432007725 515
517 4 214.83775359495178 431.0402785203109 16.68227 1.561625300765476 516
518 4 212.2673099599041 432.38826987534435 15.165189999999999 1.0388172013672303 517
519 4 209.93613634407632 434.32666777130987 14.231805000000001 1.018445068302225 518
520 4 207.37874380098611 435.95494686314373 13.298505 1.0358465242454877 519
521 4 205.05689239369934 437.8778077448743 12.270685 1.0463246866456095 520
522 4 203.09922860008228 440.1095444695977 11.013024999999999 1.2156905714191077 521
523 4 200.13165888118658 443.2212976805947 8.74395 1.5643473856594576 522
524 4 196.73961793338916 444.8483338112898 5.089859499999999 0.9121781057401362 523
525 4 194.47867162190383 446.38463377885216 3.068908 0.9121781057401362 524
526 4 192.5551892596039 447.95200777488463 1.9611965 0.9121781057401362 525
527 4 270.32229587004485 327.05228520622 13.30097 0.9922993807474729 327
528 4 265.96820300081276 328.17219319228286 12.75578 0.9946299328827313 527
529 4 263.0640242999961 329.2579197470286 12.476980000000001 0.9370559729333078 528
530 4 260.0125547042311 329.7178153683862 11.973184999999999 1.3293345083400012 529
531 4 256.9530058610639 330.22183611017147 11.700165 1.4187904214997593 530
532 4 254.05131308252484 331.2677879084754 11.1826 0.9802861613409276 531
533 4 251.55606859637487 333.0961837436568 10.7763 0.8708185738464173 532
534 4 249.06641743534948 334.95192472389186 10.62619 0.9415803514785562 533
535 4 246.82846590493202 337.096654168899 10.335405 0.9320033359040676 534
536 4 244.60418694704143 339.25567766700243 10.033485 1.1067636720199772 535
537 4 242.102106174628 341.09277423015544 9.83926 1.1571284573643348 536
538 4 239.3060650928873 342.4451159491747 9.70547 1.242961138804478 537
539 4 236.40499379491766 343.5563232072659 9.617835 0.9681175717920317 538
540 4 233.93585149268256 345.44127377426287 9.485915 0.9657932344624673 539
541 4 231.45614402076765 347.2926643905122 9.10282 0.9657932344624673 540
542 4 228.97643654885272 349.1440550067614 8.71964 0.7090782556594845 541
543 4 225.87835591038254 348.9134857155132 8.621379999999998 0.7090782556594845 542
544 4 222.7802752719124 348.682916424265 8.52312 0.7818722747535688 543
545 4 219.69462424483027 348.6692438517381 8.0212715 0.735596831555878 544
546 4 214.19700712789808 349.11422393943013 6.750487499999999 0.735596831555878 545
547 4 213.16783530496795 351.75800228166725 6.5166695 0.8789040360543403 546
548 4 211.1480234544107 358.4389184027413 5.0291695 1.0002605468415156 547
549 4 210.4849036868585 359.25305794865824 4.675 1.0609356948322561 548
550 4 305.8946007014902 332.12729553595875 12.488965 1.1485458107008897 315
551 4 303.8337711333524 334.3540604161269 11.880194999999999 0.978477652883967 550
552 4 302.3844784455064 337.0643371792901 11.25672 0.978477652883967 551
553 4 301.2533838091943 339.9156900317076 10.57808 0.8970574834865797 552
554 4 299.822114057861 342.60918681949687 9.766245 1.0243180596830763 553
555 4 298.12795802567047 345.1578786346155 9.028445 1.0585802834742215 554
556 4 296.21504083305035 347.29017846823456 7.382666499999999 1.0532666246058326 555
557 4 294.61037800285374 349.7636711344555 6.037923999999999 0.7573983699305086 556
558 4 293.13684757280106 352.34095105576654 4.783969999999999 1.2552291652444783 557
559 4 292.3388665216886 355.20100463615563 3.531716 1.3739443836116938 558
560 3 327.52026007497994 320.6839738115553 5.5249999999999995 1.242961138804478 461
561 3 330.0061823525889 318.19805153394634 4.9583305 1.242961138804478 560
562 3 330.0061823525889 316.33360982573964 4.3916695 1.1216108428229967 561
563 3 331.8706240607956 313.8476875481307 3.7541694999999997 1.0002605468415156 562
564 3 332.80284491489897 309.8080638470161 3.2229194999999997 1.0002605468415156 563
565 3 333.6716747509233 307.39050443204144 2.975 1.0609356948322561 564
566 4 212.2673099599041 432.38826987534435 15.165189999999999 1.0388172013672303 518
567 4 210.4836607257197 431.87616988615684 15.448154999999998 1.0271768703023265 566
568 4 207.49371770632553 431.04152148144965 15.26005 1.0271768703023265 567
569 4 204.45032735796275 430.4175549897698 15.192135 0.8669529647047354 568
570 4 201.45354805230517 429.59533619645066 15.142154999999999 0.752519747460701 569
571 4 198.45676874664755 428.7737388837009 15.092175000000001 0.752519747460701 570
572 4 195.46371832440636 427.95276305152055 15.293879999999998 0.7249819434304877 571
573 4 192.4700464215958 427.13178721934014 15.495585 0.7249819434304877 572
574 4 189.59445582697165 425.96216078772517 15.67927 0.6558733041129589 573
575 4 186.5262062558328 425.49107851611825 15.49312 0.7759495649271655 574
576 4 183.45733520412455 425.0199962445114 15.306969999999998 1.1933607745604853 575
577 4 180.47174254871615 425.8745320274395 15.172329999999999 0.8396575380965889 576
578 4 177.5737786535935 426.9757955964202 14.88265 0.7868006156689286 577
579 4 174.63293259918214 427.8371676656118 15.58764 1.140255259905064 578
580 4 172.08672670634118 428.97634154932604 17.460955000000002 0.9130419637316053 579
581 4 169.38887955456605 430.4480075376705 18.088765 1.024765525693046 580
582 4 166.45797718926508 431.4635067880738 18.344105 0.7844824931450582 581
583 4 163.3822698512934 431.86622619704644 18.596725 0.9315745143111801 582
584 4 160.28481069339264 432.08623031861487 18.754569999999998 0.9315745143111801 583
585 4 157.1873515354919 432.3068559207526 18.912415 1.4431897486544911 584
586 4 154.15763375965597 432.90285578680937 18.436415 0.8384207917634785 585
587 4 151.35475639165188 434.17067614838993 17.836315 0.9547992431897417 586
588 4 148.5897893383813 435.5888948077659 17.871760000000002 0.8670896904300037 587
589 4 145.9199088122293 437.1786421042968 17.83691 0.8670896904300037 588
590 4 143.25002828607725 438.7683894008277 17.801975 0.9365960773119502 589
591 4 140.45087980148958 440.11638075586114 17.830025 1.2483804493696653 590
592 4 137.5417292561177 441.21018655800907 17.80053 0.8842611985625877 591
593 4 134.74755261608524 442.56377123816713 17.96526 1.395994514214085 592
594 4 131.67370971982177 443.01558761212266 18.046435000000002 1.0121246109114044 593
595 4 128.5986238624195 442.5985741500537 17.81804 1.0121246109114044 594
596 4 125.52415948558661 442.1821821685542 17.58956 1.0819852417179099 595
597 4 122.43353661394927 442.3530893251398 17.21862 1.2930400430869102 596
598 4 119.51879274345278 443.4052559291378 16.901485 1.0689403645661568 597
599 4 116.90049510456114 445.0720668162746 16.69485 0.8370908233449577 598
600 4 114.64514211820043 447.19628740249146 16.36335 0.7953584031095973 599
601 4 112.17413537425712 449.07688760550263 16.207375 1.2153487571059365 600
602 4 110.16986053793491 451.4385137692312 16.548225 0.8273522228224247 601
603 4 108.49372744225707 454.0344381076243 16.99779 0.9106181895109366 602
604 4 107.32969433576666 456.90754277997087 17.29308 1.0216581228460346 603
605 4 106.05193028507567 459.71787791480784 17.778515 0.8883505407092545 604
606 4 104.43359488235222 462.37035698501654 17.796365 0.9442092142871277 605
607 4 106.7007559995316 464.09310112339955 19.498235 0.8200373965205603 606
608 4 107.40240756238673 464.9644168817014 19.527815 0.8200373965205603 607
609 4 217.40322538544422 429.4878200579441 17.796365 1.4140982432007725 516
610 4 213.8757016735171 430.07449771545976 19.226319999999998 1.1144762458862592 609
611 4 211.00943328743398 429.5779347405074 20.71926 1.1144762458862592 610
612 4 207.97039330305702 428.95272528768874 20.962699999999998 1.1150915116499671 611
613 4 205.11096120323734 427.74829594418725 21.19696 1.0376301734796722 612
614 4 202.25152910341762 426.5438666006857 21.431305 1.0376301734796722 613
615 4 199.65684772616328 424.8341735542601 21.4132 0.9470493804892959 614
616 4 197.14047290065363 423.01323548591154 21.289525 0.898499318407593 615
617 4 194.07595221293116 422.50362141900166 21.194834999999998 0.764980432877216 616
618 4 190.98408638015505 422.2861032197109 20.896485 0.7651730918537306 617
619 4 187.9152153284468 422.6844722646978 20.513305 0.9092012138126995 618
620 4 184.967532987772 423.5949412988721 20.004495 0.7520784962564254 619
621 4 182.24234069094314 424.8285802291355 18.853254999999997 0.8021636153445518 620
622 4 179.51155506898974 426.2517707330666 18.28588 0.8871137943761439 621
623 4 173.7398650209511 428.4654845212774 17.408595 0.8871137943761439 622
624 4 170.28567601621347 428.20011231814266 15.299999999999999 0.8871137943761439 623
625 4 168.42123430800675 427.5786317487404 15.725 0.8816385505597102 624
626 4 166.55679259980005 425.71419004053365 16.575 0.8789040360543403 625
627 4 164.69235089159332 425.09270947113146 17.425 0.8789040360543403 626
628 4 162.20642861398437 425.09270947113146 17.849999999999998 0.8789040360543403 627
629 4 159.72050633637542 424.4712289017292 17.849999999999998 0.8789040360543403 628
630 4 156.92384377406535 424.4712289017292 17.849999999999998 0.939579184045081 629
631 4 154.12718121175527 425.09270947113146 17.991695 1.1216108428229967 630
632 4 151.01977836474407 425.09270947113146 18.133305 1.242961138804478 631
633 4 149.3902563117714 424.6483508640088 18.275 1.242961138804478 632
634 4 298.12795802567047 345.1578786346155 9.028445 1.0585802834742215 555
635 4 296.8247132716339 347.0558802935699 8.728735 0.8094100787837819 634
636 4 296.57984992728944 353.25825637620426 9.150845 0.8094100787837819 635
637 4 296.13611280073627 356.333963714176 9.09449 0.8572267937935902 636
638 4 295.9248094071395 359.38978367392673 9.80985 1.1884510780622075 637
639 4 295.27474073154474 362.3971281492642 9.21774 1.3480410734790085 638
640 4 294.93230493780413 365.4405184976269 8.4999575 1.3480410734790085 639
641 4 295.0802173133219 368.50006734079415 7.7821665 1.129460142414547 640
642 4 295.0261485037839 371.56210210623897 7.064375500000001 1.1568363614967156 641
643 4 294.3680005807869 374.5545310479108 6.3570395 1.1568363614967156 642
644 4 293.7098526577899 377.54758147015195 5.649703499999999 1.21910871455082 643
645 4 293.8981612703188 380.6332324972341 5.2215415 1.206380792489462 644
646 4 293.8751664892509 383.73566349969 4.9891175 1.1024195228398557 645
647 4 293.5793417382155 386.82317896848036 5.245554 1.1548165496461584 646
648 4 293.83974209679496 389.91939516524235 5.1754715000000004 1.1548165496461584 647
649 4 294.10014245537457 393.0156113620043 5.105389 0.8004296845559197 648
650 4 294.21822376356096 396.11431348104384 4.83293 0.9271868614912003 649
651 4 294.16601939573115 399.2049363526812 4.3947295 0.9898818213324982 650
652 4 293.5464032680371 402.2464622593358 4.207993 1.0907854065806457 651
653 4 293.0635128656116 405.3147118304746 4.3407715 1.2618230740858358 652
654 4 292.2182992912245 408.29408968018896 3.9881489999999995 0.8873188829640467 653
655 4 291.4681722439561 411.29770527210997 3.6234735 0.8873188829640467 654
656 4 290.7174237161181 414.30132086403097 3.2587895000000002 0.8873188829640467 655
657 4 289.96729666884966 417.30493645595203 2.894114 0.8873188829640467 656
658 4 289.21716962158115 420.30855204787304 2.5294385 1.0387736977273723 657
659 4 288.4633136908962 422.641590105409 1.9700024999999999 1.0387736977273723 658
