# Supplementary material for: Cross-Regional Gradient of Dendritic Morphology in Isochronically-Sourced Mouse Supragranular Pyramidal Neurons
Source: Front Neuroanat. 2018 Dec 4;12:103. doi: 10.3389/fnana.2018.00103 (PMC6288488; doi:10.3389/fnana.2018.00103)
Supplement: Supplementary file 3 [file Data_Sheet_1.ZIP › SWC reconstructions/X043.S5.Z2.C02.20x-exported-000.swc]

# Exported from "Simple Neurite Tracer" version 3.1.6-SNAPSHOT-b9f15e3b69824d8d9ebdf26f302be1ac12e484dc on 2018-06-22T14:59:18.015
# https://imagej.net/Simple_Neurite_Tracer
#
# All positions and radii in microns
# Voxel separation (x,y,z): 0.621480569402239, 0.621480569402239, 0.85
#
1 1 338.34583011339754 263.9564703976577 20.25193 1.1347924457000182 -1
2 1 340.34699754687273 252.74682536734954 21.666755000000002 1.242961138804478 1
3 1 338.34583011339754 263.9564703976577 20.25193 1.1347924457000182 1
4 1 337.0438283204998 273.7789707970601 20.600089999999998 1.188873684849401 3
5 4 338.34583011339754 263.9564703976577 20.25193 1.1347924457000182 1
6 4 334.9780269078068 274.0729311063874 24.8625 2.4402123817294212 5
7 4 333.7922419813873 279.03296753078666 27.751395 2.3945024858498862 6
8 4 331.79853231474493 283.2385265439316 27.832569999999997 1.540830560913277 7
9 4 330.367884043981 285.99541434979994 27.949019999999997 1.540830560913277 8
10 4 328.937235773217 288.75292363623765 28.065469999999998 1.540830560913277 9
11 4 327.50658750245304 291.509811442106 28.181919999999998 1.540830560913277 10
12 4 325.6893783175209 295.79305552642626 28.204954999999998 2.046056975003133 11
13 4 322.7336167294439 301.2546267703331 28.457575000000002 1.8102237433320656 12
14 4 319.54355696670217 306.5689071192917 28.611424999999997 1.8460583129637984 13
15 4 316.5206754771297 311.896860040777 29.52917 1.7650172467137466 14
16 4 314.03848208293715 317.3944771577092 31.34358 1.6372781304788104 15
17 4 310.51841613784285 322.4688660068785 31.84831 1.7246520837310713 16
18 4 308.1356596347547 326.44074832592827 32.566985 1.3883565180161317 17
19 4 306.6472136710363 329.15661841421604 32.905285 1.3883565180161317 18
20 4 305.15876770731796 331.8731099830732 33.243585 1.3428517107244997 19
21 4 303.76105790673233 334.6455348031766 33.43577 1.1937895961533727 20
22 4 302.8642614450849 337.61931932776633 33.531225 1.732078776535428 21
23 4 301.6585891404446 340.4837232721413 33.53522 1.193553433537 22
24 4 299.9955071367242 343.1082357167269 33.539215 1.193553433537 23
25 4 298.33242513300377 345.73336964188195 33.54321 1.0369465448533297 24
26 4 296.9179353570443 348.4989581757219 33.638325 1.0369465448533297 25
27 4 295.5028241005154 351.26516819013125 33.733525 0.9173053204377046 26
28 4 294.230653374949 354.0904188586339 33.41426499999999 0.8900161086352524 27
29 4 293.22074744967034 357.02877899076765 33.44325 1.3361148613521796 28
30 4 291.7671043978385 359.7751016269561 33.478865 1.2611145862367172 29
31 4 290.0449817400249 362.2647527879815 34.438175 1.0110121606921743 30
32 4 288.7324147774474 365.02288355498865 35.217965 1.1619697909999782 31
33 4 287.0923275547949 367.60699976256313 35.95347 1.1585951515081239 32
34 4 285.63433413897724 370.3290846565449 36.425985000000004 1.1093055275488324 33
35 4 284.1682614757574 373.06670656476183 36.57244 1.2558755050366563 34
36 4 282.5368749810765 375.70799898472137 36.766835 0.8839628878892746 35
37 4 280.95769285422534 378.38285135542856 36.87249 1.242985998027254 36
38 4 279.86637297435504 381.29200190080047 36.94967 0.9891174002321335 37
39 4 278.41397288366204 384.03646009528075 37.121115 0.9891174002321335 38
40 4 276.9621942735384 386.780918289761 37.29256 1.3086827090187647 39
41 4 275.2761174887501 389.3824359532788 37.580794999999995 1.3048046702656946 40
42 4 273.64659543577744 391.89818929821905 38.702625 0.7626063771020993 41
43 4 272.54781778907426 394.69609482166794 39.777705 0.7626063771020993 42
44 4 271.4484186618017 397.4946218256862 40.852785 0.7726184290751694 43
45 4 269.9991259739557 400.1427505319092 41.858419999999995 0.7907221580618566 44
46 4 269.06317623643594 403.4030375989933 42.925425000000004 0.7907221580618566 45
47 3 338.34583011339754 263.9564703976577 20.25193 1.1347924457000182 1
48 3 341.51165213393256 271.70198273411785 23.6793 1.9534874441906696 47
49 3 346.1137157503561 274.92435948646846 21.26649 1.9470799795201323 48
50 3 350.12661578698635 276.6004925821463 19.02521 1.5675231513691033 49
51 3 353.01028562901274 277.7011346705577 18.53527 1.250462409277163 50
52 3 355.5465478327433 279.36732407712503 17.620925 1.250462409277163 51
53 3 359.4606324588386 281.6382140777208 16.175585 1.7667636071137671 52
54 3 365.24164471541826 282.3174923400775 13.63111 2.1564381389346647 53
55 3 371.30232322822883 281.69290436782825 12.053849999999999 2.4173294671640306 54
56 3 375.82980917632415 282.2460220745962 11.003504999999999 2.5472686246146505 55
57 3 378.8004862980669 283.1210667163146 10.65288 1.2680938130311044 56
58 3 381.81777446251476 283.19688734578165 9.645035 1.2581749831434448 57
59 3 386.31356490157054 283.72328138806535 8.122591499999999 2.2585411816817587 58
60 3 390.81805606859797 283.6219800552528 6.5859274999999995 2.750896733179294 59
61 3 394.9937840144116 282.5126372388698 4.2724145 1.750940711816786 60
62 3 399.371493145281 281.2379805910258 2.9712005 1.1933048413092389 61
63 3 402.1190587426083 279.8930966388393 2.223957 1.0822400487513648 62
64 3 338.34583011339754 263.9564703976577 20.25193 1.1347924457000182 1
65 3 330.82777966533865 260.66448782153407 27.11194 1.3170043338430606 64
66 3 324.62291766042665 260.37922824017846 26.826764999999998 1.3170043338430606 65
67 3 321.56274733669005 259.8441334699231 26.742784999999998 1.3163082756053301 66
68 3 318.4572089313871 259.88017934294845 26.60874 1.0587915868678184 67
69 3 313.92537261930596 258.8820815484885 26.28523 1.5540929562643209 68
70 3 309.2965853383981 258.3948407820771 25.929419999999997 1.4385721480238327 69
71 3 306.2134202335936 258.0530264689059 25.692865 1.539780258750987 70
72 3 301.5846329526857 258.25500765396157 26.393435 2.088665682841351 71
73 3 297.01985817042623 257.639120409684 26.938625 1.6316599461314143 72
74 3 294.3157962129571 256.2196587891693 26.15535 1.2135464634546698 73
75 3 291.93676859328536 254.22843504480448 25.914714999999998 1.0996477195003216 74
76 3 288.28246284520014 251.3404148387923 25.929335 1.5822833148924065 75
77 3 283.0234942669184 248.04656782096043 25.865075 1.7644516993955905 76
78 3 277.22383759325675 245.91551094848012 25.47008 1.7898143214328959 77
79 3 272.77714411918373 244.52650187586616 25.6785 1.3992448575920589 78
80 3 269.81703216712083 243.62411208909407 25.29379 1.0238084456161665 79
81 3 266.8656209430296 242.7397452388347 24.742820000000002 2.3307510090406045 80
82 3 263.1553819436982 239.58324542684073 19.46466 2.3307510090406045 81
83 3 254.80703345491796 235.54113580344855 24.154194999999998 2.1397700300632967 82
84 3 249.2137083302978 228.0833689706217 26.24375 1.6558231106697734 83
85 3 245.48482491388438 223.11152441540378 28.333305 1.1718761912762499 84
86 3 241.1344609280687 220.00412156839258 28.58125 0.8789040360543403 85
87 3 235.54113580344855 217.51819929078363 28.58125 0.8789040360543403 86
88 3 232.5549216674708 216.36038098998725 28.58125 0.8789040360543403 87
89 3 231.65253188069875 215.11182652605817 26.135544999999997 1.1060178953366946 88
90 3 229.01558982472505 216.27523815197915 25.252055000000002 0.8789040360543403 89
91 3 225.59744669301273 215.03227701317468 25.783305000000002 0.8789040360543403 90
92 3 223.11152441540378 215.03227701317468 26.1375 0.8789040360543403 91
93 3 220.00412156839258 213.16783530496795 25.960445 1.0609356948322561 92
94 3 217.82831809491537 212.7533077651767 24.997905 1.2329055831915496 93
95 3 213.7893158743702 208.19599074975005 24.224999999999998 1.242961138804478 94
96 3 211.30339359676125 206.33154904154333 24.508305 1.242961138804478 95
97 3 208.81747131915228 203.84562676393438 25.570805 1.1822859908137373 96
98 3 206.33154904154333 201.98118505572765 26.491695 1.1216108428229967 97
99 3 203.84562676393438 200.42748363222205 27.554194999999996 1.1822859908137373 98
100 3 201.35970448632543 197.42386804030102 28.191695 1.242961138804478 99
101 3 199.84826374153917 194.70924091315206 27.625 1.242961138804478 100
102 3 338.34583011339754 263.9564703976577 20.25193 1.1347924457000182 1
103 3 334.4280166038858 253.27011200678623 26.117269999999998 1.137216219920687 102
104 3 331.52010901965275 250.93893839095844 25.957639999999998 1.137216219920687 103
105 3 328.9546372291603 249.3423548081641 24.967985 1.3515772979189073 104
106 3 326.3891654386678 247.74514974480033 23.978245 1.3515772979189073 105
107 3 323.7503589409859 246.18523351560071 23.280649999999998 1.6599000232050518 106
108 3 320.9095712582483 244.95221606590664 23.63272 2.5439996368195947 107
109 3 317.90595566632726 241.81187474871714 21.409544999999998 2.2570247690924172 108
110 3 314.4113704245785 237.5062573638984 17.694195 2.932058319160047 109
111 3 311.159784085466 233.23109252698046 13.83851 2.4063727647254693 110
112 3 307.5533323412248 229.553170517258 9.42106 2.919715715051719 111
113 3 305.76844014590154 226.23259983494182 4.0658815 3.6460338417064215 112
114 3 303.2825178682926 215.03227701317468 5.95 2.485922277608956 113
115 3 300.4734256945945 209.6539841655677 5.95 2.485922277608956 114
116 3 338.34583011339754 263.9564703976577 20.25193 1.1347924457000182 1
117 3 342.6079438583581 253.49819537575686 29.54702 1.8371835704327346 116
118 3 347.20814303307344 249.19817131606277 31.87228 1.7527492202737465 117
119 3 350.2906866573086 245.77319189808702 32.69168 1.3148540110729288 118
120 3 352.3223066386845 243.433939034857 33.015615000000004 1.3148540110729288 119
121 3 354.4651716419834 241.22581857177084 32.423335 1.1504413264375666 120
122 3 356.6080366452823 239.01769810868467 31.831139999999998 1.1504413264375666 121
123 3 359.0175168128548 237.05754839279 31.974449999999997 1.2394373439759672 122
124 3 361.80547864719324 235.7412525467961 31.4449 1.1646421574484078 123
125 3 366.0545413001964 234.14653340570993 30.08116 1.5865342419871178 124
126 3 370.5030992159776 233.22674216299464 28.678490000000004 1.5873918851728928 125
127 3 373.5744561899635 232.9706921684009 28.13602 1.2598529806808307 126
128 3 376.6060384075075 232.37655674405238 27.68178 1.417876845062738 127
129 3 379.53880521451674 231.3828093135782 27.329284999999995 1.2871670517060592 128
130 3 382.6070547856556 231.0546675729338 26.823024999999998 1.420300619283407 129
131 3 385.68276212362724 230.62149561606043 26.9484 1.6455065332176961 130
132 3 390.220191760833 229.73215692124586 26.200995 2.2013773989081407 131
133 3 394.7215755250134 228.6346222356815 25.720744999999997 2.015790871273244 132
134 3 397.51202328162947 227.9721239486987 27.356739999999995 2.015790871273244 133
135 3 400.3024710382455 227.30900418114652 28.99265 1.2803494098597168 134
136 3 404.58385068085755 226.21892726241498 29.254195 2.485922277608956 135
137 3 412.66309808308665 223.11152441540378 31.839555 1.9502495304240839 136
138 3 416.3919814995001 224.35448555420825 32.972944999999996 1.414576783239212 137
139 3 419.95368664274434 223.5882000121353 33.3625 0.8789040360543403 138
140 3 423.2282677629247 223.11152441540378 33.59863 0.7930962138369733 139
141 3 425.09270947113146 222.49004384600156 33.480565 0.7930962138369733 140
142 3 429.4430734569471 222.28309081639057 33.480565 1.219419454835521 141
143 3 433.17195687336056 220.00412156839258 34.95625 1.3163144904110242 142
144 3 436.90084028977395 219.38264099899035 36.691694999999996 1.242961138804478 143
145 3 439.335801160692 218.23911675129025 37.4 1.242961138804478 144
146 3 338.34583011339754 263.9564703976577 20.25193 1.1347924457000182 1
147 3 334.2950197620337 272.8318344092911 11.662 1.2418051849453897 146
148 3 331.42812989538123 267.37212760709247 10.605365 1.2418051849453897 147
149 3 329.9949957023396 264.6419634657084 10.07709 1.2418051849453897 148
150 3 328.5425956116466 261.91055636318555 9.67963 1.4247442053546329 149
151 3 327.08833107924534 259.1760418578157 9.33113 1.0850056372852048 150
152 3 324.9529238427793 256.9542488222027 8.78356 1.372061297486405 151
153 3 322.0866554566961 255.75603428439518 8.735195 1.2628671614424314 152
154 3 319.12467906292505 254.84867265306792 8.4004055 2.169041764882142 153
155 3 316.22422924552484 253.76729646230802 8.0260315 1.5005151163761536 154
156 3 312.31014461942954 251.35098000847213 7.067257 3.006996446218569 155
157 3 308.2170735893464 249.43122652958863 5.811875000000001 1.6333317288631064 156
158 3 305.18114100781645 250.05954338525427 5.529037499999999 1.3986047326055748 157
159 3 302.16074544052157 250.78356824860788 5.3803385 1.2136023967059162 158
160 3 297.5164211453786 250.95758280804048 5.312602 1.7968308370614472 159
161 3 291.39173013391957 250.3162148604174 4.235584 1.602512507426449 160
162 3 286.89904709771076 249.27772082894626 3.4412674999999995 1.2198917800682667 161
163 3 283.91283296173305 248.41945616260173 3.414399 1.1399569492317507 162
164 3 280.82842489578974 248.18888687135353 3.0091275 1.2131176418617824 163
165 3 277.7813056640105 248.2386053169057 2.1770115 1.0541118381802195 164
166 4 272.54781778907426 394.69609482166794 39.777705 0.7626063771020993 43
167 4 272.59877919576525 392.81052277410157 38.46488 1.240487646138257 166
168 4 268.5038437239739 397.375297556361 39.846045 1.240487646138257 167
169 4 266.6394020157672 399.8550050282759 40.087955 0.6577191014040835 168
170 4 264.7749603075605 402.33471250019085 40.329950000000004 0.6577191014040835 169
171 4 262.99068959280663 404.85854509253335 39.89662 0.8164949572749676 170
172 4 261.20641887805283 407.38299916544526 39.463375 0.8164949572749676 171
173 4 259.42276964386843 409.90745323835716 39.03013 0.8164949572749676 172
174 4 257.3364593723851 412.1814506417999 38.53084 1.1051416077338374 173
175 4 255.3452356280203 414.5250538690158 37.921985 0.9287157036919297 174
176 4 253.33412450543466 416.89165187729947 38.06504 0.9229235047851009 175
177 4 251.67663582683892 419.47825400715163 37.4238 0.9229235047851009 176
178 4 250.0185256676737 422.0642346564343 36.782560000000004 0.9403249607283636 177
179 4 248.36165846964735 424.62659904407974 35.980669999999996 0.9403249607283636 178
180 4 246.704791271621 427.1895849122946 35.17878 0.884366850259386 179
181 4 244.81859774348518 429.53878146463506 34.139995 0.884366850259386 180
182 4 242.93178273477997 431.8885994975449 33.101209999999995 1.2208923637850044 181
183 4 241.42096347056315 434.421132817859 31.762375 0.8330076960039849 182
184 4 240.22337041332503 437.1102792416625 30.402205 0.7943951082270239 183
185 4 239.3010932483321 440.01632238418745 29.579659999999997 0.7943951082270239 184
186 4 238.37881608333916 442.92174404614286 28.7572 0.8520063570106114 185
187 4 237.31359838738373 445.83462347493116 28.490214999999996 1.0333481723564908 186
188 4 236.57590095150331 448.8500471976708 28.304405000000003 1.0333481723564908 187
189 4 235.83882499619222 451.8654709204105 28.11868 0.9936169195546055 188
190 4 234.47716106863194 454.6422461044997 27.699885 0.9936169195546055 189
191 4 233.11611862164102 457.4190212885889 27.28109 0.9936169195546055 190
192 4 231.75507617465013 460.19517499210866 26.862295 0.9936169195546055 191
193 4 230.39403372765923 462.97195017619794 26.4435 1.1160734509496228 192
194 4 229.0323698000989 465.7499683214259 26.842744999999997 1.1160734509496228 193
195 4 227.6707058725386 468.5279864666539 27.241905000000003 0.8380354738104491 194
196 4 225.8416885567878 471.03876796703895 27.13948 1.2144227510575272 195
197 4 224.17798507249802 473.6632804116246 27.139564999999997 1.2144227510575272 196
198 4 222.51428158820823 476.2877928562103 27.139734999999998 0.9265902401445741 197
199 4 220.84498477879382 478.87812386947877 27.687305000000002 0.9767064332611707 198
200 4 218.86184028183126 481.23726411092974 28.228415 0.8071168154826877 199
201 4 217.1745205359042 483.83256696875344 28.602839999999997 0.8071168154826877 200
202 4 215.48782227054653 486.4278698265772 28.97735 0.9832568384626703 201
203 4 213.55812510255257 488.8559944112318 29.233794999999997 0.7736873756545413 202
204 4 211.31022988302468 491.0019668173777 29.235409999999998 0.9596778656595494 203
205 4 208.70871221950688 492.700473213554 29.284115 0.9596778656595494 204
206 4 206.10719455598914 494.3996010902997 29.332734999999996 0.7661736755704682 205
207 4 203.6044923030063 496.2149458335237 29.760114999999995 1.1431824333869485 206
208 4 201.5237753566476 498.48272843127245 30.344915 1.3113985791070526 207
209 4 199.5841344995432 500.82508869734943 31.219565000000003 1.1560222219507987 208
210 4 197.28776379560193 502.87597457637685 31.7917 1.6250163188445041 209
211 4 194.2170283021855 504.3240243030841 34.625769999999996 1.6250163188445041 210
212 4 195.14489879230302 499.6703777994001 39.1 1.6250163188445041 211
213 4 195.87451698078124 497.9662780780992 39.1 1.6250163188445041 212
214 4 301.6585891404446 340.4837232721413 33.53522 1.193553433537 23
215 4 302.29125636009604 342.9360855990024 34.25517 1.7906781794243651 214
216 4 303.1967535497151 345.79676065996097 35.359575 1.7906781794243651 215
217 4 304.12213811755504 348.70715416647164 36.142424999999996 1.0688533572864407 216
218 4 305.04752268539494 351.6181691535517 36.925275 1.0688533572864407 217
219 4 306.04002715473035 354.56274409137956 36.870365 1.0141879264018197 218
220 4 306.6969321165885 357.49737534009694 37.9406 1.0237711567820023 219
221 4 307.45451693068986 360.4152266134404 38.97063 0.9227246310028923 220
222 4 308.718608408854 363.0795138144678 40.309974999999994 0.979036985396429 221
223 4 311.59544196461695 366.64432636055903 42.95305 0.979036985396429 222
224 4 314.03848208293715 317.3944771577092 31.34358 1.6372781304788104 16
225 4 310.110724884315 317.09492352325736 31.40512 1.673236996224424 224
226 4 307.45203100841223 319.42112529452993 34.877285 1.673236996224424 225
227 4 305.78149123785903 321.7131456344854 36.613155 0.7653968248587154 226
228 4 304.98723907016296 324.44144533416124 38.333639999999995 0.8961687662723345 227
229 4 303.89343326801503 327.1498576556162 39.78459 0.8028099551367303 228
230 4 301.7580260315489 329.3070167120114 40.693835 0.6599626462596255 229
231 4 299.3143644326593 331.57790671260716 42.972685 0.6599626462596255 230
232 4 319.54355696670217 306.5689071192917 28.611424999999997 1.8460583129637984 14
233 4 314.29080319411446 312.0752249641955 25.118264999999997 2.3689658492531485 232
234 4 310.14863519904856 318.61257907373766 25.87604 1.8451385217210832 233
235 4 307.8143541803737 322.6261005909373 25.419335 1.3023001035710036 234
236 4 306.23952241750845 325.2841729862707 24.965945 1.3023001035710036 235
237 4 304.5528241521508 327.88755509149667 25.221115 1.4030793927052707 236
238 4 303.16070767668975 330.6637087950164 25.078059999999997 1.481435662895505 237
239 4 301.29750892962187 333.1483881114866 24.94648 1.194442150751245 238
240 4 299.43431018255393 335.6336889085261 24.814815 1.194442150751245 239
241 4 297.68732830196427 338.202889582435 24.86709 1.297962169196576 240
242 4 296.15164981497134 340.901979695349 25.023405 1.3027102807468092 241
243 4 294.38478055616076 343.4531574327451 24.801895 1.35181346053528 242
244 4 292.3432168856744 345.73772000586774 24.094269999999998 1.488327882410176 243
245 4 289.3855908558891 349.305639954806 23.412824999999998 1.6162534428159328 244
246 4 286.28067393115555 352.74864230929444 22.78204 1.5533409647753442 245
247 4 283.94079958735614 354.79082746035016 22.63703 1.273792789852523 246
248 4 281.38837888882114 356.56266856371593 22.688965 1.273792789852523 247
249 4 278.83595819028614 358.3345096670817 22.740985000000002 1.3902893225869728 248
250 4 276.3891891885495 360.24991278197945 22.780935 1.0782004250502504 249
251 4 274.31220112560726 362.5611990195864 22.807624999999998 1.0782004250502504 250
252 4 272.1618783554755 364.80474387512845 22.838649999999998 1.0779394032111014 251
253 4 269.746183382209 366.7568143436209 22.938354999999998 0.9581365938474319 252
254 4 267.9799356039678 369.3135854061417 22.86721 1.3197947815996767 253
255 4 265.9986555487135 371.7056641177709 22.97635 0.9549111096922341 254
256 4 264.460491139443 374.40599719182364 22.931555 1.0849062003941004 255
257 4 262.61345088717945 376.9043490808206 22.906905000000002 1.2505680609739611 256
258 4 260.91432301043375 379.5064882249078 22.891775 1.2505680609739611 257
259 4 259.21581661425745 382.1080058884256 22.876559999999998 1.2505680609739611 258
260 4 257.51668873751174 384.70952355194333 22.861430000000002 1.2505680609739611 259
261 4 255.817560860766 387.3116626960305 22.846215 0.9917151890122348 260
262 4 253.89594294017428 389.7534598532119 22.87775 0.9917151890122348 261
263 4 251.97432501958258 392.19525701039333 22.909200000000002 0.9917151890122348 262
264 4 250.05270709899085 394.6370541675747 22.94065 0.9917151890122348 263
265 4 248.13046769782972 397.0788513247561 22.972099999999998 0.9917151890122348 264
266 4 246.2442741696939 399.47528040037116 22.158649999999998 1.1678117083523591 265
267 4 244.17722979586208 401.76481481804905 21.641679999999997 1.5212477081714124 266
268 4 241.78452960366346 403.7212356505272 21.207414999999997 1.073968142372621 267
269 4 239.56397952918925 405.88958135717166 21.001459999999998 1.073968142372621 268
270 4 237.34280797414564 408.05792706381607 20.795589999999997 1.0998528080882244 269
271 4 234.9718596018761 410.0280204688212 20.26349 1.0998528080882244 270
272 4 232.60028974903716 411.9987353543957 19.73139 1.1515662062681846 271
273 4 230.66748517819622 414.4206451333562 19.41706 0.8942048876730235 272
274 4 228.84033230415363 416.93080515317183 19.2372 0.8942048876730235 273
275 4 227.01317943011105 419.4403436924181 19.057425 1.1465881469072727 274
276 4 225.54213492233595 422.15932118355283 18.62741 0.8463073801891929 275
277 4 223.56023338651218 424.5395917643635 18.281885 1.0352374732874734 276
278 4 221.54663634164896 426.865793535636 17.68136 1.333268480344317 277
279 4 219.2067619978495 428.85577431886196 17.041565 1.1887556035412146 278
280 4 216.55676884991834 430.464166032475 16.74364 1.1067698868256712 279
281 4 214.2666129516711 432.5461259399725 16.368875 1.2006320972224915 280
282 4 212.42081566054648 435.01278231992995 15.81578 1.3555609883687756 281
283 4 210.6502175183195 437.5571237710628 15.51233 1.0928238628482851 282
284 4 209.4861844118291 440.4221491960071 15.099569999999998 1.0928238628482851 283
285 4 208.3215298247693 443.28717462095136 14.686895 1.0648634520308782 284
286 4 207.299815768672 446.1447422790629 13.773909999999999 1.2817726003636478 285
287 4 205.97357623356763 448.9327041134013 13.293149999999999 1.2817726003636478 286
288 4 204.64733669846328 451.72128742830915 12.812389999999999 1.3431189473693428 287
289 4 203.33539121645512 454.4787967147469 12.027415 1.2587405304616006 288
290 4 201.794740884907 457.1182246929982 11.257995 1.0703014070131478 289
291 4 199.73639723904677 459.42391760548054 10.82016 1.4205181374826974 290
292 4 197.65381585097987 461.69480760607627 10.26647 1.4974636467803888 291
293 4 195.249929008532 463.65930768595683 10.082785 1.3698923302991912 292
294 4 193.3830013780477 466.14212256071875 9.98342 1.3698923302991912 293
295 4 191.51607374756335 468.6249374354807 9.884139999999999 1.3698923302991912 294
296 4 189.64914611707903 471.10837379081204 9.78486 1.3698923302991912 295
297 4 187.78221848659473 473.591188665574 9.68558 1.163026307967962 296
298 4 185.5852846737578 475.777557308731 9.37924 1.2517799480842957 297
299 4 183.01111215529372 477.51583846134906 9.279959999999999 1.5350880804520004 298
300 4 180.40835153063713 479.213723376956 9.313705 1.1699123126769388 299
301 4 177.82237088135443 480.9358460347696 9.2548 1.1699123126769388 300
302 4 175.2363902320717 482.6585901731526 9.195979999999999 1.1699123126769388 301
303 4 172.65103106335837 484.3813343115356 9.137075 1.2128876940511035 302
304 4 170.30804931671196 486.422897982022 9.113529999999999 1.292188614706829 303
305 4 168.39513212409187 488.86469513920343 8.862525 1.292188614706829 304
306 4 166.48221493147176 491.3064922963848 8.611519999999999 1.191918939639472 305
307 4 164.6314457957919 493.78930717114673 8.256305 1.2400153209055114 306
308 4 162.4077883184707 495.8078760605652 7.1657635 1.2447074992044984 307
309 4 159.9622622778729 497.60768378955413 6.2618905 1.3284395763200618 308
310 4 157.45458818033487 499.33726421420056 5.42317 1.0671940041661365 309
311 4 153.35343790284946 501.42295300511444 4.4547565 1.8997045157146 310
312 4 149.09940340529116 503.05744690264237 3.2497540000000003 1.3899412934681075 311
313 4 146.16104327315736 504.03938620229786 2.9238895 1.113108988633574 312
314 4 143.4277717289263 505.45511893939613 2.3355535 0.8738824730535704 313
315 4 140.8784584332383 507.2207452370679 2.0707275 1.085869495276674 314
316 3 390.81805606859797 283.6219800552528 6.5859274999999995 2.750896733179294 60
317 3 396.50460327862845 287.1240230638344 3.4 1.242961138804478 316
318 3 399.25030443424754 290.71183039099355 3.4 1.242961138804478 317
319 3 378.8004862980669 283.1210667163146 10.65288 1.2680938130311044 57
320 3 382.37213513042155 286.2713517226145 12.691944999999999 2.079113526489638 319
321 3 386.7231205968066 290.60866461647277 12.91847 1.0854841773236446 320
322 3 388.1351244504885 293.3767390725903 12.91235 1.2401644762421677 321
323 3 389.72984359157465 296.0416477541871 12.757225 0.899617983432517 322
324 3 391.5545105433396 298.54372852660055 12.41204 0.815233351719081 323
325 3 393.77568209838324 300.71704607780015 12.435585 0.8209882617917458 324
326 3 395.8613708892972 303.0202530680048 12.45913 1.7367771696401089 325
327 3 397.3206072662536 305.7609823790687 12.637884999999999 1.2036524927897863 326
328 3 399.20369339154234 308.23136764244265 12.527384999999999 1.3025362661873765 327
329 3 401.27198072651305 310.5451398023272 12.738439999999999 1.1989230256566352 328
330 3 403.4943952426954 312.68924776676494 13.214694999999999 1.4962828336985246 329
331 3 405.61177954264883 314.95268000052783 13.511344999999999 1.0900085558688928 330
332 3 406.6794831608819 317.8506438956505 13.979355 1.0900085558688928 331
333 3 407.7465652985456 320.74922927134253 14.44745 0.968757696778516 332
334 3 407.91933689683935 323.84358102639624 14.139750000000001 1.3064080901347526 333
335 3 408.3121126167016 326.9248816894926 14.25144 1.1160548065325406 334
336 3 408.2263482981241 330.0123971582829 14.71707 1.1281115295789441 335
337 3 407.80871335548574 333.07629636543595 15.13782 1.1917200658572633 336
338 3 406.8230451724138 336.01714241984735 15.391715 1.073098069575458 337
339 3 406.13630914322437 339.04810315682204 15.376415 1.391787090759232 338
340 3 405.3265199612933 342.0169158368566 14.788045 1.2130182049706781 339
341 3 404.5925514088292 344.973298905503 13.949435000000001 1.4751462795331545 340
342 3 403.1631460992041 347.5623869576327 12.64409 1.766751177502379 341
343 3 375.82980917632415 282.2460220745962 11.003504999999999 2.5472686246146505 56
344 3 375.9186808977487 277.3860440218707 11.02977 1.1501865194041117 343
345 3 377.9993978441074 275.0784866676802 11.05782 1.1501865194041117 344
346 3 379.3007781564357 272.26069376601043 11.26352 1.302722710358197 345
347 3 380.602158468764 269.4429008643407 11.46922 1.302722710358197 346
348 3 381.78483599233647 266.85505577334976 9.76038 1.4607279303230225 347
349 3 384.2471420083081 264.9756985314774 9.42888 1.3716946239504575 348
350 3 386.92448030129293 263.4456133696091 8.905025 1.7292448251389538 349
351 3 389.61424820566583 261.9086919214774 8.56545 1.0621910855824486 350
352 3 392.6110275113234 261.1964751889424 8.0079095 1.0621910855824486 351
353 3 395.6084282975504 260.4848799369768 7.450352 1.4660353743857175 352
354 3 398.53995214342075 259.53650058806903 6.895616499999999 1.53057613151814 353
355 3 401.3266710166204 258.16240704912065 6.910381 1.334884329824763 354
356 3 404.1258195012081 256.8131727329484 6.9217625 1.334884329824763 355
357 3 406.9255894663652 255.46455989734554 6.9331525 1.0556841840208073 356
358 3 409.41213322454354 253.60322559198582 7.050324999999999 1.0556841840208073 357
359 3 411.8980555021525 251.74126980605672 7.1674975 1.0556841840208073 358
360 3 414.38459926033084 249.87931402012762 7.284669999999999 1.1781966486670705 359
361 3 416.4820961820634 247.58729368017214 7.353230999999999 1.1781966486670705 360
362 3 418.57959310379596 245.2952733402167 7.4217835 1.3216840825306595 361
363 3 420.7342662379135 243.05918625150744 7.252718499999999 1.2117193105806274 362
364 3 422.7459988410686 240.71496154372218 7.714838 1.6358549399748794 363
365 3 426.61844426901393 238.20728744618418 8.1418185 2.023292141745929 364
366 3 430.3063099678468 235.51876250295007 6.970782 1.1168875904955398 365
367 3 433.0489037206189 234.0582831648548 6.975856499999999 1.1168875904955398 366
368 3 435.791497473391 232.59780382675956 6.9809395 1.1168875904955398 367
369 3 438.5347127067325 231.1367030080949 6.986014 1.3818247572317142 368
370 3 442.85462414464746 229.51339576081625 6.339657 2.364081011977647 369
371 3 445.99496546183696 226.4457676702468 4.8353015 2.28723493957106 370
372 3 447.9091256155958 224.02945121641088 4.299453 1.490273116592405 371
373 3 450.2757236238795 222.05314300571177 3.7713565 1.5150391172830842 372
374 3 452.456498941912 219.845644023195 3.5451629999999996 1.5253184059009972 373
375 3 454.2637644377337 217.32616179483833 3.266193 0.9370808321560838 374
376 3 456.54459812743994 215.21623526171774 3.325812 1.177755397462795 375
377 3 355.5465478327433 279.36732407712503 17.620925 1.250462409277163 52
378 3 355.25383048455484 276.0511037587947 16.648014999999997 2.1083168984458496 377
379 3 357.57630337241096 268.8605735708108 14.366445 1.8771261266282167 378
380 3 359.3400652283746 263.23306701487354 11.69226 2.2169579167830546 379
381 3 360.6768699331588 257.95856142235675 7.6990535 2.1518391827210883 380
382 3 362.02051092420646 252.37642294798582 4.6652759999999995 1.5912823535373508 381
383 3 364.0111131880018 246.72094976642543 3.0675905 1.8724277335235355 382
384 3 367.00789249365937 242.2406963416047 1.8601059999999998 1.7582120344787922 383
385 3 217.82831809491537 212.7533077651767 24.997905 1.2329055831915496 94
386 3 213.16783530496795 209.43895188855453 25.372500000000002 1.1149050674791465 385
387 3 210.06043245795675 208.81747131915228 25.372500000000002 0.9969045517667434 386
388 3 207.63914415956563 208.06547983017558 25.372500000000002 0.8789040360543403 387
389 3 301.5846329526857 258.25500765396157 26.393435 2.088665682841351 72
390 3 297.1199165421 260.0423857715624 26.822174999999998 1.5306072055466102 389
391 3 294.5662528824262 261.78998913272153 27.20612 1.5306072055466102 390
392 3 291.7907206594758 263.15351750199005 27.623299999999997 1.0101669471177872 391
393 3 289.0151884365254 264.5170458712586 28.04048 1.0101669471177872 392
394 3 286.3968907976338 266.1875856418118 27.89105 0.8790469765853028 393
395 3 283.7785931587421 267.8575039317956 27.741619999999998 0.8790469765853028 394
396 3 280.9216469812 269.078713250671 27.698185000000002 0.9939152302279186 395
397 3 278.296513056045 270.3943876160955 29.089889999999997 1.2236579523188442 396
398 3 276.05669708391935 272.28244558593957 30.50616 1.32409542713994 397
399 3 273.3824661937815 273.8610062322212 30.658310000000004 1.1303923632686503 398
400 3 270.92823942521204 275.7658441774391 30.740759999999998 1.0003599837326198 399
401 3 268.4168364442576 277.56005858130334 31.232314999999996 1.0003599837326198 400
402 3 265.90481198273375 279.3542729851676 31.72387 1.3396510857920783 401
403 3 263.5307562076172 281.3162871427705 32.284955000000004 1.248281012478561 402
404 3 260.9453970389039 282.9072774004402 33.1959 1.0787846167854884 403
405 3 258.50608580400007 284.8214375541991 33.46637 1.0787846167854884 404
406 3 256.0661530885269 286.7362191885274 33.736839999999994 1.140578429801153 405
407 3 252.16698399609726 288.8921352837838 35.41814 1.5909529688355677 406
408 3 248.69104317143052 290.00085661959736 39.233875 0.9762838264739772 407
409 3 246.28156300385805 290.97223074957304 44.0062 0.9762838264739772 408
410 3 311.159784085466 233.23109252698046 13.83851 2.4063727647254693 111
411 3 320.06249324215304 226.21892726241498 9.420805 1.7578142869143747 410
412 3 323.7913766585665 221.24708270719705 8.960445 1.7578142869143747 411
413 3 327.1859035286415 215.49714447908755 8.5 1.7578142869143747 412
414 3 311.159784085466 233.23109252698046 13.83851 2.4063727647254693 111
415 3 303.2825178682926 238.64853865045976 11.120804999999999 1.4634810892454744 414
416 3 298.93215388247694 241.75594149747096 9.952055 1.3407697508170022 415
417 3 295.82475103546574 246.72778605268886 8.783304999999999 1.3896740568232644 416
418 3 294.9080671955974 249.72270091663827 8.5 1.3896740568232644 417
419 3 320.9095712582483 244.95221606590664 23.63272 2.5439996368195947 108
420 3 319.09174059274676 240.0959668965976 24.831474999999998 0.966253130083825 419
421 3 317.2714240049676 237.59699352703117 25.25741 0.966253130083825 420
422 3 315.62885086003746 234.96440183504328 25.474925 1.2018999175840719 421
423 3 313.9396666724022 230.67929330901487 25.70961 1.5780634618261653 422
424 3 314.3057187277801 226.14683551636432 26.519405 1.2570687477299087 423
425 3 315.6077205206778 223.43158690864593 27.565244999999997 1.3547157747943883 424
426 3 316.33920315086425 220.4273498361555 27.988459999999996 1.1881776266116706 425
427 3 316.65429379955117 217.42311276366507 28.985509999999998 1.2558692902309625 426
428 3 316.7891550831115 214.41763273003588 30.050729999999998 1.4272052684094658 427
429 3 316.3534972039605 211.52774808231544 31.49335 1.0921899526674947 428
430 3 316.2093137118592 208.56390724683615 32.75492 1.0563864570642316 429
431 3 315.46167258686825 205.61933230900834 33.649035 1.090306866542206 430
432 3 314.50148510714183 202.72882618071853 34.49266 1.090306866542206 431
433 3 313.54129762741536 199.83832005242874 35.336285 1.0535711500848395 432
434 3 312.36732083181454 197.51087532001736 37.649135 1.0535711500848395 433
435 3 311.1927225556443 195.18343058760598 39.962070000000004 0.7005204682188158 434
436 3 309.001382067932 191.50985894186934 43.591315 0.7005204682188158 435
437 3 320.9095712582483 244.95221606590664 23.63272 2.5439996368195947 108
438 3 310.11880413171724 246.10630548328663 22.95 1.1216108428229967 437
439 3 302.6610372988904 244.86334434448216 22.95 1.1216108428229967 438
440 3 298.3106733130747 242.37742206687318 22.985445 1.242961138804478 439
441 3 292.71734818845454 238.64853865045976 23.020805 1.242961138804478 440
442 3 287.673411887186 236.50567364716085 23.05625 1.242961138804478 441
443 3 334.2950197620337 272.8318344092911 11.662 1.2418051849453897 147
444 3 337.46394918541574 273.45145053698513 11.9 1.2418051849453897 443
445 3 339.9498714630247 275.9373728145941 11.9 1.2421905028984193 444
446 3 342.43579374063364 277.1803339533986 11.475 1.2914801268577105 445
447 3 344.9217160182426 279.0447756616053 11.049999999999999 1.3407697508170022 446
448 3 346.70474377185764 280.3393196876702 10.625 1.3896740568232644 447
449 3 350.51504114286274 282.77365907801874 7.8625 1.0002605468415156 448
450 3 355.4868856980807 285.88106192502994 7.33125 1.1216108428229967 449
451 3 359.2157691144941 288.3669842026389 6.8 1.242961138804478 450
452 3 364.18761366971205 291.4743870496501 6.729169499999999 1.242961138804478 451
453 3 367.91649708612545 292.0958676190523 6.6583305 1.242961138804478 452
454 3 369.63364789938385 293.08402172440185 6.5874999999999995 1.242961138804478 453
455 3 372.26686107194115 294.58178989666123 4.9583305 1.242961138804478 454
456 3 374.7527833495501 295.82475103546574 4.4624999999999995 1.242961138804478 455
457 3 377.23870562715905 296.446231604868 3.5416695 1.242961138804478 456
458 3 379.724627904768 298.93215388247694 2.975 1.242961138804478 457
459 3 381.5890696129747 301.4180761600859 2.55 1.242961138804478 458
460 3 382.0601518845816 303.52675973206766 2.55 1.242961138804478 459
461 4 314.29080319411446 312.0752249641955 25.118264999999997 2.3689658492531485 233
462 4 309.497323562315 308.25436242351054 15.5125 1.8644417082067168 461
463 4 304.71254465848716 309.5283975907851 15.5125 1.8644417082067168 462
464 4 298.93215388247694 312.6047264093262 6.48125 1.3896740568232644 463
465 4 294.8428117358102 316.6685878526474 6.48125 1.3896740568232644 464
466 4 314.29080319411446 312.0752249641955 25.118264999999997 2.3689658492531485 233
467 4 316.95509039514184 306.3899207153038 15.555 2.3689658492531485 466
468 4 320.3583179931885 303.3334792749836 15.555 2.3689658492531485 467
469 4 321.3029684586799 295.5631077157474 9.24375 2.063390068083762 468
470 3 252.16698399609726 288.8921352837838 35.41814 1.5909529688355677 407
471 3 247.97261163320152 291.63535051712523 36.635254999999994 1.3411426391586434 470
472 3 245.54200112626938 293.5613188017028 36.90275 1.3411426391586434 471
473 3 243.03184110645375 295.38971463688415 37.057024999999996 0.88103571440739 472
474 3 240.5223025672075 297.218731952635 37.2113 0.88103571440739 473
475 3 238.45774411565327 299.5356115153665 37.430005 0.7332414201978436 474
476 3 236.41742340630574 301.84627627240405 37.967034999999996 0.7332414201978436 475
477 3 234.37710269695816 304.15694102944155 38.504149999999996 0.7335894493167089 476
478 3 232.45113441238064 306.5906589392207 38.299215 0.8328896146957986 477
479 3 231.03415871414353 309.3506541479361 38.056709999999995 0.8114174610229512 478
480 3 229.01745426643325 311.70420106426235 37.753515 1.0544350080763087 479
481 3 226.92057882527013 313.9962214042178 37.671234999999996 1.081730434684455 480
482 3 224.3103604337807 315.6568174856606 38.079405 0.7765896899136497 481
483 3 221.44347056712814 316.85441054289873 38.131935 0.662883604935816 482
484 3 218.35533361776842 316.5132177102969 38.21413 0.9116436324504503 483
485 3 215.2671966684087 316.25343883228675 38.526844999999994 0.7740105455506304 484
486 3 212.34002318652418 316.3199372532128 39.949405 0.7786654350154533 485
487 3 209.56821984699022 315.17579152494324 41.06367 0.7468269854449765 486
488 3 207.8541764365788 314.1721004053586 41.203664999999994 0.7468269854449765 487
