# Supplementary material for: Cross-Regional Gradient of Dendritic Morphology in Isochronically-Sourced Mouse Supragranular Pyramidal Neurons
Source: Front Neuroanat. 2018 Dec 4;12:103. doi: 10.3389/fnana.2018.00103 (PMC6288488; doi:10.3389/fnana.2018.00103)
Supplement: Supplementary file 3 [file Data_Sheet_1.ZIP › SWC reconstructions/X043.S5.Z2.C04-exported-000.swc]

# Exported from "Simple Neurite Tracer" version 3.1.6-SNAPSHOT-b9f15e3b69824d8d9ebdf26f302be1ac12e484dc on 2018-06-22T15:04:02.829
# https://imagej.net/Simple_Neurite_Tracer
#
# All positions and radii in microns
# Voxel separation (x,y,z): 0.621480569402239, 0.621480569402239, 0.85
#
1 1 434.1613539398489 237.15014899763096 40.232795 1.1793339581090767 -1
2 1 425.2375144438021 242.66703201221463 33.960390000000004 1.242961138804478 1
3 1 434.1613539398489 237.15014899763096 40.232795 1.1793339581090767 1
4 1 441.25120427558966 231.81225238703513 30.175 1.242961138804478 3
5 4 434.1613539398489 237.15014899763096 40.232795 1.1793339581090767 1
6 4 423.84974833232695 245.48482491388438 36.975 1.9652955750093122 5
7 4 420.30109428104015 248.37968140616002 40.51899 1.9098097897730804 6
8 4 416.4727739735224 250.9538539246241 41.424155 1.1897251132294822 7
9 4 413.0782471034474 254.06871453846813 42.18601 1.5668519523541489 8
10 4 408.8602584789143 258.5613975746769 42.65418999999999 1.6072792633937643 9
11 4 405.4968056373095 261.74027068716936 42.284355 1.4261301070243997 10
12 4 403.09789063941685 263.71285001445204 42.146995 0.7613944899917651 11
13 4 400.4889152090662 265.3976838381015 42.005725 0.7613944899917651 12
14 4 397.8799397787156 267.08189618118155 41.864455 1.0389104234526407 13
15 4 395.1124868031674 268.4957644765717 41.847285 1.0334538240532891 14
16 4 392.46684401922215 270.12217912669735 41.99068 1.035610361629115 15
17 4 389.84419601634465 271.76288782991924 42.38856499999999 1.035610361629115 16
18 4 387.2209265328978 273.4035965331412 42.78645 1.035610361629115 17
19 4 384.59827853002037 275.0443052363631 43.184335000000004 1.035610361629115 18
20 4 381.9750090465735 276.68439245901556 43.58222 1.026754263515133 19
21 4 379.34490327686325 278.33939521533375 43.525695 1.1809684520066046 20
22 4 376.5202740889301 279.6022437323591 43.14005 1.4252351750044605 21
23 4 373.78948846697665 281.0608586287462 42.766135 1.1884572928679016 22
24 4 371.18672784232 282.6207748579458 43.67844 1.1884572928679016 23
25 4 368.583345737094 284.18131256771477 44.590745 0.8660766771018781 24
26 4 365.74939434061986 286.59576457984247 44.873455 0.8660766771018781 25
27 3 434.1613539398489 237.15014899763096 40.232795 1.1793339581090767 1
28 3 422.3842971496765 237.94440116532704 37.28304 1.489682710051473 27
29 3 418.76852319689425 237.17811562325406 36.60933 1.489682710051473 28
30 3 415.7810660997777 236.47211369641312 35.94446 0.8664247062207434 29
31 3 412.7184098537635 236.89720640588425 36.361555 0.6827336943225236 30
32 3 409.7645127073946 237.86298721073533 36.353055000000005 0.6827336943225236 31
33 3 406.8112370415951 238.828146535017 36.344555 0.6710747188405377 32
34 3 403.75976744583016 239.35578353843948 35.99104 0.6998430543981673 33
35 3 400.74993704821514 240.03506180079614 35.48444 0.7071330214772555 34
36 3 397.74072813116953 240.7137185825834 34.977755 0.7557265871988166 35
37 3 394.7153607193194 241.3811887141214 34.640475 0.9317671732876949 36
38 3 391.6607837207074 241.92063384836254 34.386579999999995 0.9651531094759831 37
39 3 388.6012348775402 242.4607004631731 34.42364 1.0090482820928632 38
40 3 385.70824282697276 243.59241658005456 34.523939999999996 1.0090482820928632 39
41 3 382.8152507764053 244.72475417750545 34.62424 0.9597959469677357 40
42 3 379.9583045988632 245.94472053524206 34.52802 0.8385885915172171 41
43 3 376.952824565234 246.72094976642543 34.33184 0.8385885915172171 42
44 3 374.00762814683685 247.48226346394318 33.461865 0.8377868815826882 43
45 3 370.9679666818904 247.88871175633224 32.779655 0.8377868815826882 44
46 3 367.9276837363747 248.29578152929074 32.097445 0.9230415860932873 45
47 3 364.85694824295825 248.707201666235 31.776909999999997 0.9230415860932873 46
48 3 361.7855912689724 249.11800032260987 31.456459999999996 1.0800027187015169 47
49 3 358.7670601433857 249.35602738069093 30.499275 1.0800027187015169 48
50 3 355.74915049836846 249.594054438772 29.54209 0.9433826451298226 49
51 3 352.65231282103707 249.8184089243262 29.70784 0.9433826451298226 50
52 3 349.55547514370573 250.0427634098804 29.873675 0.6653260235735668 51
53 3 346.45428710238855 250.22734313899286 29.982135 0.6653260235735668 52
54 3 343.35372054164077 250.41254434867471 30.090595 0.6653260235735668 53
55 3 340.2525325003236 250.5977455583566 30.199055 0.7297797734262732 54
56 3 337.1824184874765 251.06323450483887 30.031095 0.8766418467817163 55
57 3 334.12908445000335 251.52561604847418 29.56062 0.8316715127797701 56
58 3 331.0701570874055 252.02715086798173 29.266689999999997 0.8316715127797701 57
59 3 328.01122972480766 252.52868568748937 28.972845000000003 0.7190778780211666 58
60 3 325.0809488400762 253.10355521418643 27.79551 0.6915027851567892 59
61 3 322.2675063023922 254.07865822757853 26.58069 0.758641331069313 60
62 3 319.39750903289263 255.13579667613175 25.828015 0.7224587323187147 61
63 3 316.6263271739281 256.539099801842 25.727375 0.9596530064367733 62
64 3 313.6979107309047 257.54651980484306 25.373434999999997 0.9569309215427915 63
65 3 311.0323805687385 259.10146418948744 24.87933 1.0694251194102906 64
66 3 309.1542662880049 261.57495685570836 25.035645 0.8427773705549881 65
67 3 307.266208318161 264.03726287168 24.81065 1.1396959273926017 66
68 3 305.2818208600596 266.4106971662272 24.40843 1.070121177648021 67
69 3 302.7244283169694 268.17135161934374 24.254155 1.070121177648021 68
70 3 300.1664142933098 269.93262755302965 24.099965 1.0804936883513445 69
71 3 297.35359323619525 271.2520308018706 24.141019999999997 0.8889409472501866 70
72 3 294.5625239990098 272.61742361284735 24.232905 0.8889409472501866 71
73 3 291.7720762423937 273.9828164238241 24.32479 0.8889409472501866 72
74 3 288.98162848577766 275.3482092348008 24.416674999999998 0.9439233332252025 73
75 3 286.49943509158516 277.1349658718322 25.16663 0.9365650032834801 74
76 3 283.9774669409509 278.94968913448673 25.07415 0.9365650032834801 75
77 3 281.45612027088595 280.76441239714126 24.98167 0.9255647972050605 76
78 3 278.6389488497856 282.01048093879274 25.539865 0.576904254081294 77
79 3 275.7167472124563 283.05394681481914 25.77132 0.576904254081294 78
80 3 272.79454557512696 284.0967912102761 26.002775 0.7237203378746012 79
81 3 270.016527429899 285.39755004203494 25.32252 0.7237203378746012 80
82 3 267.23913076524036 286.69893035436326 24.64235 0.6806952380548843 81
83 3 264.2883410217185 287.62058603878677 25.076955 0.8156000252550282 82
84 3 261.2231988534267 288.10099051893474 25.31691 0.8156000252550282 83
85 3 258.1586781657042 288.58077351851324 25.55695 1.0531858321318102 84
86 3 255.21037434446004 289.54966172621135 25.77982 0.8097767523197293 85
87 3 434.1613539398489 237.15014899763096 40.232795 1.1793339581090767 1
88 3 434.0407867093849 246.02178412584792 40.099090000000004 1.425956092464967 87
89 3 437.1438391924102 251.36651702270717 40.99329 1.425956092464967 88
90 3 439.09777410261086 253.55102122415605 42.40497 1.4229356968976723 89
91 3 439.05862082673855 253.65542995981562 44.95038 1.5553918506543716 90
92 3 434.1613539398489 237.15014899763096 40.232795 1.1793339581090767 1
93 3 439.8963766342928 242.20092158516294 35.803869999999996 1.282108199871125 92
94 3 442.92174404614286 247.57734999106174 34.77197 1.282108199871125 93
95 3 444.43815663548435 250.27271122055924 34.357 1.1950574165149532 94
96 3 446.6705148407772 252.42489843239917 34.628065 0.8271595638459099 95
97 3 449.5448624742626 253.55350714643365 35.10619 0.9971469291888103 96
98 3 452.37446350675094 254.80392605207095 34.706945 0.6345005873312158 97
99 3 454.92688420528594 256.46327917237494 33.854054999999995 0.8838510213867822 98
100 3 457.36246655677326 258.195345519299 32.692955 0.8905381523135503 99
101 3 459.88194878512996 259.924304463376 31.918604999999996 1.6039854163759324 100
102 3 462.3890014020986 261.7595365848208 31.838534999999997 1.146712443021153 101
103 3 464.8854888493874 263.45182817530315 32.85879 0.8058614247324952 102
104 3 467.2266061543257 265.49277036522005 32.703154999999995 0.8104665957517657 103
105 3 469.41297479748266 267.6250701988391 31.92107 0.8104665957517657 104
106 3 471.59996492120916 269.7573700324582 31.1389 1.1226238561511224 105
107 3 473.9597266432295 271.7231130734775 30.492135 0.9389141998358205 106
108 3 475.98388885777257 274.05801557272173 30.049115 0.9389141998358205 107
109 3 478.00805107231565 276.39353955253534 29.606009999999998 1.4187158438314311 108
110 3 480.38272832800163 278.3512033461524 29.019849999999998 1.3558033657908424 109
111 3 482.99978300575447 280.025472000122 29.114964999999998 1.0730359215185177 110
112 3 485.7715863452884 281.3529544963652 29.745749999999997 1.0586921499767141 111
113 3 488.2898256125063 282.1795236536702 31.964165 0.8236917022686454 112
114 3 491.0802733691224 283.2043451126145 33.20185 0.8558781809579874 113
115 3 493.6227503785469 284.7661257835223 34.386325 0.5981135214732841 114
116 3 495.91228479622475 286.80396057059227 35.08715 0.6067595591548081 115
117 3 497.96752103923797 289.128919380726 35.3124 0.7832022431720895 116
118 3 500.0985779117182 291.38551532822555 35.520224999999996 0.8546165754021008 117
119 3 502.6087379315339 293.12752536426 36.291599999999995 0.8546165754021008 118
120 3 505.1188979513496 294.8701568808639 37.062974999999994 0.7280831314718049 119
121 3 507.9043738634104 296.15786462066535 37.735665 0.8738513990251001 120
122 3 510.398996868991 297.9520790245296 38.365515 0.6533190189727157 121
123 3 513.1347543354996 299.3914280232652 38.79434 0.8208701804835592 122
124 3 516.0936233264237 300.2969252128843 39.188315 0.825220544469375 123
125 3 519.0294975362798 301.30123781303826 39.409145 0.6906762159994843 124
126 3 521.9125458977369 302.459677594404 39.484964999999995 0.6906762159994843 125
127 3 524.7955942591939 303.6181173757698 39.5607 0.6906762159994843 126
128 3 527.6780211400815 304.777178637705 39.63652 0.6906762159994843 127
129 3 530.5610695015384 305.93561841907075 39.71234 0.6906762159994843 128
130 3 533.4621407995081 306.9113429130323 38.977855 0.6841382404093727 129
131 3 536.3122506907866 307.98836873980633 38.14324 0.5778955155894905 130
132 3 539.1449591261221 309.2574320625257 37.945105 0.9432769934330242 131
133 3 542.1181221701424 310.1380700293687 38.21532 0.9082752077642902 132
134 3 545.1459755042702 310.82107717514174 38.00214 1.2509160900928264 133
135 3 547.7711094294252 311.9173688995673 36.29313 1.1437169066766344 134
136 3 549.473344709018 312.0540946248358 32.74268 0.8442813535329416 135
137 3 552.0456527857738 312.0721175613485 25.004875 0.8442813535329416 136
138 3 434.1613539398489 237.15014899763096 40.232795 1.1793339581090767 1
139 3 434.74554567508704 226.5321534693937 40.151195 1.9781726524073264 138
140 3 436.7734367730465 220.98978975146454 39.97992 1.6334435953655986 139
141 3 438.9964727697983 216.91349869675525 40.04792 1.0696115635811114 140
142 3 440.64898960383886 214.28277144647558 40.11779 1.0696115635811114 141
143 3 442.92547292955925 212.1834100830348 40.47309 0.6007641361017847 142
144 3 445.4076663237518 210.41156897966903 41.286964999999995 0.755832238895615 143
145 3 448.1825770661328 209.11205310904893 41.994845 0.9642022442047977 144
146 3 451.1426890181957 208.18666854120903 42.26166 0.9642022442047977 145
147 3 454.10280097025856 207.26190545393848 42.52856 0.5738341400684469 146
148 3 459.98884344306714 205.30610610202964 43.06236 0.5738341400684469 147
149 3 462.07080335056463 204.4671073333366 42.5 0.8360032323485038 148
150 3 464.55672562817364 202.91340590983103 42.5 0.8789040360543403 149
151 3 466.42116733638034 201.98118505572765 42.641695 0.8789040360543403 150
152 3 468.59634932928816 200.11674334752095 43.208305 0.8789040360543403 151
153 3 469.2178298986904 200.11674334752095 44.058305 0.8789040360543403 152
154 3 470.46079103749486 197.63082106991197 44.625 0.8789040360543403 153
155 3 472.63597303040274 197.00934050050975 44.908305 0.8789040360543403 154
156 3 474.81115502331056 195.45563907700415 44.199999999999996 1.0609356948322561 155
157 3 476.2150796295902 194.20335572965865 43.35 1.242961138804478 156
158 3 434.1613539398489 237.15014899763096 40.232795 1.1793339581090767 1
159 3 443.55627570750255 235.3584205160443 40.936254999999996 0.7575910289070232 158
160 3 448.36653531467584 234.1887940844293 41.564065 0.7575910289070232 159
161 3 451.37325830944394 233.45793293481228 41.956425 0.7575910289070232 160
162 3 454.4750678313305 233.33736570434823 42.152265 0.8600545303843704 161
163 3 457.54704628588576 233.22674216299464 42.775569999999995 0.8337534726872677 162
164 3 460.5724136977359 233.61392455773222 43.58681 0.6036428340992559 163
165 3 463.6213973712232 233.81528426221854 44.3598 0.6036428340992559 164
166 4 373.78948846697665 281.0608586287462 42.766135 1.1884572928679016 23
167 4 371.2271240793312 283.7972375758242 41.495639999999995 1.3160534685718752 166
168 4 369.47268443190865 286.0501046399073 39.8191 1.3160534685718752 167
169 4 368.02587766634025 288.55902169858416 38.279325 0.9671915657436224 168
170 4 366.16516484154994 290.8429627911374 36.92808 1.204398269473069 169
171 4 364.3044520167596 293.12752536426 35.576835 1.204398269473069 170
172 4 362.4437391919693 295.41146645681323 34.22559 0.9290140143652428 171
173 4 359.7881527189136 296.73957043362583 32.971669999999996 0.9683040159628524 172
174 4 356.9001325129014 297.70162235506046 32.115635 0.8628760521694566 173
175 4 354.9368753941597 300.07567813017704 31.561094999999998 1.0257350353813133 174
176 4 353.0823773750634 302.4845368171801 30.680919999999997 1.129503646054405 175
177 4 351.1825112744007 304.732432036708 29.318794999999998 0.8803147969468834 176
178 4 349.0539403241981 306.65094255445274 27.67583 1.0646583634429756 177
179 4 346.7892651292963 308.45261472514983 26.127299999999998 0.8837391548842898 178
180 4 344.302721371118 310.21078325598876 25.27832 0.9875326247801577 179
181 4 342.1294038199183 312.3903156128824 24.697855 1.1260544288942227 180
182 4 339.7267599386093 314.31504093632117 24.11739 0.7990872865260108 181
183 4 337.1699888760885 316.00671104623405 23.42787 0.8484577029593248 182
184 4 334.49575798595066 317.51255846589567 22.757134999999998 0.8484577029593248 183
185 4 331.82214857638223 319.0177844049879 22.086315 0.8484577029593248 184
186 4 329.1485391668138 320.5236318246495 21.415495 0.8484577029593248 185
187 4 326.4749297572454 322.0288577637417 20.74476 0.8484577029593248 186
188 4 323.8013203476769 323.53470518340333 20.073939999999997 1.2405995126407494 187
189 4 321.04070365839215 324.9361438674054 19.70521 1.2405995126407494 188
190 4 318.28070844967687 326.3375825514075 19.336479999999998 1.160266934239816 189
191 4 315.654331563383 327.83348628195864 18.34742 0.876057655046478 190
192 4 313.0403842884772 329.4822742325828 17.910265000000003 1.095353288765752 191
193 4 310.3785830097274 330.92783803701235 16.962515 1.3243937378132533 192
194 4 307.76277129311336 332.2540775721167 15.558314999999999 1.0617933380180313 193
195 4 305.3278104221954 333.48895946351905 13.52826 1.3163393496338003 194
196 4 302.6784387548336 334.7487005776973 12.125845 0.9357570785432572 195
197 4 300.5132004510362 336.813880509821 10.98132 1.1005612959373428 196
198 4 298.7531674784891 339.13448895596895 9.499939999999999 1.378232599540569 197
199 4 297.5872699302905 341.68318077108756 7.6649175 1.3593955234819872 198
200 4 297.4437079187586 344.5370195457826 5.994616499999999 0.9365090700322338 199
201 4 298.04778703221757 347.30074363791437 4.235107999999999 0.9434261487696808 200
202 4 298.91599538767247 349.5685262356631 3.5091995 0.9434261487696808 201
203 4 405.4968056373095 261.74027068716936 42.284355 1.4261301070243997 11
204 4 405.80195259688594 265.4343511916963 41.449825 1.0610227021119725 203
205 4 407.1897187083611 268.15954348852506 40.69307 1.0610227021119725 204
206 4 409.0392448829022 270.61874210164973 40.10266 0.7211598379286641 205
207 4 411.5133590296925 272.4962349018139 40.23764 1.293767175353111 206
208 4 414.3031853057392 273.75721897713106 40.962180000000004 0.9322208541033584 207
209 4 417.1688322112529 274.749101965897 41.89293 0.9322208541033584 208
210 4 420.03385763619724 275.74036347409356 42.823595 0.8354687590588178 209
211 4 422.7478632827768 277.24061756863057 43.094575 0.8354687590588178 210
212 4 425.46124744878693 278.741493143737 43.36547 0.849936826714502 211
213 4 429.4175927536016 280.76068351372487 44.106415 0.849936826714502 212
214 3 355.74915049836846 249.594054438772 29.54209 0.9433826451298226 50
215 3 352.3794828510695 251.69963060790678 28.9 0.9218918470398931 214
216 3 350.51504114286274 252.94259174671126 28.9 0.9003948341442698 215
217 3 346.78615772644935 255.11777373961908 28.9 1.0609356948322561 216
218 3 342.1250534559325 257.9144363019292 28.9 1.242961138804478 217
219 3 340.57135203242694 257.9144363019292 28.829195 1.0358030206056297 218
220 3 335.59950747720904 262.26480028774483 28.758305 0.8286386876010872 219
221 3 334.01908238921914 261.67750114965975 28.6875 0.621480569402239 220
222 3 333.1135851996001 262.8862808571471 28.333305 0.7930962138369733 221
223 3 331.8706240607956 264.12924199595153 28.191695 0.8789040360543403 222
224 3 329.38470178318664 265.68294341945716 27.625 0.8789040360543403 223
225 3 327.52026007497994 266.9259045582616 27.2 0.8789040360543403 224
226 3 325.6558183667732 267.858125412365 27.2 0.8789040360543403 225
227 3 323.48063637386537 269.1010865511695 26.916694999999997 0.7501954101311366 226
228 3 321.30545438095754 269.7225671205717 26.491695 0.621480569402239 227
229 3 319.7517529574519 270.65478797467506 26.349999999999998 0.621480569402239 228
230 3 318.50879181864747 271.58700882877844 26.845805000000002 0.621480569402239 229
231 3 317.5765709645441 272.20848939818063 27.483305 0.621480569402239 230
232 3 316.0570509723556 272.4993423046609 27.625 0.621480569402239 231
233 3 315.09064868693514 272.8299699675829 25.5 1.0002605468415156 232
234 3 311.98324583992394 273.76219082168626 24.65 0.7501954101311366 233
235 3 310.2741742740678 274.3836713910885 24.508305 0.621480569402239 234
236 3 308.33950526151864 275.2817108138747 23.831025 0.621480569402239 235
237 3 306.3899207153038 274.69441167578964 23.8 0.621480569402239 236
238 3 304.5254790070971 275.9373728145941 23.8 1.0847073266118918 237
239 3 301.73751717275866 276.3550077572324 23.8 1.3896740568232644 238
240 3 412.7184098537635 236.89720640588425 36.361555 0.6827336943225236 31
241 3 414.64997146346565 235.9189959896451 36.386035 0.7941713752220391 240
242 3 410.0970048120248 231.69044219543227 36.559264999999996 0.7941713752220391 241
243 3 407.8205214863044 229.57616529832586 36.64588 0.7941713752220391 242
244 3 405.6161299066346 227.3873107328912 36.732495 0.7117568369136081 243
245 3 403.41173832696495 225.19783468688712 36.81911 0.7117568369136081 244
246 3 402.08736323356874 222.39309287717478 37.074195 0.9810319380242103 245
247 3 400.7629881401726 219.5883510674625 37.329364999999996 0.9810319380242103 246
248 3 400.1930904580307 216.53874591340568 37.085755 1.2671926662054713 247
249 3 399.6231927758889 213.4891407593489 36.84223 1.4624370018888786 248
250 3 398.6300668259841 210.61292868415535 37.705405 0.697804598130528 249
251 3 396.8582257226183 208.0698301941614 37.4085 0.8848640347149078 250
252 3 394.6842866908493 205.9437451662363 36.53334 0.8848640347149078 251
253 3 392.51034765908025 203.81766013831125 35.65818 1.0501592217588214 252
254 3 389.97222101364156 202.14277000377223 34.783105 1.082041174969156 253
255 3 387.45833211040946 200.3814940700863 34.1224 1.082041174969156 254
256 3 384.9444432071774 198.62021813640035 33.461695 0.7432721165879957 255
257 3 382.6275636444459 196.62029366406395 34.195159999999994 0.7529361394422005 256
258 3 380.5748133237103 194.33635257151073 34.84728 0.7229061983286843 257
259 3 378.24923303300704 192.28546669248334 35.118854999999996 0.9629779274830752 258
260 3 373.52287330270303 188.25019335535458 35.180904999999996 0.9629779274830752 259
261 3 422.3842971496765 237.94440116532704 37.28304 1.489682710051473 28
262 3 421.363826054718 237.40557751165528 31.662499999999998 1.6684329514229448 261
263 3 417.01346206890236 242.99890263627543 29.679194999999996 1.4968173069882105 262
264 3 414.52753979129335 244.2418637750799 26.66875 1.3252016625534762 263
265 3 410.79865637487995 246.72778605268886 24.402055 1.242961138804478 264
266 3 408.9342146666732 250.4566694691023 23.05625 1.242961138804478 265
267 3 407.768938599044 252.46778059168793 22.7375 1.242961138804478 266
268 3 406.44829238906425 256.04999459372243 21.4625 1.242961138804478 267
269 3 406.44829238906425 261.02183914894033 18.912499999999998 1.414576783239212 268
270 3 405.353865106347 266.1981508114916 15.174455 2.418199539961194 269
271 3 404.58385068085755 270.9655282593762 11.049999999999999 2.864702255048232 270
272 3 403.9623701114553 274.0729311063874 8.570805 1.828899234442603 271
273 3 400.7716888681442 276.84908480990714 5.5249999999999995 1.8644417082067168 272
274 3 485.7715863452884 281.3529544963652 29.745749999999997 1.0586921499767141 112
275 3 487.30042854601794 282.7108895405091 27.362180000000002 1.47895595542359 274
276 3 489.5427304404212 284.72572954651116 26.331979999999998 1.47895595542359 275
277 3 491.35372481965936 287.243968813729 26.068905 1.1379060633527234 276
278 3 492.65013328743237 290.0654905988152 25.9029 1.0618679156863595 277
279 3 493.8477263446705 292.93051602375954 25.74871 1.0219626483250417 278
280 3 495.5779282498863 295.50593150336243 25.511815 0.9732447864896001 279
281 3 496.85196341716096 298.33739697755897 25.33612 1.1216170576286908 280
282 3 498.3857774624457 301.0259219207931 25.70893 0.9868117073196511 281
283 3 500.28502208253894 303.47766276708495 25.971919999999997 0.7356216907786541 282
284 3 502.7187399923181 305.40363105166244 25.763925 0.9259625447694778 283
285 3 505.03624103561907 307.42903622734434 25.18074 1.0574305444208276 284
286 3 507.67131864988454 308.9901954176828 24.46147 0.9675768836966518 285
287 3 510.2622711437225 310.670057396777 23.98717 0.7204886389137096 286
288 3 512.4119724332847 312.9098733689027 24.183435 0.8307020030915027 287
289 3 514.5610522422778 315.14844637988955 24.397804999999998 0.9597213692994074 288
290 3 517.0904781597449 316.9532259534337 24.31187 1.0901079927599973 289
291 3 519.9001918140124 318.270143279997 24.106254999999997 0.9149374794682822 290
292 3 522.4084873921198 320.056278436459 23.528254999999998 0.9141668435622233 291
293 3 525.5059465500206 323.45702011222807 22.898405 1.5842347638803294 292
294 3 527.0105510085434 327.78314635583706 22.25232 0.9276902607524161 293
295 3 527.226204766126 330.00742531372765 22.383135 0.9276902607524161 294
296 3 462.3890014020986 261.7595365848208 31.838534999999997 1.146712443021153 102
297 3 462.38154363526576 262.26480028774483 24.791694999999997 1.1787932700136967 296
298 3 466.1104270516792 261.6433197183426 19.7625 1.146712443021153 297
299 3 466.73190762108146 262.26480028774483 18.0625 1.0574429740322155 298
300 3 469.9163740586985 262.77565731579347 17.425 1.0128082395377467 299
301 3 471.70375217629936 264.7507225653538 14.095805 1.0128082395377467 300
302 3 472.86157047709577 271.78215372757074 10.280495 1.277987783695988 301
303 3 474.1896744539083 274.69441167578964 9.3075 1.3407697508170022 302
304 3 472.70557885417577 278.06035043967216 9.18 1.3896740568232644 303
305 3 471.70375217629936 281.53069793921424 6.1625 1.242961138804478 304
306 3 472.03624428092957 285.3117857234575 6.1625 1.242961138804478 305
307 3 444.43815663548435 250.27271122055924 34.357 1.1950574165149532 95
308 3 443.8036249741246 252.27014977061802 34.265795 1.1058376659715679 307
309 3 443.5767845662928 255.3676089285188 34.392700000000005 1.1058376659715679 308
310 3 442.9080714736161 258.4016770683405 34.49062 0.7632589316999717 309
311 3 442.22444284727356 261.4115074659556 34.003145 0.7502264841596068 310
312 3 441.37052854491486 264.35546092321397 33.303595 0.9047638425471675 311
313 3 439.5812859856058 266.87618611270943 32.875024999999994 0.684517343556708 312
314 3 437.50181200038594 269.13091761850075 32.19324 1.0198682588061563 313
315 3 435.4378750294011 271.3017492474228 31.061635000000003 1.1554007413813965 314
316 3 433.2701508033261 273.31410333114724 29.75799 1.7082760707273223 315
317 3 431.0999406549735 275.11639698241373 27.976984999999996 1.207132783978439 316
318 3 429.0291673977252 277.43327654514525 28.040734999999998 0.7207683051699406 317
319 3 426.89438164182855 279.6904939732142 27.97027 0.844399434841128 318
320 3 424.76083884707066 281.9359032704645 27.631375 1.0913385242874136 319
321 3 423.032501383563 284.44854921255774 26.813675 1.0913385242874136 320
322 3 421.3041639200554 286.9605736740816 25.995975 1.1519701686382962 321
323 3 419.90707560003915 289.72181184393577 25.61084 1.1519701686382962 322
324 3 418.5093657994535 292.4830500137899 25.22562 1.183908055099877 323
325 3 417.5031887575913 295.33688878848494 24.260105 1.3125793921889166 324
326 3 416.2838438804241 298.10744916688014 23.301815 1.0430619136562478 325
327 3 414.55302049463893 300.5952358861973 22.36112 1.1529396783265635 326
328 3 412.7252461400269 303.0016086509228 21.370784999999998 0.882166809043702 327
329 3 410.7334009150927 305.3315393056118 20.673275 1.1817204434955813 328
330 3 408.89008954624563 307.76836461823797 19.89952 1.3719307865668307 329
331 3 407.1344069376844 310.0889730643859 18.40845 1.033721060698132 330
332 3 404.6963386639194 311.9391207194964 17.676515 1.0254802283478583 331
333 3 402.42917754674 313.820342403077 16.32204 1.0277734916489527 332
334 3 401.64424758758497 316.7972343305137 15.748544999999998 0.8592093168099834 333
335 3 401.0699995414573 319.7834484664915 14.875169999999999 0.8736835992713615 334
336 3 400.60326763383625 322.76158335506693 13.842419999999999 1.0619549229660759 335
337 3 399.63500090670755 325.6160436103315 12.809755 0.8200373965205603 336
338 3 398.23791258669127 328.3393714654521 12.076715 0.8200373965205603 337
339 3 396.84020278610564 331.06269932057273 11.34376 0.8676925265823239 338
340 3 395.55870985199823 333.7928634619567 10.321125 0.9850591321139368 339
341 3 394.29399689326465 336.57709641287875 9.568534999999999 1.0216332636232586 340
342 3 392.21763031089176 338.81691238500446 8.7839 1.204180751273778 341
343 3 389.61611264737405 340.4625929327816 8.19978 0.8552504855828911 342
344 3 386.669673267838 341.30967094887677 7.507319000000001 0.8552504855828911 343
345 3 383.723233888302 342.1567489649721 6.814849499999999 0.8552504855828911 344
346 3 380.776794508766 343.0044484616367 6.1223885000000005 0.9315185810599338 345
347 3 376.15360055298277 343.94226264086467 3.9751185 0.9315185810599338 346
348 3 434.74554567508704 226.5321534693937 40.151195 1.9781726524073264 139
349 3 431.4057090951194 224.24261905171585 40.59787 1.6126239962906235 348
350 3 428.3989861003514 220.8928387826378 42.447044999999996 1.4344579466543896 349
351 3 425.40220679469377 220.37576694889515 43.318124999999995 1.159440365082511 350
352 3 422.3115839230564 220.0861570035537 43.518044999999994 0.8262397726031946 351
353 3 419.26322173013847 219.5081800740096 43.75477 0.9183929114341586 352
354 3 416.15954776654365 219.50258674888497 43.95435 0.7267780222760603 353
355 3 413.07700414230857 219.83507885351517 43.668155 0.8560770547401961 354
356 3 409.99135311522645 219.562870364117 43.333255 0.7872107928447339 355
357 3 406.8957583990339 219.2900403941494 43.28778 0.7872107928447339 356
358 3 403.80078516341075 219.01721042418183 43.242305 0.8636901917153734 357
359 3 400.868639836971 218.1123347151322 42.572165 0.8834221997938947 358
360 3 397.9911848006386 216.98807636508351 42.116735 0.788037362002039 359
361 3 395.04598838224143 216.0396970161757 41.719445 0.8748457679361438 360
362 3 391.97400992768615 215.6854530916164 41.30132999999999 0.809130412527551 361
363 3 389.03192091213594 214.75447519865187 41.79705 0.809130412527551 362
364 3 386.08921041601633 213.8234973056873 42.292685 0.809130412527551 363
365 3 383.1471214004661 212.89251941272278 42.788405 0.7963652016320291 364
366 3 380.19073833181966 211.9404111803985 42.92874 0.7969804673957371 365
367 3 377.4792186075177 210.4227556299183 42.966055 0.7969804673957371 366
368 3 374.76769888321576 208.905100079438 43.00337 0.7969804673957371 367
369 3 372.0561791589137 207.38744452895773 43.040684999999996 0.7962595499352306 368
370 3 369.1743737585956 206.2277617864532 43.11931 0.9132470523195081 369
371 3 366.5691272116614 204.53422723483206 43.161215 0.9132470523195081 370
372 3 363.9638806647272 202.84069268321093 43.20312 0.7466964745254021 371
373 3 360.0995144841841 200.84946893884617 43.447494999999996 0.7466964745254021 372
374 4 409.0392448829022 270.61874210164973 40.10266 0.7211598379286641 206
375 4 411.1093966595811 270.9655282593762 38.391695 0.7211598379286641 374
376 4 412.9738383677878 270.9655282593762 37.6125 0.7211598379286641 375
377 4 414.68290993364394 270.34404768997393 36.195805 0.7474484660143788 376
378 4 415.9258710724484 270.0333074052728 33.574999999999996 1.0346408519408474 377
379 4 416.3919814995001 269.1010865511695 30.883305 1.414576783239212 378
380 4 421.02698358610195 268.7518144711654 28.9 1.7578142869143747 379
381 4 425.71419004053365 264.7507225653538 22.099999999999998 1.3896740568232644 380
382 4 426.38166017207163 261.38851268488764 22.099999999999998 1.3896740568232644 381
383 3 414.52753979129335 244.2418637750799 26.66875 1.3252016625534762 264
384 3 410.6557158439174 243.0424062761336 23.58189 0.9288524294171983 383
385 3 407.82176444744323 241.95605824081846 22.67137 0.9288524294171983 384
386 3 405.207195691968 240.2942191982369 22.341655 0.9322208541033584 385
387 3 402.62245800382414 238.65164605330676 21.620345 1.1529956115778097 386
388 3 400.1427505319092 237.04014693684675 20.31704 1.1529956115778097 387
389 3 397.66242157942486 235.42864782038677 19.013735 1.2230364717494422 388
390 3 394.9173419043751 234.01042916101082 18.559495000000002 1.2230364717494422 389
391 3 392.17288370989485 232.59221050163492 18.105255 0.9224573943580493 390
392 3 389.2941857124237 231.58789790148091 17.285259999999997 1.028413616635437 391
393 3 386.4359965737428 230.42821515897634 16.767184999999998 1.028413616635437 392
394 3 383.5778074350619 229.26853241647174 16.249109999999998 1.1333195367505349 393
395 3 380.81905518748533 227.90189664435627 15.673915000000001 1.1333195367505349 394
396 3 378.0603029399088 226.5352608722407 15.09872 1.246652733386727 395
397 3 375.33511064308 225.19224136176248 14.204264999999998 1.402035305348675 396
398 3 372.6117827879593 223.94741578124982 13.071895 1.402035305348675 397
399 3 370.1482338108489 222.34834627617784 11.68172 1.4279945487326065 398
400 3 367.40812598035444 221.333468506344 10.235445 1.4279945487326065 399
401 3 364.66863963042937 220.3179692559407 8.789254999999999 1.532191980998586 400
402 3 361.9521480615722 219.7524219377847 6.874936 1.461417773755059 401
403 3 359.00135831805034 219.4795919678171 5.5960515 1.123612010256472 402
404 3 356.2562786430007 218.56850145307342 4.0420305 0.9113950402226895 403
405 3 352.8605088117868 216.15032055752928 2.3417415 0.9113950402226895 404
406 3 421.363826054718 237.40557751165528 31.662499999999998 1.6684329514229448 262
407 3 421.37252678268965 232.04033575600576 33.531395 0.9857551903516674 406
408 3 419.91826225028836 228.07839712606648 32.08835 0.9857551903516674 407
409 3 418.6193678602377 225.26060422439673 32.319975 0.999272392736166 408
410 3 417.32047347018704 222.44281132272695 32.551685 0.999272392736166 409
411 3 415.5082361298101 219.92581501664793 32.283764999999995 0.6979351090501024 410
412 3 413.6518736690056 217.43429941391435 32.310539999999996 0.8529572222817968 411
413 3 411.8048334167422 214.93719048605612 32.177344999999995 1.0065810042323364 412
414 3 409.4960331014129 212.86455278709965 32.40897 0.9973768769994892 413
415 3 406.83423182266307 211.2661047625971 32.581775 0.9863145228641294 414
416 3 404.13762763202675 209.85907275347043 31.711204999999996 1.117502856259248 415
417 3 401.2601725956944 208.9063430405768 30.773825000000002 1.1252340745426117 416
418 3 398.64373939851095 207.41727559628904 29.72331 0.7962657647409246 417
419 3 396.5766950246791 205.1003960335575 29.547275 1.0307876724105536 418
420 3 394.9254211517773 202.48209839466585 29.17421 1.223303708394285 419
421 3 393.7719532149668 199.61893741142976 28.68444 1.0390036455380511 420
422 3 392.53769280413394 196.7750423258451 28.968764999999998 0.9530963864295796 421
423 3 391.3177264463974 193.9168531871642 28.95661 0.9530963864295796 422
424 3 390.0977600886608 191.05928552905272 28.944455 0.8238035687711378 423
425 3 388.7447968890721 188.26324444731205 28.827665000000003 0.8231634437846534 424
426 3 387.17928733474787 185.58404171261898 29.049854999999997 0.8231634437846534 425
427 3 385.6131562998542 182.90483897792595 29.27213 1.4323635571355042 426
428 3 384.6964724599859 177.1219622796381 29.183305 1.0358030206056297 427
429 3 385.9394335987904 174.63604000202915 29.466694999999998 0.8286386876010872 428
430 3 386.9108077287661 169.2347523733543 29.325 0.9322208541033584 429
431 3 385.31795302938815 165.31383146099557 28.276695 0.9144465098184544 430
432 3 383.45351132118145 161.58494804458212 27.38887 0.8966783803392443 431
433 3 383.7642516058826 159.09902576697317 26.94024 0.8789040360543403 432
434 3 381.5890696129747 154.7486617811575 26.79863 0.8789040360543403 433
435 3 381.5890696129747 149.15533665653734 26.916694999999997 1.0002605468415156 434
436 3 381.66737616471937 147.2567135170135 27.2 1.242961138804478 435
437 3 431.0999406549735 275.11639698241373 27.976984999999996 1.207132783978439 317
438 3 430.06455402634936 277.1803339533986 23.233305 1.2310162822605668 437
439 3 430.99677488045273 280.59847708511086 21.193305 1.5003846054565795 438
440 3 431.92899573455605 284.0166202168232 19.889999999999997 1.7578142869143747 439
441 3 431.79786333441217 286.96678847977563 19.635 1.7578142869143747 440
442 3 435.03639858156725 288.3669842026389 12.9625 1.3896740568232644 441
443 3 438.14380142857846 292.0958676190523 11.9 1.3896740568232644 442
444 3 437.4340706183211 295.27225480926717 10.8375 1.3896740568232644 443
445 3 435.6578791509695 297.68919274367244 9.279195 1.3896740568232644 444
446 3 435.03639858156725 300.1751150212814 8.924999999999999 1.3407697508170022 445
447 3 431.92899573455605 302.03955672948814 8.1458305 1.29186544481074 446
448 3 430.6860345957516 305.14695957649934 7.0125 1.242961138804478 447
449 3 428.82159288754485 308.25436242351054 5.8791695 1.242961138804478 448
450 3 426.64641089463703 311.3617652705217 4.604169499999999 1.242961138804478 449
451 3 424.0859109486998 312.92230298029074 4.0375 1.242961138804478 450
452 3 441.37052854491486 264.35546092321397 33.303595 0.9047638425471675 312
453 3 441.21018655800907 266.5014333293599 33.5937 1.0779021143769372 452
454 3 441.41713958762006 269.5821125118868 34.076415 1.0779021143769372 453
455 3 441.84409673879935 272.6435257967622 34.510254999999994 0.6146262602023017 454
456 3 442.1529725817923 275.73539162953836 34.497845 0.9383921561575227 455
457 3 442.38913519816515 278.8340937485779 34.485435 1.3412669352725242 456
458 3 442.16540219318034 281.9327958676175 34.539495 0.8094411528122522 457
459 3 442.09828229168494 285.03957723405927 34.539835000000004 1.0049340807234204 458
460 3 442.24619466720264 288.1320645474048 34.172039999999996 0.9517664180110588 459
461 3 442.0063031674134 291.22330889961154 33.89409 1.06701377480101 460
462 3 441.90438035403145 294.32636138263695 33.71236 0.8366495721406821 461
463 3 442.56812160215304 297.35235027505644 33.376015 0.8366495721406821 462
464 3 443.23124136970523 300.3777176869066 33.039669999999994 0.8366495721406821 463
465 3 443.93848625768493 303.36144590060667 32.349555 0.8366495721406821 464
466 3 444.6451096650953 306.3451741143068 31.659525 0.8366495721406821 465
467 3 445.35235455307503 309.3282808474376 30.969410000000003 0.8586748435202975 466
468 3 446.63384748718244 312.1585033604954 30.875739999999997 0.8586748435202975 467
469 3 447.91534042128984 314.98872587355316 30.781985000000002 0.7849050999322518 468
470 3 446.63384748718244 312.1585033604954 30.875739999999997 0.8586748435202975 468
471 3 447.25222065373765 312.04104353287835 30.46043 1.017854661761293 470
472 3 448.1415593485523 313.3144572195835 30.421585 1.0596119412194294 471
473 3 451.04573804936894 314.4182067108419 30.495620000000002 0.7140625298260905 472
474 3 453.85110133965065 315.63568714630094 29.74167 0.9588885853364085 473
475 3 454.2817873742464 318.6268731268339 28.75159 0.9352350348649593 474
476 3 454.59687802293337 321.6926367756952 28.20776 0.8901590491662149 475
477 3 454.8864879682748 324.7459708131683 27.526825000000002 1.0605565916849207 476
478 3 454.6366527793751 327.7980618895027 26.8039 0.7450309065994041 477
479 3 453.82064879174993 330.7544449581491 26.11948 0.8697620568784333 478
480 3 453.5590054720316 333.7885130979709 25.276449999999997 0.8697620568784333 479
481 3 453.29736215231327 336.8232027183621 24.433505 0.953767585444534 480
482 3 453.5161233127428 339.9125826288606 24.09291 1.0773738558929453 481
483 3 453.29611919117445 342.99201885024866 23.609175 1.0150207103648188 482
484 3 453.4533537752332 346.07518395505315 23.121955 0.8228589183056465 483
485 3 453.0176958960822 349.14281204562263 22.803715 0.8228589183056465 484
486 3 452.5820380169313 352.2110616167615 22.485474999999997 1.0257847538268654 485
487 3 452.25451775685633 356.6030648007271 21.40742 1.0257847538268654 486
