# Supplementary material for: Cross-Regional Gradient of Dendritic Morphology in Isochronically-Sourced Mouse Supragranular Pyramidal Neurons
Source: Front Neuroanat. 2018 Dec 4;12:103. doi: 10.3389/fnana.2018.00103 (PMC6288488; doi:10.3389/fnana.2018.00103)
Supplement: Supplementary file 3 [file Data_Sheet_1.ZIP › SWC reconstructions/X043.S5.Z2.C05.20x-exported-000.swc]

# Exported from "Simple Neurite Tracer" version 3.1.6-SNAPSHOT-b9f15e3b69824d8d9ebdf26f302be1ac12e484dc on 2018-06-22T15:08:30.991
# https://imagej.net/Simple_Neurite_Tracer
#
# All positions and radii in microns
# Voxel separation (x,y,z): 0.621480569402239, 0.621480569402239, 0.85
#
1 1 267.9507260172059 372.5024022077446 11.05391 1.2778386283593315 -1
2 1 275.2680382413479 375.18595530642347 11.07499 1.5537014235055975 1
3 1 267.9507260172059 372.5024022077446 11.05391 1.2778386283593315 1
4 1 257.78516834349347 368.8897356578094 12.758329999999999 1.8644417082067168 3
5 3 267.9507260172059 372.5024022077446 11.05391 1.2778386283593315 1
6 3 256.52231982646816 366.7599217464679 13.910675 1.999936901947793 5
7 3 251.1309758869037 363.691672175329 14.3939 1.732979923361061 6
8 3 248.761270475773 361.7041773143807 14.800795 1.373447199156172 7
9 3 246.7886911484903 359.3040193553493 14.703129999999998 1.3014548899966167 8
10 3 244.816733301777 356.9038613963178 14.60555 1.3014548899966167 9
11 3 242.84477545506368 354.5030819567169 14.507885 1.232980160859878 10
12 3 240.4384026903382 352.5398248379753 14.363299999999999 1.4635494521081087 11
13 3 238.18118526226925 350.4044176015092 14.333125 1.2960417942371232 12
14 3 236.62002607193085 347.7177570999833 14.373075 1.2960417942371232 13
15 3 235.05886688159242 345.03109659845745 14.413024999999998 1.2960417942371232 14
16 3 233.18510296484467 342.5544965293895 14.27779 1.4748293244427593 15
17 3 230.7551139384819 338.60809491368525 13.589715 1.578299624442538 16
18 3 227.4152773585143 333.41251735348254 12.71787 1.5873918851728928 17
19 3 224.03939490552133 328.21942571555746 12.542515 1.5629987728238548 18
20 3 220.7617063824939 322.9554852927205 12.306384999999999 1.666027821619358 19
21 3 218.10487694829936 317.3528379595593 12.02631 1.943891784199099 20
22 3 215.789861827276 313.3828200822178 11.154975 1.5005275459875418 21
23 3 214.1485316434847 310.7993253552127 10.425675 1.5005275459875418 22
24 3 212.55132658012093 308.1375240764629 10.225755 1.5005275459875418 23
25 3 210.96095780302062 305.5229553209877 9.486085 1.5689276974559523 24
26 3 209.74161292585342 302.6672521045844 9.32688 1.087572352036836 25
27 3 208.41413042961022 299.86002437259447 9.167675000000001 1.3313791794133343 26
28 3 207.0120702650388 297.0875995524911 9.081485 1.1443570316631186 27
29 3 205.7150403166963 294.27042813139076 9.336485 1.1558917110312243 28
30 3 204.16258185432952 291.58003874644845 9.210854999999999 1.1558917110312243 29
31 3 202.61012339196273 288.88964936150614 9.08531 1.1558917110312243 30
32 3 201.05766492959594 286.19925997656384 8.95968 1.1558917110312243 31
33 3 199.8613148334966 283.33361307105014 8.817135 1.1558917110312243 32
34 3 198.66558621796673 280.46734468496703 8.674505 1.1788864920991071 33
35 3 198.10314630265768 277.4208469337572 9.002095 1.5777278623186881 34
36 3 197.34680444969516 274.40853061386457 9.13886 1.8621298004885405 35
37 3 196.1131655194317 271.5577992420165 9.001755 1.3099505293803453 36
38 3 194.71110535486028 268.7847529413437 8.98161 1.3099505293803453 37
39 3 193.3090451902888 266.0117066406709 8.96138 1.245552712778885 38
40 3 191.7770955867123 263.3088876443406 9.032184999999998 1.1243888609682247 39
41 3 190.24763190541339 260.6104190119961 9.29135 1.1243888609682247 40
42 3 188.71816822411446 257.91195037965156 9.550600000000001 1.1243888609682247 41
43 3 187.18870454281554 255.21410322787642 9.809765 1.2003275717434843 42
44 3 185.48957666606984 252.6132070449281 9.90301 1.2863280529373662 43
45 3 183.7202214849817 250.05954338525427 9.81274 1.3597373377951585 44
46 3 181.84832200994214 247.58045739390874 9.928425 1.4111089216619477 45
47 3 179.5364142917658 245.50533377267467 9.839685 1.5018015811548164 46
48 3 177.66575777786505 243.02438333962093 9.90029 1.1326545525412746 47
49 3 176.02194167179616 240.3880627642166 9.99124 1.1326545525412746 48
50 3 174.93435067534222 237.47766925770594 10.049380000000001 1.197207739285085 49
51 3 173.711898395328 234.62507344414968 10.252699999999999 1.197207739285085 50
52 3 172.4894461153138 231.77185615002398 10.455935 1.029494992826197 51
53 3 171.39626179373525 228.86892041034613 10.71476 1.029494992826197 52
54 3 170.30307747215676 225.96660615123767 10.9735 1.3357046841763742 53
55 3 168.99921123755084 223.1463273272903 11.030705 1.2317869181666257 54
56 3 167.46104682828027 220.4522090589316 11.276525 1.2317869181666257 55
57 3 165.92288241900977 217.7580907905729 11.522345 0.969863932192052 56
58 3 164.76319967650517 214.8756639096853 11.547675 0.9455329678999543 57
59 3 163.6047598951394 211.99758739278354 11.78746 1.3086392053789064 58
60 3 162.15608868786276 209.25002179545626 11.654689999999999 0.9269444840691333 59
61 3 160.7969106825801 206.45584515542376 11.615675 1.1169248793297037 60
62 3 159.40230828484147 203.6840418158898 11.846449999999999 1.1169248793297037 61
63 3 158.00708440653344 200.91285995692522 12.077139999999998 1.1169248793297037 62
64 3 156.6118605282254 198.14105661739123 12.30783 1.1169248793297037 63
65 3 155.21663664991738 195.36987475842665 12.53852 1.4393117099014212 64
66 3 153.21236181359515 192.99644046387948 12.44111 0.955719034432457 65
67 3 152.10115455550397 190.09847656875684 12.647234999999998 1.031172990363583 66
68 3 151.57165311037326 187.0376847644508 12.770909999999999 0.984872687943116 67
69 3 150.88305263947558 184.0079669886149 12.84095 1.0828615293207673 68
70 3 150.76124244787275 180.90305006388132 12.77703 0.9381000602899037 69
71 3 151.23667508346543 177.84101529843647 13.086514999999999 1.0025600249483038 70
72 3 152.28386984290822 174.91694921939896 13.224895 0.9730707719301677 71
73 3 152.85376752505007 171.86299370135637 13.155365 1.0250389771435828 72
74 3 152.8295297828434 168.756833815484 13.26663 1.0476981587039884 73
75 3 152.19064775749789 165.71655086996822 13.388349999999999 0.8987168366068837 74
76 3 151.5834612411919 162.66943163818902 13.373645 0.8987168366068837 75
77 3 150.97689620545532 159.62169092584045 13.359024999999999 0.8579663556711788 76
78 3 150.28767425398823 156.59508055285156 13.16004 0.9592117552324977 77
79 3 149.91292147063868 153.51315840918585 13.331825 1.0444851041601788 78
80 3 150.607115266661 150.48468359448873 13.39719 1.3949131380233253 79
81 3 152.0825101384219 147.75824833652112 13.685425 1.3949131380233253 80
82 3 153.55790501018282 145.0311915979841 13.973659999999999 1.2067971844709617 81
83 3 154.00847842299942 141.96169906570643 14.206984999999998 0.8754486040884639 82
84 3 154.54978799894877 138.91333687278845 14.56764 0.8754486040884639 83
85 3 155.09109757489813 135.86435319930106 14.928379999999999 0.9361610409133686 84
86 3 156.21349148323858 132.97509003215006 15.221034999999999 0.858562977017805 85
87 3 157.78272992097922 130.3449842624398 15.941155 0.6771030803637392 86
88 3 158.71370781394378 127.40227376632018 16.436365 0.6771030803637392 87
89 3 159.64530718747775 124.46018475076998 16.931659999999997 0.8244561233690102 88
90 3 160.5501828965274 121.50939500724814 17.426869999999997 1.1323251678394912 89
91 3 161.7987373604565 118.67109324678813 17.710175 0.571558278223296 90
92 3 162.157953129571 115.59352146710825 18.027735 0.8403038778887674 91
93 3 161.86772170366012 112.5016556343321 17.877795 1.0758139396637456 92
94 3 160.56944879417887 109.67889088810712 17.925565 0.7364606895473471 93
95 3 159.69129674961349 106.71069968864204 18.300159999999998 0.8509374104312396 94
96 3 159.31343656341696 103.62815606440694 18.440835 0.9113888254169954 95
97 3 159.53095476270772 100.52821098422856 18.442365 0.6223879310335663 96
98 3 160.23633520897926 97.50470801408666 18.26293 0.928479541075557 97
99 3 159.888306090114 94.41719254529634 18.244995 1.0885107876966333 98
100 3 160.19221008855172 91.3247052319508 18.16671 1.2353728610520764 99
101 3 161.26737147361757 86.49580120769541 17.491045 1.2353728610520764 100
102 4 267.9507260172059 372.5024022077446 11.05391 1.2778386283593315 1
103 4 259.7788780101359 379.724627904768 12.9625 1.7578142869143747 102
104 4 257.60928934235267 382.505753452843 12.991485 1.7578142869143747 103
105 4 254.7616653733516 385.23840351650466 14.76331 1.6608260292534613 104
106 4 251.92709249630798 386.49317278612773 15.059109999999999 1.8321495778205767 105
107 4 249.21495129143662 387.9747824635827 15.49652 1.1349229566195926 106
108 4 246.50218860599585 389.45639214103767 15.934014999999999 1.1349229566195926 107
109 4 243.72665638304545 390.83856492738823 16.225649999999998 1.1450655195122372 108
110 4 240.88897610315485 392.0970630804278 16.401685 1.4030793927052707 109
111 4 236.6852815317181 394.0398113403792 17.058225 1.7562668002965631 110
112 4 232.40514485024488 395.1808496658017 18.71615 1.0447523408050219 111
113 4 229.78995461420024 395.7047577858078 20.89793 1.0447523408050219 112
114 4 227.175385858725 396.2286659058139 23.079794999999997 1.1165022725425102 113
115 4 224.29668786125384 396.73206516702965 24.524285 1.1165022725425102 114
116 4 221.41798986378268 397.2354644282455 25.96869 1.417044061099739 115
117 4 218.5933606758495 398.07881356092435 27.312965 1.331832860228998 116
118 4 215.6736449607978 399.7679977485596 31.300739999999998 2.004958464948563 117
119 4 215.61336134556578 401.67470013548564 36.976530000000004 1.3341820567813385 118
120 4 216.7345122927674 402.9580575113013 40.530635000000004 1.0068295964600973 119
121 4 217.50390523768738 403.46332121422535 44.142455 1.0068295964600973 120
122 3 267.9507260172059 372.5024022077446 11.05391 1.2778386283593315 1
123 3 271.87351137127285 379.6512931975785 14.047184999999999 1.1752135419339398 122
124 3 275.34945219593953 384.0333526924337 14.123090000000001 1.1752135419339398 123
125 3 277.1051348045009 386.5969600412179 14.178765 1.006761233597463 124
126 3 279.23494871584234 388.8572848721339 14.302439999999999 0.9200646941658506 125
127 3 281.36538410775324 391.11823118361923 14.426200000000001 1.2745572109528878 126
128 3 283.49519801909474 393.37544861168817 14.213444999999998 1.2745572109528878 127
129 3 285.6250119304362 395.6326660397571 14.000774999999999 1.133673780675094 128
130 3 287.4291700234109 398.150905306975 13.66579 1.133673780675094 129
131 3 289.233949596955 400.6685230936235 13.33089 1.1656054523309811 130
132 3 291.40353826473824 402.8878302069588 13.54237 1.0380527802668658 131
133 3 294.3108243684019 403.9841219313844 13.581215 0.6657734895835364 132
134 3 297.38777466751236 404.4042427963003 13.742885 0.6657734895835364 133
135 3 300.46410348605343 404.8243636612162 13.90447 0.8885245552686869 134
136 3 303.56156264395423 405.0437463022152 14.07107 0.8885245552686869 135
137 3 306.65840032128557 405.26312894321416 14.23767 0.8799419086052421 136
138 3 309.716706203314 405.4794041813662 14.931269999999998 0.7292950185821394 137
139 3 312.43692665558757 406.9106739326996 15.55381 0.8812843066351509 138
140 3 315.03036507170316 408.2630156517188 16.989205000000002 1.1091004389609296 139
141 3 317.6076449930142 409.482360528886 18.67909 0.7018815106658066 140
142 3 320.4788852236525 410.531419730037 19.44256 0.7018815106658066 141
143 3 323.3501254542909 411.57985745061853 20.20603 0.9367700918713828 142
144 3 326.14430209432334 412.8153608225902 20.98361 1.201626466133535 143
145 3 328.93350688980064 413.582889325802 22.534605 0.8304782700865179 144
146 3 331.8706240607956 414.32928748965406 23.474619999999998 0.6865495850186534 145
147 3 334.82265676545626 414.54494124723664 24.768404999999998 0.6865495850186534 146
148 3 337.77468947011687 414.7599735242498 26.062105 0.5716763595314823 147
149 3 340.8640693806154 414.9849494903734 25.723464999999997 0.5716763595314823 148
150 3 343.95344929111394 415.209925456497 25.384825 0.9234082596292347 149
151 3 347.04717956559824 414.9277732779884 25.499319999999997 0.659813490922969 150
152 3 350.13096615097214 415.26834463002086 25.734515 0.7091714777448949 151
153 3 353.14825431542005 415.9905050516663 25.969624999999997 0.7091714777448949 152
154 3 356.1655424798679 416.7120439927422 26.204819999999998 1.0005961463489927 153
155 3 359.0790433892256 417.74494469908876 26.639 0.6611434593414899 154
156 3 361.98446505118113 418.77473800258826 27.176624999999998 0.6611434593414899 155
157 3 364.88988671313655 419.80453130608777 27.714165 0.8430508220055252 156
158 3 367.347220884553 421.6714589365721 28.210649999999998 0.8430508220055252 157
159 3 369.80517653653885 423.5383865670565 28.707050000000002 1.062526685089926 158
160 3 372.57884431778103 424.9385822899197 28.725324999999998 0.8623602232968528 159
161 3 375.2257300628652 426.50968516936854 29.311484999999998 0.85328660698358 160
162 3 378.23928934389664 427.14732423357526 29.866875 0.85328660698358 161
163 3 381.2534701054975 427.78558477835134 30.422179999999997 0.85328660698358 162
164 3 384.2676508670983 428.42322384255806 30.97757 0.5917887137184775 163
165 3 387.2619442504784 428.68238123999873 32.055029999999995 0.7655086913612078 164
166 3 390.2065191883062 429.4803622911112 32.863805 1.075347829236694 165
167 3 393.0249335705453 430.64874576158746 33.671985 0.748088591000863 166
168 3 393.8695256643629 431.06389478194814 36.448085 0.748088591000863 167
169 3 267.9507260172059 372.5024022077446 11.05391 1.2778386283593315 1
170 3 279.47919057961747 369.41426525838483 11.9 1.242961138804478 169
171 3 282.1521785086165 369.7809387943322 11.9 1.242961138804478 170
172 3 284.50572542494274 370.28744545839504 11.905695 1.0838248242033406 171
173 3 287.55533057899953 370.53293028330893 11.164069999999999 1.026188716196977 172
174 3 290.46075224095506 371.4471282008996 10.320784999999999 0.9619773437663376 173
175 3 293.11323131116376 372.91630826696644 9.392075 1.1243018536885083 174
176 3 295.68926827133606 374.6390524053495 9.08361 0.7960296021245519 175
177 3 298.0676744104384 376.62530430515903 8.767069999999999 0.9311146186898225 176
178 3 300.3889043371558 378.67556870361705 8.4170655 0.9311146186898225 177
179 3 302.70951278330375 380.7264545826444 8.067061 0.8670834756243098 178
180 3 305.03757899628454 382.78293378679643 8.155460999999999 1.2196494026462 179
181 3 308.8746000317739 387.6596918148958 7.684017 1.2196494026462 180
182 3 311.98324583992394 389.6683170152038 7.6499999999999995 1.1060676137822467 181
183 3 313.8476875481307 392.1542392928128 7.6499999999999995 0.9066780027009265 182
184 3 316.33360982573964 393.39720043161725 7.6499999999999995 0.707288391619606 183
185 3 318.8195321033486 394.64016157042175 7.6499999999999995 0.621480569402239 184
186 3 321.30545438095754 395.8831227092262 7.6499999999999995 0.621480569402239 185
187 3 323.7913766585665 397.1260838480307 7.6499999999999995 0.707288391619606 186
188 3 327.52026007497994 398.9905255562374 7.6499999999999995 0.7930962138369733 187
189 3 329.80917301208837 400.17071715753224 7.6499999999999995 0.8789040360543403 188
190 3 332.49210463019784 402.0979284032486 7.6499999999999995 0.8789040360543403 189
191 3 334.9780269078068 403.9623701114553 7.6499999999999995 1.0002605468415156 190
192 3 337.46394918541574 404.58385068085755 7.791669499999999 1.1216108428229967 191
193 3 339.9498714630247 405.2053312502598 8.075 1.1216108428229967 192
194 3 343.0572743100359 407.0697729584665 8.3583305 1.1216108428229967 193
195 3 346.1646771570471 408.9342146666732 8.5 1.0002605468415156 194
196 3 348.65059943465604 410.1771758054777 8.5 0.8789040360543403 195
197 3 351.136521712265 412.0416175136844 8.5 0.8789040360543403 196
198 3 353.00096342047175 413.90605922189116 8.641695 0.8789040360543403 197
199 3 354.86540512867845 415.1490203606956 8.924999999999999 0.8789040360543403 198
200 3 357.3513274062874 417.01346206890236 9.279195 0.8789040360543403 199
201 3 359.83724968389635 418.2564232077068 9.704195 0.8789040360543403 200
202 3 362.94465253090755 418.87790377710905 9.987499999999999 0.8789040360543403 201
203 3 365.11983452381537 419.81012463121243 10.2 0.8789040360543403 202
204 3 367.2950165167232 421.98530662412026 10.2 0.8789040360543403 203
205 3 368.5379776555277 423.84974833232695 10.2 0.8789040360543403 204
206 3 369.7809387943322 425.09270947113146 10.2 0.8789040360543403 205
207 3 371.3346402178378 426.95715117933815 10.2 0.8789040360543403 206
208 3 373.5098222107456 430.06455402634936 10.058304999999999 0.8789040360543403 207
209 3 375.37426391895235 431.3075151651538 9.775 0.8789040360543403 208
210 3 377.23870562715905 432.5504763039583 9.491695 0.8789040360543403 209
211 3 378.4816667659635 435.03639858156725 9.35 0.8789040360543403 210
212 3 380.34610847417025 436.27935972037176 9.208305 0.8789040360543403 211
213 3 383.1427710364803 438.14380142857846 9.208305 0.8789040360543403 212
214 3 384.28691676474983 440.42401363771523 9.1375 0.8789040360543403 213
215 3 386.56091416819265 441.8726848449919 8.5 0.7930962138369733 214
216 3 388.42535587639935 443.7371265531986 8.5 0.707288391619606 215
217 3 390.28979758460605 446.22304883080756 8.5 0.621480569402239 216
218 3 390.9112781540083 448.7089711084165 8.5 0.707288391619606 217
219 3 392.775719862215 451.19489338602546 8.5 0.7930962138369733 218
220 3 393.39720043161725 453.6808156636344 8.5 0.8789040360543403 219
221 3 395.26164213982395 454.9237768024389 8.5 1.0002605468415156 220
222 3 397.74756441743295 456.7882185106456 8.5 1.0002605468415156 221
223 3 400.2334866950419 458.65266021885236 8.5 0.9144465098184544 222
224 3 403.030149257352 461.44932278116244 8.5 0.6643875879137695 223
225 3 405.21341049766204 463.03907007769334 8.5 0.621480569402239 224
226 3 267.9507260172059 372.5024022077446 11.05391 1.2778386283593315 1
227 3 274.22022200133574 364.3734363599633 13.54815 1.2835438199864442 226
228 3 276.0977148014999 360.45002952532695 13.680325 1.2835438199864442 227
229 3 277.5967259348981 357.7341594370392 13.44343 1.143897136041761 228
230 3 279.5164794137816 355.3029274495376 13.77595 1.1068506792996935 229
231 3 281.4362328926651 352.8710739814667 14.108469999999999 1.1068506792996935 230
232 3 283.19191550122645 350.316167360654 13.818875 1.0263813751734916 231
233 3 284.94759810978775 347.760639259272 13.529195 1.0263813751734916 232
234 3 286.8965611754332 345.364210183657 13.987005 1.0165744117883242 233
235 3 288.9207233899763 343.0367654512456 14.505165000000002 0.9903106429253856 234
236 3 291.41472491498746 341.1978044463844 14.82689 0.9903106429253856 235
237 3 293.90810495942924 339.35884344152316 15.148615 1.1127361002919327 236
238 3 296.4978144921284 337.6441785505424 15.019585000000001 1.1127361002919327 237
239 3 299.0875240248275 335.92951365956156 14.89064 1.0798970670047183 238
240 3 301.40937543211425 333.88794998907525 15.322780000000002 1.1129598332969175 239
241 3 303.5994729586877 331.6841798899749 15.278494999999998 1.1129598332969175 240
242 3 305.7901919658307 329.4804097908746 15.234295 1.1129598332969175 241
243 3 307.98091097297356 327.2766396917742 15.19001 0.7657572835889688 242
244 3 310.0802723364143 324.99767044377626 14.87228 1.0628871438201792 243
245 3 313.22620697872844 322.548415519762 14.45 1.0015594412315663 244
246 3 315.09064868693514 320.6839738115553 14.45 1.0615820346244345 245
247 3 318.19805153394634 319.44101267275084 14.45 1.1829385454116097 246
248 3 320.6839738115553 317.5765709645441 14.45 1.242961138804478 247
249 3 323.16989608916424 315.09064868693514 14.45 1.242961138804478 248
250 3 324.2630804107428 313.6183612180212 14.45 1.242961138804478 249
251 3 326.8987795055777 311.98324583992394 14.45 0.8789040360543403 250
252 3 329.38470178318664 308.87584299291274 14.45 0.8789040360543403 251
253 3 331.24914349139334 307.01140128470604 14.45 0.8789040360543403 252
254 3 333.1135851996001 304.5254790070971 14.45 1.0002605468415156 253
255 3 335.59950747720904 302.03955672948814 14.45 1.1216108428229967 254
256 3 338.085429754818 299.5536344518792 14.45 1.1216108428229967 255
257 3 339.9498714630247 297.68919274367244 14.45 1.0002605468415156 256
258 3 342.43579374063364 294.58178989666123 14.45 0.8789040360543403 257
259 3 344.9217160182426 292.0958676190523 14.45 0.8789040360543403 258
260 3 346.78615772644935 289.60994534144334 14.45 0.8789040360543403 259
261 3 349.2720800040583 287.74550363323664 14.45 0.8789040360543403 260
262 3 352.3794828510695 285.2595813556277 14.45 0.8789040360543403 261
263 3 354.2439245592762 284.0166202168232 14.591694999999998 1.0002605468415156 262
264 3 356.72984683688514 282.1521785086165 14.733305000000001 1.1216108428229967 263
265 3 357.9342761803867 281.3181515844787 14.875 1.242961138804478 264
266 3 362.3231719615053 279.66625623100754 15.299999999999999 0.8789040360543403 265
267 3 364.18761366971205 278.42329509220303 15.299999999999999 0.8789040360543403 266
268 3 367.2950165167232 276.55885338399634 15.299999999999999 0.8789040360543403 267
269 3 369.7809387943322 274.69441167578964 15.299999999999999 0.8789040360543403 268
270 3 371.6453805025389 272.20848939818063 15.299999999999999 0.8789040360543403 269
271 3 374.13130278014785 270.34404768997393 15.299999999999999 0.8789040360543403 270
272 3 377.23870562715905 269.1010865511695 15.441695 0.8789040360543403 271
273 3 379.10314733536575 266.6151642735605 15.725 0.8789040360543403 272
274 3 380.9675890435725 265.37220313475603 16.079195 0.8789040360543403 273
275 3 384.07499189058365 263.50776142654934 16.3625 0.8789040360543403 274
276 3 386.56091416819265 261.02183914894033 16.645805 0.8789040360543403 275
277 3 389.6683170152038 258.8466571560325 17.141695 0.8360032323485038 276
278 3 394.0186810010195 257.29295573252693 17.6375 0.7930962138369733 277
279 3 395.4990477173356 256.27559204041546 17.849999999999998 0.7501954101311366 278
280 3 153.21236181359515 192.99644046387948 12.44111 0.955719034432457 66
281 3 151.04339462638134 192.32772737120268 12.540815 0.9342033771197515 280
282 3 147.95028583246642 192.03625298415304 12.50554 0.9342033771197515 281
283 3 144.84847631057983 191.8870976474965 12.340214999999999 0.9970039886578479 282
284 3 141.7603393612201 191.5452833343253 12.398354999999999 0.9519093585420213 283
285 3 138.66288020331933 191.7789600284205 12.295845 0.8646161977637828 284
286 3 135.56479956484918 192.01325820308514 12.193335 0.8646161977637828 285
287 3 132.53383882787446 192.69067202373358 12.052999999999999 0.9646621398261553 286
288 3 129.5519750558825 193.55142261235568 11.854864999999998 1.058163891492722 287
289 3 126.58813422040323 194.45940572425235 11.561530000000001 0.7239937893251382 288
290 3 123.5229920521114 194.9690197911622 11.483755 0.8622110679601963 289
291 3 120.49638167912249 195.64456917010241 11.748445 1.0657459544394294 290
292 3 117.40016548236055 195.9105628538066 11.768165 0.8991953766453235 291
293 3 114.29773447990458 196.04791005964447 11.916745 0.8581527998419995 292
294 3 111.21146197225305 195.7502208669008 12.20192 0.7658505056743791 293
295 3 108.19541676894397 195.0790218519464 12.653865 0.7658505056743791 294
296 3 105.17937156563492 194.40782283699198 13.105894999999999 0.7658505056743791 295
297 3 102.16332636232585 193.73662382203756 13.55784 0.9472917579113628 296
298 3 99.0664886849945 193.59492625221384 13.840975 0.8603217670292134 297
299 3 95.97897321620418 193.25870526416722 13.981564999999998 0.8603217670292134 298
300 3 92.89145774741384 192.92186279555122 14.12224 1.0128020247320528 299
301 3 89.82693705969142 192.4427012765421 14.3752 0.9808703530761657 300
302 3 86.88733396641881 191.46386937973358 14.705255 1.035908672302428 301
303 3 83.9123064806903 190.68826162911958 15.322524999999999 1.039799140666886 302
304 3 81.03422996378853 189.73180303280955 16.24843 1.0489846234826512 303
305 3 78.45322115906104 188.4664685935066 17.861050000000002 1.1300567637611731 304
306 3 76.06238540857062 187.31610805954304 20.07462 1.0552118587880615 305
307 3 73.46211070619165 186.21422300999285 21.846785 1.1245131570821052 306
308 3 70.57160457790184 186.14150978337278 23.403985 1.0300543253386587 307
309 3 67.91601810484607 186.4988611107791 25.55508 0.9515861886459323 308
310 3 65.42325954097369 187.53735514225022 27.658064999999997 0.6288948325952076 309
311 3 61.496931747661165 189.3962035253323 27.97945 0.6288948325952076 310
312 3 210.96095780302062 305.5229553209877 9.486085 1.5689276974559523 25
313 3 207.38682304838832 305.32408153877896 8.857764999999999 1.072837047736309 312
314 3 204.31111571041666 305.4757227977131 8.2843295 1.072837047736309 313
315 3 201.23602985301437 305.62736405664725 7.710928 1.072837047736309 314
316 3 198.23054981938512 305.84115337252166 6.6720325 0.9063424031934493 315
317 3 195.18094466532835 306.2513305483271 6.0791575 1.016207738252377 316
318 3 192.1928660876424 306.3402022697516 4.920803 1.1954240900509008 317
319 3 189.32349029871224 306.87405407886814 3.461438 1.1659472666441524 318
320 3 186.78225625042649 307.28671717695124 2.872286 1.1659472666441524 319
321 3 215.789861827276 313.3828200822178 11.154975 1.5005275459875418 22
322 3 217.58159030886264 310.387283737699 14.130144999999999 1.357114689792281 321
323 3 217.99425340694575 307.3973407183048 15.140115000000002 1.357114689792281 322
324 3 218.32177366702072 304.3085822883757 15.283679999999999 1.3597870562407108 323
325 3 218.8692980486641 301.25027640634727 15.297195 1.0107449240473312 324
326 3 218.71082050346652 298.1466024427525 15.27637 1.3239462718032837 325
327 3 218.3410395646722 295.0615728962398 15.330685 1.2431351533639106 326
328 3 218.19250570858506 291.96970706346366 15.698480000000002 1.242961138804478 327
329 3 217.41130463284642 289.0151884365254 16.47096 1.212726109103059 328
330 3 216.63072503767722 286.0612912901566 17.24344 1.264619736648146 329
331 3 215.83895879225878 283.067619387346 17.60044 1.0422850629444949 330
332 3 214.93532604434793 280.0994281878809 17.83674 1.2198296320113264 331
333 3 213.33128469472072 277.44259875368635 18.04873 1.0627690625119928 332
334 3 210.98395258408848 275.407249888894 18.13373 1.0627690625119928 333
335 3 208.63724195402563 273.37190102410165 18.218645000000002 0.974568540102427 334
336 3 205.94560960794456 271.8318721731229 18.49855 0.9542834143171379 335
337 3 203.2670283538209 270.26139077424347 18.350905 1.1428157598510011 336
338 3 200.21618023862533 269.68776420868517 18.15056 1.0183332017997326 337
339 3 197.1908128267752 268.9805193207054 18.060544999999998 1.1261849398137973 338
340 3 194.35810439143978 267.7046197117226 17.9775 1.1261849398137973 339
341 3 191.52539595610438 266.4293415833092 17.89454 1.182223842756797 340
342 3 188.99907744148427 264.6208331263487 17.813195 0.9254902195367323 341
343 3 186.474001888003 262.813567630527 17.960925 1.0488230385346065 342
344 3 183.8942360444143 261.08212276417237 18.06301 1.2569755256444983 343
345 3 181.66436376139907 258.9218563049302 18.232925 1.1869968135298063 344
346 3 179.5314424472106 256.66277443515304 18.31835 1.1869968135298063 345
347 3 177.3985211330221 254.4036925653759 18.403775 1.1869968135298063 346
348 3 175.2655998188336 252.14461069559877 18.489114999999998 1.2507980087846402 347
349 3 172.75046795446275 250.3466674083181 18.91131 0.852708630054036 348
350 3 170.3248292920858 248.4057835900749 19.026315 0.852708630054036 349
351 3 167.89981211027828 246.4648997718317 19.14132 1.363714813439333 350
352 3 165.74513897616072 244.22756972198363 19.016624999999998 1.443699362721401 351
353 3 163.80487663848692 241.8013095790373 19.108765 1.1117293017695011 352
354 3 161.47929634778373 239.7516666611487 19.400315 1.1117293017695011 353
355 3 159.15309457651117 237.70264522382956 19.691950000000002 1.3501354629978939 354
356 3 156.8585883142781 235.6374652917059 20.178829999999998 1.1449474382040508 355
357 3 154.73498920863065 233.4181581783705 20.82228 1.1612177995110013 356
358 3 152.9196444654067 230.95647364296823 21.57164 1.1612177995110013 357
359 3 151.10367824161335 228.49478910756596 22.320915 0.9402193090315651 358
360 3 149.38839187006317 225.9373965644758 22.88642 1.3383770506248036 359
361 3 148.01491981168422 223.19418133113427 23.563444999999998 1.3383770506248036 360
362 3 146.6414477533053 220.4509660977928 24.240555 0.9047327685186974 361
363 3 145.0324345591229 217.80780923612508 24.6313 1.040942664914586 362
364 3 143.95789465462641 214.90363053530842 24.980055 1.1695083503068273 363
365 3 142.9821701606649 211.96216300032762 25.29209 1.0268909892404015 364
366 3 142.07170112649064 209.02877471274903 25.93605 1.0346905703863996 365
367 3 141.20660017388272 206.24019139784122 27.391504999999995 1.0602582810116077 366
368 3 140.4838182716679 203.638052253754 29.493214999999996 0.8818125651191429 367
369 3 140.04878187308634 201.11670558368914 31.90594 0.8560770547401961 368
370 3 139.35645251877224 198.56055600173772 34.128775 0.8048484114043696 369
371 3 137.9233183257307 196.22565350249351 36.13384 1.1335246253384377 370
372 3 137.08991288216228 193.82922442687848 38.588384999999995 1.003144216683542 371
373 3 136.75307041354628 191.83240735738912 41.81184 0.7406556833908122 372
374 3 136.46656787105184 190.9735212104752 44.516709999999996 0.7406556833908122 373
375 3 227.4152773585143 333.41251735348254 12.71787 1.5873918851728928 18
376 3 230.56929124823066 334.9780269078068 7.7208305 1.4555820712083718 375
377 3 236.31798651520137 334.66728662310567 5.7552055 1.3163144904110242 376
378 3 239.97104930214772 332.2957167702667 4.4624999999999995 1.242961138804478 377
379 3 238.18118526226925 350.4044176015092 14.333125 1.2960417942371232 13
380 3 235.1346875110595 350.4560004887695 14.31774 0.9802426577010694 379
381 3 232.0310135474647 350.4634582556024 14.516385 0.9802426577010694 380
382 3 228.95344176778482 350.8798502371019 14.662924999999998 0.9578134239513426 381
383 3 225.84852484305125 350.7884925933998 14.789150000000001 0.7149388174289476 382
384 3 222.75976641312212 350.9134101878496 15.220865 0.8020455340363655 383
385 3 219.671007983193 351.03832778229946 15.652579999999999 0.8020455340363655 384
386 3 216.60648729547054 351.5473203686399 15.57489 1.045094155118193 385
387 3 213.5972783784249 352.3024192604636 15.82734 1.045094155118193 386
388 3 210.58869094194867 353.05689667171794 16.07979 0.7888328571308738 387
389 3 207.76841211800132 354.33776812525593 15.747015 0.7888328571308738 388
390 3 204.94751181348457 355.61863957879393 15.414155 0.831335913272293 389
391 3 202.06694937430515 356.78391564642317 15.456230000000001 1.1815775029646187 390
392 3 199.0521471321349 357.5278278879976 15.301614999999998 0.9165098253088698 391
393 3 196.03734488996463 358.2717401295721 15.132380000000001 0.9165098253088698 392
394 3 193.0231641283638 359.0150308905772 14.963144999999999 0.9960034049411102 393
395 3 190.01271225017936 359.77634458809496 14.793824999999998 0.9960034049411102 394
396 3 187.0028818525643 360.5370368050433 14.62459 1.057256529861395 395
397 3 183.89982936953893 360.7042150782125 14.612945 1.1436858326481643 396
398 3 180.8415234875105 360.62715148760657 15.359924999999999 0.8984247407392646 397
399 3 177.7825961249127 361.1156352151568 15.690064999999999 1.0905927476041308 398
400 3 174.7566072324932 361.8029927249156 15.913105 1.0905927476041308 399
401 3 171.73061834007368 362.4903502346745 16.13606 1.090300651736512 400
402 3 168.64993915754678 362.798604597098 16.50224 0.8043077233089897 401
403 3 165.62332878455786 363.40330519112644 16.995665 0.8043077233089897 402
404 3 162.59671841156896 364.00862726572416 17.489089999999997 0.8098140411538934 403
405 3 159.64717162918595 364.9831087985469 17.382245 0.8098140411538934 404
406 3 156.6976248468029 365.95759033136954 17.275485 1.0737319797562483 405
407 3 153.81519796591533 367.118516035013 17.27863 1.0696737116380517 406
408 3 150.9184770319315 368.23407365709 17.08789 0.9488019556950101 407
409 3 148.01367685054544 369.2949409890596 16.66612 0.9782601346846762 408
410 3 144.99390276381996 369.9854059016655 16.332835 1.098914372428427 409
411 3 142.0114175112586 370.8505068542734 16.184085 1.178849203264943 410
412 3 139.10910325215016 371.9598496706564 16.118125 1.0106330575448388 411
413 3 136.09678693225752 372.7099767179249 15.930530000000001 1.0106330575448388 412
414 3 133.08447061236484 373.4601037651934 15.74302 0.7468891335019167 413
415 3 129.98328257104768 373.5949650487537 15.554405 0.8011008835708741 414
416 3 126.91503299990882 373.119532413161 15.383725 0.999856584471404 415
417 3 123.82938197282671 372.90698605842545 15.799800000000001 0.8071230302883817 416
418 3 120.73067985378715 372.6938182231205 15.920245000000001 0.8071230302883817 417
419 3 117.63197773474758 372.48065038781556 16.040605 1.0501467921474332 418
420 3 114.54943411051248 372.6124042685288 16.548309999999997 1.0336526978354978 419
421 3 111.45135347204231 372.6248338799168 16.875135 1.0775851592865422 420
422 3 108.35078691129453 372.63353460788846 17.150365 0.936260477804473 421
423 3 105.27880845673928 372.7721247748651 17.765765 0.8780401780628712 422
424 3 102.19253594908776 372.7000330288145 18.24899 1.0913633835101897 423
425 3 99.17089742065407 372.0841457845369 18.771145 0.7864028681045112 424
426 3 96.11507746090327 371.57888208161285 19.118624999999998 0.7864028681045112 425
427 3 93.05987898172187 371.0742398592582 19.466105 0.9929954389852034 426
428 3 89.95558353755767 371.10779981000593 19.660075 1.1375456046224701 427
429 3 86.90597838350088 371.6111990712218 20.09774 1.2612326675449037 428
430 3 84.29140962802566 373.14066275252065 21.04787 1.2389463743261395 429
431 3 82.28899923341164 375.43019717019854 21.915039999999998 1.2961723051566976 430
432 3 80.68744380606208 378.08454068211546 22.216704999999997 1.0044431110735925 431
433 3 80.13494757986349 381.1397391612969 22.05427 0.8722231199332662 432
434 3 79.31645766996074 384.37765292788254 21.607 0.8722231199332662 433
435 3 244.816733301777 356.9038613963178 14.60555 1.3014548899966167 10
436 3 245.1939720074041 352.62745359826096 15.752709999999999 0.97651998909035 435
437 3 245.69115646292593 349.63440317601976 16.668075 0.97651998909035 436
438 3 246.34371106079828 346.6767771462345 17.62101 0.8755480409795682 437
439 3 247.10502475831603 343.80864431844316 18.880454999999998 0.9398277762728419 438
440 3 247.33683701070308 340.8410745995475 20.09978 1.1872391909518731 439
441 3 247.19638240201817 337.99158618883826 21.78499 1.1880906193319543 440
442 3 247.6239610337669 335.1352614918656 23.352304999999998 1.1880906193319543 441
443 3 248.05153966551563 332.27831531432344 24.91962 0.9776262245038859 442
444 3 248.70471574395737 329.39713139457467 26.236185 0.9776262245038859 443
445 3 249.35789182239915 326.5153259942565 27.552665 1.1059557472797543 444
446 3 250.32864447180543 323.58939547351076 28.087145 1.1059557472797543 445
447 3 251.29939712121174 320.663464952765 28.621540000000003 0.9241851103409874 446
448 3 252.27450013460384 317.78538843586324 29.50877 0.9241851103409874 447
449 3 253.25022462856535 314.90731191896145 30.396085 1.2224895688483681 448
450 3 253.75424537035056 311.9397422000658 31.451614999999997 0.9884648456342611 449
451 3 253.1787543630841 308.9479347389634 32.287079999999996 0.8190368128038227 450
452 3 252.01596421773252 306.1009322505318 32.897974999999995 0.8908178185697814 451
453 3 250.31435041870918 303.5360819406087 33.479375000000005 0.8944286206780082 452
454 3 248.42380652658755 301.09055590001094 33.91602 0.8070235933972775 453
455 3 246.30890814891177 298.8202873799845 34.15504 0.9291818141189815 454
456 3 244.13807651998974 296.6003587860797 34.3179 0.9291818141189815 455
457 3 241.9672448910677 294.3804301921749 34.480675 0.8753305227802775 456
458 3 240.10901798855502 291.94546932125695 35.195185 1.062539114701314 457
459 3 238.56836765700686 289.4029923118324 36.43423 1.1459977403663406 458
460 3 237.48450554396936 286.8213620265355 38.276265 0.7703624546082393 459
461 3 236.96370482681027 283.86435747731963 39.373954999999995 0.90655992139274 460
462 3 237.0215025197647 280.8607418853986 40.46017 0.7516807486920081 461
463 3 237.0761928098721 277.78814195027394 41.090785000000004 0.7516807486920081 462
464 3 237.13150458054892 274.7161634957187 41.721315 0.6044470299560624 463
465 3 236.78906878680826 271.65537169141265 42.28546 0.960697093793369 464
466 3 236.3341450100058 268.6026591345089 42.78135 0.9002332491962253 465
467 3 234.75309844144653 265.93464305006506 43.05658 0.6792844771623412 466
468 3 232.40390188910607 263.90115862698093 43.07528 0.8212741428536707 467
469 3 230.01990242487906 261.9086919214774 43.10435 0.8212741428536707 468
470 3 227.63528148008268 259.9162252159738 43.133335 0.5936376184124492 469
471 3 226.34819522085067 258.5433746381642 45.35566 0.5936376184124492 470
472 4 215.6736449607978 399.7679977485596 31.300739999999998 2.004958464948563 118
473 4 213.5419666077481 397.9383589522394 28.796044999999996 1.1848092019255105 472
474 4 210.54518730209048 397.36286794497295 29.598615 1.1848092019255105 473
475 4 207.44399926077335 397.4318522881766 29.851745 0.8712473954393049 474
476 4 204.34218973888676 397.6064883281786 29.930964999999997 0.8891522506437833 475
477 4 201.2434876198472 397.3926990123042 30.06331 0.9349491538030342 476
478 4 198.139192175683 397.27710362639544 30.15936 0.9349491538030342 477
479 4 195.0348967315188 397.16212972105603 30.255324999999996 0.9545320065448988 478
480 4 191.94240941817327 396.9383967160712 30.54084 0.9100712866098627 479
481 4 188.96241008788957 396.3753353201928 31.46785 1.22689586608543 480
482 4 186.01286330550653 396.8607116448959 32.627845 1.521365789479599 481
483 4 183.8861567970121 398.48339741160515 34.790839999999996 1.3616950015887757 482
484 4 183.35044054618734 399.86867760080276 38.523615 1.245558927584579 483
485 4 183.1695897004913 400.51501739298106 42.673485 1.122766796682085 484
486 4 183.14286603600698 400.58400173618475 45.731785 1.122766796682085 485
487 4 232.40514485024488 395.1808496658017 18.71615 1.0447523408050219 112
488 4 229.9459462371202 395.5493876434572 17.150365 0.9298903019681001 487
489 4 227.1704140141698 395.8657212532829 15.287504999999998 0.9298903019681001 488
490 4 224.1139725738496 395.81724576886955 14.526245 0.9675768836966518 489
491 4 221.05690965296 395.76814880388685 13.764899999999999 0.9675768836966518 490
492 4 218.0004682126398 395.4076900736335 13.181885 1.1656365263594513 491
493 4 214.94340529175017 395.04785282394954 12.59887 1.1656365263594513 492
494 4 211.94289710267614 394.2915109709871 12.21042 1.1370794941954185 493
495 4 208.94238891360214 393.53516911802456 11.82197 1.1370794941954185 494
496 4 206.0717701635332 392.4208544570863 11.251365 0.8744666647888084 495
497 4 203.3229616050671 391.03308834561113 10.681014999999999 1.0216332636232586 496
498 4 200.43183399620787 390.0909238023973 9.803645 1.0204648801527825 497
499 4 197.34618296912575 389.74103024182386 9.65379 1.037599099451202 498
500 4 194.28228376197274 389.8584900694409 8.966990000000001 0.9628412017578067 499
501 4 191.3669184109068 390.9131425957165 8.677395 0.7909334614554534 500
502 4 188.59387211023403 392.2934509403589 8.3368 1.0024978768913637 501
503 4 185.87489461909922 393.73466438080266 7.747801 1.0024978768913637 502
504 4 183.15591712796444 395.17587782124644 7.1588104999999995 1.0024978768913637 503
505 4 180.43693963682963 396.6170912616903 6.5698115 1.026188716196977 504
506 4 177.481799529322 397.49400034511683 6.0317785 1.1928263012707994 505
507 4 174.41230699704434 397.86751016732757 5.613332 0.9364096331411295 506
508 4 171.3571085178629 398.29260287679864 5.099226499999999 1.223887900129523 507
509 4 168.42682763313138 399.22668817261024 4.489955 0.7676900881598097 508
510 4 165.816609241642 400.84067321134785 3.8202994999999995 0.813586428210165 509
511 4 163.435717180262 402.7747207433277 3.1412855 0.813586428210165 510
512 4 160.1027168865578 405.4825115842132 2.190671 0.813586428210165 511
513 4 236.6852815317181 394.0398113403792 17.058225 1.7562668002965631 111
514 4 232.7506880468325 397.0490202574248 16.59251 1.067318300280017 513
515 4 230.5326238946359 399.224823730902 16.557660000000002 1.067318300280017 514
516 4 228.45625731226306 401.5311381239537 16.77458 1.0884797136681634 515
517 4 225.96474170952948 403.3812857790642 16.99813 1.0397059185814757 516
518 4 223.618652560036 405.4060694741767 16.692555 1.19526871990855 517
519 4 221.27194192997317 407.4308531692892 16.38698 1.19526871990855 518
520 4 219.17195908596298 409.7116868589954 16.099085 1.06587025055331 519
521 4 216.84078547013522 411.75946533517583 15.865590000000001 0.9322208541033584 520
522 4 214.5096118543074 413.8072438113562 15.632094999999998 1.0055493464871286 521
523 4 212.2921691826802 415.98242580426404 15.739960000000002 1.0971182935828545 522
524 4 210.5333791712719 418.54416871134003 15.794445000000001 0.8448966192966498 523
525 4 208.77521064043293 421.1052901378466 15.7029 1.205535578915075 524
526 4 206.74607658133462 423.43211338968865 15.220269999999998 1.2813562083821484 525
527 4 204.8288090247287 425.867695741176 14.922685 0.8823159643803586 526
528 4 203.22538915567094 428.5270110976482 14.766709999999998 0.892408808827451 527
529 4 201.2963134682464 430.960107526858 14.610819999999999 0.892408808827451 528
530 4 199.36661630025245 433.39320395606774 14.454930000000001 1.1036562691729659 529
531 4 197.75698162550063 436.0506548708317 14.519104999999998 1.0470828929402802 530
532 4 196.57679002420576 438.9082225289432 14.09147 1.0811959613947693 531
533 4 195.1977246407022 441.68996955758763 14.27235 1.1734174630883674 532
534 4 193.99143085549247 444.55313054082376 14.209024999999999 1.2854828393629791 533
535 4 193.34509106331413 447.5903060834925 14.048799999999998 0.934016932948931 534
536 4 192.97033827996458 450.67036378545 13.807739999999999 0.934016932948931 535
537 4 192.59558549661506 453.7498000068381 13.566595 1.1084727435858335 536
538 4 191.26313115581667 456.55205589427277 13.343044999999998 1.1332511738879005 537
539 4 189.4136049812756 459.03424928846533 12.968365 0.9732385716839063 538
540 4 187.6970756485866 461.5779692590287 12.299755 1.0242932004603 539
541 4 185.5094640442907 463.7488008879507 11.755245 1.2359446231759266 540
542 4 183.5101610525237 466.1098055711098 11.360845 1.2359446231759266 541
543 4 181.5114795413261 468.4714317348383 10.966529999999999 1.2260755117338191 542
544 4 179.0877053206574 470.39242817486064 10.55054 0.9549856873605624 543
545 4 176.86342636276677 472.53342873645136 10.0691 1.0082030685184762 544
546 4 174.32965008131384 474.30216243697015 9.618345 1.227703790825653 545
547 4 171.8201115420676 476.1231005053187 9.33776 1.3034125537902337 546
548 4 169.39260843798246 478.040989542494 8.941065 1.2573794880146099 547
549 4 167.21804792564404 480.25967517526004 8.84085 0.9980045723745854 548
550 4 164.64636132945753 482.00292817243326 8.740549999999999 1.1098089268100482 549
551 4 161.78879367134604 483.21978712732283 8.611945 0.8748644123532258 550
552 4 158.89082977622343 484.3403165939551 8.56528 0.8748644123532258 551
553 4 155.99286588110078 485.4608460605873 8.5187 1.00760644717185 552
554 4 153.35033050000246 487.09596143868464 8.484071 0.9168889284562052 553
555 4 150.81841866025772 488.8566158918012 9.005835 0.9503494423128217 554
556 4 148.32193121296893 490.6937124549542 8.70247 0.9503494423128217 555
557 4 145.82544376568015 492.53018753753776 8.399088 1.1519701686382962 556
558 4 143.34635777433462 494.40270849314675 8.3144535 1.2040253811314277 557
559 4 141.27434155594756 496.70902288619845 8.024935000000001 1.131380517374 558
560 4 138.9767278908675 498.7673665320587 7.513439 1.2136210411229982 559
561 4 137.11539358550777 501.2048133252543 6.8331075 1.2136210411229982 560
562 4 135.25343779957868 503.64288159901923 6.152775999999999 1.2493002406123808 561
563 4 132.7389274157772 505.3581679705694 5.299172 0.9866128335374424 562
564 4 130.33566205389874 507.2804073717305 4.706161 0.7431975389196674 563
565 4 128.17788151693418 509.4816915485533 4.1688845 0.9686085414418596 564
566 4 125.2979405583242 512.623897307451 2.9802275 0.9686085414418596 565
567 4 254.7616653733516 385.23840351650466 14.76331 1.6608260292534613 105
568 4 254.50312945648028 389.7553242949201 14.13618 1.0590215346784972 567
569 4 254.21973431683287 392.8260597883366 13.613005 1.0590215346784972 568
570 4 253.55599306871127 395.82718945798 12.988935 1.0590215346784972 569
571 4 253.47022875013374 398.87928053431443 12.198095 0.9669429735158616 570
572 4 253.38508591212565 401.9313716106488 11.407255 0.9669429735158616 571
573 4 253.72254986131105 404.861031014811 10.06893 1.338476487515908 572
574 4 253.48079391981358 407.78882597726493 8.683005 1.2813872824106183 573
575 4 253.75113796750355 410.7831193606449 7.609778 1.4434569852993342 574
576 4 252.48953241161703 413.5928330149124 7.048488999999999 1.3678041555859997 575
577 4 251.00170792846808 416.05513903088405 5.442209999999999 1.168364826059127 576
578 4 249.06268855193306 418.3365942011597 4.303737 1.1976179164608907 577
579 4 247.35485994721574 420.8821786134313 3.6059550000000002 1.2291207665238901 578
580 4 245.9602575494771 423.6291227301892 3.0516445 1.217474220653292 579
581 4 244.70424531871518 425.4786489047302 2.9340384999999998 1.217474220653292 580
582 3 291.40353826473824 402.8878302069588 13.54237 1.0380527802668658 132
583 3 292.676330470874 407.97216274523856 13.821765 1.1222696122265632 582
584 3 292.58124394375545 411.07707966997214 13.722655000000001 1.093327262109501 583
585 3 292.47745668866526 414.18075363356695 13.882624999999999 0.9942570445410899 584
586 3 292.3705620307281 417.2856705583005 13.794904999999998 0.8828380080586564 585
587 3 292.2636673727909 420.3905874830341 13.707185 0.8828380080586564 586
588 3 292.15677271485373 423.49550440776767 13.61938 0.8828380080586564 587
589 3 292.7732814397007 426.54075919783867 13.610964999999998 1.1907256969462197 588
590 3 294.04545216526714 429.3759535554517 13.648195 1.1287640841768165 589
591 3 294.8745072448497 432.36465361370705 13.904979999999998 1.1402676895164519 590
592 3 296.1678083097758 435.1867968793626 14.0947 1.1402676895164519 591
593 3 296.94714494380617 438.1916554324224 14.284419999999999 1.0191597709570377 592
594 3 297.727103058406 441.1965139854823 14.474055000000002 1.0191597709570377 593
595 3 298.12485062282343 444.27222132345395 14.73781 0.9893100592086481 594
596 3 298.12982246737863 447.3703019619241 15.065909999999999 0.9274230241075732 595
597 3 298.96695679436345 450.3565160979018 15.329665 0.9274230241075732 596
598 3 299.8040911213483 453.34273023387965 15.593334999999998 0.9274230241075732 597
599 3 300.6412254483331 456.32894436985737 15.85709 0.800541551058412 598
600 3 301.82701037475255 459.17843278056665 16.350855 0.800541551058412 599
601 3 303.012795301172 462.02792119127594 16.844704999999998 1.0845954601093994 600
602 3 304.0282945515753 464.9644168817014 16.79396 1.0845954601093994 601
603 3 305.04379380197855 467.900912572127 16.743215 0.9824737729452234 602
604 3 305.5372493740839 470.9405740370734 17.312035 0.9824737729452234 603
605 3 306.0307049461893 473.98023550201975 17.880855 0.9409526561034598 604
606 3 306.9169362381569 476.8651483051849 18.896179999999998 0.9409526561034598 605
607 3 307.80254604955513 479.74943962778076 19.91159 0.990658672044251 606
608 3 308.1076930091316 482.73068191920333 21.035715 0.7955759213088881 607
609 3 307.8143541803737 485.74921304479 21.962045 0.9456075455682825 608
610 3 307.3022541911863 488.7839026651811 22.54523 0.9676887501991441 609
611 3 306.6409988653423 491.8086485964618 22.90665 1.088367847165671 610
612 3 305.7572534956523 494.77311091251045 23.311929999999997 1.088367847165671 611
613 3 304.87350812596236 497.73757322855914 23.717209999999998 0.7570254815888673 612
614 3 303.44721021918417 500.49694695670513 23.827455 0.7570254815888673 613
615 3 302.0209123124061 503.2569421654204 23.937614999999997 0.8618941128698011 614
616 3 300.2037031274739 505.7155192979757 24.694625 1.2580755462523403 615
617 3 298.1391446759197 508.9397604920345 26.16963 1.2580755462523403 616
618 3 283.49519801909474 393.37544861168817 14.213444999999998 1.2745572109528878 128
619 3 287.7038644350867 392.93233296570435 13.09782 0.9911682861111608 618
620 3 290.65838306202494 392.0429942708898 12.59394 0.9911682861111608 619
621 3 293.53521661778785 390.9454595853254 12.01781 0.8692400132001356 620
622 3 296.3884339119136 389.75843169776715 11.57394 0.7646448333697387 621
623 3 299.3137429520899 388.74355392793325 11.21507 1.081108954115053 622
624 3 302.38199252322875 388.3060316070741 10.907795 0.9720266845735718 623
625 3 305.45148505550645 387.9393580711268 10.480075 1.3883067995705796 624
626 3 308.35069191176785 387.6659066205898 8.997505 1.2323276062620057 625
627 3 311.397811143547 387.1301903697651 8.59622 0.840235515026133 626
628 3 314.4188281914113 386.46396319936593 8.1998055 0.840235515026133 627
629 3 317.440466719845 385.7977360289667 7.8034165 0.9089215475564685 628
630 3 320.44408231176607 385.229702788533 7.041977999999999 0.967632816947898 629
631 3 323.4793934127266 384.7474338666769 6.416785999999999 1.0993183347985385 630
632 3 326.4196179865686 383.76052272246613 6.145491499999999 1.2296303805908 631
633 3 329.4530646458209 383.1135614497184 5.8836915 1.2296303805908 632
634 3 332.48588982450383 382.4672216575401 5.6218915 1.0135167273868653 633
635 3 335.36148041912793 381.291380420231 5.7291955 0.8854171524216758 634
636 3 338.2320991691969 380.11802510519965 5.461828 1.021459249063826 635
637 3 341.08034461876736 378.88562913607495 5.237105 1.1279126557967354 636
638 3 344.0957683415071 378.19640718460795 4.833644 0.9459058562415957 637
639 3 347.11367798652435 377.87448024965755 3.9236425 0.9459058562415957 638
640 3 350.132209112111 377.55317479527656 3.0136325 0.6119203338031243 639
641 3 353.00469230388813 376.4214586783951 2.5283505 0.8779407411717669 640
642 3 283.49519801909474 393.37544861168817 14.213444999999998 1.2745572109528878 128
643 3 284.6368578250866 395.1466682344846 15.03429 0.8484577029593248 642
644 3 290.5347084287139 396.6562445375626 16.742195 0.8484577029593248 643
645 3 293.3779820337291 397.77988140704184 17.4998 0.8465311131941777 644
646 3 296.18956012970483 398.8363983750256 18.590094999999998 1.163573210869036 645
647 3 298.8084792491659 400.372698342588 19.496875 0.9322208541033584 646
648 3 301.67350467411023 401.3639598507845 20.427539999999997 1.0096946218850416 647
649 3 304.2862089878772 402.88969464866705 21.397135000000002 0.916845424816347 648
650 3 306.7907756825682 404.6217609955911 22.24229 1.1138423357054688 649
651 3 309.12381374010425 406.47190865070155 23.458725 1.1138423357054688 650
652 3 311.45685179764024 408.322056305812 24.675159999999998 1.184430098778175 651
653 3 313.70661145887635 410.3549192483267 25.60489 0.9044406726510784 652
654 3 315.54432950259877 412.7233816983187 26.721194999999998 0.6333881371119859 653
655 3 317.60267314845896 414.95201102019513 27.64319 0.6333881371119859 654
656 3 319.6610167943192 417.18001886150216 28.5651 0.8193164790600537 655
657 3 322.224002662534 418.9357014700634 28.487834999999997 0.9551597019199951 656
658 3 324.96721789587554 420.26691284972304 29.310125 0.8875612603861135 657
659 3 327.9291942896466 421.0431420809065 30.032709999999998 0.8875612603861135 658
660 3 330.89117068341767 421.8193713120898 30.75538 0.5093250784450639 659
661 3 333.68286140117254 423.09029907651745 31.438015 0.8233996064010264 660
662 3 336.48263136632966 424.09771907951847 32.661335 0.6972017619782077 661
663 3 339.251948783586 424.4115667670666 34.54077 0.6632627080831515 662
664 3 342.07036316582514 424.98457185205547 37.2215 0.6632627080831515 663
665 3 290.46075224095506 371.4471282008996 10.320784999999999 0.9619773437663376 174
666 3 292.71734818845454 369.15945822492995 9.775 0.8789040360543403 665
667 3 293.96030932725904 368.5379776555277 8.924999999999999 0.8789040360543403 666
668 3 295.82475103546574 366.05205537791875 7.791669499999999 0.8789040360543403 667
669 3 297.06771217427024 364.18761366971205 6.729169499999999 0.8789040360543403 668
670 3 298.93215388247694 361.70169139210304 5.5958305 0.8789040360543403 669
671 3 301.10733587538476 360.4587302532986 4.2854195 0.9204437973131859 670
672 3 303.5932581529937 358.90502882979297 3.4 0.9619773437663376 671
673 3 305.15441734333217 358.13874328772005 2.975 0.9619773437663376 672
674 3 279.47919057961747 369.41426525838483 11.9 1.242961138804478 170
675 3 282.1521785086165 367.2950165167232 12.75 1.242961138804478 674
676 3 284.14091633070365 366.40008449678396 12.715405 1.242961138804478 675
677 3 286.20671774339667 365.2298365845996 14.119774999999999 1.0083708682722148 676
678 3 288.7610028836399 363.47104657319124 14.381659999999998 0.777515695962059 677
679 3 291.1543245564079 361.4891450373675 14.343834999999999 0.9202759975594473 678
680 3 293.1331186893846 359.09333744232185 14.360155 0.8386942432140154 679
681 3 294.4898107723897 356.3165622582327 14.80105 1.0773427818644754 680
682 3 295.04727884314354 353.2762793127169 15.24016 0.8946896425171572 681
683 3 296.46549750251944 350.51255522058517 15.352444999999998 0.9751465170319711 682
684 3 298.3566628752105 348.0471418017665 15.339354999999998 1.1940754772152977 683
685 3 300.44297314669376 345.7526355395334 15.068375 1.1443508168574246 684
686 3 302.85369627540507 343.79248582363874 15.00182 1.2519539626437284 685
687 3 304.5254790070971 341.2282569942851 14.274135 1.0879887440183356 686
688 3 305.7808697572896 338.3992774423661 13.89393 1.1854244676892185 687
689 3 307.28671717695124 335.6945940043276 13.52537 0.8548465232127797 688
690 3 308.99703170394616 333.10053410764266 13.458815 1.0105211910423466 689
691 3 310.2772816769148 330.269068633446 13.490094999999998 0.68282070160224 690
692 3 311.8440341923779 327.58675849590594 13.37764 0.9854755240954363 691
693 3 312.9359755528176 324.6788509116729 13.48015 1.2221477545351969 692
694 3 313.8190994419382 321.7013375036667 13.33701 1.15245492348243 693
695 3 314.1080879067102 318.6076072291824 13.29536 1.0595995116080414 694
696 3 314.7388906846535 315.57043168651364 13.036024999999999 0.9902919985083036 695
697 3 315.91659636367075 312.70416330043054 13.345765 0.9902919985083036 696
698 3 317.09430204268796 309.837273433778 13.655505 0.9902919985083036 697
699 3 318.2713862411358 306.9703835671255 13.965245 1.016257456697929 698
700 3 319.7660470105482 304.24643423143544 14.02959 1.016257456697929 699
701 3 321.26008629939116 301.5224848957455 14.09385 0.674778743034175 700
702 3 323.17051756973365 299.0732299717312 14.232824999999998 0.8843357762309159 701
703 3 325.0809488400762 296.6233535671476 14.183950000000001 1.0614950273447181 702
704 3 326.95098387340744 294.14178165352445 14.269545 1.0797230524452859 703
705 3 328.32632037349464 291.3705997945599 14.664284999999998 1.132200871725611 704
706 3 329.1448102833974 288.4036515562336 15.2473 0.8921291425712199 705
707 3 330.5319549143032 285.6554644783369 15.830314999999999 1.0726133147313242 706
708 3 331.6524843809354 282.81902715958506 16.6464 1.0726133147313242 707
709 3 332.77301384756765 279.9832113214027 17.462485 1.0136161642779697 708
710 3 334.74807909712797 277.63587921077044 18.14104 1.29069084653457 709
711 3 337.33033086299423 274.2351375350014 19.275789999999997 1.29069084653457 710
712 3 305.7901919658307 329.4804097908746 15.234295 1.1129598332969175 242
713 3 306.18296768569286 326.83352404579045 15.481135 0.7918035342526165 712
714 3 307.437736955316 324.03002519721696 16.12399 0.7918035342526165 713
715 3 308.6657825604548 321.2451707657255 16.983 0.8121570229005399 714
716 3 309.56941530836565 318.30743211416114 17.60741 0.9896829475502894 715
717 3 310.4724265757071 315.3696934625968 18.231735 0.9896829475502894 716
718 3 310.7763305741448 312.3318964393586 19.02487 1.236646896219351 717
719 3 311.4618236421955 309.33698157540925 19.658545 0.8939562954452627 718
720 3 313.1286345293323 306.8106630607891 20.62457 0.8939562954452627 719
721 3 314.7948239358997 304.2849660267384 21.590595 0.7335770197053207 720
722 3 316.2217433232472 301.6660469072774 22.784589999999998 0.8636404732698214 721
723 3 317.7884958387103 299.0999536362155 23.859924999999997 1.0207756204374834 722
724 3 319.8027143641429 296.86138062522866 24.906869999999998 0.7185620491485627 723
725 3 321.99219041014703 294.9229827292631 26.34507 0.7185620491485627 724
726 3 324.1816664561511 292.9852063138669 27.783269999999998 1.0501405773417392 725
727 3 326.14989541944794 290.8727938584687 29.35339 1.0191473413456495 726
728 3 327.76760934160205 288.3098079902539 30.291875 0.9654762793720721 727
729 3 329.69544206788777 285.94818182652534 31.113909999999997 0.7242610259699813 728
730 3 331.58722892114815 283.50079134421935 31.523439999999997 0.7370262368655033 729
731 3 333.9196454981148 281.4641995182882 31.879250000000003 0.7009803638401734 730
732 3 336.39003076148873 279.58111339299944 31.7526 1.0737195501448602 731
733 3 340.6589807927126 275.97652609046645 31.409795 1.0737195501448602 732
734 3 277.5967259348981 357.7341594370392 13.44343 1.143897136041761 229
735 3 277.4972890437937 355.06614335259536 13.835109999999998 1.0609791984721142 734
736 3 276.7471619965252 352.1110032450877 14.655955 1.0609791984721142 735
737 3 275.9149995140956 349.16580682669047 15.39316 0.7432907610050777 736
738 3 274.9678631263266 346.21998892772393 15.78433 0.8857962555690112 737
739 3 274.0207267385576 343.27417102875734 16.175585 0.8857962555690112 738
740 3 272.5391170611026 340.589996449509 16.867825 1.0140760598993273 739
741 3 272.5223370857288 337.5055883835657 17.38182 1.0624769666443736 740
742 3 273.07980515648256 334.4659269186194 17.82093 0.9322208541033584 741
743 3 273.6372732272364 331.4256439731036 18.260039999999996 1.0079606910964092 742
744 3 273.59563402908645 328.32880629577227 18.610155 1.0079606910964092 743
745 3 273.5539948309365 325.2325900990103 18.96027 1.0079606910964092 744
746 3 273.51297711335593 322.13575242167894 19.310385 1.0640990309305134 745
747 3 273.2196382845981 319.0451295500416 19.486165 1.0640990309305134 746
748 3 272.92567797527084 315.95388519783484 19.661859999999997 0.9102577307806834 747
749 3 272.63544654936 312.89371487409824 20.282104999999998 1.1490864987962697 748
750 3 272.8032463030986 309.8639970982623 21.199085 0.8831301039262757 749
751 3 273.0257363469446 306.80071937167867 21.84143 0.8831301039262757 750
752 3 273.24760491022124 303.7368201645256 22.48369 0.8831301039262757 751
753 3 273.4700949540672 300.6729209573726 23.126034999999998 1.0268537004062372 752
754 3 273.128280640896 297.6177224781912 23.742625 1.0279599358197733 753
755 3 273.40048913029415 294.55506623217696 24.35879 1.0279599358197733 754
756 3 273.6733191002618 291.49303146673213 24.97504 1.0764975682900881 755
757 3 273.33771959278454 288.4372115069813 25.599195 1.0764975682900881 756
758 3 273.00274156587676 285.3820130277999 26.223435 1.0764975682900881 757
759 3 272.6671420583995 282.32681454861853 26.847675 0.8463943874689093 758
760 3 272.34645808458794 279.3306567235303 27.886374999999997 0.939336806623014 759
761 3 271.8890483855079 276.3550077572324 28.940544999999997 0.6835540486741346 760
762 3 271.35208917354436 273.34828476246435 29.721354999999996 0.6835540486741346 761
763 3 270.81450848101144 270.3415617676963 30.502249999999997 1.0054499095960243 762
764 3 269.97861711516543 267.37088464595365 30.003724999999996 1.0529683139325194 763
765 3 270.1420665049182 264.26783216292824 29.99548 0.6877055388777416 764
766 3 270.37325727673584 261.17348040787454 30.21954 0.7973906445715427 765
767 3 271.18180349752816 258.1760796216475 30.406795 0.7973906445715427 766
768 3 271.9897282377511 255.17867883542053 30.593964999999997 0.7165422372980054 767
769 3 273.1400887717146 252.29749491567173 30.35673 1.0637634314230362 768
770 3 274.2960426308028 249.41320359307596 30.29179 1.0576480626201183 769
771 3 275.75900789117566 246.67620316542846 30.499785 0.9745374660739569 770
772 3 276.74964791880285 243.75462300866855 31.010379999999998 0.9646186361862972 771
773 3 78.45322115906104 188.4664685935066 17.861050000000002 1.1300567637611731 305
774 3 74.610606798447 187.19119046509317 16.73939 0.7977013848562438 773
775 3 71.65049484638413 186.24591851903236 16.723665 0.7977013848562438 774
776 3 68.69038289432126 185.30064657297157 16.707855000000002 0.7977013848562438 775
777 3 65.61094667293317 184.89979160570712 16.8589 0.8259663211526576 776
778 3 62.609195522720356 184.11548312712148 17.09401 0.8147423820692532 777
779 3 59.50962333088363 183.92903895630081 16.926815 0.5393463188306085 778
780 3 56.41023758321772 183.74321626604956 16.759619999999998 0.5393463188306085 779
781 3 53.40587621461342 182.9539359429087 16.647675 0.7847808038183713 780
782 3 50.30736053974467 182.74014662703436 16.78002 0.8078563773602764 781
783 3 47.31437226556043 181.99436994375165 16.264664999999997 1.0581825359098043 782
784 3 44.321943323888654 181.5400676475186 15.302040000000002 1.0013357082265815 783
785 3 41.86255826659317 179.7060784872126 14.627225000000001 0.9180013786754352 784
786 3 39.03040916377023 176.24318875450334 14.48451 0.9180013786754352 785
787 3 140.4838182716679 203.638052253754 29.493214999999996 0.8818125651191429 368
788 3 140.30856075109648 201.47157098881783 27.943070000000002 0.6003085908444129 787
789 3 138.57462996246423 199.21497504131827 26.14277 0.6003085908444129 788
790 3 135.63564834976106 198.2479512753284 26.544565 1.0065561450095601 789
791 3 132.6264394327154 197.53387010108523 26.95401 0.9205059453701262 790
792 3 130.95714262330097 195.02619600354723 27.994325 0.6979040350216322 791
793 3 129.16727858342253 192.53903076479946 28.70059 0.9712622634732071 792
794 3 127.37741454354409 190.0518655260517 29.406940000000002 0.9712622634732071 793
795 3 125.72116882608712 187.43916121228466 29.807885 0.7132608198915616 794
796 3 123.42293368043764 185.34974353795434 29.676644999999997 0.9322208541033584 795
797 3 121.12469853478815 183.26032586362402 29.54532 1.0077120988686483 796
798 3 119.27765828252471 180.7632169357658 29.41408 0.731122171456182 797
799 3 117.25473902912042 178.40780557773135 29.582805 0.731122171456182 798
800 3 115.23181977571613 176.05239421969685 29.751530000000002 0.9152109309188192 799
801 3 113.2505397204618 173.67585252230268 29.360104999999997 1.0628312105689328 800
802 3 110.88642763445569 171.6840072973685 28.92618 1.0883429879428947 801
803 3 108.96294527215575 169.26396196011618 28.49217 0.7273373547885224 802
804 3 106.73307298914052 167.100588098027 28.517329999999998 0.7965827198313198 803
805 3 104.53178881231779 164.92167722170277 28.860390000000002 0.7965827198313198 804
806 3 102.32988315492565 162.7427663453785 29.20345 0.6845484175851781 805
807 3 100.13357082265814 160.65334867104815 30.135050000000003 0.902949119284513 806
808 3 95.7925290453835 157.1637352738546 30.83868 0.902949119284513 807
809 3 97.57058495444332 158.02635030418492 30.80162 1.0087872602537142 808
810 3 91.62488034697209 156.37196902843615 31.80258 1.0087872602537142 809
811 3 89.158845447584 154.61007161418078 32.74047 0.7273249251771342 810
812 3 87.2968896616549 152.12912118112706 32.984165000000004 0.7198050102873671 811
813 3 85.43244795344819 149.6450633452263 33.137845 0.7616430822195259 812
814 3 83.56862772581087 147.16162698989496 33.291525 0.7616430822195259 813
815 3 82.23058005988784 144.38733772808337 33.85159 0.8458101957336711 814
816 3 81.45745823155146 141.41293172292424 34.480845 0.7802004920218768 815
817 3 79.68748156989389 136.82764808187451 35.506285 0.8631308592029115 816
818 3 78.61729202938322 133.9290627061825 35.699999999999996 1.1163531172058538 817
819 3 77.68507117527987 130.8216598591713 35.664555 1.3633481399033855 818
820 3 76.75906512687054 126.69440739777103 35.4875 1.604128356906895 819
821 3 142.9821701606649 211.96216300032762 25.29209 1.0268909892404015 365
822 3 141.5906751657733 211.13683680416145 24.675585 1.219972572542289 821
823 3 139.06062776773678 209.3432438808666 24.41795 1.219972572542289 822
824 3 136.21735416272153 208.1040116254785 24.15853 0.8805571743689503 823
825 3 133.3740805577063 206.86540085065985 23.899109999999997 0.8805571743689503 824
826 3 130.98013740436886 204.9344607215271 23.289575 0.7100104765135878 825
827 3 128.9963714268369 202.58464268861724 22.68004 0.5909751956531301 826
828 3 126.71678069826952 200.50019685884214 22.21917 0.6601801644589164 827
829 3 124.4371899697021 198.41512954849762 21.7583 0.6601801644589164 828
830 3 121.96431878405058 196.53328638434763 21.759404999999997 0.9229483640078769 829
831 3 119.17759991085096 195.1591928453993 21.68435 0.8464876095543196 830
832 3 116.28336489914473 194.029341170226 21.722685 0.5781335426475716 831
833 3 113.26483377355805 193.29661557890077 21.59816 0.7177230503798697 832
834 3 110.24630264797138 192.56388998757552 21.473635 0.7177230503798697 833
835 3 108.48191931143842 190.00836188619354 21.62383 0.9049440719122942 834
836 3 106.68646194643534 187.47582856587943 21.452045 1.1670783612804645 835
837 3 105.3993756872033 184.65368530022386 21.18863 1.0926125594546883 836
838 3 104.33850835523369 181.7557214051012 20.69121 1.1326359081241926 837
839 3 102.37835863933903 179.35867084891674 20.338034999999998 0.8834657034337529 838
840 3 100.8973704424535 176.64093631892078 19.962249999999997 0.46642924658378254 839
841 3 99.00061174463787 174.2041110062946 19.490245 0.8181170215611073 840
842 3 97.02616797564696 171.8356485563027 18.96112 1.1899239870116909 841
843 3 95.24749058601773 169.328595939334 18.34215 0.9478075867839666 842
844 3 93.72983503553748 166.69973313076255 17.431884999999998 0.9478075867839666 843
845 3 92.2121794850572 164.07087032219107 16.52162 0.8201927666629107 844
846 3 89.59263888502676 160.17729455488606 14.27575 0.8201927666629107 845
847 3 148.01491981168422 223.19418133113427 23.563444999999998 1.3383770506248036 361
848 3 143.87275181661832 222.02393341894987 23.410445 1.306569675082797 847
849 3 141.69756982371047 220.62560213779483 23.020805 1.2747685143464844 848
850 3 141.07236037089183 217.50390523768738 22.631249999999998 1.2906659873117938 849
851 3 139.21164754610152 217.51819929078363 17.2125 1.4463841587812187 850
852 3 136.10424469909032 216.27523815197915 16.079195 1.4793847770164776 851
853 3 134.86128356028584 218.13967986018588 14.34375 1.100604799577201 852
854 3 132.3753612826769 220.62560213779483 13.458305 1.133611632618154 853
855 3 131.6811674866546 223.6466191856591 12.85625 1.0055742057099046 854
856 3 129.2679584356657 226.21892726241498 11.9 0.621480569402239 855
857 3 130.51091957447017 228.70484954002393 11.9 0.621480569402239 856
858 3 131.75388071327467 230.56929124823066 11.616695 0.707288391619606 857
859 3 132.53073142502745 233.98743437994295 11.191695 0.857114927291098 858
860 3 132.82655617606292 235.1645185783908 11.049999999999999 0.9422391208821225 859
861 3 133.61832242148137 236.78409694225303 10.625 0.9211274259395285 860
862 3 137.65794612259592 242.99890263627543 9.456249999999999 0.7501954101311366 861
863 3 139.21164754610152 246.72778605268886 8.854195 0.621480569402239 862
864 3 139.83312811550377 248.59222776089558 8.4291695 0.707288391619606 863
865 3 139.83312811550377 250.4566694691023 7.8625 0.707288391619606 864
866 3 141.38682953900937 254.49629317021686 7.0833305 1.1098400008385183 865
867 3 141.38682953900937 257.60369601722806 6.5520805 1.6106476880799245 866
868 3 141.07608925430824 262.26480028774483 5.2770805 1.328768961021845 867
869 3 141.37564288876013 266.9625719118564 4.25 0.9322208541033584 868
870 3 141.07608925430824 269.7225671205717 4.1083305 0.8286386876010872 869
871 3 141.69756982371047 271.58700882877844 3.9666694999999996 0.7250627359045102 870
872 3 141.55027892876214 273.14506061626986 3.8249999999999997 0.7768507117527987 871
873 3 253.75424537035056 311.9397422000658 31.451614999999997 0.9884648456342611 450
874 3 264.3703764568796 312.5065324793606 34.68765 0.7934442429558384 873
875 3 268.0831013784886 312.2330810288236 34.400690000000004 0.7934442429558384 874
876 3 271.1774531335424 312.0043761792836 34.1615 0.7934442429558384 875
877 3 274.18231168660213 311.5407516745096 35.037169999999996 0.7285803159273269 876
878 3 277.1560962111919 310.705481789233 35.49905999999999 0.7285803159273269 877
879 3 280.13050221635103 309.8695904233869 35.960865 0.624009995319706 878
880 3 283.03778832001467 308.78759275205766 35.725755 0.6381424634679129 879
881 3 285.9003278226814 307.61237299531797 36.11497 0.8258171658160011 880
882 3 288.93128855965614 306.9268799272673 36.064735 0.8258171658160011 881
883 3 291.9616278160614 306.2420083397861 36.0145 1.352043408345959 882
884 3 294.86394207516986 305.2495038704507 35.33025 0.9381559935411498 883
885 3 298.8501184473158 303.64794844310114 34.393975000000005 0.9381559935411498 884
886 4 194.28228376197274 389.8584900694409 8.966990000000001 0.9628412017578067 500
887 4 192.06546257091495 388.70626509376916 8.714795 0.8650388045509764 886
888 4 189.40987609785915 387.0972518995868 8.552190000000001 0.8650388045509764 887
889 4 186.67225418964233 385.65168809515717 8.1832815 0.75166831908062 888
890 4 183.79666359501815 384.5752837489524 7.528568999999999 0.8383897177350085 889
891 4 180.704797762242 384.57839115179945 7.107292 1.0615136717618001 890
892 4 177.65767853046285 384.3857321752848 6.31686 1.064795089168244 891
893 4 174.64039036601497 384.55104600674576 5.3256325 1.3093041895881667 892
894 4 171.61129407074844 384.78534418141044 4.433005 0.8227035481632958 893
895 4 168.6561539632408 385.6119133387154 3.764412 0.9593360513463781 894
896 4 165.69044868605332 386.3614189054145 3.017534 1.1039607946519732 895
897 4 162.6824827301465 386.57396526015003 2.4362445 1.1039607946519732 896
898 4 223.618652560036 405.4060694741767 16.692555 1.19526871990855 518
899 4 224.9759661236105 408.9342146666732 19.408305000000002 1.242961138804478 898
900 4 224.35448555420825 410.79865637487995 21.037499999999998 1.242961138804478 899
901 4 220.93634242249595 412.3523577983855 22.666694999999997 1.242961138804478 900
902 4 220.29248855259522 413.56797379213634 23.375 1.242961138804478 901
903 4 219.38264099899035 416.3919814995001 27.2 1.242961138804478 902
904 4 218.13967986018588 418.2564232077068 27.908305 1.242961138804478 903
905 4 218.13967986018588 421.363826054718 29.325 1.242961138804478 904
906 4 216.8967187213814 423.84974833232695 30.741694999999996 1.242961138804478 905
907 4 215.6537575825769 426.3356706099359 32.441694999999996 1.242961138804478 906
908 4 214.41079644377243 428.20011231814266 34.460445 1.242961138804478 907
909 4 213.16783530496795 432.5504763039583 36.054195 1.1216108428229967 908
910 4 213.41145568817365 436.5043356864953 37.08125 1.0609356948322561 909
911 4 213.16783530496795 437.5223208591762 41.154194999999994 0.621480569402239 910
912 4 213.16783530496795 440.3189834214863 42.004194999999996 0.8913647214708553 911
913 4 211.2710766071523 446.9017056125948 42.5 2.2407792670082425 912
914 4 252.48953241161703 413.5928330149124 7.048488999999999 1.3678041555859997 576
915 4 252.26828532890983 415.5243946246146 8.125430499999998 1.0458212873843937 914
916 4 251.72076094726646 418.36145342393576 9.688384999999998 1.0458212873843937 915
917 4 251.4261791573698 421.4427540870321 10.06026 1.1776062421261384 916
918 4 250.7350927641945 424.39913715567855 10.967295 1.0270215001599758 917
919 4 250.0433848904498 427.3548987437556 11.874329999999999 0.8475876301621615 918
920 4 248.996190131007 430.2043871544649 12.78281 1.0848564819485482 919
921 4 248.72398164160884 433.2664219199097 13.404245 1.2402639131332722 920
922 4 248.91104729299892 436.3551803498388 13.793289999999999 0.9246822947965093 921
923 4 249.75377494510838 439.3457448498024 13.785639999999999 0.8449960561877542 922
924 4 251.60392260021882 441.83974637481356 13.955554999999999 0.9106368339280188 923
925 4 253.8940784984661 443.93413589369914 14.162784999999998 1.0066245078721945 924
926 4 255.77281425976904 446.3995493125178 14.459604999999998 1.2511957563490577 925
927 4 257.0108035540183 449.2471732815188 14.630880000000001 1.2131984343358047 926
928 4 257.12826338163535 452.342146517142 14.285694999999999 0.7959115208163653 927
929 4 256.6397796540852 455.3992094380316 13.926485 0.8421061715400338 928
930 4 256.16123961564546 458.4587582811988 13.572799999999999 0.8112496612692126 929
931 4 256.88650744013785 461.4692101593833 13.212485 0.9078526009770966 930
932 4 257.99585025652084 464.36841701564475 13.40807 1.0677844107070689 931
933 4 258.77456540998185 467.3521452293449 13.932094999999999 1.0250016883094186 932
934 4 260.1150989981825 470.14072854425274 14.31655 1.016735996736369 933
935 4 261.2393573482312 473.03744947823657 14.239284999999999 0.7767699192787764 934
936 4 261.4618473920772 474.8869756527776 14.350719999999999 0.7767699192787764 935
937 4 253.75113796750355 410.7831193606449 7.609778 1.4434569852993342 575
938 4 255.85609265606894 412.6189729626591 6.593875 0.8327963926103882 937
939 4 258.150598918302 414.6978254673096 6.227967 0.8327963926103882 938
940 4 260.3929008127053 416.8307467814981 5.8463424999999996 0.7577215398265977 939
941 4 262.63582418767794 418.96366809568656 5.4647179999999995 1.0423658554185171 940
942 4 264.79484768578135 421.192297417563 5.2448485 1.087255396946441 941
943 4 266.863135020752 423.4979903300453 4.9003689999999995 1.1529645375493396 942
944 4 268.9283149528756 425.7999543591112 4.4821435 1.1529645375493396 943
945 4 270.9928734044299 428.10129690760766 4.063918 1.1529645375493396 944
946 4 273.05805333655354 430.4032609366735 3.6456924999999996 0.9446628951027912 945
947 4 274.6565013610561 433.05138964289654 3.235423 0.9555698790958006 946
948 4 276.4407720758099 435.5907592494741 3.0267055000000003 0.7554034173027274 947
949 4 278.62589775782817 437.7988797125602 2.957048 0.6903841201318652 948
950 4 282.1229689218546 441.3326182301813 2.845596 0.6903841201318652 949
