# Supplementary material for: Cross-Regional Gradient of Dendritic Morphology in Isochronically-Sourced Mouse Supragranular Pyramidal Neurons
Source: Front Neuroanat. 2018 Dec 4;12:103. doi: 10.3389/fnana.2018.00103 (PMC6288488; doi:10.3389/fnana.2018.00103)
Supplement: Supplementary file 3 [file Data_Sheet_1.ZIP › SWC reconstructions/X043.S5.Z3.C02.20x-exported-000.swc]

# Exported from "Simple Neurite Tracer" version 3.1.6-SNAPSHOT-b9f15e3b69824d8d9ebdf26f302be1ac12e484dc on 2018-06-22T15:15:01.117
# https://imagej.net/Simple_Neurite_Tracer
#
# All positions and radii in microns
# Voxel separation (x,y,z): 0.621480569402239, 0.621480569402239, 0.85
#
1 1 351.8791909927007 309.0921182310647 16.72919 0.782736132745038 -1
2 1 346.88310869527606 315.20002926714994 17.008925 0.8271595638459099 1
3 1 351.8791909927007 309.0921182310647 16.72919 0.782736132745038 1
4 1 357.3513274062874 302.03955672948814 16.787499999999998 0.782736132745038 3
5 4 351.8791909927007 309.0921182310647 16.72919 0.782736132745038 1
6 4 344.9851070363216 317.704595961841 18.498635 2.1940750022176645 5
7 4 339.46635958002975 323.36504098795655 19.30418 1.587988506519519 6
8 4 335.9319995818392 326.37984323012677 19.820044999999997 1.2374113173197159 7
9 4 333.4137603146213 328.19394501221194 20.031525000000002 1.381190847050924 8
10 4 330.77619677807826 329.83589667657264 20.136924999999998 1.3958764329058988 9
11 4 328.2256405212515 331.6083592605078 20.243685 1.2714933117457348 10
12 4 325.9056535556729 333.6741606732009 20.350445 0.951001996910694 11
13 4 323.30724329500214 335.33662119635187 20.866735 1.01256586211568 12
14 4 320.78341070265964 337.10473341630126 21.410395 1.1119157459403217 13
15 4 318.327319492382 338.9766328913408 21.887925 1.1119157459403217 14
16 4 315.8718497626738 340.84791088581096 22.36537 1.0912577318133914 15
17 4 313.65378561047714 343.01377067017773 22.66729 1.049481807938173 16
18 4 311.3518215814113 345.0777076411626 23.08906 1.2193448771671929 17
19 4 308.8348252753322 346.87627240901264 23.484309999999997 1.2174120725963518 18
20 4 306.7186839365176 349.1409476039144 23.79354 1.2174120725963518 19
21 4 304.60254259770295 351.4056227988162 24.102685 1.2309727786207088 20
22 4 302.9407035551214 353.99036048696007 24.730835 1.493921207534796 21
23 4 301.13468102043845 356.34763628670277 25.9845 1.8087135455484182 22
24 4 299.9793486419197 358.08281003647386 29.13579 1.5917919676042607 23
25 4 299.74070010326926 358.25123127078183 33.367005 1.4174542382755444 24
26 4 300.5312233875489 358.0250123435194 37.465705 1.1507520667222677 25
27 4 301.43796353830675 357.8298674447271 42.053580000000004 1.1507520667222677 26
28 3 351.8791909927007 309.0921182310647 16.72919 0.782736132745038 1
29 3 344.801770268348 314.5518250332634 12.476809999999999 1.1669975688064422 28
30 3 340.9349181655273 315.9619644452371 10.550794999999999 1.4777378535075616 29
31 3 338.32345681289905 317.052662844538 8.79563 1.443438340882252 30
32 3 335.6119370885971 317.4299015501652 6.785363 1.6689114914613843 31
33 3 333.0091764639405 318.1868648836971 4.707129999999999 1.1457118593044155 32
34 3 330.1609310143701 320.2483159324043 2.162842 1.1457118593044155 33
35 3 351.8791909927007 309.0921182310647 16.72919 0.782736132745038 1
36 3 348.75935853430144 302.6504721292105 20.1722 0.7335086568426866 35
37 3 343.5053618005749 299.4734634584263 21.485705 0.7335086568426866 36
38 3 341.06356464339353 297.87874431734014 22.951529999999998 0.7335086568426866 37
39 3 338.6211460056427 296.28340369568457 24.417354999999997 0.7335086568426866 38
40 3 336.09047712703676 294.63088686164406 25.403354999999998 1.0264124492019617 39
41 3 333.9227529009618 292.50045146973315 26.288204999999998 1.0061211086109787 40
42 3 331.8414144740337 290.3122183848679 27.288909999999998 0.93046206409195 41
43 3 329.44187799557164 288.3458538632792 27.533030000000004 0.7909272466497594 42
44 3 327.19460425661316 286.3192057264585 28.497355 0.9328236902556786 43
45 3 325.0045067300397 284.2105221544767 29.37634 0.8723598456585347 44
46 3 323.2320441461045 281.72149247402075 30.149245 0.7927916883579661 45
47 3 321.0351103332676 279.58235635413826 30.83987 0.9522573876608866 46
48 3 319.2551899824996 277.08586890684944 31.530579999999997 0.9338864220293565 47
49 3 318.0520036001368 274.56203631450694 33.384515 0.8687241843275316 48
50 3 316.0154117742057 272.46018902878853 34.813534999999995 1.1007166660796934 49
51 3 314.6090012456484 269.8829091074775 36.205835 0.6412933699547823 50
52 3 313.6121464123272 267.2310515178381 37.95199 1.0005588575148288 51
53 3 351.8791909927007 309.0921182310647 16.72919 0.782736132745038 1
54 3 351.20488457489927 301.4516361108336 17.907375 1.838656479382218 53
55 3 349.11608838113835 295.6053683944667 18.303815 1.838656479382218 54
56 3 347.1491023789802 293.2076963577129 18.04329 0.7862972164077128 55
57 3 345.40025605668234 290.6434675283593 18.254175 0.7862972164077128 56
58 3 343.65140973438446 288.07986017957506 18.465145 0.8071913931510161 57
59 3 342.0554476321595 285.4528618127118 19.08845 0.9127685122810683 58
60 3 340.73107253876327 282.64128371673604 19.093975 1.0068295964600973 59
61 3 339.20347329917263 279.9372217592669 19.21901 0.7057222605847124 60
62 3 337.16750295381087 277.62158515767413 19.744055 0.8947331461570154 61
63 3 335.21667544645726 275.2301279266144 20.240285 0.9747363398561656 62
64 3 333.7574390695008 272.5043141492161 20.66639 1.145562703967759 63
65 3 331.5692059846355 270.33472548143294 21.21549 1.145562703967759 64
66 3 329.38097289977026 268.1651368136497 21.764505 0.8647839975175214 65
67 3 327.56314223426864 265.6848078611653 22.376845 0.9945056367688508 66
68 3 326.22136568492925 262.9173548856172 22.97958 1.0862175243955392 67
69 3 325.3550217711825 259.9448133221663 23.345164999999998 1.1384902550879616 68
70 3 323.92623794212676 257.203462530533 23.776285 0.9769053070433794 69
71 3 323.1021547070994 254.26261647612162 24.558539999999997 0.8585008289608649 70
72 3 322.45022158979646 251.29256083494832 25.436165 0.8585008289608649 71
73 3 321.79766699192413 248.32312667434442 26.31379 0.8585008289608649 72
74 3 321.1457338746212 245.3536925137405 27.191499999999998 0.8585008289608649 73
75 3 320.4938007573182 242.3836368725672 28.069125 1.275999045873901 74
76 3 319.0594236031378 239.71934967153982 29.035575 0.8751130045809866 75
77 3 317.6573634385664 237.27195918923383 30.819725 0.9555263754559424 76
78 3 316.72141370104663 234.3826960220828 31.716474999999996 0.9683288751856285 77
79 3 316.25406031285615 231.3896455998416 32.665839999999996 0.9683288751856285 78
80 3 315.7867069246657 228.3972166581698 33.61529 0.7780936728916031 79
81 3 315.48218144565857 225.30597230596308 33.7348 0.7780936728916031 80
82 3 315.17703448608205 222.21472795375635 33.85431 0.8791215542536311 81
83 3 314.87499492935257 219.1508287466033 34.429165 1.3245553227612978 82
84 3 314.00430065162004 216.16896497461138 34.537625 1.5673429220039765 83
85 3 312.5587368471904 212.46618374211283 34.338045 1.5673429220039765 84
86 3 351.8791909927007 309.0921182310647 16.72919 0.782736132745038 1
87 3 358.5942885450919 302.6610372988904 14.025 1.4896889248571665 86
88 3 361.0845611866866 300.1316113814233 14.136774999999998 1.589703792891069 87
89 3 364.1279515350494 296.79239628202504 12.61332 1.4770790841039954 88
90 3 365.6350419158498 294.27477849537655 11.213115 1.2130741382219243 89
91 3 366.72698327628956 291.41223899270983 10.506084999999999 1.4343025765120392 90
92 3 366.98241179031385 288.3197516793643 10.27514 1.3590474943631219 91
93 3 366.3634171431892 285.2751183698627 10.240459999999999 1.388468384518624 92
94 3 365.2646394964861 282.37342559132367 10.47778 1.2681186722538806 93
95 3 363.4188422053615 279.8769381440349 10.296729999999998 0.8274143708793649 94
96 3 361.5730449142368 277.3810721773155 10.115765 0.8274143708793649 95
97 3 359.72724762311213 274.8845847300267 9.934715 1.1073292193381332 96
98 3 357.86839924003004 272.3955550495707 10.016995 1.0399607256149306 97
99 3 355.6932172471222 270.17873385851294 9.86884 1.0399607256149306 98
100 3 353.5180352542144 267.9625341480246 9.7206 1.1369676276929261 99
101 3 351.0619440439367 266.1136294540529 9.103415 0.8637834138007838 100
102 3 348.2696318456124 264.7538299682008 8.963675 0.8637834138007838 101
103 3 345.4773196472882 263.3940304823487 8.82385 0.9912801526136532 102
104 3 342.7689073258332 261.9652466532929 8.100398 0.9962395675574831 103
105 3 340.07416757690515 260.4183815160508 8.034319 0.9281688007908557 104
106 3 337.4857010053448 258.74162693980355 7.5152835 0.9742764442348079 105
107 3 335.74182652760214 256.18734179956033 7.104512499999999 1.0552118587880615 106
108 3 334.4634409963418 253.35525484479433 7.0236775 0.9045028207080186 107
109 3 333.74438797754334 250.33672371920767 6.8068085 1.0079979799305734 108
110 3 332.96567282408233 247.33559404956426 7.086628500000001 0.7170518513649152 109
111 3 331.41445732285433 244.71481048839502 7.933135 0.989005533729641 110
112 3 329.1448102833974 242.79194960666447 9.16215 1.3253197438616626 111
113 3 326.3431758765321 241.65277572295017 10.13744 0.968459386105203 112
114 3 323.5440273919444 240.49495742215382 11.086464999999999 0.804419589811482 113
115 3 320.63176944372555 239.49996703054083 11.67152 0.804419589811482 114
116 3 317.7188900149372 238.50559811949722 12.256575 0.804419589811482 115
117 3 314.8060105861489 237.51122920845367 12.841715 0.8868341281199129 116
118 3 311.89375263793005 236.51623881684068 13.42677 0.9639722963941189 117
119 3 309.46127768928966 234.6859785399511 14.28255 0.9969418406009075 118
120 3 306.92563696612854 233.17826667858122 15.61637 0.9180946007608456 119
121 3 304.15818399058037 231.87875080796118 16.378735000000002 0.8749638492443301 120
122 3 351.8791909927007 309.0921182310647 16.72919 0.782736132745038 1
123 3 358.685646188794 309.8919637238854 20.052265000000002 1.4281312744578751 122
124 3 363.44929475326217 309.7148417616058 21.98423 1.4281312744578751 123
125 3 366.4585036703078 309.84286675890263 23.031345 1.1283228329725408 124
126 3 369.47952071817207 310.4991502401914 23.460255 1.2738984415493215 125
127 3 372.25318849941425 311.84279123123906 23.995585 0.8466864833365283 126
128 3 374.4314778951691 314.0291598743961 24.495044999999998 0.9488703185576445 127
129 3 376.609767290924 316.2149070369838 24.994505 0.9488703185576445 128
130 3 378.5158481972806 318.6660264027063 25.162125 0.8444553680923743 129
131 3 380.0266674614975 321.3794105687164 25.024765 0.8085027171524547 130
132 3 381.53748672571436 324.0666925508117 25.557885 0.8085027171524547 131
133 3 383.0563852373334 326.7676471054338 25.242704999999997 1.038139787546582 132
134 3 384.3646018359251 329.5779822402708 24.941805 0.9258382486555974 133
135 3 385.3533774218441 332.5163423724045 24.653485 0.7174682433464148 134
136 3 387.43409436820275 334.820792323748 24.487225 0.917392327717421 135
137 3 389.63848594787254 337.00840392804395 24.34332 0.80220711898441 136
138 3 392.1573466956598 338.8280990352537 24.32105 0.9929830093738152 137
139 3 394.34309385824747 341.03621949833985 24.247609999999998 0.984580592075497 138
140 3 396.9141589738645 342.76455696184746 24.577325 1.0600034739781528 139
141 3 399.600197994821 344.3257161521859 24.522925 0.6844489806940739 140
142 3 402.56403883030026 345.25234368116463 24.363805 0.7356527648071243 141
143 3 405.4446012694797 346.41699826822435 24.273025 0.7356527648071243 142
144 3 408.3245422280896 347.58103137471477 24.182244999999998 0.7356527648071243 143
145 3 411.205104667269 348.7450644812052 24.09138 0.8747339014336513 144
146 3 414.030976816341 350.020964090188 23.814535 0.6817517550228681 145
147 3 416.7176373178669 351.56720774686073 24.117729999999998 0.7681313393640853 146
148 3 419.0711842341932 353.5845336751404 24.415145 0.9536495041363476 147
149 3 421.6776737422661 355.2693674987899 24.629175 0.789982596184268 148
150 3 424.2412810910504 357.0163493793796 24.390325 1.1149734303417809 149
151 3 426.77319293079506 358.81367118609086 24.218964999999997 0.8591595983644311 150
152 3 429.0509192176543 360.9273266026279 24.226955 0.9025078680802374 151
153 3 431.36344841640005 362.99809985987616 24.407835 0.9025078680802374 152
154 4 301.13468102043845 356.34763628670277 25.9845 1.8087135455484182 23
155 4 299.43431018255393 356.7522201373836 24.819405 1.255446683443769 154
156 4 296.62832541170286 358.0840529976126 24.9305 1.255446683443769 155
157 4 293.6526764454049 358.97277021185783 25.09846 1.0197439626922757 156
158 4 290.6217157084302 359.6116522372033 24.77036 0.7604809135547437 157
159 4 287.59013349088605 360.25115574311826 24.442175 0.7604809135547437 158
160 4 284.5461216619539 360.7564194460423 23.9377 1.1059806065025304 159
161 4 281.4660639599964 361.1610032967231 24.040805 1.132797493072237 160
162 4 278.4922794354067 362.0627716029258 24.026695 1.132797493072237 161
163 4 275.5191163913864 362.96453990912846 24.012584999999998 1.0483196392733907 162
164 4 272.4782119653012 363.60404341504335 23.942205 0.9677757574788605 163
165 4 269.4211490444116 364.1291944961882 24.190745 0.9677757574788605 164
166 4 266.36346464295264 364.6537240967637 24.439284999999998 0.7703810990253214 165
167 4 263.3151024500346 365.2565602490839 24.43223 0.7703810990253214 166
168 4 260.2667402571167 365.85939640140407 24.425089999999997 0.7703810990253214 167
169 4 257.21837806419865 366.4622325537242 24.418035 0.9000530198310985 168
170 4 254.22719208366567 367.283829866474 24.169665 0.8791899171162655 169
171 4 251.36527406156836 368.4789370014345 23.905569999999997 0.8791899171162655 170
172 4 248.50335603947107 369.67342265582556 23.64139 0.9446131766572391 171
173 4 245.9310479627152 371.4042460416108 23.351200000000002 0.9446131766572391 172
174 4 243.35936136652873 373.1350694273961 23.06101 0.9044282430396903 173
175 4 240.8554161524071 374.9746519128267 23.02089 1.0445783262455892 174
176 4 238.5758254238397 377.0858214070861 22.939799999999998 0.9394113842913424 175
177 4 235.95939222665626 378.74455304682067 22.60711 0.8670151127616755 176
178 4 233.3348797820706 380.4076350505411 22.545825 0.8670151127616755 177
179 4 230.71036733748494 382.07133853483083 22.484455 1.1814159180165742 178
180 4 228.09766302371796 383.6449273365573 21.672365 0.978720030306034 179
181 4 225.10212667919913 384.056968954071 20.693505000000002 0.9124639868020612 180
182 4 222.05065708343417 383.6262829194753 20.148995 0.7598532181796475 181
183 4 219.12969840724364 382.62321328046005 19.67801 0.8317958088936507 182
184 4 216.4579534393834 381.0701333375238 19.234650000000002 0.7711641645427681 183
185 4 213.77875070469037 379.5127030306018 18.925929999999997 0.7711641645427681 184
186 4 211.0989264894279 377.95527272367985 18.61721 0.7711641645427681 185
187 4 208.41972375473486 376.3972209361884 18.30849 0.7711641645427681 186
188 4 205.7405210200418 374.8397906292664 17.99977 0.7711641645427681 187
189 4 203.06131828534876 373.2823603223444 17.691049999999997 0.8730310446734892 188
190 4 200.34855559990797 371.7665692135724 17.677110000000003 0.9767872257351929 189
191 4 197.7501453392372 370.0643339339796 17.77758 0.9787573191401981 190
192 4 195.2200979412007 368.2595543604355 17.79798 0.7986646797388172 191
193 4 192.74536231384099 366.3808185991325 17.81838 0.7986646797388172 192
194 4 190.27062668648125 364.50146135726015 17.83878 1.09641602053943 193
195 4 187.5839661849554 362.94900289489334 17.602395 1.09641602053943 194
196 4 184.8979271639989 361.3965444325266 17.36601 1.007388928972559 195
197 4 181.9800758906554 360.43200658881426 16.736925 1.007388928972559 196
198 4 179.0622246173119 359.4668472645326 16.107754999999997 0.595234823475813 197
199 4 176.59681119849319 357.5924618672155 15.765885 1.0571695225816786 198
200 4 173.8455167177495 356.2133964837119 15.17913 0.9619151957093973 199
201 4 171.13586143515573 354.86913401209483 14.2052 1.0478038104007867 200
202 4 168.71519461733402 353.030794487803 13.324174999999999 1.0478038104007867 201
203 4 166.29452779951228 351.19183348294183 12.44315 0.8830368818408653 202
204 4 163.89872020446666 349.70835936377864 10.65101 0.9033033632090722 203
205 4 161.72167376985064 348.42873087137946 8.174399 0.7796970927606609 204
206 4 160.0753717415041 346.59101282765704 5.590891999999999 0.8321127639840459 205
207 4 158.6652323295304 344.4102375096246 3.2564775 1.0329131359579091 206
208 4 328.2256405212515 331.6083592605078 20.243685 1.2714933117457348 11
209 4 327.1790672423781 332.640638486285 19.716515 1.6964679399086797 208
210 4 325.58061921787555 335.22040432987365 18.80353 1.6964679399086797 209
211 4 325.4718601182301 337.96734844663155 16.82337 0.972343639663967 210
212 4 325.873336566064 340.7609036060946 15.04466 0.821926697451543 211
213 4 326.0740747899809 343.52152029537933 13.112525 1.360128870553882 212
214 4 327.29777003113395 345.76133626750504 10.68858 1.2921948295125232 213
215 4 329.4580364903761 347.61459132546247 8.982545 0.7106630311114602 214
216 4 331.9296647148888 349.49705597018186 9.06763 0.7106630311114602 215
217 4 334.4012929394015 351.37889913433185 9.152714999999999 0.7770930891748655 216
218 4 336.51432687536914 353.6535180183441 8.96376 0.8634913179331648 217
219 4 338.4409166405161 356.03876044370986 8.276382 1.0830044698517296 218
220 4 340.0897045911402 358.6502217963381 7.8077855 1.0830044698517296 219
221 4 341.7384925417644 361.2616831489663 7.339188999999999 1.1694524170555811 220
222 4 343.4655870441332 363.73393285404836 6.3153045 0.8409750769037218 221
223 4 345.33935096088095 366.1577070747171 5.601704 0.8911409884658704 222
224 4 346.7277385529255 368.9102445165997 5.0684905 1.305432365640791 223
225 4 346.88932350097014 371.9965170242512 4.6264140000000005 0.9122402537970765 224
226 4 346.0577824991099 374.9870815242147 4.417977 0.95929254770652 225
227 4 345.22872741952733 377.9701882573455 4.0653375 0.8435107176268828 226
228 4 344.56250024912816 380.9570238738926 3.327223 0.6997498323127569 227
229 4 344.9851070363216 317.704595961841 18.498635 2.1940750022176645 6
230 4 345.58483578579484 321.6640486695026 20.10318 1.0696861412494396 229
231 4 346.4051901374057 324.5868717874013 21.01166 1.0696861412494396 230
232 4 347.8874212954301 327.2542663912758 21.815165 0.9869484330449196 231
233 4 349.86621542840686 329.6102992298797 22.40872 0.7178908501336083 232
234 4 352.34716586146055 331.2385783217135 23.66995 0.9078898898112607 233
235 4 354.56771593593476 333.17511177597095 25.0189 1.4090891098113905 234
236 4 356.48871237595705 335.4565669462465 26.21366 1.199985757430313 235
237 4 358.5973959479389 337.71067697146844 26.70292 0.7431478204741153 236
238 4 360.7787927465407 339.84732716907337 27.487384999999996 1.0247158072474936 237
239 4 363.1180456097708 341.82301389920303 28.214219999999997 0.8604460631430938 238
240 4 365.84075198432197 343.31953911032366 28.307039999999997 1.088920964872439 239
241 4 368.2980861557385 345.2038681967512 28.662934999999997 1.2927603768306792 240
242 4 370.05687616714675 347.7258363473855 29.278334999999995 0.8637958434121719 241
243 4 371.76781217471114 350.24842597858924 30.103599999999997 0.8637958434121719 242
244 4 373.47812670170606 352.77101560979287 30.92895 1.1002505556526418 243
245 4 375.2679907415845 355.2003831555862 31.944869999999998 0.7250254470703459 244
246 4 377.2057671569807 357.4824598064313 33.08421 0.9035519554368331 245
247 4 378.98320158547114 359.90188366311423 34.182325 0.9035519554368331 246
248 4 380.7606360139616 362.32068603922767 35.280355 0.8571770753480381 247
249 4 382.4759223855117 364.8811859851649 35.82495 0.902396001577745 248
250 4 383.85809517186226 367.6287515824922 36.432784999999996 0.7722082518993639 249
251 4 385.79897899010547 370.02207325526024 36.977975 0.7483558276457061 250
252 4 387.9014477563933 372.2985565809807 37.293835 0.9102142271408252 251
253 4 390.0405838762758 374.346335057161 38.58099 0.5221319285387359 252
254 4 392.72165105267703 375.6464724083505 39.78663 0.5221319285387359 253
255 4 395.40333970964764 376.94598827897056 40.99227 0.6879230570770324 254
256 4 399.18007712990504 378.77749151699896 43.113614999999996 0.6879230570770324 255
257 3 333.0091764639405 318.1868648836971 4.707129999999999 1.1457118593044155 33
258 3 330.4225743340884 317.217976675999 4.5923205 1.0200733473940589 257
259 3 327.34313811270033 317.0793865090223 4.056132 1.0200733473940589 258
260 3 324.26370189131217 316.941417822615 3.5199435 0.9013519142211491 259
261 3 321.27065146907097 317.77544474675284 3.4616505 0.9755007609565303 260
262 3 318.1731923111702 318.0172006882503 3.4033575 0.9755007609565303 261
263 3 315.1235871571135 318.5000910906758 2.9187385 0.6846540692819766 262
264 3 312.02985688262913 318.3770379379342 2.55646 0.9341163698400352 263
265 3 309.02064796558346 319.0538302780132 3.068228 0.9808952122989417 264
266 3 306.1742669577212 320.28498328599903 3.345192 0.7936990499892934 265
267 3 335.6119370885971 317.4299015501652 6.785363 1.6689114914613843 32
268 3 337.4714069522485 320.1743597446454 6.633850499999999 0.9650909614190429 267
269 3 337.8275153185161 323.18419014226055 5.696045499999999 0.9650909614190429 268
270 3 337.34462491609054 326.14740949717043 4.6010415 1.2652722912460181 269
271 3 336.86111303309553 329.11062885208025 3.506029 1.1837961885973847 270
272 3 336.3633070970044 333.33172487946024 2.23856 1.1837961885973847 271
273 3 347.1491023789802 293.2076963577129 18.04329 0.7862972164077128 56
274 3 346.18021417128216 289.88463975311913 17.39797 1.0027402543134305 273
275 3 346.22993261683433 286.8555434578526 16.450899999999997 1.0027402543134305 274
276 3 346.8246895217523 283.8743011664301 15.572085 0.8985738960759212 275
277 3 347.8805850091667 280.9738513490298 15.075174999999998 0.8042455752520493 276
278 3 349.64248242342205 278.4854431491433 14.258834999999998 1.0595995116080414 277
279 3 350.9463486580279 275.7428493963712 13.356815000000001 0.9948474510820221 278
280 3 352.0364255767594 272.8380492149851 13.11992 0.876312462079933 279
281 3 352.57027738587595 269.89844612171254 11.953465 1.1676998418498667 280
282 3 353.23774751741394 266.8973164520691 11.33492 0.8344308865079161 281
283 3 354.49997455386995 264.12613459310455 10.486195 0.8344308865079161 282
284 3 355.76282307089525 261.35557421470935 9.637385 0.9228551419224668 283
285 3 357.4551146613776 258.88953931532126 8.484785 1.103668698784354 284
286 3 358.6862676693634 256.5111331762189 6.330086 1.103668698784354 285
287 3 359.91804215791865 254.13210555654712 4.1753955 1.1496209720859556 286
288 3 362.61713227083254 251.34414372220868 1.4866329999999999 1.1496209720859556 287
289 3 351.20488457489927 301.4516361108336 17.907375 1.838656479382218 54
290 3 350.7884925933998 296.5897936163999 19.12245 0.7093827811384916 289
291 3 350.17819867424674 293.55945435999456 19.55595 0.7093827811384916 290
292 3 350.52187742912616 290.57324022401684 20.63188 0.8487746580497199 291
293 3 351.2676541124089 287.32786869059834 22.016615 0.8487746580497199 292
294 3 365.6350419158498 294.27477849537655 11.213115 1.2130741382219243 90
295 3 367.9948036378701 294.32573990206754 9.14702 1.1034946842249214 294
296 3 370.6733848919938 294.80241549879906 7.094457 1.1034946842249214 295
297 3 373.52287330270303 295.24863854762987 5.512522 0.9919327072115255 296
298 3 376.51654520551364 295.58423805510705 4.4702095 0.86380827302356 297
299 3 379.4536623765086 294.7471037281223 3.6860079999999997 0.7665776379405798 298
300 3 385.54479343722 293.5625617628416 3.2082995 0.7665776379405798 299
301 3 389.6683170152038 292.71734818845454 4.25 1.7418733103092072 300
302 3 393.20702737738014 291.3755716391151 2.55 1.1203927409069683 301
303 3 400.8549672644441 290.85290648024784 2.55 1.242961138804478 302
304 3 404.36384655928913 290.7062370658689 2.55 1.242961138804478 303
305 3 407.69125352786875 291.4743870496501 2.55 1.1216108428229967 304
306 3 410.1771758054777 292.71734818845454 2.55 1.0002605468415156 305
307 3 413.1770625139823 291.5986831635305 2.55 1.0609356948322561 306
308 3 383.0563852373334 326.7676471054338 25.242704999999997 1.038139787546582 133
309 3 386.0003386945918 329.68239097593033 25.812714999999997 1.1453265413513862 308
310 3 388.7050221326304 331.17891618705085 26.246385 1.1453265413513862 309
311 3 391.5638327518806 332.3963966225099 26.274179999999998 0.92324667468119 310
312 3 394.4108352403123 333.55545788444505 26.89417 0.7089912483797682 311
313 3 397.1888533855403 334.9332803068098 27.170675 0.9322208541033584 312
314 3 399.96687153076834 336.3111027291746 27.447264999999998 0.7535576200116028 313
315 3 402.58081880567414 337.84118789104286 28.395695 0.5675341915364164 314
316 3 405.52601522407133 338.7877027982425 28.794089999999997 0.6068285434980117 315
317 3 408.4718331230379 339.7348391860115 29.1924 0.6068285434980117 316
318 3 411.41702954143517 340.68135409321116 29.590795 0.5803895171145017 317
319 3 414.32742304794584 341.76832360909566 29.668400000000002 0.529387714186507 318
320 3 417.2825631554535 342.7266466471139 29.746005 1.0699782371170588 319
321 3 420.3825082356319 342.65952674561845 30.02948 1.0594379266599967 320
322 3 422.87650976064305 340.85039680808853 30.58147 1.0527197217047584 321
323 3 425.32638616522667 338.95798847425874 30.209765 1.0527197217047584 322
324 3 427.77564108924093 337.0649586598595 29.83806 0.7040815518814906 323
325 3 430.66739017866956 335.9462936349355 29.565974999999995 1.058679720365326 324
326 3 369.47952071817207 310.4991502401914 23.460255 1.2738984415493215 126
327 3 371.85419797385805 310.9758258369229 23.49621 0.9995271997696209 326
328 3 376.88135429975273 307.3333282196564 23.895455000000002 0.9995271997696209 327
329 3 379.07953107372845 305.1395018096665 23.738715 0.9308100932108153 328
330 3 380.7991678092645 302.55414264095316 23.58206 0.924054599421413 329
331 3 382.7984708010315 300.18568019096125 23.282094999999998 0.8757034111219189 330
332 3 384.8972106839028 297.91416870979606 22.864404999999998 1.2486974044600605 331
333 3 387.21657616891196 295.9036790677798 22.204124999999998 0.915179856890349 332
334 3 388.9759876608897 293.34877244696725 21.959069999999997 0.927702690363804 333
335 3 391.03370982618054 291.0207062339864 21.89005 0.927702690363804 334
336 3 393.0908105109019 288.69201854043627 21.820945000000002 0.927702690363804 335
337 3 395.14791119562335 286.3639523274554 21.751925 1.1033268844711828 336
338 3 397.5045655147967 284.34227603518997 21.582775 0.8206650918956565 337
339 3 400.34162431411784 283.08874972670566 21.328114999999997 1.0541491270143837 338
340 3 403.2402096898099 282.0111024193622 20.90422 0.5279670096048534 339
341 3 406.2885718827279 281.41261663102784 20.83962 0.9035830294653033 340
342 3 409.31083189173097 280.71966579614434 20.55147 1.085316377569906 341
343 3 411.9154569580958 279.2100894930663 19.498065 1.008451660746237 342
344 3 414.67855956965815 277.7993286005232 19.262784999999997 0.7563356381568308 343
345 3 417.1532951970178 276.1399754802192 20.47055 0.979291792429884 344
346 3 419.18926554237953 273.7926433695869 20.442415 0.979291792429884 345
347 3 421.22523588774135 271.4453112589547 20.414279999999998 0.6965057037404772 346
348 3 423.38053050242826 269.20735972853726 20.41615 0.6965057037404772 347
349 3 425.5358251171152 266.9687867175504 20.41802 0.8708123590407232 348
350 3 366.4585036703078 309.84286675890263 23.031345 1.1283228329725408 125
351 3 364.80909423911424 307.6328818541083 27.2 1.1665376731850845 350
352 3 364.80909423911424 304.5254790070971 29.325 1.2047462985919342 351
353 3 366.673535947321 302.03955672948814 31.662499999999998 0.9975881803930859 352
354 3 367.2950165167232 300.79659559068364 32.9375 1.0847073266118918 353
355 3 368.26452620499066 298.5940684527221 33.15 1.0055742057099046 354
356 3 368.5379776555277 297.06771217427024 36.833305 0.8789040360543403 355
357 3 370.4024193637344 294.58178989666123 37.258305 0.8789040360543403 356
358 3 371.95612078724 290.85290648024784 38.065805 1.0609356948322561 357
359 3 372.26686107194115 286.50254249443213 38.646695 1.242961138804478 358
360 3 372.05804360062194 284.6480444753359 38.845 1.242961138804478 359
361 3 372.0418851058175 281.3523330157958 39.7375 1.242961138804478 360
362 3 366.4585036703078 309.84286675890263 23.031345 1.1283228329725408 125
363 3 367.91649708612545 312.6047264093262 25.5 0.8789040360543403 362
364 3 369.7809387943322 314.4691681175329 26.066695 0.8789040360543403 363
365 3 371.02389993313665 316.33360982573964 26.633305 0.7930962138369733 364
366 3 372.48810815464833 319.217279667766 26.775 0.7501954101311366 365
367 3 372.26686107194115 320.6839738115553 29.08887 0.6643875879137695 366
368 3 372.26686107194115 323.16989608916424 29.372259999999997 0.7501954101311366 367
369 3 373.19908192604447 325.34507808207206 29.91524 0.857456741604269 368
370 3 375.0635236342512 327.83100035968107 31.45 0.8789040360543403 369
371 3 376.9279653424579 330.0061823525889 32.9375 0.7501954101311366 370
372 3 378.4816667659635 331.8706240607956 33.433305 0.621480569402239 371
373 3 378.4816667659635 333.1135851996001 33.716695 0.707288391619606 372
374 3 380.34610847417025 334.9780269078068 34.0 0.7930962138369733 373
375 3 381.5890696129747 336.2209880466113 34.0 0.8789040360543403 374
376 3 383.45351132118145 338.085429754818 34.0 0.8789040360543403 375
377 3 384.87172998055735 338.96420327995276 34.0 0.8789040360543403 376
378 3 384.6964724599859 338.70691032422025 36.904195 0.8789040360543403 377
379 3 386.56091416819265 341.1928326018292 38.675 1.0609356948322561 378
380 3 388.01082833660803 344.71476298863166 40.75274 1.242961138804478 379
381 3 389.2233369275118 348.2242637640461 41.65 1.242961138804478 380
382 4 163.89872020446666 349.70835936377864 10.65101 0.9033033632090722 204
383 4 160.99951334820523 348.5107663065405 10.758875 1.040078806923117 382
384 4 158.19477153849292 347.18390529086673 10.53677 1.040078806923117 383
385 4 155.501896231273 345.6333112702082 10.54833 0.6752883571010848 384
386 4 152.77235357045836 344.14735122876743 10.51467 0.8188938722728601 385
387 4 150.04343239021316 342.6613911873267 10.481095 0.8188938722728601 386
388 4 147.2045091491837 341.4171870873834 10.189205 1.102761337153027 387
389 4 144.29225120096484 340.35445531370556 9.897315 1.2110418967599788 388
390 4 141.24140308576924 339.83489755768534 9.51133 0.768901975270144 389
391 4 138.33660290438317 338.74233471667617 9.726635 0.9192008361743815 390
392 4 135.80282662293024 336.9462558711037 9.843 0.9192008361743815 391
393 4 133.26842886090793 335.1495555449618 9.959365 0.7626871695761216 392
394 4 130.84403315966978 333.22483022152306 9.588935 0.9725176542233996 393
395 4 128.53709728604866 331.1621362116771 9.20516 0.9631270828197318 394
396 4 126.51293507150558 328.82536927072465 8.776505 0.6142968755005185 395
397 4 124.09599713710027 326.9012654278553 8.3194515 0.8437593098546438 396
398 4 121.94567436696852 324.6689072225625 8.0215605 0.8463633134404391 397
399 4 120.17569770531095 322.1332664994013 7.599221 0.8503097150561434 398
400 4 118.71273244493807 319.39626607175387 7.382148 0.8514097356639853 399
401 4 116.9123032353798 316.8687045959949 7.165066499999999 0.8432931994275921 400
402 4 115.54939634668067 314.0763923976707 7.1309985 1.0441308602356196 401
403 4 111.99949933425509 311.9900821261874 6.464012 1.0441308602356196 402
404 4 108.75909964539181 311.3617652705217 6.5166695 1.0441308602356196 403
405 4 106.58391765248398 310.7402847011195 6.0916695 1.0441308602356196 404
406 4 103.7872550901739 310.7402847011195 5.5249999999999995 1.1104055481566744 405
407 4 101.30133281256495 310.11880413171724 5.0008305 1.1766864508834232 406
408 4 98.19392996555375 308.87584299291274 4.6183305 1.242961138804478 407
409 4 96.47305026887895 308.56448122764226 4.3775 1.242961138804478 408
410 4 181.9800758906554 360.43200658881426 16.736925 1.007388928972559 197
411 4 178.0044646881893 360.58364784774847 16.120335 1.3684069917383197 410
412 4 175.21525989271206 361.9509051004333 15.98799 1.253016694417406 411
413 4 172.6218214765965 363.6587337051507 15.84927 0.6393170617440832 412
414 4 170.2471442209105 365.6250982267394 15.314704999999998 0.8262832762430528 413
415 4 167.87308844579397 367.59084126775866 14.780055 0.8262832762430528 414
416 4 165.48722453985877 369.5795790898459 14.63377 0.8176198371055856 415
417 4 163.02181112104012 371.46390817627343 14.410134999999999 0.8755915446194263 416
418 4 160.23819965068748 372.83551579294414 14.186585000000001 0.9605976569022646 417
419 4 157.47447555855572 374.22141746271114 13.761755 0.9605976569022646 418
420 4 154.71075146642394 375.60731913247815 13.336924999999999 0.7249011509564655 419
421 4 151.92776147664074 376.955931968081 12.91949 0.7249011509564655 420
422 4 149.1447714868575 378.30392332311453 12.502054999999999 0.8031206954214314 421
423 4 146.21386912155654 379.16405243116714 11.71946 0.8222063637077741 422
424 4 143.3389000075018 379.9489823903222 10.51671 0.8764926914450597 423
425 4 140.34522810469122 380.1658791090436 9.417575 0.9416487143411904 424
426 4 137.4833100825939 380.16712207018236 7.762098 0.9416487143411904 425
427 4 134.6213920604966 380.16836503132123 6.1066125 0.8964297881114834 426
428 4 131.79054806686938 380.1702294730294 4.3529775 0.7834881242340146 427
429 4 129.11320977388453 381.3212114875623 3.481804 0.7834881242340146 428
430 4 266.36346464295264 364.6537240967637 24.439284999999998 0.7703810990253214 166
431 4 268.1607864496639 364.39332373818416 23.997625 0.9970972107432582 430
432 4 262.4120911826932 362.3213075197971 25.54947 0.9970972107432582 431
433 4 259.7807424518441 360.75269056262584 26.259645 0.9049813607464583 432
434 4 257.2500735732382 358.9988723957727 26.832034999999998 0.6615349921002132 433
435 4 254.5646560328511 357.51726271831785 27.516709999999996 0.9186228592448374 434
436 4 251.82330524121784 356.21401796428125 28.426209999999998 0.5841749552627307 435
437 4 249.08195444958454 354.9101517296754 29.335625 0.5841749552627307 436
438 4 246.37229916699079 353.511198967951 30.151624999999996 0.8589545097765284 437
439 4 243.55139886247403 352.57027738587595 31.384974999999997 0.6820438508904871 438
440 4 240.5738854544679 352.17998758829134 32.47918 0.8359845879314217 439
441 4 237.70761706838476 351.2583319038679 33.530545 0.6929508348834964 440
442 4 234.78852283390245 350.319274763501 34.21488 0.6929508348834964 441
443 4 231.86880711885073 349.3802176231343 34.89913 0.7038143152366475 442
444 4 229.22005693205838 348.2373148560036 36.47775 0.7038143152366475 443
445 4 226.57068526469664 347.09379060830344 38.056285 0.6498325129783691 444
446 4 224.31408931719713 344.96211225525377 38.24082 0.6498325129783691 445
447 4 222.0568718891282 342.83105538277346 38.425354999999996 0.8371281121791218 446
448 4 219.71451162305115 340.9585344271646 39.540045 0.6715719032960594 447
449 4 217.13661022117068 339.2649998755434 40.05795 0.8109824246243696 448
450 4 214.46859413672686 337.6870607098312 40.355109999999996 0.9100029237472285 449
451 4 211.54701397996692 336.6479451977906 40.629999999999995 0.5869573237719445 450
452 4 208.76091658733668 335.29063163421614 40.93719 0.5869573237719445 451
453 4 205.97481919470644 333.9326965900722 41.24437999999999 0.5869573237719445 452
454 4 203.1887218020762 332.5753830264977 41.55148499999999 0.7553412692457872 453
455 4 200.2087224717925 331.72457612698605 41.859865 0.7553412692457872 454
456 4 197.22810166093933 330.873147746905 42.168245 0.5689878345882482 455
457 4 194.531497470303 329.40769656425454 42.82886499999999 0.7009803638401734 456
458 4 191.81189849859882 327.929815770216 43.20516 0.7117816961363843 457
459 4 188.90461239493516 326.8316596040823 43.231425 0.7185993379827268 458
460 4 186.26456293611446 325.4507297788704 43.425395 0.7185993379827268 459
461 4 275.5191163913864 362.96453990912846 24.012584999999998 1.0483196392733907 163
462 4 273.58879774282303 365.35475417904945 23.11847 0.9979175650948691 461
463 4 272.40114837469537 368.18746261438486 22.47655 0.9979175650948691 462
464 4 271.3769483963205 371.12085090196337 22.447055 0.9161245073558404 463
465 4 270.6634887026467 374.13192426071726 22.060474999999997 0.9938779413937545 464
466 4 269.3857246519557 376.9484742012482 21.64355 0.9284049634072287 465
467 4 268.3553098678868 379.87005435800813 21.316385 0.6643813731080754 466
468 4 266.85505577334976 382.56541558750564 20.806215 0.793618257515271 467
469 4 265.3429935479941 385.28066419522406 20.79542 0.8508814771799933 468
470 4 263.90364454925856 388.0151787005939 20.350019999999997 0.8612229138548467 469
471 4 262.3126542915888 390.64155558688776 19.703595 0.9192132657857697 470
472 4 260.2313158646607 392.9093381846365 19.119305 0.8153203589987973 471
473 4 258.7105529113334 395.61899346723027 19.062355 0.6844054770542157 472
474 4 256.8840215178602 398.1310179287541 18.93562 0.8850442640800346 473
475 4 255.321619366383 400.81705694971055 18.973785 1.094992830035499 474
476 4 253.8891066539109 403.5745662361483 19.040425 1.2351242688243156 475
477 4 252.9848524254306 406.54710779959925 19.059124999999998 0.7131551681947632 476
478 4 251.5430175044174 409.29902376091235 18.970555 1.0005153538749705 477
479 4 249.54620043492804 411.67991582229234 18.932645 1.09202836771945 478
480 4 247.14977135931298 413.6562240329914 18.82716 0.8404778924481998 479
481 4 244.42209314020656 415.1334833464606 19.082839999999997 0.9699509394717684 480
482 4 241.49119077490562 416.1663840528071 19.100775 0.7149201730118656 481
483 4 238.67774823722166 417.47832953481526 19.289135 0.7149201730118656 482
484 4 235.8643056995377 418.7896535362539 19.47758 0.9718464552084451 483
485 4 233.09063791829556 420.17058336146573 19.80092 0.8718813056200951 484
486 4 230.48663433250016 421.86349643251737 19.945335 1.2643462851976088 485
487 4 227.6930791730371 423.2127307486897 20.18835 1.2643462851976088 486
488 4 224.89952401357402 424.5613435842925 20.431365 0.8137666575752917 487
489 4 221.902123227347 425.3580816742662 20.701154999999996 1.0407748651608475 488
490 4 218.97184234261547 426.30956842602103 21.255609999999997 1.2739916636347315 489
491 4 216.15902128550093 427.62586427201495 21.376224999999998 0.8720056017339756 490
492 4 213.33439209756773 428.90860016726117 21.627315 0.865200389499021 491
493 4 210.38795271803173 429.8557365550302 22.005055 0.7647815590950072 492
494 4 207.4321911299547 430.8059803456462 21.823155 0.7647815590950072 493
495 4 204.47705102244706 431.75684561683164 21.64117 0.7583119463675299 494
496 4 201.79971272946221 433.3229766517253 21.380305 0.8767910021183727 495
497 4 198.42134435419163 435.2999063429938 21.268275 0.8767910021183727 496
498 4 194.5234182229008 432.5504763039583 21.037499999999998 0.7065861185761816 497
499 4 192.65897651469407 431.92899573455605 20.470805000000002 0.7923939407935486 498
500 4 190.17305423708513 430.6860345957516 19.904194999999998 0.9995520589923971 499
501 4 187.68713195947618 428.82159288754485 19.266695 1.596608442017128 500
502 4 185.82269025126945 425.71419004053365 18.770805 2.9002447288123463 501
503 4 185.2012096818672 421.98530662412026 19.125 1.9502495304240839 502
504 4 182.71528740425825 420.1208649159135 19.55 1.0002605468415156 503
505 4 181.5089936190485 418.7299914015913 19.974999999999998 0.8789040360543403 504
506 4 182.09380683485603 415.77050093009785 20.895805 1.242961138804478 505
507 4 180.2293651266493 414.52753979129335 21.4625 1.29186544481074 506
508 4 178.98640398784482 410.38412883508863 22.359759999999998 1.2351118392129277 507
509 4 176.50048171023587 407.0697729584665 22.95 0.939579184045081 508
510 4 174.63604000202915 405.2053312502598 22.95 0.8789040360543403 509
511 4 171.83937743971907 403.030149257352 22.95 0.8789040360543403 510
512 4 169.66419544681122 401.47644783384635 23.445805 0.8789040360543403 511
513 4 168.42123430800675 400.2334866950419 24.083305 0.8789040360543403 512
514 4 165.9353120303978 398.36904498683515 25.216694999999998 0.8789040360543403 513
515 4 163.76013003748997 396.8153435633296 25.854194999999997 0.8789040360543403 514
516 4 160.64713386535414 394.0186810010195 27.211814999999998 1.0899153337834826 515
517 4 157.54532434346757 389.9790572999049 29.183305 2.036057352641451 516
518 4 155.99162291996197 385.6286933140893 30.422945 1.5128452908730943 517
519 4 153.502593239506 382.3584625578947 30.8125 1.4311330256080876 518
520 4 349.86621542840686 329.6102992298797 22.40872 0.7178908501336083 233
521 4 351.1079336060725 333.2832493950469 22.631165 0.9594541326545645 520
522 4 352.0830366194646 336.22160952718065 22.268725 1.0391030824291554 521
523 4 353.0997788310067 339.15251189248164 22.026645 0.8059732912349875 522
524 4 353.95617905564296 342.09646534974 21.33143 0.9678751943699648 523
525 4 355.3986354572255 344.84651686934495 21.175795 0.9022779202695587 524
526 4 356.84047037823876 347.59656838894983 21.02016 0.9022779202695587 525
527 4 357.9280613746927 350.5026115314747 20.79644 1.0815067016794702 526
528 4 358.8820340487251 353.45588719727414 20.57527 1.0815067016794702 527
529 4 359.83662820332694 356.40854138250415 20.354185 1.1041472388227938 528
530 4 361.5662086279734 358.968419847872 20.80987 1.1765310807410727 529
531 4 364.1254656127718 360.66692624404834 21.453405 0.9400887981119908 530
532 4 366.8954045105976 362.05904271950936 21.745295 1.2338502336570412 531
533 4 369.6187323657182 363.4685606509136 22.4349 0.8395394567884026 532
534 4 372.6291842439026 364.1490818744091 22.924075 0.8393654422289699 533
535 4 375.5259051778865 365.2074632841011 23.444785 0.8615150097224658 534
536 4 378.35426324923606 366.1782159335074 24.6024 0.9307852339880393 535
537 4 381.2049946210841 367.2347329014912 25.480365 1.254371522058703 536
538 4 384.10855184133135 368.16260339160874 26.304865 0.9080141859251412 537
539 4 387.14945626741655 368.16260339160874 27.178835 1.4881662974621315 538
540 4 389.9274744126446 369.511837707781 27.652199999999997 0.8784068515988186 539
541 4 392.4966750865534 371.20102189541626 28.265815 0.8815577580856879 540
542 4 395.01180695092427 372.97348447935144 28.860390000000002 0.9716102925920723 541
543 4 397.143485303974 375.1921701121175 29.454795 1.0069041741284255 542
544 4 399.42121159083314 377.2436774717143 30.149245 0.9554704422046961 543
545 4 401.7467918815363 379.24111602177305 30.843695 0.9567196181491947 544
546 4 404.3122636720288 380.93092168997777 31.482554999999998 0.9561478560253446 545
547 4 406.5812892309164 383.0103956751976 32.072455 0.7509722608428895 546
548 4 409.1896431806975 384.6691273149322 32.502895 0.7509722608428895 547
549 4 411.79861861104814 386.3278589546668 32.933335 0.9281252971509976 548
550 4 413.9508058228881 388.55835271825146 33.240015 1.21637420004545 549
551 4 415.11483892937855 391.41902777920996 33.70845 0.733918834018492 550
552 4 415.9389221644058 396.38465752873384 33.737944999999996 0.733918834018492 551
553 3 350.17819867424674 293.55945435999456 19.55595 0.7093827811384916 291
554 3 349.89356057346055 292.0958676190523 19.73887 0.8223990226842888 553
555 3 345.45743226906734 286.0886364352103 20.4 0.621480569402239 554
556 3 331.6841798899749 283.31186125112106 20.506249999999998 1.5003846054565795 555
557 3 320.6839738115553 281.53069793921424 17.849999999999998 0.8789040360543403 556
558 3 315.7121292563374 278.42329509220303 17.849999999999998 0.8789040360543403 557
559 3 313.43191704720056 277.4022025166752 17.849999999999998 0.8789040360543403 558
560 3 309.497323562315 276.55885338399634 18.770805 1.1216108428229967 559
561 3 307.6328818541083 275.31589224519183 19.054195 1.0002605468415156 560
562 3 304.5254790070971 274.69441167578964 19.3375 0.7930962138369733 561
563 3 302.03955672948814 274.69441167578964 19.55 0.707288391619606 562
564 3 299.5536344518792 273.45145053698513 19.55 0.621480569402239 563
565 3 297.06771217427024 272.20848939818063 19.55 0.621480569402239 564
566 3 295.46988563033705 271.3781913574593 19.55 0.621480569402239 565
567 3 291.39670197847477 269.7225671205717 20.329195 0.9322208541033584 566
568 3 284.63810078622544 268.1688656970661 20.825 0.7930962138369733 567
569 3 282.77365907801874 267.23664484296273 21.25 0.707288391619606 568
570 3 280.59847708511086 266.3044239888594 21.108305 0.7930962138369733 569
571 3 279.08827930146344 264.79422620521194 20.419805 0.8759084997098215 570
572 3 277.1803339533986 263.50776142654934 20.4 0.7930962138369733 571
573 3 274.0729311063874 262.26480028774483 20.4 0.707288391619606 572
574 3 272.3638595405312 261.9540600030437 20.4 0.621480569402239 573
575 3 270.65478797467506 261.33257943364146 20.4 0.621480569402239 574
576 3 268.47960598176724 261.02183914894033 20.4 0.621480569402239 575
577 3 266.9259045582616 260.40035857953814 20.4 0.621480569402239 576
578 3 264.7507225653538 259.15739744073363 20.4 0.621480569402239 577
579 3 262.26480028774483 257.60369601722806 20.825 0.7501954101311366 578
580 3 259.7788780101359 255.73925430902133 21.675 0.8789040360543403 579
581 3 256.9822154478258 254.18555288551573 22.41875 0.8789040360543403 580
582 3 255.11777373961908 252.8388044916211 23.044435 0.8789040360543403 581
583 3 253.14954477632222 251.07815003850453 23.642580000000002 0.7644956780330823 582
584 3 251.69963060790678 248.06086187405666 23.360635 1.0219502187136535 583
585 3 251.12413960064032 246.0739884936777 22.95 1.242961138804478 584
586 3 387.21657616891196 295.9036790677798 22.204124999999998 0.915179856890349 333
587 3 390.2848257400508 294.25178371430866 22.173949999999998 0.9114261142511595 586
588 3 393.04792835161317 292.835429496641 22.013724999999997 0.9114261142511595 587
589 3 395.69792149954435 291.2612192143451 21.475759999999998 1.0102353099804213 588
590 3 398.4001190153052 289.7566147558223 21.883589999999998 1.0281712392133702 589
591 3 401.1713008742699 288.3514471884038 21.819585 0.6477381234594835 590
592 3 404.15813649081707 287.49815436661453 21.71053 0.6477381234594835 591
593 3 407.1449721073642 286.6442400642559 21.601474999999997 0.9394797471539765 592
594 3 409.96835833415855 285.3472101159134 21.688174999999998 1.7091958619700376 593
595 3 413.519498307723 282.58535046548985 18.598084999999998 1.7091958619700376 594
596 4 361.5662086279734 358.968419847872 20.80987 1.1765310807410727 530
597 4 359.25989423492166 360.7197520924475 19.94389 0.894882301493672 596
598 4 357.7994148968264 363.4350007001659 19.41791 0.894882301493672 597
599 4 356.3389355587311 366.1508707884537 18.891845 0.894882301493672 598
600 4 354.9673279420604 368.89408602179515 18.209549999999997 0.962623683558516 599
601 4 353.1109654812559 371.31661728132514 17.408679999999997 0.7587407679604175 600
602 4 351.47771454486684 373.8814675912481 16.5359 0.9197788131039256 601
603 4 350.05265959922747 376.5774503013151 15.717265 1.0455105470996926 602
604 4 349.070720299572 379.45490533764746 14.83947 1.0455291915167746 603
605 4 347.6419364705162 382.18320503732326 14.273285000000001 1.0455291915167746 604
606 4 346.21377412202986 384.91150473699906 13.707185 0.9173426092718687 605
607 4 344.34249612755974 387.34273672450064 13.03186 1.3957583515977123 606
608 4 342.1666926540825 389.4240751514287 11.98058 0.8029280364449166 607
609 4 340.41101004552115 391.93858553523023 11.29735 0.6875128799012268 608
610 4 338.9424514600237 394.66688523490603 10.971205 0.6875128799012268 609
611 4 337.47389287452614 397.3945634540125 10.645059999999999 1.02483388855568 610
612 4 336.33223306853426 400.2595888789568 10.12656 0.79111369082058 611
613 4 335.0569549401209 403.06743809151607 9.598284999999999 0.79111369082058 612
614 4 333.7822982922769 405.874665823506 9.07001 0.7958680171765071 613
615 4 332.1633414089841 408.4929634623976 8.4921715 1.037077055772904 614
616 4 330.69664726519477 411.15787214399444 7.621728999999999 0.8605827888683624 615
617 4 329.4406350344329 413.9880946570522 7.2684180000000005 0.9139928290027907 616
618 4 328.1019658879404 416.7828927776541 6.957046 0.9139928290027907 617
619 4 326.763296741448 419.57831237882533 6.645674 0.9790742742305932 618
620 4 325.9292698173102 422.5291021223472 5.958296 0.8905195078964683 619
621 4 324.33641511793223 425.1281338635874 5.13383 1.0063013379761052 620
622 4 321.2793521970426 428.2063271238367 4.691745 1.0063013379761052 621
623 3 345.45743226906734 286.0886364352103 20.4 0.621480569402239 555
624 3 347.4076382958516 284.63810078622544 21.25 0.621480569402239 623
625 3 347.4076382958516 282.1521785086165 21.25 0.8286386876010872 624
626 3 347.48532336702687 279.7439413021828 21.675 1.1911731629561895 625
627 3 347.71837858055267 276.3257981704705 22.3125 1.0912701614247793 626
628 3 348.0291188652538 274.69441167578964 22.95 1.0002605468415156 627
629 3 349.19439493288303 270.26636261879867 22.95 1.52336074210738 628
630 3 350.89973761532275 268.0308970106588 22.95 1.8644417082067168 629
631 3 354.86540512867845 260.40035857953814 25.110445 0.621480569402239 630
632 3 358.5942885450919 255.4285140243202 25.570805 0.621480569402239 631
633 3 362.3231719615053 251.07815003850453 26.349999999999998 0.707288391619606 632
634 3 366.673535947321 249.2137083302978 26.810444999999998 0.9144465098184544 633
635 3 372.88834164134335 242.37742206687318 27.30625 1.1216108428229967 634
636 3 374.13130278014785 239.89149978926423 27.483305 1.242961138804478 635
637 3 375.18595530642347 238.04259509529257 27.625 1.242961138804478 636
