# Supplementary material for: Cross-Regional Gradient of Dendritic Morphology in Isochronically-Sourced Mouse Supragranular Pyramidal Neurons
Source: Front Neuroanat. 2018 Dec 4;12:103. doi: 10.3389/fnana.2018.00103 (PMC6288488; doi:10.3389/fnana.2018.00103)
Supplement: Supplementary file 3 [file Data_Sheet_1.ZIP › SWC reconstructions/X043.S5.Z3.C03.20x-exported-000.swc]

# Exported from "Simple Neurite Tracer" version 3.1.6-SNAPSHOT-b9f15e3b69824d8d9ebdf26f302be1ac12e484dc on 2018-06-22T15:18:27.554
# https://imagej.net/Simple_Neurite_Tracer
#
# All positions and radii in microns
# Voxel separation (x,y,z): 0.621480569402239, 0.621480569402239, 0.85
#
1 1 315.48715329021377 312.8396460645602 23.67556 0.8588364284683421 -1
2 1 307.45451693068986 316.51197474915807 24.023635000000002 0.9322208541033584 1
3 1 315.48715329021377 312.8396460645602 23.67556 0.8588364284683421 1
4 1 323.16989608916424 310.11880413171724 15.725 1.242961138804478 3
5 4 315.48715329021377 312.8396460645602 23.67556 0.8588364284683421 1
6 4 305.0518730493808 317.0626065336485 32.967504999999996 1.5465668265688595 5
7 4 300.6946727773017 319.45717116755526 32.962830000000004 1.5465668265688595 6
8 4 297.97134492218106 320.95369637867583 32.959855 1.5465668265688595 7
9 4 295.1168846669166 322.17304125584303 32.766565 1.2723323105144277 8
10 4 292.49361518346973 323.8268010510224 33.04069 1.2723323105144277 9
11 4 289.8703457000229 325.4799393656324 33.314814999999996 1.2723323105144277 10
12 4 287.24707621657603 327.1336991608118 33.588939999999994 1.3766664685056755 11
13 4 284.4522780959742 328.44688760395866 33.109455 1.3766664685056755 12
14 4 281.6581014559417 329.7600760471056 32.62997 1.4229481265090604 13
15 4 278.7396287020288 330.8029204425626 32.935205 1.4229481265090604 14
16 4 275.82053446754645 331.84576483801953 33.240525 1.6526100561259636 15
17 4 273.06551110338637 333.215508012982 33.837055 1.6526100561259636 16
18 4 270.31110921979564 334.5852511879446 34.433585 1.0471699002199966 17
19 4 268.2602233407682 336.9195322066194 34.392529999999994 0.9085424444091331 18
20 4 266.2789432855139 339.312232398818 34.2992 1.0147286144971996 19
21 4 264.29766323025956 341.70617555215546 34.259675 1.0147286144971996 20
22 4 262.3157616944358 344.0994972249235 34.22015 1.0147286144971996 21
23 4 260.3344816391815 346.4928188976915 34.180625 1.0147286144971996 22
24 4 258.35320158392716 348.88614057045953 34.141015 0.9150679903878566 23
25 4 256.2072291777812 351.13403578998737 34.149345 1.223819537266889 24
26 4 253.91023699327056 353.2265608671648 34.11662 0.9291258808677353 25
27 4 251.40194141516312 355.05930706633194 34.00714 0.9291258808677353 26
28 4 248.89426731762507 356.8920532654991 33.89766 0.9285354743268032 27
29 4 246.63953581183375 359.02621754082645 33.716865 0.9285354743268032 28
30 4 244.38480430604244 361.16038181615374 33.53607 0.9285354743268032 29
31 4 242.13007280025107 363.294546091481 33.355275 1.3058549724279844 30
32 4 239.9393537931082 365.4902369431791 33.09373 1.0311357015294187 31
33 4 237.9754751937971 367.8903949022105 32.827 1.1353269189897042 32
34 4 235.57718167647388 369.85862386550747 32.582965 1.156382680681052 33
35 4 233.54245429225097 372.2071989372785 32.557635 1.1983823375612552 34
36 4 231.08263419855692 374.1052005962329 32.50264 0.9898631769154161 35
37 4 228.50908316066221 375.84721063226743 32.446795 1.2810951865429994 36
38 4 225.85660409045346 377.4469016179088 32.77889 1.2810951865429994 37
39 4 223.20350353967532 379.04659260355015 33.1109 1.2810951865429994 38
40 4 220.55102446946657 380.6462835891915 33.442995 0.9865693298975843 39
41 4 218.19561311143207 382.6486939838056 33.875474999999994 0.9889620300897828 40
42 4 215.76997444905513 384.57404078781366 34.218959999999996 1.0885107876966333 41
43 4 213.011843682048 385.9953668500366 34.4505 0.8062529574912186 42
44 4 210.5986346310591 387.9406010322656 34.13906 1.0099991473640486 43
45 4 207.89022230960413 389.45949954388465 34.000935 1.0261203533343426 44
46 4 205.53667539327787 391.4830402778583 33.781974999999996 1.0261203533343426 45
47 4 203.183749957521 393.5059595312626 33.5631 1.141404998958458 46
48 4 200.48093096119067 395.0310728485758 33.347115 0.9741770073437035 47
49 4 197.94404727689073 396.7637606760692 33.985974999999996 0.9741770073437035 48
50 4 195.4071635925908 398.49644850356265 34.624919999999996 0.9713181967244533 49
51 4 193.04180854544583 400.50569518444007 34.824415 0.9713181967244533 50
52 4 190.67583201773155 402.5155633458869 35.02391 0.9258133894328213 51
53 4 188.4714404380618 404.68142313025373 34.578425 1.1529521079379517 52
54 4 185.9743315102036 406.50546860144925 34.164305 0.9166651954512203 53
55 4 183.43247598134843 408.2766882242457 33.83909499999999 0.9659237453820418 54
56 4 180.58795941519438 409.5115701156479 33.556045 1.0619114193262176 55
57 4 177.74779321302617 410.74520904591134 33.908625 1.2557822829512462 56
58 4 175.15249035520242 412.45117320892047 33.757664999999996 1.1306595999134932 57
59 4 172.7057213534658 414.35787559584656 33.52502 0.9456448344024468 58
60 4 170.16883766916587 416.1228804129489 33.967870000000005 0.9456448344024468 59
61 4 167.63195398486593 417.8878852300513 34.41072 1.153331211085287 60
62 4 166.3504610507585 420.71935070424786 34.41718 1.1171423975289947 61
63 4 164.61342285927924 423.29476618385075 34.31084499999999 1.2955881134214595 62
64 4 162.74835967050313 425.7744736557657 34.08211 1.2995718038713278 63
65 4 160.42899418549396 427.83468174333416 33.831955 0.9641028073136932 64
66 4 158.3874305150076 430.17642052884173 33.911004999999996 0.9641028073136932 65
67 4 156.34586684452125 432.51815931434936 33.990055 1.126141436173939 66
68 4 154.50255547567423 435.0183756450546 33.86842 1.153878113986361 67
69 4 153.02032431764988 437.7404605390364 34.175015 1.153878113986361 68
70 4 151.53871464019494 440.46192395244884 34.48161 1.153878113986361 69
71 4 150.0564834821706 443.18400884643063 34.78812 1.2142363068867064 70
72 4 148.98877986393754 446.10248160034354 34.756925 0.8554182853366297 71
73 4 148.09757672741475 449.06694391639223 34.390915 0.9868054925139571 72
74 4 147.3095393654127 452.07055950831324 34.22695 0.9380689862614334 73
75 4 147.15603366477035 455.1692616273528 34.46427 1.0461133832520126 74
76 4 147.3928177617126 458.26672078525354 34.58735 1.12088992536249 75
77 4 148.11311374164978 461.2864948719791 34.75497 0.7028883091882382 76
78 4 148.0111909282678 464.3870614327268 34.99841 0.7726184290751694 77
79 4 147.5021983419274 467.4410169507694 35.36748 0.7726184290751694 78
80 4 146.99382723615636 470.4943509882426 35.736635 1.019849614389074 79
81 4 147.0336019925981 473.5936745878516 36.04034 1.1617833468291574 80
82 4 147.09947893295475 476.5749168792741 37.23612 1.1617833468291574 81
83 4 147.16535587331137 479.5561591706966 38.4319 1.1098710748669884 82
84 4 146.96151024654745 482.55293847635426 39.5199 0.6848715874812674 83
85 4 147.11874483060623 485.61932360578487 40.174144999999996 0.9469872324323556 84
86 4 147.60101375246234 488.6794939295215 40.499525 1.046747293432803 85
87 4 148.43690511830835 491.6713013906239 40.62813 1.0358775982739579 86
88 4 149.73331358608144 494.4915802145713 40.826519999999995 1.0358775982739579 87
89 4 151.0291005732851 497.31185903851866 41.024825 1.0358775982739579 88
90 4 152.32550904105815 500.132137862466 41.223215 1.3265875642232432 89
91 4 152.78229725956882 503.189822263925 40.793369999999996 1.0842287865734521 90
92 4 152.71206995522638 506.015694412997 39.028175 1.0842287865734521 91
93 4 152.6412211703145 508.8415665620689 37.26298 0.8187322873248156 92
94 4 153.87672454228615 511.6630883471551 36.705295 0.9395294655995288 93
95 4 155.6305427091393 514.1993505508857 36.17566 0.9395294655995288 94
96 4 158.78766400170264 518.7635038525757 35.22247 0.9395294655995288 95
97 3 315.48715329021377 312.8396460645602 23.67556 0.8588364284683421 1
98 3 310.9522095752856 322.23208190993626 31.73577 1.7452293053839794 97
99 3 309.5445560855896 325.60858584349864 30.747985 1.7452293053839794 98
100 3 308.67075440501003 328.5220867528563 29.877499999999998 0.9802985909523156 99
101 3 306.773374226625 330.8936566056953 30.776034999999997 0.9727351724226905 100
102 3 304.7728282737192 333.20494284330226 31.539930000000002 1.059512504328325 101
103 3 302.34967553361986 335.0843000851746 32.227665 1.1086840469794301 102
104 3 299.9209294683959 337.00156764178047 31.844485000000002 1.1074473006463197 103
105 3 297.8433199248842 339.28985909831954 31.40104 1.1074473006463197 104
106 3 295.7657103813725 341.5775290742892 30.957594999999998 1.0940606091813956 105
107 3 293.63776091173924 343.8272887355253 31.311194999999998 1.0940606091813956 106
108 3 291.509811442106 346.0770483967614 31.66488 1.0940606091813956 107
109 3 289.38248345304214 348.3268080579975 32.018565 1.0940606091813956 108
110 3 287.25453398340886 350.5765677192336 32.372164999999995 1.2585354418736978 109
111 3 284.74996728871787 352.4124213212478 32.216105 1.2585354418736978 110
112 3 282.2447791134574 354.2476534426926 32.060045 1.4120970757672973 111
113 3 279.87818110517367 356.2562786430007 31.860379999999996 1.412581830611431 112
114 3 277.5532222950399 358.3090289637363 32.12252 1.412581830611431 113
115 3 275.2282634849061 360.3617792844719 32.384744999999995 1.1778051159083471 114
116 3 273.0872629233154 362.6040811788751 32.668475 1.1863318293205458 115
117 3 271.04383481112086 364.9315259112865 33.01468 1.1863318293205458 116
118 3 269.0010281794957 367.25897064369786 33.360885 1.1863318293205458 117
119 3 266.95760006730114 369.5864153761093 33.70709 0.820795602815231 118
120 3 264.930330449911 371.94120525357437 33.763614999999994 0.8597872937395276 119
121 3 262.5494383885311 373.93740084249436 33.7059 1.0652798440123779 120
122 3 260.40533042409334 376.18653902316106 33.65507 1.1512368215664013 121
123 3 258.09963751161104 378.26912041122796 33.642745 1.1512368215664013 122
124 3 255.79332311855933 380.35232327986427 33.630335 1.1512368215664013 123
125 3 253.4870087255076 382.43490466793116 33.61801 1.0177552248701884 124
126 3 251.18318025473351 384.51562161428984 33.799315 1.0177552248701884 125
127 3 248.8793517839594 386.5963385606486 33.980705 1.0177552248701884 126
128 3 246.5755233131853 388.6776769875766 34.16201 1.0177552248701884 127
129 3 244.27107336184181 390.75839393393534 34.3434 1.0857141251343234 128
130 3 241.86718651939393 392.7210295721076 34.130219999999994 0.9539664592267428 129
131 3 239.06244470968164 394.047269107212 34.37128 0.9539664592267428 130
132 3 236.25770289996936 395.372887161747 34.612425 1.0005588575148288 131
133 3 233.45296109025702 396.701612619129 34.40375 1.178035063719026 132
134 3 230.95523068182942 398.538709182282 34.12478 1.178035063719026 133
135 3 228.45750027340182 400.375805745435 33.845895 1.178035063719026 134
136 3 225.95976986497425 402.2135237891574 33.567009999999996 1.1757977336691778 135
137 3 223.33401445924977 403.8697695066144 33.38528 1.1747722907296643 136
138 3 220.43107871957193 404.97600492015033 33.290335 0.8829250153383728 137
139 3 217.8189958863743 406.58626107547155 33.96107 0.9648920876368341 138
140 3 215.55618513318078 408.68251503606535 34.473620000000004 0.9180883859551515 139
141 3 212.99444222610472 410.44130504747363 34.54128 1.1657297484448617 140
142 3 210.3804949511989 412.11743814315145 34.699889999999996 0.7978567549985944 141
143 3 207.70191369707527 413.68854102260036 34.853229999999996 0.7978567549985944 142
144 3 205.0233324429516 415.2590224214798 35.006485 0.7412709491545205 143
145 3 202.56102642697994 417.1514307553096 34.852295 0.7412709491545205 144
146 3 200.0987204110083 419.04383908913945 34.69819 1.0518869377417595 145
147 3 197.67556767090895 420.9865873490909 34.551565 1.2017942658872736 146
148 3 195.37671104469007 423.06730429544956 34.27778 1.1864685550458143 147
149 3 193.50729749192814 425.54825472850325 34.16048 0.915745404208505 148
150 3 191.26313115581667 427.695470095788 34.289 1.075888517332074 149
151 3 188.78466664504052 429.56177624570296 34.52343 1.0767585901292371 150
152 3 186.08806245440422 431.096211771557 34.757859999999994 0.8557165960099428 151
153 3 183.5611224592147 432.90285578680937 34.87822 0.8557165960099428 152
154 3 181.0341824640252 434.7094998020617 34.998665 0.8557165960099428 153
155 3 178.50724246883567 436.5155223367446 35.119025 0.7835067686510967 154
156 3 175.79075089997852 437.9523854132026 34.486625 0.8187385021305096 155
157 3 173.2905345692733 439.793210859772 34.318495 1.028718142114444 156
158 3 171.14331920198856 442.03799867645284 34.422875 1.1437604103164924 157
159 3 169.38825807399664 444.5966341806819 34.654244999999996 1.0911085764767348 158
160 3 167.52692376863692 447.08255645829087 34.805035 1.0911085764767348 159
161 3 165.66621094384664 449.5684787358998 34.95591 1.2768131854198177 160
162 3 164.40149798511305 453.92381456627066 36.68209 0.9241726807295995 161
163 3 164.33686400589525 456.900085013138 37.898865 0.9241726807295995 162
164 3 164.22810490624985 459.9925723264835 38.28689 0.9207793968206632 163
165 3 164.11934580660443 463.08505963982907 38.675 0.9207793968206632 164
166 3 164.46116011977568 466.168846225203 38.44108 0.8445610197891726 165
167 3 164.55686812746362 467.843736359742 42.416444999999996 0.799416671227794 166
168 3 164.69235089159332 467.9748687598859 40.445805 0.8524103193807229 167
169 3 165.9353120303978 471.0822716068971 40.941694999999996 0.8789040360543403 168
170 3 166.55679259980005 471.70375217629936 41.4375 0.8789040360543403 169
171 3 166.55679259980005 474.81115502331056 41.933305 1.0002605468415156 170
172 3 165.9353120303978 477.60781758562064 42.074999999999996 1.1822859908137373 171
173 3 166.1043547452752 479.9060527312701 42.074999999999996 1.242961138804478 172
174 3 315.48715329021377 312.8396460645602 23.67556 0.8588364284683421 1
175 3 318.58336948697576 321.6174376267974 35.303304999999995 0.7685663757626668 174
176 3 319.28004920527565 327.1672591115595 35.38788 0.7685663757626668 175
177 3 319.8002284418653 330.08821778774995 36.650895 1.0134545793299252 176
178 3 319.75858924371533 333.0526801037987 37.924025 0.9399893612208864 177
179 3 319.98418669040836 336.1395740920196 38.292925 1.0955335181308787 178
180 3 320.72312708742766 339.15375485362046 38.51571 1.0955335181308787 179
181 3 321.46268896501635 342.16731413465186 38.738409999999995 1.2456521496699895 180
182 3 322.55027996147027 345.04166176813726 39.365964999999996 0.9154719527579681 181
183 3 323.80629219223215 347.84578209728016 39.999895 0.638148678273607 182
184 3 325.7161019820052 350.2552622648526 40.617844999999996 0.6383102632216515 183
185 3 327.61596808266785 352.6597705878699 41.32241 0.8936020515207033 184
186 3 329.56928151229914 355.03134044070885 41.96076 1.0140076970366931 185
187 3 332.0098357083417 356.87403032898646 42.711225 1.26128860079615 186
188 3 334.5311823784065 358.64773587406046 43.25123 0.6845919212250363 187
189 3 337.36761969715843 359.90188366311423 43.51541 0.7678765323306304 188
190 3 340.2034355353408 361.15292404932086 43.223349999999996 0.9220347875708558 189
191 3 343.1983503992902 361.98073616776463 43.146085 0.7395308035601943 190
192 3 347.0216988622528 362.57176418926616 44.41046 0.7395308035601943 191
193 3 315.48715329021377 312.8396460645602 23.67556 0.8588364284683421 1
194 3 307.8100038163879 305.49063833137876 34.45101 1.6700363712920026 193
195 3 306.45579765566043 300.90038284577383 39.288360000000004 1.6700363712920026 194
196 3 304.1072225838894 297.74761191719625 42.522524999999995 1.1998801057335147 195
197 3 301.554180404785 295.98695746407975 42.25673 0.96040499792575 196
198 3 299.0005167451112 294.22692449153254 41.990935 0.96040499792575 197
199 3 296.8346569607444 292.1431001423269 43.068905 0.8118649270329209 198
200 3 294.55195882933 290.1344749420188 43.948655 0.812181882123316 199
201 3 292.16795936510294 288.1426297170847 43.99192 0.829123442445221 200
202 3 289.0754720517574 285.74806508317783 44.982 0.829123442445221 201
203 3 315.48715329021377 312.8396460645602 23.67556 0.8588364284683421 1
204 3 317.9594029952959 301.677855038096 30.901495 1.6236428467861255 203
205 3 318.4099764081125 296.0919876803087 28.44355 1.7521215248986501 204
206 3 316.15338046061294 290.5141995699236 27.451685 2.2117685540285463 205
207 3 313.07705164207186 287.23029624120215 28.536454999999997 1.407585126833437 206
208 3 311.21696029785096 284.7418880413156 28.439555 0.8825210529682613 207
209 3 309.35749043419946 282.25347984142905 28.34274 0.8825210529682613 208
210 3 307.6738995716888 279.6507192167725 28.637945 0.9431775565419199 209
211 3 305.9896872286088 277.0479585921159 28.933234999999996 0.8576556153864778 210
212 3 303.8002111826047 274.8504032987096 29.175825 0.8576556153864778 211
213 3 301.6101136560312 272.65284800530327 29.418499999999998 1.0232428982980104 212
214 3 300.4690753306087 269.86923653495063 28.355915000000003 1.2083881747286314 213
215 3 299.32679404404735 267.01042591570035 27.775365 1.0125845065327619 214
216 3 298.54248556546173 264.0099177266263 27.514415 1.0125845065327619 215
217 3 297.7581770868761 261.0087880569829 27.25338 1.1217662129653474 216
218 3 296.40956425127325 258.210882533534 27.1388 0.9658367381023255 217
219 3 294.92795457381834 255.49190504239922 26.78044 0.992355313998719 218
220 3 292.94045971286994 253.1221996312685 26.36955 1.3882197922908632 219
221 3 291.07601800466324 250.66300101814383 25.87145 1.0423472110014351 220
222 3 289.16123637033496 248.24046975861393 25.398169999999997 1.107267071281193 221
223 3 286.58271348788503 246.50591748941224 25.41058 1.107267071281193 222
224 3 284.00419060543516 244.77198670078002 25.422990000000002 1.1650585494299073 223
225 3 281.8190649234169 242.56262327655506 25.435399999999998 0.9673282914688909 224
226 3 280.00744906360933 240.04065512592078 25.587294999999997 1.1068320348826115 225
227 3 278.51030237191935 237.32292059592478 25.820195 1.1068320348826115 226
228 3 277.0137771607988 234.60518606592882 26.05318 1.1068320348826115 227
229 3 275.51663046910875 231.8874515359328 26.286080000000002 1.1068320348826115 228
230 3 274.01948377741877 229.1697170059368 26.519064999999998 1.1068320348826115 229
231 3 272.5229585662982 226.4519824759408 26.751965 0.8213797945504691 230
232 3 270.9412905171695 223.8187693033835 26.105539999999998 1.053651942558862 231
233 3 268.92769347230626 221.50064677951318 25.455545 1.0887283058959243 232
234 3 267.1894123196882 218.9786786288789 24.74146 1.186381547766098 233
235 3 265.51638662685735 216.43495865831554 23.890185 0.9918394851261152 234
236 3 263.4797948009262 214.09694875622432 23.60535 0.9916779001780706 235
237 3 261.16167227705586 212.0392265909335 23.30377 0.9916779001780706 236
238 3 258.8441712337549 209.98150442564267 23.00219 0.9524873354715655 237
239 3 256.9772436032706 207.51919840967102 22.549055 1.15413913582551 238
240 3 255.39184667072547 204.8549112086436 22.830405 1.1596330240590258 239
241 3 253.48079391981358 202.411249609754 23.080985 1.1596330240590258 240
242 3 251.5703626494711 199.966966530295 23.33148 0.7437506566264354 241
243 3 249.24726828104554 197.9080014038654 23.51763 1.1148988526734527 242
244 3 246.92230947091176 195.84779331629696 23.41597 1.025107340006217 243
245 3 244.29717554575672 194.1996268462422 23.1149 0.9532393269605421 244
246 3 241.89453166444767 192.2450704554722 22.76963 1.233856448462735 245
247 3 239.54533511210718 190.3346391851297 21.814655 1.179961653484173 246
248 3 237.62371719151545 188.01465221955112 20.77094 1.0732410101064205 247
249 3 236.6392919695823 185.08064245140315 21.150125 1.7301211127418108 248
250 3 315.48715329021377 312.8396460645602 23.67556 0.8588364284683421 1
251 3 324.58625030683197 310.9720969535065 35.58661 1.2861291791551572 250
252 3 328.67062060894347 309.69681882509315 36.656675 1.2861291791551572 251
253 3 331.588471882287 308.78510682978003 37.421079999999996 1.2861291791551572 252
254 3 334.16637328416743 307.79446680215284 39.36996 1.0538943199809288 253
255 3 336.82382419893145 307.3339497002258 41.479915 1.1913161034871518 254
256 3 339.84359828565687 307.793223841014 42.26013 1.1913161034871518 255
257 3 342.8633723723824 308.2531194623717 43.040345 0.9304496344805621 256
258 3 347.0751461912214 308.7322809813808 45.002145 0.9304496344805621 257
259 4 150.0564834821706 443.18400884643063 34.78812 1.2142363068867064 71
260 4 148.111870780511 444.63640893712363 33.610955 1.1386891288701702 259
261 4 145.3406889215464 446.00490915094736 33.16938 1.1386891288701702 260
262 4 142.61176774130118 447.4542018387934 32.72024 1.090872413860362 261
263 4 139.66843576461218 448.3994737848542 32.290905 0.9014886399464177 262
264 4 136.72510378792316 449.344745730915 31.861654999999995 0.9014886399464177 263
265 4 133.6798489978522 449.9152648936263 31.52684 0.9233834004064586 264
266 4 130.58176835938204 449.7922117408847 31.252715 1.0923763968383153 265
267 4 127.48741660432827 449.80526283284206 31.643375 0.7744890855890701 266
268 4 124.39306484927454 449.8189354053689 32.034119999999994 0.7621091926465776 267
269 4 121.44848991144673 450.79465989933044 31.796374999999998 1.171385221626422 268
270 4 118.56668451112856 451.9400485887387 31.521229999999996 1.171385221626422 269
271 4 115.68487911081037 453.0860587587165 31.246085 1.0020876997155581 270
272 4 112.79872334650636 454.23331188983303 31.124705 1.1613110215964118 271
273 4 109.7540900370048 454.83614804215324 30.911865 0.8366620017520702 272
274 4 106.74612408109796 455.6111343121978 30.7938 0.9199155388291941 273
275 4 103.69216856305536 456.1773031109233 30.67752 0.9199155388291941 274
276 4 100.58973756059937 456.35007470921704 30.613345000000002 0.9399707168038043 275
277 4 97.79431795942811 457.69060829741767 30.324005 0.9399707168038043 276
278 4 94.99889835825685 459.0305204050489 30.034580000000002 0.9181567488177858 277
279 4 92.27246310028923 460.39653469659504 29.217475 1.2462798450450858 278
280 4 89.5509996868768 460.57738554229104 27.180535 1.4048071086882088 279
281 4 87.15581357240059 460.72094755382295 24.480764999999998 1.475848552576579 280
282 4 85.05583072839043 462.49341013775813 20.032204999999998 1.7705049201415686 281
283 4 84.36660877692334 466.487044276737 16.914235 1.17136657720934 282
284 4 82.96952045690709 468.90087480829527 15.04075 1.17136657720934 283
285 4 80.73467632933666 472.7639980276996 12.04314 1.17136657720934 284
286 4 270.31110921979564 334.5852511879446 34.433585 1.0471699002199966 18
287 4 266.4778170677226 334.8972344337845 35.313674999999996 0.8334800212367307 286
288 4 263.43815560277625 335.52120092546437 35.538075 0.8334800212367307 287
289 4 260.3984941378299 336.1445459365748 35.762389999999996 0.8334800212367307 288
290 4 257.39612150704767 336.76043318085243 36.462365 0.8948387978538138 289
291 4 254.44719620523406 337.3651337748808 37.51832 0.9045338947364886 290
292 4 251.43923024932724 338.1307978363843 37.324265 1.0315334490938362 291
293 4 248.430642812851 338.8964618978879 37.130295 1.0315334490938362 292
294 4 245.44256423516504 339.59935642188185 36.468824999999995 1.1778610491595933 293
295 4 242.64963055627138 340.64592970075523 37.6601 1.1778610491595933 294
296 4 239.85669687737771 341.69250297962856 38.851459999999996 1.081456983233918 295
297 4 237.2234837048204 343.3282398382953 39.14403 1.4784649857737624 296
298 4 234.3547293964597 344.4984877504797 39.47808 1.4784649857737624 297
299 4 231.48659656866835 345.6687356626641 39.812045 1.4784649857737624 298
300 4 228.61846374087702 346.83898357484856 40.146094999999995 1.0828739589321552 299
301 4 225.99146537401376 348.45980489984953 40.635864999999995 1.0828739589321552 300
302 4 223.3644670071505 350.0806262248506 41.125550000000004 1.0838186093976465 301
303 4 220.55537483345236 351.35217546984757 41.64728 0.6715781181017535 302
304 4 217.85752768167725 352.8946902431039 41.69148 0.6715781181017535 303
305 4 215.16030201047155 354.4365835357909 41.735679999999995 0.6835043302285825 304
306 4 212.66505752432153 356.28859563260954 41.71936 0.8608562403188993 305
307 4 209.93862226635392 357.7757986351891 41.865475 1.1922358947298672 306
308 4 207.34145496682197 359.4500672891587 42.31147 0.8603777002804597 307
309 4 204.58208123867604 360.8365904394951 42.78679 0.8603777002804597 308
310 4 201.82270751053008 362.22249210926213 43.26211 1.0390533639836033 309
311 4 199.0956507719931 363.67862108337164 43.690934999999996 1.0129946837085673 310
312 4 196.57306114078938 365.4709710455277 44.07811 0.6195626803650636 311
313 4 192.1406617198126 367.6032708791467 45.07261 0.6195626803650636 312
314 3 165.66621094384664 449.5684787358998 34.95591 1.2768131854198177 161
315 3 163.70357530567435 451.9779589034723 34.944775 0.7351058619060503 314
316 3 160.88516092343522 453.24267186220584 34.48688 0.7351058619060503 315
317 3 158.06674654119604 454.5073848209394 34.0289 0.677842642241328 316
318 3 155.43166892693054 456.09775359803973 33.442485 1.0158597091335118 317
319 3 152.8003201960815 457.647726138129 32.65717 1.0392025193202599 318
320 3 149.90359926209766 458.65266021885236 31.96527 0.9760787378860745 319
321 3 147.16535587331137 459.9925723264835 31.142725 0.8308511584281592 320
322 3 144.30530229292228 460.94530203937717 30.112865000000003 0.7988200498811678 321
323 3 141.32965332662434 461.67305578614724 29.397759999999998 0.9894902885737747 322
324 3 138.26948300288774 462.00989825476324 28.821884999999998 0.8483831252909964 323
325 3 135.19315418434664 462.01114121590206 28.224165 1.1182051293026725 324
326 3 132.11620388523616 461.8048096668605 27.700225000000003 0.6396464464458664 325
327 3 129.09021499281667 461.14666174386355 27.342885000000003 0.6396464464458664 326
328 3 126.06484758096656 460.4885138208665 26.985545 0.8073467632933665 327
329 3 122.98106099559264 460.3859695269152 26.484555 0.8947207165456272 328
330 3 119.88298035712249 460.16161504136096 26.60874 0.725274039298107 329
331 3 116.82778187794109 460.4512249867024 25.94149 0.725274039298107 330
332 3 113.77258339875968 460.7414564126133 25.274325 0.5882462744728848 331
333 3 110.67263831858132 460.6463698854947 25.53961 0.5882462744728848 332
334 3 107.57269323840295 460.55190483894563 25.804895 0.5882462744728848 333
335 3 104.47274815822458 460.4568183118271 26.070265 0.9807647013793672 334
336 3 101.37715344203203 460.6743365111179 26.28115 1.2370135697552984 335
337 3 98.31636163772599 460.612809934747 27.012235 1.3905814184545917 336
338 3 95.41218293690933 460.2504867627855 28.439809999999998 1.3905814184545917 337
339 3 308.67075440501003 328.5220867528563 29.877499999999998 0.9802985909523156 100
340 3 310.06784272502625 330.7824115837723 30.490180000000002 0.9023276387151107 339
341 3 312.2498610041975 332.9930179691361 30.609775 0.9023276387151107 340
342 3 315.0247717465785 334.39197073086046 30.566084999999998 1.0273322404446772 341
343 3 318.0718909783577 334.9954283637501 30.463319999999996 1.050625332185873 342
344 3 321.1190102101369 335.59950747720904 30.360470000000003 1.050625332185873 343
345 3 324.14437762198696 336.2949442343702 30.168795 0.9433826451298226 344
346 3 327.2194634793892 336.53172833131237 29.651909999999997 0.8022133337901041 345
347 3 330.1783324703133 337.31106496534284 28.908415 0.8968151060645129 346
348 3 333.04832973981286 338.40238484521313 29.55773 1.0218134929883853 347
349 3 335.9189484898818 339.4943262056529 30.207129999999996 0.9336875482471476 348
350 3 338.7547643280642 340.5589224210389 29.259974999999997 1.008103631627372 349
351 3 341.5408617206944 341.7254414498069 28.26182 1.448714710916477 350
352 3 344.1691030486965 343.2306673888991 27.311094999999998 1.4926098835333572 351
353 3 346.8918094232477 344.4257745238596 26.075705 1.335686039759292 352
354 3 349.8382488027837 345.2492362783176 25.331020000000002 0.920978270602872 353
355 3 352.82819182217787 346.0845061635942 25.144360000000002 1.0177925137043529 354
356 3 355.88898362648393 346.59536319164283 24.920725 1.4680241122078048 355
357 3 358.96220504217797 347.03350699307146 24.74673 1.4330098969276825 356
358 3 361.79864236092976 348.29573402952735 24.941889999999997 1.6997742165378997 357
359 3 364.81344460310004 349.0477255185041 24.969089999999998 1.198612285371934 358
360 3 367.59146274832807 350.4137398100502 24.605204999999998 1.0674239519768154 359
361 3 370.2389699739816 352.0196456013856 24.244719999999997 1.0674239519768154 360
362 3 372.8858557190658 353.625551392721 23.884235 1.2218307994448017 361
363 3 375.1778760590212 355.6969461305386 23.422685 1.460883300465373 362
364 3 377.5593896009706 357.68381951091754 23.68576 1.4760722855815638 363
365 3 379.93779574007294 359.6638566050331 23.3053 1.4760722855815638 364
366 3 382.3168233597448 361.6438936991487 22.924925 1.4760722855815638 365
367 3 384.69522949884714 363.62393079326415 22.544465 1.190495749135541 366
368 3 386.84182338556246 365.8587749208346 22.227075 1.2041931808851662 367
369 3 389.1487592591835 367.9077963581538 21.724725 1.004281526125548 368
370 3 391.6017430666142 369.7796958331934 21.222545 1.003417668134079 369
371 3 394.2734880344744 371.32283208701915 20.716624999999997 1.0838558982318107 370
372 3 396.45302039136806 373.5067148078986 20.213 1.2454408462763928 371
373 3 398.6605193738848 375.67754643682065 19.84682 1.153293922251123 372
374 3 401.19180973306015 377.39966909463425 19.119134999999996 1.1722863684520552 373
375 3 403.38687910418884 379.58230885437484 18.74641 1.3650820706920177 374
376 3 404.8715961844908 382.156481372839 17.503625 1.379295331314247 375
377 3 406.30721629980997 384.79280194824327 16.408144999999998 1.528916778397836 376
378 3 407.2071201643044 387.6572058926182 15.31258 1.5688779790104002 377
379 3 408.6738143080937 390.24318654190085 14.07566 1.2682802572019252 378
380 3 410.51028939067726 392.712328844136 13.484655 0.949299140150532 379
381 3 412.022351616033 395.41266191818875 13.100795 1.1206040443005651 380
382 3 413.4567287702134 397.8482442696761 11.33509 1.2059768301193508 381
383 3 415.3298712063917 399.9420123079922 9.519065 1.2059768301193508 382
384 3 417.20301364257 402.03578034630834 7.703031500000001 1.7823876286285394 383
385 3 332.0098357083417 356.87403032898646 42.711225 1.26128860079615 187
386 3 331.8706240607956 360.7694705379997 44.625 1.26128860079615 385
387 3 332.0253727225768 362.30328458328444 44.625 1.26128860079615 386
388 3 306.45579765566043 300.90038284577383 39.288360000000004 1.6700363712920026 195
389 3 307.01140128470604 299.5536344518792 42.074999999999996 1.3896740568232644 388
390 3 307.82864823347 295.57305140485784 42.074999999999996 1.3896740568232644 389
391 3 313.07705164207186 287.23029624120215 28.536454999999997 1.407585126833437 207
392 3 312.29398612462506 286.96865292148385 22.241695 1.3407697508170022 391
393 3 308.25436242351054 285.88106192502994 19.7625 1.29186544481074 392
394 3 303.2825178682926 284.63810078622544 17.070805 1.1216108428229967 393
395 3 298.93215388247694 285.88106192502994 15.5125 1.0002605468415156 394
396 3 294.30150215986083 287.4515433239094 15.299999999999999 0.8789040360543403 395
397 3 291.4743870496501 287.74550363323664 13.883305 0.707288391619606 396
398 3 289.60994534144334 287.74550363323664 13.529195 0.7930962138369733 397
399 3 287.74550363323664 288.3669842026389 12.820805 1.0002605468415156 398
400 3 284.63810078622544 288.3669842026389 12.254195 1.1216108428229967 399
401 3 281.2199576545131 288.05624391793776 11.475 1.242961138804478 400
402 3 279.66625623100754 287.74550363323664 10.2 1.242961138804478 401
403 3 275.0051519604907 283.39513964742093 8.641695 1.6572835900078684 402
404 3 271.28496927204895 280.0646252759944 7.6499999999999995 1.8644417082067168 403
405 3 262.4500014974267 278.1479791999579 4.9937499999999995 1.242961138804478 404
406 3 318.4099764081125 296.0919876803087 28.44355 1.7521215248986501 205
407 3 321.9269349503598 287.74550363323664 28.05 1.242961138804478 406
408 3 321.9269349503598 282.77365907801874 28.05 1.242961138804478 407
409 3 322.51050520502844 278.9888424103591 28.05 1.242961138804478 408
410 3 323.7913766585665 275.31589224519183 27.908305 1.3407697508170022 409
411 3 322.548415519762 272.20848939818063 27.625 1.3407697508170022 410
412 3 321.30545438095754 268.79034626646836 26.775 1.3652187964172864 411
413 3 321.0985013513466 262.05784725813385 25.358305 1.6534304104775748 412
414 3 331.588471882287 308.78510682978003 37.421079999999996 1.2861291791551572 253
415 3 330.0801385403478 310.20083956687836 38.223225 0.8197453006529413 414
416 3 334.9997787277359 313.9974643653566 38.082465 0.8197453006529413 415
417 3 337.33405974641073 316.0377850747042 37.796695 0.6766804735765457 416
418 3 339.66834076508553 318.07810578405173 37.51084 0.6766804735765457 417
419 3 342.0026217837603 320.1190479739687 37.225069999999995 0.8851499157768329 418
420 3 344.6022750055699 321.8181758507144 37.351125 0.8851499157768329 419
421 3 347.2019282273794 323.51792520802945 37.47718 0.9101147902497208 420
422 3 349.5063781787229 325.3512928877661 36.12177 1.178898921710495 421
423 3 352.09546623085265 326.7241434655757 34.707114999999995 1.154487164944375 422
424 3 355.0195323098902 327.6377199025969 33.995835 1.154487164944375 423
425 3 357.94359838892774 328.55129633961826 33.284639999999996 0.9542212662601978 424
426 3 360.5625175083888 330.2038131736588 32.929085 0.7478524283844903 425
427 3 363.0099079906948 332.10367927432145 32.60294 0.7478524283844903 426
428 3 365.4579199535702 334.0029238944147 32.276795 0.8725338602179674 427
429 3 368.2222655262713 335.40933442297194 32.012274999999995 1.1055704293267248 428
430 3 371.0587028450232 336.64608075608237 32.394435 0.9383735117404406 429
431 3 374.14497535267475 336.93258329857684 32.69831 0.9383735117404406 430
432 3 377.2312478603262 337.21908584107126 33.0021 1.3058363280109024 431
433 3 380.29825447032624 337.5584142319649 32.50128 1.2652971504687944 432
434 3 383.3341870518562 338.00215135851806 31.82536 1.0308684648845758 433
435 3 386.1501155118178 339.16183410102263 30.9808 1.1804650527453888 434
436 3 388.90016703142265 340.5489787319285 30.423795000000002 1.2053180607157843 435
437 3 391.57564088269925 342.12753937821014 30.54832 1.0138212528658723 436
438 3 393.9012211734025 344.1858830240704 30.686359999999997 0.7088483078488057 437
439 3 395.81786724943896 346.6276801812518 30.48593 0.9737108969166518 438
440 3 397.9874559172222 348.85195913914237 30.441814999999995 0.8049229890726978 439
441 3 400.57778693049073 350.564759588415 30.593115 0.8049229890726978 440
442 3 403.1681179437592 352.2769385571181 30.744414999999996 0.742501480681937 441
443 3 405.5434166800146 354.2575971318031 31.159384999999997 1.1446118386965736 442
444 3 408.0921084951332 356.021980468336 31.449064999999997 1.1446118386965736 443
445 3 410.64142179082114 357.7869852854384 31.738744999999998 1.1446118386965736 444
446 3 413.19073508650916 359.5513686219713 32.028425 1.0874045522830975 445
447 3 415.8637230155082 361.10196264262987 32.476375000000004 1.0929481589621655 446
448 3 418.5273887359662 362.5649279030028 33.361734999999996 0.8870889351533678 447
449 3 421.40795117514557 363.5549464500605 34.204085 0.8860572774081602 448
450 3 424.43269710642625 364.16896925262995 34.690625 0.8681524222036817 449
451 3 427.4474993485965 364.88429338801194 35.01813 0.916857854427735 450
452 3 430.12483764158134 366.4585036703078 35.16484 0.916857854427735 451
453 3 432.58279329356725 368.35899125153986 35.235135 1.113332721638559 452
454 3 434.82260926569285 370.46394594010525 35.855635 1.319912862907863 453
455 3 437.5223208591762 375.37426391895235 35.9125 1.242961138804478 454
456 3 437.5223208591762 382.21055018237695 35.9125 1.0358030206056297 455
457 3 438.8790129421813 384.29934637613786 35.9125 0.9322208541033584 456
458 4 228.61846374087702 346.83898357484856 40.146094999999995 1.0828739589321552 300
459 4 225.5079534910188 346.5574528769093 39.815104999999996 0.8928500600317266 458
460 4 222.52422527731866 345.77500884003194 39.30043 0.8928500600317266 459
461 4 219.49015713749694 345.1640934403095 38.92541 0.7959985280960816 460
462 4 216.40761351326185 344.7731821621555 38.996895 0.7804242250268615 461
463 4 213.35490095635802 344.1952052326114 39.039564999999996 0.6538037738168493 462
464 4 210.2823010212334 343.77135548427907 38.783204999999995 0.9596965100766315 463
465 4 207.2165373723721 343.43389153509366 39.300175 0.8821295202095379 464
466 4 204.10975600593034 343.36490719189 39.277055 1.056206227699105 465
467 4 201.04461383763848 343.87452125879986 39.199279999999995 0.9037632588304298 466
468 4 198.04099824571747 344.39967233994474 40.015705 0.8035557318200128 467
469 4 194.95286129635772 344.1212490448525 40.30037 0.6484528261142962 468
470 4 191.86348138585922 343.79497174591637 40.220555 0.6484528261142962 469
471 4 188.77347999479127 343.4680729664107 40.14074 0.932121417212254 470
472 4 185.6959082151114 343.2716851064797 39.6168 0.987607202448486 471
473 4 182.8327472318753 342.0684987241169 39.497629999999994 1.175524282218641 472
474 4 180.56931499811233 339.97473068580075 40.028455 0.8887793623021418 473
475 4 178.09333640961378 338.2296132469193 40.97459 0.8887793623021418 474
476 4 175.6173578211153 336.4838743274684 41.92064 0.8887793623021418 475
477 4 173.14137923261677 334.73813540801757 42.866775 0.8894132724829321 476
478 4 170.47025574532594 333.15149551433365 42.8366 0.8894132724829321 477
479 4 167.7985107774657 331.56423414008026 42.806425 0.8875115419405614 478
480 4 164.94715792504826 330.3299737292474 42.743525 1.0057855091035015 479
481 4 161.9994755843734 329.3461699878837 42.724655 0.8287319096864976 480
482 4 158.90947419330547 329.60221998247744 43.002095 0.5288060083735465 481
483 4 155.81201503540473 329.824088545754 43.14855 0.7183383161435779 482
484 4 152.71144847465698 329.6451021417662 43.008895 1.1763197773474758 483
485 4 149.60715303049278 329.5723889151461 42.83269 0.9803296649807858 484
486 4 146.51404423657783 329.5730103957155 43.2395 0.9163606699722133 485
487 4 143.47065388821508 328.97576756852 43.49433 0.6718080659124323 486
488 4 140.68828537900126 327.60291699071047 43.727484999999994 0.6718080659124323 487
489 4 135.6797734701886 325.1319102467671 44.147130000000004 0.6718080659124323 488
490 3 346.8918094232477 344.4257745238596 26.075705 1.335686039759292 353
491 3 348.71336897216565 350.0203426096186 22.226905 1.4737603778633874 490
492 3 349.8568932198658 352.70203126658924 20.756829999999997 1.2647316031506382 491
493 3 351.2198001085649 355.44959686391655 20.072495 1.4683037784640356 492
494 3 351.5995247364697 358.2419090622408 18.28146 1.4355206784280676 493
495 3 352.0942232697139 361.129929268253 16.86655 1.2950349957146916 494
496 3 353.29740965207657 363.863200812484 15.690659999999998 1.075627495492925 495
497 3 354.54409967429746 366.54302502774647 14.37979 1.3430319400896265 496
498 3 355.7634445514647 369.09047388172627 12.607455 1.7526062797427842 497
499 3 357.8503763035174 371.180513036626 11.28715 1.8246731665706675 498
500 3 359.7104676477383 373.6303894412096 10.684669999999999 2.7228368854707834 499
501 3 361.3573911566542 376.2113982459371 9.95894 1.0913571687044956 500
502 3 361.39032962683257 379.2610033999939 9.142005 1.260462031638845 501
503 3 360.70483655878184 382.156481372839 7.9174865 2.2941147294743427 502
504 3 360.53641532447386 384.97924611906393 6.155479 2.1993078686120313 503
505 3 361.4792013482571 387.8274915686344 5.049 1.2194567436696853 504
506 3 362.74950763211524 390.6098600778482 4.3006515 1.2194567436696853 505
507 3 364.019192435404 393.39285006763146 3.5523115 0.9150431311650805 506
508 3 364.7065499451629 396.3486116557085 2.6396665 0.9209658409914838 507
509 3 365.0377990886543 399.3926234846407 1.912636 0.6091019194208852 508
510 3 323.7913766585665 275.31589224519183 27.908305 1.3407697508170022 410
511 3 325.1263169216425 270.3365899231411 27.943749999999998 1.242961138804478 510
512 3 323.7913766585665 266.6151642735605 27.058305 1.3283152802061815 511
513 3 321.9269349503598 262.8862808571471 26.172945 1.413669421607885 512
514 3 318.8195321033486 259.15739744073363 23.445805 1.4990235630095885 513
515 3 317.5765709645441 254.18555288551573 22.383305 1.29186544481074 514
516 3 317.25961587414895 252.1744417629301 21.8875 1.242961138804478 515
517 3 316.33360982573964 248.59222776089558 21.25 1.0002605468415156 516
518 3 315.7121292563374 245.48482491388438 21.037499999999998 1.1216108428229967 517
519 3 315.7121292563374 242.99890263627543 20.541694999999997 1.242961138804478 518
520 3 316.33360982573964 240.20224007396536 19.797945 1.267410184404762 519
521 3 316.64435011044077 234.29817466464408 19.01875 1.3652187964172864 520
522 3 317.5765709645441 231.19077181763288 17.6375 1.3896740568232644 521
523 3 317.100516848382 228.58925415411514 16.787499999999998 1.3896740568232644 522
524 3 315.7121292563374 224.35448555420825 15.016694999999999 1.3896740568232644 523
525 3 312.6047264093262 221.8685632765993 13.8125 1.5479278690158507 524
526 3 308.87584299291274 220.00412156839258 12.112499999999999 1.7061878960141306 525
527 3 303.90399843769484 219.07190071428923 10.058304999999999 1.6270547751121436 526
528 3 302.03955672948814 216.8967187213814 8.075 1.3896740568232644 527
529 3 298.3106733130747 213.16783530496795 7.1541695 1.3896740568232644 528
530 3 295.44813381040797 211.80306397456062 6.5874999999999995 1.3896740568232644 529
531 3 291.4743870496501 209.43895188855453 5.3125 0.8789040360543403 530
532 3 287.1240230638344 207.88525046504893 4.0375 0.8789040360543403 531
533 3 283.34417824073 206.05561166872872 3.4 0.8789040360543403 532
534 3 318.8195321033486 259.15739744073363 23.445805 1.4990235630095885 514
535 3 316.3081291223941 256.599383417074 20.395495 1.9047385083267578 534
536 3 311.48171102041636 251.4796264863384 16.14609 1.9930633268502043 535
537 3 307.82367638891475 247.36293919461795 12.30341 2.18459742353428 536
538 3 304.62678033990966 242.99828115570605 8.3613055 2.0523214991427077 537
539 3 302.9985012480758 239.1861193429927 5.468967999999999 1.5465979005973298 538
540 3 302.0811959276381 236.55849949556003 3.5787720000000003 1.304338559838643 539
541 3 301.3292044386614 233.87059603289535 1.7108035000000001 1.304338559838643 540
