# Supplementary material for: Cross-Regional Gradient of Dendritic Morphology in Isochronically-Sourced Mouse Supragranular Pyramidal Neurons
Source: Front Neuroanat. 2018 Dec 4;12:103. doi: 10.3389/fnana.2018.00103 (PMC6288488; doi:10.3389/fnana.2018.00103)
Supplement: Supplementary file 3 [file Data_Sheet_1.ZIP › SWC reconstructions/X043.S5.Z4.C03.20x-exported-000.swc]

# Exported from "Simple Neurite Tracer" version 3.1.6-SNAPSHOT-b9f15e3b69824d8d9ebdf26f302be1ac12e484dc on 2018-06-22T15:30:50.279
# https://imagej.net/Simple_Neurite_Tracer
#
# All positions and radii in microns
# Voxel separation (x,y,z): 0.621480569402239, 0.621480569402239, 0.85
#
1 1 373.6807293673312 353.138932106879 23.70684 0.8620370534007636 -1
2 1 379.6892035123121 346.1590838319225 22.990714999999998 1.242961138804478 1
3 1 373.6807293673312 353.138932106879 23.70684 0.8620370534007636 1
4 1 368.4037378525368 360.1467470074587 23.88789 1.1466565097699069 3
5 4 373.6807293673312 353.138932106879 23.70684 0.8620370534007636 1
6 4 365.50825987969176 363.1478766771021 26.69238 2.0624640620353523 5
7 4 361.97700728434825 367.17879965024497 27.051419999999997 1.6706578518614048 6
8 4 358.5719152445934 370.1351827188915 28.150724999999998 1.3808241735149767 7
9 4 355.9896634787271 371.8635201823991 28.089949999999998 1.2281077531957643 8
10 4 353.508091565104 373.7161537597871 28.431395000000002 1.2281077531957643 9
11 4 351.02589817091143 375.5694088177446 28.77284 1.7252922087175555 10
12 4 348.5275462819144 377.4015335363424 29.098815 1.087025449135762 11
13 4 345.5518973156165 378.266013008381 29.415014999999997 1.087025449135762 12
14 4 342.57562686874917 379.1298709998501 29.73113 0.9168951432618992 13
15 4 339.61365047497804 379.76067377779333 30.68194 1.0607492506614353 14
16 4 336.61811413045933 380.43000835103953 31.343664999999998 0.9829647425950512 15
17 4 333.57596674323537 381.04527411474777 31.545965000000002 1.1087089062022062 16
18 4 330.5412771228442 381.66675468415 31.886475 1.2538805524088752 17
19 4 327.6719013339141 382.8376240769038 32.19341 1.0609978428891962 18
20 4 324.98524083238823 384.3621159136475 32.657084999999995 1.1737592774015386 19
21 4 322.38310168830105 385.87790702241955 33.704795000000004 1.082842884903685 20
22 4 319.73497298207803 387.3327930353902 34.697255 1.0698539410031782 21
23 4 316.92090896382473 388.54592310686337 35.40148 1.1510193033671108 22
24 4 314.0223235881327 387.6702569845756 36.35824 0.8545606421508547 23
25 4 311.39594670183885 386.8592248415057 37.942215 0.8545606421508547 24
26 3 373.6807293673312 353.138932106879 23.70684 0.8620370534007636 1
27 3 368.3608556932481 364.64813077163905 23.595914999999998 1.2533336495078014 26
28 3 367.9059319164456 367.65547524697655 22.725515 1.2533336495078014 27
29 3 368.1669537555946 370.7516914437385 22.690325 1.2910948089046812 28
30 3 368.58210277595526 373.7733299721721 23.50318 1.082022530552074 29
31 3 369.55036950308397 376.6955316095015 24.08271 1.0086381049170576 30
32 3 370.7367759100728 379.54874890362714 24.53049 0.697307413675006 31
33 3 371.5316495583383 382.54925709270117 24.336775 0.8723163420186766 32
34 3 372.3265232066037 385.5497652817752 24.142975 1.2348135285396147 33
35 3 372.909471980703 388.60185635810956 24.081519999999998 0.8184774802913607 34
36 3 373.5949650487537 391.63281709508425 24.08832 1.1773141462585195 35
37 3 374.63470204136365 394.5562616935524 23.860689999999998 1.1773141462585195 36
38 3 375.67443903397356 397.4797062920205 23.63306 0.8786554438265795 37
39 3 376.2971625645147 400.52061071810573 23.429994999999998 1.0428754694854272 38
40 3 377.271022616768 403.4639426947947 23.14329 0.8128344367211884 39
41 3 378.1634687144296 406.42902649141286 22.785355 1.0117890114039272 40
42 3 378.8415040156474 409.4568798255405 22.55356 1.1479181153257936 41
43 3 379.2386300994954 412.51953607155474 22.08283 0.9826477875046561 42
44 3 378.62460729692606 415.5417960805578 21.56535 0.9826477875046561 43
45 3 378.0105844943566 418.5646775701303 21.04787 0.9826477875046561 44
46 3 377.3965616917872 421.5869375791334 20.53039 0.9826477875046561 45
47 3 376.78316036978725 424.60981906870586 20.012909999999998 0.8335918877392231 46
48 3 376.60479544636877 427.695470095788 19.575159999999997 0.8335918877392231 47
49 3 376.4264305229503 430.78112112287016 19.13741 1.209966735374913 48
50 3 376.65637833362916 433.8543425385642 18.594430000000003 1.0296130741343832 49
51 3 377.02491631128464 436.8703877418733 17.705415 0.7665838527462736 50
52 3 376.76203003042747 439.9610106135106 17.44064 0.7665838527462736 51
53 3 376.2449581966848 442.9633832442928 16.60645 0.88822002978968 52
54 3 376.1778382951894 446.06954313016524 16.704539999999998 0.9440041256992249 53
55 3 376.1119613548328 449.13530677902645 16.017655 1.004567407187473 54
56 3 376.619089499465 452.1818045302362 15.549560000000001 1.182764530852177 55
57 3 377.48916229662814 455.14937424913194 15.130085 1.0889147500667449 56
58 3 378.825345520843 457.9242849915129 14.567725 1.319620767040244 57
59 3 379.16591687287536 460.99191308208236 14.076934999999999 0.9366520105631965 58
60 3 379.43128907601016 464.0384108332922 13.319840000000001 1.281592370998521 59
61 3 380.3579166049889 466.9736635625789 12.74184 1.0988211503430165 60
62 3 381.89856693653707 469.6261426327877 12.061925 0.7269520368354929 61
63 3 383.6082599829626 472.20155811239056 11.62868 0.9022841350752525 62
64 3 385.26015533643374 474.8074261398942 11.119955 1.0619114193262176 63
65 3 387.2955042012261 477.12741310547267 10.6284 0.7976454516049977 64
66 3 391.895081895372 480.2497314861495 9.77874 0.7976454516049977 65
67 3 373.6807293673312 353.138932106879 23.70684 0.8620370534007636 1
68 3 366.673535947321 346.1646771570471 25.075 1.4773338911374503 67
69 3 362.83092158670695 344.07960984670257 26.282935 1.564993725451636 68
70 3 358.4022510491466 342.7751221315273 26.88091 0.8888166511363061 69
71 3 355.39739249608675 341.9920566140804 27.03391 0.8664868542776837 70
72 3 352.31671331355983 341.594309049663 27.156309999999998 0.8212865724650587 71
73 3 349.2142823111039 341.75651547827704 27.26171 0.9038751253329224 72
74 3 346.37722351178263 341.2829472843925 28.868804999999995 0.8209012545120294 73
75 3 343.355584983349 340.79508503741175 29.600229999999996 0.8209012545120294 74
76 3 340.3333249743459 340.30660130986155 30.331739999999996 0.9227867790598324 75
77 3 337.24705246669436 340.38242193932865 30.815559999999998 0.833020125615373 76
78 3 334.188746584666 339.87094343071067 31.094274999999996 0.9064977733357997 77
79 3 331.3516877853447 338.921321120664 32.24118 0.9844190071274525 78
80 3 329.0609104065281 336.96800769103277 33.295094999999996 1.0392646673772001 79
81 3 326.78256263909947 335.13464001129614 34.73236 1.01764957317339 80
82 3 324.5433681475432 333.136579980668 35.83396 0.8532306737323339 81
83 3 322.3054166171258 331.0036586664795 36.26372 0.8532306737323339 82
84 3 320.0680865672777 328.8701158717216 36.693479999999994 1.5519239890771068 83
85 3 373.6807293673312 353.138932106879 23.70684 0.8620370534007636 1
86 3 379.1721316785694 343.7999435904716 23.894859999999998 1.2302891499943662 85
87 3 381.0067423194448 339.18358592095177 23.62507 1.2302891499943662 86
88 3 381.60771403005674 336.143302975436 23.315755 1.103413891750899 87
89 3 382.04958671490175 333.08437561283813 22.8718 1.0593322749631984 88
90 3 382.0489652343324 330.043471186753 21.996554999999997 1.2751786915222898 89
91 3 381.714608687994 326.992001590988 22.65556 1.0058725163832176 90
92 3 380.83148479887336 324.0505340560072 23.302834999999998 0.9354774122870261 91
93 3 381.2478767803729 320.9947140962564 23.82329 0.9760787378860745 92
94 3 382.2298160800284 318.0526250807062 24.086534999999998 0.9816347741765304 93
95 3 383.3478596243831 315.1590115495694 23.845475 0.9816347741765304 94
96 3 384.46590316873767 312.26477653786316 23.604499999999998 0.9003761897271877 95
97 3 385.5858111548005 309.3668126427405 23.544745 1.0555474582955386 96
98 3 386.42356696235476 306.39551404042845 24.029754999999998 1.0555474582955386 97
99 3 387.2607012893395 303.42421543811633 24.514680000000002 0.9795963179088911 98
100 3 388.31038197105994 300.50574268420337 24.782515 0.7803807213870033 99
101 3 389.78515536225143 297.7730926205418 24.63674 0.9091017769215952 100
102 3 390.8422938108047 294.85151246378183 24.726075 1.128857306262227 101
103 3 391.88762412853924 291.93863303499353 25.107385 1.2110108227315088 102
104 3 392.65701707345914 288.9462040933218 25.563495 1.2013654442943862 103
105 3 393.80302724343693 286.1625926229691 26.618515 1.2256404753352375 104
106 3 394.3791397312728 283.19875178748987 27.623129999999996 0.7833576133144401 105
107 3 393.47674994450074 280.247962043968 28.118765 0.7833576133144401 106
108 3 392.57373867715927 277.2965508198768 28.614314999999998 1.0032747276031164 107
109 3 392.7384310280509 274.1972272202678 28.815085 1.0222671738040487 108
110 3 392.72973030007927 271.12835616855955 29.482844999999998 1.156078155202045 109
111 3 393.26358210919574 268.10174579557065 30.114395 1.699047084271699 110
112 3 396.3883864121502 265.04095399126464 30.943824999999997 2.0471694252223633 111
113 3 400.58586617789297 264.90298530485734 33.29331 1.0600531924237049 112
114 3 403.4521345639761 265.7370122289951 36.888725 1.0600531924237049 113
115 3 373.6807293673312 353.138932106879 23.70684 0.8620370534007636 1
116 3 383.65797842851475 346.7967228961292 23.899874999999998 1.398188340624075 115
117 3 387.6379399949667 346.184564535268 21.64899 1.398188340624075 116
118 3 390.2699102063852 347.8352169276003 21.537725 0.9794906662120927 117
119 3 392.9602995913275 349.38891835110593 21.603005 0.8533736142632964 118
120 3 395.4946973533498 351.17940387155375 21.376224999999998 0.9393554510400961 119
121 3 397.6481275263286 353.4130050379854 21.139415 0.7348199808441253 120
122 3 399.93766194400644 355.47134868384563 20.565325 0.8874742531063972 121
123 3 402.0805269473053 357.7005994862915 20.14568 0.8874742531063972 122
124 3 404.22339195060425 359.92985028873727 19.726035 0.7639736343547843 123
125 3 406.35631326479273 362.1485359215033 19.135285 1.0859316433336141 124
126 3 408.6837579972041 364.0148420714182 17.94707 0.9070943946824259 125
127 3 411.535732330191 365.0259909578357 16.979175 0.9070943946824259 126
128 3 414.3870851826085 366.0377613248225 16.01128 0.9679932756781513 127
129 3 417.63494263830455 365.4305748085165 14.322500000000002 1.1513051844290356 128
130 3 420.1208649159135 365.4305748085165 14.0675 1.242961138804478 129
131 3 422.2276840461871 365.0483642583341 13.8125 1.242961138804478 130
132 3 425.09270947113146 366.05205537791875 12.9625 0.8789040360543403 131
133 3 428.20011231814266 367.91649708612545 12.254195 0.8789040360543403 132
134 3 430.6860345957516 369.15945822492995 11.191695 1.0002605468415156 133
135 3 433.17195687336056 371.6453805025389 9.987499999999999 1.1216108428229967 134
136 3 436.8430425968196 372.29979954211944 8.5 1.242961138804478 135
137 3 440.00824313678515 374.13130278014785 4.8875 1.242961138804478 136
138 3 442.53269720969706 374.53153626684286 4.8875 1.242961138804478 137
139 3 373.6807293673312 353.138932106879 23.70684 0.8620370534007636 1
140 3 383.3111922707883 352.71259643626905 28.906375 1.3022814591539216 139
141 3 384.6902576542919 355.8274570501131 30.980204999999998 1.3022814591539216 140
142 3 385.3993669839798 358.8316941226035 31.47346 1.12635895437323 141
143 3 386.67402363182384 361.64513666028745 31.939514999999997 0.9056898485955769 142
144 3 388.74666133078034 363.94585772821455 32.286145 1.360961654516881 143
145 3 391.23569101123627 365.7406936126482 32.958835 1.1047997934206661 144
146 3 394.03794689867095 367.0271583913108 33.483115 1.2161504670404653 145
147 3 396.4057878680935 369.0332976693413 33.7025 0.915186071696043 146
148 3 398.7450407313235 371.0736183786889 33.905139999999996 0.7341363522177828 147
149 3 401.2670088819578 372.8858557190658 34.040205 0.9417481512322948 148
150 3 403.80451404682714 374.6601827447092 34.39729 1.172795982518965 149
151 3 406.7540608292102 375.44076233987835 35.203855 1.0448642073075143 150
152 3 409.68807059735815 376.04919181732316 36.32951 0.7110048454246315 151
153 3 412.44557988379586 377.1765575702188 37.538720000000005 1.0421172631907563 152
154 3 413.2348602069367 378.6824049898804 35.057995 1.0421172631907563 153
155 4 330.5412771228442 381.66675468415 31.886475 1.2538805524088752 18
156 4 327.58924441818357 380.51080082506184 31.547240000000002 1.2582122719776088 155
157 4 324.8155766369414 379.1180628690314 31.335164999999996 1.2582122719776088 156
158 4 322.0916273012514 377.62650950246604 31.189305 0.8829498745611489 157
159 4 319.3676779655613 376.13433465533126 31.043445000000002 0.8829498745611489 158
160 4 316.64435011044077 374.6427812887659 30.897584999999996 0.8829498745611489 159
161 4 313.8010765054255 373.39360534426737 30.743735 0.7416065486619977 160
162 4 310.9578029004103 372.14505088033826 30.5898 0.7416065486619977 161
163 4 308.7148795254376 369.99534959077596 30.698515 0.6544003951634755 162
164 4 306.29048382419944 368.0550872531021 30.8618 0.7952154625786348 163
165 4 303.5889077890079 366.5225161689562 30.76898 0.7952154625786348 164
166 4 300.886710273247 364.9893236042409 30.676159999999996 1.1839204847112652 165
167 4 298.3094303519359 363.2553928156087 30.564555 0.763588316401755 166
168 4 296.49408560871194 360.74647575693183 30.20611 0.7705116099448959 167
169 4 295.0292559066309 358.00636792643735 30.188769999999998 0.7705116099448959 168
170 4 293.5644262045498 355.26626009594287 30.17143 0.7705116099448959 169
171 4 292.0989750218993 352.52553078487904 30.15409 0.7705116099448959 170
172 4 290.63414531981823 349.78542295438456 30.13675 0.6711306520917838 171
173 4 288.8125857709003 347.2864495848181 29.71906 0.6711306520917838 172
174 4 286.99102622198234 344.78747621525173 29.301454999999997 0.8858584036259514 173
175 4 284.92398184815045 342.4724610942284 29.092949999999995 0.8858584036259514 174
176 4 282.8569374743186 340.15744597320503 28.884444999999996 0.8390919907784329 175
177 4 280.87255001621725 337.76661022271463 28.943095 0.9737792597792861 176
178 4 278.9322876785435 335.40436257841674 28.176564999999997 0.9394548879312006 177
179 4 276.8832662412243 333.12787925269635 28.891924999999997 0.8981947929285858 178
180 4 274.9759423737288 330.7009976291806 29.380930000000003 0.9400577240835206 179
181 4 272.9859615905028 328.3337781403274 29.797685 0.8441757018361432 180
182 4 270.8629839654248 326.0802895956749 29.431675000000002 0.6886564041489269 181
183 4 269.0289948051188 323.57199401756753 29.372854999999998 1.197791931020323 182
184 4 267.6424716547824 320.8001906780335 29.67231 0.6429962267149445 183
185 4 267.25591074061424 317.7251048206312 29.9795 0.9684096676596508 184
186 4 266.754997401676 314.6612056134782 30.15188 0.8197266562358592 185
187 4 265.0223095741826 312.08889753672236 30.428894999999997 0.8439457540254645 186
188 4 262.98074590369623 309.7558594791863 30.705824999999997 0.8665117135004596 187
189 4 261.2443291927864 307.18292992186105 30.905064999999997 0.9884399864114849 188
190 4 259.08903457809936 304.95243615827644 31.173239999999996 1.0357533021600773 189
191 4 256.71124991956646 302.9680487001751 31.51987 0.9321835652691943 190
192 4 254.46024729719153 300.8345059054172 31.780904999999997 0.7584859609269625 191
193 4 252.2838223431449 298.61706323379 31.794164999999996 1.0049962287803607 192
194 4 249.9638353775663 296.5493973793887 31.844995 1.3730432367860606 193
195 4 247.7613082396048 294.450036015948 30.983945000000002 1.2452730465226542 194
196 4 245.80799480997354 292.0921387356359 30.260084999999997 1.1262719470935136 195
197 4 240.47196264108595 288.9213448705457 30.69673 1.1262719470935136 196
198 4 348.5275462819144 377.4015335363424 29.098815 1.087025449135762 12
199 4 346.47044559719296 380.94024389851876 29.368944999999997 1.4362850995284324 198
200 4 345.0665209909133 383.71080427691396 29.263545 1.4362850995284324 199
201 4 343.57558910491736 386.4310247291876 29.014409999999998 1.0535897945019217 200
202 4 341.969683313582 389.08909712452095 29.179564999999997 1.0359459611365922 201
203 4 340.3637775222466 391.74654803928496 29.344804999999997 1.294867195960953 202
204 4 339.13138155312197 394.59665793056354 29.192995000000003 1.1096224826392276 203
205 4 337.5192609560926 397.2510014424806 29.34965 1.2010174151755209 204
206 4 336.36268561643493 400.13342832336815 29.484714999999998 1.2010174151755209 205
207 4 335.205488796208 403.0152337236863 29.619694999999997 1.2010174151755209 206
208 4 334.04829197598104 405.8976606045739 29.75476 0.8831238891205816 207
209 4 333.36155594679155 408.9267568998404 29.61808 0.9891236150378274 208
210 4 332.7779856921229 411.9782264956054 29.562320000000003 1.2103023348823903 209
211 4 331.6779650842809 414.88426963813026 29.594194999999996 1.2103023348823903 210
212 4 330.5779444764389 417.79031278065514 29.625985 1.1462525473997955 211
213 4 329.42199061735073 420.6733611421121 29.75323 0.8925268901356374 212
214 4 327.87947584409443 423.360021643638 29.419435 0.8925268901356374 213
215 4 326.3369610708381 426.04668214516386 29.085555 1.0204897393755585 214
216 4 324.31466329800315 428.4008505420596 28.875605 1.122294471449339 215
217 4 322.7845781361349 431.09869769383465 28.60777 1.122294471449339 216
218 4 321.25511445483596 433.7959233650404 28.883595 1.3735093472131121 217
219 4 319.824466184072 436.5416245206595 28.523535 0.8721547570706321 218
220 4 318.9040534607873 439.4843350167791 27.997894999999996 0.8721547570706321 219
221 4 317.984262218072 442.4276669934681 27.472255 0.8730869779247353 220
222 4 317.0769005867447 445.3846715426839 27.059409999999996 0.8730869779247353 221
223 4 316.1695389554174 448.3410546113304 26.64648 0.9891857630947677 222
224 4 315.26155584352074 451.30240952453204 26.305035 0.8562137804654646 223
225 4 314.12486788208406 454.18670084712784 26.022154999999998 0.8562137804654646 224
226 4 312.9881799206474 457.07161365029305 25.739275 1.066143702003847 225
227 4 311.7073084671093 459.85149623722924 25.009124999999997 1.223583374650516 226
228 4 309.91993034950855 462.27775638017556 23.969405000000002 1.2864461342455527 227
229 4 307.7012447167425 464.319320050662 22.941329999999997 1.108640543339572 228
230 4 305.18300544952467 465.9469776619264 21.825705 1.1284906327262794 229
231 4 303.12155440081744 468.1283744605283 20.725465 1.1284906327262794 230
232 4 301.0594818715408 470.3091497785607 19.625225 1.1284906327262794 231
233 4 298.9974093422642 472.49054657716255 18.524985 1.1284906327262794 232
234 4 296.93595829355695 474.67194337576444 17.424745 1.0263067975051634 233
235 4 294.72659486933196 476.7706832586358 16.595145000000002 1.0263067975051634 234
236 4 292.5166099645376 478.87004462207653 15.765545 1.0758947321377679 235
237 4 290.1425541894211 480.83454470195704 15.221885 0.8237911391597499 236
238 4 287.6181001165092 482.58525546596314 14.582175 1.0293831263237043 237
239 4 285.6523570754899 484.9356949794425 13.873615 1.0196507406068653 238
240 4 283.5163283584544 487.1431939619592 13.2328 0.8218272605604388 239
241 4 281.40578034476437 489.40289731230575 12.81273 0.9219539950968334 240
242 4 279.67682140068734 491.9596683748265 12.319984999999999 1.0996477195003216 241
243 4 277.94910541774914 494.49841650083465 11.67135 1.295699979923952 242
244 4 276.1064155294715 496.9949039481235 11.43726 1.2809522460120366 243
245 4 273.8044515004056 499.0774853361904 11.239889999999999 1.0996912231401799 244
246 4 272.0779784786062 501.6609800631955 11.183875 1.0330001432376255 245
247 4 270.3664209904724 504.2214800091327 10.6199 1.0330001432376255 246
248 4 268.6548635023386 506.7819799550699 10.055925 1.1231458998294201 247
249 4 266.8898586852363 509.2828177663445 9.325095000000001 1.16081383714089 248
250 4 265.4380800751127 511.8184584895057 7.878684 1.1983699079498673 249
251 4 264.0092962460569 514.2254527348006 6.033232 0.9771849732996104 250
252 4 262.7296677536577 515.684689111757 5.439252 0.9771849732996104 251
253 4 358.5719152445934 370.1351827188915 28.150724999999998 1.3808241735149767 8
254 4 360.7694705379997 370.4714037069381 28.289529999999996 1.268211894339291 253
255 4 363.306975702869 371.8517120515804 29.85642 1.2104266309962708 254
256 4 365.62634118787827 373.7652507247699 30.92861 1.0381957207978283 255
257 4 367.7337817987212 376.04297701162915 31.163635 0.8735095847119289 256
258 4 369.8412224095642 378.32008181791895 31.398575 0.8273273635996485 257
259 4 372.2792906833292 380.239213816233 31.62544 0.894335398592598 258
260 4 375.0436362560303 381.65121766991496 31.82196 0.9495477323782928 259
261 4 377.90368983641946 382.7201642492868 32.611779999999996 0.6527223976260895 260
262 4 380.891146933536 383.50385124730303 33.080555000000004 0.6527223976260895 261
263 4 383.8786040306525 384.28753824531924 33.54933 0.7251248839614504 262
264 4 386.7827827314692 385.32168191280454 34.08517 0.721414644962119 263
265 4 389.5887675023203 386.55407788192923 34.78472 0.721414644962119 264
266 4 392.39537375374084 387.7864738510538 35.48427 1.0275621882553558 265
267 4 395.19327927718973 388.9542358409606 36.41238499999999 0.6470731392502231 266
268 4 398.29260287679864 388.75909094216837 36.56275 0.736100230817094 267
269 4 401.35090875882713 388.23518282216224 36.80007 0.736100230817094 268
270 4 404.40921464085557 387.7118961827256 37.03739 0.6160817676958417 269
271 3 368.1669537555946 370.7516914437385 22.690325 1.2910948089046812 29
272 3 366.05205537791875 374.7527833495501 17.425 1.2750481806027154 271
273 3 363.8768733850109 376.3064847730557 16.575 1.2590077671064437 272
274 3 362.31012086954786 377.12497468295845 15.725 1.242961138804478 273
275 3 359.2157691144941 377.23870562715905 12.5375 1.242961138804478 274
276 3 356.1083662674829 378.4816667659635 11.970804999999999 1.242961138804478 275
277 3 353.62244398987394 379.724627904768 11.404195 1.242961138804478 276
278 3 351.26516819013125 380.6947590736049 11.049999999999999 1.242961138804478 277
279 3 348.0291188652538 382.8320307517792 11.404195 1.242961138804478 278
280 3 344.3002354488404 381.5890696129747 11.758305 1.1216108428229967 279
281 3 341.81431317123145 382.21055018237695 11.758305 1.0002605468415156 280
282 3 340.33208201320707 382.92649579832835 12.112499999999999 0.8789040360543403 281
283 3 337.46394918541574 384.6964724599859 9.987499999999999 0.8789040360543403 282
284 3 334.9780269078068 385.9394335987904 9.633305 0.8789040360543403 283
285 3 333.7350657690023 385.9394335987904 9.066695000000001 0.8789040360543403 284
286 3 330.0061823525889 387.8038753069971 8.7125 0.8789040360543403 285
287 3 328.3946832361289 388.61615041120587 8.5 0.8789040360543403 286
288 3 327.52026007497994 390.9112781540083 8.2166695 0.8789040360543403 287
289 3 325.6558183667732 394.0186810010195 7.9333305 0.7930962138369733 288
290 3 323.7913766585665 395.8831227092262 7.6499999999999995 0.707288391619606 289
291 3 322.548415519762 398.36904498683515 7.6499999999999995 0.707288391619606 290
292 3 321.30545438095754 400.2334866950419 7.5791695 0.7930962138369733 291
293 3 318.8195321033486 402.0979284032486 7.5083305 0.8789040360543403 292
294 3 317.2384855347893 403.56586550817667 7.4375 0.8789040360543403 293
295 3 314.4691681175329 404.58385068085755 5.8083305 0.8789040360543403 294
296 3 312.6047264093262 403.9623701114553 5.666669499999999 0.7930962138369733 295
297 3 310.7813024187 405.1779861052061 5.2510195 0.6252591712642046 296
298 3 309.54020572160374 405.79698075233074 5.1 0.621480569402239 297
299 3 362.83092158670695 344.07960984670257 26.282935 1.564993725451636 69
300 3 358.358125928719 342.00075734205205 25.481894999999998 1.1398885863691166 299
301 3 355.71745498932887 340.42841150146444 24.855189999999997 1.1398885863691166 300
302 3 353.752333428879 338.028253542433 25.1039 1.1323935307021256 301
303 3 352.69892386374227 335.1054304245343 25.197145 1.1160113028926826 302
304 3 351.6455142986054 332.1826073066355 25.29039 1.1160113028926826 303
305 3 351.0364633405913 329.1367310359951 25.194679999999998 1.1526351528475565 304
306 3 350.95069902201374 326.0336785529697 25.00581 1.0395505484391252 305
307 3 350.98053008934505 322.9337334727914 24.709925 0.7991991530285032 306
308 3 351.43234646330046 319.89220756613685 24.09308 1.1603974451593906 307
309 3 351.60449658102493 316.79661284994427 23.810879999999997 1.1007290956910813 308
310 3 351.70641939440685 313.70536849773754 23.403475 1.2497352770109622 309
311 3 352.33100736665614 310.6843514498733 22.89407 0.9042231544517876 310
312 3 352.9400583246703 307.70497360015895 22.017125 1.1598256830355405 311
313 3 353.46023756126 304.6634476935044 21.51588 0.9105746858710785 312
314 3 354.1103062368547 301.6250291896969 21.468194999999998 0.9105746858710785 313
315 3 354.7603749124495 298.5866106858893 21.420595 1.000092747087777 314
316 3 354.85546143956805 295.4810722805863 21.38872 1.000092747087777 315
317 3 354.94992648611714 292.37491239471393 21.356844999999996 1.3555299143403055 316
318 3 355.66587210206853 289.351409424572 21.40028 1.0855711846033609 317
319 3 356.3258844667737 286.31547684304206 21.317065 1.0855711846033609 318
320 3 356.9865183120483 283.27954426151217 21.233765 1.0855711846033609 319
321 3 357.64653067675346 280.24423316055163 21.150465 0.9985328308585774 320
322 3 356.6521617657099 277.31022339240366 20.813015 1.1411999103705552 321
323 3 356.130118087412 274.2854774611229 20.153245000000002 0.8442751387272476 322
324 3 355.2967126438436 271.34214548443396 19.403035 0.8442751387272476 323
325 3 354.46330720027515 268.39943498831434 18.65274 0.8442751387272476 324
326 3 353.6299017567068 265.4567244921947 17.902530000000002 0.9575896909463578 325
327 3 352.97921160054267 262.4294926386364 17.545785 1.0304893617372404 326
328 3 352.8853680345629 259.35751418408114 16.916615 1.0461320276690949 327
329 3 352.6187528702893 256.33214677223106 16.019524999999998 1.287670450967275 328
330 3 353.1724920576267 253.52181163739414 14.372395 1.531371626646975 329
331 3 386.42356696235476 306.39551404042845 24.029754999999998 1.0555474582955386 98
332 3 385.728751685763 303.3347222361224 23.55537 0.8772695421568125 331
333 3 385.4124180759373 300.26460822327533 23.066705 0.8772695421568125 332
334 3 384.62500219450465 297.2591281896461 22.979495 0.7603939062750273 333
335 3 384.1408688309403 294.19025713793786 23.048515 0.7066979850786739 334
336 3 383.5417615620366 291.1474882701445 22.77354 0.6722679615337899 335
337 3 383.65362806452896 288.0425713454109 22.858369999999997 0.7198485139272253 336
338 3 384.14584067549555 284.97618621598025 22.9789 0.8334178731797905 337
339 3 384.0799637351389 281.87313373295484 23.189275000000002 0.911848721038353 338
340 3 383.90532769513686 278.7756745750541 22.93725 0.9932999644642104 339
341 3 383.13717771135566 275.76895158028606 23.143205 0.9932999644642104 340
342 3 382.3684062470051 272.76160710494867 23.349075 1.0552429328165316 341
343 3 381.57850444329483 269.75674855188885 23.40543 1.0527135068990645 342
344 3 380.32870701822696 266.93149788338627 22.948725 1.0047476365525998 343
345 3 379.44185424568997 263.9776007370174 22.426824999999997 0.9972152920514445 344
346 3 379.05715777323 260.9211592966972 21.871264999999998 1.1580606782184382 345
347 3 377.8247618041053 258.07726421111255 21.564159999999998 1.2692932705300508 346
348 3 376.22134193504763 255.41981329634856 21.768075 1.3313232461620883 347
349 3 372.0903605902309 250.814642277078 22.576169999999998 1.3313232461620883 348
350 3 383.65797842851475 346.7967228961292 23.899874999999998 1.398188340624075 116
351 3 386.00344609743877 345.01555958422233 23.882365 1.222719516659047 350
352 3 388.3563715331957 343.06038171288293 23.139464999999998 1.222719516659047 351
353 3 390.74223543913087 342.1194601308079 20.739915 0.8647591382947454 352
354 3 393.1579304123974 342.2033600076772 18.068535 0.930984107770248 353
355 3 396.05154394353417 342.65393342049384 16.647845 1.0223231070552952 354
356 3 398.90724715993747 343.6066631333875 15.59495 1.1079817739360056 355
357 3 401.8909753736377 344.00006033381914 14.537550000000001 1.3374324001593123 356
358 3 404.5571270163733 345.1125105530491 12.971084999999999 2.186753961110106 357
359 3 406.54275743561345 347.0067833285871 10.9786 1.2311902968199995 358
360 3 408.04239004958106 349.4933270867655 9.46356 1.0182026908801582 359
361 3 409.9267191360086 351.9550116221678 9.178045000000001 1.1111513248399572 360
362 3 394.03794689867095 367.0271583913108 33.483115 1.2161504670404653 146
363 3 398.0993224197146 365.53933390816184 33.40075 0.9691119407030754 362
364 3 401.0389255129872 364.57479606444963 33.002525 0.9691119407030754 363
365 3 403.62614912340865 363.0130153935418 33.990225 1.7013652067955694 364
366 3 406.5073330431575 361.88689260178495 34.392784999999996 0.8645478349011486 365
367 3 410.696733561498 360.21573135066234 35.19748 1.9667063359018553 366
368 3 415.12851150190534 359.1455418101516 36.282334999999996 1.1554380302155607 367
369 3 418.1756307336845 358.63841366551947 36.741929999999996 1.4011279437173478 368
370 3 421.24077290197636 359.0628848944212 37.129870000000004 1.0287802901713843 369
371 3 386.67402363182384 361.64513666028745 31.939514999999997 0.9056898485955769 143
372 3 385.5839467130923 360.03798790781326 31.68885 0.8676365933310778 371
373 3 382.10241256330096 365.1061619512885 32.92288 0.8676365933310778 372
374 3 381.11923030250665 368.0165554577992 33.561654999999995 1.1851137274045174 373
375 3 380.3299499793658 371.00649847719336 33.979769999999995 0.9196669466014332 374
376 3 379.1969909013455 373.8416928348064 34.771035 1.091189368950757 375
377 3 377.96832381563723 376.5836651070091 35.854614999999995 0.8977597565300043 376
378 3 375.8447247099898 379.0254622641905 37.60519 0.8977597565300043 377
379 3 383.3111922707883 352.71259643626905 28.906375 1.3022814591539216 140
380 3 384.4652816881683 351.67223796308974 29.531805 1.01978125152644 379
381 3 386.86481816663036 350.24469709517285 31.398405 1.01978125152644 380
382 3 389.29232127071543 348.49709373401373 32.55024 1.0343798301016984 381
383 3 390.9796410166426 346.2044519134888 34.252874999999996 1.0265491749272302 382
384 3 391.6353030173619 343.25614809224464 35.25324 0.8967964616474309 383
385 3 392.2903435375119 340.3078442710004 36.253605 0.7007752752522707 384
386 3 393.0647083269871 338.4117070537541 38.466495 0.7007752752522707 385
387 4 324.8155766369414 379.1180628690314 31.335164999999996 1.2582122719776088 157
388 4 323.95731197059695 375.08527545418025 31.367465000000003 1.100045467064739 387
389 4 323.161816841762 372.08601022624504 31.599005 1.100045467064739 388
390 4 322.10467839320876 369.17561671973436 31.956770000000002 0.8696066867360829 389
391 4 321.52980886651176 366.12228268226124 31.98414 1.0608921911923979 390
392 4 320.80329808088055 363.1012656343969 31.927359999999997 0.7834321909827685 391
393 4 320.4602408065705 360.01437164617596 31.785579999999996 0.7632837909227478 392
394 4 319.11970721836985 357.21273723931074 31.658504999999998 1.6420013828062674 393
395 4 317.69713819500816 354.45149906945653 31.531515 1.3050159736592915 394
396 4 316.0688591031743 351.8120710912052 31.26861 0.9028496823934086 395
397 4 314.4834621706292 349.1390831622062 31.272009999999998 0.8084094950670444 396
398 4 312.5730309002867 346.68858527705316 31.23682 0.8084094950670444 397
399 4 310.6632211105136 344.23746591133073 31.201629999999998 0.9149312646625881 398
400 4 308.67572624956523 341.8503590442567 31.3055 0.9149312646625881 399
401 4 306.6882313886169 339.46263069661336 31.409369999999996 0.9022344166297005 400
402 4 305.6124485229816 336.56093791807433 31.795525 0.9022344166297005 401
403 4 304.5366656573463 333.65986662010465 32.181595 0.7760365722068818 402
404 4 302.9344887494274 331.0421904617824 32.85182 0.7760365722068818 403
405 4 301.3329333220778 328.4251357840296 33.522130000000004 0.9338802072236624 404
406 4 299.891719881634 325.67197686157766 33.50224 0.8729067485596087 405
407 4 298.6729964850362 322.86661357129594 34.251005 0.8729067485596087 406
408 4 297.4542730884384 320.0606288004448 34.99977 1.2101345351286517 407
409 4 297.2696933593259 316.9700059288075 35.360425 0.8735655179631752 408
410 4 298.124229142254 313.98254883169096 35.35235 0.8735655179631752 409
411 4 299.8339221886796 308.00763463745784 35.3362 0.8735655179631752 410
412 4 307.7012447167425 464.319320050662 22.941329999999997 1.108640543339572 229
413 4 310.68497293044265 467.6448625775334 23.823035 0.8145435082870446 412
414 4 313.4754206870587 470.98097027408454 23.94722 0.8255002107256059 413
415 4 315.0552242944792 473.65644412536125 23.86324 0.82938446428437 414
416 4 316.1067694179078 476.5761598404129 24.0703 0.8828193636415744 415
417 4 316.6940685559929 479.58599023802793 23.383329999999997 0.8220882823995876 416
418 4 316.99797255443065 482.6784775513735 23.432035 0.8220882823995876 417
419 4 317.3018765528683 485.770964864719 23.48074 0.8232380214529819 418
420 4 317.23227072909526 488.8727743866056 23.713214999999998 1.01873094936415 419
421 4 317.3080913585623 491.9677476222288 24.082794999999997 1.3875175192474387 420
422 4 317.3553238818369 495.07266454696236 24.22313 1.2697158773172443 421
423 4 317.37956162404356 498.1782029522654 24.36236 1.0552864364563899 422
424 4 317.6368545797761 501.2582606542228 24.802065 0.8766729208101863 423
425 4 317.3596742458227 504.3271317059311 25.355585 1.1100699486491972 424
426 4 317.1726085944327 507.39786719934756 25.949904999999998 0.7704618914993436 425
427 4 317.6561204774276 510.449958275682 26.39624 0.7704618914993436 426
428 4 318.14025384099193 513.5020493520163 26.842575 0.9548303172182119 427
429 4 318.2092381841956 516.6019944321947 27.12741 0.9548303172182119 428
430 4 318.27884400796864 519.7013180318037 27.412244999999995 1.0204027320958422 429
431 4 318.4304852669028 522.7136343516963 28.4359 1.012012744408912 430
432 4 318.97365928456037 525.7731831948636 28.474999999999998 1.135022393510697 431
433 4 319.3303891313972 528.8209239072121 29.14361 0.7774286886823428 432
434 4 317.96437483985113 531.6113716638282 29.217814999999998 0.973996777978577 433
435 4 317.17509451671026 534.6019361637917 29.627684999999996 0.7223157917877522 434
436 4 317.1079746152148 537.6701857349307 30.29638 0.7210914750660298 435
437 4 316.72762850674064 540.744028631194 30.636295 0.8608624551245934 436
438 4 316.87616236282776 543.8470811142195 30.746624999999998 0.8608624551245934 437
439 4 317.02531769948433 546.9495121166755 30.856869999999997 0.5744077666340052 438
440 4 316.9581977979889 550.0513216385621 30.61241 0.8317895940879566 439
441 4 317.1371842019767 553.1487807964628 30.848284999999997 0.8317895940879566 440
442 4 317.3161706059646 556.2462399543635 31.084075 0.9255772268164484 441
443 4 317.9730755678227 559.2430192600211 31.76076 0.7781682505599313 442
444 4 319.6032191013648 561.8805827965642 32.03922 0.9275162461929835 443
445 4 321.4341008588238 564.3876354135328 32.21483 0.7178473464937501 444
446 4 319.824466184072 436.5416245206595 28.523535 0.8721547570706321 219
447 4 317.3509735178511 438.8846062673059 28.733060000000002 1.0104839022081824 446
448 4 314.7221107092796 440.5358801402077 28.545805 1.0104839022081824 447
449 4 312.09262642013874 442.1573229457781 29.004295 0.909891057244736 448
450 4 309.85094600630487 444.2374184115674 29.76003 1.0491027047908374 449
451 4 307.27553052670197 445.97569956418545 29.823525 0.7580571393340749 450
452 4 304.4334998828255 447.22487550868397 29.64001 1.019277852265224 451
453 4 301.506326400941 448.0632527968076 28.791539999999998 0.9377147423368742 452
454 4 298.559887021405 449.04954246044895 28.73884 0.9588264372794683 453
455 4 295.8502317388112 450.53985286587556 28.328459999999996 1.1164898429311223 454
456 4 292.93051602375954 451.5615669219728 27.92182 1.0593819934087505 455
457 4 289.910741937034 452.23152297578844 27.51518 1.1035008990306154 456
458 4 286.82011906539674 452.2967784355757 27.081425 0.758063354139769 457
459 4 283.81401755119805 452.943118227754 26.46764 0.8727886672514222 458
460 4 280.97758023244626 454.1034224508279 25.7652 0.861863038841331 459
461 4 278.1050970406691 455.2749133241512 25.519295 0.8675868748855255 460
462 4 275.20340426213005 456.32645844757974 25.02553 0.8675868748855255 461
463 4 272.30171148359096 457.3786250515778 24.53185 0.917392327717421 462
464 4 269.3863461325251 458.4475716309496 24.69148 0.8985490368531451 463
465 4 266.589683570215 459.7234712399324 24.070385 0.9337372666926999 464
466 4 263.6016049925291 460.5755211005829 23.99363 0.6617276510767279 465
467 4 260.84596014779953 462.00306196849976 24.20086 0.6617276510767279 466
468 4 258.0896938225006 463.42998135584736 24.408005 0.9889620300897828 467
469 4 255.1476048069504 464.4088132526558 24.68621 0.8464254614973793 468
470 4 252.368965181153 465.7897430778677 24.91605 0.8464254614973793 469
471 4 249.59032555535558 467.17067290307943 25.145975 0.9270563505716258 470
472 4 246.60348993880842 468.0264516471463 25.211935 1.0356973689088314 471
473 4 243.70428308254697 469.13828038580687 25.378535 0.9703113982020217 472
474 4 240.875303530628 470.39802149998525 25.722615 1.1175152858706359 473
475 4 237.78592362012947 470.70006105671473 25.918965 0.7432783313936898 474
476 4 234.71829552955998 471.19165218711197 25.820790000000002 0.9295671320720109 475
477 4 231.32811902347078 471.9635310543095 25.621295 0.9295671320720109 476
478 4 230.56929124823066 474.81115502331056 24.933305 0.912681505001352 477
479 4 229.9478106788284 476.67559673151726 24.791694999999997 0.8957896631249992 478
480 4 229.32633010942618 479.1615190091262 24.65 0.8789040360543403 479
481 4 228.0833689706217 480.4044801479307 24.579195 0.8789040360543403 480
482 4 227.07843488989826 481.6331472336389 24.54375 0.8789040360543403 481
483 3 362.31012086954786 377.12497468295845 15.725 1.242961138804478 274
484 3 366.3627956626199 377.23870562715905 12.85625 1.242961138804478 483
485 3 369.56777095902726 376.5153022443748 11.475 1.242961138804478 484
486 3 371.6453805025389 375.37426391895235 5.7375 1.1216108428229967 485
487 3 372.88834164134335 376.6172250577568 4.8875 1.0002605468415156 486
488 3 374.9758948739655 377.05599033975477 4.0375 0.8789040360543403 487
489 3 355.71745498932887 340.42841150146444 24.855189999999997 1.1398885863691166 301
490 3 352.3042837021718 341.4501255575617 24.14017 1.0829174625720133 489
491 3 349.2584074315314 342.0038647448991 23.78079 1.0829174625720133 490
492 3 346.31072509085664 342.9317352350167 23.332925 0.7967567343907525 491
493 3 343.9901166447086 344.9925648031545 23.128415 1.2162188299030996 492
494 3 341.4432892712983 346.76627034822843 23.337854999999998 1.009856206833086 493
495 3 339.03070170087875 348.6965889967918 23.79456 0.8354376850303478 494
496 3 336.82258123779263 350.8798502371019 23.653885 1.0071838403846565 495
497 3 334.3360374796143 352.7411845424616 23.795409999999997 0.9479816013433993 496
498 3 331.8501152020053 354.6025188478213 23.93702 0.9479816013433993 497
499 3 329.4089395253933 356.517921962719 24.158189999999998 0.8736773844656675 498
500 3 326.7980996533345 358.20089134466025 24.029754999999998 1.005126739699935 499
501 3 324.01821706639834 359.5550975053878 24.452460000000002 1.120243585570312 500
502 3 321.4950059546252 361.3580126372236 24.71783 1.1087772690648405 501
503 3 319.2029856146697 363.4555095589562 24.80504 1.2111848372909415 502
504 3 316.57287984495946 365.1061619512885 24.96518 0.7718540079748046 503
505 3 313.62146862086826 366.0781575618337 24.979205 0.9960406937752743 504
506 3 310.7160469589128 367.17879965024497 25.05239 0.7010798007312777 505
507 3 308.0759975000921 368.8164009506199 25.14283 0.7010798007312777 506
508 3 305.43594804127133 370.4540022509948 25.233269999999997 0.8472768898774604 507
509 3 302.5870811111315 371.69385598695226 25.17581 1.2290461888555617 508
510 3 299.570414427253 372.4383897090961 25.120814999999997 0.955992485882994 509
511 3 296.7669155786796 373.7671151664781 25.369015 1.126688339075013 510
512 3 294.3742153864809 375.7185641544011 25.842805000000002 1.1526165084304745 511
513 3 292.4128227094474 378.1044280603364 26.31311 1.3078437102500717 512
514 3 290.0891068604525 380.1484776531003 26.6934 0.8902336268345431 513
515 3 287.2035725767179 381.20996646563935 27.309735 1.0512841015894394 514
516 3 284.1744762814514 381.8246107487782 27.75386 0.7416438374961618 515
517 3 282.77365907801874 381.5890696129747 28.191695 0.8331506365349475 516
518 3 280.909217369812 380.34610847417025 28.758305 0.8331506365349475 517
519 3 279.0447756616053 380.34610847417025 28.9 0.7930962138369733 518
520 3 276.55885338399634 379.724627904768 28.9 0.707288391619606 519
521 3 274.69441167578964 379.10314733536575 28.9 0.621480569402239 520
522 3 273.140710252284 378.1709264812624 28.9 0.621480569402239 521
523 3 272.20848939818063 377.23870562715905 28.9 0.621480569402239 522
524 3 270.75733226862644 374.9920533687699 28.9 0.621480569402239 523
525 3 389.29232127071543 348.49709373401373 32.55024 1.0343798301016984 382
526 3 390.10956821947946 346.9048605152052 32.991814999999995 0.7774162590709547 525
527 3 395.07768389128086 343.5289780622122 35.173595 0.7774162590709547 526
528 3 397.67298674910467 341.84911608311796 35.606075 0.7579141988031125 527
529 3 400.27139700977546 340.1605533760521 35.29778 0.5770192279866334 528
530 3 402.5255070349973 338.04379055666806 35.71921 0.5806691833707327 529
531 3 405.16307057154046 336.470823235511 36.369885 0.7018131478031723 530
532 3 407.99577900687586 335.26204352802364 36.93352 0.7018131478031723 531
533 3 411.62149664876847 333.71517839078143 37.654915 0.7018131478031723 532
534 4 234.71829552955998 471.19165218711197 25.820790000000002 0.9295671320720109 476
535 4 236.5746579903645 470.4694917654665 25.98416 0.9533263342402585 534
536 4 230.57674901506348 468.8996318471565 26.570235 0.9533263342402585 535
537 4 227.49109798798136 468.6149937463702 26.893915 1.0494134450755386 536
538 4 224.39861067463585 468.3471356209579 27.090265 0.8924709568843912 537
539 4 221.34714107887083 468.88782371633783 27.403065 0.7154235722730814 538
540 4 218.4243179609721 469.93253255350294 27.597459999999998 0.784998322017662 539
541 4 215.43251049986972 470.7702883610572 27.678974999999998 1.1358924663078602 540
542 4 212.74274259549682 472.3239897845628 27.799930000000003 1.5998525705894078 541
543 4 209.73477663959 473.07971015695597 28.062324999999998 1.0945640084426114 542
544 4 206.63856044282807 472.8348468126115 28.187869999999997 0.7955634916975002 543
545 4 203.55415237688473 473.2040062708364 28.283665000000003 0.6905519198856038 544
546 4 199.21683948302652 473.38734303881 28.674409999999998 0.6905519198856038 545
547 4 309.85094600630487 444.2374184115674 29.76003 1.0491027047908374 450
548 4 308.553294577393 447.8824019511115 30.932605 1.1229781000756816 547
549 4 308.57877528073845 450.7405910897924 32.60005 1.1229781000756816 548
550 4 309.4420117916382 453.6659001299688 33.411545 0.9059508704347258 549
551 4 311.6569685409878 455.15061721027075 35.594005 0.781399949520823 550
552 4 314.0310243161043 456.84850212587764 38.767734999999995 0.781399949520823 551
553 3 346.31072509085664 342.9317352350167 23.332925 0.7967567343907525 492
554 3 342.1840941100258 338.7410917555373 22.101955 0.9050248643863165 553
555 3 339.6646118816691 337.00902540861335 21.340609999999998 0.9322208541033584 554
556 3 337.1314570807856 335.35029376887877 20.38555 0.7315758522718455 555
557 3 334.31615010139336 334.17631697327795 19.572695 0.7108370456708929 556
558 3 331.3970558669111 333.33793968515425 18.677475 0.9425498611668237 557
559 3 328.4779616324288 332.49272611076725 17.790754999999997 0.9425498611668237 558
560 3 325.558245917377 331.6475125363802 16.904035 0.6332576261924114 559
561 3 322.48005265712777 331.26281606392024 16.65898 0.887959007950531 560
562 3 319.40683124143374 330.98190684655043 16.16513 1.0139144749512827 561
563 3 316.4336681974134 330.2131353821998 15.513009999999998 0.9020293280417976 562
564 3 313.62581898485405 328.98260385478335 14.82077 0.8606760109537728 563
565 3 310.89565484347 327.6377199025969 13.961165000000001 1.0497055409431577 564
566 3 308.2338535647202 326.11882139097787 13.261954999999999 0.9446318210743212 565
567 3 305.87906368725515 324.11827543807203 12.809755 1.4638664071985037 566
568 3 303.4714479613909 322.2072226871602 12.18696 1.1721620723381747 567
569 3 300.6660846711092 320.95680378152286 11.542405 1.175524282218641 568
570 3 297.72523861669777 320.0743013729717 10.883825 0.8045376711196685 569
571 3 294.8608346723229 319.03394289979235 10.055925 0.8045376711196685 570
572 3 291.99643072794794 317.99296294604363 9.228025 0.8045376711196685 571
573 3 289.13140530300365 316.95260447286427 8.400141999999999 0.7385115754263746 572
574 3 286.1016875271677 316.37276310161195 7.885433 0.7385115754263746 573
575 3 283.0725912319012 315.7929217303597 7.370724 1.171105555370191 574
576 3 279.9738891128616 315.8482335010365 7.059318 0.9994588369069867 575
577 3 276.8782943966691 315.92778301391996 6.7065339999999996 0.8048359817929814 576
578 3 273.7920218890176 315.88614381576997 6.209284 0.8668038093680788 577
579 3 270.7654115160287 316.4286963528582 5.6003355 0.7093019886644694 578
580 3 266.9663007952728 317.54549693607396 5.0854479999999995 0.7093019886644694 579
