# Supplementary material for: Cross-Regional Gradient of Dendritic Morphology in Isochronically-Sourced Mouse Supragranular Pyramidal Neurons
Source: Front Neuroanat. 2018 Dec 4;12:103. doi: 10.3389/fnana.2018.00103 (PMC6288488; doi:10.3389/fnana.2018.00103)
Supplement: Supplementary file 3 [file Data_Sheet_1.ZIP › SWC reconstructions/X043.S5.Z4.C04.20x-exported-000.swc]

# Exported from "Simple Neurite Tracer" version 3.1.6-SNAPSHOT-b9f15e3b69824d8d9ebdf26f302be1ac12e484dc on 2018-06-22T15:32:52.107
# https://imagej.net/Simple_Neurite_Tracer
#
# All positions and radii in microns
# Voxel separation (x,y,z): 0.621480569402239, 0.621480569402239, 0.85
#
1 1 380.76995822250257 308.3332904558246 24.04123 1.1397705050609301 -1
2 1 369.84495129298057 310.18281663036566 23.793879999999998 1.1397705050609301 1
3 1 380.76995822250257 308.3332904558246 24.04123 1.1397705050609301 1
4 1 390.28979758460605 305.76844014590154 23.8 1.1397705050609301 3
5 4 380.76995822250257 308.3332904558246 24.04123 1.1397705050609301 1
6 4 367.60202791800793 310.6601137076666 25.88828 2.124537541307248 5
7 4 361.5003316876168 311.82849717814275 26.04383 1.8956648920134853 6
8 4 355.35202441452043 312.54382131352475 26.32994 1.5630422764637129 7
9 4 350.8127303356065 313.5804509032877 26.629224999999998 1.5108006197997608 8
10 4 347.88120648973603 314.5219939659321 27.1983 1.508625437806853 9
11 4 344.9248234210896 315.3690719820273 27.807579999999998 1.7996274996237571 10
12 4 341.9814914444006 315.9576140812513 28.909009999999995 1.1861640295668072 11
13 4 339.15748373703684 317.2478077433303 28.73816 1.1369179092473738 12
14 4 336.2874864675373 318.3789023796424 28.225270000000002 1.1236803731191063 13
15 4 333.34415449084827 319.3714068489778 28.339170000000003 1.0052323913967334 14
16 4 330.45675576540555 320.51120221326147 28.145284999999998 1.0052323913967334 15
17 4 327.56935703996265 321.6509975775452 27.9514 1.2940903452492 16
18 4 324.6216746992879 322.63480131890896 27.965850000000003 1.2940903452492 17
19 4 321.6746138391825 323.61860506027267 27.980215 1.2940903452492 18
20 4 318.72693149850767 324.60303028220585 27.994664999999998 1.2692808409186627 19
21 4 315.7711699104306 325.53525113630917 27.683905 1.2692808409186627 20
22 4 312.8160298029229 326.46747199041255 27.37306 0.9986446973610698 21
23 4 309.91185110210625 327.379805466295 28.226715000000002 1.0646645782486694 22
24 4 306.95608951402926 328.24863530231937 28.784569999999995 1.2213957630462202 23
25 4 303.9990849648134 329.12740882745413 29.297035 1.1279810186593697 24
26 4 301.0284078430707 330.0217193668239 29.525005 1.1817453027183573 25
27 4 298.2336097224688 331.37716848869024 29.396910000000002 1.2067909696652677 26
28 4 295.2275082082702 332.16458437012284 29.439069999999997 1.0673493743084872 27
29 4 292.2742325424707 333.1235288887105 29.600825 1.1128355371830372 28
30 4 289.39304862272195 334.2850760729233 29.687524999999997 1.0978951442946072 29
31 4 286.5522609399843 335.5441957065322 29.756459999999997 1.1229408112415176 30
32 4 283.88859521952634 337.1438866921736 29.70631 1.1753937712990665 31
33 4 280.96515062105817 338.19605329617156 29.748810000000002 1.0010311827475742 32
34 4 278.1933472815242 339.60059938302066 29.728495 1.1557114816660976 33
35 4 275.365610690744 340.88955008396084 29.720335 1.1557114816660976 34
36 4 272.5378740999638 342.1778793043317 29.712089999999996 1.0030074909582734 35
37 4 269.7132449120307 343.4655870441332 29.905975 1.012018959214606 36
38 4 266.9165823497206 344.79555546265397 29.561895 1.2137639816539607 37
39 4 264.1279990348127 346.1652986376165 29.658624999999997 0.954594154601839 38
40 4 261.3064772497266 347.46481450823654 29.755355 0.9691740887600155 39
41 4 258.6726425965999 349.11235949772197 29.839675 1.0527756549560048 40
42 4 255.77467870147726 350.22916008093773 29.989870000000003 1.0527756549560048 41
43 4 252.877336286924 351.34658214472296 30.140065 1.0527756549560048 42
44 4 249.97999387237078 352.4640042085082 30.290174999999998 1.0527756549560048 43
45 4 247.08202997724814 353.580804791724 30.440369999999998 1.2791996708063225 44
46 4 244.2083038243322 354.7087920251891 29.95978 1.0294701336034207 45
47 4 241.40169757291167 356.0226019489054 30.282015 1.2875958732989468 46
48 4 238.5739609821315 357.3103096887068 30.220390000000002 1.2875958732989468 47
49 4 235.74684587192073 358.5980174285083 30.15885 1.1758536669204243 48
50 4 232.9228381645569 359.8577585426866 30.58096 1.1734423223111434 49
51 4 230.26538724979298 361.46801469800783 30.614195 1.0402466066768556 50
52 4 227.40533366940386 362.6830092111892 30.59643 0.8428768074460925 51
53 4 224.48872535719914 363.75568467397744 30.57875 0.8428768074460925 52
54 4 221.57273852556384 364.8283601367657 30.560984999999995 0.9911247824713026 53
55 4 218.64680800481807 365.87369045450026 30.50667 0.83386533918976 54
56 4 215.6195761512598 366.571613133939 30.403225000000003 0.9029988377300651 55
57 4 212.62839017072682 367.41247634434023 30.484569999999998 1.0160834421384966 56
58 4 209.64341899588786 368.27384841353177 30.56872 1.0160834421384966 57
59 4 206.65844782104892 369.13522048272324 30.652869999999997 1.1636540033430582 58
60 4 203.58087604136904 369.5391828528347 30.457454999999996 1.1542820763564725 59
61 4 200.5219486787712 370.04071767234234 30.1648 1.1542820763564725 60
62 4 197.5817241049292 371.02389993313665 29.87223 1.1542820763564725 61
63 4 194.64149953108722 372.0064607133616 29.579659999999997 0.7444342852527779 62
64 4 191.8902050503435 373.4240578921681 29.202005 0.8579663556711788 63
65 4 189.0351233145096 374.5974132071995 28.714359999999996 0.9152979381985354 64
66 4 186.0060270192431 375.1971419566727 28.233430000000002 0.9816534185936124 65
67 4 182.95766482632513 375.5706517788835 27.586325000000002 0.9530280235669454 66
68 4 179.8713923186736 375.4451127038642 27.127495 0.9231783118185558 67
69 4 176.8124649560758 375.83167361803237 26.595055 1.1704778599950947 68
70 4 173.7572664768944 375.9478904845106 25.83813 0.9999808805852846 69
71 4 171.52863715501795 376.6172250577568 24.933305 0.9192629842313217 70
72 4 169.042714877409 377.8601861965613 24.224999999999998 0.9192629842313217 71
73 4 164.07087032219107 381.5890696129747 23.445805 0.9192629842313217 72
74 4 164.07087032219107 382.8320307517792 22.525 0.8789040360543403 73
75 4 161.58494804458212 384.6964724599859 21.604194999999997 0.8789040360543403 74
76 4 159.72050633637542 386.56091416819265 20.754195 0.8789040360543403 75
77 4 158.26748476511298 388.33461971326665 20.4 0.8789040360543403 76
78 4 156.61310348936422 390.28979758460605 19.479194999999997 0.8789040360543403 77
79 4 152.88422007295077 392.775719862215 19.125 0.8789040360543403 78
80 4 151.01977836474407 392.775719862215 18.7 0.8789040360543403 79
81 4 148.53385608713512 394.0186810010195 18.345805000000002 0.8789040360543403 80
82 4 146.6694143789284 394.64016157042175 18.0625 0.8789040360543403 81
83 4 144.18349210131944 395.8831227092262 17.849999999999998 0.8789040360543403 82
84 4 142.31905039311272 397.1260838480307 17.708305 0.8789040360543403 83
85 4 139.83312811550377 398.9905255562374 17.425 0.8789040360543403 84
86 4 137.34720583789482 399.61200612563965 17.141695 0.8789040360543403 85
87 4 134.86128356028584 401.47644783384635 17.0 0.8789040360543403 86
88 4 131.75388071327467 402.71940897265085 17.0 0.8789040360543403 87
89 4 130.70295707041547 403.83434511415845 17.0 0.8789040360543403 88
90 4 127.40351672745898 406.44829238906425 17.0 0.7930962138369733 89
91 4 126.78203615805674 408.312734097271 17.0 0.707288391619606 90
92 4 124.29611388044779 411.4201369442822 17.0 0.7930962138369733 91
93 4 123.05315274164332 413.2845786524889 17.0 0.707288391619606 92
94 4 121.81019160283883 415.1490203606956 17.0 0.7930962138369733 93
95 4 120.8823211127213 416.73752469608775 17.0 0.7501954101311366 94
96 4 119.2192391090009 419.4968984242337 16.69621 0.610587879462326 95
97 4 117.28332713531293 421.9237800477494 16.876835 0.610587879462326 96
98 4 115.3324996279593 424.33574613759953 17.116365000000002 0.965706227182751 97
99 4 113.75891082623282 427.01494887229256 17.062559999999998 0.8473017491002365 98
100 4 112.43888609682247 429.81906920143547 17.380204999999997 0.5883326602720318 99
101 4 110.82490105808486 432.46844086879725 17.620160000000002 0.8216283867782299 100
102 4 109.14566055956001 435.0674726100373 18.01405 0.8752994487518073 101
103 4 107.3651187282226 437.59441260522686 18.44075 0.8692710872286056 102
104 4 105.29620991268254 439.8746248143637 19.014924999999998 0.8692710872286056 103
105 4 103.22730109714249 442.1548370235005 19.589015 1.0612153610884871 104
106 4 101.14471970907557 444.459286974844 19.710735 0.755832238895615 105
107 4 98.85456381082832 446.5536764937296 19.922469999999997 0.755832238895615 106
108 4 96.56378643201168 448.6480660126151 20.134205 0.755832238895615 107
109 4 94.27363053376443 450.7424555315007 20.34594 0.9397594134102075 108
110 4 91.69200024846754 452.47141447557766 20.30514 0.9608648935471076 109
111 4 89.50065976075524 454.67394161353917 20.21215 0.7661674607647742 110
112 4 87.62503140229927 457.11511729015115 20.787599999999998 1.012006529603218 111
113 4 86.59896698221617 460.03545448577233 21.164405 1.0135291569982534 112
114 4 86.17387427274504 463.1012181346336 21.541295 1.04479584444488 113
115 4 86.3522391961635 466.1812758365911 22.04934 0.8232193770358998 114
116 4 86.00669599957584 469.25636169399337 22.437534999999997 0.8232193770358998 115
117 4 85.28764298077746 472.27489281958003 22.657004999999998 0.8232193770358998 116
118 4 84.56921144254846 475.2940454257361 22.876475 0.8821605942380082 117
119 4 83.29890515869029 478.1279968222103 23.01511 0.877139031237238 118
120 4 81.41333311112389 482.04767477343023 22.890755 0.877139031237238 119
121 3 380.76995822250257 308.3332904558246 24.04123 1.1397705050609301 1
122 3 380.67611465652277 317.3223854116586 23.607815 2.3173518879642923 121
123 3 379.4101587366505 326.39724468607005 21.69268 1.9020226382384702 122
124 3 378.7731411530132 330.96885575459294 20.87073 1.7910324233489245 123
125 3 378.8390180933698 334.0613430679385 20.46698 1.2622767549014997 124
126 3 379.8346299655522 336.99535283608645 20.14058 1.4391439101476826 125
127 3 381.64562434479035 339.5117276615961 19.862035 1.1568052874682455 126
128 3 383.564134862535 341.94358112966705 19.51515 0.7567520301383303 127
129 3 385.63801552263027 344.25735328955165 19.471204999999998 0.8748581975475317 128
130 3 387.39431961176103 346.81350287150303 19.213655 1.280492350390679 129
131 3 388.61863633348344 349.65864091822647 18.86541 1.3838942875278237 130
132 3 389.40853813719366 352.6634994712863 18.829625 1.3923588528830821 131
133 3 389.58690306061214 355.7653089931729 18.745135 1.0665725235967345 132
134 3 390.21521991627776 358.80807786096625 18.68912 1.2005823787769392 133
135 3 390.35443156382394 361.911751824561 18.794774999999998 1.3902831077812787 134
136 3 390.17606664040545 364.9955384099349 19.25488 1.095887762055438 135
137 3 389.6745318208978 367.99791104071716 20.110149999999997 0.8645913385410068 136
138 3 389.59373934687557 371.08729095121566 20.553595 0.8692648724229116 137
139 3 389.85600414716333 374.1835071479776 20.509735 1.1029602109352354 138
140 3 390.26680280353816 377.2474063551307 20.939835000000002 0.7420477998662732 139
141 3 391.64213930362536 380.03039634491387 21.133975 1.0726319591484061 140
142 3 392.87702119502757 382.8718055082209 21.45723 0.8630127778947252 141
143 3 393.208270338519 385.9468913656232 21.867354999999996 0.9387961185276341 142
144 3 392.97583660556256 389.03378535384417 22.24025 0.9387961185276341 143
145 3 392.7427813920367 392.12067934206505 22.613145 0.6601055867905881 144
146 3 392.2443539753761 395.1845785492181 22.793174999999998 0.9077158752518281 145
147 3 392.0964415998584 398.2876310322435 22.892455 0.9837353785011099 146
148 3 392.8509190111127 401.29870439099733 22.6984 0.8922037202395483 147
149 3 394.1361408286365 404.12830542348576 22.706474999999998 0.8644919016499024 148
150 3 395.8439694333539 406.698127577964 23.208994999999998 0.955669315986905 149
151 3 397.98061963095876 408.9242709775628 23.711515 0.8561329879914423 150
152 3 400.5156388735505 410.70046244491436 24.078885 0.9360429596051822 151
153 3 403.3147873581382 412.0496967610867 24.096989999999998 1.1801605272663815 152
154 3 406.0685677611595 413.4791020707118 24.332949999999997 0.8283217325106921 153
155 3 408.49109902068943 415.4174999666774 24.568994999999997 0.9168516396220411 154
156 3 411.22437056492043 416.87984374648084 24.862755 0.7424269030136086 155
157 3 413.6145848348415 418.8337786566815 25.346745 1.1262160138422672 156
158 3 416.0246864829834 420.7790128389105 25.69618 0.9244026285402782 157
159 3 417.7704254024342 423.3264616928903 26.164019999999997 1.028394972218355 158
160 3 418.63801227731983 426.2791158781203 26.753239999999998 0.7670872520074896 159
161 3 419.50062730765006 429.2131256462683 27.506849999999996 0.9933683273268447 160
162 3 420.6870337146389 431.93272461797244 28.768759999999997 0.8388247541335899 161
163 3 422.7609143747343 436.2582293810121 30.557754999999997 0.8388247541335899 162
164 3 380.76995822250257 308.3332904558246 24.04123 1.1397705050609301 1
165 3 389.1860480933477 309.8938281655936 25.254605 1.140534926161295 164
166 3 393.1566874512586 311.67064111351465 25.157535 1.140534926161295 165
167 3 395.8551560836031 313.1882966639949 25.52346 0.9561416412196505 166
168 3 398.20994596106823 315.1975433448724 25.889385 0.9458996414359018 167
169 3 400.0290195877086 317.7089463258268 26.160535 0.9458996414359018 168
170 3 401.84809321434886 320.22034930678126 26.431684999999998 1.029246400598436 169
171 3 403.16438906034284 323.01949779136896 26.84198 1.029246400598436 170
172 3 404.1140113703895 325.9584794040721 27.307185 0.9189895327807848 171
173 3 405.52850114634896 328.69734427342775 27.838605 0.9981599425169361 172
174 3 407.435203533275 331.1223614552353 28.351409999999998 1.1731440116378302 173
175 3 409.5003834653986 333.4348906539811 28.637604999999997 1.169166535993656 174
176 3 411.63889810471176 335.68589327635596 28.815425 0.9386345335795896 175
177 3 414.01295387982833 337.67835998185956 29.11437 0.9386345335795896 176
178 3 416.3876311355143 339.6714481679325 29.413315 0.9386345335795896 177
179 3 418.87790377710905 341.81431317123145 28.404194999999998 0.9187285109416359 178
180 3 420.74234548531575 341.81431317123145 27.8375 0.8988162734979881 179
181 3 423.84974833232695 344.3002354488404 27.270805 0.8789040360543403 180
182 3 425.71419004053365 346.1646771570471 27.2 0.8789040360543403 181
183 3 427.5786317487404 347.4076382958516 27.483305 0.8789040360543403 182
184 3 428.82159288754485 348.65059943465604 27.908305 0.8789040360543403 183
185 3 431.3075151651538 349.89356057346055 28.474999999999998 0.7930962138369733 184
186 3 433.7934374427628 351.136521712265 28.758305 0.707288391619606 185
187 3 435.6578791509695 352.3794828510695 28.970805 0.621480569402239 186
188 3 436.8312344660009 352.86361621463385 29.006249999999998 0.621480569402239 187
189 3 438.7652819979807 353.62244398987394 30.033305 1.1216108428229967 188
190 3 442.4941654143941 355.7976259827818 30.599999999999998 1.242961138804478 189
191 3 444.35860712260086 357.6620676909885 30.599999999999998 1.242961138804478 190
192 3 447.15526968491093 358.90502882979297 30.599999999999998 1.242961138804478 191
193 3 449.01971139311763 357.6620676909885 30.599999999999998 1.242961138804478 192
194 3 451.5056336707266 357.6620676909885 30.599999999999998 1.0609356948322561 193
195 3 454.0953432034257 359.00881608488316 30.599999999999998 0.8789040360543403 194
196 3 457.40969908004786 360.4587302532986 30.599999999999998 0.8789040360543403 195
197 3 459.27414078825456 361.08021082270085 30.599999999999998 0.7930962138369733 196
198 3 461.76006306586356 361.08021082270085 30.599999999999998 0.6643875879137695 197
199 3 463.89298438005204 360.57556860034623 30.599999999999998 0.621480569402239 198
200 3 464.8674659128747 361.08021082270085 30.599999999999998 0.8789040360543403 199
201 3 466.73190762108146 361.08021082270085 30.599999999999998 0.7930962138369733 200
202 3 469.52857018339154 359.2157691144941 30.599999999999998 0.6643875879137695 201
203 3 471.39301189159823 359.2157691144941 30.599999999999998 0.621480569402239 202
204 3 472.94671331510386 359.2157691144941 30.599999999999998 0.621480569402239 203
205 3 474.1896744539083 359.2157691144941 30.599999999999998 0.621480569402239 204
206 3 475.4326355927128 360.4587302532986 30.599999999999998 0.621480569402239 205
207 3 476.67559673151726 360.4587302532986 30.599999999999998 0.621480569402239 206
208 3 477.91855787032176 361.08021082270085 30.599999999999998 0.621480569402239 207
209 3 480.0937398632296 361.70169139210304 30.599999999999998 0.621480569402239 208
210 3 481.1359627781172 362.40272147438884 30.599999999999998 0.621480569402239 209
211 3 482.2689218561374 362.94465253090755 31.45 0.621480569402239 210
212 3 483.5118829949419 363.5661331003098 31.45 0.707288391619606 211
213 3 487.0338133817444 365.22362177890557 31.733305 0.8907556705128411 212
214 3 489.10520811956206 366.673535947321 32.3 1.1216108428229967 213
215 3 492.3306922747597 367.7611269437749 32.050695 0.9772098325223865 214
216 3 493.16658364060567 368.07124574790663 31.45 0.8789040360543403 215
217 3 380.76995822250257 308.3332904558246 24.04123 1.1397705050609301 1
218 3 390.9852343417672 303.34031556124705 26.234655 0.9340604365887891 217
219 3 395.2436192033113 300.9432650050626 27.491295 0.9340604365887891 218
220 3 398.15214826811376 299.9495175745884 28.112985000000002 0.850185418942263 219
221 3 400.92768049106417 298.74757415336444 29.089465 0.9526613500309982 220
222 3 403.70259123344516 297.5456307321405 30.06586 0.9526613500309982 221
223 3 406.47812345639556 296.344308791486 31.04234 0.9526613500309982 222
224 3 408.92986430268746 294.5942195080493 32.08486499999999 1.4415614695626575 223
225 3 411.33126522285767 292.83232209379395 33.29909 0.8924025940217569 224
226 3 413.11242853476443 290.4079263925558 34.36278 0.7131800274175394 225
227 3 415.0427471833278 287.0376372646875 35.534335 0.7131800274175394 226
228 3 380.76995822250257 308.3332904558246 24.04123 1.1397705050609301 1
229 3 377.70419457364136 301.5579092882014 25.52941 1.8975106893046099 228
230 3 376.4562615902816 298.0490299933564 25.800305 1.8975106893046099 229
231 3 375.19652047610333 295.21010675232696 25.915139999999997 1.228872174296129 230
232 3 373.8298847039878 292.4233878791273 26.127554999999997 1.2179838347202019 231
233 3 372.4632489318723 289.637290486497 26.339885 1.2179838347202019 232
234 3 371.6547027110799 286.6374037779924 26.44027 1.2963463197161302 233
235 3 371.6901271035359 283.56293940115955 27.054225 1.1319336350807678 234
236 3 371.8517120515804 280.4890965048961 27.633499999999998 0.9336937630528417 235
237 3 372.0139184801944 277.4146321280632 28.212774999999997 0.9336937630528417 236
238 3 372.5446628864639 274.4172313418362 29.066599999999998 0.8832046815946039 237
239 3 373.57010582597763 271.50621635475613 29.55722 1.00541262076186 238
240 3 374.4874111464153 268.54921180554027 29.92187 1.00541262076186 239
241 3 375.404716466853 265.5922072563244 30.286435 1.1576194270141624 240
242 3 375.86274764650244 262.54446654397583 30.830775000000003 1.1576194270141624 241
243 3 376.3201573455826 259.49672583162726 31.3752 1.2838669898825332 242
244 3 376.5382970254428 256.40672444055934 31.711374999999997 1.18751264240241 243
245 3 376.20829084309014 253.33039562201827 32.104414999999996 1.18751264240241 244
246 3 375.87828466073756 250.25406680347714 32.49754 1.252985620388936 245
247 3 376.13992798045587 247.16406541240923 32.76699 0.9699633690831564 246
248 3 375.96902082387027 244.06598477393905 33.008475 0.9699633690831564 247
249 3 375.7987351478541 240.9685256160383 33.250045 1.0268909892404015 248
250 3 376.2325285852968 237.89468271977483 33.438829999999996 1.0268909892404015 249
251 3 376.666943503309 234.82083982351136 33.62753 0.9390198515326189 250
252 3 377.04977553406076 231.73953916041506 33.46314 0.7816050381087257 251
253 3 376.80304774800805 228.64208000251432 33.485325 0.8975173791079375 252
254 3 376.008795580312 225.63784293002388 33.507509999999996 0.9816223445651424 253
255 3 374.6881493703322 222.83123667860335 33.755795 0.9816223445651424 254
256 3 373.36750316035244 220.02400894661344 34.00408 0.9823246176085668 255
257 3 371.9598496706564 217.2615278156205 34.29206 1.3080487988379743 256
258 3 371.28492177228554 214.24361817060324 34.70414 0.9424255650529433 257
259 3 371.22588111819243 211.15796714352112 35.199774999999995 1.0820598193862383 258
260 3 371.4614222539958 208.08288128611883 34.678725 1.3569593196499306 259
261 3 371.1022064848813 205.01152431213296 34.262395 0.9480996826515856 260
262 3 369.36019644884686 202.4448095605017 34.508469999999996 0.9480996826515856 261
263 3 367.61818641281235 199.8780948088705 34.75463 0.7358827126178031 262
264 3 365.2422661959876 197.8818992199505 34.527764999999995 0.9853015095360036 263
265 3 363.43002885561066 195.37173920013484 34.889185000000005 1.146364413902288 264
266 3 362.20509065331885 192.57880552124118 34.071315 0.9970785663261761 265
267 3 360.2387261317302 190.17802608164033 33.861875 1.243271879089179 266
268 3 357.9361406220949 188.09233729072642 33.940755 0.705336942631683 267
269 3 355.32405778889733 186.40936790878516 33.995835 0.75891478251985 268
270 3 353.078648491647 184.26525994434746 33.817505 1.2256342605295436 269
271 3 351.00476783155176 181.30204058943755 31.2052 1.4260493145503774 270
272 3 380.76995822250257 308.3332904558246 24.04123 1.1397705050609301 1
273 3 380.728940504922 301.29626596848306 20.267059999999997 1.8644168489839408 272
274 3 380.28831078121584 295.58548101624586 18.531955 1.6883824777007566 273
275 3 381.0142000862777 290.9989544140574 18.16773 1.1345438534722574 274
276 3 380.5878644156677 287.9263544789327 17.92004 1.1990224625477397 275
277 3 380.16215022562716 284.853754543808 17.67235 1.1990224625477397 276
278 3 379.13732876668286 281.92223069793766 17.528275 1.1990224625477397 277
279 3 377.9167409283769 279.07647117064477 17.166855 1.1649653273444969 278
280 3 376.5302177780405 276.30093894769436 16.935399999999998 0.9167894915651009 279
281 3 375.74093745489967 273.29670187520395 16.80671 1.1425547380118521 280
282 3 375.070981401084 270.2626337353823 16.78342 1.144680201559208 281
283 3 374.42899197289154 267.2235937510053 16.898085 1.2846624850113681 282
284 3 374.2698929471245 264.12924199595153 17.219640000000002 1.3500298113010958 283
285 3 374.61605762428155 261.04172652716125 17.1105 1.3492156717551786 284
286 3 375.1436946277041 258.00952282904774 16.524765 1.489434117823712 285
287 3 374.43520677858555 254.9866413394752 16.362755 1.0204897393755585 286
288 3 373.3998201499614 252.05884637702124 16.514225 1.2704989428346911 287
289 3 371.6752115698702 249.4877812614042 16.151955 0.9812121673893369 288
290 3 369.5864153761093 247.19576092144874 15.881400000000001 0.9812121673893369 289
291 3 367.4976191823484 244.90374058149328 15.61076 0.7083262641705078 290
292 3 365.44611182275156 242.58996842160875 15.188649999999999 0.7083262641705078 291
293 3 363.3952259437242 240.27619626172424 14.766539999999999 1.0716313754316686 292
294 3 361.3437185841274 237.9624241018397 14.346725 1.0777094554004225 293
295 3 359.782559393789 235.31802427903318 13.696815 0.7171885770901837 294
296 3 358.04303528003214 232.74944508569368 13.45091 0.7845073523678343 295
297 3 356.50176346791454 230.0509764533492 13.41827 0.8478610816126986 296
298 3 355.50553011516274 227.10826595722958 13.385545 0.8478610816126986 297
299 3 354.5086752818416 224.16493398054058 13.352905 0.9061186701884644 298
300 3 353.3160540691586 221.30425891958205 13.038235 0.6656554082753501 299
301 3 351.44229015241086 218.82641588937537 12.968025 0.6656554082753501 300
302 3 349.5685262356631 216.34795137859922 12.897815 0.7920272672576014 301
303 3 347.8352169276003 213.7688070155799 12.90096 0.7681375541697794 302
304 3 346.3219117411059 211.05542284956974 12.81936 0.7973720001544606 303
305 3 345.29771176273096 208.12203456199117 12.782385 0.9247941612990017 304
306 3 344.34249612755974 205.16565149334474 12.87733 1.0710533985021247 305
307 3 344.2480310810106 202.06197752974995 12.708689999999999 1.0710533985021247 306
308 3 344.15356603446145 198.95892504672457 12.540049999999999 1.1323997455078196 307
309 3 343.46683000527196 195.92982875145805 12.407025 0.8094660120350282 308
310 3 342.3773745671098 191.59500177987744 12.694325 0.8094660120350282 309
311 4 127.40351672745898 406.44829238906425 17.0 0.7930962138369733 90
312 4 128.73224218484097 404.97414047844217 15.911150000000001 0.7614317788259292 311
313 4 122.75173466548321 406.6477876518424 15.58577 0.7614317788259292 312
314 4 119.76117016551966 407.48492197882723 15.423165 0.7614317788259292 313
315 4 116.77122714612548 408.322056305812 15.260474999999998 0.7614317788259292 314
316 4 113.91179504630578 409.5308360132994 15.082484999999998 0.7570130519774793 315
317 4 111.05174146591668 410.7402372013561 14.904495 0.7570130519774793 316
318 4 108.16123533762686 411.8458511343227 15.282489999999997 0.6677995162397878 317
319 4 105.18247896848193 412.71405948977764 15.511734999999998 0.6677995162397878 318
320 4 102.203722599337 413.5822678452326 15.740979999999999 0.6677995162397878 319
321 4 99.22434474962266 414.4510976812569 15.970309999999998 0.6677995162397878 320
322 4 96.24558838047774 415.31930603671185 16.199555 0.8958891000161036 321
323 4 93.46259839069451 416.67351219743927 16.57721 0.8958891000161036 322
324 4 90.67960840091128 418.02771835816674 16.954864999999998 0.7289904931031322 323
325 4 87.94882277895783 419.36265862124276 17.83793 0.7454100097467394 324
326 4 85.00984116625466 420.36572826025804 17.997899999999998 0.7840598863578647 325
327 4 82.17775421148866 421.5341117307342 18.707819999999998 0.8751565082208448 326
328 4 79.16108752761019 422.1723722755103 19.239324999999997 0.8805385299518683 327
329 4 76.0586565251542 422.2481929049774 19.44086 0.6504664231591594 328
330 4 72.99227139572356 421.88835565529354 19.92417 0.729730054980721 329
331 4 69.90662036864144 421.6503285972124 20.306075 0.9362294037760029 330
332 4 65.56992895535262 421.9436674259703 20.559375 0.9362294037760029 331
333 4 171.52863715501795 376.6172250577568 24.933305 0.9192629842313217 71
334 4 168.14778285746976 375.942297159386 24.86658 0.8638704210805002 333
335 4 165.25044044291656 374.8199032510455 24.862755 0.8638704210805002 334
336 4 162.28473516572905 373.9007334888996 24.68281 1.0822897671969172 335
337 4 159.20964930832676 373.48993483252474 24.44481 0.9359435227140778 336
338 4 156.11964791725882 373.36190983522783 24.034855 0.40875522826268534 337
339 4 153.0265391233439 373.3277284039107 23.6249 0.7086867229007611 338
340 4 149.9800413721341 372.887720160774 23.046645 0.6662147407878121 339
341 4 146.88568961708037 373.0841080207051 22.76045 0.6662147407878121 340
342 4 143.7913378620266 373.28111736120553 22.474255 0.6360977923945796 341
343 4 140.71252312120794 373.6937804592887 22.39342 0.9563902334474116 342
344 4 137.60698471590496 373.7814092195744 22.303065 0.6589061292916417 343
345 4 134.50703963572658 373.9112986585794 22.07059 0.8931172966765695 344
346 4 131.41890268636686 374.2555988940283 22.017805 0.9251111163893969 345
347 4 128.42336634184807 375.0765747262086 21.88699 0.6556495711079741 346
348 4 125.3507664067234 375.5364703475663 21.82477 0.9354711974813321 347
349 4 122.2458494819898 375.66076646144677 21.888775 0.9354711974813321 348
350 4 119.14155403782561 375.78568405589664 21.952865 0.9471798914088704 349
351 4 116.04223043821665 375.60794061304756 22.143265 0.7524203105695967 350
352 4 112.94104239689949 375.42957568962913 22.261245 0.7528304877454021 351
353 4 109.8889513205651 374.8602994880567 22.4417 0.8972128536289303 352
354 4 106.93256825191864 373.91378458085705 22.622239999999998 0.9356576416521528 353
355 4 104.21856260533905 372.41601640859767 22.923565 0.7850293960461322 354
356 4 101.27585210921946 371.463286695704 23.325785 0.7850293960461322 355
357 4 98.33252013253046 370.509935502241 23.728005 0.8026794442171558 356
358 4 95.2909942258759 369.9344444949745 24.095715 0.8026794442171558 357
359 4 92.24884683865193 369.35895348770805 24.463425 0.5398024855685497 358
360 4 89.25579641641075 368.53300581097244 24.297250000000002 0.6583903004190379 359
361 4 86.24658749936512 367.7673417494689 24.130989999999997 0.8266810238074701 360
362 4 83.48721377121917 369.1899107728306 23.95487 0.9719458920995495 361
363 4 80.52088701346227 370.07924946764524 23.6028 0.7514756601041053 362
364 4 77.43150710296375 370.00591476045577 23.15485 0.7514756601041053 363
365 4 74.34274867303462 369.93195857269694 22.706985 0.8248911597675918 364
366 4 71.25834060709131 370.3110617200322 22.75552 0.5370729429077351 365
367 4 68.15155924064952 370.3433787096412 22.77031 0.5370729429077351 366
368 4 65.04415639363833 370.3750742186807 22.7851 0.8638579914691121 367
369 4 62.065959357005866 371.2227737153454 22.427165 0.8638579914691121 368
370 4 59.087824468430334 372.07047321201003 22.069145 0.8451079226902466 369
371 4 56.021998671512144 372.5589569395602 21.887415 0.8487746580497199 370
372 4 52.970839816031855 372.88150535508 21.213535 0.7167286814688261 371
373 4 49.64678884252704 373.05987027849835 20.630944999999997 0.7167286814688261 372
374 4 197.5817241049292 371.02389993313665 29.87223 1.1542820763564725 62
375 4 192.71180236309326 371.41916157527646 29.971425 1.206082481816149 374
376 4 189.61185728291488 371.2550907049543 30.149755 1.206082481816149 375
377 4 186.54671511462305 371.7013137537851 30.49375 0.8456486107856266 376
378 4 183.44801299558347 371.6950989480911 30.80706 0.6135604210257768 377
379 4 180.37541306045884 371.3899519885146 31.28595 0.942910319897077 378
380 4 177.28354722768267 371.08107614552165 31.23971 0.8834719182394467 379
381 4 174.2960901305661 370.2259188820242 31.193384999999996 0.7743399302524137 380
382 4 171.20049541437356 369.9680044457223 31.098695 0.72503166187604 381
383 4 168.1042792176116 369.7107114899897 31.004004999999996 0.72503166187604 382
384 4 165.11682212049504 368.85741866820047 30.909229999999997 0.885752751929153 383
385 4 162.33693953355882 367.47089551786405 30.821424999999998 0.885752751929153 384
386 4 159.55705694662262 366.0837508869583 30.733620000000002 0.9072062611849183 385
387 4 157.10283017805318 364.178291461171 30.76354 0.9072062611849183 386
388 4 154.64860340948374 362.2728320353837 30.79346 0.6084381781727636 387
389 4 152.1340930256823 360.4487865641882 30.903875 0.6084381781727636 388
390 4 149.61958264188084 358.62474109299256 31.014374999999998 0.6084381781727636 389
391 4 147.10507225807936 356.80069562179705 31.12479 0.9030050525357591 390
392 4 144.48677461918774 355.1276699289662 31.134479999999996 0.6141042165240037 391
393 4 141.87282734428192 353.457130158413 31.38744 0.6141042165240037 392
394 4 139.2588800693761 351.78721186842915 31.640399999999996 0.6141042165240037 393
395 4 136.6449327944703 350.11729357844536 31.893445 0.673691152037721 394
396 4 134.0204203498846 348.6717297740157 33.020374999999994 0.9086667405230135 395
397 4 131.39280050245196 347.4343619603359 34.531675 0.6168151147677363 396
398 4 128.30963539764744 346.25230591733276 36.90071 0.6168151147677363 397
399 4 341.9814914444006 315.9576140812513 28.909009999999995 1.1861640295668072 12
400 4 339.37251601405006 313.49592954584904 31.644054999999998 1.5976525293737238 399
401 4 338.4210292622952 310.54327536061896 31.8954 1.4055715297885736 400
402 4 338.028253542433 307.57757008343145 33.044005 1.0828739589321552 401
403 4 337.6360993031402 304.611864806244 34.192525 1.0828739589321552 402
404 4 338.5248165173854 301.71327943055195 35.127355 1.008103631627372 403
405 3 378.7731411530132 330.96885575459294 20.87073 1.7910324233489245 124
406 3 377.1255961635278 334.643048880899 20.280405000000002 1.4560295372183414 405
407 3 375.46997192664026 337.25948207808244 19.923489999999997 1.4560295372183414 406
408 3 373.4134927224883 339.5738757185363 19.56003 1.206312429626828 407
409 3 371.25136182153784 341.8056124432598 19.501974999999998 1.2143668178062808 408
410 3 368.7051559286969 343.5861542745972 19.551275 1.425365685924035 409
411 3 366.0309250385591 345.16844380429535 19.50036 1.2158335119500703 410
412 3 363.28522388294 346.6239512978354 19.48608 0.7278966873009843 411
413 3 360.6240440847596 348.21494155550505 19.21204 1.242961138804478 412
414 3 357.79382157170176 349.4939485673349 19.055215 1.2330733829452882 413
415 3 354.9959160482529 350.83945400009077 19.22326 1.1273906121184376 414
416 3 352.07620033320114 351.8978354097828 19.363 1.475568886320348 415
417 3 349.22795488363073 353.1407965485872 19.382465 1.140304978350616 416
418 3 346.4120264236692 354.44652722490133 19.58247 0.9320654839610079 417
419 3 343.6066631333875 355.76903787658927 19.844865000000002 0.9361113224678164 418
420 3 340.6546304287269 356.72425351176054 20.07445 0.9848975471658922 419
421 3 337.9418677432861 358.2381801788244 20.193365 1.2088045667101308 420
422 3 335.1781436511543 359.6551558770615 20.310155 1.2088045667101308 421
423 3 332.4144195590226 361.072753055868 20.42686 1.115601125716877 422
424 3 329.8551625742241 362.8253282615823 20.689085 0.8862126475505107 423
425 3 327.6774946590387 365.03904204979307 20.839705 0.8862126475505107 424
426 3 325.49982674385325 367.25275583800385 20.990325000000002 1.0517004935709389 425
427 3 323.2954351641835 369.4186156223707 20.5411 0.6457120968032323 426
428 3 321.26443666337696 371.74978923819845 20.118055 0.7656889207263344 427
429 3 319.13089386861907 373.9951985354487 19.774145 1.000403487372478 428
430 3 316.9905147875978 376.24744411896245 19.805255 0.8655049149780281 429
431 3 315.3125172502118 378.843989937925 20.23289 0.8435107176268828 430
432 3 313.52451765204154 381.3833595445026 20.369825 0.7070584438089272 431
433 3 311.2747579908054 383.5231171449545 20.56201 0.7070584438089272 432
434 3 309.02561981013866 385.662253264837 20.754195 0.7070584438089272 433
435 3 306.776481629472 387.80138938471947 20.94638 0.7693183672516436 434
436 3 304.1619128739968 389.4812513638137 20.971284999999998 0.7693183672516436 435
437 3 301.54734411852155 391.1604918623386 20.996105 0.8363015430218169 436
438 3 299.29323409329965 393.2952776182353 20.82347 0.6291620692400506 437
439 3 296.7600792924161 395.093220905516 20.71654 0.6291620692400506 438
440 3 294.22692449153254 396.8911641927966 20.609525 0.6291620692400506 439
441 3 291.69314821007964 398.6891074800773 20.502595 0.9537116521932879 440
442 3 289.1575074869185 400.48518632564975 20.5139 0.9537116521932879 441
443 3 286.6218667637574 402.28126517122223 20.525205 0.9537116521932879 442
444 3 284.0862260405963 404.0773440167947 20.53651 0.9628163425350307 443
445 3 281.5170253666874 405.7814437380957 21.068865 0.7129687240239426 444
446 3 278.80985600637126 407.3040711331311 21.199424999999998 0.9064480548902476 445
447 3 276.3618440434958 409.2113950006266 21.407675 0.6203985717309096 446
448 3 273.8771647270257 411.04600564150206 21.877215 0.7416438374961618 447
449 3 271.1942331089162 412.5810626479256 22.316409999999998 0.8652438931388792 448
450 3 379.4101587366505 326.39724468607005 21.69268 1.9020226382384702 123
451 3 382.5293697144803 327.9975571522809 19.501974999999998 1.039016075149439 450
452 3 385.3937736588552 328.2144538710022 17.88298 1.0537575942556603 451
453 3 389.93244625719973 328.7066664819688 16.6736 1.6085346541439567 452
454 3 394.5786349940509 330.18703319828495 11.819844999999999 1.6183416175291243 453
455 3 397.19568967180373 329.7948789589921 6.6877405 1.1195537421382753 454
456 3 399.36652130072576 328.927913564676 3.1609714999999996 1.1195537421382753 455
457 3 380.67611465652277 317.3223854116586 23.607815 2.3173518879642923 122
458 3 382.2093072212382 321.276866274765 23.348309999999998 0.9052299529742192 457
459 3 388.22399617191303 322.8417543485199 23.402455 0.9052299529742192 458
460 3 391.2313406472504 323.62357690482787 23.42957 0.9052299529742192 459
461 3 394.30766946579155 324.03748296404973 23.619799999999998 0.8807995517910171 460
462 3 397.3603820226953 324.5781710594297 23.912029999999998 0.8447474639599933 461
463 3 400.36151169233875 325.18225017288876 24.639799999999997 0.9588202224737742 462
464 3 403.4017946378545 325.82548256222003 24.61685 1.0340007269543632 463
465 3 406.2630911793824 327.036748191985 24.602569999999996 0.945135220335537 464
466 3 409.0311656354999 328.4214069006132 24.98201 1.1006172291885892 465
467 3 411.529517524497 330.2672041917378 25.10577 1.145283037711528 466
468 3 413.61893519882733 332.5598460122627 25.360345 1.1231956182749725 467
469 3 415.642475932801 334.9177432925748 25.36434 0.9116809212846144 468
470 3 417.2104714094028 337.5820304936022 25.797925 0.8584946141551708 469
471 3 419.08485680672 340.030663937047 26.321524999999998 1.059220408460706 470
472 3 419.4993843465113 342.43579374063364 29.75 0.9390074219212309 471
473 3 421.98530662412026 344.9217160182426 30.3875 0.9390074219212309 472
474 3 423.84974833232695 346.78615772644935 31.166694999999997 0.9390074219212309 473
475 3 424.4712289017292 349.2720800040583 32.0875 0.8789040360543403 474
476 3 426.3356706099359 351.75800228166725 32.9375 0.8789040360543403 475
477 3 427.5786317487404 353.62244398987394 33.645805 0.8789040360543403 476
478 3 427.6805545621224 355.2967126438436 34.0 0.8789040360543403 477
479 3 430.06455402634936 357.3513274062874 35.133305 0.8789040360543403 478
480 3 430.6860345957516 359.2157691144941 35.416695 0.8789040360543403 479
481 3 431.79164852871816 360.4357354722307 35.699999999999996 0.8789040360543403 480
482 3 371.9598496706564 217.2615278156205 34.29206 1.3080487988379743 257
483 3 368.7679254662065 215.74449374570966 34.66776 1.1409388885314062 482
484 3 366.2310417819066 214.0118059182162 35.304579999999994 1.1409388885314062 483
485 3 364.0813404923442 211.77634031007636 35.032665 0.6255699115489057 484
486 3 361.9322606833513 209.54087470193647 34.760664999999996 0.6255699115489057 485
487 3 359.4805198370595 207.64163008184326 35.03003 0.8473638971571766 486
488 3 357.029400471337 205.74238546175002 35.299395 1.1711179849815792 487
489 3 354.63048547344437 203.7666987316203 35.294805 0.7909583206782295 488
490 3 353.631766198415 200.83331044404173 35.60582 0.8617138835046744 489
491 3 352.8524295643846 195.30213337636178 36.007954999999995 0.8617138835046744 490
492 3 373.8298847039878 292.4233878791273 26.127554999999997 1.2179838347202019 232
493 3 371.82125950367976 290.5856698354049 25.75687 1.1478311080460772 492
494 3 369.0979316485591 289.1239475361708 25.321755 1.1478311080460772 493
495 3 366.4920636210555 287.5124484197108 24.61039 0.866598720780176 494
496 3 363.8868170741213 285.9009493032508 23.899109999999997 0.866598720780176 495
497 3 361.0715100947292 284.73567323562156 23.062965 1.162479405066888 496
498 3 358.2624179210311 283.5536171926185 22.235319999999998 1.280753372229828 497
499 3 355.50677307630156 282.1527999891859 21.79995 1.340999698627681 498
500 3 352.8841250734241 280.61650002162355 20.917225 1.1594341502768168 499
501 3 350.3758294953166 278.8676536993256 20.160639999999997 1.1594341502768168 500
502 3 347.86753391720924 277.11880737702774 19.404055 1.0957386067187815 501
503 3 345.685515638038 274.965377204049 18.71037 1.0957386067187815 502
504 3 343.7148007524635 272.82375516188887 17.221085000000002 1.1148367046165124 503
505 3 344.19334079090316 269.8070884780104 16.440275 0.8399061303243499 504
506 3 344.28531991517474 266.7375959457328 15.788325 0.8399061303243499 505
507 3 344.3766775588769 263.66810341345507 15.13646 1.2536381749868084 506
508 3 344.60600388898627 260.6166338176901 14.399849999999999 1.3327650810831013 507
509 3 345.3872049647249 257.68697441352793 13.46978 1.3327650810831013 508
510 3 345.6047231640157 254.62556112865252 12.805845 0.9950525396699248 509
511 3 344.80674211290324 251.79968897958054 11.415075 1.348786850162291 510
512 3 343.2418540391484 249.22986682510228 10.352829999999999 1.3040713231938 511
513 3 341.0119817561331 247.29768373483068 9.018585 0.9872467437182327 512
514 3 338.6975881156792 245.4630730939553 7.698500999999999 1.3358103358731723 513
515 3 336.89715890612086 243.12506319186406 6.3656585 1.037822832456187 514
516 3 335.30679012902056 240.18483861802207 4.1064264999999995 1.037822832456187 515
517 3 374.2698929471245 264.12924199595153 17.219640000000002 1.3500298113010958 284
518 3 368.22537292911835 260.1001834645168 17.591089999999998 0.93430902881655 517
519 3 365.4597843952784 258.68880109140434 17.76517 0.8449152637137319 518
520 3 362.81103420848603 257.07170864981975 17.982005 0.9488578889462563 519
521 3 360.395960715789 255.1190167007579 17.843115 0.5405327252375973 520
522 3 357.98213018423064 253.17316103795946 18.12115 0.7619973261440851 521
523 3 355.56767817210294 251.22730537516108 18.399185 0.8537402877992437 522
524 3 353.31046074403406 249.0962485026808 18.20122 0.5207118454376517 523
525 3 350.8873080039347 247.1566076455764 18.003339999999998 0.7458139721168509 524
526 3 348.45607601643314 245.23747564726227 17.661215 0.8400925744951706 525
527 3 346.2554133201798 243.0685084600485 17.207739999999998 0.8135304949589188 526
528 3 344.7048192995212 240.38681980307783 16.879215 0.874050272807309 527
529 3 343.2449614419954 237.65230529770795 16.583329999999997 0.8791588430877952 528
530 3 342.1387260284594 234.75185548030774 16.38579 0.8889906656957386 529
531 3 340.48683067498825 232.11988526888925 16.35196 0.8889906656957386 530
532 3 338.8349353215171 229.48791505747076 16.31813 0.9542150514545037 531
533 3 337.2750190923175 226.80063307537546 16.263984999999998 0.8526402671914017 532
534 3 335.22102581044305 224.4831320320745 15.918459999999998 0.8526402671914017 533
535 3 333.16703252856865 222.16500950820415 15.57302 0.8526402671914017 534
536 3 331.11303924669426 219.84688698433382 15.22758 1.170005534762349 535
537 3 328.4357009537094 218.27329818260733 15.08206 1.760909260149998 536
538 3 380.28831078121584 295.58548101624586 18.531955 1.6883824777007566 274
539 3 378.4816667659635 297.06771217427024 14.945805 1.4892414588471972 538
540 3 372.88834164134335 296.446231604868 13.670805000000001 1.3407697508170022 539
541 3 366.673535947321 295.2032704660635 12.395805 1.29186544481074 540
542 3 365.10181158730273 294.09082024683346 11.9 1.242961138804478 541
543 3 360.4587302532986 293.3388287578568 10.2 1.242961138804478 542
544 3 357.6620676909885 293.3388287578568 9.987499999999999 1.1822859908137373 543
545 3 350.82578142756387 291.4743870496501 9.314554999999999 0.939579184045081 544
546 3 348.65059943465604 290.85290648024784 8.5 0.8789040360543403 545
547 3 345.54319658764484 290.85290648024784 7.7208305 0.8789040360543403 546
548 3 343.0572743100359 288.9884647720411 7.225 0.8789040360543403 547
549 3 341.46504109122736 287.69578518768446 7.0125 0.8789040360543403 548
550 3 338.70691032422025 287.1240230638344 6.5874999999999995 0.8789040360543403 549
551 3 337.46394918541574 285.88106192502994 6.3041694999999995 1.0002605468415156 550
552 3 336.8424686160135 283.39513964742093 5.8791695 1.1216108428229967 551
553 3 335.95312992119887 279.83716338759314 5.036334999999999 1.2640479745242956 552
554 3 334.9780269078068 277.4910742380997 4.1791694999999995 1.29186544481074 553
555 3 333.58591043234577 276.1629702612871 3.8249999999999997 1.3163144904110242 554
556 4 90.67960840091128 418.02771835816674 16.954864999999998 0.7289904931031322 324
557 4 88.0737403734077 417.61878414350014 16.527314999999998 0.5393979017178688 556
558 4 84.97130937095172 417.6113263766673 16.28345 0.5393979017178688 557
559 4 81.90678868322928 417.97364954862877 15.788409999999999 1.0171213146893983 558
560 4 78.84475391778444 417.7598602327544 15.12422 0.7997398411238831 559
561 4 75.79514876372767 417.74308025738054 14.30958 0.6907010752222603 560
562 4 72.74616509024027 417.36832747403105 13.667575 0.6907010752222603 561
563 4 69.69780289732229 416.99295321011203 13.025654999999999 0.935713574903399 562
564 4 66.63141776789165 416.75181874918394 12.41765 0.8921042833484438 563
565 4 63.617858486860186 416.7170158372975 11.383199999999999 0.8366433573349881 564
566 4 60.549608915721336 416.63808780498334 10.719095 0.8510865657678962 565
567 4 57.557863602675894 415.95321621750213 10.05499 1.140553570578377 566
568 4 54.7216127280949 414.809691969802 9.30087 0.8376190818289496 567
569 4 51.85447426921461 413.8513689317838 8.316689 0.8531498812583116 568
570 4 48.52644582006562 413.4293836251596 7.049321999999999 0.8531498812583116 569
571 4 180.37541306045884 371.3899519885146 31.28595 0.942910319897077 379
572 4 178.36492341844257 373.5098222107456 32.0875 0.621480569402239 571
573 4 175.87900114083362 375.37426391895235 32.0875 0.621480569402239 572
574 4 174.63604000202915 377.23870562715905 32.0875 0.707288391619606 573
575 4 173.08233857852355 380.9675890435725 32.0875 0.8360032323485038 574
576 4 171.52863715501795 380.9675890435725 32.654195 0.8789040360543403 575
577 4 169.042714877409 382.21055018237695 33.433305 0.8789040360543403 576
578 4 167.17827316920227 384.6964724599859 34.2125 0.8789040360543403 577
579 4 162.46558601142507 386.1296066530275 34.425 1.8644417082067168 578
580 4 337.6360993031402 304.611864806244 34.192525 1.0828739589321552 403
581 4 334.35654633840454 303.2825178682926 34.637499999999996 0.707288391619606 580
582 4 332.49210463019784 302.03955672948814 34.779195 0.7930962138369733 581
583 4 330.0061823525889 300.79659559068364 35.133305 0.8789040360543403 582
584 4 326.8024500173204 299.4809212252591 35.699999999999996 0.8789040360543403 583
585 3 349.22795488363073 353.1407965485872 19.382465 1.140304978350616 417
586 3 345.8862538619549 358.4973375762652 18.75899 1.225758556643424 585
587 3 345.1106461113409 361.50592501274133 18.678324999999997 1.0091477189839675 586
588 3 344.3350383607269 364.51513392978705 18.659285 0.951548899811768 587
589 3 343.4227048848444 367.48146068754386 18.45401 0.7714500456046932 588
590 3 342.2742087925891 370.3669949712785 18.312655 0.7714500456046932 589
591 3 341.1257127003338 373.2525292550131 18.1713 0.9040242806695789 590
592 3 340.20032813249384 376.20953380422895 17.84847 1.010937583023846 591
593 3 339.54342317063566 379.22371456582977 17.33677 1.3769274903448245 592
594 3 338.75165692521716 382.18134059561504 16.61036 1.3769274903448245 593
595 3 337.1687459149497 388.09659265518553 15.15754 1.3769274903448245 594
596 3 373.4134927224883 339.5738757185363 19.56003 1.206312429626828 408
597 3 372.9256304755075 341.7012037076002 19.049094999999998 1.2429052055532317 596
598 3 372.6627441946503 344.750808861657 18.314185 1.2429052055532317 597
599 3 372.4868651935096 347.8060073408384 17.579275 1.1015867388768565 598
600 3 371.8399039207618 350.8065155299125 16.91551 1.233253612310415 599
601 3 372.2109278206949 353.8890591541475 16.740665 1.0350696735337348 600
602 3 372.08290282339806 356.94798651674535 16.012215 1.0350696735337348 601
603 3 371.9548778261012 360.0062923987738 15.283679999999999 1.3170229782601428 602
604 3 371.74481739364325 363.06397680023275 14.580049999999998 1.342926288392828 603
605 3 370.9505652259472 366.0470835333635 14.095805 1.0158099906879596 604
606 3 370.5851346511387 369.10601089596133 13.537185 1.0360329684163085 605
607 3 370.60999387391473 372.18544711734944 12.973635 1.0360329684163085 606
608 3 370.6342316161215 375.26550481930695 12.410084999999999 1.2258704231459163 607
609 3 370.4502733675784 378.3623424966383 12.168175 1.4442711248452513 608
610 3 369.9182860001701 381.3895743501966 11.54181 0.9980977944599958 609
611 3 368.66103080826935 384.2117176158522 11.08638 0.9980977944599958 610
612 3 367.4037756163686 387.03386088150774 10.631034999999999 0.9980977944599958 611
613 3 365.9507540451062 389.7043628882291 9.753155 1.0615012421504122 612
614 3 365.02661243840504 392.6228356421421 9.02326 1.151653213547901 613
615 3 364.65558853847193 395.6792770824623 8.4454385 0.875740699956083 614
616 3 363.9042185300646 398.6630052961624 7.8534305 0.875740699956083 615
617 3 363.1528485216573 401.6467335098626 7.261413999999999 0.8621986383488082 616
618 3 362.39464222698655 404.657185388047 7.0748305 0.8586064806576632 617
619 3 361.5519145748771 407.6328343543449 6.6594015 0.9316242327567322 618
620 3 360.1610410605549 410.40339473274014 6.3637545 1.004045363509175 619
621 3 359.3133415638903 413.37220741277457 5.888137 0.8146802340123129 620
622 3 358.55575674978894 416.3845237326673 5.756174499999999 0.9216991880633786 621
623 3 357.37183626507766 419.23898398793176 5.3114375 0.9124826312191433 622
624 3 356.5508604328973 422.2053107456887 4.7248355 0.753327672200924 623
625 3 355.0220182321678 425.83662171270595 3.982216 0.753327672200924 624
626 3 372.88834164134335 296.446231604868 13.670805000000001 1.3407697508170022 540
627 3 371.02389993313665 296.446231604868 10.872945 1.3081668801461608 626
628 3 370.09167907903327 302.97177758359146 9.172945 1.198587426149158 627
629 3 368.98482218492796 307.3364356225034 8.075 1.0609356948322561 628
630 3 367.91649708612545 308.87584299291274 5.7375 0.8789040360543403 629
631 3 365.9016570801234 311.78996538283985 5.7375 0.8789040360543403 630
