# Supplementary material for: Cross-Regional Gradient of Dendritic Morphology in Isochronically-Sourced Mouse Supragranular Pyramidal Neurons
Source: Front Neuroanat. 2018 Dec 4;12:103. doi: 10.3389/fnana.2018.00103 (PMC6288488; doi:10.3389/fnana.2018.00103)
Supplement: Supplementary file 3 [file Data_Sheet_1.ZIP › SWC reconstructions/X043.S5.Z5.C01.20x-exported-000.swc]

# Exported from "Simple Neurite Tracer" version 3.1.6-SNAPSHOT-b9f15e3b69824d8d9ebdf26f302be1ac12e484dc on 2018-06-22T15:34:40.365
# https://imagej.net/Simple_Neurite_Tracer
#
# All positions and radii in microns
# Voxel separation (x,y,z): 0.621480569402239, 0.621480569402239, 0.85
#
1 1 368.4174104250637 270.9493697645717 26.39811 0.8604274187260117 -1
2 1 362.89369112421656 277.31954560094465 17.403665 0.9322208541033584 1
3 1 368.4174104250637 270.9493697645717 26.39811 0.8604274187260117 1
4 1 373.5098222107456 264.12924199595153 19.125 0.9322208541033584 3
5 4 368.4174104250637 270.9493697645717 26.39811 0.8604274187260117 1
6 4 360.4587302532986 279.66625623100754 20.825 2.4164469647554796 5
7 4 357.1748269245772 283.61949413297515 23.907185000000002 2.592120877308411 6
8 4 352.89593320424274 288.0792386990056 24.288155 2.20275087096652 7
9 4 350.2658274345325 291.89388643399656 24.240045000000002 1.5672061962787078 8
10 4 348.4927433700279 294.43636344342116 23.936935000000002 1.4278453933959498 9
11 4 346.9079679180522 297.10748693071196 24.07064 1.4333392816294657 10
12 4 345.32257098550707 299.7786104180028 24.204345 1.4333392816294657 11
13 4 343.5563232072659 302.32854519426013 24.450675 1.3336102946574884 12
14 4 341.59990237478763 304.74175424524907 24.35403 1.5255048500718178 13
15 4 339.41664113447763 306.9504961889046 24.490879999999997 1.5218132554895685 14
16 4 337.6385852254177 309.4935946788986 24.72327 1.5218132554895685 15
17 4 334.97119062154337 313.3076209333201 25.07177 1.620199844431637 16
18 4 331.50270756370946 318.44353635886023 25.632005 1.589939955507442 17
19 4 328.7458197578411 323.9796852710954 25.723635 1.7724812283522675 18
20 4 325.11513027139324 329.00186975243486 26.010765 2.1385394985358803 19
21 4 322.09535618466776 334.42118031762243 26.396155 2.363832419749886 20
22 4 318.8605498209291 339.68077037647356 26.634495 1.5899150962846658 21
23 4 315.84636905932825 343.14863195373806 27.52589 1.3980267556760304 22
24 4 311.5581531304528 347.6413149899468 27.541104999999998 1.9466138690930808 23
25 4 306.04624196042437 355.09908182277366 27.572554999999998 2.1971202570077355 24
26 4 301.4180761600859 362.3231719615053 26.349999999999998 1.219419454835521 25
27 4 297.06771217427024 367.2950165167232 26.349999999999998 1.219419454835521 26
28 4 292.71734818845454 372.26686107194115 26.349999999999998 1.3896740568232644 27
29 4 290.123909772339 375.56443697318946 26.349999999999998 1.3896740568232644 28
30 4 288.82812278513535 378.853312146466 25.448659999999997 1.5084389936360323 29
31 4 286.131518594499 382.620105877613 26.09517 1.6213371538736432 30
32 4 283.6536755642923 386.504359436377 26.90233 1.2878444655267076 31
33 4 281.62392002462457 388.8554204304257 27.057455 1.2865144971081868 32
34 4 280.0925919016174 391.5588609073254 27.063235 0.9945118515745448 33
35 4 277.7409094269994 393.58799496642376 27.19252 0.9945118515745448 34
36 4 275.3898484329507 395.61775050609145 27.32172 0.853274177372192 35
37 4 273.41789058623743 397.9253078602819 28.229435000000002 0.853274177372192 36
38 4 271.4453112589547 400.2328652144725 29.137065 0.950131924113531 37
39 4 269.2148174953701 402.378216140049 29.52186 0.8362580393819588 38
40 4 266.62448648210153 404.06553588597615 29.958505 0.8362580393819588 39
41 4 264.03477694940244 405.75223415133377 30.39515 1.0038092008928023 40
42 4 261.7881246910133 407.88701990723047 30.706845 1.0038092008928023 41
43 4 259.4482503472139 409.8185815169326 31.62357 0.9803172353693977 42
44 4 257.09221750861 411.8004830527563 32.198595 0.8803458709753536 43
45 4 254.72064765577105 413.78984235541293 32.571574999999996 0.9467883586501469 44
46 4 252.04455232392502 415.369024482264 32.596225 0.7287170416525953 45
47 4 249.75501790624716 417.45284883146974 32.96232 1.0153003766210498 46
48 4 247.57610702992292 419.6460537608902 33.39080499999999 0.9075667199151716 47
49 4 245.6843201766625 422.1071168157231 33.575935 0.7074499765676507 48
50 4 243.53213296482255 424.34879722955696 33.58996 0.7783360503136699 49
51 4 241.380567233552 426.59047764339084 33.556045 0.715317920576283 50
52 4 239.61929129986606 429.1503561087587 33.499604999999995 0.8581776590647756 51
53 4 238.37135831650633 431.9948726749127 33.386215 0.8971817796004601 52
54 4 237.04201137855497 434.8033433680414 33.43934 1.0563180942015975 53
55 4 235.21175110166539 437.3147463489959 33.50224 0.76943644855983 54
56 4 233.07012905950526 439.46258319685 34.42517 1.0693443269362684 55
57 4 232.01734097493787 442.3754626256383 34.75956 1.0693443269362684 56
58 4 230.96393140980106 445.28896353499596 35.09395 1.0489286902314048 57
59 4 229.02801943611308 447.71273775566476 35.345465000000004 1.0273695292788412 58
60 4 227.01193646897224 450.0687705942686 35.616955 0.8881516669270456 59
61 4 224.94799949798738 452.38440719586134 35.868384999999996 1.0102974580373616 60
62 4 222.28992710265402 453.95923895872664 36.3273 1.0612837239511215 61
63 4 219.76174414632573 455.6478016657925 37.2045 1.1766926656891172 62
64 4 217.44237866131655 457.62783875990806 38.019819999999996 1.0968759161607875 63
65 4 214.5711384306782 458.7334526928746 38.615755 0.6168200866122915 64
66 4 211.6576375213205 459.7408726958756 39.15066 0.8999473681343001 65
67 4 208.80442022719484 460.9129850497682 39.66576 0.6225805900100809 66
68 4 205.7461143451664 461.3188118615879 40.170915 0.8761633067432765 67
69 4 202.66605664320892 461.1957587088463 40.71279 0.8816571949767922 68
70 4 199.58599894125143 460.8222488866356 40.940929999999994 1.015126362061617 69
71 4 196.6308588337438 459.8688976931725 41.10855 0.6849461651495956 70
72 4 193.59741217449144 459.242445279215 40.765235 0.8873623866039049 71
73 4 190.5005744971601 459.1834046251219 40.424215 0.8873623866039049 72
74 4 187.40435830039814 459.12436397102863 40.08311 0.8873623866039049 73
75 4 184.3075206230668 459.06470183636605 39.74209 0.7524265253752908 74
76 4 181.21938367370709 459.41148799409245 39.754925 0.7809089798709953 75
77 4 178.14305485516596 459.50222415722516 39.165535 0.9432459194045542 76
78 4 175.10774375420544 459.03114188561835 38.525569999999995 0.6782714638342155 77
79 4 172.0705682115367 458.55943813344203 37.899715 1.0888898908439688 78
80 4 169.0389859939926 458.0895988229739 37.221585000000005 1.0888898908439688 79
81 4 166.09503253673418 457.6328106044633 36.01356499999999 0.9927965652029946 80
82 4 163.91487869927113 457.2549504182667 33.029555 0.8714276248044314 81
83 4 161.5240429487807 456.96409751178646 29.136215 0.8714276248044314 82
84 3 368.4174104250637 270.9493697645717 26.39811 0.8604274187260117 1
85 3 365.05706498630576 263.26662696562124 20.250400000000003 2.6882514917835487 84
86 3 360.3220045280301 256.35700599500717 19.771 1.969099036094054 85
87 3 357.72483722849813 252.4870464893394 19.796075 1.5407311240221726 86
88 3 355.79265413822657 250.07570188005872 19.349655 1.463108200903833 87
89 3 353.5304648656024 247.95023833270307 19.1505 1.2952649435253702 88
90 3 350.93454052720926 246.24303120855512 19.194445 1.4989552001469544 89
91 3 348.5524055046905 244.24807858077392 19.12857 1.7280391528343135 90
92 3 345.87568869227505 242.6819475458803 18.859205 1.2386232044300503 91
93 3 343.1989718798596 241.11581651098666 18.58984 1.2386232044300503 92
94 3 339.3401990244411 238.548480278786 18.310019999999998 1.6026181591232476 93
95 3 334.9481958404755 237.0817861349967 17.860964999999997 1.9040238056719454 94
96 3 330.428167659213 236.1390001112135 17.777155 1.8902952998938498 95
97 3 326.057294814607 234.65490451148096 18.194589999999998 1.6075402852329133 96
98 3 323.12328504645905 233.7419495550291 18.82427 1.3433737544027977 97
99 3 320.1799530697701 232.935267775945 19.62446 1.0457653541331475 98
100 3 317.1819308029737 232.25847543586593 20.252865 1.2442973220286926 99
101 3 314.3548156927629 231.03788759755994 20.81973 1.2433091679233432 100
102 3 311.3866244932978 230.15724963071696 21.188545 1.2444340477539613 101
103 3 308.48866059817516 229.04852829490338 21.409544999999998 1.2444340477539613 102
104 3 305.5900752224831 227.9398069590898 21.63063 1.2444340477539613 103
105 3 302.69148984679106 226.83108562327618 21.85163 1.1420264795278603 104
106 3 298.610848428096 224.60307778196915 21.495479999999997 1.6842309874971497 105
107 3 294.63896610904624 222.3141648448607 20.410115 1.9038125022783485 106
108 3 290.2314259108456 215.03227701317468 22.099999999999998 1.3407697508170022 107
109 3 285.2595813556277 210.06043245795675 22.525 1.29186544481074 108
110 3 282.4051211003632 206.1581559626801 22.95 1.242961138804478 109
111 3 279.0447756616053 203.22414619453212 23.658305000000002 1.0002605468415156 110
112 3 275.62663252989296 200.73822391692318 23.764555 1.3347662485165768 111
113 3 272.8299699675829 197.63082106991197 23.8 1.7061878960141306 112
114 3 268.47960598176724 195.14489879230302 23.8 1.8644417082067168 113
115 3 266.92528307769226 193.9205820705806 23.8 1.8644417082067168 114
116 3 262.8862808571471 188.93009309828065 22.7375 1.242961138804478 115
117 3 259.15739744073363 183.3367679736605 22.170805 1.242961138804478 116
118 3 254.80703345491796 178.36492341844257 21.568749999999998 1.242961138804478 117
119 3 253.56407231611348 174.63604000202915 21.285445 1.242961138804478 118
120 3 252.432356199232 173.70195470621758 21.25 1.242961138804478 119
121 3 249.2137083302978 170.90715658561572 21.25 1.0002605468415156 120
122 3 246.72778605268886 168.42123430800675 21.25 1.0002605468415156 121
123 3 244.2418637750799 165.31383146099557 21.25 1.0002605468415156 122
124 3 242.37742206687318 163.44938975278885 21.25 0.8789040360543403 123
125 3 239.89149978926423 160.34198690577765 21.25 0.8789040360543403 124
126 3 237.40557751165528 157.8560646281687 21.25 0.8789040360543403 125
127 3 234.91965523404633 155.37014235055975 21.25 0.8789040360543403 126
128 3 232.43373295643735 152.88422007295077 21.25 0.8789040360543403 127
129 3 229.9478106788284 150.39829779534182 21.25 0.8789040360543403 128
130 3 228.76202575240893 149.87190375305812 21.25 0.8789040360543403 129
131 3 226.21892726241498 147.29089494833062 21.25 1.219419454835521 130
132 3 223.73300498480603 144.80497267072167 21.816695 0.8789040360543403 131
133 3 222.49004384600156 143.5620115319172 22.099999999999998 0.8789040360543403 132
134 3 221.24708270719705 142.31905039311272 22.099999999999998 0.8789040360543403 133
135 3 219.38264099899035 139.83312811550377 22.099999999999998 0.8789040360543403 134
136 3 218.13967986018588 138.5901669766993 22.099999999999998 0.8789040360543403 135
137 3 216.27523815197915 135.4827641296881 22.099999999999998 0.8789040360543403 136
138 3 215.03227701317468 132.99684185207914 22.099999999999998 1.0002605468415156 137
139 3 213.7893158743702 131.13240014387242 22.099999999999998 1.1216108428229967 138
140 3 212.54635473556573 128.02499729686122 22.099999999999998 1.242961138804478 139
141 3 211.92487416616348 125.53907501925227 22.099999999999998 1.242961138804478 140
142 3 211.30339359676125 122.43167217224108 22.099999999999998 1.242961138804478 141
143 3 210.33201946678554 120.34722634246596 22.099999999999998 1.242961138804478 142
144 3 208.19599074975005 118.0813081864254 22.099999999999998 0.8789040360543403 143
145 3 206.95302961094558 115.59538590881644 22.099999999999998 0.8789040360543403 144
146 3 206.33154904154333 112.48798306180525 22.099999999999998 0.7930962138369733 145
147 3 205.7100684721411 110.00206078419629 22.099999999999998 0.707288391619606 146
148 3 203.84562676393438 107.51613850658734 22.099999999999998 0.707288391619606 147
149 3 203.22414619453212 105.03021622897838 22.099999999999998 0.7930962138369733 148
150 3 201.98118505572765 102.54429395136943 22.099999999999998 1.0002605468415156 149
151 3 200.73822391692318 100.67985224316271 22.170805 1.1216108428229967 150
152 3 199.4952627781187 97.57244939615151 22.454195 1.242961138804478 151
153 3 198.39524217027676 95.17788476224469 22.95 1.242961138804478 152
154 3 368.4174104250637 270.9493697645717 26.39811 0.8604274187260117 1
155 3 374.87148613830595 273.6385161883752 17.427125 1.0799094966161065 154
156 3 379.9825423410699 275.81556262299125 16.53505 1.0799094966161065 155
157 3 382.6673384008876 277.33135373176333 16.003375 1.005083236060077 156
158 3 385.5845681936617 278.3425026181808 15.527204999999999 0.7961787574612083 157
159 3 388.6316874254409 278.92358695057186 15.268465 1.2281574716413166 158
160 3 391.44450848255536 280.19948655955466 14.80615 1.1415852283235848 159
161 3 393.8552316112667 282.1527999891859 14.569255 1.2221042508953388 160
162 3 395.84521239449265 284.53182760885767 14.309239999999999 1.0083522238551328 161
163 3 397.9259293408514 286.83938496304813 14.335079999999998 1.4079642299807722 162
164 3 400.1632593906994 288.99530105830456 14.263934999999998 1.4079642299807722 163
165 3 402.3999679599781 291.1518386341303 14.192875 1.2592190705000403 164
166 3 404.7901822298991 295.1467157342479 14.044635 1.6653317633816274 165
167 3 407.62661954865086 298.81158665201286 13.70982 1.6037492537595597 166
168 3 409.85835627337434 300.94015760221555 13.19047 1.3154754916423312 167
169 3 412.1025226094858 303.0879944500697 13.32596 1.3154754916423312 168
170 3 414.3460674650279 305.2352098173544 13.461364999999999 1.4051986414469324 169
171 3 416.38887409665307 307.5763271222927 13.438754999999999 1.18191931727779 170
172 3 418.81513423959944 309.5041598485784 13.760140000000002 1.18191931727779 171
173 3 422.48124811850323 312.371049715231 13.518995 1.6298949413143118 172
174 3 426.48234002431485 314.67860706942145 13.150095 1.9470861943258264 173
175 3 429.27527370320854 316.0085754879422 12.74898 1.1801605272663815 174
176 3 431.8413669742704 317.7611506936566 12.74048 1.3779902221185023 175
177 3 434.99662382512554 321.17432198081366 12.717189999999999 1.75599956365172 176
178 3 439.3836551645359 325.51598523865766 12.12848 1.7108800743131176 177
179 3 443.21011103034556 328.0764851845949 12.494914999999999 0.9024332904119091 178
180 3 446.22242735023815 328.6948583511502 11.884955 0.9601129020581309 179
181 3 449.1234986482078 329.79115007557573 11.614569999999999 1.3480659327017845 180
182 3 451.93507674418356 331.10620296043083 11.42094 1.568641816394027 181
183 3 454.49122632613495 332.8736936998108 11.391785 1.0718364640195714 182
184 3 456.87025394580667 334.83197897399725 11.939015 1.1398140087007884 183
185 3 459.05724406953317 337.039477956514 11.983725 0.910444174951504 184
186 3 461.14666174386355 339.33895606330236 12.014495 0.910444174951504 185
187 3 463.23607941819387 341.63905565065994 12.04518 0.910444174951504 186
188 3 465.3254970925242 343.9391552380177 12.075864999999999 0.9927095579232783 187
189 3 466.9686917180237 346.56801804658915 11.79086 1.1334873365042735 188
190 3 468.15012628045736 349.4112916516044 11.213625 1.1334873365042735 189
191 3 469.331560842891 352.2539437760502 10.63639 1.1651828455437876 190
192 3 470.51796724987986 355.1084040313147 10.2 1.2409661861766967 191
193 3 472.2164736460562 357.7068142919855 10.016655 1.1483655813357632 192
194 3 474.1231760329823 360.14612552688925 9.65379 1.1483655813357632 193
195 3 476.02987841990836 362.58543676179306 9.290925 1.2789386489671735 194
196 3 478.36167351630553 364.6245145100018 8.95339 1.5324094991978765 195
197 3 480.17204641497426 367.13281008810924 8.545135 1.0192032745968957 196
198 3 481.35348097740797 370.0021858770394 8.754574999999999 0.9995271997696209 197
199 3 482.7157663855377 372.7876617891002 9.035414999999999 1.2208737193679224 198
200 3 484.6808879459875 375.1946560343951 9.01884 0.8632054368712397 199
201 3 486.9536423882915 377.3120403343485 8.89015 0.8632054368712397 200
202 3 489.2257753500261 379.42942463430194 8.761545 1.1579923153558038 201
203 3 491.19711171616996 381.8314470350416 8.78951 0.8621613495146441 202
204 3 493.587325986091 383.8096196874489 8.550745 0.8621613495146441 203
205 3 495.977540256012 385.7877923398562 8.311929000000001 0.8621613495146441 204
206 3 498.36713304536363 387.76596499226355 8.073129999999999 1.1455192003279009 205
207 3 500.51683433492593 390.00329504211163 7.8343395 1.1455192003279009 206
208 3 502.66653562448835 392.2400036113903 7.5955405 0.6966859331056039 207
209 3 504.6938052418784 394.5904431248695 7.3866785 0.6966859331056039 208
210 3 506.7204533786991 396.9408826383488 7.1778165 0.7398664030676715 209
211 3 368.4174104250637 270.9493697645717 26.39811 0.8604274187260117 1
212 3 375.9596986153292 270.3900372521097 13.91739 1.4101829156135384 211
213 3 380.4293868704701 272.3166270172566 12.529595 1.4101829156135384 212
214 3 384.5665830209809 273.87157140190106 10.697164999999998 1.7225079757666335 213
215 3 388.9119751622413 274.37497066311687 8.873489999999999 1.5234166753586262 214
216 3 391.95847291345103 274.42717503094667 8.0396655 2.6322623072861013 215
217 3 395.0136713926325 274.3501114403408 7.26886 1.4775016908911889 216
218 3 397.86626720618875 275.23820717401657 6.102269 1.2949355588235871 217
219 3 401.9152131158443 277.2940648975992 4.763008999999999 1.7257831783673832 218
220 3 405.9542153363895 281.8476530296094 4.0481165 1.624357549440938 219
221 3 408.73906976788095 288.4017871145254 3.6503759999999996 1.4927590388700138 220
222 3 368.4174104250637 270.9493697645717 26.39811 0.8604274187260117 1
223 3 368.90154378862803 263.9502555919637 9.768625 1.8917930680661095 222
224 3 371.6957204286605 257.3756126482574 5.6785524999999994 1.7510898671534425 223
225 3 374.7347604130374 254.22781356423508 3.6558585 1.1482785740560468 224
226 3 379.38778543615194 252.6815699075623 2.5280955 1.1482785740560468 225
227 4 166.09503253673418 457.6328106044633 36.01356499999999 0.9927965652029946 81
228 4 163.22627822837345 456.79319035520086 35.550655 1.1841566473276381 227
229 4 160.7534070427219 454.9449071417986 35.064370000000004 0.9156894709572589 228
230 4 158.15313234034298 453.4204153050549 34.03145 0.9136696591067016 229
231 4 155.29183579881504 452.43785452482996 33.061005 0.9225195424149896 230
232 4 152.34663938041783 451.67156898275704 32.205225 0.8176136222998915 231
233 4 149.31878604629014 451.1631978769859 31.546475 0.9376898831140981 232
234 4 146.34686596340862 450.6417756792575 30.53251 1.0610289169176665 233
235 4 141.99525901645416 449.15270823496974 27.950039999999998 1.0610289169176665 234
236 4 280.0925919016174 391.5588609073254 27.063235 0.9945118515745448 34
237 4 278.7079331929893 393.0180972842819 26.759105 0.9945988588542611 236
238 4 279.13924070815443 399.2080437555282 26.291095000000002 0.9945988588542611 237
239 4 278.7464649882922 402.2899658991939 26.391904999999998 1.2193386623614988 238
240 4 278.92918027569647 405.3917754210804 26.335805 1.1016364573224087 239
241 4 278.5121668136276 408.4662397979133 26.10231 1.0571384485532085 240
242 4 278.6607006697147 411.55810563068945 25.73443 1.0539129643980107 241
243 4 279.0621771175486 414.6394062937857 25.66235 1.210526067887375 242
244 4 278.9105358586144 417.74245877681113 25.590185 0.9903665761766319 243
245 4 278.1703525004564 420.75912546068963 25.451805 1.1260109252543646 244
246 4 277.4140106474938 423.76522697488826 25.154985 1.0307006651308372 245
247 4 276.3344988984421 426.6644338311497 24.76033 0.8203170627767912 246
248 4 274.70124796205306 429.30510477053986 24.586589999999998 1.0479653953488315 247
249 4 273.5341074527156 432.17634500117816 24.287985 0.9043909542055262 248
250 4 272.98906899334986 435.2358938443454 24.29861 1.0796360451655695 249
251 4 273.0039845270155 438.3426752107872 24.250585 1.1113688430392479 250
252 4 273.1444391357004 441.4376484464103 24.584805 1.2704802984176091 251
253 4 272.7218323485069 444.51273430381264 24.785999999999998 0.9446939691312614 252
254 4 272.3004685224522 447.5809838749514 24.446 0.788845286742262 253
255 4 271.3259869896295 450.53177361847327 24.41149 0.788845286742262 254
256 4 270.35150545680676 453.4825633619951 24.37698 0.7905792175308941 255
257 4 269.2185463787865 456.3506961897865 23.85797 0.7905792175308941 256
258 4 268.0855873007662 459.2194504981472 23.33896 1.0296130741343832 257
259 4 267.00358962943693 462.13046548522726 23.20874 0.835232596442445 258
260 4 265.3666098096314 464.7717579051868 23.158759999999997 1.022354181083765 259
261 4 263.7383307177975 467.39813479148063 22.71098 1.0212417308645352 260
262 4 262.3772882708066 470.19044698980497 22.594189999999998 1.024510718659591 261
263 4 260.6713241077975 472.786371328198 22.504514999999998 1.024510718659591 262
264 4 258.96535994478836 475.3829171471606 22.414839999999998 0.8383399992894562 263
265 4 256.88153559558265 477.67058712313025 22.031489999999998 1.0155676132658926 264
266 4 254.53171756267278 479.6680256731891 21.50738 1.0155676132658926 265
267 4 252.18189952976292 481.66484274267845 20.983269999999997 1.173896003126807 266
268 4 249.934004310235 483.7455596890371 20.270545 1.0889955425407671 267
269 4 248.08385665512455 486.2408041751871 20.150525 0.8467610610048565 268
270 4 246.2330875194447 488.73604866133707 20.064335 1.2422961545952176 269
271 4 244.60978027216603 491.38542032869884 20.127575 1.0159032127733698 270
272 4 243.78631851770805 494.38095667321767 20.225920000000002 1.0869135826332696 271
273 4 243.20647714645577 497.4318047884133 20.080569999999998 1.0869135826332696 272
274 4 242.62663577520348 500.4826529036088 19.935305 1.0860745838645767 273
275 4 241.90261091184988 503.4645166756008 20.609695 0.9434261487696808 274
276 4 241.06423362372627 506.45445969499497 20.466045 0.9783036383245344 275
277 4 240.5533765956776 509.518358902148 20.600174999999997 1.0436150313630157 276
278 4 239.45397746840504 512.4231590835341 20.712629999999997 1.1580358189956619 277
279 4 238.53542918682854 515.3758132687641 21.132699999999996 1.147228271893757 278
280 4 237.87355238041516 518.3844007052403 21.691235000000002 1.1741943138001203 279
281 4 237.67467859820644 521.4091466365211 22.626234999999998 1.1741943138001203 280
282 4 237.47580481599772 524.4338925678018 23.561235 1.0365860861230765 281
283 4 236.46652037128848 528.2124944297674 24.549955 1.0365860861230765 282
284 4 331.50270756370946 318.44353635886023 25.632005 1.589939955507442 18
285 4 328.13303991641055 315.6680041359098 25.34207 0.8796187387091529 284
286 4 326.1604605891278 313.3331016366656 24.575625000000002 0.8796187387091529 285
287 4 323.89827131650367 311.46368808390366 23.178735 1.1886002333988641 286
288 4 321.9045616498613 309.34008897825623 21.69795 1.1886002333988641 287
289 4 320.3987142301997 306.66088624356314 21.068525 1.1379682114096636 288
290 4 319.00535479359985 303.9698753780515 20.128425 1.1546860387265838 289
291 4 318.1725708306009 301.07812628862285 19.070345 1.2180273383600602 290
292 4 317.77606622732225 298.0204418871639 18.538414999999997 0.8727575932229522 291
293 4 317.85002241508107 294.9316834572347 18.08324 1.0365612269003004 292
294 4 317.7673654993506 291.855976119263 17.492745 1.24412330746926 293
295 4 317.6853300641895 288.77653989787495 16.930045 1.24412330746926 294
296 4 317.60267314845896 285.69772515705625 16.367345 1.169688579671954 295
297 4 317.59148649820975 282.6114526494047 15.872390000000001 1.2546138994807698 296
298 4 316.9936221904448 279.57427710673596 15.50077 1.2557884977569402 297
299 4 317.0104021658187 276.47619646826587 15.170969999999999 1.156991731639066 298
300 4 317.4622185397741 273.4029750525718 15.267615 1.4123705272178342 299
301 4 318.82698987018136 270.61439173766394 15.45776 1.049220786099024 300
302 4 320.8269143425178 268.29440477208533 16.17057 1.066193420449399 301
303 4 322.7603403939282 265.8731164736942 16.491445000000002 1.2483680197582774 302
304 4 324.5688488508887 263.36357793444796 16.89987 0.8904262858110579 303
305 4 325.33389143182285 260.35374753683294 17.051765 0.8904262858110579 304
306 4 326.09893401275696 257.3439171392179 17.20366 0.8362953282161228 305
307 4 326.4227253894156 254.266345359538 17.58905 0.850769610677501 306
308 4 326.91804540322914 251.19933874953796 17.504815 1.1865369179084486 307
309 4 327.3176574093548 248.13357510067672 17.08296 1.3333617024297275 308
310 4 327.20827682914 245.03549446220654 16.782909999999998 0.8427090076923539 309
311 4 327.50845194416127 241.94300714886103 16.846745000000002 0.8465684020283418 310
312 4 327.5096949053001 236.3540323882267 16.555365 0.8465684020283418 311
313 4 343.5563232072659 302.32854519426013 24.450675 1.3336102946574884 13
314 4 344.81109247688903 305.2258876088134 22.69942 1.0946199416938573 313
315 4 345.9490233994645 308.0219286905541 21.689705 1.0946199416938573 314
316 4 347.0863328414706 310.81796977229476 20.67999 1.0946199416938573 315
317 4 349.0265951791444 313.10066790370917 19.552889999999998 1.351850749369444 316
318 4 351.47895750600566 314.8762378904914 18.59613 1.4272363424379357 317
319 4 353.83747626688717 316.51570363257446 16.974159999999998 1.0587853720621245 318
320 4 355.97474794506144 318.54608065281155 15.62895 0.9608089602958615 319
321 4 358.0380634354769 320.7691166495634 14.706529999999999 1.2037830037093609 320
322 4 360.12996703208483 323.02322667478535 14.098184999999997 1.446744617511472 321
323 4 362.2075765755965 325.269257452605 13.35367 1.4955557014323237 322
324 4 364.178291461171 327.497265293912 12.125505 1.5259088124419293 323
325 4 367.66479745551754 330.370991446828 10.557595 1.691806835638163 324
326 4 372.32963060945076 333.74998130266795 7.530626 1.9321395866317028 325
327 4 374.65272497787635 337.30982200420397 5.2032834999999995 1.3463692907473164 326
328 4 375.88822834984796 340.08535422715437 4.311608 1.3059109056792308 327
329 4 376.29467664223705 343.1542252788626 3.9461505 1.4238617029460816 328
330 4 376.46061195426745 346.25603480074926 3.832497 1.2687463676289767 329
331 4 376.670050906156 349.3522509975112 3.6026144999999996 1.2687463676289767 330
332 4 376.87948985804456 352.4478457137037 3.3727319999999996 0.7985279540135488 331
333 4 377.80487442588446 355.41355099089117 3.4343825 0.9616479590645545 332
334 4 352.89593320424274 288.0792386990056 24.288155 2.20275087096652 8
335 4 350.17322682969154 286.4913558441829 23.96524 0.9015383583919699 334
336 4 347.1546957041048 285.7897042813278 24.27039 0.9015383583919699 335
337 4 344.41831675702684 284.31865977355267 24.352075 0.9397842726329837 336
338 4 341.5178669396266 283.20310215147566 24.377575 0.9702803241735515 337
339 4 338.7336339887045 281.8488959907482 24.737465 0.9381932823753139 338
340 4 335.9984980027653 280.39152405549993 25.048309999999997 0.938205711986702 339
341 4 333.31245898180885 278.8316078263003 25.148014999999997 1.0899464078119525 340
342 4 330.69602578462536 277.15858213346945 24.99017 1.0899464078119525 341
343 4 328.0802140680113 275.4855564406387 24.832325 1.0899464078119525 342
344 4 325.4637808708279 273.81253074780784 24.674395 1.1508204295849018 343
345 4 323.1475227886658 271.7740744801685 24.17434 1.1508204295849018 344
346 4 320.83064322593424 269.7356182125292 23.6742 1.0691578827654478 345
347 4 318.70828708142557 267.47280745933557 23.91543 1.232153591702573 346
348 4 317.1365627214073 264.7923617635037 23.964389999999998 1.232153591702573 347
349 4 315.56545984195844 262.11191606767187 24.013265 1.5795301559699544 348
350 4 314.00989397674465 259.4233911244378 23.890525 1.2134159525350956 349
351 4 312.04787981914177 257.0163968791429 24.06248 1.255720134894306 350
352 4 309.65082926295736 255.04319607129082 24.234434999999998 1.255720134894306 351
353 4 307.2537787067729 253.0699952634387 24.406305 1.372384467382494 352
354 4 304.7554268177759 251.2254409334529 24.545195 1.1996501579228358 353
355 4 302.3695629118407 249.3429762887335 25.433785 1.6135002838934809 354
356 4 300.46534644719225 246.91236578180136 25.910465 1.0310549090553964 355
357 4 298.70469199407574 244.36118804440514 26.205925 1.0310549090553964 356
358 4 296.9446590215286 241.80938882643954 26.5013 1.0239824601755991 357
359 4 294.88010056997433 239.489401860861 26.65243 1.0239824601755991 358
360 4 292.8155421184201 237.16941489528244 26.803645 1.1384840402822676 359
361 4 290.3575864664342 235.2720347168974 26.949845 0.7307990015600927 360
362 4 288.22528663281514 233.02786838078592 27.319425000000003 0.7926922514668617 361
363 4 285.91524335634705 230.96082400695406 27.623810000000002 1.3459093951259586 362
364 4 283.78729388671377 228.71603619027314 28.027475 1.3459093951259586 363
365 4 281.6593444170805 226.4712483735923 28.43114 0.9189025255010684 364
366 4 279.94095064268333 223.98221869313633 29.405154999999997 0.9701435984482831 365
367 4 277.85774777404697 221.70387092570772 29.896625 1.0783309359698248 366
368 4 274.7484804853276 218.2869707551342 30.601445 1.9959034930523727 367
369 4 271.7342997237268 214.83091730868836 31.627734999999998 1.1263030211219835 368
370 4 269.14831907444403 213.14546200446947 32.113 1.2947366850413784 369
371 4 266.67109752480667 211.2965573104978 32.553214999999994 0.9008795889884035 370
372 4 264.45924817830416 209.14934194321307 33.0854 0.9008795889884035 371
373 4 262.2467773512322 207.00212657592834 33.617585 0.8610178252669438 372
374 4 260.30402909128077 204.59326788892525 34.004675 0.9444267324864185 373
375 4 257.8286719833517 202.72571877787152 34.28237 1.143909565653149 374
376 4 254.95059546644987 201.60767523351691 34.75854 0.9932440312129642 375
377 4 251.99234795609524 200.78048459564252 35.402499999999996 0.9932440312129642 376
378 4 249.03472192630997 199.95329395776815 36.04646 0.9429476087312411 377
379 4 246.04105002349937 199.1609062317803 35.691244999999995 0.9429476087312411 378
380 4 243.0473781206888 198.36913998636183 35.335945 0.6035893867702873 379
381 4 240.0437625287678 197.57426633809638 35.26692499999999 0.7770558003407014 380
382 4 237.12777569713248 196.50159087530812 35.232414999999996 0.7770558003407014 381
383 4 234.2111673849278 195.42891541251984 35.19782 0.8757220555390008 382
384 4 231.48846101037654 194.06476556268194 36.04187 0.7940657235252407 383
385 4 229.07090159540186 192.1126950941895 36.088195 1.0866152719599567 384
386 4 226.4743557764393 190.49435969146606 35.348015000000004 0.8824775493284033 385
387 4 224.1102436904332 188.5317240532938 34.711365 0.8824775493284033 386
388 4 221.74613160442706 186.56908841512154 34.07463 1.2117255253863213 387
389 4 219.2651811713733 184.7580940358834 33.43679 1.6970024131983654 388
390 4 216.52258741860126 183.30569394519037 33.22293 1.2441605963034243 389
391 4 213.48727631764072 182.7351747824791 33.69655 1.3284892947656142 390
392 4 210.627844217821 181.5866786902238 34.24395 1.6310322507563177 391
393 4 207.75287510376623 181.21876219313765 35.775735 1.0950052596468869 392
394 4 357.1748269245772 283.61949413297515 23.907185000000002 2.592120877308411 7
395 4 358.2046202280767 285.45161885157296 28.538494999999998 2.037959083183822 394
396 4 363.4642102869278 285.0973749270137 32.89891 1.55994730322809 395
397 4 366.39511265222876 286.0134372863126 33.55052 1.1453265413513862 396
398 4 369.31855725069687 287.021478769883 33.966085 1.1267504871319531 397
399 4 372.30352842553583 287.84183312149395 34.33949 0.7542101746094751 398
400 4 375.13312945802426 289.11462532762977 34.566355 0.9680616385407856 399
401 4 377.5450955478744 291.02443511740285 35.16246 0.9700752355856488 400
402 4 379.718413099074 293.22323337194797 35.59205 1.2250935724341634 401
403 4 381.75873380842154 295.5668365991638 35.595620000000004 0.8763870397482614 402
404 4 383.37334032772856 298.2031571745681 36.026655000000005 0.817483111380317 403
405 4 384.1688354565634 301.2024224025033 36.24876 0.9527918609505724 404
406 4 384.9655735465371 304.2060379944243 36.20762 1.0590277494841913 405
407 4 386.31853674612574 307.0033220373038 36.238474999999994 1.1725411754855102 406
408 4 388.17987105148546 309.4917302371904 36.269330000000004 1.0337956383664604 407
409 4 390.34262343300526 311.6967432974295 36.72884 1.145264393294446 408
410 4 392.7266228972323 313.69045296407194 36.68634 1.0439009124249408 409
411 4 395.29955245455756 315.2938728331297 37.61794 0.9633756750474927 410
412 4 397.48157073372874 317.39882752169507 38.549455 0.9830082462349093 411
413 4 399.50386850656366 319.7561033214377 38.68911 0.9805161091516064 412
414 4 401.61814540367004 322.02015703577007 39.02452 1.2120300508653283 413
415 4 403.73180082020707 324.2643233718816 39.555175 0.9195737245160228 414
416 4 406.13444470151614 326.2176368015128 39.91413 0.5397583604481222 415
417 4 408.5327382188394 328.1709502311441 40.316179999999996 0.5397583604481222 416
418 4 410.93165321673206 330.12426366077534 40.71823 1.0340442305942212 417
419 4 413.45983617306035 331.865030735671 41.37851 0.7234655308411463 418
420 4 416.33356232597623 332.90849661169733 42.141555 0.6655435417728577 419
421 4 419.2240684542661 333.95817729341775 42.751599999999996 0.6655435417728577 420
422 4 422.1145745825559 335.0078579751381 43.36173 1.0529061658755792 421
423 4 424.9690348378204 336.2166376826255 43.062785 0.854386627591422 422
424 4 427.9701645074638 336.98851654982303 43.37057 0.6129091093890433 423
425 4 431.05208665112957 337.3763204251301 43.50708 0.8790034729454447 424
426 4 434.1594894981407 337.3713485805748 43.517705 0.6992775070800112 425
427 4 437.2066087299199 336.80145089843296 43.22352 0.6980096867184307 426
428 4 440.30033900440424 336.62432893615335 42.912589999999994 0.9858608420484657 427
429 4 443.3872329926252 336.45963658526176 42.477135000000004 0.7637001829042472 428
430 4 446.439945549529 336.87727152790006 41.925995 0.7637001829042472 429
431 4 449.4926581064327 337.2942849899689 41.374855 0.8776237860813717 430
432 4 452.44344784995457 338.2463932222932 41.6551 0.8776237860813717 431
433 4 455.39423759347636 339.1985014546174 41.935345 0.9044095986226082 432
434 4 458.3506206621229 339.91320410943 41.063925 0.9921067217709582 433
435 4 461.0341737608017 340.2842280093631 38.98321 1.4160745514114716 434
436 4 460.5084011990874 340.2780132036691 34.79441 1.38677795736985 435
437 4 460.34619477047346 340.2612332282952 30.550274999999996 1.38677795736985 436
438 4 460.02178191324543 340.2289162386863 22.062005 1.38677795736985 437
439 3 348.5524055046905 244.24807858077392 19.12857 1.7280391528343135 91
440 3 346.2864873486499 239.97850706898055 21.262835 0.8685812437965691 439
441 3 345.26974513710786 237.11658904688326 22.159245 0.8685812437965691 440
442 3 344.5941957581676 234.19128000670688 23.257189999999998 0.8007528544520087 441
443 3 344.90680048457693 231.1920147787717 24.282885 1.3356363213137397 442
444 3 345.21940521098634 228.19274955083648 25.30858 1.3356363213137397 443
445 3 344.6321060729012 225.17670434752742 25.942765 1.1136931803688122 444
446 3 344.15791639844724 222.14885101339974 26.642825 0.9499516947484042 445
447 3 343.93542635460125 219.12410508211903 27.568305000000002 1.0210552866937146 446
448 3 343.4456996659123 216.23981375952323 29.000555 1.1892030695511842 447
449 3 343.2350177528849 213.28591661315437 30.288050000000002 1.17413216574318 448
450 3 342.02437360368936 210.46874519205403 30.975105 1.2204138237465647 449
451 3 340.466321816198 207.79327134077738 31.342305 1.0876531445108584 450
452 3 339.47630326914026 204.97299251683006 32.504935 1.1869657395013362 451
453 3 338.4663973438616 202.1098315335939 33.40942 0.9598145913848178 452
454 3 338.10034528848365 199.0496612098573 33.949595 0.8829125857269848 453
455 3 337.7659887421452 195.96836054676098 34.261714999999995 0.8829125857269848 454
456 3 337.43101071523745 192.88768136423408 34.573919999999994 1.3605825513695455 455
457 3 336.15138222283827 190.10344841331207 35.28231 1.4896702804400848 456
458 3 334.204283598901 187.74865853584697 36.051390000000005 0.775582891391218 457
459 3 331.4766053797946 186.34535541013673 36.73258 1.1326794117640506 458
460 3 328.5960429406152 185.22917630749032 37.185545 0.9512568039441489 459
461 3 326.06723850371753 183.43434042305663 37.46902 0.9512568039441489 460
462 3 323.53905554738924 181.639504538623 37.75258 0.7988884127438021 461
463 3 321.18799455334056 179.6277719354679 37.36923 0.7950165887964262 462
464 3 319.1433234800071 177.29038351394613 37.511775 0.7950165887964262 463
465 3 317.0980309261044 174.95237361185488 37.65432 0.7986584649331233 464
466 3 314.77182915483183 172.89402996599466 37.75921 0.9108854261557796 465
467 3 312.51399024619343 170.76110865180618 37.896995 0.645929615002523 466
468 3 310.73779877884186 168.21179535611822 37.937285 0.7117381924965261 467
469 3 308.9609858309209 165.6624820604302 37.977574999999995 1.0290475268162271 468
470 3 307.71118840585297 162.82355881940077 37.73388 0.7669318818651389 469
471 3 353.5304648656024 247.95023833270307 19.1505 1.2952649435253702 89
472 3 355.7715237988669 245.61347139175064 18.429699999999997 1.152212546060363 471
473 3 357.3009874801658 242.95104863243145 17.774945 1.152212546060363 472
474 3 359.0050872014667 240.39614201161885 17.124185 1.0953905775999162 473
475 3 360.9403776945853 237.96801742696428 16.955460000000002 0.9888190895588204 474
476 3 363.1379329879917 235.78227026437662 16.65796 1.1101942447630775 475
477 3 365.17079593050636 233.46041885708985 17.15317 1.1148553490335944 476
478 3 367.6281301019228 231.6407237498801 16.394119999999997 0.9830766090975437 477
479 3 369.77596694977694 229.4394395730574 15.79028 1.1445186166111632 478
480 3 371.6491093859553 226.9777550376551 15.38109 1.67879303251488 479
481 3 372.46138449016405 224.05741784203397 14.445154999999998 1.1760090370627747 480
482 3 372.9678911542269 221.02024229936524 15.012785 1.3338713164966374 481
483 3 373.03252513344466 218.09120437577252 16.430755 1.1424428715093597 482
484 3 373.1350694273961 213.48851927877953 16.292035000000002 1.6276451816530757 483
485 3 375.020019994393 207.6236071453306 17.253214999999997 1.5697915554474213 484
486 3 375.970263785009 203.08369158584722 17.57664 1.850334099281286 485
487 3 376.5606703259412 200.03284347065164 17.54876 1.214969653958601 486
488 3 378.6134206466768 197.82534448813487 16.51873 0.964289251484514 487
489 3 380.51204378620065 195.41959320397882 15.817905 1.0177365804531064 488
490 3 381.96568683803247 192.68632165974776 15.443054999999998 1.5760063611414439 489
491 3 384.50692088631826 188.90523387550454 14.407075 1.8222866811841631 490
492 3 385.97734391352395 184.71956224058047 12.527895 1.4106863148747542 491
493 3 387.4110995871349 181.9769684878084 12.91507 1.0701833257049613 492
494 3 389.1462733369059 179.40466041105253 13.143635 1.0839180462887508 493
495 3 390.34138047186644 176.54771423351045 13.491285 0.989005533729641 494
496 3 391.8031027711005 173.81630713098758 13.824314999999999 0.989005533729641 495
497 3 393.81110649083917 169.6324999377717 14.247955 1.9176901633931007 496
498 3 388.9119751622413 274.37497066311687 8.873489999999999 1.5234166753586262 215
499 3 387.18239473759485 275.9373728145941 6.4458305 1.9188026136123308 498
500 3 381.49398308585614 279.3561374268758 4.8875 1.9992967769613086 499
501 4 237.47580481599772 524.4338925678018 23.561235 1.0365860861230765 282
502 4 238.25514145002816 526.4387888846934 24.719105 1.010365820899996 501
503 4 239.6876541625003 529.1223419833722 25.58653 1.010365820899996 502
504 4 241.43463604309 531.6679263956438 26.07171 1.0651493330928032 503
505 4 243.18161792367968 534.2128893273459 26.55689 1.0651493330928032 504
506 4 245.11877285850647 536.634177625737 26.83433 1.051445686537484 505
507 4 247.47667013881855 538.6490176317392 27.095705000000002 1.051445686537484 506
508 4 249.83456741913068 540.6644791183106 27.356994999999998 1.232762642660587 507
509 4 252.42241251012157 542.2971085741303 28.094199999999997 0.9279202085630949 508
510 4 254.92946512709022 544.0602489495244 28.796809999999997 0.7567644597497184 509
511 4 257.7031329083324 545.4337210079034 29.17455 0.8680654149239654 510
512 4 260.5457850327782 546.3435685615083 30.357069999999997 1.0504823916549104 511
513 4 263.5723954057671 546.8494537450017 31.024234999999997 0.6835043302285825 512
514 4 266.49273260138824 547.9090781158325 31.144425000000002 0.6835043302285825 513
515 4 269.41244831643996 548.9680810060939 31.264615 0.6835043302285825 514
516 4 272.3327855120611 550.0270838963554 31.38472 0.7152806317421189 515
517 4 275.35939588505 550.4571484503817 32.142835 0.6313993992898986 516
518 4 278.42826693675823 550.3042642303087 32.78076 0.7207620903642467 517
519 4 282.7195902684807 549.2390465343533 33.71763 0.7207620903642467 518
520 4 424.9690348378204 336.2166376826255 43.062785 0.854386627591422 423
521 4 427.3667068745742 338.7777591091321 43.544565 0.7932764432020998 520
522 4 429.21063972399065 341.2382006833955 44.1643 0.7932764432020998 521
523 4 431.5355985341244 343.29965173210275 44.168975 1.0545468745788011 522
524 4 434.06253852931394 346.0341662374726 43.890005 1.0545468745788011 523
525 4 434.414918012165 348.65059943465604 44.8375 1.242961138804478 524
526 4 435.03639858156725 351.136521712265 44.8375 1.242961138804478 525
527 4 436.519251220161 353.0444670603299 44.8375 1.242961138804478 526
528 4 363.4642102869278 285.0973749270137 32.89891 1.55994730322809 396
529 4 364.18761366971205 282.1521785086165 34.283305 1.4464276624210768 528
530 4 365.4305748085165 278.42329509220303 36.266695 1.4464276624210768 529
531 4 368.2272373708266 276.40348324164574 38.887499999999996 1.3896740568232644 530
532 4 371.95612078724 273.76219082168626 42.2875 1.4464276624210768 531
533 4 375.67071015055717 270.3316180785859 43.9875 1.4748106800256773 532
534 3 365.17079593050636 233.46041885708985 17.15317 1.1148553490335944 477
535 3 365.1229419266624 231.88061524966938 18.7 1.0609356948322561 534
536 3 366.673535947321 228.70484954002393 18.7 1.0002605468415156 535
537 3 367.89909563018216 226.1437281135173 19.55 0.8789040360543403 536
538 3 369.7809387943322 224.35448555420825 19.55 0.8789040360543403 537
539 3 371.6453805025389 221.8685632765993 19.55 1.0002605468415156 538
540 3 373.5098222107456 219.38264099899035 19.55 1.1216108428229967 539
541 3 374.13130278014785 216.8967187213814 19.55 1.242961138804478 540
542 3 375.20895008749136 213.18896564432762 19.55 1.242961138804478 541
543 3 375.99574448835455 210.681913027359 19.55 1.242961138804478 542
544 3 375.99574448835455 205.7100684721411 19.55 1.242961138804478 543
545 3 376.50473707469496 198.3057489682828 19.276725 1.6252773406836531 544
546 3 375.43268309247617 195.3903836172169 19.38 1.358152562343183 545
547 3 375.15985312250854 192.29478890102436 19.38204 1.2900631511594736 546
548 3 375.4575423152522 189.20168010710944 19.395215 1.1876431533219847 547
549 3 376.16105831981554 186.20614376259064 18.80336 1.2435888341795742 548
550 3 375.8733128161823 181.56927723428052 18.411595 1.7794542403409606 549
551 3 375.51036816365144 176.94421883678905 17.824415 1.6511495767878686 550
552 3 376.5488621951225 174.0158023937657 17.874565 0.8432434809820398 551
553 3 378.4940963773515 171.59327113423578 17.94945 0.8432434809820398 552
554 3 380.43995204014993 169.17073987470587 18.024335 0.8432434809820398 553
555 3 382.6766606094286 167.0142022988801 18.0285 0.9145459467095587 554
556 3 384.4565809601967 164.46675344490032 18.0047 1.4002640857258786 555
557 3 386.20107691850876 161.89630980985262 17.923099999999998 1.3167806008380758 556
558 3 388.03258015653716 159.40230828484147 18.313505 0.9035892442709972 557
559 3 389.5769593715017 156.71005445819097 18.51198 0.9035892442709972 558
560 3 391.0604334906648 154.12531677004705 18.70255 0.9035892442709972 559
561 4 365.4305748085165 278.42329509220303 36.266695 1.4464276624210768 530
562 4 366.673535947321 273.45145053698513 39.985445 1.3786054878822105 561
563 4 366.05205537791875 267.858125412365 40.5875 1.3107833133433442 562
564 4 365.4305748085165 262.8862808571471 41.58625 1.1216108428229967 563
565 4 362.94465253090755 259.15739744073363 42.443305 1.0002605468415156 564
566 4 360.8651785456876 256.2668913124438 42.839999999999996 0.8789040360543403 565
