# Supplementary material for: Cross-Regional Gradient of Dendritic Morphology in Isochronically-Sourced Mouse Supragranular Pyramidal Neurons
Source: Front Neuroanat. 2018 Dec 4;12:103. doi: 10.3389/fnana.2018.00103 (PMC6288488; doi:10.3389/fnana.2018.00103)
Supplement: Supplementary file 3 [file Data_Sheet_1.ZIP › SWC reconstructions/X043.S5.Z5.C02.20x-exported-000.swc]

# Exported from "Simple Neurite Tracer" version 3.1.6-SNAPSHOT-b9f15e3b69824d8d9ebdf26f302be1ac12e484dc on 2018-06-22T15:36:17.609
# https://imagej.net/Simple_Neurite_Tracer
#
# All positions and radii in microns
# Voxel separation (x,y,z): 0.621480569402239, 0.621480569402239, 0.85
#
1 1 315.4100896996079 327.310199642522 42.06174 0.8913957954993253 -1
2 1 308.87584299291274 333.7350657690023 34.0 1.242961138804478 1
3 1 315.4100896996079 327.310199642522 42.06174 0.8913957954993253 1
4 1 320.64047017169713 321.1538131220234 33.15 1.1904336010786007 3
5 4 315.4100896996079 327.310199642522 42.06174 0.8913957954993253 1
6 4 308.75092539846287 335.43792252916444 37.98208 2.4519272904626535 5
7 4 304.84864890318624 342.1194601308079 38.227985 1.7699828764632706 6
8 4 301.77169860407577 345.56619136871274 38.492675 1.495854012105637 7
9 4 299.46849161387104 347.6419364705162 38.780315 1.2459256011205266 8
10 4 297.2237037971902 349.7879088766622 38.928045 1.0610475613347485 9
11 4 295.3306739827909 352.25083637320324 38.810915 1.1454570522709606 10
12 4 293.11385279173317 354.4278828078193 38.744955 1.2039259442403232 11
13 4 290.69629337675843 356.3793317957423 38.695145 1.3262146758816018 12
14 4 288.2190718271211 358.25309571249005 38.835735 0.8720553201795276 13
15 4 285.56472831520415 359.8565155815478 39.100849999999994 1.3235795982673362 14
16 4 282.91224924499545 361.45869248946684 39.421895 1.3235795982673362 15
17 4 280.2603916553561 363.0608693973858 39.74294 1.3235795982673362 16
18 4 277.6079125851473 364.6630463053047 40.063984999999995 0.9042728728973398 17
19 4 275.5794000066184 367.0085139742288 39.80176 0.9042728728973398 18
20 4 273.5502659475201 369.3546031237222 39.539535 0.6998057655640032 19
21 4 271.761023388211 371.8908653274528 39.34616 0.6998057655640032 20
22 4 269.971780828902 374.4277490117527 39.15287 0.9730272682903095 21
23 4 267.864340218059 376.71044714316713 39.064895 1.131666398435925 22
24 4 266.2348181650863 379.35484696597365 38.952355000000004 0.9836856600555579 23
25 4 264.51518142955035 381.94144909582576 39.077985 0.9836856600555579 24
26 4 262.7961661745838 384.52867270624733 39.203615 1.030650946685285 25
27 4 260.6651093021035 386.79024049830207 39.23056 0.940977515326236 26
28 4 258.4532599556009 388.9654224912099 38.987885 0.6614169107920268 27
29 4 255.93129180496663 390.74223543913087 38.4829 0.8861877883277345 28
30 4 253.78283347654306 392.9404122131066 37.853305 0.7321103255615315 29
31 4 252.2092446748166 395.50401956189086 36.789359999999995 0.7321103255615315 30
32 4 250.63565587309014 398.0682483912445 35.725415 0.9475527797505117 31
33 4 249.33676148303945 400.5976743087116 34.01105 0.7438314491004578 32
34 4 247.4051998733373 402.67963421620914 32.28589 1.2874467179622902 33
35 4 244.330114015935 405.89952504628206 30.691715 1.6771274645888818 34
36 4 238.9860025996452 408.9012761964949 29.77397 1.6368430940802288 35
37 4 235.06010984273124 411.37787626556286 29.38654 1.1440214321556414 36
38 4 232.75752433309594 413.3473481899985 28.443804999999998 0.7087737301804774 37
39 4 230.82534124282435 415.57411307016673 27.101399999999998 0.7415381857993634 38
40 4 229.1902258647271 418.02771835816674 25.75891 0.8637834138007838 39
41 4 227.11820964634 420.13080860502396 24.43376 1.177780256685571 40
42 4 225.32088783962874 422.34017202924895 22.733505 1.0796981932225098 41
43 4 223.37938254081612 424.3568764769592 20.888155 1.1146378308343037 42
44 4 220.77972931900658 425.8372431932753 19.73921 1.1107660068869276 43
45 4 217.91905425804808 426.9602585821852 19.11038 0.7920956301202355 44
46 4 215.33866693388998 428.63949908071004 18.535185 0.9350050870542804 45
47 4 212.79432548275722 430.2976092398752 17.635630000000003 1.224689610064052 46
48 4 210.17043451874096 431.7785974367608 16.59574 0.9622010767713225 47
49 4 207.23145290603776 432.6816087041022 15.97745 0.9622010767713225 48
50 4 204.293092773904 433.585241452013 15.359160000000001 0.9622010767713225 49
51 4 201.3541111612008 434.4888741999239 14.740869999999997 0.7676714437427277 50
52 4 198.68920247960398 436.0133660366676 14.087814999999997 1.0243180596830763 51
53 4 196.34062740783293 437.97848759711746 13.366335 1.0243180596830763 52
54 4 193.99205233606187 439.9436091575673 12.644855 1.142250212532845 53
55 4 191.64782762827662 441.7881634875532 11.45273 1.0383138021060145 54
56 4 189.28185110056228 443.4661610249392 9.928595 1.070077674008163 55
57 4 187.59701727691285 445.6935473856769 8.065888000000001 0.9857365459345852 56
58 4 185.60206464913165 447.87121530086233 6.743441 1.0336029793899457 57
59 4 183.58846760426837 450.14459122373563 5.8445915 1.0610848501689125 58
60 4 181.15474969448923 451.9910099954297 5.067699999999999 1.0610848501689125 59
61 4 178.79809537531594 453.7783881130306 3.7637915 1.0610848501689125 60
62 4 176.44206253671206 455.5657662306314 2.459883 1.3934588734909241 61
63 4 172.71752948428443 458.1505039187753 1.3553505 1.5702017326232267 62
64 4 168.273321932489 459.11752768476526 0.17753185 0.6862699187624224 63
65 4 165.92909722470378 461.08264924521507 0.9278599999999999 0.7753218695520693 64
66 4 163.42390904944335 462.90358731356366 1.267911 0.6612428962325941 65
67 4 160.44950304428423 463.78360379983724 1.0028299999999999 0.6612428962325941 66
68 4 155.63178567027808 465.20865874547655 0.5733862 0.6612428962325941 67
69 3 315.4100896996079 327.310199642522 42.06174 0.8913957954993253 1
70 3 323.53905554738924 331.72022576300026 35.622054999999996 0.9322208541033584 69
71 3 326.42148242827676 333.6921836097136 33.835865 0.7842587601400733 70
72 3 328.87508771627677 335.55848975962846 33.302405 0.8232566658700639 71
73 3 330.9067076976527 337.8610752692638 32.6519 0.8232566658700639 72
74 3 332.93894915959805 340.1636607788991 32.001394999999995 0.8211747059625664 73
75 3 334.66045033684225 342.70489482718483 31.34103 0.6749465427879136 74
76 3 336.6759118234137 345.0087232979589 30.61105 0.7853463511365273 75
77 3 338.4396736793773 347.5406351377037 30.10853 0.7853463511365273 76
78 3 340.2034355353408 350.0725469774484 29.606009999999998 1.0965092426248404 77
79 3 341.83606499116047 352.5740062692924 28.43335 0.7561802680144801 78
80 3 344.0193262314706 354.67647503558015 27.496820000000003 0.9685463933849192 79
81 3 346.1628127153389 356.88770290151336 26.930805 0.9685463933849192 80
82 3 348.3062991992072 359.0989307674465 26.364874999999998 0.9692051627884857 81
83 3 350.6101276699813 361.1827551166522 26.263895 1.1907629857803839 82
84 3 352.83192070559426 363.3498578621578 26.062869999999997 1.1611618662597551 83
85 3 354.78150525180916 365.7686602382713 25.945655 1.0816247829876566 84
86 3 356.7919948938254 368.08118943701703 25.24296 0.9345389766272287 85
87 3 358.9075147520706 370.010886605011 23.59124 0.8026980886342379 86
88 3 361.2343380039126 371.8653846241073 22.365879999999997 0.869625331153165 87
89 3 363.3604230318376 373.99768445772634 21.317235 0.9570676472680599 88
90 3 365.72391363727434 375.97647859070315 20.777995 1.1682094559167766 89
91 3 367.9158756055561 378.12928728311243 20.14449 1.1229408112415176 90
92 3 370.14077604401604 380.19508869580545 19.23754 0.7462490085154325 91
93 3 372.70438339280025 381.8917306502736 18.616785 0.820515936559 92
94 3 375.0548229062796 383.82018485712877 17.738395 1.0974228190618616 93
95 3 376.44383197889357 386.4359965737428 16.4526 1.3292475010602849 94
96 3 377.7930662950659 389.0269490675807 15.00403 0.9710447452739163 95
97 3 379.8911846973678 391.0896430774268 13.636294999999999 1.153051544829056 96
98 3 382.121056980383 392.9211463154552 12.059205 1.1641201137701098 97
99 3 384.8965892033334 394.03732541810155 10.910684999999999 1.2447012843988043 98
100 3 387.84613598571644 394.5979008917024 9.81274 0.8800724195248166 99
101 3 390.68008738219066 395.23429699477026 8.3034035 1.1499254975649627 100
102 3 315.4100896996079 327.310199642522 42.06174 0.8913957954993253 1
103 3 323.9691201014155 329.0404015477378 37.006535 1.0411663979195709 102
104 3 330.0397423033366 330.3703699662586 37.053795 1.0411663979195709 103
105 3 333.07505340429714 331.03535417551893 37.077425 1.0411663979195709 104
106 3 336.0388942397764 331.9532809765261 37.31704 0.91600021124196 105
107 3 338.972282527355 332.9681587463599 37.5054 0.8792272059504296 106
108 3 341.353174588735 334.7499435388362 36.271115 0.9419408102088095 107
109 3 343.3207820714624 336.9406625459791 34.91511 0.6765996811025234 108
110 3 344.804877671195 339.5608246265789 33.863065 0.7324397102633147 109
111 3 346.5866624636712 341.98646328895586 32.806855 1.1543877280532708 110
112 3 348.59963802796506 344.18712598520915 31.61558 1.1171548271403826 111
113 3 350.6070202671343 346.1478971816732 29.789695000000002 0.7791004714140347 112
114 3 353.1022647532843 347.7817695986317 28.596040000000002 0.9424877131098834 113
115 3 355.7410712509662 349.3062614353754 27.765845 1.1399445196203628 114
116 3 358.2779549352661 350.9879878561778 26.909385 1.1399445196203628 115
117 3 360.81483861956605 352.66909279641095 26.05301 0.845505670254664 116
118 3 363.62579523497243 353.9238620660341 25.46855 0.9553026424509575 117
119 3 366.4808769708063 354.98100051458727 24.618039999999997 0.948485000604615 118
120 3 369.35957496827746 355.91695025210703 23.65839 1.2147272765365342 119
121 3 372.14256495806063 357.1077070230817 22.698655 1.1917946435255915 120
122 3 375.08900433759675 357.7441031261496 21.665139999999997 0.9640717332852232 121
123 3 377.83035512923 358.83542300601994 20.331405 0.969018718617665 122
124 3 380.4231720647761 360.3717229735823 19.29874 0.8004172549445315 123
125 3 382.85067516886124 362.19390400306963 18.387964999999998 0.7070149401690691 124
126 3 385.37512924177315 363.9676095481436 17.880345 0.7432783313936898 125
127 3 388.10342894144895 365.41006594972623 17.38522 0.8782514814564679 126
128 3 390.71240437179955 366.93580074760877 16.3982 0.9028310379763265 127
129 3 393.3456175443569 368.35464088755407 15.246535 1.0703697698757821 128
130 3 396.1683822905818 369.2874832222268 14.009275 1.0703697698757821 129
131 3 398.9911470368068 370.2203255568995 12.77193 1.2652785060517122 130
132 3 401.58458545292234 371.4533430065936 11.147665 1.4072060236861015 131
133 3 404.25011561508853 372.21403522354194 9.228449999999999 0.8875923344145837 132
134 3 408.69618760859214 372.3830779384194 7.367672499999999 1.5934637503359526 133
135 3 414.3889496243167 372.3165795174933 4.3143535 2.1554997032748675 134
136 3 419.46955327918 374.3637365131043 1.327717 2.1827889150773196 135
137 3 315.4100896996079 327.310199642522 42.06174 0.8913957954993253 1
138 3 305.94245470533417 320.9114356999565 26.391055 1.6165641831006339 137
139 3 304.7274601921528 318.0526250807062 26.27894 1.3466427421978535 138
140 3 303.85179406986504 315.0726257504225 26.41103 1.3185331760437902 139
141 3 303.2955689602501 312.0261279992127 26.055049999999998 1.0277672768432586 140
142 3 302.739343850635 308.98025172857234 25.69907 1.0277672768432586 141
143 3 301.61446402001695 306.0878811585743 25.479515 0.9322208541033584 142
144 3 300.12974693971506 303.36082442003726 25.628605 0.831360772495069 143
145 3 298.31502367706054 300.83823478883363 25.67017 1.2073689465948116 144
146 3 296.3604672862905 298.4262686989835 25.481725 0.864647271792253 145
147 3 293.9056190371516 296.54131813198654 25.10866 0.864647271792253 146
148 3 291.4501493074434 294.6557460844202 24.735595 0.864647271792253 147
149 3 288.99530105830456 292.77079551742315 24.36253 0.826065758043762 148
150 3 286.3527656772062 291.1878845071556 23.802635 0.9727786760625486 149
151 3 283.64248891404304 289.6938452183127 23.422515 1.0113974786452036 150
152 3 280.7383102132264 288.72309256890634 22.6984 1.128347692195317 151
153 3 277.7931137948292 287.74177474982025 22.52211 1.1830317674970199 152
154 3 274.8907995357207 286.66350596190733 22.150914999999998 0.9314315737802175 153
155 3 272.1587709526285 285.3005990732082 21.36067 1.0144862370751329 154
156 3 269.23221895131337 284.49018841070773 20.461795 0.9666011592026903 155
157 3 266.3628431623832 283.34355676016054 20.00866 0.6973695617319463 156
158 3 263.76132549886546 281.64940072797003 19.823784999999997 0.9689130669208667 157
159 3 261.16042931591704 279.955866176349 19.620379999999997 0.9689130669208667 158
160 3 258.5589116523993 278.26233162472784 19.416974999999997 0.727231703091724 159
161 3 256.08479750560895 276.4358002312547 18.810499999999998 0.7405251724712378 160
162 3 253.30367195753396 275.0498985614877 18.750745 1.2042864029705767 161
163 3 250.6443566010618 273.4676090317896 18.3617 1.2919897409246204 162
164 3 248.67302023491786 271.06620811161935 18.38737 1.100300274098194 163
165 3 247.32129999646799 268.2732744327257 18.146565 1.1066704499345668 164
166 3 245.49911896698066 265.79232399967196 17.566695 1.0400166588661768 165
167 3 243.57936548809712 263.3505268424906 17.447184999999998 0.7811637869044502 166
168 3 242.2406963416047 260.5464065133477 17.507705 0.7811637869044502 167
169 3 240.9026486756817 257.7422861842048 17.568225 1.0130692613768957 168
170 3 239.1861193429927 255.15195517093622 17.60724 0.7802315660503468 169
171 3 237.7405555385631 252.41122585987233 17.292994999999998 0.7802315660503468 170
172 3 236.29437025356407 249.67049654880847 16.978835 0.8747152570165693 171
173 3 235.33977609896223 246.7427015863545 16.406445 0.7706483356701643 172
174 3 234.64682526407873 243.80371997365134 15.40387 0.9093068655094979 173
175 3 234.2198681128994 240.7367133636513 15.053585 1.4976500909512094 174
176 3 232.77679023074742 238.0488099009866 14.24804 1.1894889506131092 175
177 3 231.03167279186593 235.50571141099263 13.72801 1.0178111581214349 176
178 3 227.65143997488715 231.07704087343228 13.04495 1.0178111581214349 177
179 3 315.4100896996079 327.310199642522 42.06174 0.8913957954993253 1
180 3 303.9083488016807 324.49986450768506 37.678715 1.3913706987777326 179
181 3 301.36338586997846 322.8007366309393 38.419575 1.040868087246258 180
182 3 298.5095470952834 321.5876065594661 38.154205000000005 0.8949258051335302 181
183 3 295.6550868400189 320.3750979685624 37.888835 0.8949258051335302 182
184 3 292.80062658475447 319.16196789708926 37.623465 0.8949258051335302 183
185 3 289.7106251936865 318.8704935100396 37.83078 0.5725793707988238 184
186 3 286.61316603578575 318.6243872045563 37.78675 0.7135218417307104 185
187 3 283.617629691267 318.1359034770061 36.875634999999996 0.9916530409552946 186
188 3 280.8017012313054 316.93955338090683 36.132565 0.9221652984904302 187
189 3 278.3804129329143 315.059574658465 35.44024 0.7110234898417135 188
190 3 275.44826760647453 314.03413171895136 35.5657 0.5840382295374622 189
191 3 272.42165723348563 313.3641756651357 35.263355 0.5840382295374622 190
192 3 269.39566834106614 312.6948410918895 34.96101 0.5840382295374622 191
193 3 266.3690579680772 312.02488503807393 34.658665 0.9492369920935917 192
194 3 263.3579846093234 311.38289560988136 34.08398 0.9600942576410488 193
195 3 260.4146526326344 310.53146722980034 33.378905 0.8288748502174601 194
196 3 257.57821531388254 309.29907126067565 32.95858 0.7935561094583309 195
197 3 254.56092714943466 308.6390588959705 32.491505 0.7935561094583309 196
198 3 251.5436389849868 307.97904653126534 32.024345 1.0216208340118704 197
199 3 248.46047388018232 307.84667116998264 31.53279 0.6147524207578903 198
200 3 245.40154651758448 307.3053615940333 31.651194999999998 0.6147524207578903 199
201 3 242.34261915498666 306.76405201808393 31.769515000000002 0.8554617889764878 200
202 3 239.4061234645611 305.7485527676807 31.76569 0.8554617889764878 201
203 3 236.4690062935661 304.73367499784683 31.761949999999995 0.5922995707465262 202
204 3 233.81777018449614 303.114718114554 31.655019999999997 0.5922995707465262 203
205 3 231.1665340754262 301.49576123126116 31.54809 0.6381859671077711 204
206 3 228.44258473973616 300.1185602894658 30.753169999999997 0.9723560692753551 205
207 3 225.57383043137546 299.10306103906254 29.89246 0.5502334154453968 206
208 3 222.55281338351116 298.88057099521654 28.945390000000003 0.7742404933613093 207
209 3 219.57529997550503 299.170180940558 27.79534 0.9749600728611504 208
210 3 216.7059241865749 299.96194718597644 26.576185000000002 0.7717856451121704 209
211 3 213.80733881088287 300.794109668406 25.549725 0.9939649486734708 210
212 3 210.81055950522526 301.13530250100786 24.52828 0.6612677554553703 211
213 3 207.75971139002968 300.90224728748206 23.785975 0.9510206413277762 212
214 3 204.77909057917654 300.49579899509297 22.722115 0.6976740872109535 213
215 3 201.87429039779045 299.8096844464729 21.538575 0.9330598528720514 214
216 3 198.92722953768506 299.58035811636347 20.227705 1.2595981736473758 215
217 3 196.0298871231318 300.5212796984385 19.389264999999998 1.2911880309900916 216
218 3 193.45198572125133 302.1421010234395 18.5419 1.1575386345401402 217
219 3 191.37748358058664 304.443443571936 18.22519 0.8022879114584323 218
220 3 189.3930961224853 306.83490080299583 18.27143 1.135059682344861 219
221 3 187.7716533169149 309.48302950921874 18.111629999999998 0.7759433501214714 220
222 3 186.46343671832315 312.3008224108885 18.01898 0.7759433501214714 221
223 3 185.15459863916203 315.11861531255823 17.92633 0.99870684541801 222
224 3 183.8992078889695 317.95816003415706 18.107125 1.2369079180585 223
225 3 181.96329591528155 320.38379869653403 17.89913 0.88713865359892 224
226 3 179.4568647788823 322.19479307577217 17.48348 0.9650723170019607 225
227 3 176.65460889144762 323.5067385577803 17.08534 0.6659288597258871 226
228 3 172.05254527502404 326.2748130138978 14.94759 0.6659288597258871 227
229 4 232.75752433309594 413.3473481899985 28.443804999999998 0.7087737301804774 38
230 4 227.04798234199757 412.35297927895493 27.881529999999998 0.959876739441758 229
231 4 224.14939696630552 411.5842078146044 26.76633 0.6781782417488051 230
232 4 221.25143307118287 410.81605783082324 25.651045 0.6781782417488051 231
233 4 218.39448689364082 409.8279037254736 24.667595000000002 0.9011095367990823 232
234 4 215.34923210356982 409.23749718454155 24.40741 0.7968375268647747 233
235 4 212.28533289641678 409.23438978169446 23.699615 0.780275069690205 234
236 4 209.27736694050995 409.8359829728759 23.02021 0.780275069690205 235
237 4 206.2694009846031 410.43695468348784 22.340805 0.9709888120226702 236
238 4 203.32482604677529 411.2330712928921 21.528375 0.902967763701595 237
239 4 200.7121217330083 412.85762150130955 20.933799999999998 1.1948771871498267 238
240 4 198.67428694593832 415.17512254461053 20.436294999999998 1.0061521826394488 239
241 4 196.95340724926356 417.7244358402985 19.829905 1.2036649224011744 240
242 4 195.23252755258875 420.27312765541706 19.22343 1.2036649224011744 241
243 4 193.2002860906434 422.5819279707464 18.62061 1.1101072374833614 242
244 4 191.08476623239818 424.81552913717803 18.017789999999998 0.7306622758348243 243
245 4 188.71257489898983 426.79618771186296 17.574089999999998 1.1795017578628153 244
246 4 187.04638549242244 429.41883571474045 17.521985 0.7729540285826466 245
247 4 185.76489255831504 432.2366286164102 17.14909 0.8598929454363259 246
248 4 184.12915569964832 434.850575891316 16.627785 0.8598929454363259 247
249 4 182.49279736041225 437.4651446467912 16.106479999999998 0.7875650367692932 248
250 4 180.38038490501404 439.6620784596281 15.277304999999998 0.8615336541395477 249
251 4 178.3096116477658 441.77262647331816 13.97043 0.9849721248342205 250
252 4 176.0039187352835 443.5606260714884 12.50945 1.0226897805912423 251
253 4 174.25693685469378 445.89552857073255 11.04116 1.0226897805912423 252
254 4 172.50933349353465 448.2304310699768 9.572785 1.0332735946881626 253
255 4 170.63681253792575 449.96622630031726 7.150574 0.9369813952649796 254
256 4 168.61637920679908 451.88287237635376 5.2652145 0.8879030746992848 255
257 4 166.51018155709488 453.77093034619776 3.5067855 0.9147448204917675 256
258 4 163.75018634837951 454.8380124838614 2.2088525 0.8175701186600334 257
259 4 160.42526530207755 456.29849182195665 1.051569 0.8175701186600334 258
260 4 262.7961661745838 384.52867270624733 39.203615 1.030650946685285 26
261 4 261.3941060100123 386.19175470996765 39.76283 0.9873213213865609 260
262 4 258.5042213622919 391.68004961835885 40.298925 0.9873213213865609 261
263 4 257.05927903843167 394.4238863322698 40.567015000000005 0.9873213213865609 262
264 4 255.93688513009124 397.32122874682295 40.63867 0.9204748713416562 263
265 4 254.81449122175079 400.21857116137625 40.710409999999996 0.9204748713416562 264
266 4 254.24459353960896 403.2731481599882 40.691455000000005 0.753899434324774 265
267 4 253.7051484053678 406.3146740666428 40.233135 0.5707988289674863 266
268 4 253.04575752123202 409.31642521685563 39.6049 0.9132594819308961 267
269 4 252.38636663709624 412.3181763670685 38.976665 0.9132594819308961 268
270 4 251.72697575296047 415.3199275172812 38.34843 0.9132594819308961 269
271 4 250.97187686113676 418.3067631338284 37.79508 0.9406729898472289 270
272 4 250.60458184462001 421.3644475352874 37.229745 0.9322208541033584 271
273 4 250.60458184462001 424.46066373204934 36.867219999999996 0.9322208541033584 272
274 4 250.60458184462001 427.5568799288113 36.504695 0.9322208541033584 273
275 4 250.60458184462001 430.65309612557326 36.142255 0.8711728177709764 274
276 4 250.27954750682264 433.6654124454659 35.19935 1.031806900544373 275
277 4 249.4020169428267 436.5608904183109 34.228735 0.8054761067794658 276
278 4 247.56429889910427 438.9921224058125 33.39871 0.9308100932108153 277
279 4 246.22625123318124 441.72663691118237 32.547265 1.0167235671249808 278
280 4 244.68311497935548 444.3778730202523 31.871089999999995 0.9840523335915051 279
281 4 242.94918419072326 446.9048130154418 31.168309999999998 0.7051380688494743 280
282 4 241.04186032322778 449.29316284365467 30.4028 0.9318168917332469 281
283 4 238.87910794170799 451.3906597653872 29.36189 0.9038378364987582 282
284 4 236.80895616502914 453.59194394220987 28.369685 1.0218321374054673 283
285 4 235.1868918788893 456.108940248289 27.235104999999997 1.164455713277587 284
286 4 233.14719265011115 458.2959303720155 26.079614999999997 1.164455713277587 285
287 4 231.10749342133298 460.48292049574195 24.924125 1.0854406736837865 286
288 4 228.81671604251633 462.4126176637359 23.79439 1.2231483382519346 287
289 4 226.92679363096414 464.7108528093854 22.57005 1.5094022885186058 288
290 4 225.12014961571182 467.00287314934087 21.109154999999998 1.4358935667697088 289
291 4 224.16555546111 469.6161989436772 19.217395 1.184970786873555 290
292 4 223.41667137498027 472.42964148136116 17.73066 0.9958045311589014 291
293 4 222.7554160491363 475.3518431186905 16.603559999999998 1.0951482001778494 292
294 4 222.6435495466439 478.38715421965105 15.709615 1.2541602186651062 293
295 4 222.4210595027979 481.41873643719515 14.8257 1.2563291858523202 294
296 4 222.25636715190632 484.2651174450574 13.13607 1.2913434011324423 295
297 4 222.65722211917074 487.099690322101 11.48231 1.1569544428049021 296
298 4 223.4775764707817 490.05855931302506 10.830615 1.2379022869695437 297
299 4 224.85539889314646 492.4817120531244 8.95271 1.2434086048144475 298
300 4 225.84355299849602 494.8085353049664 6.480773999999999 1.1504413264375666 299
301 4 226.87769666598135 497.43366923012144 4.7004744999999994 0.8703276041965894 300
302 4 227.06227639509385 500.3353620086605 3.201967 0.8703276041965894 301
303 4 227.24623464363688 503.23767626776896 1.703468 0.915440878729498 302
304 4 226.946681009185 506.29163178581155 1.0360989999999999 0.7748868331534876 303
305 4 226.5638489784332 508.74772299608924 0.9734369999999999 0.7748868331534876 304
306 4 277.6079125851473 364.6630463053047 40.063984999999995 0.9042728728973398 18
307 4 274.95605499550794 365.24910248225103 39.552029999999995 1.0902509332909598 306
308 4 271.8697824878564 365.05147166118115 39.142669999999995 1.0902509332909598 307
309 4 268.82204177550784 365.077573845096 38.314769999999996 0.8879465783391429 308
310 4 265.77430106315927 365.1030545484415 37.486785 0.8879465783391429 309
311 4 262.7265603508107 365.128535251787 36.6588 0.8879465783391429 310
312 4 259.67881963846213 365.1540159551325 35.8309 0.8879465783391429 311
313 4 256.63107892611356 365.1801181390474 35.002915 0.8879465783391429 312
314 4 253.61254780052684 365.0129398658782 34.01836 0.6990102704351682 313
315 4 250.72204167223705 365.36904823214564 32.536215 1.0552305032051434 314
316 4 247.83153554394724 365.7251565984132 31.05407 1.2423769470692398 315
317 4 244.77509410362703 365.8078135141436 30.295955 1.2423769470692398 316
318 4 241.7186526633068 365.89047042987414 29.537925 1.2361310673467472 317
319 4 238.6653186258336 366.18940258375665 28.866084999999998 1.3586870356328689 318
320 4 235.64430157796934 366.75867878532904 28.240740000000002 1.1534555071991675 319
321 4 232.6338496997849 366.8146120365753 27.18997 0.9572230174104105 320
322 4 229.57181493434004 366.91715633052667 26.480305 1.0866774200168967 321
323 4 226.5943015263339 367.6094856848407 25.71845 1.0845581712752352 322
324 4 223.5546400613876 367.91711856669485 24.94342 1.1226549301795925 323
325 4 220.6436250743075 368.8170224311893 24.11042 1.0057855091035015 324
326 4 217.62385098758202 369.3583320071387 23.434160000000002 1.058978031038639 325
327 4 214.6550383075475 369.9854059016655 22.516075 0.9994339776842105 326
328 4 211.7098418891503 370.7274537015318 21.620345 0.9994339776842105 327
329 4 208.7640239901837 371.46888002082864 20.724615 1.125836910694932 328
330 4 206.03945317392427 372.72799965443755 19.623015 0.8987665550524359 329
331 4 203.39070298713193 374.2568418551671 18.872125 1.1620319390569183 330
332 4 200.577260449448 375.39352981660375 17.95693 1.1664444510996743 331
333 4 197.93099618493326 376.87948985804456 17.04165 1.1664444510996743 332
334 4 195.28535340098793 378.3648284189159 16.126455 1.1664444510996743 333
335 4 192.6397106170426 379.8507884603566 15.211174999999999 1.0658578209419218 334
336 4 189.67711274270212 380.7040812821459 14.677460000000002 1.0658578209419218 335
337 4 186.71451486836165 381.5567526233658 14.143745000000001 1.0719483305220638 336
338 4 183.6425364138064 381.80410188998786 13.60408 1.0719483305220638 337
339 4 180.5699364786817 382.05145115660997 13.064414999999999 1.1672337314228152 338
340 4 177.50355134925107 381.70155759603654 12.571585 1.1708383187253482 339
341 4 174.5440608777576 380.75815009168394 12.451735000000001 0.9222709501872285 340
342 4 171.72564649551848 379.46547050732727 12.17166 0.9297846502713016 341
343 4 168.7698849074414 378.54008593948737 11.830214999999999 0.9297846502713016 342
344 4 165.81412331936437 377.6147013716474 11.488685 1.2306123198904553 343
345 4 162.82169437769258 376.8098840342715 11.1724 1.1283725514180931 344
346 4 160.01073776228625 375.4960741105552 10.93423 0.9895337922136329 345
347 4 157.12209607570463 374.40537571125424 10.457805 1.0829298921834014 346
348 4 154.09362126100754 373.87649574669297 9.837814999999999 0.9716413666205425 347
349 4 151.1422100369163 373.02320292490367 9.203714999999999 0.9716413666205425 348
350 4 148.19017733225567 372.1705315836838 8.569614999999999 0.9671480621037642 349
351 4 145.37238443058592 370.9977977492217 7.7680225 0.9671480621037642 350
352 4 142.55521300948556 369.8256853953291 6.96643 1.0366544489857106 351
353 4 139.60318030482495 368.90154378862803 6.5577075 1.0964719537906762 352
354 4 136.55978995646217 368.35091200413757 6.1489935000000004 0.9167584175366307 353
355 4 133.6282661105918 367.3714586267597 5.7117024999999995 0.9167584175366307 354
356 4 130.69674226472145 366.3913837688124 5.274403 1.038369735357261 355
357 4 127.74719548233843 365.57600126175663 4.535634 1.038369735357261 356
358 4 124.70256217283685 365.00361765733714 4.2032415 1.1236679435077181 357
359 4 121.85555968440521 363.9247273888549 3.354933 0.9405114048991843 358
360 4 118.96070319212956 362.8284356644293 2.978961 0.9281004379282216 359
361 4 116.31381744704544 361.3573911566542 2.025992 0.8641935909765894 360
362 4 113.5302059766928 360.0932996784901 1.2628705 0.8426157856069436 361
363 4 110.10274063643946 358.07659523077984 1.191343 0.8426157856069436 362
364 4 290.69629337675843 356.3793317957423 38.695145 1.3262146758816018 13
365 4 291.176076376337 359.4332873137849 37.023450000000004 1.2626682876602229 364
366 4 291.0623454321364 362.5295035105468 36.7047 1.2626682876602229 365
367 4 290.80070211241804 365.4069585468792 35.13968 0.8619189720925771 366
368 4 291.0144914282924 368.44351260897855 34.286025 0.8607132997879369 367
369 4 291.39048717278075 371.3371261401154 32.824960000000004 0.7819344228105091 368
370 4 291.51851217007766 374.3500639405774 31.799774999999997 1.1517588652446993 369
371 4 291.71738595228635 377.41644907000807 31.168225 0.8026297257716035 370
372 4 291.3457405717838 380.48532012171637 30.733790000000003 0.8026297257716035 371
373 4 290.9747166718507 383.55356969285515 30.29927 0.9464838331711398 372
374 4 290.36131534985066 386.54102678997174 29.482674999999997 1.0886972318674542 373
375 4 289.55276912905833 389.441476607372 28.43335 0.9192691990370158 374
376 4 288.23274439964797 392.1896636852687 27.60953 1.3257796394830201 375
377 4 286.97486772717787 394.98694772814815 26.93055 1.1707637410570197 376
378 4 285.86179602737843 397.82773541088585 26.123305 0.9076226531664179 377
379 4 285.1054541744159 400.76050221789495 25.174195 1.0609729836664203 378
380 4 284.9003655865132 403.7523096789974 24.06095 1.2575845766025127 379
381 4 285.2142132740613 406.69439869454754 22.761129999999998 1.0852853035414358 380
382 4 285.22788584658815 409.6451884380694 21.42816 0.9953135615090738 381
383 4 285.1682237119256 412.5133212658607 19.794715 0.9953135615090738 382
384 4 285.10856157726295 415.38145409365205 18.16127 1.1443197428289547 383
385 4 285.6890244290846 418.1756307336845 16.479544999999998 1.0100115769754368 384
386 4 287.26572063365813 420.71002849570687 15.29711 0.8139282425233363 385
387 4 289.0630424403694 423.23572552975753 15.00335 0.6806020159694739 386
388 4 290.84793463569264 425.74402110786497 15.579139999999999 0.7149326026232535 387
389 4 292.4594337521526 428.3989861003514 15.70783 0.9071503279336721 388
390 4 293.58307062163186 431.2925996314882 15.499835 0.7654776173327377 389
391 4 294.7079504522499 434.1880776043332 15.407525 0.7654776173327377 390
392 4 295.832830282868 437.08417705774764 15.315215 0.8550578266063764 391
393 4 297.43003534623176 439.7441138947893 15.554319999999999 0.8550578266063764 392
394 4 299.0272404095955 442.40342925126146 15.79334 0.8550578266063764 393
395 4 300.6244454729592 445.063366088303 16.032445 0.8550578266063764 394
396 4 302.54854931582855 447.4977054786516 16.264835 0.8550578266063764 395
397 4 304.4720316781285 449.9320448690001 16.497225 0.9027875343364683 396
398 4 305.898951065476 452.6914185971461 16.569985 0.9027875343364683 397
399 4 307.32587045282355 455.4514138058614 16.64266 0.9534071267142807 398
400 4 308.1990506528337 458.4332775778534 16.54763 1.0020939145212522 399
401 4 309.6383996515693 461.18643650030526 16.452515 0.8801656416102268 400
402 4 311.32136903351056 463.7972763723641 16.347369999999998 0.9551099834744429 401
403 4 313.09942494257035 466.3397533817886 16.11991 0.7692065007491512 402
404 4 315.2982231971155 468.53295831120914 15.972605 0.7692065007491512 403
405 4 317.49764293223 470.72616324062966 15.825299999999999 0.998153727711242 404
406 4 319.65107310520875 472.94236295111807 15.382194999999998 1.3093974116735771 405
407 4 321.096015429069 475.6774989370573 14.97989 0.904639546433287 406
408 3 338.972282527355 332.9681587463599 37.5054 0.8792272059504296 107
409 3 341.8777041893104 333.58342451006814 36.833305 0.9863083080584353 408
410 3 344.9297952656449 334.16885920644506 36.83866 0.9863083080584353 409
411 3 347.9787789391322 334.7530509416832 37.022175000000004 0.6968226588308724 410
412 3 350.8556124948952 335.9214344121594 37.18002 0.635936207446535 411
413 3 353.5770759083076 337.3713485805748 36.652085 0.8120265119809654 412
414 3 356.45453094464 338.3501804773834 37.535489999999996 1.0096324738281013 413
415 3 359.4693331868102 338.83804272436413 38.321825 0.7753094399406811 414
416 3 362.4835139484111 339.3265264519142 39.10816 0.7753094399406811 415
417 3 365.5896738342835 339.4209914984634 39.065235 0.6858535267809228 416
418 3 368.6231204935358 339.6702052067937 38.211155000000005 0.7210044677863134 417
419 3 371.7261729765612 339.8330331159771 38.15582 0.6900982390699401 418
420 3 374.7353818936068 340.6061549443135 38.071839999999995 0.825512640336994 419
421 3 377.54882443129077 341.9193433874604 37.90235 0.9139555401686266 420
422 3 380.0558770482594 343.7483607032112 37.6856 0.7384494273694343 421
423 3 382.23603088572247 345.92478565725787 38.243115 0.9627852685065605 422
424 3 384.7573775557873 347.6947623189154 38.80063 0.6906700011937902 423
425 3 387.766586472833 348.34918135849597 38.233765 0.6771963024491496 424
426 3 390.8547234221927 348.43370271593466 38.69302 0.678961307266252 425
427 3 393.8539886501279 348.72082673899854 39.73359 1.7735253157088633 426
428 3 395.8793938258098 349.4840048782245 38.960175 1.7735253157088633 427
429 3 305.94245470533417 320.9114356999565 26.391055 1.6165641831006339 138
430 3 306.2755682905338 323.74290117415313 27.700309999999998 0.9564958851442099 429
431 3 302.5566285632308 323.97222750426255 27.89105 0.9564958851442099 430
432 3 299.4771923418427 324.32212106483604 27.575020000000002 0.8649642268826482 431
433 3 296.38097614508075 324.13816281629295 27.321464999999996 0.6588750552631717 432
434 3 293.2847599483188 323.95420456774985 27.067995 0.6588750552631717 433
435 3 290.3122183848679 323.05057181983904 27.141435 0.9658615973251016 434
436 3 287.33967682141696 322.1469390719282 27.214875 0.9658615973251016 435
437 3 284.50572542494274 320.87725426863943 27.381134999999997 0.9673531506916669 436
438 3 282.22054137125076 318.7884580748785 27.739835 0.877685934138312 437
439 3 280.19265027329124 316.4585274201895 28.2098 0.8500486932169944 438
440 3 277.6992702288494 314.6071368039402 28.331944999999997 0.9872094548840684 439
441 3 275.07724370654137 313.0248472742421 27.611485 0.8186079912109352 440
442 3 273.1233087963407 310.6085308204062 27.569239999999997 0.6308524963888247 441
443 3 271.0755303201604 308.3239682472836 28.244139999999998 0.6308524963888247 442
444 3 269.02775184398 306.03940567416095 28.919125 0.5970706770778272 443
445 3 266.9426845336355 303.73806312566444 28.768165 0.9566077516467022 444
446 3 264.8277861559597 301.46717312506865 28.983639999999998 0.9566077516467022 445
447 3 262.71226629771445 299.19566164390346 29.199029999999997 0.6592976620503652 446
448 3 260.0436287327012 297.60591434737256 29.120064999999997 0.8440141168880987 447
449 3 257.37934153167384 296.0341899873543 29.527639999999998 0.6969034513048946 448
450 3 254.62929001206894 294.7079504522499 30.31967 0.8293658198672879 449
451 3 251.85686519196554 293.4376441683917 31.133714999999995 0.8293658198672879 450
452 3 249.08381889129274 292.16795936510294 31.94776 0.8293658198672879 451
453 3 246.31077259061996 290.89827456181416 32.76189 0.869643975570247 452
454 3 243.5675573572785 289.5285313868517 33.453959999999995 0.6725911314298791 453
455 3 240.09285949375058 287.17312002881715 38.50891 0.6725911314298791 454
456 3 286.61316603578575 318.6243872045563 37.78675 0.7135218417307104 186
457 3 284.61013416060234 318.8251254284732 37.53226 0.9286908444691537 456
458 3 278.4493972761179 319.6355360909737 37.694185 0.9286908444691537 457
459 3 275.44516020362755 320.4154942055735 37.484575 0.856878764674725 458
460 3 272.64476875790103 321.712524153916 36.994465 0.7603504026351692 459
461 3 269.689007169824 322.6702257113649 36.91193 0.8650512341623645 460
462 3 266.6723404859455 323.41600239464753 36.90054 0.8659150921538336 461
463 3 263.5866894588634 323.77708260547024 36.988769999999995 0.8659150921538336 462
464 3 260.50103843178124 324.13816281629295 37.077085 0.8659150921538336 463
465 3 257.4153874046992 324.49924302711565 37.1654 0.7904487066113196 464
466 3 254.50437241761907 324.7055745761572 38.626039999999996 0.7856695210326164 465
467 3 251.4591176275481 324.52658817216934 39.435579999999995 0.83939651625744 466
468 3 248.39273249811745 324.86840248534054 39.94014 0.6727340719608417 467
469 3 245.3195110824234 325.2108382790812 40.356384999999996 0.6932118567226454 468
470 3 242.30843772366956 325.7086442151724 41.15666 0.5659954056465765 469
471 3 237.76727920304737 327.37918398572566 42.718705 0.5659954056465765 470
472 3 295.6550868400189 320.3750979685624 37.888835 0.8949258051335302 183
473 3 291.777048086949 318.2465270183597 38.107115 1.0147472589142816 472
474 3 289.37689012791753 316.2733262105076 38.03274 1.0147472589142816 473
475 3 287.14391044205524 314.1783152110526 38.75575 0.8913647214708553 474
476 3 285.3969285614656 311.6258945125177 38.345285 0.8005539806698001 475
477 3 284.291314628499 308.74346763163004 37.8641 0.6047074303146419 476
478 3 283.9619299267158 305.65470920170094 37.737959999999994 0.9951644061724172 477
479 3 283.63254522493264 302.56595077177184 37.611905 0.9951644061724172 478
480 3 283.69407180130344 299.5088878508822 38.367725 1.4108168257943288 479
481 3 285.31240720402684 296.91109907078084 39.100085 0.8237724947426677 480
482 3 286.40807744788304 294.02805070932385 39.62071 0.7848118778468414 481
483 3 287.23713252746563 289.72864813019913 40.879814999999994 0.7848118778468414 482
484 4 188.71257489898983 426.79618771186296 17.574089999999998 1.1795017578628153 245
485 4 185.67912823973754 426.967716349018 16.98946 0.8502351373878151 484
486 4 182.6419526970688 426.5805339542804 16.26475 0.8502351373878151 485
487 4 179.60477715440004 426.1933515595428 15.54004 0.8502351373878151 486
488 4 176.5676016117313 425.8061691648052 14.81533 0.8502351373878151 487
489 4 173.53042606906257 425.4189867700676 14.090620000000001 0.8502351373878151 488
490 4 170.52308159372512 424.68999006215876 13.700129999999998 0.7490643154948246 489
491 4 167.52816672977573 423.89325197218517 13.38478 0.7767885636958585 490
492 4 164.64201096547174 422.90385490569673 12.579065 0.8924585272730032 491
493 4 161.67319828543725 422.082257592947 12.022485 0.979291792429884 492
494 4 158.6639893683916 421.45704814012834 11.392209999999999 0.979291792429884 493
495 4 155.65540193191538 420.8312172067403 10.761935 0.9860037825794282 494
496 4 152.72574252775323 420.19357814253357 9.646989999999999 1.0744218231882847 495
497 4 149.89862741754243 419.04383908913945 8.848585 0.8403225223058494 496
498 4 146.88693257821916 418.5273887359662 8.073827 0.8514159504696793 497
499 4 144.0318508423853 417.7350010099783 6.7939989999999995 0.8514159504696793 498
500 4 141.1767691065514 416.94261328399045 5.514179499999999 0.857431882381493 499
501 4 138.27507632801235 416.7163943567281 4.024324999999999 1.089766178446826 500
502 4 135.05332105623114 416.6430596495386 1.458498 1.089766178446826 501
503 4 250.60458184462001 430.65309612557326 36.142255 0.8711728177709764 275
504 4 250.11050479194523 432.4653334659502 34.8313 0.9345203322101467 503
505 4 252.7604979398764 438.07978892993003 35.21703 0.9345203322101467 504
506 4 254.58205748879433 440.5955422748703 35.34691 0.8161655725731843 505
507 4 256.74543135088356 442.8260360384549 35.282394999999994 0.5972838449131321 506
508 4 259.30158093283495 444.58669049157146 35.471774999999994 0.8508504031515233 507
509 4 261.61224568987245 446.6599496710973 35.66124 0.8515340317778658 508
510 4 263.34617647850473 449.2366081118391 35.52966 1.0585305650286696 509
511 4 264.33805946727074 452.1619171520154 35.06216 0.8858211147917873 510
512 4 264.08511687552397 455.20157861696174 34.25143 0.9967429668186989 511
513 4 264.2516736681238 458.27293559094755 33.64572 0.9967429668186989 512
514 4 264.7414003568128 461.3399422009476 33.76387 1.0126528693953962 513
515 4 266.20871598117145 463.9078999137177 35.069044999999996 0.8952676194467013 514
516 4 268.07440065051696 466.05760120328 36.773465 0.672025584111723 515
517 4 270.4472134644947 467.9761117210247 37.5785 0.672025584111723 516
518 4 272.8200262784724 469.89400075820004 38.383449999999996 0.748629279096243 517
519 4 275.1356628800652 471.61301601316666 39.965725 0.6723301095907301 518
520 4 277.26423383026787 473.5166109972457 41.643029999999996 0.6723301095907301 519
521 4 162.82169437769258 376.8098840342715 11.1724 1.1283725514180931 345
522 4 159.548356218651 376.9546890069422 10.763634999999999 1.053160972909034 521
523 4 156.5559272769792 377.6892790399757 10.213259999999998 1.053160972909034 522
524 4 153.8077401990825 379.02856966703746 9.452 0.8888663695818582 523
525 4 151.07322569371266 380.31627740683894 8.4668245 0.8241453830843091 524
526 4 148.4785443164583 381.8246107487782 7.363303500000001 1.1693094765246186 525
527 4 145.62843442517965 382.87615587220677 6.4717215 1.3095589966216217 526
528 4 142.5893944408027 383.1931109626019 5.697159 0.7231361461393632 527
529 4 139.57769960147945 383.7157761214692 4.932532999999999 0.9159939964362659 528
530 4 136.60267211575092 384.00849346965765 3.7705064999999998 1.2347389508712863 529
531 4 134.35601985736184 383.6312547640304 2.0285675000000003 1.2347389508712863 530
532 4 235.64430157796934 366.75867878532904 28.240740000000002 1.1534555071991675 320
533 4 232.08197495415573 362.27096759367555 30.53013 0.6397085945028067 532
534 4 230.20696807626913 359.7937460440382 30.450059999999997 0.5870685687938676 533
535 4 228.3313397178132 357.3165244944008 30.369905 0.5870685687938676 534
536 4 226.45633283992663 354.8393029447635 30.289835 0.5870685687938676 535
537 4 223.9256639613207 353.037009293497 30.359789999999997 0.7500213955717041 536
538 4 221.77471971061956 350.83696807781314 29.765639999999998 0.9242534732036217 537
539 4 219.8095981501697 348.4921218894585 29.019255 0.9115193363365699 538
540 4 218.14154430189407 345.9098701235922 28.400115000000003 0.633698877396687 539
541 4 215.99432893460934 343.68434820456275 27.98013 0.633698877396687 540
542 4 213.847735047894 341.45882628553335 27.560144999999995 0.9647926507457298 541
543 4 211.34627575605 339.7043866381108 26.786559999999998 1.0194083631847985 542
544 4 208.60803236726375 338.36136712763255 25.974384999999998 0.5440353897267484 543
545 4 205.9934636117885 336.71630806042486 25.51105 0.5440353897267484 544
546 4 203.3795163368827 335.0706275126477 25.047715 0.8156559585062745 545
547 4 200.64997367606807 333.6120126162607 24.666745 0.8931483707050397 546
548 4 197.6904832045746 332.70589394607225 24.28399 0.645637519134904 547
549 4 194.87269030290486 331.4032706726051 24.104554999999998 0.7904984250568718 548
550 4 191.87280359440024 330.61026146604786 23.873355 0.8066631346670241 549
551 4 188.79585329528976 330.2044346542282 23.660259999999997 0.8066631346670241 550
552 4 185.71890299617928 329.79860784240856 23.447165000000002 0.8820176537070455 551
553 4 182.6730267255389 329.18458503983913 23.496635 0.5497691694600534 552
554 4 179.83286052337067 327.9260868867996 23.60331 0.7185434047314806 553
555 4 177.02563279138076 326.59487550714 23.638244999999998 0.7725376366011472 554
556 4 174.04563346109703 325.7129945791582 23.628725 0.8318393125335087 555
557 4 171.14518364369675 324.60303028220585 23.49961 0.8318393125335087 556
558 4 168.2441123457271 323.4930659852534 23.37058 0.9222833797986166 557
559 4 165.28027151024784 322.59689100417535 23.014515 0.48816428653748706 558
560 4 162.34501878096108 321.60935837939525 22.658535 0.6163713776411831 559
561 4 159.41349493509068 320.6230687157539 22.25266 0.9876507060883442 560
562 4 156.75542253975735 319.0432651083334 21.832079999999998 1.284395248366525 561
563 4 154.54357319325476 316.86186830973156 21.72141 1.1998801057335147 562
564 4 152.28200540120002 314.78923061077506 22.39818 1.0096635478565714 563
565 4 150.02230205085348 312.656930777156 22.32865 0.5961148399620866 564
566 4 148.06153085438942 310.2486935707223 22.47587 0.8710050180172378 565
567 4 146.3978273700996 307.62418112613665 22.43592 0.8710050180172378 566
568 4 144.73412388580982 304.999668681551 22.39597 0.878804599163236 567
569 4 143.26370085860412 302.26328973447295 22.49729 0.9608648935471076 568
570 4 141.99339457474593 299.4336887019845 22.23923 0.9458437081846555 569
571 4 140.7336534605676 296.71222528857214 21.12675 0.7940781531366288 570
572 4 139.68459425941663 294.9142820012915 20.004495 0.7940781531366288 571
573 4 285.2142132740613 406.69439869454754 22.761129999999998 1.0852853035414358 381
574 4 286.0954727214737 409.5886337062538 23.01545 1.0615509605959643 573
575 4 287.3210324043349 412.41574881646454 23.565315 1.0615509605959643 574
576 4 288.58512388249903 415.24845725179995 23.31329 1.0121805441626506 575
577 4 289.28491100364596 418.26450245510904 22.95765 0.940175805391707 576
578 4 290.3352131659357 421.1618448696623 22.412544999999998 0.9478635200352127 577
579 4 290.782057695336 424.2039922568863 21.79876 1.037804188039105 578
580 4 291.1425164255893 427.27534923087205 21.377329999999997 0.7187049896795251 579
581 4 291.1543245564079 430.3572713745378 20.836814999999998 1.0183145573826506 580
582 4 291.5725809796156 433.4342216736483 20.671575 0.7873599481813905 581
583 4 291.38489384765614 436.53354527325723 20.50642 0.9585902746630954 582
584 4 291.5116758838142 439.6384621979908 20.489165 0.9585902746630954 583
585 4 291.63783643940286 442.7433791227244 20.471909999999998 0.9585902746630954 584
586 4 291.7646184755609 445.8476745668886 20.454655 0.8017596529744404 585
587 4 291.94609080182636 448.9501055693446 20.4374 0.8017596529744404 586
588 4 292.1269416475224 452.0519150912312 20.420145 0.8017596529744404 587
589 4 292.30779249321847 455.15434609368714 20.40289 0.8017596529744404 588
590 4 292.4886433389145 458.2561556155737 20.385635 1.0590526087069674 589
591 4 293.47244708027824 461.1926513059993 20.742465 1.0590526087069674 590
592 4 294.4556293410726 464.1285255158555 21.09938 0.6502986234054208 591
593 4 295.2324800528254 467.1284122243601 21.41796 0.9262359962200148 592
594 4 295.69299715475245 470.196661795499 21.647119999999997 0.9262359962200148 593
595 4 296.1541357372489 473.26491136663776 21.876279999999998 0.8989343548061745 594
596 4 296.1454350092773 476.36796384966317 21.64984 1.0468591599352954 595
597 4 295.58423805510705 479.4231623288446 21.514774999999997 1.1671653685601808 596
598 4 295.5295477649997 482.51316371991254 21.07235 0.9707340049892152 597
599 4 296.182102362872 485.5478533403036 20.878125 1.0260271312489324 598
600 4 297.3927465120676 488.3954773093047 20.48585 0.8284149545961025 599
601 4 298.91537390710306 491.0647363548873 19.85736 0.8284149545961025 600
602 4 300.43737982156915 493.7346168810393 19.22887 1.0883243435258128 601
603 4 301.48892494499773 496.6363096595784 18.73519 0.788298383841188 602
604 4 302.1806328187424 499.66540595484486 18.69422 0.7990624273032347 603
605 4 302.5516567186756 502.7249547980121 18.14954 0.933793199943946 604
606 4 303.1961320691457 505.75653701555626 17.844134999999998 0.9244834210143005 605
607 4 304.1979587470221 508.6774956917468 17.3655 1.0076810248401784 606
608 4 304.64293883471413 511.7165356761237 16.723239999999997 1.0076810248401784 607
609 4 305.0885404029755 514.7555756605007 16.081065 1.0076810248401784 608
610 4 305.5335204906675 517.795237125447 15.438804999999999 1.0076810248401784 609
611 4 305.97850057835956 520.8342771098239 14.796544999999998 0.8328896146957986 610
612 4 305.8535829839097 523.9062555643792 14.177320000000002 0.8328896146957986 611
613 4 305.71312837522476 527.3461505160207 13.48389 0.8328896146957986 612
614 3 243.5675573572785 289.5285313868517 33.453959999999995 0.6725911314298791 454
615 3 241.43463604309 286.44660924318595 34.495039999999996 1.1728767749929874 614
616 3 240.77213775610718 283.4740676797351 35.33773 0.8571335717081799 615
617 3 240.33026507126223 280.44372842332973 36.05904 0.7959115208163653 616
618 3 240.57015657105146 279.89061071656175 39.005905 0.9609083971869657 617
619 3 239.89149978926423 279.0447756616053 38.728125 0.621480569402239 618
620 3 239.89149978926423 277.1803339533986 38.816694999999996 0.621480569402239 619
621 3 238.33779836575863 272.20848939818063 38.675 0.8108705581218772 620
622 3 236.0849313016755 267.0812747006122 38.675 1.1822859908137373 621
623 3 234.63004528870488 264.8116276611552 38.675 1.242961138804478 622
624 3 275.07724370654137 313.0248472742421 27.611485 0.8186079912109352 441
625 3 272.3383788371857 312.7072707032776 27.226435000000002 1.1470293981115482 624
626 3 269.23532635416035 312.86512676790574 27.173395 1.1470293981115482 625
627 3 266.12916646828796 312.9695355035653 27.15597 0.7661861051818563 626
628 3 263.0627813388573 313.4685844007953 27.10344 0.7400217732100219 627
629 3 260.22137217555024 314.7239751509878 27.222524999999997 0.6584462336702841 628
630 3 257.200355127686 315.45048593661903 27.27837 0.9291134512563473 629
631 3 254.20606174430603 316.1701604359869 26.708785 1.0885045728909395 630
632 3 251.33357855252885 317.30622691685414 26.249019999999998 1.3794444866509035 631
633 3 248.99432568929882 319.29745066121893 25.608375 0.9375158685546655 632
634 3 247.11745436970406 321.63918944672656 24.506349999999998 1.0316701748191048 633
635 3 245.06843293238487 323.8013203476769 23.29544 0.8837702289127598 634
636 3 242.5141477921417 325.4351927646354 22.367324999999997 0.8923404459648168 635
637 3 239.90082199780525 327.106354015758 22.110454999999998 0.7349939954035579 636
638 3 237.53733139236854 329.1230584634683 22.127115 1.0349640218369365 637
639 3 235.11355717169982 331.0639422817115 22.2955 0.5494335699525762 638
640 3 232.19384145664807 332.12729553595875 22.326099999999997 0.5494335699525762 639
641 3 229.27412574159638 333.19064879020596 22.3567 0.9101147902497208 640
642 3 226.4961075963684 334.53801866467 21.876535 0.9101147902497208 641
643 3 223.71808945114037 335.8853885391341 21.39637 0.9939649486734708 642
644 3 221.24397530435004 337.7417509999386 20.98769 1.0924323300895615 643
645 3 217.05581774714835 341.40600043713414 20.215805 1.0924323300895615 644
646 3 306.2755682905338 323.74290117415313 27.700309999999998 0.9564958851442099 430
647 3 309.03680646038794 325.27236485545205 29.87682 2.118708053566255 646
648 3 306.29794159103227 321.2172041401024 26.171499999999998 2.118708053566255 647
649 3 305.71810021977996 318.29500250277306 24.96212 1.2270698806448626 648
650 3 307.3246274916848 315.2385610624529 20.68543 1.644064698296683 649
651 3 308.82488158622175 311.6955003362907 17.14892 1.6264830129882935 650
652 3 309.19031216103025 308.7198513699928 16.03236 1.2501454541867676 651
653 3 309.6663662771924 305.9747716949431 14.15063 1.2756448019493416 652
654 3 308.5812612030161 302.1439654651477 10.87949 1.8291913303102219 653
655 3 306.34268819202924 298.9010798540068 7.552938499999999 1.7649986022966644 654
656 3 303.9015125154172 297.6214513616076 5.590297 1.1686817811495223 655
657 3 301.24965492577786 297.1690135070828 3.462016 1.427534653111249 656
658 3 298.3168881187687 297.5847840080129 2.177428 1.350359196002879 657
659 3 295.35118284158125 298.37282137001495 1.511368 0.8573573047131647 658
660 3 292.56446396838163 299.7425645449774 1.346298 1.319017930887924 659
661 4 136.60267211575092 384.00849346965765 3.7705064999999998 1.2347389508712863 530
662 4 133.46481672083902 385.8542907607823 4.405856 1.2136894039856325 661
663 4 130.63956605233645 387.1345407337509 4.665208 1.2136894039856325 662
664 4 127.61730604333336 387.8281130492038 4.9410755 1.0554790954329043 663
665 4 124.69821180885103 388.88214409491 4.731796999999999 0.9862710192242712 664
666 4 121.6858954889584 389.64470075356655 4.752129 0.9810692268583744 665
667 4 118.62696812636055 389.98092174161314 4.164541 0.9810692268583744 666
668 4 115.56741928319335 390.31714272965974 3.5769444999999997 0.9810692268583744 667
669 4 112.50849192059552 390.6533637177064 2.989348 0.8447101751258291 668
670 4 109.5036333675357 391.2878953790661 2.3407215 0.8865855358921519 669
671 4 104.7586292201496 392.11135713352405 0.6502686999999999 0.8865855358921519 670
672 3 306.29794159103227 321.2172041401024 26.171499999999998 2.118708053566255 648
673 3 313.8476875481307 323.16989608916424 21.568749999999998 1.3896740568232644 672
674 3 316.16643155257043 325.4165483475534 20.20331 1.3896740568232644 673
675 3 318.8195321033486 324.41285722796874 16.716694999999998 1.3896740568232644 674
676 3 323.16989608916424 326.8987795055777 15.370805 1.3896740568232644 675
677 3 326.8987795055777 328.14174064438214 12.721694999999999 1.3896740568232644 676
678 3 331.6841798899749 327.52026007497994 10.780804999999999 1.3896740568232644 677
679 3 333.7350657690023 328.14174064438214 9.477500000000001 1.3896740568232644 678
680 3 338.70691032422025 329.38470178318664 5.8791695 1.3407697508170022 679
681 3 342.1250534559325 328.14174064438214 4.8520805 1.29186544481074 680
682 3 343.0572743100359 327.52026007497994 3.8249999999999997 1.3163144904110242 681
683 3 333.7350657690023 328.14174064438214 9.477500000000001 1.3896740568232644 679
684 3 334.32795823221204 329.02983637805795 7.102047499999999 1.3896740568232644 683
685 3 333.7350657690023 333.1135851996001 3.8249999999999997 1.3896740568232644 684
