# Supplementary material for: Cross-Regional Gradient of Dendritic Morphology in Isochronically-Sourced Mouse Supragranular Pyramidal Neurons
Source: Front Neuroanat. 2018 Dec 4;12:103. doi: 10.3389/fnana.2018.00103 (PMC6288488; doi:10.3389/fnana.2018.00103)
Supplement: Supplementary file 3 [file Data_Sheet_1.ZIP › SWC reconstructions/X043.S7.Z1.C01-exported-000.swc]

# Exported from "Simple Neurite Tracer" version 3.1.6-SNAPSHOT-b9f15e3b69824d8d9ebdf26f302be1ac12e484dc on 2018-06-22T15:46:48.662
# https://imagej.net/Simple_Neurite_Tracer
#
# All positions and radii in microns
# Voxel separation (x,y,z): 0.621480569402239, 0.621480569402239, 0.825
#
1 1 331.59095780456454 268.24406484596375 6.436121999999999 1.2220296732270106 -1
2 1 331.82214857638223 277.3798292161767 6.593234999999999 1.242961138804478 1
3 1 331.59095780456454 268.24406484596375 6.436121999999999 1.2220296732270106 1
4 1 331.24603608854636 259.4426570220893 4.9222304999999995 1.5537014235055975 3
5 4 331.59095780456454 268.24406484596375 6.436121999999999 1.2220296732270106 1
6 4 332.4541943154643 280.2964375283814 8.3551875 3.32818381929134 5
7 4 331.52010901965275 289.49807883895096 8.909175 1.68267107126795 6
8 4 330.39212178618766 295.5941817442175 9.3164775 1.7356460750037968 7
9 4 328.47982607413695 301.4883034644283 9.883004999999999 1.8009015347910318 8
10 4 326.90748023354934 307.4737828283413 10.538962499999998 1.8719678379021778 9
11 4 325.27609373886844 313.4412392557416 11.052195 1.7849170545460065 10
12 4 323.5123318829049 319.37264981011657 11.3443275 1.8316337489479728 11
13 4 322.47818821541955 325.4892615741734 11.61897 1.786756637031437 12
14 4 321.5677191812453 331.5890933628564 12.4945425 1.8820917563777404 13
15 4 320.8387224733365 337.72932138855055 13.1406825 1.8989338798085411 14
16 4 320.56899990621594 343.9105671318252 13.80555 2.0522717806971555 15
17 4 319.9065016192331 350.06571069118496 14.364735 2.0298549765588167 16
18 4 319.13213682975794 356.1928876249216 14.787465 2.031029574834987 17
19 4 318.1452256855472 360.1896291667474 14.947349999999998 1.9995515839947635 18
20 4 316.4429904059544 367.65858264982353 15.83934 2.128925194127228 19
21 4 314.6922796419483 371.94804153983773 16.393492499999997 1.5000117171149379 20
22 4 313.6022027232168 374.85346320179326 16.623337499999998 1.5279596983209567 21
23 4 312.64760856861494 377.79803813962104 16.982955 1.329098345723628 22
24 4 311.7296817676078 380.7662293390862 17.0642175 1.3362267278546718 23
25 4 310.558812374854 383.62379699719764 17.519782499999998 1.4817464031802061 24
26 4 309.3966437100718 386.5049809169464 17.628104999999998 1.5090853334282106 25
27 4 307.68695066364626 389.09779785249253 17.736345 1.460671997071776 26
28 4 305.7000772832673 391.4743395498867 18.0679125 1.3923215640489182 27
29 4 304.01462197904846 394.07834313568213 18.3180525 1.3550203002733956 28
30 4 302.2489956813767 396.6338712370641 18.233489999999996 1.281872037254752 29
31 4 300.05144038797033 398.8301835693316 18.32622 1.7265662438848302 30
32 4 297.8016807267343 400.97242709206114 18.402862499999998 1.0515326938172003 31
33 4 295.0621943768092 402.26137779300143 19.3328025 1.0515326938172003 32
34 4 292.32270802688413 403.5503284939416 20.262742499999998 1.0935137062803215 33
35 4 289.4496033545376 404.69447422221117 20.6661675 1.473667155777977 34
36 4 286.60757271066115 405.7938733494837 21.471615 1.2714746673286526 35
37 4 283.92215517027404 407.2350867899275 22.2757425 1.2714746673286526 36
38 4 281.236737629887 408.6769217109407 23.0797875 1.067597966536248 37
39 4 278.83844411256376 410.56062931679884 23.8707975 1.067597966536248 38
40 4 276.44015059524054 412.44495840322645 24.6618075 1.067597966536248 39
41 4 274.04185707791726 414.32928748965406 25.4528175 1.0591706900151538 40
42 4 271.3154218199496 415.77485129408365 25.930822499999998 1.097298522947981 41
43 4 268.4317519779232 416.86368525167643 26.452965 1.2112469853478818 42
44 4 265.80226768878236 418.48202065439983 26.92074 1.757379250515793 43
45 4 262.26480028774483 423.2282677629247 29.90625 0.7930962138369733 44
46 4 259.7788780101359 428.20011231814266 30.2843475 0.7930962138369733 45
47 4 257.9144363019292 433.17195687336056 30.9719025 0.8789040360543403 46
48 4 256.6714751631247 438.14380142857846 31.659374999999997 0.8789040360543403 47
49 4 255.4285140243202 441.8726848449919 32.278124999999996 0.8789040360543403 48
50 4 254.12775519256132 444.67618369356535 32.5875 0.8789040360543403 49
51 4 254.18555288551573 445.6015682614053 36.5749725 1.242961138804478 50
52 4 253.319208971769 447.2565710177235 37.949999999999996 1.242961138804478 51
53 3 331.59095780456454 268.24406484596375 6.436121999999999 1.2220296732270106 1
54 3 323.2774122276708 264.3393024284095 6.2950965 1.4494231987655957 53
55 3 318.9407208143821 264.12737755424337 6.64990425 1.4494231987655957 54
56 3 315.9159748831013 264.8364868839313 6.7214565 1.3612040319389478 55
57 3 313.2249640175896 266.3336335756213 7.2772425 1.430014360583164 56
58 3 310.87576746524917 268.3459876593458 7.66541325 1.0702579033732897 57
59 3 308.5259494323393 270.3589632236396 8.053583999999999 1.0702579033732897 58
60 3 306.56144935245885 272.73053307647854 8.599717499999999 1.1216357020457728 59
61 3 304.7554268177759 275.23696421287775 9.0420825 1.0163196047548695 60
62 3 303.62868254544964 278.08769558472585 9.719655 1.078716253922854 61
63 3 301.99978197304637 280.686727325966 10.3790775 1.1740638028805457 62
64 3 300.1738720601426 283.17264960357494 10.884555 1.1212441692870494 63
65 3 298.38462950083357 285.626254891575 11.7566625 1.1212441692870494 64
66 3 296.5947654609551 288.0804816601444 12.628687499999998 1.1212441692870494 65
67 3 294.50410482548597 290.2898450843694 13.470764999999998 1.7288905812143947 66
68 3 291.52783437861865 291.1375445810341 13.847954999999999 1.198848447988307 67
69 3 288.4309967012873 291.302858412495 14.10783 0.9188838810839863 68
70 3 285.3291871794007 291.4687937245254 14.216729999999998 1.0522349668606248 69
71 3 282.30692717039767 292.18660378218505 14.325547499999999 1.0695804895526413 70
72 3 279.4872698270197 293.4892270556521 14.430157499999998 1.1939138922672532 71
73 3 277.0541733978099 295.29959995432085 15.328417499999999 1.551892915048637 72
74 3 275.31899964803887 297.8016807267343 16.151519999999998 1.1567555690226932 73
75 3 273.46263718723435 300.1372047065479 17.306437499999998 1.281561296970051 74
76 3 271.42542388073383 302.3123866994557 18.47307 1.39784031150521 75
77 3 268.7704588882475 303.52675973206766 19.8865425 1.1155265480485488 76
78 3 266.30380250829 304.74672608980427 21.8028525 0.800547765864106 77
79 3 263.50776142654934 302.6610372988904 23.099999999999998 1.242961138804478 78
80 3 261.02183914894033 302.03955672948814 23.099999999999998 1.242961138804478 79
81 3 258.5359168713314 302.6610372988904 23.3749725 1.242961138804478 80
82 3 255.4285140243202 301.728816444787 23.924999999999997 1.242961138804478 81
83 3 251.38889032320566 302.6610372988904 24.8187225 1.242961138804478 82
84 3 247.3492666220911 302.6610372988904 25.4374725 1.1216108428229967 83
85 3 244.2418637750799 302.97177758359146 26.0562225 1.0609356948322561 84
86 3 243.17353867627747 302.6784387548336 26.4 1.0609356948322561 85
87 3 239.89149978926423 303.2825178682926 27.0874725 1.0609356948322561 86
88 3 237.40557751165528 303.90399843769484 27.4999725 1.1216108428229967 87
89 3 235.54113580344855 304.5254790070971 28.3937775 1.1822859908137373 88
90 3 231.81225238703513 300.79659559068364 29.6655975 1.242961138804478 89
91 3 228.70484954002393 300.79659559068364 30.318749999999998 1.242961138804478 90
92 3 226.21892726241498 300.79659559068364 30.7999725 1.242961138804478 91
93 3 223.73300498480603 300.79659559068364 31.075027499999997 1.1216108428229967 92
94 3 220.26825081038854 299.6611505903858 31.349999999999998 0.8789040360543403 93
95 3 331.59095780456454 268.24406484596375 6.436121999999999 1.2220296732270106 1
96 3 327.5687355593933 260.6315493513558 9.6507675 1.8496193966264736 95
97 3 324.30534108946216 259.0362087297002 10.7678175 1.8496193966264736 96
98 3 321.50184224088866 258.6651848297671 12.4773825 1.299584233482716 97
99 3 318.6013924234884 258.28235279901526 13.8663525 1.757634057549248 98
100 3 316.6375138241773 255.9592584305897 14.71008 1.251593503913475 99
101 3 315.5281710077943 253.0631589771753 14.9639325 1.1048495118662183 100
102 3 314.08757904792 250.31000005472336 14.9291175 1.2658254089527863 101
103 3 312.5711664585785 247.5984803304214 15.0381825 1.2914552676349347 102
104 3 310.01688131833527 245.8291251493332 15.056167499999999 1.0474992849217797 103
105 3 307.46259617809204 244.05976996824504 15.074152499999999 1.0247530960816578 104
106 3 304.9101754795571 242.34883396068068 15.688199999999998 1.0092285114579898 105
107 3 302.1744180130484 240.89146202543242 15.981240000000001 1.0765597163470284 106
108 3 299.7761244957252 238.92758342612137 16.27428 1.17692882830549 107
109 3 297.79546592104026 236.5479343258802 16.6190475 1.2243415809451867 108
110 3 295.8694976364627 234.11421641610102 16.82142 1.2243415809451867 109
111 3 293.94290787131575 231.68049850632187 17.023875 1.2243415809451867 110
112 3 292.0169395867382 229.2467805965427 17.226247499999996 1.128335262583929 111
113 3 289.97786183852946 227.0367956917483 18.26649 1.179396106166017 112
114 3 288.5745587128192 224.44149283392457 19.560172499999997 1.1310946363120749 113
115 3 287.55719502070775 221.57708888954966 20.415284999999997 0.9966248855105125 114
116 3 286.0718564598364 218.895400232579 21.091455 1.0515824122627524 115
117 3 284.8649411940573 216.04839774414734 21.50181 1.3288186794673973 116
118 3 284.5902467823815 212.97020448389804 21.932624999999998 0.752215221981694 117
119 3 284.73443027448275 209.8721238454279 22.1790525 0.7617798079447943 118
120 3 285.2707680058769 206.81443944396887 22.371937499999998 0.7264548523799711 119
121 3 284.9103092756236 203.72816693631734 22.31394 1.3161901942971437 120
122 3 284.2652124445841 200.6891269519404 22.334317499999997 0.9673282914688909 121
123 3 284.22295176586476 197.58980335233144 22.634864999999998 0.9673282914688909 122
124 3 284.18131256771477 194.49110123329186 22.935329999999997 0.9786143786092356 123
125 3 284.2521613526267 191.3855628279889 22.841115 0.7246463439230105 124
126 3 284.89104337797215 188.34776580475074 23.037712499999998 0.9071254687108959 125
127 3 285.1582800228151 185.26211477766864 23.36829 0.9412509667767729 126
128 3 285.53303280616467 182.1795711534335 23.5129125 0.9596778656595494 127
129 3 286.2912391008354 179.1703622363879 23.7333525 0.9298530131339359 128
130 3 286.66972076760135 176.09030453443037 23.9455425 0.9298530131339359 129
131 3 287.04758095379793 173.0102468324729 24.157815 0.9298530131339359 130
132 3 287.42544113999446 169.9301891305154 24.370005 0.867941118810085 131
133 3 287.50126176946156 166.83024405033703 24.102787499999998 0.8803210117525775 132
134 3 287.71691552704414 163.73402785357507 23.892494999999997 1.006232975113471 133
135 3 287.463351454728 160.6384331373825 24.00189 1.0789834905676972 134
136 3 286.2974539065294 157.75911365934195 24.115244999999998 1.0789834905676972 135
137 3 285.13093487776143 154.88041566187076 24.2285175 1.0926933519287105 136
138 3 284.20492882935207 151.9252755543631 24.573615 0.9124329127735911 137
139 3 283.41440554507244 148.92601032642793 24.8193 1.1828391085205052 138
140 3 331.59095780456454 268.24406484596375 6.436121999999999 1.2220296732270106 1
141 3 336.0059557695981 256.61802783415607 6.95327325 2.1933105811173 140
142 3 339.1898007266458 251.20866095807898 8.188512750000001 1.1947342466188642 141
143 3 342.9727529525972 249.30568745456935 10.0916475 2.089411459524633 142
144 3 346.2274466945567 250.38457772305165 13.9732725 1.9099465154983488 143
145 3 348.45296861358617 251.47900500576895 16.459245 1.0534903576108172 144
146 3 351.2763548403805 252.149582540154 17.93451 1.326836156451004 145
147 3 354.1991779582792 252.48766796990878 19.260614999999998 1.5140261039549585 146
148 3 357.1586684297727 252.12161591453088 20.42073 1.1268747832458337 147
149 3 359.93979397784767 251.00916569530088 21.51864 1.1656800299993095 148
150 3 362.68611661403617 250.09558925827957 23.018737499999997 1.1656800299993095 149
151 3 365.4330607307941 249.1813913406889 24.518835 1.21300577535929 150
152 3 368.3944156439958 249.269641581544 25.762769999999996 1.2425944652685306 151
153 3 371.27932844716094 249.94270503820664 27.0066225 0.7489773082151082 152
154 3 374.2711359082634 250.43678209088142 27.909584999999996 1.231333237350962 153
155 3 376.8589809992543 251.84754298342452 29.2149825 1.2281947604754806 154
156 3 379.0913392045471 253.7107417304924 30.670447499999998 0.8795690202636008 155
157 3 379.9558186765856 256.5670664274651 31.819095 1.3668408607034261 156
158 3 381.7289027410902 258.88518895133546 33.2358675 1.5905800804939263 157
159 3 382.56479410693623 261.64207675720377 34.7827425 1.1489746322937773 158
160 3 383.0520348733476 264.3703764568796 36.6482325 1.2358576158962102 159
161 3 382.01602676415405 267.20432785335385 37.6306425 1.1284471290864213 160
162 3 379.23676565778726 271.3210151450743 37.3366125 1.1284471290864213 161
163 3 331.59095780456454 268.24406484596375 6.436121999999999 1.2220296732270106 1
164 3 337.49191581103884 274.5875170178524 9.7062075 1.592139996723126 163
165 3 341.2164488634665 274.72735014596793 9.8604825 1.592139996723126 164
166 3 344.3101791379508 274.9945867908109 10.015582499999999 1.2609157124545087 165
167 3 347.40266645129634 274.977806815437 10.41348 1.2738549379094632 166
168 3 350.49577524521135 274.96102684006314 10.811295 1.2738549379094632 167
169 3 353.520521176492 274.3358173872445 11.2667775 1.2808403795095444 168
170 3 356.23825570648796 272.84985734580374 11.595374999999999 1.4449796126943697 169
171 3 358.6899965527798 271.0568859030783 12.464347499999999 1.1952252162686918 170
172 3 360.9217332775033 268.97244007330323 13.226317499999999 1.212179206201985 171
173 3 363.5456242415195 267.470321537058 14.180264999999999 1.3351577812753002 172
174 3 366.24036399044763 266.27645736323626 15.48723 1.3351577812753002 173
175 3 368.93510373937573 265.083214669984 16.794195 1.3188812051626555 174
176 3 371.7547610827537 263.83403872548547 17.300414999999997 1.3188812051626555 175
177 3 377.23870562715905 263.50776142654934 20.3500275 1.172224220395115 176
178 3 381.5890696129747 264.7507225653538 20.8999725 1.0255610208218806 177
179 3 385.31795302938815 266.6151642735605 21.587527499999997 0.8789040360543403 178
180 3 388.42535587639935 267.23664484296273 21.9312225 0.8789040360543403 179
181 3 390.28979758460605 269.7225671205717 22.48125 0.8789040360543403 180
182 3 392.1542392928128 271.58700882877844 22.893749999999997 0.8789040360543403 181
183 3 393.20640589681074 272.9051691164806 23.099999999999998 0.8789040360543403 182
184 3 394.0186810010195 274.69441167578964 24.131249999999998 0.8789040360543403 183
185 3 395.8831227092262 276.55885338399634 24.4062225 0.8789040360543403 184
186 3 397.43682413273183 279.3555159463064 24.9218475 0.8789040360543403 185
187 3 398.9905255562374 280.909217369812 25.712527499999997 0.8789040360543403 186
188 3 400.8549672644441 282.77365907801874 26.537527499999996 1.0002605468415156 187
189 3 402.71940897265085 286.81328277913326 27.2937225 1.5434532089161543 188
190 3 405.7348326953905 290.26312141988507 28.049999999999997 2.1030343136059306 189
191 4 297.8016807267343 400.97242709206114 18.402862499999998 1.0515326938172003 32
192 4 296.4164005375367 404.7317630563753 17.9760075 1.023174535435376 191
193 4 295.31762289083355 407.63221287377553 17.720174999999998 1.023174535435376 192
194 4 293.8757879698203 410.369213301423 17.3367975 1.052272255694789 193
195 4 293.13933349507863 413.38712294644023 17.228392499999998 1.226578910995035 194
196 4 291.82055172680714 416.1993225229854 17.119905 1.2561551712928876 195
197 4 290.454537435261 418.98790583789327 16.951439999999998 0.9286038371894374 196
198 4 289.3501664634332 421.8864912135853 16.70889 0.8759084997098215 197
199 4 287.71256516305834 424.5259191918366 16.598587499999997 1.0641114605419015 198
200 4 286.627460088882 427.4332052955003 16.3771575 1.0615323161788823 199
201 4 285.7965405675912 430.41941943147805 16.0857675 0.9025886605542597 200
202 4 285.5454624175527 433.4845615997699 15.495314999999998 1.184399024749705 201
203 4 285.3459671547746 436.58139927710124 15.283619999999999 1.1546487498924198 202
204 4 285.73190658837336 439.6577280956423 15.007905000000001 1.178327159586645 203
205 4 286.28253837286377 442.71106213311555 14.777317499999999 0.9512319447213728 204
206 4 286.6498333893805 445.7917413156424 14.5481325 0.9930948758763077 205
207 4 286.8151472208415 448.8916863958208 14.3686125 1.3050843365219256 206
208 4 287.0506883566449 451.99038851486034 14.3869275 1.064210897433006 207
209 4 287.4621084935892 455.0536662414439 13.961474999999998 1.064210897433006 208
210 4 287.8729071499641 458.1169439680276 13.536022499999998 0.9417543660379887 209
211 4 287.1818207567888 461.1044010651442 12.867029999999998 1.1115987908499265 210
212 4 285.99976471378574 463.91908656396697 12.098295 1.007892328233775 211
213 4 285.12534155263677 466.85496077382305 11.40645 1.0343860449073925 212
214 4 284.1521029809529 469.7597609552091 10.714604999999999 1.13913659488014 213
215 4 282.65309184755466 472.43150592306944 10.0236675 1.0300046068931068 214
216 4 280.6724332728698 474.7900246839509 9.476444999999998 1.0300046068931068 215
217 4 278.33753077362553 476.81107949564694 9.0171675 1.0300046068931068 216
218 4 276.0026282743813 478.83213430734304 8.55789 1.155518822689583 217
219 4 273.0207645023894 480.5766302656551 7.998275999999999 1.155518822689583 218
220 4 316.4429904059544 367.65858264982353 15.83934 2.128925194127228 20
221 4 318.34223502604766 368.66724561396336 15.8669775 2.0611838120623838 220
222 4 320.2501803741126 376.13992798045587 16.834785 1.6374335006211609 221
223 4 321.62054502964446 380.57916368769605 17.205869999999997 1.523342097690298 222
224 4 322.3209536313608 383.6051525801156 17.337952499999997 1.5792753489364995 223
225 4 323.2376374712291 388.16744144009743 17.566724999999998 1.6103928810464696 224
226 4 323.9579334511663 392.769505056521 17.7950025 1.3563440538862224 225
227 4 324.4613327123821 395.8340257442435 17.926589999999997 1.4230972818457168 226
228 4 326.2468463882748 400.12410611482704 18.1901775 1.5790329715144327 227
229 4 329.01989268894755 405.6527972602294 18.45789 1.5692632969634295 228
230 4 331.1093103632778 409.79372229415657 18.6473925 1.4384727111327282 229
231 4 332.55487416770745 412.5406664109144 18.84003 1.574974703396236 230
232 4 333.4516706293549 415.5119650132265 19.032585 1.375696958817408 231
233 4 334.44355361812086 418.4521895870686 19.2605325 1.3333989912638917 232
234 4 336.5857971408504 422.5831709318852 19.5885525 1.7561114301542124 233
235 4 339.4874899193894 428.0434992146533 20.314717499999997 1.5725633587869552 234
236 4 342.1151097668221 431.6002325133423 21.957375 1.3033566205389873 235
237 4 344.6731237904817 433.1601487425419 23.05248 1.154959490177121 236
238 4 347.6034046752133 434.03457190369085 23.78409 1.2739916636347315 237
239 4 350.56724551069254 434.7237938551579 24.6195675 0.8179243625845927 238
240 4 353.6653261491627 434.87108475010626 24.88101 0.8605952184797503 239
241 4 356.73046831745455 435.3471388662684 25.1147325 0.8605952184797503 240
242 4 359.79623196631576 435.8225715018611 25.348454999999998 0.8833849109597304 241
243 4 362.8955555659248 435.6814954126068 25.5821775 1.1239662541810311 242
244 4 365.9787206707292 435.5410408039219 26.06571 1.1239662541810311 243
245 4 369.06126429496436 435.400586195237 26.5492425 1.0264000195905738 244
246 4 372.1668027002674 435.4353891071235 26.412209999999998 1.047275551916795 245
247 4 375.233187829698 435.9387883683393 26.403877499999997 1.0873051153919933 246
248 4 378.32194625962717 436.1674932178794 26.0718975 0.8902211972231552 247
249 4 381.41754097581975 436.06432744335854 25.74066 0.8902211972231552 248
250 4 384.51313569201227 435.9611616688378 25.409504999999996 0.8068185048093746 249
251 4 387.5838711854287 435.51928898399285 25.1683575 0.9923677436101072 250
252 4 390.67511553763546 435.33284481317213 24.83646 1.1096846306961676 251
253 4 393.6576007901968 436.1320688254234 24.36819 1.0507807023282236 252
254 4 396.63635715934174 436.9219706291336 23.83854 1.0507807023282236 253
255 4 399.61511352848663 437.71187243284385 23.308889999999998 1.0507807023282236 254
256 4 402.5938698976316 438.5017742365542 22.779239999999998 1.0143557261555582 255
257 4 405.5148285738221 439.5309460594842 22.447507499999997 1.0024792324742815 256
258 4 408.3798539987664 440.7328894807082 22.352385 1.0024792324742815 257
259 4 411.24425794314135 441.9348329019321 22.2572625 0.7197304326190389 258
260 4 413.9880946570522 443.37480338123714 21.9478875 0.9818709367929033 259
261 4 416.73441729324077 444.8160168216809 21.697004999999997 1.1182237737197545 260
262 4 419.1886440618102 446.7115325583577 21.434242499999996 1.1549159865372627 261
263 4 421.96541924589934 448.08562609730603 21.1118325 1.1552080824048818 262
264 4 424.54332064777986 449.8015339494257 20.7699525 1.1552080824048818 263
265 4 427.12122204966033 451.51682032097585 20.428154999999997 0.8451762855528808 264
266 4 429.6618346173767 453.21097635316636 19.66503 0.9739532743387188 265
267 4 432.24719378608995 454.9349634526882 19.596307499999998 1.1957348303356017 266
268 4 434.0383007871073 457.4687397341411 19.38057 0.9149126202455061 267
269 4 435.8045485653484 460.0093523018574 19.756439999999998 0.9149126202455061 268
270 4 437.57141782415897 462.5499648695738 20.132392499999998 0.9149126202455061 269
271 4 439.3382870829696 465.09057743729016 20.508262499999997 0.9717345887059528 270
272 4 440.5787622994964 467.92266439205616 20.91903 1.032627254895984 271
273 4 441.60979856413473 470.85356675735704 20.9814825 0.8552567003885851 272
274 4 442.64083482877305 473.78446912265804 21.043934999999998 0.6896632026713586 273
275 4 444.0553246047325 476.5513006176368 21.02232 0.6896632026713586 274
276 4 445.4704358612614 479.31813211261556 21.0006225 0.8953484119207236 275
277 4 445.97569956418545 482.3770594752134 20.73423 0.9454397458145439 276
278 4 446.7680872901733 485.3819180282732 20.7671475 0.9454397458145439 277
279 4 447.5604750161612 488.3867765813331 20.800065 0.9361361816905925 278
280 4 448.44359890528176 491.3649114699086 20.691577499999998 0.7438500935175398 279
281 4 449.61073941461916 494.2442309479492 20.61477 0.7438500935175398 280
282 4 450.77787992395656 497.1235504259898 20.5379625 0.7479021468300423 281
283 4 452.6802319468968 499.56348314146294 20.920845 0.994275688958172 282
284 4 454.8765442791643 501.74239401778715 21.30381 0.994275688958172 283
285 4 457.07285661143186 503.9219263746808 21.6866925 0.8497503825436813 284
286 4 459.5457277970834 505.7447288847376 22.301565 1.001789389042245 285
287 4 461.6861068781047 507.9497419449767 22.916437499999997 1.001789389042245 286
288 4 463.826485959126 510.1541335246465 23.531309999999998 1.0468715895466834 287
289 4 466.3583977988707 511.8967650412504 24.1382625 1.0124229215847174 288
290 4 468.45838064288085 514.136581013376 24.774502499999997 1.0779953364623476 289
291 4 470.40175038340163 516.5510330255038 25.0675425 1.0535711500848395 290
292 4 472.2724068973024 518.9884798186993 25.686705 1.0868017161307773 291
293 4 474.23255661319706 521.3731007634957 26.156955 0.9305490713716663 292
294 4 476.8825497611282 522.9566332543326 26.627204999999996 0.7651606622423426 293
295 4 479.86814241653656 523.7440491357652 27.09201 0.7651606622423426 294
296 4 482.8537350719449 524.5314650171979 27.556732499999995 0.7982109989231536 295
297 4 485.9356572156106 524.7160447463103 28.021537499999997 1.147787604406219 296
298 4 488.9392728075316 525.2530039582739 28.803224999999994 1.1328782855462594 297
299 4 491.82045672728043 526.3169786930905 29.4288225 0.7186055527884209 298
300 4 494.78740496560675 527.0298169061949 30.208447500000002 0.9659175305763478 299
301 4 497.76740429589046 527.7992098511148 30.78108 0.9788567560313024 300
302 4 500.7554828735764 528.4424422404462 31.5211875 1.2642654927235866 301
303 4 503.7329962815826 529.2329655247258 32.0628825 0.8545730717622426 302
304 4 508.64952906612365 531.8276469019802 32.8844175 0.8545730717622426 303
305 4 323.5123318829049 319.37264981011657 11.3443275 1.8316337489479728 12
306 4 319.12032869893926 322.19292863406395 10.5944025 1.7311652000984068 305
307 4 313.044734652463 321.7777796137032 9.178785 1.6036311724513732 306
308 4 310.6016945341428 319.95870598706284 8.362282500000001 1.4985388081654545 307
309 4 308.37057928998877 317.8624520264691 7.652163749999999 1.3383335469849453 308
310 4 305.9965235148722 315.93089041676694 6.942358499999999 1.610479888326186 309
311 4 303.09793813918014 314.8892889824488 6.39296625 0.9024332904119091 310
312 4 300.050818907401 315.4448926114944 6.059658 0.9024332904119091 311
313 4 297.00369967562176 315.9998747599706 5.726357999999999 1.106664235128873 312
314 4 293.93172122106654 315.53811469690476 5.828286749999999 0.7399596251530818 313
315 4 290.88087310587093 314.94957259768086 5.827503 0.8032574211466997 314
316 4 287.9959603027057 313.79921206371733 5.969246249999999 0.8032574211466997 315
317 4 285.1110474995406 312.64947301032316 6.1109895 1.2810827569316112 316
318 4 282.52630981139663 310.92610739137075 6.00836775 1.2286608709025324 317
319 4 280.6345229581362 308.46380137539904 6.1515629999999994 1.2612015935164336 318
320 4 279.26602274431247 305.67521806049126 6.274388999999999 0.7812321497670844 319
321 4 277.43327654514525 303.1694084046614 6.08860725 0.7812321497670844 320
322 4 275.6011518265475 300.66422022940094 5.90281725 0.9451911535867831 321
323 4 273.6963138813296 298.21807270823376 6.193926749999999 1.0046233404387193 322
324 4 272.17057908344714 295.5127677896258 6.3225855 1.0046233404387193 323
325 4 270.6448442855646 292.80746287101783 6.451244249999999 1.0046233404387193 324
326 4 269.1191094876821 290.10277943297933 6.579903 1.2472555695390473 325
327 4 267.03155625506 287.8014368844828 6.648716249999999 0.6305355412984296 326
328 4 264.37224089858785 286.19428813200864 6.6236939999999995 0.6305355412984296 327
329 4 261.71230406154626 284.58713937953445 6.598671749999999 0.7308362903942568 328
330 4 258.811854244146 283.48090396599844 6.4225259999999995 0.8256245068394865 329
331 4 255.95987991115913 282.2628020499701 6.16572825 0.9114012550283833 330
332 4 253.38695035383384 280.524520897352 5.990028 0.5796909729544936 331
333 4 250.5927737138014 279.17280065890213 5.8014495 0.7167286814688261 332
334 4 248.04843226266863 277.38915142471774 5.7341377499999995 1.0411850423366529 333
335 4 245.91675390961893 275.1313125160794 5.878455 1.0645837857746472 334
336 4 243.53710480937775 273.1332524854512 5.819244749999999 0.877132816431544 335
337 4 241.1332179669299 271.17496721126474 6.08845875 0.9480748234288094 336
338 4 238.58763355465834 269.3975327827743 6.263688749999999 0.9674712319998535 337
339 4 235.98238700772413 267.70897007570846 6.43459575 0.9674712319998535 338
340 4 233.37651898022057 266.021028849212 6.605502749999999 0.8578234151402164 339
341 4 230.5052787495822 264.87004683467904 6.996371249999999 0.8608686699302873 340
342 4 227.56629713687903 263.8756779236354 6.7687785 0.6461284887847317 341
343 4 224.84296928175843 262.3934467656111 7.0417545 0.85439905720281 342
344 4 222.43411059475537 260.4308111274388 7.112489999999999 0.9117182101187785 343
345 4 220.01406525750303 258.4861984257792 7.289064749999999 0.9837602377238861 344
346 4 217.26836410188395 257.03504129622496 7.4330437499999995 0.7689703381327783 345
347 4 214.69294862228105 255.32286232752182 7.03174725 0.8698739233809258 346
348 4 212.08645911420805 253.66102328494026 6.613777499999999 0.9443583696237842 347
349 4 209.46567555303884 252.0128568148855 6.25796325 0.9133402744049184 348
350 4 207.42784076596888 249.69535577158453 5.7742327499999995 0.9911807157225488 349
351 4 325.27609373886844 313.4412392557416 11.052195 1.7849170545460065 11
352 4 327.36302549092113 311.4170770411985 11.715165 0.9424504242757192 351
353 4 333.4137603146213 311.14735447407793 13.5635775 0.9424504242757192 352
354 4 336.4285625567916 311.5127850488864 14.436097499999999 1.2432097310322388 353
355 4 339.4004826396731 312.0031332181448 15.45225 1.0508304207737758 354
356 4 342.1157312473915 313.3598253011499 16.3321125 1.0508304207737758 355
357 4 344.8316013356793 314.7171388647244 17.211975 1.2055915121663212 356
358 4 347.75815333699444 315.56732428366666 18.018412499999997 1.0792693716296222 357
359 4 350.70459271653044 316.4398830031074 18.629654999999996 1.1671280797260166 358
360 4 353.6727839159956 317.3590527652533 18.672472499999998 1.1671280797260166 359
361 4 356.6409751154606 318.27822252739924 18.715207499999998 1.2336078562349742 360
362 4 359.70052395862785 318.69026414491293 19.1889225 1.2875275104363124 361
363 4 362.7004106671325 319.33225357310545 19.843147499999997 1.1803407566315083 362
364 4 365.58345902858946 320.36888316286837 20.5321875 1.1803407566315083 363
365 4 368.46650739004644 321.40551275263124 21.22131 1.2322654582050654 364
366 4 371.390573469084 322.14134574680355 22.2196425 1.0469337376036236 365
367 4 374.4209127254893 322.2289745070893 23.1246675 0.8759209293212096 366
368 4 377.4748682435319 322.3178462285138 23.874344999999998 1.0412658348106751 367
369 4 380.3678602940993 323.317808464682 24.588299999999997 1.2119679028083883 368
370 4 383.0520348733476 324.78761001131824 25.302255 0.8171599414842279 369
371 4 385.50874756419466 326.6700746560376 25.670534999999997 0.8236606282401754 370
372 4 388.1450681395989 328.2200471961268 26.401485 0.9655819310688706 371
373 4 391.0231446565007 329.25419086361217 27.132434999999997 0.6492110324089669 372
374 4 393.8508812472809 330.3964721501735 27.9223725 0.8017534381687464 373
375 4 396.8395813055362 331.0055231081877 28.713547499999997 0.8017534381687464 374
376 4 399.8276598832222 331.61457406620184 29.5047225 0.7635821015960609 375
377 4 402.8374902808373 331.9340150788746 30.439035 0.7635821015960609 376
378 4 405.8473206784523 332.2540775721167 31.373429999999995 0.7843333378084016 377
379 4 408.90997692446655 332.6400170057156 31.845495 1.3188128423000214 378
380 4 411.7395779569549 333.83698858238427 32.4603675 0.8050597147979663 379
381 4 414.53561903869564 335.1750362483073 32.75019 0.9753578204255678 380
382 4 417.4472555063451 336.257655400206 32.868247499999995 0.7327069469081577 381
383 4 420.4962391798325 336.82382419893145 33.127132499999995 0.8411677358802364 382
384 4 423.3991749195103 337.9250877679122 33.30896249999999 0.9259439003523958 383
385 4 426.2499062913584 339.15375485362046 33.4907925 0.7614939268828693 384
386 4 428.801705509324 340.857233094352 34.1451 0.8072224671794861 385
387 4 431.41689574536866 342.5022921615597 34.583175 0.9557625380723151 386
388 4 433.7232101384203 344.5593928462811 35.0092875 0.9874207582776652 387
389 4 435.8853410393707 346.78180736246355 35.2854975 1.1361472733413152 388
390 4 438.1761184181874 348.81777770782526 35.966699999999996 0.7387042344028892 389
391 4 440.83916265807596 350.32486808862564 36.685109999999995 0.7490270266606605 390
392 4 443.1460985316971 352.32417108039266 37.45632 0.9720701882134299 391
393 4 445.4884587977741 354.3545481006298 37.7456475 0.7570627704230314 392
394 4 446.8091050077539 355.3656969870472 38.03769749999999 0.7570627704230314 393
395 3 318.9407208143821 264.12737755424337 6.64990425 1.4494231987655957 55
396 3 316.6667234109392 262.97018073401637 6.044775 1.288279501925289 395
397 3 313.7898898551762 261.79620393841554 6.096824249999999 1.288279501925289 396
398 3 310.991362851158 260.54951391619466 5.4051525 1.1922731835640312 397
399 3 309.45195548074867 258.8435497531855 7.04887425 1.1922731835640312 398
400 3 292.0169395867382 229.2467805965427 17.226247499999996 1.128335262583929 112
401 3 288.1252282611414 225.3706062851809 15.998895000000001 1.4357133374045823 400
402 3 286.51683654752844 222.73801459319304 15.507525 1.2866574376391493 401
403 3 285.0134750501444 220.02463042718287 15.2607675 1.014274933681536 402
404 3 283.06637642620717 217.60334212879175 15.20079 0.8231137253391014 403
405 3 280.623336307887 215.68296716933884 15.190972499999999 1.0039645710351528 404
406 3 278.1287133023064 213.83965580049178 14.9490825 0.8246363527341368 405
407 3 276.0243800943104 211.56068655249376 14.707109999999998 0.7472744514549461 406
408 3 273.95049943421515 209.24753587317863 14.817907499999999 0.969018718617665 407
409 3 272.17679388914115 206.70443738318468 15.095602499999998 0.8997919979919496 408
410 3 270.1644398054167 204.34529714173377 15.35193 0.8997919979919496 409
411 3 268.1514642411228 201.98553541971347 15.608339999999998 0.9833252013253045 410
412 3 266.60273466217245 199.30695416558981 15.992294999999999 1.2419170514478821 411
413 3 264.6929248723994 196.89374511460093 16.560885 0.9561105671911805 412
414 3 263.09447684789683 194.30900742645701 17.4201225 0.9561105671911805 413
415 3 261.4954073428249 191.7242697383131 18.27936 1.025648028101597 414
416 3 259.82486757227167 189.13518168618336 18.811484999999998 0.9064480548902476 415
417 3 257.71618400028984 186.85559095761596 18.95619 1.1348110901171002 416
418 3 256.80757940782377 185.92026270066557 19.0349775 1.1348110901171002 417
419 3 318.6013924234884 258.28235279901526 13.8663525 1.757634057549248 99
420 3 316.59525314545795 260.7751113628877 14.609924999999999 1.653759795179358 419
421 3 312.650715971462 265.23982777347334 16.811355 1.6503416520476455 420
422 3 309.8291941863758 266.0831769061522 18.128055 1.2772544366240934 421
423 3 307.06360565253584 267.40320163556254 18.813382499999996 1.0354922803209283 422
424 3 304.29863859926525 268.7232263649729 19.49871 1.1819068876664018 423
425 3 301.6592106210139 270.19862123673386 20.450017499999998 1.2383186789510432 424
426 3 299.6947105411335 272.56211184217057 21.0568875 1.23414232952466 425
427 3 298.01919892602507 275.1586576611331 21.49026 1.1478994709087114 426
428 3 295.9527760327626 277.4649720541848 21.831644999999998 1.1043088237708383 427
429 3 293.80183178206147 279.69546581776945 22.140195 1.2094633361136973 428
430 3 291.33331096039575 281.5126750027016 22.81686 1.2294563660313673 429
431 3 289.7124896353947 284.11294970508055 23.5071375 1.0421296928021444 430
432 3 288.5161395392954 286.91520559251524 24.3148125 1.0967826940753773 431
433 3 287.8859582419215 289.9063915730482 25.055909999999997 1.212160561784903 432
434 3 287.9878810553035 292.8459946663208 26.386635 1.058120387852864 433
435 3 288.4241604150239 295.68243198507264 27.9700575 1.4451971308936606 434
436 3 287.9798018079013 298.5095470952834 29.5758375 0.9487211632209879 435
437 3 287.52239210882124 301.4174546795165 30.896992499999996 0.9503121534786576 436
438 3 287.6516600672569 304.35270740880327 32.2412475 1.1012759985921554 437
439 3 288.2663043503957 307.2301624451356 33.56793 0.8507074626205609 438
440 3 289.4421455877048 309.6620159132066 35.2487025 0.8507074626205609 439
441 3 324.30534108946216 259.0362087297002 10.7678175 1.8496193966264736 97
442 3 324.65212724718856 255.67897069378932 11.299364999999998 1.325412965947073 441
443 3 324.41161426682993 252.60574927809526 11.8191975 1.325412965947073 442
444 3 323.54154146966675 249.63817955919953 12.224025 1.110032659815033 443
445 3 322.46762304573974 246.75015935318734 12.75615 1.054509585744637 444
446 3 320.86420317668194 244.09084399671517 12.90003 1.17915372874395 445
447 3 319.2607833076242 241.43090715967355 13.043827499999999 1.17915372874395 446
448 3 317.65425603571936 238.77159180320137 12.955057499999999 0.8408942844296995 447
449 3 316.3876786352776 235.93764040672718 12.765802499999998 0.7995161081188984 448
450 3 315.2441543875775 233.06764313722763 12.327892499999999 1.1456745704702516 449
451 3 313.6084175289108 230.4406447703644 11.9535075 1.1776435309603026 450
452 3 312.3256816336646 227.65392589716475 11.2943325 1.1406840814979513 451
453 3 311.0429457384184 224.86782850453451 10.6351575 1.1406840814979513 452
454 3 309.59862489512756 222.11839846549898 10.487482499999999 1.2020863617548925 453
455 3 307.65898403802316 219.69338128369148 10.3398075 0.8683823700143605 454
456 3 306.48065687843655 216.81841216963673 10.2993825 0.8683823700143605 455
457 3 305.3023297188499 213.94344305558195 10.2589575 0.8683823700143605 456
458 3 304.1240025592632 211.0678524609578 10.2185325 0.9751589466433591 457
459 3 303.5068723538468 208.02570507373383 10.398712499999998 1.1299511120643748 458
460 3 303.1501425070099 204.93881108551292 10.437735 1.0746082673591053 459
461 3 303.124040323095 201.83575860248754 10.2285975 0.7496422924243688 460
462 3 302.8493459114192 198.74700017255842 9.9641025 0.7496422924243688 461
463 3 302.5746514997434 195.65762026205988 9.699607499999999 1.0962730800084675 462
464 3 301.79966522969886 192.65400467013887 9.46176 1.0937187948682243 463
465 3 301.4137257961001 189.57581140988955 9.228449999999999 0.8320754751498816 464
466 3 300.6232025118204 186.57095285682973 9.187529999999999 0.8320754751498816 465
467 3 299.8320577469714 183.56609430376994 9.1466925 0.8508876919856874 466
468 3 299.04153446269174 180.5637216729877 8.9739375 0.9585716302460133 467
469 3 298.27027707606356 177.59677343466143 8.2961175 0.7424020437908325 468
470 3 298.067052929869 174.50801500473227 7.9396185 0.8250030262700841 469
471 3 297.8638287836745 171.40744844398452 7.92335775 1.0582011803268863 470
472 3 297.2479415393969 168.381459551565 7.461786749999999 1.1023511599772213 471
473 3 296.15164981497134 165.4915749038446 7.0343625 0.7136523526502849 472
474 3 294.8266532410058 162.68123976900768 6.992262749999999 0.7464789563261113 473
475 3 293.29656807913744 159.97655633096912 6.97846875 0.7464789563261113 474
476 3 291.7664829172691 157.2718728929306 6.964683 0.8358602918175413 475
477 3 290.7683851228091 154.3304053579498 7.076429249999999 1.0334538240532891 476
478 3 289.66214970927314 151.42871257941073 6.9283417499999995 1.0230688837385777 477
479 3 288.2010488906085 148.68674030720805 6.8761027499999985 0.8747152570165693 478
480 3 287.13583119465306 145.76826755329515 6.97223175 0.9444702361262765 479
481 3 285.53800465071987 143.10335887169833 6.9680159999999995 0.9444702361262765 480
482 3 283.9395566262173 140.43845019010155 6.963792 1.2108368081720762 481
483 3 282.74942133581203 137.58834029882289 6.51016575 1.049227000904718 482
484 3 281.63013483031864 134.71523562647633 6.0005714999999995 0.912961171257583 483
485 3 280.57051045948776 131.81167840622905 5.56917075 1.0683002395796728 484
486 3 279.920441783893 128.77450286356031 5.469832499999999 1.1472158422823688 485
487 3 346.2274466945567 250.38457772305165 13.9732725 1.9099465154983488 144
488 3 348.81715622725585 253.94939026914287 13.651769999999999 1.1414733618210924 487
489 3 350.8189451413005 256.3159882774266 13.947367499999999 1.1414733618210924 488
490 3 353.30486741890945 258.1692433353841 14.2121925 1.0841231348766538 489
491 3 356.1027729423583 259.5159917292787 14.381317499999998 1.2753402764703343 490
492 3 359.09395892289126 260.30278613014195 14.7708 1.2378463537182975 491
493 3 361.9459332558782 259.1853640663567 15.466769999999999 1.1102004595687716 492
494 3 364.96011401747904 258.65461966008723 16.1826225 1.117540145093412 493
495 3 367.9761592207881 258.4458021887681 17.135167499999998 1.2342106923872944 494
496 3 370.97293852644566 258.80315351617435 18.1151025 1.2264856889096245 495
497 3 374.74781150499484 261.3891341654571 18.9783825 1.636861738497311 496
498 3 377.1429976194711 265.026038457599 20.8138425 1.4858046712984028 497
499 3 378.116236191155 266.64313089918363 24.0905775 1.0639063719539987 498
500 3 379.6320272999271 267.3391891369141 27.570839999999997 1.3266683566972655 499
501 3 381.28267969225936 269.23035450960515 30.0031875 0.9465770552565501 500
502 3 382.40569508116926 271.9282016613802 31.4038725 1.2494121071148732 501
503 3 383.06260004302743 274.796955969741 32.729482499999996 1.1116298648783969 502
504 3 384.5417237982047 277.36553516308044 33.968962499999996 1.2064180813236263 503
505 3 387.1301903697651 278.9012136500734 34.993365000000004 0.8515837502234179 504
506 3 389.69690512139636 280.5748608234736 35.678774999999995 1.1021336417779306 505
507 3 391.952258107757 282.7084036182315 35.8659675 1.1031777291345264 506
508 3 394.8607871725595 283.8003449786712 35.9186025 1.1031777291345264 507
509 3 397.7699377179314 284.89228633911097 35.9712375 0.9436623113860536 508
510 3 400.52558256266093 286.25767915008765 36.5644125 1.0227457138424885 509
511 3 403.85423249237937 288.61184754698337 34.117545 1.0227457138424885 510
512 3 346.2274466945567 250.38457772305165 13.9732725 1.9099465154983488 144
513 3 344.3002354488404 246.72778605268886 19.3530975 1.3407697508170022 512
514 3 341.1928326018292 239.89149978926423 20.246902499999997 1.29186544481074 513
515 3 341.6365697283824 237.37885384717097 21.140625 1.242961138804478 514
516 3 342.43579374063364 233.0552135258396 24.502499999999998 1.3407697508170022 515
517 3 343.0572743100359 229.32633010942618 26.3312775 1.3896740568232644 516
518 3 344.9217160182426 227.46188840121945 27.4999725 1.3896740568232644 517
519 3 348.65059943465604 225.59744669301273 29.218777499999998 1.3407697508170022 518
520 3 350.51504114286274 223.73300498480603 30.4562775 1.29186544481074 519
521 3 352.86734509805024 222.02704082179687 31.143749999999997 1.242961138804478 520
522 3 356.1083662674829 220.00412156839258 33.2749725 1.242961138804478 521
523 3 361.08021082270085 216.8967187213814 35.1312225 1.242961138804478 522
524 3 362.3231719615053 214.41079644377243 36.09375 1.242961138804478 523
525 3 362.66436479410714 211.6495582739183 36.7125 1.242961138804478 524
526 3 339.1898007266458 251.20866095807898 8.188512750000001 1.1947342466188642 142
527 3 340.5881320078008 248.90607544844372 8.2523925 1.050656406214343 526
528 3 342.65641934277147 243.08218103257533 7.381002749999999 1.050656406214343 527
529 3 344.4369611741089 240.62049649717306 6.517351499999999 1.1074037970064614 528
530 3 347.58538173870056 238.3794375639086 5.67874725 1.1074037970064614 529
531 3 358.6899965527798 271.0568859030783 12.464347499999999 1.1952252162686918 171
532 3 361.6003900592905 271.32163662564363 11.86614 1.660478000134596 531
533 3 364.65621001904134 270.9369401531837 11.31537 1.660478000134596 532
534 3 367.70270777025104 270.353369898515 11.0737275 1.0779766920452654 533
535 3 370.4042838054427 268.90407721066896 10.4020125 1.0407251467152954 534
536 3 373.10585984063414 267.4541630422535 9.730379999999998 1.0407251467152954 535
537 3 375.94478308166356 266.28950845519375 9.0805275 1.0779269735997135 536
538 3 378.7700337501662 265.0235525353214 8.7219825 0.8458599141792233 537
539 3 381.53748672571436 263.61652052619473 8.5611075 0.8458599141792233 538
540 3 384.3055611818319 262.20886703649865 8.400314999999999 1.2479578425824718 539
541 3 387.2084969215098 261.10387458410145 8.5096275 1.2388531522407291 540
542 3 390.0536349682332 259.8596704841582 8.36253 0.8406519070076325 541
543 3 393.00442471175506 258.8963756015847 8.17217775 1.0294266299635626 542
544 3 396.08821129712896 258.5110576485553 8.146248 1.0874418411172615 543
545 3 399.18380601332154 258.70060922222297 7.901255999999999 1.1356625184971814 544
546 3 402.2427333759193 258.1760796216475 7.68605475 1.020887486939976 545
547 3 405.20408828912105 257.24572320925233 7.49107425 1.2138385593222891 546
548 3 408.28414599107845 257.0163968791429 7.040698499999999 1.0072522032472908 547
549 3 411.376633304424 256.7236795309545 6.92357325 0.6548665055905272 548
550 3 414.47222802061657 256.4900028368593 6.744168749999999 1.063427831915559 549
551 3 417.43420441438764 255.57891232211557 6.44730075 1.3913582691663446 550
552 3 420.15193894438363 254.0973026446606 6.081075 0.7704432470822615 551
553 3 422.4153711781466 251.97432501958258 5.8687695 1.20134058507161 552
554 3 425.1542360475023 250.51384568148728 5.67062925 1.048959764259875 553
555 3 428.23864411344556 250.16581656262204 5.47802475 0.6806579492207202 554
556 3 431.34356103817913 250.27084677885105 5.406736499999999 0.9245890727110989 555
557 3 434.450342404621 250.2323149835481 5.32929375 1.0706742953547892 556
558 3 437.463280205083 249.47162276659975 5.3703045 0.8456423959799325 557
559 3 440.27361533991996 248.14724767320357 5.318486249999999 1.140292548739228 558
560 3 442.6899317937559 246.19393424357236 5.392546499999999 1.108895350373027 559
561 3 444.28216501256435 243.52964704254492 5.1835905 0.9116312028390622 560
562 3 445.55184981585313 239.76285331139798 5.369232 0.9116312028390622 561
563 3 353.520521176492 274.3358173872445 11.2667775 1.2808403795095444 169
564 3 354.2694052626217 277.1691473031494 11.5073475 0.9087537478027299 563
565 3 355.07919444455285 280.1621977253905 11.782815 0.9087537478027299 564
566 3 355.33648740028536 283.242255427348 12.205957499999998 0.7832892504518059 565
567 3 355.9113569269824 286.2949679842518 12.096644999999999 0.973468519494585 566
568 3 356.5452671077727 289.3147420709773 12.583229999999999 0.9899626138065205 567
569 3 357.42466211347687 292.29536288183044 12.53406 1.104252890519592 568
570 3 358.30343563861163 295.27536221211415 12.48489 1.104252890519592 569
571 3 359.7129535700159 298.04467962937053 12.43572 0.9807211977395092 570
572 3 361.14360184077987 300.7997029935307 12.259335 0.9807211977395092 571
573 3 362.57362863097444 303.5553478382602 12.0830325 1.0561937980877172 572
574 3 363.8010527555439 306.40980809352465 12.12783 1.0561937980877172 573
575 3 365.0284768801132 309.26426834878913 12.172545 0.7628549693298602 574
576 3 366.53681022205245 311.97765251479933 11.996737499999998 1.122300686255033 575
577 3 368.0159339772298 314.70284481162815 11.72721 0.8805136707290921 576
578 3 368.8630119933251 317.6884374670365 11.5205475 1.0169597297413537 577
579 3 369.84868017639707 320.63176944372555 11.3139675 1.0617995528237252 578
580 3 371.3868445856675 323.33085955663944 11.252009999999999 1.0617995528237252 579
581 3 372.9250089949381 326.03057115012274 11.1900525 1.1662952957630177 580
582 3 374.94419936492596 328.3928187944207 11.128095 0.769970921849516 581
583 3 376.965254176622 330.75133755530214 11.22363 0.8602285449438031 582
584 3 378.71472197948935 333.31867378750286 11.307532499999999 1.1240470466550534 583
585 3 380.78735967844585 335.63306742795675 11.3951475 0.6956729197774782 584
586 3 382.75993900572854 338.03322538698825 11.4827625 0.7676900881598097 585
587 3 384.67409915948747 340.48123734986365 11.515514999999999 1.102525174536654 586
588 3 386.48322909701733 343.0075558644837 11.4939825 0.8090061164136705 587
589 3 387.9654602550417 345.73834148643715 11.553217499999999 0.900749078068829 588
590 3 389.35198340537806 348.51698111223453 11.697922499999999 0.9106430487337126 589
591 3 390.37991226716935 351.44353311354973 11.947815 1.0055742057099046 590
592 3 391.9379640546608 354.12522177052034 12.197624999999999 0.985102635753795 591
593 3 393.10510456399817 356.99335459831167 12.542145 0.854094531723803 592
594 3 394.6818007685717 359.6644780856025 12.7913775 1.1651393419039295 593
595 3 395.833404263674 362.5506338499065 12.846404999999999 1.1651393419039295 594
596 3 396.984386278207 365.4361681336411 12.901349999999999 1.0099867177526605 595
597 3 398.13598977330935 368.3223238979451 12.8809725 0.8964235733057894 596
598 3 399.31742433574294 371.19480708972225 13.0126425 0.8964235733057894 597
599 3 400.49885889817665 374.0672902814994 13.144229999999999 0.7818909191706509 598
600 3 401.5180870319963 377.00067856907793 13.00002 1.194672098561924 599
601 3 402.7964725632567 379.8321440432746 12.90168 0.783059302641127 600
602 3 404.33215105024965 382.52501935049446 12.624315 0.814139545916933 601
603 3 405.4284427746752 385.42795509017236 12.399915 0.814139545916933 602
604 3 406.52473449910076 388.3302693492808 12.175514999999999 0.8956777966225068 603
605 3 407.59492403961144 391.24439173920786 12.3673275 0.9834122086050209 604
606 3 408.1001877425354 394.3089124269303 12.49743 0.9810319380242103 605
607 3 408.70240241428615 397.35665313927893 12.425324999999999 1.0274130329186995 606
608 3 409.87824365159526 400.2322437339031 12.5173125 0.8155503068094762 607
609 3 410.52706936605114 403.2706622377106 12.6036075 0.9773154842191849 608
610 3 410.88193477117983 406.35693474536214 12.689985 1.0471326113858324 609
611 3 410.65447288277863 409.3934888074615 12.628192499999999 1.0471326113858324 610
612 4 287.0506883566449 451.99038851486034 14.3869275 1.064210897433006 208
613 4 285.7741672670927 458.7570689545119 15.3200025 1.2325699836840724 612
614 4 285.3789056249529 461.82656148678956 15.692325 0.9691927331770976 613
615 4 285.0470350008921 464.9084836304553 15.987179999999999 0.7972290596234981 614
616 4 285.17692443989716 467.9959990992456 16.4162625 0.7436077160954729 615
617 4 285.4087366922842 471.03503908362256 17.221545 1.0429562619594495 616
618 4 285.6486281920735 474.04735540351516 18.180772499999996 0.7023414062871642 617
619 4 286.0271098588394 477.0957175964332 18.8062875 1.001174123278537 618
620 4 286.51683654752844 480.0893894992438 19.70166 1.1360726956729867 619
621 4 286.59079273528727 483.0302355536552 21.0299925 0.8718315871745429 620
622 4 285.72258437983237 485.93876461845764 21.91068 0.8718315871745429 621
623 4 284.853754543808 488.84791516382955 22.79145 0.9513500260295593 622
624 4 283.59712083247666 491.6016955668509 23.723699999999997 0.966520366728668 623
625 4 282.9047914781626 494.56305048005254 24.5685 1.0206948279634611 624
626 4 282.80473310648887 497.6114126729705 25.3614075 1.0206948279634611 625
627 4 282.1316696498262 500.54728688282665 26.373105 1.106123547033493 626
628 4 280.9893883632649 503.15688379374666 28.021785 1.3415217423059789 627
629 4 278.53826899754245 504.7907562107052 29.33535 1.141678450408995 628
630 4 276.04488895310067 506.3854753517913 30.591329999999996 0.8302918259156972 629
631 4 273.09782809299526 507.29656586653493 31.092104999999997 0.9801618652270472 630
632 4 270.01839187160715 507.703014158924 30.9832875 0.9801618652270472 631
633 4 266.93833416964964 508.1088409707437 30.874387499999997 0.9801618652270472 632
634 4 432.24719378608995 454.9349634526882 19.596307499999998 1.1957348303356017 267
635 4 435.03018377587324 453.9666967255595 19.22283 1.0821095378317904 634
636 4 437.797015270852 452.55531435244694 19.3527675 1.0821095378317904 635
637 4 440.6172940947994 451.25331255954933 19.451849999999997 0.7978629698042883 636
638 4 443.43819439931616 449.9513107666516 19.55085 0.7978629698042883 637
639 4 446.2584732232635 448.6493089737539 19.6499325 0.7978629698042883 638
640 4 449.1781889383152 447.63691712619766 20.084625 0.7978629698042883 639
641 4 451.81513099428895 445.99372250069814 20.031495 0.8661885436043706 640
642 4 454.38868203218357 444.28340797370316 20.460494999999998 1.198015664025308 641
643 4 457.2008816087287 443.0342320292047 21.038325 0.7436636493467192 642
644 4 460.2119549674826 442.2685679677011 21.11736 0.9830828239032376 643
645 4 463.12172699342386 441.1834628935248 20.988907499999996 0.7810022019564057 644
646 4 465.7356742683297 439.5029794338612 21.042779999999997 0.7810022019564057 645
647 4 468.34900006266605 437.82311745476693 21.096652499999998 0.7810022019564057 646
648 4 470.9629473375719 436.1426339951032 21.1504425 0.8701225156086867 647
649 4 473.8416453350431 434.97362904405765 21.097559999999998 0.7480699465837809 648
650 4 476.63955085849193 433.69027166824196 20.53194 1.003442527356855 649
651 4 479.27835735617384 432.0495629650201 20.52732 0.747815139550326 650
652 4 481.91592089271694 430.4094757423676 20.4076125 0.747815139550326 651
653 4 484.55410590982945 428.7693885197151 20.287905 0.8668535278136309 652
654 4 486.43657055454884 426.29776029520235 20.199217499999996 0.6386582923405169 653
655 4 488.7055961134364 424.17789007297137 20.0523675 0.9557314640438451 654
656 4 491.4481898662085 422.7223825794313 19.898587499999998 0.6905457050799098 655
657 4 494.49220169514064 422.1238967910969 19.6542225 1.334008042221906 656
658 4 497.4162677741782 423.17482043395614 19.7000925 0.7988759831324139 657
659 4 500.00473434573854 424.8932142083533 19.7736 0.7988759831324139 658
660 4 502.88032494036264 426.06967692623175 19.718325 0.8109575654015936 659
661 4 505.58562985897066 427.59914060753067 19.7451375 0.8153514330272673 660
662 4 508.4637063758724 428.7706314808539 19.7999175 0.8153514330272673 661
663 4 511.34116141220477 429.9421223541771 19.854615 0.8320257567043295 662
664 4 514.1657906001379 431.20372791006366 19.4643075 0.873807895385242 663
665 4 516.8748244021623 432.6573709618955 18.86478 1.1027924111814968 664
666 4 519.7069113569283 433.8008952095956 18.1032225 0.9344892581816765 665
667 4 378.32194625962717 436.1674932178794 26.0718975 0.8902211972231552 248
668 4 381.5505378176718 436.3011115403008 29.34228 1.6011638945908462 667
669 4 385.1955213572159 434.7343590248378 35.65732499999999 1.187755019824477 668
670 4 388.376880391986 435.15634433146187 38.177865 1.120249800376006 669
671 4 350.56724551069254 434.7237938551579 24.6195675 0.8179243625845927 239
672 4 352.8008466771242 436.3918477034336 26.02281 1.6352956074624172 671
673 4 356.55956116086895 440.08219932454404 30.3816975 1.4384975703555045 672
674 4 357.2910437910554 442.40342925126146 32.945879999999995 1.1776932494058547 673
675 4 357.7907141688548 445.063366088303 34.9729875 0.9707215753778271 674
676 4 358.4954731345569 447.879916028834 36.442972499999996 0.8421496751798919 675
677 4 358.749037206873 450.9251708189049 37.194382499999996 0.7773976146538727 676
678 4 358.6781884219612 453.74669260399105 38.476845 0.7773976146538727 677
679 4 342.1151097668221 431.6002325133423 21.957375 1.3033566205389873 236
680 4 343.63525123957993 433.75614860859866 22.972785 1.1793153136919947 679
681 4 344.11441275858914 439.9467165604143 23.3149125 1.1793153136919947 680
682 4 344.30147840997915 443.04666164059273 23.46201 0.9381497787354558 681
683 4 344.4748714888424 446.14225635678525 23.741767499999998 1.1707513114456318 682
684 4 344.6476430871362 449.2372295924084 24.0214425 1.1707513114456318 683
685 4 344.22814370278974 452.2955354744368 24.493177499999998 1.1241278391290757 684
686 4 343.8080228378738 455.35384135646524 24.9649125 1.3650882854977118 685
687 4 345.32940727177044 458.0411233385605 25.42683 1.0504388880150524 686
688 4 347.1124350253855 460.4648975592293 26.4579975 1.0504388880150524 687
689 4 348.8954627790005 462.88805029932865 27.4892475 0.8704519003104698 688
690 4 350.00729151766114 465.69341358961026 28.474874999999997 1.1010646951985585 689
691 4 351.09115363069867 468.5472523643054 29.2451775 1.1708072446968778 690
692 4 352.03207521277363 471.3575874991423 30.485977499999997 1.3668719347318963 691
693 4 353.35458586446157 474.76392250003596 34.026464999999995 1.6497574603124074 692
694 4 353.70882978902085 475.87326531641895 37.163774999999994 1.585776035692447 693
695 3 291.33331096039575 281.5126750027016 22.81686 1.2294563660313673 430
696 3 287.8300249906753 282.99677060243414 23.576025 1.0161642346125188 695
697 3 284.7512102498567 282.9632106516864 24.1281975 1.0161642346125188 696
698 3 281.7115487849103 282.94643067631256 24.9845475 0.9663214929464593 697
699 3 278.78002493903995 283.3323701099113 26.2545525 1.0038899933668246 698
700 3 275.8292351955181 283.2472272719032 27.5427075 1.1313059397056717 699
701 3 273.23579677940256 283.78418648386673 29.7005775 1.0582695431895206 700
702 3 270.60134064570644 284.408774456116 31.72422 1.1737592774015386 701
703 3 267.70275527001445 284.8481612186834 33.0909975 0.9302569755040473 702
704 3 264.7501010847844 284.1104637828029 33.92763 1.03875505331029 703
705 3 261.85959495649456 283.3609582161038 35.0665425 1.038972571509581 704
706 3 259.15304707674784 281.9421180761585 35.8158075 0.7090223224082384 705
707 3 256.9219318325938 279.8278411790521 36.420697499999996 0.8939873694737327 706
708 3 255.02641609591697 277.3854225413013 36.83674499999999 1.0934329138062993 707
709 3 253.00722572592906 275.0244178581422 36.7403025 0.675077053707488 708
710 3 251.50199978683688 272.311033692132 36.52737 0.788565620486031 709
711 3 249.96134945528868 269.64115316598003 37.04679 0.8201989814686048 710
712 3 248.39956878438088 266.96195043128694 36.78147 1.1398388679235645 711
713 3 246.72467864984185 264.3448957535341 36.8421075 0.8255499291711581 712
714 3 244.22321935799786 262.5028273458259 36.73527 0.9572416618274925 713
715 3 241.52972257020855 260.96155553370835 36.53562 1.0027713283419006 714
716 3 237.4099278756411 259.21768105596567 36.4089825 1.0027713283419006 715
717 3 323.54154146966675 249.63817955919953 12.224025 1.110032659815033 444
718 3 324.34262992362625 247.25418009497255 12.833039999999999 1.6270361306950616 717
719 3 327.2524019495675 241.86532207768573 13.912635 1.2547879140402025 718
720 3 329.4443639178493 239.66900974541824 14.1379425 1.2052994162987023 719
721 3 331.2429286856993 237.14144826965932 14.377604999999997 1.226647273857669 720
722 3 332.80284491489897 234.4970484468528 15.010462500000001 1.247137488230861 721
723 3 334.26767461698 231.80106573678592 15.6663375 0.951548899811768 722
724 3 335.13215408901857 228.84841155155584 16.2463125 1.1991902623014783 723
725 3 336.3514989661858 226.02067496077566 16.7980725 1.1403174079620042 724
726 3 337.5497135039933 223.17429395291342 17.254875 1.2597348993726443 725
727 3 338.2246414023641 220.179379088964 17.894085 1.1929195233562098 726
728 3 338.8187768267126 217.13536726003187 18.140347499999997 1.0216581228460346 727
729 3 338.8150479432962 214.03977254383932 18.50178 1.0607554654671294 728
730 3 339.41539817333876 211.00011107889296 18.812804999999997 1.3693578570095053 729
731 3 340.1207786196103 208.03378432113604 19.61091 1.3771450085441153 730
732 3 341.9976499392051 205.7635158011097 20.9225775 1.0959809841408483 731
733 3 343.7682480814321 203.47149546115423 22.4183025 1.0959809841408483 732
734 3 345.634554231347 201.48213615849767 24.393105 1.1318466278010515 733
735 3 347.1186498310795 199.03723159846925 26.0067225 0.831311054049517 734
736 3 347.9955589145061 196.19955131857864 27.2184825 1.128347692195317 735
737 3 348.75687261202387 193.31153111256643 28.3586325 0.9424069206358611 736
738 3 348.53624700988604 190.32904586000507 29.477827499999997 0.9424069206358611 737
739 3 348.3162428883176 187.34593912687436 30.59694 0.9424069206358611 738
740 3 348.47223451123756 184.3392161321063 31.6167225 0.9424069206358611 739
741 3 348.3945494400623 181.25170066331597 32.06775 0.8691654355318071 740
742 3 349.35349395864995 178.33944271509708 32.7380625 1.167507182873352 741
743 3 350.1918712467736 175.3967322189775 33.457297499999996 0.9516421218971783 742
744 3 350.5635166272761 172.3980884716117 34.421474999999994 0.9870416551303298 743
745 3 350.53306407937544 169.31678780851536 34.9513725 0.998725489835092 744
746 3 350.8953872513369 166.25599600420938 35.481269999999995 0.998725489835092 745
747 3 351.2577104232985 163.19582568047272 36.011084999999994 1.466159670499598 746
748 3 352.252079334342 160.26430183460238 36.369052499999995 0.9383424377119705 747
749 3 353.73368901179697 157.555268032578 36.827175 0.8061597354058083 748
750 3 355.20286907786385 154.82386093005516 37.0929075 0.8458101957336711 749
751 3 374.74781150499484 261.3891341654571 18.9783825 1.636861738497311 497
752 3 378.14855318076394 262.4549733419819 19.13142 1.5559884720009978 751
753 3 384.26392198368194 261.73529884261416 19.9367025 1.4419592171270748 752
754 3 386.92945214584813 260.2648758154084 20.7664875 1.3105409359212774 753
755 3 389.63413558388675 258.8155831275624 21.4151025 1.248790626545471 754
756 3 392.35497751672966 257.41725184640734 22.1376375 1.1167384351588832 755
757 3 395.3045242991127 256.5627160634793 22.772969999999997 1.0528440178186391 756
758 3 398.3876894039172 256.4545784444033 23.2611225 1.0168043595990033 757
759 3 401.34904431711885 256.85978377565357 24.391289999999998 0.8003613216932854 758
760 3 404.3551458313175 257.4918295147356 25.010947499999997 0.8084654283182906 759
761 3 407.40288654366606 257.6490640987944 25.79082 0.8492221240596893 760
762 3 410.44254800861245 257.4271955355178 26.5924725 1.03150858987106 761
763 3 413.36785704878884 257.21340621964345 27.95595 0.8215786683326779 762
764 3 415.3652955988476 254.94065177733944 28.896202499999998 0.8215786683326779 763
765 3 417.36211266833703 252.66789733503546 29.8365375 0.8215786683326779 764
766 3 419.3595512183958 250.39576437330086 30.77679 0.8173898892949066 765
767 3 421.6310626995609 248.3467429359817 31.50378 1.137222434726381 766
768 3 424.129414588558 246.52704782877194 31.931459999999998 1.137222434726381 767
769 3 426.627766477555 244.7079742021316 32.35914 1.158601366313818 768
770 3 428.3548609799238 242.12696539740406 32.5120125 0.7775840588246933 769
771 3 430.13851021410824 239.58573134911833 32.669752499999994 0.7775840588246933 770
772 3 431.9221594482927 237.04387582026317 32.8274925 0.7775840588246933 771
773 3 433.7064301630465 234.502020291408 32.9852325 0.8294528271470042 772
774 3 435.5932451717516 232.03412095031175 32.9558625 1.040352258373654 773
775 3 437.860406288931 229.90990036409488 33.055935 1.2328558647459975 774
776 3 440.08219932454404 227.7819508944616 33.6399525 1.031197849586359 775
777 3 441.86336263645086 225.25003905471686 33.99321749999999 0.9947728734136937 776
778 3 443.56870531889064 222.67089469169758 34.405635 0.9310276114101061 777
779 3 444.66064667933034 217.8743076570511 35.361315 0.9310276114101061 778
780 4 345.32940727177044 458.0411233385605 25.42683 1.0504388880150524 687
781 4 345.74144888928413 461.7880296914866 24.252607499999996 1.3552067444442164 780
782 4 346.4474508161251 464.7829445554361 23.677252499999998 1.3552067444442164 781
783 4 347.18017640745035 467.8020971615921 23.7478725 0.9897761696356998 782
784 4 348.1571438625507 470.7516439439751 23.809582499999998 0.9791861407330855 783
785 4 349.21676823338146 473.67260262016566 23.7798825 1.0002854060642916 784
786 4 350.6275291259246 476.4270045037564 24.1491525 1.0002854060642916 785
787 4 352.03829001846765 479.18202786791653 24.51834 1.3672137490450675 786
788 4 353.2228319837483 482.0315162786258 25.0022025 0.9444578065148885 787
789 4 353.8865732318699 485.02767410371393 25.6508175 1.01812811321183 788
790 4 354.67026022988614 488.01761712310815 26.07264 0.7504191431361215 789
791 4 356.00395753182335 490.79936415175257 26.5683 0.7504191431361215 790
792 4 357.33703335319115 493.581111180397 27.063959999999998 1.0891695571001998 791
793 4 359.1989891391202 496.0185579735926 27.727507499999998 1.1280307371049219 792
794 4 360.5488449358619 498.7437502704214 28.5714825 1.1308646885013962 793
795 4 360.76449869344447 501.7299644063991 29.676074999999997 0.9969169813781316 794
796 4 360.4046614437606 504.632900146077 31.068179999999998 0.9969169813781316 795
797 4 360.0448241940767 507.5358358857548 32.460285 1.0717370271284672 796
798 4 360.4133621717322 510.57487587013185 33.17094 1.0717370271284672 797
799 4 360.78190014938775 513.6132943739393 33.881595000000004 1.0061894714736128 798
800 4 361.5854745256248 516.6150455241522 33.8704575 1.1911048000935551 799
801 3 241.52972257020855 260.96155553370835 36.53562 1.0027713283419006 715
802 3 240.39241312820243 259.52344949611154 36.926835 0.7266599409678739 801
803 3 236.32109391804838 254.83686452224927 36.524564999999996 0.7266599409678739 802
804 3 234.21800367119118 252.54981602684904 36.4589775 0.9889806745068649 803
805 3 233.1086608548082 249.6493662094488 36.591885 0.8207645287867609 804
806 3 231.9993180384252 246.74829491147915 36.72471 0.8207645287867609 805
807 3 230.1939169843117 244.22073343572023 36.8478825 0.8554617889764878 806
808 3 228.48795282130257 241.6272950196047 37.022205 0.7954081215551495 807
809 3 227.02001571637444 238.9319337901072 37.671645 1.0152630877868856 808
810 3 225.09653335407455 237.17190081756004 37.511265 1.0152630877868856 809
