# Supplementary material for: Cross-Regional Gradient of Dendritic Morphology in Isochronically-Sourced Mouse Supragranular Pyramidal Neurons
Source: Front Neuroanat. 2018 Dec 4;12:103. doi: 10.3389/fnana.2018.00103 (PMC6288488; doi:10.3389/fnana.2018.00103)
Supplement: Supplementary file 3 [file Data_Sheet_1.ZIP › SWC reconstructions/X043.S7.Z2.C01-exported-000.swc]

# Exported from "Simple Neurite Tracer" version 3.1.6-SNAPSHOT-b9f15e3b69824d8d9ebdf26f302be1ac12e484dc on 2018-06-22T15:48:14.102
# https://imagej.net/Simple_Neurite_Tracer
#
# All positions and radii in microns
# Voxel separation (x,y,z): 0.621480569402239, 0.621480569402239, 0.825
#
1 1 321.673992358613 250.8444733444093 16.056644999999996 0.7644148855590598 -1
2 1 320.06249324215304 259.15739744073363 14.85 0.621480569402239 1
3 1 321.673992358613 250.8444733444093 16.056644999999996 0.7644148855590598 1
4 1 323.2084278844672 240.9691470966077 15.674999999999999 0.6870778435026453 3
5 4 321.673992358613 250.8444733444093 16.056644999999996 0.7644148855590598 1
6 4 316.1763752416809 262.93910670554624 19.832917499999997 2.0566221446829713 5
7 4 312.8582904816423 268.45226083671355 19.689449999999997 2.631702974773639 6
8 4 312.5363635466919 270.99722376841567 22.01727 1.396504128280995 7
9 4 311.39532522126945 273.8585203099436 22.5658125 1.4387710218060412 8
10 4 310.50971540987126 276.7999878449244 23.185799999999997 1.4387710218060412 9
11 4 309.6241055984731 279.7414553799052 23.805787499999997 1.4707959155473387 10
12 4 308.8068586497091 282.73699172442394 23.971694999999997 1.3030831690884506 11
13 4 307.8802311207304 285.7026970016115 23.9217825 1.3030831690884506 12
14 4 306.343931153168 290.09221426329947 24.04215 1.734633061675671 13
15 4 303.902755476556 295.788083681871 24.6571875 1.8602715735860278 14
16 4 301.5274567403007 301.49638271183056 25.440689999999996 1.7832825606484783 15
17 4 299.3653258393503 307.3047401134639 25.9483125 1.9018113348448735 16
18 4 297.67303424886796 313.2504447209351 26.311395 2.0451558281774997 17
19 4 296.2827822151152 319.2663766327488 27.0633 1.616098072673582 18
20 4 294.7036000882641 325.26615004975804 27.208747499999998 1.689967253152732 19
21 4 292.7888184539358 331.11241776612485 28.155435 1.6133511285568243 20
22 4 290.38431013091855 336.80455830127994 28.443772499999998 1.9844433913525954 21
23 4 288.25636066128527 342.6085653389275 29.16408 1.6478557297700365 22
24 4 285.9923069469529 348.37528354241084 29.763689999999997 1.6076397221240177 23
25 4 284.25526875547365 352.6579061461617 30.516089999999995 1.6190376757668548 24
26 4 283.05891865937434 355.48812865921946 31.132777499999996 1.2420227031446807 25
27 4 281.74883761907444 358.300949716334 31.359569999999998 1.3268485860623922 26
28 4 279.83716338759314 362.5475264470595 31.126012499999995 1.8519064451218739 27
29 4 278.6830739702132 367.0203221050474 31.41171 1.5762735977862867 28
30 4 278.1299562634452 370.06246949227136 31.8267675 1.3019085708122804 29
31 4 277.58926816806525 373.1170464908834 32.05719 1.31239916282379 30
32 4 276.1579984167319 377.5345303781945 32.5111875 1.6160918578678882 31
33 4 274.6652020890277 381.9370987318399 32.88672749999999 1.4793226289595376 32
34 4 274.00767564660015 384.9736527939393 32.9560275 1.4793226289595376 33
35 4 273.34952772360316 388.0102068560386 33.025245 1.2545703958409116 34
36 4 272.412956505514 390.9467025464642 33.548294999999996 1.3547157747943883 35
37 4 271.10101102350586 393.7446080699131 33.97779 1.7191333362747794 36
38 4 269.9463001255565 396.62392754795366 34.2177825 2.7130796405311677 37
39 4 268.6965027004886 399.4640937501219 34.430632499999994 1.5825940551771074 38
40 4 266.3877023851593 401.5323810850926 34.131652499999994 1.242693902159635 39
41 4 264.82530023368207 404.21842010604905 34.131405 0.9660977599414745 40
42 4 263.4990606985777 407.02191895462255 33.88473 1.0122426922195906 41
43 4 262.02117990453917 409.75084013486776 33.674355 1.2123656503728055 42
44 4 260.07470276117135 412.1671565887037 33.45276 1.2123656503728055 43
45 4 258.12760413723413 414.5834730425396 33.231165 1.4060873586611775 44
46 4 256.695091424762 417.3391178872691 33.3696 1.4918516772386865 45
47 4 255.82688306930706 420.3216031398304 33.476025 1.1424739455378299 46
48 4 254.7305913448815 423.22764628235535 33.6059625 1.1424739455378299 47
49 4 253.63492110102533 426.1336894248802 33.7359825 1.4594290359329718 48
50 4 252.95750728037692 429.1646501618549 33.607612499999995 1.4594290359329718 49
51 4 252.28071494029786 432.196232379399 33.479325 1.1621500203651047 50
52 4 251.83759929431406 435.23092199979016 34.14402749999999 1.1621500203651047 51
53 4 251.3944836483303 438.2656116201813 34.8088125 1.217169695174285 52
54 4 251.55233971295843 441.3425619192918 35.342504999999996 1.0073951437782531 53
55 4 251.8779955313252 445.9645129139362 34.875555 1.65492196384414 54
56 4 250.74814385615196 451.99536035941554 34.021184999999996 1.683236618586106 55
57 4 248.32436963548324 455.8914220489982 34.038015 1.2617733556402835 56
58 4 246.2442741696939 458.1679053747186 34.5472875 1.3199563665477212 57
59 4 244.64893354803834 460.80857631410873 35.037749999999996 1.084763259863138 58
60 4 242.77454815072122 463.09624629007834 36.302392499999996 0.8685501697680991 59
61 4 241.3488717245125 465.7729631024938 37.2039525 0.8685501697680991 60
62 4 239.90827976463808 468.46894581256066 37.9467 0.7541418117468409 61
63 4 238.91701825644154 471.3917689304595 38.423055 0.7541418117468409 62
64 4 237.92637822881437 474.3152135289276 38.8993275 0.7708782834808432 63
65 4 236.93698116232596 477.2573025444778 39.085942499999994 0.8073716225161426 64
66 4 236.53736915620036 480.3392246881435 39.113497499999994 0.9253348493943816 65
67 4 236.58646612118315 483.44414161287705 38.9768775 1.0104217541512421 66
68 4 236.03148397270692 486.49809713091963 38.767244999999996 1.0104217541512421 67
69 4 235.47712330480013 489.5514311683928 38.557695 0.9785957341921534 68
70 4 234.59897126023475 492.5252156929826 38.8237575 1.0464116939253258 69
71 4 233.74754288015367 495.5095653872521 38.622209999999995 1.6360911025912521 70
72 4 233.551776500792 498.60764602572226 38.434605 1.1952997939370202 71
73 4 234.04896095631378 501.6727881940141 38.5932525 0.8811600105212705 72
74 4 233.91720707560052 504.74911701255525 38.038109999999996 0.8795628054579068 73
75 3 321.673992358613 250.8444733444093 16.056644999999996 0.7644148855590598 1
76 3 313.17338113032923 253.72068541960286 14.520907499999998 2.518276556052036 75
77 3 307.43090066905256 258.15619224342663 11.2301475 2.0356347458542574 76
78 3 305.54719306319436 262.2834447048269 10.00857 1.085061570536451 77
79 3 304.48943313407176 265.1391479212302 9.1915725 1.2109176006460984 78
80 3 303.46461167512746 268.0470555054633 8.67405 1.0777902478744448 79
81 3 321.673992358613 250.8444733444093 16.056644999999996 0.7644148855590598 1
82 3 313.3094853750283 247.42197984871117 18.53676 1.5300167990056779 81
83 3 308.9672006366149 247.25355861440315 18.2693775 1.5300167990056779 82
84 3 305.87471332326936 247.02858264827952 18.5343675 1.3341385531414804 83
85 3 302.81951484408796 246.91920206806475 17.793104999999997 1.3102053364138002 84
86 3 298.226151955636 246.5978966136838 17.111737499999997 1.6262344207605326 85
87 3 292.1747956513664 245.36177176114276 17.040622499999998 1.640752206861769 86
88 3 287.55595205956894 244.98453305551558 16.50759 1.2614936893840527 87
89 3 284.50510394437333 244.65328391202416 15.8585625 1.2604247428046806 88
90 3 281.50397427472996 243.94541754347506 15.3480525 1.0419867522711819 89
91 3 278.458719484659 243.34071694944666 15.5072775 1.0673493743084872 90
92 3 275.56262003124453 242.2699059283666 15.0395025 1.1490367803507175 91
93 3 272.5167437606042 241.78887996764928 14.533529999999999 1.0885791505592677 92
94 3 268.0520273500185 240.47382708279414 14.565705 1.6877796415484363 93
95 3 263.66126712719165 238.9400130375094 14.256165 1.9053662037018544 94
96 3 260.9820643924986 237.42857229272315 13.6766025 1.1565442656290967 95
97 3 258.8584652868512 235.160168214405 13.743015 1.149714194171366 96
98 3 256.66961072141646 232.96323440156806 13.481984999999998 1.2878071766925434 97
99 3 253.96119839996152 231.50834838859745 12.885179999999998 1.6078075218777563 98
100 3 249.83581038026944 229.4170662725589 12.1246125 1.7719218958398055 99
101 3 245.81669553794518 227.10764447666017 11.48829 1.1841007140763917 100
102 3 241.75594149747096 225.59744669301273 11.4124725 1.414576783239212 101
103 3 238.33779836575863 223.4222647001049 10.587472499999999 1.7253170679403316 102
104 3 233.92590780357216 221.5572015113288 9.075 1.8644417082067168 103
105 3 321.673992358613 250.8444733444093 16.056644999999996 0.7644148855590598 1
106 3 324.3432514041957 236.91025749784168 17.339272499999996 1.7061568219856607 105
107 3 325.8783084106192 229.3101716146217 16.763835 1.6421443233372301 106
108 3 326.3319892262828 224.6981643090877 16.2228825 1.1098151416157422 107
109 3 326.499167499452 221.61002735972798 15.8282025 1.0954216516283863 108
110 3 326.36741361873874 218.5343200217563 15.265304999999998 1.0954216516283863 109
111 3 326.2356597380255 215.4586126837846 14.7024075 1.0391652304860957 110
112 3 325.53338669460095 212.4320023107957 14.661899999999997 1.2727797765243973 111
113 3 324.929307581142 209.38364011787772 14.62956 1.24908272241309 112
114 3 324.89450466925547 206.28680244054638 14.302117499999998 1.24908272241309 113
115 3 324.86032323793836 203.1893432826456 13.974675 1.4297409091326267 114
116 3 325.09151400975594 200.10244929442467 13.6143975 1.6543191276918199 115
117 3 325.84847734328787 197.11561367787752 13.0784775 1.3889282801399816 116
118 3 326.78567004194645 194.16730985663332 12.6918825 1.3889282801399816 117
119 3 327.7228627406051 191.21900603538907 12.305369999999998 1.5923015816711705 118
120 3 328.8713588328604 188.33160730994626 12.2543025 1.2906100540605476 119
121 3 329.86075589934876 185.48771222436164 11.23419 1.0488416829516887 120
122 3 330.7898693506051 182.63573789137476 10.157482499999999 1.1612861623736357 121
123 3 331.24976497196275 179.65263115824402 9.17664 1.588249528358668 122
124 3 331.29886193694557 176.55392903920446 8.8843425 1.0899961262575049 123
125 3 331.58225707659295 173.46268468699773 8.6922825 1.3108019577604264 124
126 3 332.3808596082749 170.52805343828032 8.490487499999999 1.3108019577604264 125
127 3 321.673992358613 250.8444733444093 16.056644999999996 0.7644148855590598 1
128 3 329.58668296824237 245.45561532712247 20.0517075 1.9599321976953707 127
129 3 335.58272750183517 243.83417252155203 19.79208 1.9599321976953707 128
130 3 340.01574840338134 242.67324681790865 20.2752825 2.016654729264713 129
131 3 344.3859997674179 243.90812870931092 20.813595 1.6342950237456797 130
132 3 347.125486117343 245.37482285310017 20.840325 1.0059098052173818 131
133 3 350.05017367694984 246.41704576798773 21.002685 0.9884710604399551 132
134 3 353.078648491647 247.0397692985288 21.4127925 0.9884710604399551 133
135 3 356.10712330634414 247.66311430963924 21.8229 1.0744156083825906 134
136 3 359.1865595277322 247.74763566707796 22.3633575 1.4813175815873185 135
137 3 362.27593943823075 248.07639888829172 22.457572499999998 1.5008880047177953 136
138 3 365.2888772386928 248.80166671278414 22.1567775 1.5008880047177953 137
139 3 368.3024365197242 249.52693453727656 21.8559825 1.5750119922304 138
140 3 371.34271946524 250.11920551991687 21.53184 1.387070053237469 139
141 3 374.397296463852 249.55427968233025 21.4146075 1.387070053237469 140
142 3 377.451873462464 248.989975325313 21.2974575 1.4126626230854533 141
143 3 380.4672971852037 248.322505193775 20.8460175 1.58054316929808 142
144 3 383.5311963923567 248.19634463818636 20.177684999999997 1.0139206897569768 143
145 3 386.58950227438515 247.8259422188226 19.63929 1.0139206897569768 144
146 3 389.64780815641353 247.4549183188895 19.100894999999998 1.1085783952826318 145
147 3 392.7260014166628 247.05530631276383 19.292377499999997 1.3731613180942468 146
148 3 395.83153982196586 247.1230476948287 19.181414999999998 1.4386342960807728 147
149 3 398.9221626936031 247.10813216116304 18.7518375 1.4386342960807728 148
150 3 402.0127855652405 247.09321662749738 18.32226 1.3269604525648844 149
151 3 405.03131669082717 247.81102668515697 18.539235 1.318750694243081 150
152 3 408.1318832515749 247.91978578480237 18.775927499999998 1.379811160186851 151
153 3 411.20696910897726 247.64695581483477 18.30774 1.3900593747762937 152
154 3 414.1701884638871 246.7681822897 17.874615 1.236615822190881 153
155 3 417.19058403118197 246.20325645211338 17.261969999999998 1.4061743659408938 154
156 3 420.2184373653097 245.6787268515379 16.6492425 1.4823616689439143 155
157 3 423.2730143639217 245.58426180498876 15.903029999999998 1.4823616689439143 156
158 3 426.30521806203524 245.8757361920384 15.0876 1.1031466551060563 157
159 3 429.30696921224796 246.59168180798977 14.604315 1.1031466551060563 158
160 3 432.3087203624608 247.30824890451058 14.121112499999999 1.415689233458442 159
161 3 435.3297374103251 247.93656576017622 13.6388175 1.0737879130074943 160
162 3 438.36629147242445 248.5965781248814 13.580902499999999 1.0737879130074943 161
163 3 441.40222405395446 249.25659048958659 13.522905 1.1455502743563708 162
164 3 444.5083839398268 249.32122446880442 13.6234725 1.1455502743563708 163
165 3 447.6139223451298 249.38523696745284 13.72404 1.2105820011386212 164
166 3 450.62313126217543 250.16022323749743 13.6762725 1.706566999161466 165
167 3 453.58013581139124 251.11295295039105 13.754812499999998 1.2800510991864036 166
168 3 456.652735746516 251.41623546825934 13.2913275 1.1281488184131083 167
169 3 459.64578616875707 252.22540316962107 13.0159425 1.1281488184131083 168
170 3 462.6388365909983 253.0345708709828 12.740639999999999 0.9980729352372197 169
171 3 465.6517743914603 253.41180957660993 11.864325 0.9474160540252432 170
172 3 468.6094004212456 253.91583031839514 10.788194999999998 0.8467175573649983 171
173 3 471.57013385387785 254.7927394018217 11.246152499999999 0.9052548121969952 172
174 3 474.34939496024464 256.1805055132969 11.32857 0.8683264367631142 173
175 3 477.38594902234405 256.6447514986404 10.703797499999999 0.8790407617796089 174
176 3 480.43679713753966 256.7342447006343 9.930195 0.9698701469977461 175
177 3 483.5056681892479 257.02447612654515 9.409455 1.0055804205155987 176
178 3 486.4887749223786 257.8777689483344 9.189345 1.0223914699179293 177
179 3 321.673992358613 250.8444733444093 16.056644999999996 0.7644148855590598 1
180 3 324.5775495788603 248.23052606950347 30.668384999999997 2.0008691228018964 179
181 3 327.60291699071047 242.43335531811937 36.089459999999995 2.0369212106329204 180
182 3 331.06518524285025 241.08225656023893 39.5043825 2.747037338843306 181
183 3 334.02156831149676 240.6105528080626 40.608315 1.1850888681817413 182
184 3 337.0295342674036 240.0450054899066 41.320949999999996 1.5396124589972484 183
185 3 339.856027897045 240.58320766300892 42.879045 1.163591855286118 184
186 3 342.5625757767917 241.07231287112847 44.79849 0.9470245212665197 185
187 3 347.11802835051014 240.75038593617813 47.407799999999995 0.9470245212665197 186
188 3 321.673992358613 250.8444733444093 16.056644999999996 0.7644148855590598 1
189 3 324.97156825986133 258.7851305796617 17.7936 1.7868063554769893 188
190 3 327.5047230607449 266.027243654906 16.801949999999998 1.6303175481015053 189
191 3 327.3624040103517 270.65354501353625 16.3024125 1.0296379333571593 190
192 3 327.1336991608118 273.70066424531547 15.5541375 1.35457904906912 191
193 3 326.69555535938315 276.77699306385654 15.579464999999999 1.3554864107004472 192
194 3 326.2574115579545 279.8533218823976 15.604792499999999 1.3554864107004472 193
195 3 325.7490404521835 282.91535664784243 15.412154999999998 1.2579450353327657 194
196 3 325.19157238142975 285.95563959335817 14.985959999999999 1.3862807729143283 195
197 3 324.09465917643485 288.86043977474424 14.831437499999998 1.0745647637192473 196
198 3 322.9977459714398 291.7639969949915 14.63715 1.144990941843909 197
199 3 321.61930206850565 294.5476084653441 14.502675 1.5549878882842598 198
200 3 319.7436737100497 298.80040000176365 14.1516375 1.5895235635259426 199
201 3 317.52374511614494 302.8592896005297 13.5818925 1.4580244898461228 200
202 3 315.67981226672845 305.3557770478185 13.380097499999998 1.3848575824103972 201
203 3 314.3579230956099 308.15616849354495 13.0360725 1.3848575824103972 202
204 3 313.03603392449133 310.9565599392715 12.6920475 1.3848575824103972 203
205 3 311.7141447533728 313.75695138499793 12.348022499999999 1.5111610785300142 204
206 3 310.6203389512248 316.59090278147215 11.4814425 1.5111610785300142 205
207 3 309.4190170105703 319.45654968698585 11.42493 1.427317134911958 206
208 3 308.59617673668174 322.4520860315047 11.531025 1.427317134911958 207
209 3 307.7739579433626 325.44762237602345 11.63712 1.2966943488349956 208
210 3 306.9175577187263 328.4214069006132 11.264797499999998 2.7226877301341266 209
211 3 304.81943931642434 332.5809763516224 11.472945 2.8250331503032875 210
212 3 302.42301024080933 338.256958391973 11.933047499999999 2.281828058617261 211
213 3 300.21488977772316 342.2512140115212 13.183169999999999 1.1601115640974653 212
214 3 299.0098389536522 345.1000809416611 13.57455 1.464997501834816 213
215 3 297.9290842434617 347.9986663173531 13.9660125 1.464997501834816 214
216 3 296.8483295332712 350.89663021247577 14.357392499999998 1.4698823391103175 215
217 3 296.13549132016686 353.895895440411 14.874667500000001 1.5465046785119194 216
218 3 294.21138747729754 358.0890248421679 15.7589025 1.5773363295599645 217
219 3 291.7124141077311 363.71218103411934 16.913819999999998 1.5677282399570058 218
220 3 290.3408064910604 368.11474938776473 17.6696025 1.3203789733349147 219
221 3 289.2706169505497 371.015199205165 18.0878775 1.2204821866091988 220
222 3 288.21720738541296 373.9019764500384 18.6995325 1.1720626354470705 221
223 3 287.13956007806945 376.8098840342715 18.961387499999997 1.1720626354470705 222
224 3 286.06191277072594 379.7177916185046 19.223159999999996 1.1886499518444162 223
225 3 285.09551048530545 382.6511799060831 19.6753425 1.1886499518444162 224
226 3 284.1284867193156 385.5845681936617 20.127525 1.3180857100338206 225
227 3 282.9414588317573 388.4502150991754 20.3789025 1.332628355357833 226
228 3 282.250372438582 391.45880253565167 20.85468 1.264918047321459 227
229 3 281.0415927310947 394.25670805910056 21.6569925 1.264918047321459 228
230 3 279.8328130236073 397.05461358254945 22.459305 1.0446591187196115 229
231 3 278.528325308432 399.86743463966394 22.7309775 1.0446591187196115 230
232 3 277.22445907382615 402.6808771773479 23.0027325 1.0446591187196115 231
233 3 275.9199713586508 405.49369823446244 23.274404999999998 1.3027351399695852 232
234 3 274.5079675049689 408.26052972944126 23.1837375 1.3735901396871344 233
235 3 273.07483331192736 411.0037449627827 23.55276 1.3735901396871344 234
236 3 271.297398883437 415.21427582048284 24.4240425 1.5725944328154255 235
237 3 270.39873798008136 419.6224374992529 26.036834999999996 1.3170602670943068 236
238 3 269.6977078977956 422.55769022853974 27.018337499999998 1.4523379426360923 237
239 3 268.5237311021948 425.3636749993908 27.864952499999998 1.105850095582956 238
240 3 267.3429180203305 428.18643974561576 28.58328 1.3204535510032431 239
241 3 266.6151642735605 431.131636164013 29.475022499999998 1.3204535510032431 240
242 3 265.8874105267905 434.0768325824102 30.366764999999997 1.4476706235598815 241
243 3 264.94338154186846 437.02327196194625 30.748245 1.3886051102438925 242
244 3 263.14046641003256 439.5446186320111 31.051679999999998 0.9409153672692957 243
245 3 261.17907373299914 441.9429121493344 31.3551975 0.9371864838528823 244
246 3 259.533393185222 444.5711534773364 31.635367499999997 1.0898531857265423 245
247 3 257.41228000185214 446.8320997888218 31.915537499999996 1.6411313100091045 246
248 3 255.27811572652485 448.9345685551096 33.009322499999996 1.6411313100091045 247
249 3 251.07815003850453 452.43785452482996 33.0 1.4734931412185444 248
250 3 249.2137083302978 456.1667379412434 33.0 1.3407697508170022 249
251 3 248.59222776089558 461.1385824964613 33.0 1.29186544481074 250
252 3 244.86334434448216 466.1104270516792 33.0 1.1216108428229967 251
253 3 243.68066682090966 470.01581094980287 33.0 1.0609356948322561 252
254 3 242.37742206687318 472.3252327457016 33.0 0.8789040360543403 253
255 3 241.75594149747096 474.81115502331056 33.0 0.7930962138369733 254
256 3 240.51298035866648 477.2970773009195 33.0 0.707288391619606 255
257 3 240.51298035866648 479.1615190091262 33.0 0.621480569402239 256
258 3 239.89149978926423 485.0655844184475 33.0 0.621480569402239 257
259 3 239.89149978926423 487.2407664113553 33.0 0.707288391619606 258
260 3 239.89149978926423 490.3481692583665 33.0 0.8537713618277137 259
261 3 239.42538936221254 492.5233512512744 33.0 1.0002605468415156 260
262 3 238.64853865045976 494.6985332441822 32.8624725 1.0002605468415156 261
263 3 237.40557751165528 497.18445552179116 32.5875 0.939579184045081 262
264 3 236.1626163728508 499.6703777994001 32.312527499999995 0.8789040360543403 263
265 3 234.91965523404633 501.5348195076068 31.8312225 0.8789040360543403 264
266 3 234.29817466464408 504.642222354618 31.281277499999998 0.8789040360543403 265
267 3 233.67669409524186 505.8851834934225 30.73125 0.8789040360543403 266
268 3 233.21058366819017 509.92480719453704 30.525 0.7930962138369733 267
269 3 231.81225238703513 512.7214697568471 30.318749999999998 0.707288391619606 268
270 3 228.70484954002393 514.5859114650539 30.043777499999997 0.621480569402239 269
271 3 228.0833689706217 515.8288726038584 29.3562225 0.707288391619606 270
272 3 226.8404078318172 520.179236589674 28.66875 0.7930962138369733 271
273 3 225.59744669301273 521.4221977284785 27.84375 0.939579184045081 272
274 3 224.1991154118577 524.8403408601907 27.43125 1.0002605468415156 273
275 3 223.10717405141796 526.5164739558686 27.224999999999998 1.0609356948322561 274
276 3 321.673992358613 250.8444733444093 16.056644999999996 0.7644148855590598 1
277 3 317.6039161095978 245.3170251601458 28.964099999999995 1.325705061814692 276
278 3 314.7755580382482 241.35695097191473 30.318914999999997 1.325705061814692 277
279 3 313.39835709645286 238.6298942333777 31.0728 1.2826986064120571 278
280 3 311.68244924433327 236.2794547198984 32.51952 1.2147521357593103 279
281 3 310.654520382542 233.65618523645156 34.2578775 1.0702765477903717 280
282 3 309.93049551918836 230.83652789307362 35.701297499999995 1.1017731830476774 281
283 3 308.6987210306331 228.1722406920462 37.0551225 1.0972053008625708 282
284 3 307.4489236055652 225.449534317495 38.150805 1.2114520739357844 283
285 3 306.8373867252734 222.5074453019448 39.202185 0.819111390472151 284
286 3 306.7298705867668 219.47710604553947 40.1034975 0.819111390472151 285
287 3 306.62235444826024 216.4467667891342 41.0048925 0.8762130251888287 286
288 3 306.7454076010019 213.3437143061088 40.8672 0.8762130251888287 287
289 3 306.86846075374353 210.240040342514 40.7295075 0.8097270338741771 288
290 3 307.7584209291275 207.3252964720175 41.53314 0.9391379328408054 289
291 3 308.57504639732207 204.36953488394047 42.20106 0.9028558971991026 290
292 3 308.54335088828253 201.32241565216128 43.006837499999996 0.9403125311169755 291
293 3 308.0306294185257 198.30947785169923 43.752555 0.9403125311169755 292
294 3 307.5172864681995 195.2965400512372 44.4982725 0.920139271834179 293
295 3 307.11705298150446 192.31281183753703 45.522345 0.7715556973014915 294
296 3 307.00705092072025 186.28507179490472 47.523959999999995 0.7715556973014915 295
297 4 251.8779955313252 445.9645129139362 34.875555 1.65492196384414 55
298 4 253.0650234188835 450.5939216754135 34.316534999999995 2.2860168376550316 297
299 4 254.43600955498485 453.3029554774379 35.194582499999996 2.2860168376550316 298
300 4 255.0873211917184 456.3301873309962 35.546775000000004 1.2264235408526842 299
301 4 255.71253064453703 459.3673628736649 35.80896 1.0935572099201796 300
302 4 257.2600172623486 462.0024404879304 36.5568225 1.053701661004414 301
303 4 259.26926394322606 464.33174966205 37.143232499999996 1.158303055640505 302
304 4 261.32760758908626 466.5218471886235 38.18958 1.158303055640505 303
305 4 263.38595123494645 468.711944715197 39.2359275 0.8056190473104283 304
306 4 264.4443326446385 471.61736637715245 39.64455 0.9805285387629945 305
307 4 264.9458674641461 474.67132189519504 40.01810999999999 0.8436412285464573 306
308 4 265.1012376064967 477.77437437822044 39.9492225 0.8783384887361843 307
309 4 265.15219901318767 480.8805342640928 40.0482225 0.8783384887361843 308
310 4 265.2025389393092 483.9866941499652 40.1472225 0.8991145841713012 309
311 4 265.2566077488472 487.01579044523174 41.0623125 0.8991145841713012 310
312 4 265.3100550778158 490.0455082210677 41.97732 0.7613074827120487 311
313 4 265.528194757676 493.14234589839896 42.149497499999995 0.7613074827120487 312
314 4 265.74571295696677 496.23980505629976 42.3217575 1.0138647565057306 313
315 4 268.099259873293 498.2546450623018 42.635175 0.7527372656599919 314
316 4 270.87044173225763 499.6119586258763 43.1246475 1.0636142760863798 315
317 4 273.66896873627593 500.961814422618 43.12572 1.6776930119070381 316
318 4 276.22138943481093 502.7342770065531 43.0532025 1.9034582583537893 317
319 4 278.735278338043 504.5104684739048 42.492284999999995 1.288273287119595 318
320 4 283.48898321340073 504.8087791472178 37.192072499999995 1.288273287119595 319
321 4 269.9463001255565 396.62392754795366 34.2177825 2.7130796405311677 38
322 4 269.5224503772242 401.6125520785455 35.7524475 1.248249938450091 321
323 4 269.23470487359094 404.6155461898971 36.74442749999999 1.248249938450091 322
324 4 269.32171215330726 407.6521002519964 37.61175 1.2467894591119957 323
325 4 269.5889487981502 410.6631736107503 38.5680075 0.8626771783872478 324
326 4 270.36890691275005 413.6183137182579 39.312734999999996 1.1921551022558448 325
327 4 271.1482435467804 416.57345382576557 40.05746249999999 1.1921551022558448 326
328 4 271.56090664486356 419.6199515769753 40.65624749999999 1.4470118541563148 327
329 4 272.2463997129142 422.409777853022 42.2285325 1.1712112070669893 328
330 4 272.7454486101442 424.8851349609511 44.632664999999996 0.8551386190803987 329
331 4 273.3700365823935 427.40896755329356 46.8912675 0.9134521409074108 330
332 4 273.7640552633945 429.5903643518954 49.5418275 0.9134521409074108 331
333 4 278.6830739702132 367.0203221050474 31.41171 1.5762735977862867 29
334 4 277.18344135624557 367.07563387572424 31.24341 1.3072222296806695 333
335 4 274.82492259536406 369.0929598040039 31.042852499999995 1.3072222296806695 334
336 4 272.8305914481523 371.47571630709206 31.078409999999998 1.03204927796644 335
337 4 270.64795168841164 373.6875656535946 31.1139675 1.3701968557781983 336
338 4 268.8817039101705 376.240607832699 31.297034999999997 1.5684988758630647 337
339 4 267.1148346513599 378.79489297294225 31.169159999999998 1.223285063977203 338
340 4 265.3479653925493 381.3491781131855 31.041285 1.223285063977203 339
341 4 263.58606797829395 383.8960054865958 30.705592499999998 1.0472134038598546 340
342 4 261.97270442012575 386.549106037374 30.54018 1.213540248648976 341
343 4 260.35996234252696 389.20220658815214 30.374849999999995 1.213540248648976 342
344 4 258.25500765396157 391.48490471956654 30.209437499999996 1.0477665215666228 343
345 4 256.33338973336987 393.9260803961786 30.251595 1.0523903370029752 344
346 4 254.48572800053702 396.42381080460615 30.159772499999995 1.0523903370029752 345
347 4 252.63868774827358 398.9221626936031 30.067949999999996 1.205815245171306 346
348 4 250.82582892732722 401.4385375191128 29.814344999999996 1.2052932014930082 347
349 4 248.707201666235 403.70321271401457 29.56074 1.1971455912281448 348
350 4 247.0366618956818 406.31840295005924 29.33271 1.1971455912281448 349
351 4 245.36674360569796 408.93297170553444 29.1045975 1.1943489286658349 350
352 4 243.214556393858 411.16346546911905 28.814362499999998 1.0519553006043938 351
353 4 241.43215012081237 413.6773543723511 28.2817425 1.0519553006043938 352
354 4 239.6503653283362 416.1912432755832 27.7491225 1.3748082416031628 353
355 4 237.74241998027128 418.6411196801668 27.595094999999997 1.1878979603554396 354
356 4 235.79221395348705 421.05805761457214 27.727507499999998 1.1878979603554396 355
357 4 233.84200792670285 423.4756170295468 27.8600025 1.1878979603554396 356
358 4 231.89180189991862 425.89255496395214 27.992414999999998 1.286526926719575 357
359 4 229.667522942028 428.04225625351444 28.3878375 1.286526926719575 358
360 4 226.48927131010495 431.4063305756888 29.0046075 1.557517314201727 359
361 4 223.29361822223865 434.36768548889046 30.896745 0.9636553413037237 360
362 4 221.10911402078978 436.36574551951867 32.1495075 1.0582446839667443 361
363 4 219.13964209635407 438.74601610032926 32.5943475 0.9109475742127198 362
364 4 216.64129020735706 440.5930563525927 32.6695875 0.9109475742127198 363
365 4 214.14293831836008 442.43947512428673 32.7448275 0.9140052586141788 364
366 4 211.6309138568362 444.23244656701223 32.26575 1.0448517776961261 365
367 4 208.83300833338734 445.517668384536 31.709122499999996 0.8123061782371964 366
368 4 205.95555329705496 446.69040221899803 31.629179999999998 0.8852866415021013 367
369 4 203.29002313488877 448.2851213600842 31.52358 1.0138834009228126 368
370 4 200.3877088757803 449.39508565703665 31.499159999999996 1.1270550126109602 369
371 4 197.74206609183497 451.02398622943986 31.450567499999995 1.1270550126109602 370
372 4 195.09642330788967 452.65350828241253 31.4018925 1.1145694679716693 371
373 4 192.49614860551068 454.2550637097621 32.1641925 0.8670213275673695 372
374 4 189.87598652491084 455.9193886746213 32.3585625 0.8276381038843497 373
375 4 187.0867817294336 457.28913184958384 32.4115275 1.2058898228396344 374
376 4 184.15525788356325 458.31830367251393 32.474145 1.036797389516673 375
377 4 181.483512915703 459.8664117708949 32.938785 0.6734612042270421 376
378 4 178.69803700364218 461.1920298254299 33.43329 0.9559551970488299 377
379 4 175.87713669912543 462.3846510381128 34.1309925 1.1404417040758845 378
380 4 173.2650538659278 464.03033158588994 34.597364999999996 0.842721437303742 379
381 4 170.9083995467545 466.0022894326032 35.212485 0.8415592686389598 380
382 4 168.20495906985477 467.46836209582307 35.8021125 0.956272152139225 381
383 4 165.15038207124277 468.03888125853433 35.818034999999995 0.8175017557973991 382
384 4 162.09269766978375 468.34278525697204 36.4317525 1.384814078770539 383
385 4 159.15495901821936 469.34958377940364 36.291172499999995 1.4265589286172873 384
386 4 156.59135166943514 470.8156564426236 36.85406999999999 1.4265589286172873 385
387 4 297.67303424886796 313.2504447209351 26.311395 2.0451558281774997 18
388 4 293.80618214604726 310.69678106126133 26.720429999999997 1.447564971863083 387
389 4 291.9647352189084 308.1940788082785 26.802187499999995 1.447564971863083 388
390 4 290.5763476268638 305.4185465853281 27.015697499999998 1.2195002473095433 389
391 4 289.3762686473481 302.56657225234125 27.391237500000003 1.2856444243110237 390
392 4 287.8163524181485 299.88053323138473 27.5229075 1.184970786873555 391
393 4 286.2570576695183 297.1951156909977 27.6545775 1.184970786873555 392
394 4 284.02594242536424 295.0379566346025 27.8694075 1.1990038181306575 393
395 4 281.4598491543024 293.2872458705964 27.7591875 1.1973568946217417 394
396 4 279.29336788936615 291.0611024709976 27.648967499999998 1.2076796868795128 395
397 4 277.42830470059005 288.57704463509685 27.538665 0.914900190634118 396
398 4 276.0859066706812 285.77851763107856 27.736499999999996 0.9555512346787184 397
399 4 274.959162398355 282.8861470610805 27.924599999999998 1.108609469311102 398
400 4 273.8330396065981 279.9937764910825 28.1127 1.140261474710758 399
401 4 272.1562850303509 277.3810721773155 28.300717499999998 1.1649156088989447 400
402 4 269.8325691813559 275.3277003760105 28.572637499999995 1.3563191946634463 401
403 4 267.66919531926675 273.2146664400429 29.518912500000003 1.0669205527155996 402
404 4 265.40514160493433 271.144514663364 30.175859999999997 1.1803904750770604 403
405 4 262.7787647186405 269.53860887202865 30.736034999999998 1.2059333264794925 404
406 4 260.74279437327874 267.19251972253517 30.854174999999998 0.9876942097282022 405
407 4 259.1785277800933 264.5176673518279 31.167592499999998 0.9876942097282022 406
408 4 257.6148826674773 261.84281498112074 31.4810925 1.088423780416917 407
409 4 256.14383815970217 259.11140787859784 31.711762499999995 1.088423780416917 408
410 4 254.67279365192707 256.38000077607506 31.9424325 0.8989343548061745 409
411 4 252.6231507340385 254.07741526643974 32.4654825 0.8989343548061745 410
412 4 250.57412929671932 251.77482975680442 32.98844999999999 0.9858794864655478 411
413 4 249.0104841841033 249.1223506865957 33.5421075 0.9858794864655478 412
414 4 247.44746055205667 246.46925013581753 34.095765 0.9161245073558404 413
415 4 246.33749625510427 243.57377216297252 34.36356 0.9097667611308555 414
416 4 245.13368839217213 240.71869042713863 34.674749999999996 0.7675409328231532 415
417 4 243.76208077550137 237.93445747621658 34.881495 0.8301488853847347 416
418 4 242.61731356666246 235.0464372702044 34.949475 0.8301488853847347 417
419 4 241.47254635782352 232.15779558362277 35.017455 0.8301488853847347 418
420 4 240.3277791489846 229.26915389704118 35.0855175 0.8301488853847347 419
421 4 239.1830119401457 226.38113369102896 35.1534975 0.7461557864300221 420
422 4 237.4378945012642 223.82684855078577 35.5490025 0.7461557864300221 421
423 4 235.6933985429521 221.27318489111195 35.9445075 0.8311743283242484 422
424 4 234.45975961268866 218.43177572780493 36.2705475 0.8311743283242484 423
425 4 233.2261206824252 215.5903665644979 36.596669999999996 0.7843892710596478 424
426 4 232.5263335612783 212.5643776720784 36.728835 0.8634975327388589 425
427 4 231.48286768525196 209.64093307361026 36.921225 0.8634975327388589 426
428 4 230.4394018092256 206.71748847514212 37.1136975 0.8634975327388589 427
429 4 229.39593593319924 203.79404387667398 37.3060875 0.7576283177411874 428
430 4 228.11009263510599 201.00732500347434 37.9514025 1.0790891422644955 429
431 3 307.43090066905256 258.15619224342663 11.2301475 2.0356347458542574 77
432 3 300.1751150212814 254.18555288551573 16.637527499999997 1.6049922148983642 431
433 3 295.82475103546574 252.94259174671126 17.2905975 1.6049922148983642 432
434 3 292.3413524439662 252.05573897417423 17.943749999999998 1.712651293935914 433
435 3 290.2314259108456 247.3492666220911 20.556277499999997 1.219419454835521 434
436 3 284.63810078622544 242.99890263627543 21.5187225 1.0491648528477777 435
437 3 279.66625623100754 239.270019219862 22.618777499999997 0.8789040360543403 436
438 3 274.0729311063874 234.91965523404633 23.71875 1.0002605468415156 437
439 3 270.34404768997393 231.81225238703513 24.3030975 1.1216108428229967 438
440 3 269.135889463056 229.4761069266521 24.75 1.242961138804478 439
441 3 265.9936837041583 226.8404078318172 27.6375 1.0358030206056297 440
442 3 264.12924199595153 225.59744669301273 28.5312225 0.9144465098184544 441
443 3 261.6433197183426 224.9759661236105 29.4250275 1.1216108428229967 442
444 3 257.60369601722806 224.66522583890938 29.871847499999998 1.0002605468415156 443
445 3 253.56407231611348 221.8685632765993 30.73125 0.8789040360543403 444
446 3 251.07815003850453 219.38264099899035 31.693777499999996 0.8789040360543403 445
447 3 248.59222776089558 217.51819929078363 32.725027499999996 0.8789040360543403 446
448 3 246.10630548328663 214.41079644377243 33.756277499999996 0.8789040360543403 447
449 3 244.2418637750799 212.54635473556573 34.5124725 0.8789040360543403 448
450 3 242.37742206687318 210.06043245795675 35.0625 0.8789040360543403 449
451 3 241.01886554215992 207.1860848244714 35.475 0.8789040360543403 450
452 3 238.64853865045976 205.08858790273885 37.1937225 0.8789040360543403 451
453 3 236.78409694225303 203.84562676393438 37.881277499999996 0.8789040360543403 452
454 3 234.91965523404633 201.35970448632543 38.56875 0.8789040360543403 453
455 3 233.0552135258396 200.11674334752095 38.775 0.8789040360543403 454
456 3 231.0540460923644 198.0304330760376 38.775 0.8789040360543403 455
457 3 307.43090066905256 258.15619224342663 11.2301475 2.0356347458542574 77
458 3 310.22196990623803 254.76601573733743 9.877395 1.4547430724396788 457
459 3 310.06846420559566 251.7400268449179 8.962634999999999 1.4547430724396788 458
460 3 309.7285143341326 248.66183358466864 9.298409999999999 0.9971904328286685 459
461 3 309.2798053630242 245.70047867146695 10.397805 1.0093403779604824 460
462 3 307.392990354319 243.27359704795123 9.7911 0.9392560141489917 461
463 3 305.1550388239015 241.13694685034633 10.170682499999998 1.02146546386952 462
464 3 302.95934797220343 239.04131437032197 11.05467 1.02146546386952 463
465 3 300.7642786010747 236.9456818902976 11.9386575 1.02146546386952 464
466 3 298.56858774937666 234.84942792970386 12.8225625 1.783139620117516 465
467 3 260.9820643924986 237.42857229272315 13.6766025 1.1565442656290967 96
468 3 257.74477210648234 237.34218649357626 12.80895 1.4202384712264666 467
469 3 254.93195104936783 238.6031705688934 12.2925825 1.4202384712264666 468
470 3 252.39631032620667 240.35761021631592 11.776215 0.8139531017461124 469
471 3 249.86377700589256 242.06543882103327 11.018864999999998 1.1375953230680222 470
472 3 247.31322074906578 243.83044363813565 10.7745825 0.9158013374597512 471
473 3 244.4848626777162 245.03860186505358 10.188089999999999 1.1232266923034424 472
474 3 242.07724695185192 245.61782175573646 9.897689999999999 1.1232266923034424 473
475 3 292.1747956513664 245.36177176114276 17.040622499999998 1.640752206861769 87
476 3 289.0978453522559 241.94362862943044 18.562665 1.1327788486551549 475
477 3 287.0798979434068 239.5838669074101 18.731212499999998 1.1327788486551549 476
478 3 285.2421798996844 237.09110834353777 19.060305 1.1555747559408291 477
479 3 283.404461855962 234.597728299096 19.3893975 1.1555747559408291 478
480 3 281.5170253666874 232.12920747743027 19.3258725 1.1562148809273134 479
481 3 279.7501561078768 229.6097252490736 19.8984225 1.1562148809273134 480
482 3 277.49169571866906 227.55200308378278 20.651235 1.3250152183826553 481
483 3 275.23323532946137 225.49428091849197 21.403965 1.3250152183826553 482
484 3 272.5248230080064 223.98035425142814 21.632489999999997 1.5506375242984445 483
485 3 269.574654745054 223.02700305796506 21.900615 1.452555460835383 484
486 3 266.54742289149567 222.33032333966517 22.0330275 1.2655395278908612 485
487 3 263.6351649432768 221.24708270719705 22.0392975 1.2655395278908612 486
488 3 260.88511342367184 219.80027594162866 22.0455675 1.127521123038012 487
489 3 258.3152912691936 218.05453702217775 22.1300475 1.127521123038012 488
490 3 255.74609059528476 216.30817662215748 22.2145275 1.135009963899309 489
491 3 253.8232297135542 213.88999572661334 22.654004999999998 1.0987900763145464 490
492 3 252.15704030698683 211.26859068487474 22.7964825 1.0987900763145464 491
493 3 250.49147238098882 208.64780712370546 22.9390425 1.0987900763145464 492
494 3 248.8252829744214 206.02702356253621 23.081519999999998 1.1913844663497861 493
495 3 247.27841783717926 203.355278594676 23.547645 1.2082265897805868 494
496 3 245.8502554886929 200.59776930823827 23.705384999999996 1.6488438838753863 495
497 3 244.17225795130685 197.98257907219363 23.7191625 1.197506049958398 496
498 3 242.37307170288736 195.4612324021288 23.393205 1.401736994675362 497
499 3 240.66648605930882 192.86903694715204 23.18118 1.4591307252596588 498
500 3 239.09600466042937 190.2227726826373 23.757937499999997 1.0154433171520123 499
501 3 237.42919377329258 187.68029567321273 24.610574999999997 0.8986484737442495 500
502 3 235.6840763344111 185.1440334694822 25.1681925 0.8986484737442495 501
503 3 233.939580376099 182.6071497851823 25.72581 0.9005502042866204 502
504 3 232.73080066861164 179.77506283041626 26.283509999999996 1.056759345405873 503
505 3 232.06581645935125 176.7670968745094 26.821822499999996 0.9965316634251021 504
506 3 232.0285276251871 173.67088067774748 27.16362 1.1188452542891567 505
507 3 231.4182337060341 170.64178438248095 27.6030975 0.8055071808079359 506
508 3 230.26538724979298 167.81280483056196 28.357394999999997 1.4944246067960119 507
509 3 228.62778594941804 165.31320998042617 29.489624999999997 0.9053791083108756 508
510 3 227.20210952320932 162.6911834581181 30.637777499999995 0.9888812376157605 509
511 3 226.3146352701029 159.7696033013582 31.4010675 0.8153141441931032 510
512 3 225.9199951085325 156.70446113306633 31.8292425 0.8461582248525364 511
513 3 225.14252291621028 153.71576107481098 32.28984 1.4096360127124645 512
514 3 223.76035012985972 150.94768661869338 32.6715675 0.774687959371279 513
515 3 222.051900044573 148.35984152770249 32.9368875 0.774687959371279 514
516 3 220.3434499592862 145.77199643671156 33.20229 1.101139272866887 515
517 3 217.894195035272 142.0617574373802 33.8767275 1.101139272866887 516
518 3 340.01574840338134 242.67324681790865 20.2752825 2.016654729264713 130
519 3 341.03621949833985 240.2693599754608 21.093434999999996 2.5680447200497674 518
520 3 349.5287514792214 237.11410312460563 23.0972775 1.2800386695750154 519
521 3 353.9418850025467 235.65921711163497 22.966019999999997 1.7504497421669583 520
522 3 358.2686327267251 234.0259661752459 23.6452425 1.8164385490260877 521
523 3 362.6276974405124 232.43186851472916 23.9325075 1.6263152132345549 522
524 3 367.04145244440707 231.06461126204425 24.635655 1.784556595815753 523
525 3 369.9468741063626 230.06402754530663 25.250115 1.3119952004536786 524
526 3 372.7485085132279 228.87824261888716 26.0890575 1.253557382512786 525
527 3 375.65890201973855 228.01624906912625 26.973045 1.4828153497595782 526
528 3 380.17893020100104 227.1163452046318 27.8910225 1.8252884323343757 527
529 3 384.47025353272346 225.48993055450615 28.7947275 1.3085584129048842 528
530 3 388.5875623050133 223.37751809910793 29.5253475 1.602469003786591 529
531 3 393.74833695332956 220.00722897123958 30.476985 1.7883165532606367 530
532 3 397.9961566451938 218.36030546232368 31.50114 1.2737492862126647 531
533 3 400.94881083042384 217.72018047583936 32.462925 1.7976325469959762 532
534 3 403.8505036089629 216.6959804974645 33.04092 1.0355295691550928 533
535 3 406.3662569539032 215.0956680312537 34.203675000000004 1.0355295691550928 534
536 3 408.881388818274 213.49597704561236 35.36643 0.8258358102330831 535
537 3 411.38160514897925 211.6849826663742 35.842207499999994 0.8228837775284226 536
538 3 414.024762010647 210.17602784386557 36.6731475 1.0505631841289327 537
539 3 416.55480940868347 208.4924369813549 37.534282499999996 0.9788567560313024 538
540 3 418.74801433810404 206.36510899229103 38.284207499999994 1.0350137402824888 539
541 3 421.0201472998386 204.33535345262334 39.09444 0.7973844297658487 540
542 3 423.2742573250605 202.23474912804377 39.6334125 0.7973844297658487 541
543 3 425.5283673502824 200.13476628403362 40.172385 0.9517602032053648 542
544 3 427.87569946091463 198.20444763547025 41.0339325 1.0977584185693388 543
545 3 430.5070481917637 196.6923854101146 41.918167499999996 0.950113279696449 544
546 3 433.1259673112248 195.2244483051865 42.982335 0.950113279696449 545
547 3 435.7448864306858 193.75651120025844 44.046502499999995 0.950113279696449 546
548 3 438.3631840695774 192.28857409533035 45.11067 0.950113279696449 547
549 3 440.98210318903847 190.82001550983284 46.174837499999995 0.670919348698187 548
550 3 443.4860484031601 189.73801783850357 48.151289999999996 0.670919348698187 549
551 3 327.60291699071047 242.43335531811937 36.089459999999995 2.0369212106329204 181
552 3 326.8987795055777 234.29817466464408 39.565597499999996 1.6572835900078684 551
553 3 327.52026007497994 229.9478106788284 41.2844025 1.4501192570033263 552
554 3 327.63647694145817 226.36124631280808 43.003125 1.242961138804478 553
555 3 325.6558183667732 223.11152441540378 44.137499999999996 1.242961138804478 554
556 3 325.18225017288876 221.4521712950998 44.137499999999996 1.242961138804478 555
557 3 264.94338154186846 437.02327196194625 30.748245 1.3886051102438925 243
558 3 265.188244886213 439.9038344011256 30.8529375 1.2472742139561295 557
559 3 266.0315940188918 442.8943989010892 30.921165000000002 1.2472742139561295 558
560 3 267.28449884680674 445.7327006615492 31.1588475 1.0212790196986992 559
561 3 268.53678219415224 448.57100242200926 31.396529999999995 1.0212790196986992 560
562 3 269.7859581386507 451.4024678962058 31.7658825 1.0212790196986992 561
563 3 270.74117377382197 454.34331395061724 31.361219999999996 1.186630139993859 562
564 3 271.69576792842383 457.284781485598 30.9565575 0.9507223306544631 563
565 3 272.7995174196822 460.1839883418595 30.719699999999996 1.04981740744565 564
566 3 273.7068790510095 463.15342250246334 30.5486775 1.04981740744565 565
567 3 274.6142406823367 466.12285666306724 30.3777375 1.04981740744565 566
568 3 275.521602313664 469.0916693431018 30.206714999999996 1.1401185341797953 567
569 3 276.2251183182273 472.1182797160907 30.250275 0.8851001973312806 568
570 3 276.26178567182205 475.2250610825325 30.176519999999996 1.0704132735156402 569
571 3 276.2698649192243 478.3318424489742 30.096989999999998 1.221594636828429 570
572 3 276.84535592649075 481.38082612246166 29.878035 0.9169697209302274 571
573 3 277.69802726771064 484.3682832195782 29.792647499999998 0.9808827826875538 572
574 3 278.55753489519395 487.35387587498656 29.707259999999998 1.1346930088089138 573
575 3 279.7706649666671 490.2008783634182 30.079252499999996 1.01981232555491 574
576 3 280.747010941198 493.0920059722774 30.855825 1.2533212198964132 575
577 3 281.3802996414189 496.0657904968672 31.71102 0.9212268628306328 576
578 3 282.5735423346712 498.81957089988845 32.7799725 0.9684780305222851 577
579 3 284.234138416114 501.32165167230187 33.83952 1.1020590641096022 578
580 3 286.85367901614444 504.52476252700103 36.3794475 1.5648756441434497 579
581 3 290.953586332491 505.6782304638116 38.6158575 0.9248500945502479 580
582 3 293.78007996213233 504.683861552768 39.710137499999995 0.9248500945502479 581
583 3 296.6059521112044 503.68949264172437 40.80441749999999 0.9338864220293565 582
584 3 299.4007502318062 502.35641682035657 41.159414999999996 0.6489437957641239 583
585 3 302.0619300299866 500.7753702517973 41.5144125 0.8210193358202158 584
586 3 305.0015331232592 499.7903235492947 41.799285 0.7855825137529001 585
587 3 308.05735308301 499.3776604512117 42.30798 1.041775448877585 586
588 3 311.0771271697355 498.7829035462937 42.879045 0.8345986862616547 587
589 3 314.1578063522624 498.71454068365944 43.410509999999995 0.8339709908865585 588
590 3 317.23662109308106 498.54798389105963 43.923 0.8339709908865585 589
591 3 320.224699670767 497.77299762101507 44.3920125 0.8339709908865585 590
592 3 323.21339972902246 496.9980113509705 44.861107499999996 0.564704590503928 591
593 3 326.2947003921187 496.70342956107385 45.220972499999995 0.564704590503928 592
594 3 329.376001055215 496.40884777117714 45.580837499999994 0.6153471776628082 593
595 3 332.3914247779546 496.1919510524558 46.536105 0.6354017341568491 594
596 3 335.9773676634056 495.9489521498195 48.59646 0.6354017341568491 595
597 3 327.5047230607449 266.027243654906 16.801949999999998 1.6303175481015053 190
598 3 330.35856183543996 265.04281843297287 16.7373525 1.5759193538617275 597
599 3 336.09420601045326 267.3876646213275 16.333267499999998 1.588578913060451 598
600 3 338.4993358140399 269.34905729836095 16.54686 1.3716200462821293 599
601 3 341.1387637922912 270.98603711816645 16.4269875 1.241904621836494 600
602 3 343.9279685877684 272.3004685224522 16.941209999999998 1.241904621836494 601
603 3 346.7165519026763 273.6142784461685 17.4554325 0.8274889485476931 602
604 3 349.81276809943824 273.3905454411837 17.645595 1.1704902896064828 603
605 3 354.445905744332 272.92070613071564 17.898705 1.5894924894974722 604
606 3 359.08836559776665 272.52109412459 17.9303025 1.5609541017505215 605
607 3 362.1298915044212 271.8884269049385 17.83353 1.540849205330359 606
608 3 365.19254775043544 271.38067727973686 18.0217125 1.5212477081714124 607
609 3 368.2980861557385 271.3110714559638 18.126735 1.5212477081714124 608
610 3 371.4036245610414 271.2408441516214 18.2317575 1.0365736565116883 609
611 3 374.49611187438694 270.9829297153195 18.016185 1.1644867873060571 610
612 3 377.59232807114887 271.2122560454289 17.8552275 1.4535560445521205 611
613 3 380.61334511901316 271.9337949865049 17.7126675 1.3853361224488367 612
614 3 383.5852652018947 272.82872700644407 17.9098425 1.6162099391760745 613
615 3 386.3607974248451 274.2214649624745 18.0481125 1.1462774066225716 614
616 3 389.1033911776172 275.66019248064066 18.3847125 1.2092023142745483 615
617 3 391.59490678035075 277.5128260580288 18.21633 1.2092023142745483 616
618 3 394.08642238308437 279.36545963541687 18.0479475 1.5600529549248883 617
619 3 396.7190140750722 281.00554685806935 18.3055125 1.5240816595678865 618
620 3 399.2378748228595 282.8246204847097 18.360374999999998 1.5007139901583626 619
621 3 402.6411024209062 285.97055512702383 17.8115025 1.5821030855272797 620
622 3 405.7976022329001 289.3470590605862 17.0142225 1.339856174379981 621
623 3 407.5228322935608 291.92247454018906 17.305695 0.8969518317897813 622
624 3 409.3903814046145 294.405289414951 17.248275 0.9799754210562265 623
625 3 410.7334009150927 297.2069238218163 17.1698175 1.3207394320651682 624
626 3 411.0018805210745 300.2782807958022 16.652459999999998 1.3110194759597171 625
627 3 411.1883246918951 303.37387551199475 16.3964625 1.4135513402996986 626
628 3 411.87941108507044 306.3930281181508 16.0648125 1.401469758030519 627
629 3 412.6736632527665 309.3835926181144 15.685394999999998 1.273531768013374 628
630 3 415.00359390745547 313.3927637713282 15.480299999999998 1.5668333079370667 629
631 3 418.0892449345376 316.86497571257854 15.069944999999999 1.0469710264377878 630
632 3 420.5863538623958 318.70331523687037 14.7929925 1.2388096486008708 631
633 3 423.14685380833305 320.4391104672108 14.40582 1.2388096486008708 632
634 3 425.9926133356259 321.6323531604631 13.919234999999999 1.1859030077276584 633
635 3 428.8992779587202 322.7236730403335 13.756545000000001 0.9718775292369153 634
636 3 431.4902304525581 324.4315016450508 13.535114999999998 1.1279996630764517 635
637 3 434.34966255237777 325.6247443383031 13.228049999999998 1.152784308184213 636
638 3 437.3793803282137 326.1759976033629 12.6765375 1.1549719197885089 637
639 3 440.33638487742957 326.9453905482829 11.923807499999999 1.3723782525768 638
640 3 443.2219191611642 327.917386158828 11.1004575 0.9995582737980909 639
641 3 445.81846498012675 329.5394504449678 10.395494999999999 0.9995582737980909 640
642 3 448.4150107990893 331.1621362116771 9.69045 0.9995582737980909 641
643 3 450.8170331998289 333.0955622630874 9.1768875 1.133648921452318 642
644 3 452.68271786917444 334.31925750424045 9.39279 1.133648921452318 643
645 4 226.48927131010495 431.4063305756888 29.0046075 1.557517314201727 360
646 4 225.89264996347882 433.02093709499576 28.65852 1.5140944668175926 645
647 4 224.66584731947876 435.8735329085521 28.5069675 1.5140944668175926 646
648 4 223.54283193056895 438.7708753231053 28.566779999999994 1.0496868965260755 647
649 4 221.93630465866414 441.41589662648124 28.1936325 1.0424093590583754 648
650 4 220.32977738675936 444.06091792985717 27.820485 1.0424093590583754 649
651 4 218.72325011485458 446.70593923323315 27.4473375 1.0424093590583754 650
652 4 217.11672284294977 449.350960536609 27.074189999999998 1.0424093590583754 651
653 4 215.510195571045 451.99598183998495 26.701042499999996 1.0424093590583754 652
654 4 213.40896976589602 454.27308664627475 26.389192499999996 1.0436833942256498 653
655 4 210.85406314508342 456.0362270216689 26.205299999999998 1.0341498822910196 654
656 4 208.29853504370143 457.79874591649366 26.021324999999997 1.0341498822910196 655
657 4 205.7436284228888 459.5618862918878 25.8374325 1.1610562145629568 656
658 4 203.2800794457783 461.45553758685645 25.8498075 1.1376574711249625 657
659 4 201.58033008846323 464.05332636695783 25.676969999999997 1.1376574711249625 658
660 4 199.8805807311481 466.65173662762857 25.5041325 1.1368992648302918 659
661 4 198.89491254807612 469.59506860431753 25.318837499999997 0.9351418127795489 660
662 4 198.0478345319809 472.5638812843521 24.8500725 1.2995469446485517 661
663 4 197.22810166093933 475.5028628970553 24.068055 1.2988695308279032 662
664 4 196.15169731473466 478.29331065367126 22.9477875 0.7584362424814103 663
665 4 194.73161421365052 480.9973726111404 22.189365 0.7584362424814103 664
666 4 193.3121525931358 483.702056049179 21.43086 0.8579290668370148 665
667 4 191.99088490258669 486.50369045604424 21.106965 1.083371143387677 666
668 4 190.40921685345796 489.1543050845448 20.626897500000002 1.2386915672926846 667
669 4 188.40432053656633 491.4848572198032 20.0267925 1.0870316639414561 668
670 4 186.92333233968083 494.18021844930075 19.437164999999997 0.8344743901477742 669
671 4 185.35595834364838 496.8258612332461 18.8447325 0.8344743901477742 670
672 4 183.78920582818532 499.4721254977608 18.252217499999997 0.8200063224920902 671
673 4 182.26409251087222 502.17432301352176 18.03516 0.9294241915410484 672
674 4 180.53326912508697 504.73917332344473 17.659702499999998 0.9366085069233383 673
675 4 178.29469611410013 506.8658798319392 17.194319999999998 0.9650412429734907 674
676 4 175.752840585245 508.5780588006424 16.510725 0.994008452313329 675
677 4 173.38064925183664 510.52205002173264 15.8496525 0.994008452313329 676
678 4 171.00783643785886 512.4660412428228 15.188579999999998 1.0082838609924984 677
679 4 168.71830202018103 514.4659657151592 14.336767499999999 0.7878571326369123 678
680 4 166.8544817925437 516.8729599604541 13.50789 0.7878571326369123 679
681 4 164.99066156490642 519.2799542057489 12.67893 0.9966062410934303 680
682 4 163.23497895634506 523.7993609064421 11.218515 0.9966062410934303 681
683 3 309.7285143341326 248.66183358466864 9.298409999999999 0.9971904328286685 460
684 3 310.15360704360376 246.5077819311205 9.476362499999999 1.2353231426065245 683
685 3 310.97147547293713 243.57004327955607 10.270507499999999 1.2353231426065245 684
686 3 311.2890520439016 240.5198166449299 10.937684999999998 0.7789699604944602 685
687 3 310.9689895506595 237.4608892823321 11.5264875 1.1039856538747492 686
688 3 310.6489270574173 234.40196191973425 12.11529 1.1039856538747492 687
689 3 309.74156542609006 231.44868625393482 12.552045 1.2908400018712265 688
690 3 307.57819156400086 229.35181081277167 13.563495 1.494803709943347 689
691 3 304.96673021137264 227.7850582973086 14.3804925 1.213024419776372 690
692 3 302.2421593951133 226.60238077373617 15.5929125 1.8229454505877294 691
693 3 300.05330482967855 224.6235866407594 16.88577 1.4305923375127079 692
694 3 298.93215388247694 218.7611604295881 19.3875 1.305506943309119 693
695 3 299.5536344518792 215.6537575825769 21.037499999999998 1.242961138804478 694
696 3 300.1751150212814 211.30339359676125 22.825027499999997 1.242961138804478 695
697 3 300.20805349145974 207.14693154859907 23.924999999999997 1.242961138804478 696
698 3 300.79659559068364 202.6026656251299 26.537527499999996 1.242961138804478 697
699 3 300.79659559068364 198.87378220871648 27.224999999999998 1.0002605468415156 698
700 3 300.79659559068364 195.14489879230302 27.224999999999998 0.8789040360543403 699
701 3 300.79659559068364 193.28045708409633 27.224999999999998 0.8789040360543403 700
702 3 299.5536344518792 190.17305423708513 27.224999999999998 0.8789040360543403 701
703 3 299.5536344518792 187.68713195947618 27.224999999999998 0.7930962138369733 702
704 3 298.3106733130747 185.51194996656832 27.568777499999996 0.6643875879137695 703
705 3 297.06771217427024 180.2293651266493 28.256249999999998 0.707288391619606 704
706 3 297.06771217427024 178.36492341844257 28.875 0.7930962138369733 705
707 3 295.2032704660635 175.25752057143137 29.4250275 0.8789040360543403 706
708 3 294.4767596804323 174.05122678622166 29.7 0.8789040360543403 707
709 3 295.2032704660635 171.52863715501795 33.2749725 1.242961138804478 708
710 3 296.07210030208785 168.77423527142722 34.65 1.242961138804478 709
711 3 239.09600466042937 190.2227726826373 23.757937499999997 1.0154433171520123 500
712 3 236.56968614580924 188.05691289827053 23.60622 1.0978702850718312 711
713 3 233.86313826606252 186.53925734779023 23.398484999999997 1.0978702850718312 712
714 3 231.59659862945256 184.41379380043458 23.361937499999996 0.8794136501212502 713
715 3 229.40712258344846 182.21437406532004 23.145374999999998 1.0261017089172606 714
716 3 226.8677529768709 180.43818259796845 22.847385 0.8459966399044917 715
717 3 224.2525627408263 178.80368870044057 22.343392499999997 1.163380551892521 716
718 3 221.49194605154156 177.3773907936624 22.4344725 1.0379906322099255 717
719 3 218.48708749848174 176.757153185399 23.0844075 1.2274179097637279 718
720 3 215.43561790271673 176.1710970084527 23.067082499999998 0.9822624695516267 719
721 3 212.52211699335905 175.10898671534426 22.8022575 0.9522449580494985 720
722 3 209.52906657111785 174.34518709554888 23.2495725 1.020110636228223 721
723 3 206.45211627200737 173.9275521529106 23.417625 1.0855028217407265 722
724 3 203.3571430363842 173.65534366351244 23.48049 1.1468180947179516 723
725 3 200.2677631258857 173.98845724871202 23.494184999999998 1.1002194816241715 724
726 3 197.19640615189982 173.58014451461474 23.811645 0.8192108273632552 725
727 3 194.1424506338572 173.02454088556914 23.6292375 0.8192108273632552 726
728 3 191.0878736352452 172.46893725652353 23.4469125 0.9033157928204603 727
729 3 188.04199736460487 172.2402324069835 24.2040975 0.6581665674140531 728
730 3 185.03154548642038 172.14887476328138 25.22025 0.7615622897455037 729
731 3 182.0024491911539 172.18678507801494 26.139877499999997 1.0092285114579898 730
732 3 180.1752963171113 172.41797584983254 26.5211925 1.0092285114579898 731
733 3 400.94881083042384 217.72018047583936 32.462925 1.7976325469959762 533
734 3 405.8386199504807 217.2515841265101 31.462942499999997 1.135525792771913 733
735 3 408.8559081149286 216.511400768352 31.537274999999994 1.135525792771913 734
736 3 411.8551733428638 215.77618925474917 31.075934999999998 0.971231189444737 735
737 3 414.9196940305862 215.3455032201534 31.448504999999997 0.9114882623080997 736
738 3 418.0215035524727 215.287705527199 31.681155 0.8591720279758193 737
739 3 421.1028042155691 215.27154703239452 32.21493 1.030918183330128 738
740 3 423.9759088879156 216.3976698241514 32.69838 0.917392327717421 739
741 3 426.67997084538473 217.9277549860197 32.6278425 0.8377868815826882 740
742 3 429.6320035500454 218.8724054515111 32.339504999999996 0.7420602294776614 741
743 3 432.65674948132613 219.55665555842296 32.080124999999995 0.9397656282159016 742
744 3 435.67093024292694 220.23904122362663 31.649227499999995 0.9376090906400758 743
745 3 438.5763519048824 221.30053003616567 31.254217499999996 0.7952527514127989 744
746 3 441.46126470804757 222.4527550118374 31.371119999999998 1.032850987900969 745
747 3 444.062160890996 224.1108651710026 30.87612 1.0127709507035827 746
748 3 447.39516118470016 227.74776946314446 29.546467499999995 1.0127709507035827 747
749 3 341.03621949833985 240.2693599754608 21.093434999999996 2.5680447200497674 519
750 3 343.87452125879986 235.20118593198552 20.7696225 1.741842236280737 749
751 3 348.71958377785967 229.18401105903305 21.258435 2.441306187531569 750
752 3 351.5821232805264 225.52908383037848 21.7800825 3.0833826230037986 751
753 3 353.5466233604069 223.12146810451424 21.7751325 1.7954511501973744 752
754 3 354.90455840455076 220.32729146448173 21.852764999999998 1.3894565386239737 753
755 3 356.6819928330412 217.7966225858758 22.261387499999998 1.5942778898818697 754
756 3 358.7925408467312 215.51641037673903 22.2737625 1.277639754577123 755
757 3 360.7725779408467 213.12122426226279 22.2635325 1.2960790830712872 756
758 3 362.6109174651385 210.6241153344046 22.529347499999997 1.3195089005377516 757
759 3 364.58163235071305 208.22457885594255 22.689645 1.2768318298369 758
760 3 366.17262260838277 205.55531981035992 22.73634 1.2768318298369 759
761 3 368.0917546066969 203.11165821147034 22.783034999999998 1.4235261034386044 760
762 3 369.899641583088 200.6101989196263 23.26038 1.551091205114108 761
763 3 371.1960500508611 197.80856451276102 23.7376425 1.311013261154023 762
764 3 372.30974323122985 194.90811469536078 23.7232875 1.348519613517448 763
765 3 373.0542769533738 191.8914480114823 23.6907825 1.3508253064299305 764
766 3 374.38300241075575 189.08235583778418 23.656792499999998 1.4510017594118774 765
767 3 375.8770416995987 186.3888590499949 24.203437499999996 1.0358403094397937 766
768 3 377.59605695456537 183.80287840071216 24.35796 1.0358403094397937 767
769 3 379.3144507289625 181.21627627086008 24.512482499999997 1.0358403094397937 768
770 3 381.0334659839291 178.63029562157735 24.667087499999997 1.0942719125749922 769
771 3 383.14836436160493 176.35443377642633 24.605047499999998 1.227125813896109 770
772 3 385.12902293628986 173.9598691425195 24.580709999999996 1.4067088392305798 771
773 3 387.7404842889181 170.10855405393383 24.8238375 1.6881401002786898 772
774 3 390.8913907757874 166.69786868905433 24.8665725 1.1193921571902308 773
775 3 392.97459364442375 164.39341873771085 24.762952499999997 1.1709128963936764 774
776 3 394.84587163889387 161.9137112657959 24.6667575 1.1709128963936764 775
777 3 396.717149633364 159.43400379388098 24.570562499999998 0.9122402537970765 776
778 3 398.4647529945231 156.8896623427482 25.047247499999997 0.9122402537970765 777
779 3 400.21235635568223 154.34532089161544 25.523932499999997 0.7727489399947439 778
780 3 402.3819450234654 152.13036414226588 25.253745 0.7825621181856053 779
781 3 404.62735432071577 149.98377025555052 25.350352499999996 0.961262641111525 780
782 3 406.4513997919113 147.46988135231848 25.492665 0.961262641111525 781
783 3 408.27482378253745 144.9559924490864 25.634977499999998 1.0704505623498044 782
784 3 410.3449755592163 142.68883133190704 24.9989025 1.124457223830859 783
785 3 412.5406664109144 140.49686936362536 24.766747499999997 1.1131214182449622 784
786 3 415.26150834375744 139.08113662652704 24.10749 1.3588175465524432 785
787 3 418.2676098579561 138.5653077539232 23.31714 1.3588175465524432 786
788 3 421.2737113721547 138.04947888131935 22.5268725 1.001739670596693 787
789 3 424.17540415069374 137.0116063304176 21.99945 1.2262246670704757 788
790 3 428.5102311222744 135.36033245751585 21.779339999999998 1.6600864673758726 789
791 3 432.4734127133524 132.95582413449858 21.2101725 1.0234914905257713 790
792 3 435.1787176319604 131.42822489490788 21.132044999999998 1.083420861833229 791
793 3 439.9659824580658 127.53775653044987 20.1264525 1.083420861833229 792
794 3 336.09420601045326 267.3876646213275 16.333267499999998 1.588578913060451 599
795 3 336.4944394971483 265.8793312793882 14.5129875 2.151758390247066 794
796 3 343.45688631616156 266.57538951711877 10.1959275 1.5983175135829841 795
797 3 347.9849937448262 266.52877847441357 9.194295 0.8114982534969735 796
798 3 351.0563507188121 266.10555020665066 8.9084325 0.6896445582542765 797
799 4 197.22810166093933 475.5028628970553 24.068055 1.2988695308279032 663
800 4 194.0846529409028 478.13234718619617 23.402115 0.7939227829942782 799
801 4 191.53036780065963 479.89175867817386 23.1398475 0.7939227829942782 800
802 4 188.9760826604164 481.6505486895822 22.87758 0.7939227829942782 801
803 4 186.85496947704655 483.90838759822054 22.5615225 1.029501207631891 802
804 4 184.80843396200498 486.23707529177074 22.2815175 0.9249122426071881 803
805 4 182.75630512183878 488.57073482987613 22.3174875 1.0126963730352545 804
806 4 180.704797762242 490.9043943679815 22.353457499999998 1.0126963730352545 805
807 4 178.38481079666343 492.9701957806746 22.2608925 1.0472134038598546 806
808 4 175.96476545941113 494.9179158851812 22.1679975 0.9823805508598131 807
809 4 173.9897002098508 497.27829908777085 21.5980875 1.1262222286479613 808
810 4 172.1780843500433 499.78597318530893 21.210089999999997 1.058984245844333 809
811 4 169.58464593392776 501.44781222789055 20.6661675 0.8649517972712601 810
812 4 166.8501314285579 502.85670867872534 20.084542499999998 0.7601826028814306 811
813 4 164.05471182738663 504.133851248847 19.4763525 1.0480896914627118 812
814 4 161.7434255897797 506.2002741421094 19.191809999999997 1.0742726678516281 813
815 4 159.39547199857802 508.1361861157974 18.35493 1.0742726678516281 814
816 4 157.04813988794578 510.071476608916 17.51805 0.8225606076323334 815
817 4 154.89533119553641 512.0017952574793 16.006237499999997 0.7571497777027477 816
818 4 151.38085857556675 514.8139948340245 11.59851 0.7571497777027477 817
819 3 351.5821232805264 225.52908383037848 21.7800825 3.0833826230037986 752
820 3 356.06486262762473 223.51237938266823 24.1570725 1.177730538240019 819
821 3 358.10207593412525 221.32414629780297 25.279815 1.177730538240019 820
822 3 359.7521068458883 218.88856394631557 26.608642499999995 1.0912453022020034 821
823 3 361.53140571608685 216.80846848052627 28.561334999999996 1.087541278008366 822
824 3 364.71897955655095 213.88005203750294 30.688185 1.5747634000026391 823
