# Supplementary material for: Cross-Regional Gradient of Dendritic Morphology in Isochronically-Sourced Mouse Supragranular Pyramidal Neurons
Source: Front Neuroanat. 2018 Dec 4;12:103. doi: 10.3389/fnana.2018.00103 (PMC6288488; doi:10.3389/fnana.2018.00103)
Supplement: Supplementary file 3 [file Data_Sheet_1.ZIP › SWC reconstructions/X043.S7.Z3.C01-exported-000.swc]

# Exported from "Simple Neurite Tracer" version 3.1.6-SNAPSHOT-b9f15e3b69824d8d9ebdf26f302be1ac12e484dc on 2018-06-22T15:49:23.498
# https://imagej.net/Simple_Neurite_Tracer
#
# All positions and radii in microns
# Voxel separation (x,y,z): 0.621480569402239, 0.621480569402239, 0.825
#
1 1 355.6577928546663 327.4506542512069 20.9268675 0.8335297396822828 -1
2 1 346.26038516473506 326.2511967522605 20.692237499999997 0.9322208541033584 1
3 1 355.6577928546663 327.4506542512069 20.9268675 0.8335297396822828 1
4 1 364.8650274903605 327.91303579484213 11.83545 0.621480569402239 3
5 4 355.6577928546663 327.4506542512069 20.9268675 0.8335297396822828 1
6 4 343.67875487943815 328.14174064438214 25.162499999999998 1.8929987403707498 5
7 4 341.81431317123145 328.7632212137844 25.162499999999998 1.8929987403707498 6
8 4 336.3539848884634 330.00307494974186 27.387112499999997 1.8929987403707498 7
9 4 330.21686426561627 330.7917337923133 27.6257025 1.9203314558130602 8
10 4 324.23822118796676 331.65061993922717 29.510084999999997 1.6521625901159942 9
11 4 318.3776594185036 331.8370641100479 32.220375 1.7443343733640402 10
12 4 313.9626614534701 331.90729141439033 34.200705 2.2527303383578476 11
13 4 311.0323805687385 331.829606343215 35.5679775 0.8667043724769743 12
14 4 308.2338535647202 333.0930763408098 36.20232 0.860203685721027 13
15 4 305.32221709707073 334.13592073626677 36.6048375 0.8586561991032153 14
16 4 302.29684968522065 334.8102271540682 36.898125 1.1823729980934536 15
17 4 299.3187147966451 335.69521548489695 36.9526575 1.1823729980934536 16
18 4 296.3399584275002 336.5802038157257 37.007107500000004 1.1820684726144466 17
19 4 293.4985492641932 337.8374590076265 37.0531425 1.1808317262813361 18
20 4 290.54962396237954 338.74668508066196 37.53453 0.9722255583557806 19
21 4 287.89093008647677 340.34886198858095 37.72329 0.954594154601839 20
22 4 285.79529760645244 342.6390178868282 37.92426 0.954594154601839 21
23 4 283.70028660699745 344.928552304506 38.1251475 0.954594154601839 22
24 4 281.6046541269731 347.2180867221839 38.326035 0.9877501429794485 23
25 4 279.58546375698523 349.57909140534304 38.38361999999999 0.9877501429794485 24
26 4 277.56627338699735 351.94071756907147 38.4411225 0.8095281600919685 25
27 4 275.8528514571554 354.5316700629094 38.5691625 1.0020193368529238 26
28 4 274.2320301321543 357.1791772885629 38.737545 1.1859651557845985 27
29 4 273.13884581057584 360.0870848727961 38.849332499999996 0.8327031705249779 28
30 4 272.0201807856518 362.98567024848813 38.7628725 1.0034798161910192 29
31 4 270.81388700044204 365.8488312317242 38.770545 1.003660045556146 30
32 4 269.06255475586653 368.41616746392486 38.7552825 1.0419246042142416 31
33 4 267.4982881626811 371.10096352374256 38.7401025 1.0419246042142416 32
34 4 265.93402156949566 373.78575958356015 38.72484 1.3808552475434468 33
35 4 264.1043827731755 376.29405516166764 38.9103825 1.1321884421142228 34
36 4 262.5289295297408 378.96642161009726 39.14427 0.8791464134764073 35
37 4 260.6688381855199 381.44488612087343 39.4509225 0.9961339158606847 36
38 4 258.61049453965967 383.76735900872956 39.6504075 1.035952175942286 37
39 4 256.13203002888355 385.63987996433855 39.7842225 1.0360516128333905 38
40 4 253.43542583824723 387.1817732570255 39.86993999999999 1.1468305243293395 39
41 4 251.08747224704555 389.2177436023872 39.8868525 0.814667804400925 40
42 4 248.73019644730286 391.2394198946527 40.02207 1.0082341425469463 41
43 4 246.5158611785227 393.4127374458523 39.788595 1.007886113428081 42
44 4 244.37051025294616 395.65752526253317 39.63399 1.007886113428081 43
45 4 242.22515932736962 397.9023130792141 39.4794675 0.7118749182217946 44
46 4 240.2413933498377 400.2800977377471 39.1316475 0.9041299323663773 45
47 4 238.1936148736573 402.5714965971331 38.5237875 1.0585181354172815 46
48 4 235.76549028900277 404.4241301745212 37.7621475 0.7488467972955337 47
49 4 233.2192843961618 406.08348329482516 36.902827499999994 0.9435380152721732 48
50 4 230.87941005236237 408.00696565712514 35.981632499999996 0.9555823087071886 49
51 4 228.2194732153208 409.42456283593157 34.979834999999994 0.9555823087071886 50
52 4 225.5589148977098 410.84153853416865 33.977955 0.9663525669749294 51
53 4 223.0357037859367 412.58852041475836 33.3274425 0.9571484397420823 52
54 4 220.5907992259083 414.4175377305092 32.5651425 0.942394491024473 53
55 4 218.25713968780292 416.4410784644828 32.114527499999994 0.942394491024473 54
56 4 215.9234801496975 418.46524067902595 31.663912499999995 1.2669875776175685 55
57 4 213.4829259536549 420.3682141825356 31.298685 1.2201590167131098 56
58 4 210.92366896885648 422.1108456991395 31.652939999999997 1.048151839519652 57
59 4 208.3532253338088 423.8553416574516 31.7602725 1.048151839519652 58
60 4 205.78278169876117 425.5992161351943 31.867605 1.2821827775394532 59
61 4 203.2639209509739 427.4176682812652 31.965944999999998 1.1740513732691575 60
62 4 200.90913107350877 429.44431641808586 31.885095 1.0000305990308367 61
63 4 198.5543411960437 431.47096455490663 31.956127499999994 1.0000305990308367 62
64 4 196.19955131857864 433.49761269172734 32.027159999999995 1.0000305990308367 63
65 4 193.84413996054414 435.5236393479786 32.098192499999996 1.0000305990308367 64
66 4 191.48935008307905 437.5502874847993 32.169225 1.0430743432676357 65
67 4 189.2874444256869 439.7074465411945 31.642874999999997 1.0032498683803404 66
68 4 187.64176387790982 442.3419026748906 31.558312499999996 1.4125569713886548 67
69 4 186.2260311408115 445.10749120873055 31.638749999999998 1.1057009402462994 68
70 4 184.21429853765645 447.47533217815305 31.538677500000002 1.1619946502227543 69
71 4 182.30635318959156 449.86989681205995 30.83487 1.2479019093312258 70
72 4 180.482307718396 452.21785040326154 29.6358975 1.2277907981053693 71
73 4 178.74589100748614 454.503655937523 28.057589999999998 1.2277907981053693 72
74 4 177.00947429657631 456.7900829523539 26.479199999999995 1.1598505422583165 73
75 4 175.10401487078903 458.6700616747956 24.38403 1.1565318360177086 74
76 4 173.00465350734828 460.6594209774522 22.8756 1.173025930329644 75
77 4 171.36208036241817 462.96635685107333 21.178245 1.0102974580373616 76
78 4 169.11667106516788 464.7649216189234 19.618087499999998 1.0102974580373616 77
79 4 166.87188324848697 466.5634863867735 18.05793 1.5384254311096905 78
80 4 164.3244343945072 467.65791366949077 16.19574 1.0231123873784358 79
81 4 161.5470377298486 468.1066226405992 14.445172499999998 0.74445292966986 80
82 4 158.62483609251925 468.17374254209466 13.04325 0.9942259705126197 81
83 4 155.81139355483532 467.9636821096367 11.315782500000001 1.300690468896252 82
84 4 152.8885704369366 467.99972798266197 9.915015 1.1495153203891573 83
85 4 150.14908408701152 468.0898426652253 7.9711995 1.14860795875783 84
86 4 147.2256394885434 468.18244327006624 6.57811275 0.9062553959137329 85
87 4 144.5091479196862 467.77723793881603 4.64984025 0.9722379879671685 86
88 4 141.3688066024967 466.9214591947491 2.23453725 0.9722379879671685 87
89 3 355.6577928546663 327.4506542512069 20.9268675 0.8335297396822828 1
90 3 356.8839740180969 334.85000191050995 22.0305525 1.567809032431028 89
91 3 356.53532341866224 339.71370884665185 20.742232499999997 1.567809032431028 90
92 3 355.99214940100467 342.7061377883236 19.8987525 1.3241451455854925 91
93 3 355.95548204741 345.7930317765446 19.428997499999998 1.3241451455854925 92
94 3 355.91881469381525 348.88054724533487 18.9592425 1.055068918257099 93
95 3 355.1481787877565 351.5429700046541 17.095485 1.1265018949041923 94
96 3 354.5490715188527 354.46082127799764 15.919695 1.2781742278668087 95
97 3 353.9617723807676 357.22703129240693 14.209882499999999 1.2781742278668087 96
98 3 353.6665691103015 360.12188778468254 12.76407 1.3414347350262628 97
99 3 353.57148258318296 363.1814366278498 12.051434999999998 1.3719618605953006 98
100 3 353.4937975120077 366.2652232132237 11.552145 1.2560743788188653 99
101 3 354.17431873550316 369.2408721795216 10.7820075 1.2560743788188653 100
102 3 354.85546143956805 372.2165211458195 10.01187 1.424750420160327 101
103 3 354.8685125315254 375.2822847946808 9.3385875 0.9738662670590025 102
104 3 353.9008672849661 378.2013790291631 8.7462375 1.1881279081661182 103
105 3 353.7392823369216 381.28951597852284 8.339595 1.030072969755741 104
106 3 353.6417098875254 384.3882180975624 8.05986225 1.064471919272155 105
107 3 354.14883803215764 387.4384447321886 7.6539044999999994 1.0769015306601997 106
108 3 354.0462937382063 390.5290676038259 7.24794675 1.351260342828512 107
109 3 353.9586649779206 393.55816389909245 6.336033 1.0011057604159026 108
110 3 353.38130952894585 396.4698003667419 5.115552749999999 0.9982096609624881 109
111 3 353.1787068633207 399.43426268279063 3.9081487499999996 1.0783185063584366 110
112 3 352.90339097107557 404.256951901352 2.345706 1.0783185063584366 111
113 3 355.6577928546663 327.4506542512069 20.9268675 0.8335297396822828 1
114 3 360.49664056803215 335.5106357557845 27.803324999999997 1.0259960572204623 113
115 3 361.1479522047657 340.4035522786883 28.595572499999996 1.0259960572204623 114
116 3 361.55502197772415 343.4618581607167 29.090737499999996 1.0259960572204623 115
117 3 362.22373507040095 346.479767805734 29.512394999999994 1.1756796523609916 116
118 3 363.46607472863604 349.2366556116024 30.459082499999997 1.189122277077162 117
119 3 365.6773025945692 351.27262595696413 31.508152499999998 1.156637487714507 118
120 3 367.9749162596493 353.36204363129445 31.635615 1.041769234071891 119
121 3 370.3129261617405 355.39739249608675 31.924034999999996 1.0010809011931265 120
122 3 372.84173059863815 357.17544840514654 32.346435 1.0123545587220832 121
123 3 375.1300220551772 359.2592727543523 32.715869999999995 0.798590102070489 122
124 3 377.4002905752036 361.38038593772205 32.637742499999995 1.0396686297473114 123
125 3 379.5928740240547 363.5816701145448 32.64426 0.7412895935716025 124
126 3 381.25657750834455 366.2061825591305 32.58948 0.8851126269426687 125
127 3 383.3839054974084 368.4689933123241 32.4608625 0.8851126269426687 126
128 3 385.5112334864723 370.73180406551757 32.3323275 0.7947742113743592 127
129 3 387.33403599652905 373.24755741045783 32.4123525 0.8440141168880987 128
130 3 389.6185985696516 375.3531335795927 32.492459999999994 0.8440141168880987 129
131 3 391.90316114277425 377.4593312292968 32.572485 0.873260992484168 130
132 3 394.25422213682293 379.48846528839516 32.6959875 0.9027626751136922 131
133 3 396.66991711008944 381.44115723745693 32.824439999999996 0.9027626751136922 132
134 3 399.08499060278655 383.3938491865188 32.9528925 0.8216532460010061 133
135 3 400.82078583312705 385.96988614669107 33.0561825 0.9271495726570362 134
136 3 402.2135237891574 388.73298875825344 33.440549999999995 1.0462438941715873 135
137 3 403.50061004838943 391.53835204853516 33.91773 0.8039721238015123 136
138 3 404.7752666962334 394.3157487131937 34.664519999999996 0.8110321430699218 137
139 3 406.05986703318786 397.14410678454334 34.7669025 0.8126107037162035 138
140 3 407.11886992344927 400.0196973791675 35.451322499999996 0.6307344150806383 139
141 3 408.53708858282516 402.7579407679538 35.9568 0.7877514809401139 140
142 3 409.98762423181006 405.48686194819896 36.38909999999999 0.9002518936133073 141
143 3 411.9322369334696 407.8901273100775 36.8082 0.9002518936133073 142
144 3 413.8768496351292 410.2933926719559 37.2273825 0.9002518936133073 143
145 3 415.82084085621943 412.696036553265 37.6464825 0.9002518936133073 144
146 3 417.7654535578791 415.0993019151434 38.0655825 0.6431453820516009 145
147 3 419.7200099486491 417.32047347018704 39.32808 0.7593622485298196 146
148 3 421.2600387996278 420.00278360772705 39.71805749999999 0.9015383583919699 147
149 3 423.26742103879707 422.35757348519223 40.1023425 1.0288486530340186 148
150 3 425.2424862883574 424.56569394827835 41.345369999999996 0.6694712989714798 149
151 3 427.6917412123716 426.3773098080859 42.161872499999994 0.6786629965929389 150
152 3 430.1832568151052 428.21689229351654 42.497564999999994 0.7509722608428895 151
153 3 432.56601331819337 430.193821984785 42.147187499999994 0.6660593706454616 152
154 3 434.7368449471154 432.412507617551 41.963872499999994 0.7186117675941149 153
155 3 436.6186881112654 434.88164991978607 41.785507499999994 0.7186117675941149 154
156 3 438.5011527559848 437.35079222202125 41.607225 0.7260322455927777 155
157 3 440.2083598801327 439.91253512909725 42.16773 0.9080514747593053 156
158 3 442.3350663886272 442.1411644509737 42.7091775 0.9080514747593053 157
159 3 444.46177289712165 444.36979377285013 43.25062499999999 1.0601215552863392 158
160 3 447.5070276871926 445.99185805899 42.6444975 1.0601215552863392 159
161 3 355.6577928546663 327.4506542512069 20.9268675 0.8335297396822828 1
162 3 365.22797214289136 328.4593172153467 29.188665 1.6009525911972495 161
163 3 368.9307533753899 328.49722753008024 28.610092499999997 1.6009525911972495 162
164 3 371.9896807379877 329.0459948728624 28.625272499999998 1.3983623551835076 163
165 3 374.8702431771671 329.9688935184248 29.570309999999996 1.1988981664338592 164
166 3 377.0124866998966 332.05085342592224 30.7037775 1.1319274202750738 165
167 3 378.77251967244376 334.5268320144208 31.5718425 1.1302059190978297 166
168 3 379.68858203174267 337.38004930854646 32.66439 1.231873925446342 167
169 3 380.0353681894691 340.3656419639548 33.710985 1.231873925446342 168
170 3 380.3821543471956 343.35123461936314 34.757662499999995 1.1880657601091782 169
171 3 381.03160154222087 346.34614948331256 35.440185 1.1336427066466241 170
172 3 381.7276597799514 349.24349189786574 36.61053 1.1336427066466241 171
173 3 382.4237180176819 352.14083431241903 37.780875 1.1821244058656928 172
174 3 382.53185563675794 355.11648327871694 38.960542499999995 0.9145832355437228 173
175 3 382.52439786992505 358.1778965635924 39.668144999999996 0.914632953989275 174
176 3 382.9084728618157 361.2150721062611 40.373189999999994 0.914632953989275 175
177 3 383.29254785370625 364.2528691294993 41.078152499999995 0.904359880177056 176
178 3 383.15520064786836 367.3136609338053 41.766284999999996 0.904359880177056 177
179 3 383.01723196146105 370.37445273811136 42.4544175 0.9351231683624669 178
180 3 383.4895571942068 373.40479199451664 43.11615 0.5718050060093486 179
181 3 384.4255069317265 376.342530646081 43.6288875 0.7390149746875904 180
182 3 385.8194878488958 379.11930583017016 43.56594 0.8467486313934686 181
183 3 387.4191788345371 381.7730278615178 43.87878 0.6289694102635358 182
184 3 388.5943985912768 384.6094651802696 44.514359999999996 0.6289694102635358 183
185 3 389.76961834801637 387.4459024990214 45.14994 0.6289694102635358 184
186 3 390.944838104756 390.2823398177733 45.78552 0.8043015085032956 185
187 3 392.1337304340225 393.15171560670336 45.659789999999994 0.8339461316637823 186
188 3 393.41895225154633 395.9806951586224 45.5866125 0.6409142668074469 187
189 3 395.31571094936197 398.4411367328858 45.5187975 0.8762440992172987 188
190 3 397.32806503308643 400.80773474116955 45.399915 0.8762440992172987 189
191 3 399.34041911681084 403.1737112688839 45.281032499999995 0.8436163693236811 190
192 3 401.43978048025167 405.4365220220774 45.752024999999996 0.8249968114643901 191
193 3 403.866040623198 407.333280719893 46.30065 0.8234306804294965 192
194 3 406.0294144852872 409.52213528532775 46.8744375 0.821901838228767 193
195 3 407.8944776740633 411.9589605979539 47.5233825 0.7871300003707117 194
196 3 409.56191004176947 413.84204672324273 48.4496925 0.7871300003707117 195
197 3 355.6577928546663 327.4506542512069 20.9268675 0.8335297396822828 1
198 3 367.9332770614993 328.4008980418229 17.3306925 1.147483078927212 197
199 3 372.6503145832623 329.9720009212718 17.411295 1.147483078927212 198
200 3 375.5594651286342 331.06269932057273 17.4150075 1.1528837450753173 199
201 3 378.2517189552847 332.6101859383843 17.5834725 1.1272290271703929 200
202 3 380.6406902640669 334.5964378381938 17.6461725 0.9585467710232373 201
203 3 382.5971110965451 337.0102683697521 17.692455 0.8991643026168533 202
204 3 384.8791877473902 339.1164660194563 17.543129999999998 0.9322208541033584 203
205 3 387.1612643982352 341.2226636691605 17.393887499999998 0.9885642825253654 204
206 3 389.6869614322859 343.0299291649822 17.2703025 1.2552913133014183 205
207 3 391.9472862632019 345.1460705037968 17.624887499999996 0.9000592346367926 206
208 3 394.5773920329121 346.78615772644935 17.915535000000002 0.9000592346367926 207
209 3 397.20749780262236 348.4256234685325 18.2061825 0.8929122080886668 208
210 3 399.7630259040044 350.15085352919306 17.693115 0.8929122080886668 209
211 3 402.31855400538643 351.8760835898537 17.179965 0.9065972102269041 210
212 3 404.93187979972276 353.55221668553145 17.0091075 0.7493688409738317 211
213 3 407.71424830893665 354.9362539135903 17.060835 0.8784254960159006 212
214 3 410.51339679352435 356.2718156572357 16.813335 1.0409488797202802 213
215 3 413.41136068864694 357.38985920159035 16.68018 0.9896332291047372 214
216 3 416.34350601508675 358.415302141104 16.781489999999998 0.8260222544039039 215
217 3 419.2756513415265 359.4407450806177 16.8828 0.8260222544039039 216
218 3 422.2077966679662 360.46680950070083 16.9841925 0.9478386608124367 217
219 3 424.6930974650058 362.3306297283381 16.8888225 0.9005937079264784 218
220 3 426.94534304851953 364.47100880935943 16.9615875 0.9005937079264784 219
221 3 429.19696715146387 366.61200937095015 17.03427 0.9005937079264784 220
222 3 431.627577658396 368.516847316168 16.577962499999998 1.0854406736837865 221
223 3 433.8381840437597 370.64541826637065 15.9298425 1.134456846192541 222
224 3 435.5615496627122 372.7634240468935 15.127777499999999 1.134456846192541 223
225 3 355.6577928546663 327.4506542512069 20.9268675 0.8335297396822828 1
226 3 351.7660815290695 319.20920042036374 23.010157500000002 1.150000075233291 225
227 3 352.37451100651424 314.2752661798794 22.952077499999998 1.150000075233291 226
228 3 352.75485711498845 311.1914795945055 22.9157775 1.150000075233291 227
229 3 353.739903817491 308.2444187344001 22.8794775 1.152262264505915 228
230 3 354.59630404212726 305.2780919766432 22.410795 1.169657505643484 229
231 3 355.94615983886894 302.49261606458236 22.0458975 1.1731564412492184 230
232 3 357.2077653947555 299.6617720709551 21.751125 1.3361397205749554 231
233 3 357.98896647049406 296.66188536245056 21.4683975 1.3361397205749554 232
234 3 359.3487659563462 293.8782738920979 21.143265 1.2909829424021888 233
235 3 360.80489493045565 291.134437178187 21.26157 1.3927938892816636 234
236 3 361.4263754998579 288.09601867437954 21.001365 1.1526227232361685 235
237 3 362.073958253175 285.0594646122802 21.157455 0.8453938037521717 236
238 3 362.89369112421656 282.06517122890017 20.9804925 1.1011952061181332 237
239 3 363.348614901019 278.99132833263667 20.9451825 1.351496505444885 238
240 3 364.32433939498054 276.0411600696842 20.893289999999997 1.364006909306952 239
241 3 365.08627457306767 273.0307081914998 21.035602499999996 1.3733415474593735 240
242 3 365.2348084291548 269.92827718904385 21.1778325 1.3733415474593735 241
243 3 365.3833422852419 266.82646766715726 21.320145 1.0635459132237457 242
244 3 365.35972602360465 263.77064770740645 22.0685025 1.0611967166714051 243
245 3 365.64560708552966 260.69307592772657 22.490489999999998 1.1719569837502721 244
246 3 365.8786622990555 257.6043174977974 22.820077499999996 1.0177676544815766 245
247 3 367.0265369107414 254.72189061690986 23.0573475 1.0613210127852855 246
248 3 368.4870162488367 251.99172647552584 23.4010425 1.0604447251824285 247
249 3 369.5926301818033 249.095005541542 23.6718075 1.0604447251824285 248
250 3 370.69824411476986 246.19766312698874 23.942655 0.8187260725191216 249
251 3 372.0916035513697 243.43891087941222 24.364725 0.8187260725191216 250
252 3 373.48558446853895 240.67953715126626 24.786794999999998 0.9580309421506334 251
253 3 375.35189061845387 238.21598817415577 25.21662 0.9331655045688498 252
254 3 377.5954354739959 236.09176758793896 25.65651 0.8056314769218165 253
255 3 379.3759773053333 233.554883903639 25.9428675 0.9827472243957605 254
256 3 380.84826477424724 230.81974791769977 26.0692575 1.1141530759901699 255
257 3 382.41501728971025 228.13743778015967 26.187892499999997 1.1141530759901699 256
258 3 383.98176980517337 225.455749123189 26.306445 0.7680878357242271 257
259 3 385.99163796662015 223.0897725954747 26.1166125 0.7845197819792223 258
260 3 387.70568137703157 220.4981986210674 26.1065475 0.9791799259273917 259
261 3 389.82244419641563 218.22295825648578 26.125935 0.9791799259273917 260
262 3 391.93858553523023 215.94833937247358 26.1453225 0.9074610682183731 261
263 3 393.9733129194531 213.60597910639652 26.375909999999998 0.9130481785372994 262
264 3 395.6090497781198 210.97090149213102 26.6327325 0.9165595437544221 263
265 3 396.8961360373519 208.14813674590607 26.861092499999998 0.9165595437544221 264
266 3 398.1838437771533 205.3247505191117 27.0894525 0.8282968732879161 265
267 3 399.70274228877236 202.63746853701642 27.557969999999997 0.8282968732879161 266
268 3 401.22164080039147 199.94956507435174 28.026487499999998 1.408405481185048 267
269 3 402.38132354289604 197.131772172682 28.833915 0.8286449024067812 268
270 3 402.6628542408352 194.1088906831095 29.71683 0.9300208128876745 269
271 3 403.01026187913106 191.11397581916012 30.712274999999995 1.0551621403425093 270
272 3 403.9033294573621 188.2228482103009 31.652279999999998 1.002640817422326 271
273 3 404.43469534420103 185.2329051909067 32.527274999999996 0.9504302347868441 272
274 3 405.4495731140349 182.3423990626169 33.2175525 0.695300031435837 273
275 3 406.1847846276377 179.44692108977188 34.3525875 0.7825372589628292 274
276 3 407.00203157640163 176.50856095763808 35.1440925 0.7825372589628292 275
277 3 407.819900005735 173.5708223060737 35.935514999999995 0.8934156073498826 276
278 3 408.6775431915101 170.7399783124465 37.199745 0.7519293409197689 277
279 3 409.7763208382133 167.89297582401483 37.975905 0.8584697549323947 278
280 3 411.38719847410385 165.2951870439135 38.7179925 0.7199852396524938 279
281 3 412.4381221169631 162.47801562281316 39.7611225 0.7199852396524938 280
282 3 413.4890457598222 159.66146568228217 40.80417 0.8415592686389598 281
283 3 415.0533123530077 157.09164352780394 41.837152499999995 0.9665887295913022 282
284 3 416.5280857441992 154.48826142257795 42.950984999999996 0.9665887295913022 283
285 3 417.6560729776642 151.72950917500143 44.118855 0.6384842777810842 284
286 3 419.17621445042215 149.13420631717767 45.152745 0.9077531640859924 285
287 3 420.5863538623958 146.46991911615027 46.1548725 0.9660915451357804 286
288 3 422.2233336822013 143.87337329718773 46.80159 0.6876931092663535 287
289 3 424.52529771126717 141.8206229764521 47.2988175 0.8821605942380082 288
290 3 426.81421064837565 139.75855044717548 47.837129999999995 0.47373537215767525 289
291 3 428.60531764939293 137.24404006337403 48.3086175 0.7249881582361818 290
292 3 430.3069314484162 134.65495201124432 48.62484 1.0393827486853866 291
293 3 431.21242863803525 132.67242899485117 45.68454 1.0393827486853866 292
294 3 355.6577928546663 327.4506542512069 20.9268675 0.8335297396822828 1
295 3 354.5994114449743 321.967331187371 30.349604999999997 1.0654662881831984 294
296 3 353.37198732040486 317.3031195140071 31.95093 1.0654662881831984 295
297 3 352.7007883054505 314.58227758116413 33.7346625 1.021508967509378 296
298 3 352.029589290496 311.8620571288905 35.518395 1.021508967509378 297
299 3 351.48392935056086 309.1716677439482 37.4504625 1.027841854511587 298
300 3 351.2241504725507 306.4657413447709 39.449107500000004 1.4083806219622717 299
301 3 350.9643715945406 303.7598149455935 41.44767 1.4083806219622717 300
302 3 350.306845152113 301.8997236013726 45.93732 1.2036400631783983 301
303 3 352.3794828510695 297.844562886023 44.8249725 1.242961138804478 302
304 3 353.00096342047175 295.82475103546574 40.975027499999996 0.8286386876010872 303
305 3 353.62244398987394 293.3388287578568 40.21875 0.621480569402239 304
306 3 354.2439245592762 290.85290648024784 40.2874725 0.621480569402239 305
307 3 353.62244398987394 287.74550363323664 40.7687775 0.621480569402239 306
308 3 354.2439245592762 285.88106192502994 41.25 0.621480569402239 307
309 3 355.10902551188417 285.72196289926296 41.662499999999994 0.621480569402239 308
310 3 353.62244398987394 284.63810078622544 41.9374725 0.621480569402239 309
311 3 353.00096342047175 283.08439936271986 42.074999999999996 0.621480569402239 310
312 3 353.00096342047175 281.53069793921424 42.074999999999996 0.621480569402239 311
313 3 353.00096342047175 279.3555159463064 42.074999999999996 0.621480569402239 312
314 3 352.3794828510695 277.1803339533986 42.074999999999996 0.621480569402239 313
315 3 351.75800228166725 275.62663252989296 42.2125275 0.621480569402239 314
316 3 351.75800228166725 274.1605598666731 42.8611425 0.621480569402239 315
317 3 350.2043008581617 271.2762685440773 42.9 0.621480569402239 316
318 3 349.5828202887594 270.0333074052728 42.9 0.621480569402239 317
319 3 348.65059943465604 268.47960598176724 42.9 0.621480569402239 318
320 3 348.0291188652538 267.23664484296273 42.9 0.621480569402239 319
321 3 347.4076382958516 266.6151642735605 42.9 0.621480569402239 320
322 3 346.4754174417482 263.50776142654934 43.083315 0.707288391619606 321
323 3 346.5792046968384 262.26480028774483 43.220842499999996 0.707288391619606 322
324 3 345.54319658764484 261.02183914894033 43.174972499999996 0.621480569402239 323
325 3 344.3002354488404 259.46813772543476 43.106249999999996 0.621480569402239 324
326 3 343.67875487943815 256.6714751631247 42.9 0.9322208541033584 325
327 3 343.67875487943815 255.11777373961908 42.9 1.242961138804478 326
328 3 344.09328241922947 251.69963060790678 43.3125 1.0358030206056297 327
329 3 344.6109757335415 249.52444861499893 43.724999999999994 0.621480569402239 328
330 3 343.98949516413927 248.28148747619446 43.724999999999994 0.621480569402239 329
331 3 342.43579374063364 246.72778605268886 43.724999999999994 0.621480569402239 330
332 3 342.7651784424168 245.94596349638087 43.724999999999994 0.621480569402239 331
333 4 287.89093008647677 340.34886198858095 37.72329 0.954594154601839 21
334 4 285.9761484521485 338.95425959084236 38.893634999999996 1.0512530275609693 333
335 4 282.93897290947973 338.40238484521313 39.367845 1.0512530275609693 334
336 4 279.85083596012 338.4632899410145 39.82349249999999 1.0479094620975853 335
337 4 276.8018522866326 337.9487040295495 40.22634 0.8888787991932463 336
338 4 273.81190926723843 337.48818692762245 41.1687375 0.7668759486138929 337
339 4 270.8219662478443 337.02829130626475 42.111135 0.7668759486138929 338
340 4 267.7158063619719 336.9307188568687 42.130934999999994 0.8234555396522725 339
341 4 264.6102679566689 336.8331464074725 42.1506525 0.8234555396522725 340
342 4 261.50348659022706 336.8325249269031 42.05990249999999 0.8328461110559404 341
343 4 258.42653629111663 336.4304269984998 42.277785 0.9369192472080393 342
344 4 255.36325856453297 336.03516535636004 42.731535 0.9314377885859115 343
345 4 252.27698605688144 336.2539265167896 43.116232499999995 1.2887207531295648 344
346 4 249.19257799093813 336.58455417971163 43.344922499999996 1.037860121290351 345
347 4 246.43879758791684 336.70822881302263 45.249765 0.8548278787956975 346
348 4 244.04298999287118 336.72376582725764 49.04262 0.8548278787956975 347
349 4 311.0323805687385 331.829606343215 35.5679775 0.8667043724769743 13
350 4 307.9703458032937 329.5425578478148 37.8840825 1.4441468287313706 349
351 4 305.7678186653322 327.7017324012454 39.463544999999996 1.4596527689379564 350
352 4 303.67529358815483 326.3941372832231 41.970555 1.5150701913115543 351
353 4 301.9326620715509 324.75715746341757 44.6055225 0.9776821577551322 352
354 4 300.94637240790956 323.75284486326353 48.282959999999996 0.8821233054038439 353
355 4 300.3889043371558 323.2102923261754 51.067499999999995 0.8821233054038439 354
356 4 324.23822118796676 331.65061993922717 29.510084999999997 1.6521625901159942 10
357 4 321.6795856837377 331.1428703140256 26.6594625 1.2686531455435663 356
358 4 318.81207433651576 331.2354709188665 25.07472 1.2686531455435663 357
359 4 315.94456298929384 331.327450043138 23.489894999999997 1.2686531455435663 358
360 4 313.2181277313262 332.35848630777633 22.060335 1.0905181699358026 359
361 4 311.1249811735795 334.65174960887066 21.8995425 1.2125458797379323 360
362 4 309.63218484587526 337.2849627814279 20.967705 0.9884710604399551 361
363 4 308.1400099987405 339.9187974345546 20.035867500000002 1.0348894441686083 362
364 4 306.38121998733214 342.47556849707536 19.8309375 1.0348894441686083 363
365 4 304.62242997592386 345.0329610401656 19.625925 1.2189284851856934 364
366 4 302.74804457860665 347.50583222581713 19.4037525 0.9789872669508769 365
367 4 300.42557169075053 349.5567181048445 19.0932225 1.2842771670583386 366
368 4 298.9688212360717 352.25642969832785 18.4332225 1.230506668193657 367
369 4 298.2379600864546 355.27620378505327 18.3672225 1.2564596967718946 368
370 4 298.0900477109369 358.37055554010703 18.0464625 1.2562546081839916 369
371 4 297.35918656131986 361.36174152064 17.492475 1.20245303529084 370
372 4 295.78684072073224 364.0055198628772 16.906064999999998 1.2037954333207488 371
373 4 294.1461320175103 366.63749007429567 16.659555 1.1933669893661791 372
374 4 291.86654128894287 368.7213144235013 16.20036 1.0742415938231582 373
375 4 289.56084837646057 370.7821439916392 15.799657499999999 1.0742415938231582 374
376 4 287.25453398340886 372.842973559777 15.398872499999998 1.335661180536516 375
377 4 285.0756231070846 375.01815555268485 14.838285 1.335661180536516 376
378 4 282.89671223076033 377.1927160650233 14.277697499999999 0.9411142410515045 377
379 4 280.6320370358586 379.3069929621297 13.966095 0.9411142410515045 378
380 4 278.36674036038744 381.42126985923613 13.654492499999998 1.3763432986095865 379
381 4 276.61665107695075 383.8960054865958 12.745425 1.3763432986095865 380
382 4 274.86656179351405 386.3707411139555 11.836357499999998 0.8122316005688681 381
383 4 272.73488344046433 388.57264677134765 11.153505 0.9960779826094384 382
384 4 270.4049527857754 390.5775430882393 10.5505125 1.0182275501029343 383
385 4 268.2981336555018 392.82481682719776 10.0051875 1.246360637519108 384
386 4 266.4622800534876 395.2653710232404 9.2427225 1.2644767961171832 385
387 4 265.7078026422333 398.1608489960854 8.1303585 1.1912912442643757 386
388 4 265.43497267226564 401.106666895052 6.868776749999999 1.1440587209898057 387
389 4 265.7481988792444 404.0506203523105 5.6159894999999995 1.1440587209898057 388
390 4 266.0608036056537 406.99457380956886 4.36320225 0.9462414557490729 389
391 4 266.17453454985434 410.0578515361525 3.683691 0.9462414557490729 390
392 4 266.28826549405494 413.1205077821667 3.0041715 0.725019232264652 391
393 4 267.12788574331734 417.43917625894284 1.9229265 0.725019232264652 392
394 3 353.4937975120077 366.2652232132237 11.552145 1.2560743788188653 100
395 3 355.28366155188615 368.46526442890763 8.4733275 1.7136643072640396 394
396 3 356.9330709830797 369.6796374615196 5.37184725 1.1171548271403826 395
397 3 359.7751016269561 371.5925546541397 1.8126239999999998 1.1171548271403826 396
398 3 355.91881469381525 348.88054724533487 18.9592425 1.055068918257099 94
399 3 358.4308391553391 355.09224553651023 18.596325 1.1557176964717917 398
400 3 359.4873561233229 358.015068654409 18.596819999999997 1.3566361497538415 399
401 3 360.3369200616957 361.00376871266434 18.625035 1.2276602871857947 400
402 3 361.7514098376553 363.74387654315876 19.132822499999996 0.7249011509564655 401
403 3 362.7358350595884 366.6903159226949 19.234297499999997 1.1872329761461793 402
404 3 364.06642495867857 369.49630069354595 19.378425 1.1872329761461793 403
405 3 365.3963933771994 372.3022854643971 19.52247 0.9493923622359423 404
406 3 366.36963194888324 375.2487248439331 19.751489999999997 0.9493923622359423 405
407 3 367.3422490399978 378.19454274289967 19.980427499999998 1.0191908449855076 406
408 3 367.42490595572826 381.30070262877206 20.0579775 1.1678676416036053 407
409 3 367.3130394532359 384.38386773357655 20.550584999999998 1.466445551561523 408
410 3 367.8444053400748 387.4253936402311 21.016297499999997 0.9347067763809673 409
411 3 368.93572521994514 390.33330122446426 21.127094999999997 0.9586648523314237 410
412 3 370.3241128119897 393.1100764085534 20.944522499999998 1.1445310462225513 411
413 3 371.6919915452441 395.84459091392324 20.209695 0.9739657039501067 412
414 3 373.5669984231306 398.28514510996587 19.63929 0.9725300838347876 413
415 3 375.73845153262204 400.4665419085677 19.068885 1.0506812654371191 414
416 3 377.4406868122148 403.02766333507435 18.4827225 1.0029142688728632 415
417 3 378.605962879844 405.7429119427927 17.20488 1.2461555489312053 416
418 3 379.7252493853374 408.51471528232673 16.077847499999997 1.35394513888833 417
419 3 380.6978664764519 411.3412089119681 14.950897499999998 1.0842909346303924 418
420 3 381.10617921054916 414.32990897022347 13.96098 1.085602258631831 419
421 3 381.7525190027275 417.31550162563184 13.202722499999998 1.048698742420726 420
422 3 382.9724853604641 420.1451026581202 12.671669999999999 0.9276343275011699 421
423 3 383.50695865015 423.1984366955934 12.3853125 1.0512343831438873 422
424 3 384.59144224375694 426.1026153964101 12.0990375 0.9911558564997727 423
425 3 386.08423857146107 428.807920315018 11.664344999999999 0.9911558564997727 424
426 3 387.57765637973466 431.5138467141954 11.2296525 0.9111402331892345 425
427 3 389.6745318208978 433.8064885347202 11.1827925 0.9545257917392047 426
428 3 391.8571715806385 436.0158519589452 11.046915 0.9545257917392047 427
429 3 394.0404328209485 438.22459390260076 10.911037499999999 1.0786292466431378 428
430 3 395.4654877665879 440.9852105918855 10.8090675 1.1479243301314876 429
431 3 396.4157315572039 443.9428366216708 10.726155 0.93319657859732 430
432 3 397.70965410269935 446.7674658096039 10.792237499999999 0.9899874730292966 431
433 3 398.5094995955201 449.77045992095555 10.79826 1.1105174146591668 432
434 3 398.7786006820712 452.8648116760093 10.9047675 1.1445434758339392 433
435 3 399.0744254331067 455.9448693779668 10.5218025 1.0552242883994496 434
436 3 400.156423104436 458.8490480787835 10.821937499999999 0.9279885714257292 435
437 3 355.99214940100467 342.7061377883236 19.8987525 1.3241451455854925 92
438 3 353.18057130502893 345.6681141820947 19.363574999999997 0.8909918331292138 437
439 3 350.5088263371687 347.2292733724331 18.9892725 0.8909918331292138 438
440 3 348.2174274777827 349.24970670355987 18.235552499999997 1.106148406256269 439
441 3 346.0298158734868 351.3478251058618 17.3273925 0.7759557797328593 440
442 3 344.1691030486965 353.7355534535052 16.395554999999998 1.2403819944414585 441
443 3 342.60359349437226 356.32774890848185 15.469162499999998 1.2272749692327654 442
444 3 340.14315192010883 358.14309365170584 14.73648 1.115576266494101 443
445 3 337.84553825502877 360.2343757677444 14.802562499999999 1.115576266494101 444
446 3 335.5473031093793 362.3256578837829 14.868644999999999 1.3060352017931112 445
447 3 333.3584485439446 364.4455281060139 14.061794999999998 1.2633519162865654 446
448 3 331.0297608503944 366.3279927507333 12.9576975 1.0324283811137756 447
449 3 328.4593172153467 367.9923177155925 12.2562825 1.4071935940747136 448
450 3 326.33509662912985 370.18427968387425 11.4865575 1.2958864240947727 449
451 3 324.3774328355128 372.57076507037885 11.007644999999998 0.7626250215191814 450
452 3 322.3035521754175 374.8491128378074 10.4696625 0.7626250215191814 451
453 3 320.2290500347529 377.1268391246667 9.931597499999999 0.9381062750955976 452
454 3 318.314889880994 379.5568281510294 9.538732499999998 1.1025562485651241 453
455 3 316.47717183727156 382.0489652343324 9.19677 1.1025562485651241 454
456 3 314.63945379354914 384.5417237982047 8.8548075 1.1025562485651241 455
457 3 312.8017357498267 387.03386088150774 8.512844999999999 1.1025562485651241 456
458 3 310.9640177061043 389.52661944538016 8.170907249999999 1.1025562485651241 457
459 3 309.1262996623819 392.0193780092525 7.82894475 1.1351218304018014 458
460 3 307.7074595224365 394.77315841227386 8.149176749999999 1.0803445330146881 459
461 3 306.28551197964424 397.53563954326677 8.16084225 1.1365263764886504 460
462 3 304.79209417137065 400.2527525926933 7.879005749999999 1.2548687065142248 461
463 3 303.0581633827384 402.8256821500187 7.6488555 0.9987627786692561 462
464 3 301.29688744905246 405.3793458096924 7.413912 1.0666222420422866 463
465 3 299.34419549999063 407.78323265214027 7.08007575 1.068399676470777 464
466 3 297.2541563450909 410.0746315115264 6.818022749999999 1.068399676470777 465
467 3 295.1641171901912 412.36540889034296 6.555978 0.866865957425019 466
468 3 293.22696225536436 414.75002983513934 5.93533875 1.0769263898829757 467
469 3 291.4221826818203 417.16013148328125 4.9177177499999996 1.1475763010126223 468
470 3 289.3277931629347 419.44282961469565 4.589442 1.1475763010126223 469
471 3 287.2334036440492 421.7249062655407 4.26116625 1.0357533021600773 470
472 3 285.4311099927827 424.192805606637 3.5122725 1.0357533021600773 471
473 3 283.6288163415162 426.6607049477333 2.763387 0.8043574417545417 472
474 3 281.071423798426 430.25534856115587 1.76935275 0.8043574417545417 473
475 3 362.22373507040095 346.479767805734 29.512394999999994 1.1756796523609916 117
476 3 360.44008583621655 351.59641733362264 30.4849875 0.9663090633350713 475
477 3 359.2928327051 354.48319457849607 30.3853275 1.1606957558327036 476
478 3 357.9622428060098 357.2866934270695 30.159607499999996 0.7517864003888064 477
479 3 356.3625518203684 359.94538730297234 30.384172500000002 1.187984967635156 478
480 3 354.49251678703706 362.32627936435233 31.314194999999998 1.2645886626196758 479
481 3 352.1613431712093 364.1037137928427 32.6821275 1.1429524855762696 480
482 3 349.801581449189 366.1253900851082 32.7194175 0.9322208541033584 481
483 3 347.44181972716865 368.14644489680427 32.7567075 0.9403373903397517 482
484 3 345.13239793127 370.1246175492116 33.605797499999994 0.9277896976435204 483
485 3 342.5277728649052 371.7926713974872 34.00254 0.9277896976435204 484
486 3 339.9231477985404 373.4607252457629 34.39919999999999 0.9277896976435204 485
487 3 337.3185227321756 375.12877909403846 34.7959425 0.9277896976435204 486
488 3 334.71389766581086 376.79683294231404 35.1926025 0.9277896976435204 487
489 3 332.10927259944606 378.4648867905896 35.589344999999994 0.9961339158606847 488
490 3 329.8713210690286 380.608373274458 35.896905 0.7557887352557568 489
491 3 327.5799222096425 382.6946835459413 36.204547500000004 0.7557887352557568 490
492 3 325.2879018696871 384.7803723368552 36.51219 0.9097108278796093 491
493 3 323.4066801861065 387.2445427945351 36.7945875 0.798882197938108 492
494 3 321.79020922509125 389.84854638033045 37.470015 0.992305595553167 493
495 3 320.66905827788963 392.71046440242776 38.076967499999995 1.0855028217407265 494
496 3 320.12215537681567 395.74453254224954 38.597294999999995 1.0950736225095212 495
497 3 318.98360297367077 398.6120438894714 39.0870975 0.8348286340723337 496
498 3 318.28070844967687 401.5895572974776 39.810045 1.0828801737378493 497
499 3 317.13904864368493 404.3476880644847 40.9557225 0.6670910283906692 498
500 3 315.33364758957146 406.8112370415951 41.71472249999999 0.6670910283906692 499
501 3 313.52886801602733 409.27540749927505 42.4737225 0.6670910283906692 500
502 3 311.7234669619138 411.73895647638557 43.2327225 0.7492072560257871 501
503 3 309.6477218601103 414.03532718032676 43.594155 1.0894119345222668 502
504 3 307.78949495759764 416.42243404740077 44.5355625 0.773078324696527 503
505 3 305.6435225514517 419.24644175476453 47.88003 0.773078324696527 504
506 3 305.76844014590154 420.74234548531575 47.231249999999996 1.500651842101422 505
507 3 306.07918043060266 423.2282677629247 47.4375 1.8644417082067168 506
508 3 303.2825178682926 426.0249303252348 47.36877749999999 1.3716759795333757 507
509 3 302.03955672948814 428.20011231814266 47.162527499999996 0.8789040360543403 508
510 3 298.43931979094094 430.6400450336159 46.818749999999994 0.8789040360543403 509
511 3 383.29254785370625 364.2528691294993 41.078152499999995 0.904359880177056 177
512 3 385.45530023522605 366.66297077764114 41.8858275 0.9528850830359828 511
513 3 388.0008846474976 368.22848033196533 43.01772749999999 0.9528850830359828 512
514 3 390.7409924779921 369.5255102803079 43.922752499999994 0.6579055455749042 513
515 3 393.48110030848653 370.8225402286503 44.827777499999996 0.7770247263122313 514
516 3 396.17335413513706 371.9896807379877 46.1865525 0.7038516040708117 515
517 3 399.4659581918301 373.0853509818439 48.59282999999999 0.7038516040708117 516
518 3 371.9896807379877 329.0459948728624 28.625272499999998 1.3983623551835076 164
519 3 376.4214586783951 328.0466541172636 29.692904999999996 0.8791277690593252 518
520 3 379.3728699024863 327.1392924859363 30.16002 0.8791277690593252 519
521 3 382.32428112657755 326.23255233517847 30.627217499999997 0.8791277690593252 520
522 3 385.1656902898846 325.0716266315351 31.267829999999996 1.0482512764107565 521
523 3 387.4701402412281 323.05865106724127 31.986075 1.0115342043704723 522
524 3 389.6931762379799 321.1569205248704 33.37851 1.0115342043704723 523
525 3 391.9155907541623 319.25581146306894 34.770945 1.0115342043704723 524
526 3 394.1386267509141 317.3540809206981 36.16338 0.9917214038179287 525
527 3 396.50771068147543 315.67484042217325 37.6309725 0.9917214038179287 526
528 3 398.8767946120368 313.9955999236484 39.098565 0.8543306943401758 527
529 3 401.0451403186812 312.0329642854761 40.492485 0.7168778368054826 528
530 3 403.69637642775115 310.46123992545785 41.0195775 0.6469426283306486 529
531 3 406.3277251586003 308.9988961456544 42.0419175 0.6469426283306486 530
532 3 408.9590738894493 307.5365523658509 43.064175 0.7481507390578033 531
533 3 411.41081473574116 306.1748884382906 44.841472499999995 0.6304423192130193 532
534 3 414.42748141961965 304.5217501236807 48.64002 0.6304423192130193 533
535 3 365.8786622990555 257.6043174977974 22.820077499999996 1.0177676544815766 246
536 3 363.5369235135479 254.6771440159129 24.9447825 1.0385686091394695 535
537 3 361.1578958938761 253.21480023610943 26.75343 1.0385686091394695 536
538 3 358.73225723149915 251.7089528164478 28.3820625 0.833846694772678 537
539 3 356.3066185691222 250.20310539678619 30.010612499999997 0.833846694772678 538
540 3 354.36262734803205 247.94650944928665 31.184834999999996 0.9941451780385975 539
541 3 352.4366590634545 245.5749395964477 31.941359999999996 0.8483396216511382 540
542 3 350.2061652998699 243.44388272396745 32.433225 0.9133278447935304 541
543 3 348.48466412262565 240.98033374685696 33.480397499999995 1.128900809902085 542
544 3 347.33181766638455 238.50621960006666 35.4519 0.9597773025506537 543
545 3 346.54440178495184 236.04888542865018 37.75068 0.9754510425109783 544
546 3 345.68116527405215 233.82149906791255 40.38903 1.129739808670778 545
547 3 343.48796034463163 232.05338684796317 42.130109999999995 0.7853649955536094 546
548 3 341.0119817561331 230.68550811470888 43.836952499999995 0.8027913107196482 547
549 3 338.3719322973124 229.64017779697429 45.513765 0.6746793061430706 548
550 3 334.7679664753489 226.9485454508932 48.32528249999999 0.6746793061430706 549
551 3 360.80489493045565 291.134437178187 21.26157 1.3927938892816636 235
552 3 363.189515875252 287.6448237809935 20.1021975 1.6450652820134204 551
553 3 366.5883931093129 281.8551107964422 15.282712499999999 1.7027821824938063 552
554 3 368.6479797163119 278.3132930314188 12.5125275 0.784998322017662 553
555 3 370.3290846565449 275.75714344946743 11.791559999999999 0.9866252631488304 554
556 3 372.503023688314 273.61800732958494 11.00154 1.2062067779300294 555
557 3 375.00261853844984 271.84865214849674 10.298969999999999 1.2062067779300294 556
558 3 377.67374202574064 270.40557426634473 9.4225725 1.171080696147415 557
559 3 380.48842752456335 269.30990402248864 8.4535275 1.171080696147415 558
560 3 383.3037345039555 268.2148552592019 7.484474249999999 0.9841642000939975 559
561 3 385.9792083552321 266.7500255571208 6.697836749999999 0.6847721505901629 560
562 3 388.6553036870782 265.2858173356091 5.91119925 0.8380541182275311 561
563 3 391.2332050889587 263.6687248940245 5.07578775 1.0075194398921337 562
564 3 393.7508228756071 261.95592444475193 4.25324625 0.7413766008513188 563
565 3 396.0204699150641 259.90690300743273 3.5206957499999993 0.8660642474904902 564
566 3 398.67294898527285 258.32772088058164 3.0496784999999997 0.6309767925027051 565
567 3 401.44723824708444 256.9741362004236 2.5735627500000002 0.5820594354044856 566
568 3 404.30915626918176 255.79394459912874 2.21836725 0.7157653865862527 567
569 3 350.9643715945406 303.7598149455935 41.44767 1.4083806219622717 301
570 3 349.5598255076915 301.86243476720847 43.2520275 1.0557649764948296 569
571 3 347.60216171407444 299.5822225580717 44.300437499999994 1.0557649764948296 570
572 3 345.357995377963 297.5791906828882 45.33342 0.9329604159809471 571
573 3 343.48982478633985 295.38971463688415 46.888709999999996 0.7254294094404574 572
574 3 340.16490374003786 292.4233878791273 47.43642749999999 0.7254294094404574 573
575 4 315.94456298929384 331.327450043138 23.489894999999997 1.2686531455435663 359
576 4 314.02729543268794 330.00307494974186 22.3164975 1.478949740617896 575
577 4 311.4251562886007 328.82971963471044 20.6877825 1.478949740617896 576
578 4 308.6626751576078 327.78066043355943 19.4100225 1.554117815487097 577
579 4 305.85109706163206 326.96465644593434 18.02856 1.5398175475851514 578
580 4 303.05257005761376 326.24871082998294 16.508744999999998 1.5618117449362965 579
581 4 300.1657928127404 325.55762443680766 15.287497499999999 1.1151163708727432 580
582 4 297.22183935548196 324.9634890124591 14.229187499999998 0.9797143992170775 581
583 4 294.23997558349004 324.8230344037742 13.084005 1.0825072853962079 582
584 4 291.24754664181825 325.113265829685 12.0399675 1.0825072853962079 583
585 4 288.25573918071586 325.40411873616534 10.996012499999999 1.376498668751937 584
586 4 285.29189834523663 325.00202080776205 9.8774775 1.376498668751937 585
587 4 282.32805750975734 324.5999228793588 8.7589425 1.376498668751937 586
588 4 279.36421667427805 324.1978249509556 7.640390999999999 1.376498668751937 587
589 4 275.022553416434 323.55956440617945 5.6215335 1.6214428055704415 588
590 4 270.1886775476234 323.11893468247325 2.29398675 1.6266943163818903 589
591 3 356.3625518203684 359.94538730297234 30.384172500000002 1.187984967635156 479
592 3 355.4868856980807 362.8756681877039 29.952945 1.3968335129827785 591
593 3 354.4987315927311 365.80035574731085 29.482199999999995 1.3968335129827785 592
594 3 353.00655674559636 368.5261695247091 29.5225425 0.9271930762968944 593
595 3 351.5137604178922 371.25136182153784 29.5629675 0.9271930762968944 594
596 3 351.1862401578172 374.34136321260576 29.4968025 0.9732012828497422 595
597 3 351.0457855491323 377.4419297733536 29.308784999999997 0.8623664381025468 596
598 3 351.14957280422243 380.5474681786565 29.244022499999996 0.8813899583319493 597
599 3 350.6716542463521 383.6169607109342 29.166637499999997 1.159427935471123 598
600 3 349.4840048782245 386.4869579804337 29.0192925 0.8913771510822432 599
601 3 348.3982783234788 389.39797296751385 28.997512499999996 0.9909072642720118 600
602 3 347.8880427759995 392.46311513580565 29.006504999999997 0.9909072642720118 601
603 3 347.3771857479509 395.5288787846669 29.015497499999995 0.7640357824117244 602
604 3 346.5773402551302 398.47842556705 28.270605 0.732253266092494 603
605 3 346.36417241982525 401.5783706472283 28.310865 0.8099631964905499 604
606 3 345.3921768092801 405.1779861052061 28.312019999999997 0.8099631964905499 605
607 3 406.3277251586003 308.9988961456544 42.0419175 0.6469426283306486 531
608 3 409.08772036731557 308.68256253582865 42.024674999999995 1.3248474186289168 607
609 3 412.1771002778141 308.3718222511276 41.871554999999994 1.3248474186289168 608
610 3 415.20433213137244 307.6720351299806 41.81677499999999 0.6491613139634147 609
611 3 418.1706588891293 306.7684023820698 42.081847499999995 0.8681524222036817 610
612 3 421.04687096432286 305.62674257607785 42.463409999999996 0.772817302857378 611
613 3 424.08156058471405 305.12458627600085 43.04684999999999 0.8256680104793445 612
614 3 427.06466731784474 304.2557564399765 42.9753225 0.6621999763094737 613
615 3 430.1571546311903 303.96801093634326 42.8548725 0.7609159499533252 614
616 3 433.2496419445358 303.68026543271003 42.734339999999996 0.872415778909781 615
617 3 436.28122416208 303.45963983057226 43.593165 1.0371329890241503 616
618 3 439.3643892668845 303.18121653548 43.947915 0.6197864133700485 617
619 3 442.2903197876302 302.25148160365427 44.586795 0.6197864133700485 618
620 3 445.21625030837595 301.3217466718286 45.22575749999999 0.6197864133700485 619
621 3 448.1415593485523 300.3920117400028 45.86463749999999 0.7338442563501638 620
622 3 450.9015545572676 299.7301349335894 44.646525 0.7338442563501638 621
623 3 394.1386267509141 317.3540809206981 36.16338 0.9917214038179287 526
624 3 394.3200990771796 314.5406383830142 36.70589999999999 1.1816085769930889 623
625 3 394.813554649285 311.48668286497156 37.09562999999999 1.1816085769930889 624
626 3 396.00804030367607 308.6732403272876 37.840687499999994 0.9582422455442302 625
627 3 397.2025259580672 305.8597977896037 38.585745 0.9582422455442302 626
628 3 398.7866799294735 303.3657962645925 39.8625975 0.8845719388472888 627
629 3 399.8724064842192 300.63252472036146 41.192992499999995 1.1284968475319734 628
630 3 401.80521105506017 298.45796420802304 42.642847499999995 0.7939103533828902 629
631 3 403.51863298490207 295.96769156642824 43.599104999999994 0.9678192611187186 630
632 3 405.1935231194411 293.4600174688902 44.594715 0.9682915863514644 631
633 3 406.33456144486365 290.6788919208152 45.63999 1.1216046280173027 632
634 3 406.3370473671413 287.6634681980755 46.634775 0.915192286501737 633
635 3 405.8181110916904 284.6026763937695 46.81091249999999 0.9203319308106935 634
636 3 405.6938149778099 281.5008668718829 47.0033025 0.6640209143778222 635
637 3 405.2556711763814 277.56689486756676 47.5235475 0.6640209143778222 636
638 3 382.32428112657755 326.23255233517847 30.627217499999997 0.8791277690593252 521
639 3 384.32109819606694 325.75587673844694 31.325084999999998 0.9965378782307962 638
640 3 390.48369952225954 325.479317885063 32.326305 0.9965378782307962 639
641 3 393.4661847748209 324.88766838299205 33.1769625 1.0544474376876967 640
642 3 396.4486700273822 324.2960188809211 34.0277025 1.0544474376876967 641
643 3 399.2130156000834 323.419731278064 35.5100625 0.9322208541033584 642
644 3 401.7368481924259 322.77152704417745 37.7570325 1.0773552114758633 643
645 3 404.0431625854776 321.92444902808217 40.282109999999996 0.9096673242397512 644
646 3 406.15060319632056 320.714426359456 42.8533875 0.8564312986647554 645
647 3 408.5265234131454 319.97672892357554 45.325005 0.7814434531606812 646
648 3 410.9540265172305 319.84559652343165 47.894385 0.8118214233930627 647
649 3 411.42883767225385 319.8201158200862 50.03064 0.8118214233930627 648
650 3 366.5883931093129 281.8551107964422 15.282712499999999 1.7027821824938063 553
651 3 366.77980912468877 278.60787482131553 12.9925125 1.0992748311586802 650
652 3 365.7643098742855 275.8565803405718 11.6309325 1.0992748311586802 651
653 3 364.5039472795378 273.0791836759132 10.8417375 0.8409315732638636 652
654 3 363.9918472903503 270.1489027911816 9.649035 1.3480410734790085 653
655 3 363.88122374899666 267.2267011538523 8.253712499999999 1.0985725581152557 654
656 3 363.7681142853655 264.2205996396537 7.2184859999999995 0.8564996615273897 655
657 3 363.65500482173434 261.2213344117185 6.149681999999999 1.188009826857932 656
658 3 362.78617498571 258.3134268274854 5.264655 1.188009826857932 657
659 3 361.9173451496856 255.40551924325234 4.379627999999999 1.4976376613398215 658
660 3 360.92297623864204 252.6194218506221 3.11619825 1.4071252312120792 659
661 3 359.3089911999044 249.1789054184113 1.8651269999999998 1.4071252312120792 660
