# Supplementary material for: Cross-Regional Gradient of Dendritic Morphology in Isochronically-Sourced Mouse Supragranular Pyramidal Neurons
Source: Front Neuroanat. 2018 Dec 4;12:103. doi: 10.3389/fnana.2018.00103 (PMC6288488; doi:10.3389/fnana.2018.00103)
Supplement: Supplementary file 3 [file Data_Sheet_1.ZIP › SWC reconstructions/X043.S7.Z4.C01-exported-000.swc]

# Exported from "Simple Neurite Tracer" version 3.1.6-SNAPSHOT-b9f15e3b69824d8d9ebdf26f302be1ac12e484dc on 2018-06-22T15:50:43.534
# https://imagej.net/Simple_Neurite_Tracer
#
# All positions and radii in microns
# Voxel separation (x,y,z): 0.621480569402239, 0.621480569402239, 0.9
#
1 1 349.140326123345 263.69109819452297 15.577649999999998 0.8675930896912196 -1
2 1 350.6617105572417 256.61802783415607 22.11858 0.7768507117527987 1
3 1 349.140326123345 263.69109819452297 15.577649999999998 0.8675930896912196 1
4 1 347.8426746944332 269.48826894590707 9.11016 0.9322208541033584 3
5 4 349.140326123345 263.69109819452297 15.577649999999998 0.8675930896912196 1
6 4 353.5292219044636 253.3987584846525 19.98684 2.2554275640290533 5
7 4 355.8013548661982 248.32499111605262 20.6757 1.9389447988666573 6
8 4 358.6906180333492 242.85534062474352 21.1293 1.7795723216491472 7
9 4 360.6302588904536 237.17127933699064 22.71321 1.878375302572715 8
10 4 361.9614702701132 232.87125527729654 24.35778 1.366809786674956 9
11 4 362.89431260478597 229.9105218446643 24.16419 1.5352683098171271 10
12 4 364.5946834426705 225.57755931479187 24.52959 1.7578888645827029 11
13 4 366.68410111700086 219.7542863794929 25.09137 1.6256315846082126 12
14 4 368.88849269667054 213.97451708405205 25.808490000000003 1.6049238520357298 13
15 4 370.9524296676554 208.1636737601411 26.929440000000003 1.6072916930051524 14
16 4 372.8075491673211 203.94506365503875 27.87597 1.928833310002483 15
17 4 374.4345852980162 201.30936456020382 28.23453 1.2264732592982366 16
18 4 376.4394816149078 198.95146727989174 28.64169 1.2264732592982366 17
19 4 378.44375645122994 196.59419148014905 29.048849999999998 1.0346719259693176 18
20 4 380.51639415018644 194.29844225677718 29.482200000000002 1.0346719259693176 19
21 4 382.8662121830963 192.27925188678932 29.829150000000002 1.1724976718456521 20
22 4 384.8375485492402 189.87785096661904 29.736090000000004 1.1724976718456521 21
23 4 386.8088849153841 187.4764500464488 29.643030000000003 1.5750989995101163 22
24 4 388.49744762245 184.87182498008403 29.838330000000003 1.2225890057394724 23
25 4 390.1139185834652 182.23301848240212 30.25053 1.397678726557165 24
26 4 391.82361162989076 179.65698152222984 30.69846 1.397678726557165 25
27 4 393.5326831957469 177.08032308148813 31.14648 1.1055579997153369 26
28 4 395.22870366964565 174.52479498010615 31.872060000000005 1.1055579997153369 27
29 4 396.9241026629749 171.96926687872414 32.59764 1.1186836693411122 28
30 4 398.67419194641167 169.40441656880108 32.759280000000004 1.1186836693411122 29
31 4 400.42428122984836 166.83894477830867 32.92083 1.202185798645997 30
32 4 402.64483130432257 164.66811314938664 33.06798 1.308191739368937 31
33 4 404.3980279906063 162.1045058006024 33.234390000000005 1.3710669285753614 32
34 4 406.2003216418728 159.6018035476196 33.77997 1.3710669285753614 33
35 4 408.00261529313923 157.09847981406736 34.32546 1.029818162722286 34
36 4 410.0162123380025 154.73996105318585 34.606170000000006 1.1561775920931492 35
37 4 412.1050085317634 152.4398614658282 34.706250000000004 1.09701885669175 36
38 4 413.7245868956257 149.79856904586867 35.04906 1.098957876068285 37
39 4 415.531230910878 147.2784653369426 35.339490000000005 1.1334873365042735 38
40 4 417.4279896086936 144.82486004894255 35.620920000000005 1.13141159140247 39
41 4 419.40367633882335 142.43091689560512 35.839259999999996 1.0205891762666628 40
42 4 421.38184899123064 140.0344878199901 35.89623 1.0705872880750729 41
43 4 423.17854931737253 137.49946857739835 35.9541 1.0355482135721747 42
44 4 424.5843383653604 134.74320225209942 36.36972 1.0355482135721747 43
45 4 425.99012741334826 131.9869359268005 36.78534 1.3286943833535168 44
46 4 427.5077829638285 129.29219617787237 37.216170000000005 1.0668956934928235 45
47 4 429.4610963934598 126.89887450510436 37.70505 0.9635124007727611 46
48 4 430.8631565580312 124.17119628599794 38.428830000000005 0.9635124007727611 47
49 4 432.2652167226027 121.44351806689151 39.152609999999996 0.9635124007727611 48
50 4 433.6672768871741 118.71583984778508 39.87639 0.9919264924058315 49
51 4 434.71633608832514 115.79736709387217 40.16277 0.9754945461508364 50
52 4 436.12833994200696 113.03426448230981 40.39884 0.9754945461508364 51
53 4 437.5397223151195 110.27054039017806 40.635 1.1917076362458752 52
54 4 439.2040472799787 107.68704566317295 41.29758 0.921295225693267 53
55 4 441.0765682355877 105.23530481688113 41.84451 0.921295225693267 54
56 4 442.94846771062714 102.78418545115869 42.391439999999996 0.9225071128036014 55
57 4 444.7377102699362 100.369733439031 41.2461 1.0638939423426108 56
58 4 446.02293208746005 97.67437220953347 40.00347000000001 1.0638939423426108 57
59 4 447.30877538555325 94.97838949946656 38.76093 0.9255523675936724 58
60 4 448.569137980301 92.14940994754758 39.122009999999996 0.9255523675936724 59
61 4 449.8301220556181 89.31980891505918 39.483090000000004 1.0371392038298444 60
62 4 451.41303306588566 86.660493558587 39.88674 1.1175525747048 61
63 4 453.0916520838411 84.06084033677743 40.29039 1.4467756915399421 62
64 4 455.5893824922687 82.2144215650834 40.419900000000005 1.4212514845545923 63
65 4 458.28722964404386 80.72970448478144 41.02695000000001 1.39450296084752 64
66 4 460.1274336100439 78.6346934853265 43.011359999999996 0.9035084517969749 65
67 4 459.3437466120276 75.62734900998905 43.03071 0.6840388035182683 66
68 4 459.0124974685362 72.58271570048748 42.27192 0.7521530739247536 67
69 4 458.9857738040519 69.4796632174621 42.03063 0.7659748017882595 68
70 4 458.7614193184977 66.38406850126955 41.81553 0.8464627503315434 69
71 4 457.9665456702322 63.395989923583585 41.37075 1.711787435944445 70
72 4 458.14926095763656 60.33289864117078 40.65831 0.746945066753163 71
73 4 459.5121678463357 57.54810635773628 40.35645 0.9444453769035005 72
74 4 460.8415147842871 54.75946089477149 39.87234 1.3894068201784215 73
75 4 463.20251946744617 52.34140429534126 35.89767 1.74093487464941 74
76 4 466.91897327247153 52.4400332617054 31.89951 1.5234228901643203 75
77 4 469.5863678763459 52.43922533696517 29.59119 1.5156605978524864 76
78 4 471.8852245025648 50.21718370912441 24.994889999999998 1.567473432923551 77
79 4 471.97223178228114 46.4906619188747 21.10752 0.9439792664764488 78
80 4 471.77646540291937 43.69853616472126 19.1529 1.1010709100042526 79
81 4 471.5744842178637 40.780374151093056 17.634600000000002 1.1010709100042526 80
82 4 471.37250303280797 37.862149989407904 16.11639 0.9574964688609474 81
83 4 471.4303007257623 34.89681760056206 14.773860000000003 1.408368192350884 82
84 4 470.9032852029093 31.988785720215102 13.38354 1.3958950773229808 83
85 4 470.1544011167795 29.173975925278484 11.81574 1.223813322461195 84
86 4 469.56337309527805 26.258299833927875 10.515870000000001 1.337693421998461 85
87 4 469.2675483442426 23.35828505292621 8.957286000000002 1.36904090191911 86
88 4 469.3116734646701 20.383319715254633 7.659098999999999 1.7159264965366636 87
89 4 470.097846384964 17.574165393499573 6.108408 1.353491458072666 88
90 4 471.11831747992244 13.483580285694037 3.230919 1.6558976883381016 89
91 4 472.335176434812 10.65565725074303 1.165743 1.6901039788780008 90
92 3 349.140326123345 263.69109819452297 15.577649999999998 0.8675930896912196 1
93 3 338.4197863011564 265.10248056763544 19.17891 1.6528337891309486 92
94 3 334.763616111363 265.10931685389886 18.117900000000002 1.6528337891309486 93
95 3 331.6823154482667 265.15903529945103 17.53776 1.004815999415234 94
96 3 328.6084725520032 264.84518761190293 17.06337 1.0355357839607866 95
97 3 325.5116348746719 264.9185223190924 16.71066 1.1897002540067059 96
98 3 322.49683263250165 265.59531465917144 16.23168 1.4582233636283313 97
99 3 319.4652504149575 266.25967738786244 16.00704 1.4582233636283313 98
100 3 314.90358303554507 267.1887908391188 15.70923 1.6290994461854769 99
101 3 310.5159302155653 268.4553682395605 16.64856 1.3774122451889583 100
102 3 307.5601686274882 269.084928056365 17.693730000000002 1.3774122451889583 101
103 3 304.60378555884176 269.71510935373885 18.7389 1.3664804019731729 102
104 3 301.5914692389491 269.96308010093037 19.781550000000003 1.3419567787045605 103
105 3 298.53751372090653 270.4217327611492 20.286360000000002 1.0438325495623064 104
106 3 295.58485953567646 271.3663832266406 20.593529999999998 1.0438325495623064 105
107 3 292.63220535044644 272.3116551727014 20.9007 1.0438325495623064 106
108 3 289.6795511652164 273.2563056381928 21.20787 1.0627939217347688 107
109 3 286.89221081144734 274.6049184737957 21.57741 1.0627939217347688 108
110 3 284.1042489771089 275.95415278996796 21.94704 1.0627939217347688 109
111 3 281.3162871427705 277.3027656255708 22.31667 1.0972177304739588 110
112 3 278.82042117605107 279.1529132806813 22.24683 1.1211695916187212 111
113 3 276.5793622427866 281.30385753138245 22.14045 1.1211695916187212 112
114 3 274.3376818289527 283.45542326265297 22.03398 0.8883940443491126 113
115 3 272.39617653014017 285.8611745468091 21.58227 1.254390166475785 114
116 3 269.74369745993135 287.43724927081314 21.046590000000002 1.254390166475785 115
117 3 267.09121838972266 289.0127025142478 20.51082 1.254390166475785 116
118 3 264.43873931951384 290.58877723825185 19.975140000000003 1.0174134105570174 117
119 3 261.95654592532134 292.450733024181 19.73871 1.0384008093857309 118
120 3 259.205872925147 293.8950538674718 19.6479 1.0368284635451432 119
121 3 256.65718111002843 295.6731097765316 19.66122 1.0368284635451432 120
122 3 254.10911077547925 297.45116568559143 19.67445 1.0368284635451432 121
123 3 251.5604189603607 299.2292215946512 19.68777 0.7237451970973774 122
124 3 249.14534546766356 301.1483535929653 19.14885 0.9915846780926603 123
125 3 246.42823241823697 302.6361780761143 18.7947 1.0902633629023477 124
126 3 243.47309231072933 303.59263667242436 18.66987 0.948223978765466 125
127 3 240.53348921745675 304.59694927257834 18.79542 0.9598829542474521 126
128 3 237.7467703442571 305.9666924475409 18.953100000000003 0.9598829542474521 127
129 3 234.95942999048808 307.3370571030728 19.11069 0.8080863251709552 128
130 3 232.21745771828537 308.6403018571093 20.06811 0.9283676745730646 129
131 3 229.41333738914247 309.82608678352875 20.96901 1.0366233749572407 130
132 3 226.45260395651022 310.46123992545785 21.98052 1.0366233749572407 131
133 3 223.49249200444734 311.09639306738694 22.99212 1.08090386552715 132
134 3 220.63741026861348 312.09386938127756 24.02874 0.8277313259697601 133
135 3 217.67605535541182 312.53325614384494 25.232039999999998 0.8631557184256876 134
136 3 214.79797883851003 313.34180236463726 26.46198 0.7672861257896982 135
137 3 211.81673654708752 314.1789366916221 26.832060000000002 0.8387501764652616 136
138 3 209.05176949381695 315.58348277847114 27.117 0.9091390657557593 137
139 3 206.48008289763044 317.31679208653395 27.40194 0.6653757420191191 138
140 3 203.85992081703066 318.97552372626853 27.686880000000002 0.6653757420191191 139
141 3 201.23913725586138 320.6336338854337 27.97182 0.8488616653294361 140
142 3 198.36727554465364 321.80823216160394 28.220309999999998 0.8488616653294361 141
143 3 195.4954138334459 322.98220895720476 28.4688 0.8488616653294361 142
144 3 192.62355212223812 324.1561857528056 28.717290000000002 0.6587258999265152 143
145 3 189.60377803551268 324.80314702555336 28.216260000000002 0.6587258999265152 144
146 3 186.58462542935658 325.4501082983011 27.71523 0.6587258999265152 145
147 3 182.96077222917214 326.22633752948445 27.11394 0.6587258999265152 146
148 3 349.140326123345 263.69109819452297 15.577649999999998 0.8675930896912196 1
149 3 356.2531712401536 269.0830636146568 17.590500000000002 1.088877461232581 148
150 3 361.77316165758435 269.9823459985818 17.47494 1.088877461232581 149
151 3 364.83954678701497 270.48201637638124 17.41068 1.088877461232581 150
152 3 367.86056383487926 271.19734051176323 17.2206 1.198848447988307 151
153 3 370.8815808827435 271.9126646471452 17.03043 1.198848447988307 152
154 3 373.7733299721721 273.0481096474431 17.12826 0.9276964755581102 153
155 3 376.660728697615 274.1767183614775 16.82055 0.9276964755581102 154
156 3 379.5481274230578 275.30594855608143 16.51284 1.0177552248701884 155
157 3 382.4032091588916 276.2723508415019 15.419699999999999 1.57882788292653 156
158 3 385.30800934027775 277.3201670815141 14.91372 1.521943766409143 157
159 3 388.3426989606688 277.8745277494209 14.37534 1.2859303053729487 158
160 3 391.3767671004906 278.42578101448066 13.81797 1.2859303053729487 159
161 3 394.4102137597429 278.9770342795405 13.2606 1.2634513531776699 160
162 3 397.3417376056133 279.9347358369893 12.70638 1.1171299679176065 161
163 3 400.4075012544745 280.39960330290216 12.41415 1.1171299679176065 162
164 3 403.47326490333575 280.86447076881507 12.121830000000001 1.1171299679176065 163
165 3 406.53902855219695 281.3293382347279 11.829600000000001 1.1883827151995732 164
166 3 409.60354923991946 281.6904184455506 11.297609999999999 0.8272403563199322 165
167 3 412.6941721115567 281.58476674875226 10.85247 0.9425871500009878 166
168 3 415.7966031140128 281.5692297345172 10.60596 1.3302605143884105 167
169 3 418.88163266052544 281.8246582485415 10.21554 0.9759109381323359 168
170 3 421.96169036248295 281.49900243017476 9.84834 1.1110953915887107 169
171 3 425.0330473364688 281.1745895729468 10.34082 1.1542447875223083 170
172 3 428.1379642612024 281.0428356922335 10.3527 1.1797689945076582 171
173 3 431.24350266650544 281.14848738903186 10.393830000000001 1.0962482207856914 172
174 3 434.34344774668375 281.3492256129488 10.47798 0.9420153878771377 173
175 3 437.4303417349047 281.7059554597857 10.44801 1.1551272899308596 174
176 3 440.5159927619868 282.0713860345942 10.43667 0.9360988928564284 175
177 3 443.5587616297801 282.7021888125375 10.35828 0.9360988928564284 176
178 3 446.6009090170041 283.33299159048073 10.27989 0.9360988928564284 177
179 3 449.6430564042281 283.9644158489934 10.201500000000001 0.8948947311050599 178
180 3 452.7336792758654 284.28509982280497 10.22427 0.8948947311050599 179
181 3 455.82430214750275 284.60640527718596 10.24713 1.1854617565233827 180
182 3 458.92673314995875 284.52934168658004 10.01106 1.3123307999611558 181
183 3 461.980067187432 285.0178254141302 9.5688 1.195815622809624 182
184 3 465.0166212495313 285.677216298266 9.53505 1.2206375567515495 183
185 3 467.86362373796294 286.91955595650103 9.406080000000001 1.308440331596698 184
186 3 470.89769187778467 287.59075497145545 9.409410000000001 0.9924796101125994 185
187 3 473.89571414458106 288.29613541772704 10.00215 0.9924796101125994 186
188 3 476.89435789194687 289.0021373445679 10.59489 1.0702827625960658 187
189 3 479.97814447732077 289.38434789475036 10.565100000000001 1.0702827625960658 188
190 3 483.06193106269467 289.76655844493274 10.53522 0.8519193497308951 189
191 3 486.1593902205954 289.9828336830847 10.37322 0.8519193497308951 190
192 3 489.2574708590656 290.1997304018061 10.21113 0.8519193497308951 191
193 3 492.35493001696636 290.41662712052744 10.04913 0.9523381801349089 192
194 3 495.3336863861113 291.3016154513562 10.09683 1.2534206567875177 193
195 3 498.2272999172481 292.43457452937656 10.088370000000001 1.246043682428713 194
196 3 501.14888007400805 293.4873626139439 10.24254 1.2636626565712665 195
197 3 504.13509420998577 294.3195250963735 10.55529 0.916273662692497 196
198 3 507.1113646568531 295.1485801759561 11.03274 1.0682815951625906 197
199 3 510.04164554158467 295.96520564415067 11.95128 1.2703684319151165 198
200 3 513.0079722993415 296.8358999218832 12.41298 1.2637372342395947 199
201 3 516.0470122837185 297.3318414162662 13.01868 1.1388569286239087 200
202 3 519.0083671969202 298.1577890930018 13.67064 1.1530950484689142 201
203 3 522.0573508704076 298.38711542311114 14.47263 1.0670697080522562 202
204 3 525.131193766671 298.66243131535634 14.9958 1.310982187125553 203
205 3 528.2013077795181 298.40638132076265 15.585120000000002 0.9038316216930642 204
206 3 531.2602351421159 297.98812489755494 16.09578 1.2470753401739205 205
207 3 534.3098402961726 297.82964735235737 16.92774 1.2887269679352589 206
208 3 537.2805174179155 298.29389333770087 18.06471 0.9595535695456688 207
209 3 540.0529422380188 299.37899841187715 19.352520000000002 1.1326110489014163 208
210 3 542.5699385440979 300.93083539367456 20.73645 0.8105908918656463 209
211 3 544.8054041522378 303.054434499322 21.297690000000003 1.1553945265757024 210
212 3 546.7966278966024 305.39928068767665 21.932820000000003 1.0241191859008674 211
213 3 548.5373949714982 307.95605175019745 22.36032 1.3484450358491198 212
214 3 551.0693068112429 309.7452943095065 22.67073 1.0304582877087702 213
215 3 553.9144448579664 310.9857695260333 22.88979 0.653412241058126 214
216 3 556.7881710108823 312.12121452633124 23.36661 0.653412241058126 215
217 3 559.6618971637982 313.25603804605976 23.843519999999998 0.653412241058126 216
218 3 562.5356233167142 314.3914830463576 24.32034 0.959565999157057 217
219 3 565.1986675566028 315.9520207561267 24.83622 1.0618306268521953 218
220 3 568.0593426175614 317.16390786646105 24.93936 1.0541739862371597 219
221 3 571.0697944957457 317.9314363696728 24.832440000000002 1.102767551958721 220
222 3 574.1343151834682 318.4429148782908 24.867630000000002 1.102767551958721 221
223 3 577.1994573517601 318.95439338690886 24.90273 0.6084363137310553 222
224 3 580.3056172376324 318.9630941148805 24.780060000000002 0.6763200148462926 223
225 3 583.3695164447855 318.49263332384305 25.09326 1.001491078368932 224
226 3 586.4166356765646 318.041438430457 25.68348 0.986215085973025 225
227 3 589.5140948344654 317.9401370976444 26.021520000000002 0.986215085973025 226
228 3 592.6109325117967 317.83883576483186 26.35956 1.0410793906398546 227
229 3 595.6307065985222 318.1153946182159 27.342 1.0410793906398546 228
230 3 598.6504806852477 318.39195347159983 28.32444 0.906572351004128 229
231 3 601.4092329328242 319.3540053930345 29.858220000000003 0.9663214929464593 230
232 3 604.3196264393349 319.8803994353182 31.236389999999997 0.8663563433581092 231
233 3 607.4034130247088 319.84559652343165 31.78755 0.9729961942618393 232
234 3 610.4064071360605 319.81203657268395 32.9463 0.8816758393938744 233
235 3 613.2882125363786 319.67779676969303 34.61769 0.8256804400907326 234
236 3 615.1321453857951 317.27266696610644 35.611290000000004 0.8695258942620605 235
237 3 617.0736506846076 314.84640682316007 35.64495 0.6335186480315604 236
238 3 618.5055419165104 312.14420930739914 36.44289 0.8739384063048165 237
239 3 619.8914435862774 309.40783036032104 37.16352 0.8739384063048165 238
240 3 621.2773452560444 306.671451413243 37.88415 0.8737519621339959 239
241 3 622.6427380670211 303.8853540206128 38.1042 0.963183016070978 240
242 3 623.44444800155 300.8873317538164 38.32524 1.0447026223594695 241
243 3 624.817920059929 298.10185584175554 38.54538 0.6697509652277108 242
244 3 625.5885559659878 295.1075624583756 38.99619 0.7214395041848951 243
245 3 626.6512877396656 292.22140669407156 39.639779999999995 0.7214395041848951 244
246 3 627.7140195133434 289.33525092976754 40.283370000000005 0.9017123729514025 245
247 3 629.0502027375582 286.5367239257493 40.0644 0.9017123729514025 246
248 3 630.3926007674671 283.738196921731 39.84543 0.9065412769756579 247
249 3 631.9338725795847 281.0540223424827 40.26105 1.012882817206075 248
250 3 632.9406711020163 278.12498441888994 40.634280000000004 0.5966984102167553 249
251 3 635.2277195974165 273.73919604061837 41.359410000000004 0.5966984102167553 250
252 3 349.140326123345 263.69109819452297 15.577649999999998 0.8675930896912196 1
253 3 348.45234713301676 271.6858242393134 25.78986 1.2968932226172043 252
254 3 347.40018052901877 275.78697451679875 27.238500000000002 1.2968932226172043 253
255 3 346.3859242397543 278.6265192383976 28.32516 1.0876780037336344 254
256 3 345.28838955418996 281.4157240338748 29.51154 1.1984569152295836 255
257 3 344.2958850848546 283.94017810678673 31.70664 1.1667303321615992 256
258 3 342.1996311242608 285.7474436026084 33.75306 1.128080455550474 257
259 3 339.76839913675923 286.55723278453956 36.29781 1.113885839345327 258
260 3 337.3191442127451 286.5752557210522 39.06711 1.153865684374973 259
261 3 335.5510319927957 286.9326070484585 42.731370000000005 1.1466254357414367 260
262 3 334.00913870010874 287.616235674801 46.510920000000006 0.9660729007186983 261
263 3 331.52073050022216 288.6348423280512 48.7665 0.680048898262706 262
264 3 328.80361745079557 289.7858243425842 50.17698 0.680048898262706 263
265 3 326.0865044013689 290.9368063571171 51.58746 0.8836210735761033 264
266 3 323.2519315243253 292.2008978352813 51.37722 0.7557017279760405 265
267 3 320.32786544528784 293.24187778903 51.59448 0.7256407128340542 266
268 3 317.3435157510183 294.0069203699642 52.18641 0.8955099968687682 267
269 3 314.4660607146859 295.177789762718 52.26516 1.1545120241671512 268
270 3 311.78375057714584 296.74081339476464 52.457040000000006 0.8487000803813916 269
271 3 309.7956342356281 298.9638493915164 53.72298 0.9550354058061147 270
272 3 308.2773572045784 301.45785091652766 55.26288 0.7457145352257465 271
273 3 306.39862144327543 303.4795272087931 57.33027 0.8230702216992433 272
274 3 304.04631748808794 305.2594475595611 58.74417 0.8087948130200737 273
275 3 301.11914400620344 306.0711011832005 59.6934 0.8087948130200737 274
276 3 297.85574953627224 306.8535452200779 59.76963000000001 0.8087948130200737 275
277 3 349.140326123345 263.69109819452297 15.577649999999998 0.8675930896912196 1
278 3 353.55594556894795 270.2209945372323 26.572770000000002 1.2968932226172043 277
279 3 356.1083662674829 274.0729311063874 25.18497 1.242961138804478 278
280 3 357.3513274062874 277.1803339533986 24.72003 1.242961138804478 279
281 3 357.8789644097099 280.09507782389505 24.255 1.242961138804478 280
282 3 358.5942885450919 280.909217369812 17.399970000000003 1.242961138804478 281
283 3 363.1366900268528 281.99618688569655 15.3 1.242961138804478 282
284 3 362.94465253090755 281.53069793921424 9.450000000000001 1.242961138804478 283
285 3 364.80909423911424 280.909217369812 8.55 1.242961138804478 284
286 3 367.0538820557951 282.08692304882925 7.65 1.242961138804478 285
287 3 349.140326123345 263.69109819452297 15.577649999999998 0.8675930896912196 1
288 3 340.1779548319953 268.6126028236193 10.35018 1.6580169370797633 287
289 3 337.41671666214114 271.11841247944915 10.356660000000002 1.6580169370797633 288
290 3 335.208596199055 273.3054026031756 10.351980000000001 1.1644681428889752 289
291 3 333.36777075248557 275.78759599736816 10.81728 1.2513635561027963 290
292 3 331.1030955575838 277.90373733618276 11.14506 1.0360391832220024 291
293 3 328.6432754638898 279.8011175145678 11.262780000000001 1.0928673664881432 292
294 3 326.55758667297584 282.0981096990785 11.02176 0.9900496210862368 293
295 3 324.6241606215655 284.4920528524159 10.39986 1.0247468812759637 294
296 3 323.19786271478733 287.21973107152235 9.77787 1.0677844107070689 295
297 3 321.64602573299 289.91136341760347 9.79848 1.1250787044002613 296
298 3 320.1780886280619 292.6502282869591 9.81675 1.1914776884351963 297
299 3 318.62998052968095 295.3406176719014 9.59985 1.1914776884351963 298
300 3 317.0818724312999 298.0310070568437 9.38295 1.0816372125990448 299
301 4 429.4610963934598 126.89887450510436 37.70505 0.9635124007727611 47
302 4 431.4181387065074 124.88714190194932 39.89088 0.953202038126378 301
303 4 433.56473259322274 122.80331755274362 41.10777 0.953202038126378 302
304 4 435.7119479605075 120.72011468410732 42.32466 0.953202038126378 303
305 4 438.1288858949128 118.90601290202217 43.37082 0.7095132920580661 304
306 4 440.7316465195694 117.68107469973036 45.073080000000004 0.8949506643563061 305
307 4 443.05846977141135 115.98691866753985 46.769400000000005 0.7756388246424644 306
308 4 445.36291972275484 113.98575123406464 47.61495000000001 0.9406543454301468 307
309 4 447.5530172493283 112.3077536966786 49.68531 0.8409812917094156 308
310 4 449.3963286181754 110.32336623857725 51.89094 0.8489859614433165 309
311 4 451.5590809996952 108.7025449135762 54.11196 0.8578482743629925 310
312 4 453.46143302263545 106.71877893604427 56.21211 1.0287492161429141 311
313 4 455.3258747308422 104.62128201431172 58.142610000000005 0.7304323280241455 312
314 4 457.2350630400459 102.13473825613336 59.87997 0.7304323280241455 313
315 4 374.4345852980162 201.30936456020382 28.23453 1.2264732592982366 17
316 4 374.0455384615703 197.09324037737903 28.814670000000003 1.4698201910533772 315
317 4 374.4898970686929 194.06041519869612 29.55258 1.268510205012604 316
318 4 374.8130669647821 190.9803574967386 29.92032 1.408144459345899 317
319 4 375.1368583414407 187.8996783142117 30.288059999999998 1.408144459345899 318
320 4 376.02619703625527 184.92713675076084 30.523320000000002 1.2539178412430394 319
321 4 377.1367828137771 182.02482249165237 30.579299999999996 1.043409942775113 320
322 4 378.57302440966566 179.27166356920046 30.723930000000003 1.102525174536654 321
323 4 379.2491952691753 176.26680501614064 31.319730000000003 0.8201244038002766 322
324 4 380.1596643033496 173.30980046692477 31.741830000000004 1.0121059664943224 323
325 4 380.96821052414185 170.31302116126716 31.95729 1.0121059664943224 324
326 4 381.7773782255036 167.31686333617898 32.17284 1.0121059664943224 325
327 4 382.20060649326655 164.23991303706848 32.320080000000004 1.1218345758279815 326
328 4 383.2092694574063 161.3009314243653 32.37804 1.1229843148813756 327
329 4 384.5846059574935 158.51483403173506 32.43609 1.130019474927009 328
330 4 385.9412980404986 155.73122256138242 32.80536 0.9820884549921941 329
331 4 386.98787131937195 152.81710017145534 33.18498 0.9820884549921941 330
332 4 388.03444459824533 149.90297778152825 33.5646 0.9820884549921941 331
333 4 389.08101787711865 146.98885539160113 33.94422 0.9820884549921941 332
334 4 390.1275911559921 144.07473300167405 34.323930000000004 0.9778188834804007 333
335 4 390.7975472098077 141.05433743437916 34.74783 0.847426045214117 334
336 4 391.62349488654326 138.09049659889988 35.378190000000004 0.8481158886461535 335
337 4 392.0659890519576 135.0421344059819 35.968500000000006 0.8481158886461535 336
338 4 392.59114013310256 131.97947815996767 35.99622 1.0828926033492372 337
339 4 393.109454927984 128.94168113672953 36.57807 1.0828926033492372 338
340 4 393.6283912034349 125.90450559406078 37.15983 0.7994042416164059 339
341 4 394.603494216827 123.03202240228364 38.13597 0.8994377540673902 340
342 4 395.0130499120631 120.01659867954397 39.044880000000006 0.8994377540673902 341
343 4 395.4319278158402 116.93716245815587 39.06009 0.8994377540673902 342
344 4 395.8501842390479 113.8583477173372 39.075300000000006 1.0669640563554579 343
345 4 396.714042230517 110.93366015773024 39.940200000000004 1.0425025811437858 344
346 4 397.83332873601046 108.0580695631061 40.46976 1.0425025811437858 345
347 4 398.95261524150385 105.18247896848193 40.999320000000004 1.0512405979495811 346
348 4 398.86809388406516 102.0918560968446 41.450759999999995 0.7843644118368717 347
349 4 398.1620919572242 99.2367743610107 42.90399 0.8498249602120096 348
350 4 397.4567115109527 96.38480002802383 44.36937 0.8498249602120096 349
351 4 396.75195254525056 93.53282569503696 45.83466 0.651746673132128 350
352 4 395.45119371349165 90.82752077642901 46.99872 0.7601826028814306 351
353 4 394.14794895945516 88.09735663504497 48.02769 0.9603242054517277 352
354 4 393.34064569980166 85.17577647828506 49.01967 1.0030509945981316 353
355 4 393.1268563839273 82.14854462472674 49.986270000000005 1.0080476983761255 354
356 4 393.13244970905185 79.11199056262741 50.94009 1.129230194603868 355
357 4 393.7160199637206 76.12888382949666 51.8769 0.7688211827961218 356
358 4 394.85767976971255 73.37572490704474 53.14896 0.7688211827961218 357
359 4 395.9987180951351 70.62194450402343 54.42111 0.9166030473942801 358
360 4 396.95020484688985 67.76499832648133 55.53027 0.7564785786877932 359
361 4 397.73948517003066 64.86019814509527 56.64816 1.1024630264797137 360
362 4 398.2242400141645 61.917363352861784 57.91140000000001 0.9838658894206844 361
363 4 398.4983129452708 58.832023066064366 58.269690000000004 0.793580968681107 362
364 4 398.94205007182404 55.8427015272396 57.22209 0.8631308592029115 363
365 4 399.9444982302698 53.023106331918584 56.00943 0.6831625159154112 364
366 4 401.6635134852365 50.447877296486524 55.632780000000004 0.8602471893608852 365
367 4 403.2638259514472 47.78607601773673 55.4814 0.9743883107373004 366
368 4 404.63419060697913 45.014459122373566 55.03554 1.2328745091630795 367
369 4 406.1487387546124 42.50268325307748 53.54874 1.196337666487922 368
370 4 407.60424624815244 40.13906835152689 51.52617 1.2937112421018646 369
371 4 408.11386031506225 37.11444671636007 50.80473 1.1019285531900278 370
372 4 408.0479833747056 34.02065429381879 50.39559 0.7769998670894552 371
373 4 407.77142452132165 30.93786207735592 49.99581 0.8598494417964677 372
374 4 406.92061762181 27.97153531959903 49.46859 0.7745077300061523 373
375 4 405.99896193738647 25.271885874172646 47.683890000000005 0.7755891061969121 374
376 4 404.57763587516354 22.832263898984156 45.80451 0.7770185115065373 375
377 4 402.5329648018302 20.28257771495453 42.52167 0.7770185115065373 376
378 4 360.6302588904536 237.17127933699064 22.71321 1.878375302572715 9
379 4 361.21942247024697 235.25649770266233 24.2037 1.9855993452116834 378
380 4 362.01616056022056 232.87747008299056 26.85951 1.9855993452116834 379
381 4 364.0117346685712 232.32808125963896 30.216150000000003 2.076546811738007 380
382 4 366.29691872226323 232.17208963671902 33.25644 1.3738511615262834 381
383 4 368.68464706990665 232.22988732967346 36.135270000000006 1.4730518900142686 382
384 4 371.2998373059512 231.98937434931477 38.54034 0.8661823287986765 383
385 4 374.02751552505765 231.90174558902905 40.692510000000006 0.8109016321503473 384
386 4 376.660728697615 232.23423769365922 43.03269 0.8109016321503473 385
387 4 379.29394187017226 232.56672979828946 45.37296 0.8109016321503473 386
388 4 381.9271550427295 232.89922190291966 47.713229999999996 0.8768531501753131 387
389 4 384.1700784177022 232.88492784982338 50.82822 1.0509795761104324 388
390 4 386.329723396375 233.22736364356402 54.02538 0.7031679754444692 389
391 4 388.55835271825146 233.98308401595713 56.96361 0.7031679754444692 390
392 4 391.0548401655402 234.83016203205239 60.25446 0.7031679754444692 391
393 4 358.6906180333492 242.85534062474352 21.1293 1.7795723216491472 8
394 4 362.1622084940301 239.6615519785854 20.52468 1.3666544165326056 393
395 4 364.81282312253063 238.11344388020444 19.82763 1.3666544165326056 394
396 4 367.6107286459796 237.03206768944455 18.653579999999998 1.0109624422466221 395
397 4 370.4030408443038 236.17256006196124 17.12088 1.0566226196806046 396
398 4 373.2562581384295 236.441039667943 15.37983 1.4912674855034485 397
399 4 376.22072045447817 236.82822206268062 14.15421 1.2145221879486314 398
400 4 380.11802510519965 238.56028840960465 11.47869 1.674585609060027 399
401 4 385.1619614064682 240.995870761092 7.688115000000001 1.6337356912332177 400
402 4 389.2196080440954 242.75279633079214 5.5822590000000005 1.3894068201784215 401
403 4 392.28847909580367 243.94852494632207 3.9530160000000003 1.3894068201784215 402
404 3 301.5914692389491 269.96308010093037 19.781550000000003 1.3419567787045605 104
405 3 297.1746068322074 269.40188314676016 20.46816 1.2558568606195744 404
406 3 294.3804301921749 268.137791668596 21.193920000000002 1.2558568606195744 405
407 3 291.60241204694694 266.9594645090093 22.26519 1.016481189702914 406
408 3 288.8237724211495 265.7805158688533 23.336550000000003 1.016481189702914 407
409 3 285.9338877734291 264.866939431832 24.32898 0.9572603062445746 408
410 3 283.016657980655 263.8017217358766 24.4773 0.9461171596351925 409
411 3 280.0994281878809 262.7358825593517 24.625619999999998 0.9461171596351925 410
412 3 277.30835895069544 261.370489748375 24.61644 1.207132783978439 411
413 3 274.4228246669608 260.21702181156445 24.57414 0.8158299730657071 412
414 3 271.4185875944704 259.470002167143 24.96573 0.94044304203655 413
415 3 268.3223713977085 259.3065527773902 25.253999999999998 0.9974141658336533 414
416 3 265.2479070208756 259.3655934314834 25.90182 0.9974141658336533 415
417 3 262.1734426440427 259.4240126050072 26.54955 0.9974141658336533 416
418 3 259.0989782672098 259.4830532591004 27.19737 0.6269247391902026 417
419 3 256.0487516325836 259.0094850652159 27.71658 0.8682705035118681 418
420 3 252.95750728037692 259.0691471998785 28.17117 0.773078324696527 419
421 3 249.86377700589256 259.1449678293456 28.5714 0.773078324696527 420
422 3 246.76942525083882 259.22140993938206 28.971720000000005 0.773078324696527 421
423 3 243.67507349578509 259.29723056884916 29.371950000000002 0.773078324696527 422
424 3 240.58134322130073 259.3736726788856 29.772270000000002 0.9533511934630345 423
425 3 237.55348988717301 260.01752654878635 30.1725 0.8522238752099023 424
426 3 234.6126438327616 260.98952215933144 30.52683 0.8522238752099023 425
427 3 231.67117629778085 261.96151776987654 30.881159999999998 0.670627252830568 426
428 3 228.71727915141196 262.921705249603 30.74805 0.7992799455025255 427
429 3 225.64157181344032 263.3107520860488 30.444570000000002 0.7171077846161614 428
430 3 222.59755998450814 263.8601409094004 30.870540000000002 0.7171077846161614 429
431 3 219.55292667500657 264.409529732752 31.296509999999998 0.7171077846161614 430
432 3 216.5089148460744 264.95954003667293 31.72248 1.0026594618394082 431
433 3 213.405862363049 265.04033251069524 31.518629999999998 0.934893220551788 432
434 3 210.30591728287064 265.2553647877084 31.57317 0.934893220551788 433
435 3 207.20597220269227 265.47039706472157 31.62771 0.946819432678617 434
436 3 204.21043585817347 266.2963447414572 31.652279999999998 0.8314664241918674 435
437 3 201.1260277922302 266.6070850261583 31.95693 0.9394983915710587 436
438 3 198.05964266279952 267.0862465451674 32.174640000000004 0.9394983915710587 437
439 3 194.99263605279947 267.56540806417655 32.39226 0.9637734226119101 438
440 3 191.9716190049352 267.6698167998361 31.348889999999997 0.9637734226119101 439
441 3 188.95122343764032 267.77360405492624 30.30552 0.7089726039626861 440
442 3 185.85811464372537 268.05762067514314 30.173219999999997 0.7089726039626861 441
443 3 184.57972911246497 268.47960598176724 30.50001 0.7656143430580061 442
444 3 180.85084569605152 267.858125412365 30.899970000000003 0.8222622969590203 443
445 3 177.74344284904035 268.47960598176724 31.5 0.8789040360543403 444
446 3 175.25752057143137 267.858125412365 32.02497 0.8789040360543403 445
447 3 172.6553814273442 269.2825588774349 32.97816 0.9952016950065813 446
448 3 171.02337345209395 270.5093615214349 35.15427 1.1958404820324002 447
449 3 169.042714877409 271.58700882877844 36.09999 1.1216108428229967 448
450 3 166.55679259980005 272.20848939818063 36.199980000000004 0.9144465098184544 449
451 3 164.07087032219107 272.8299699675829 36.424980000000005 0.707288391619606 450
452 3 162.20642861398437 273.45145053698513 36.54999 0.621480569402239 451
453 3 160.36560316741495 273.85354846538837 36.675000000000004 0.621480569402239 452
454 3 314.90358303554507 267.1887908391188 15.70923 1.6290994461854769 100
455 3 307.32214156940717 266.7705344159111 11.475 1.6290994461854769 454
456 3 304.7268387115834 266.43058454444804 11.475 1.6290994461854769 455
457 3 394.4102137597429 278.9770342795405 13.2606 1.2634513531776699 161
458 3 396.7072059442536 277.4892097963915 12.06432 1.0984855508355393 457
459 3 399.0713180302597 275.5458400558707 11.28366 1.0984855508355393 458
460 3 401.3285354583286 273.5403222584096 10.22067 1.1834233002557433 459
461 3 403.88468504028003 271.96984085953017 9.04842 1.2836494716832425 460
462 3 406.48868862607543 270.5037681963103 7.812279 1.2112594149592697 461
463 3 408.9410509529366 269.46900304825556 5.490945 0.9760911674974624 462
464 3 411.6569210412244 268.41124311913296 3.930489 0.8417581424211685 463
465 3 385.30800934027775 277.3201670815141 14.91372 1.521943766409143 158
466 3 388.8579063527033 281.5530712397127 15.20658 1.3590909980029802 465
467 3 390.2748820509404 284.31741681241385 15.31251 1.037331862806359 466
468 3 391.9715240054085 286.91644855365405 15.07779 1.2140560775215796 467
469 3 394.3443368193863 288.903321934033 14.68287 0.787453170266801 468
470 3 396.2758984290884 291.3183954267301 14.243400000000001 1.0536146537246978 469
471 3 398.1105090699638 293.8105325100331 13.83102 1.1040913055715476 470
472 3 400.08060247496894 296.21317639134213 13.78206 1.0612340055055691 471
473 3 401.97363228936814 298.677346849022 13.80969 0.9352101756421832 472
474 3 403.7056986362922 301.23908975609805 14.25591 0.8351766631911988 473
475 3 406.00331230137226 303.31980670245673 14.5755 1.0412161163651232 474
476 3 407.9168509745618 305.76533274305456 14.732730000000002 1.26513556552075 475
477 3 409.10822922610583 308.610470789778 14.18589 1.313499183431632 476
478 3 409.714172781273 311.63521672105867 13.64472 1.4471237206588075 477
479 3 411.2995697138182 314.28831727183683 13.175460000000001 1.271052060541459 478
480 3 413.44119175597825 316.53496953022596 12.95199 1.271052060541459 479
481 3 415.58219231756897 318.78100030804563 12.72852 1.4550538127243802 480
482 3 417.59206047901586 321.0431895806698 11.705490000000001 1.6005859176613022 481
483 3 419.20977440116985 323.69629013144794 11.66337 0.9485595782729432 482
484 3 420.3390045957737 326.5836888568908 11.965679999999999 1.104228031296816 483
485 3 421.4265955922276 329.49408236340145 12.01167 0.9692113775941797 484
486 3 422.8746453189349 332.2422694412981 12.137490000000001 1.0765472867356403 485
487 3 424.5476710117657 334.8568381967733 11.92797 1.3646594639048242 486
488 3 425.60045909633305 337.74299396107733 11.25351 1.1475700862069282 487
489 3 426.0671910039541 340.74163770844314 10.28232 1.1398637271463403 488
490 3 426.6172013078751 343.70610002449183 9.19494 1.7748925729615483 489
491 3 426.59607096851545 346.8122599103642 9.32121 1.9845739022721696 490
492 3 425.64582717789943 349.6741779324616 10.407869999999999 1.054497156133249 491
493 3 424.4208889756076 352.2210053058719 12.27735 0.9386283187738955 492
494 3 423.9728014850686 355.0916240559409 13.874039999999999 0.8743050798407637 493
495 3 423.5495732173057 357.69687060287504 16.24914 1.4549170869991115 494
496 3 421.7056403678892 359.67317881357417 18.46908 1.3653555221425548 495
497 3 421.0561931728639 361.9701709980848 21.349980000000002 0.968484245327979 496
498 3 420.68019742837555 364.43807033918114 24.02964 1.642448848816237 497
499 3 420.3427334791901 369.21601295674554 25.96203 1.642448848816237 498
500 3 373.7733299721721 273.0481096474431 17.12826 0.9276964755581102 154
501 3 375.1213213272056 276.58806297075824 18.7119 0.8898980273270659 500
502 3 375.7875484976048 279.54444603940465 19.70514 0.8898980273270659 501
503 3 377.0820925236697 282.1559073920329 21.264750000000003 1.2347078768428161 502
504 3 379.3138292483932 283.92401961198226 23.06727 0.8579414964484028 503
505 3 381.49398308585614 285.5578920289408 25.23132 0.9922620919133088 504
506 3 383.7226124077326 287.4217122565781 26.82702 0.996798900069945 505
507 3 385.8567766830599 289.11151792478273 28.998359999999998 1.0645713561632593 506
508 3 387.877831494756 291.2220659384728 30.52809 0.9507782639057093 507
509 3 389.7472450475179 293.5625617628416 31.72446 1.0329317803749913 508
510 3 391.57564088269925 295.8626613501993 33.18912 1.0329317803749913 509
511 3 393.4040367178807 298.162760937557 34.65378 1.0329317803749913 510
512 3 395.23243255306204 300.4628605249147 36.11835000000001 1.0329317803749913 511
513 3 397.06082838824346 302.7629601122723 37.58301 1.0329317803749913 512
514 3 398.88922422342483 305.0624382190606 39.04767 0.9519031437363273 513
515 3 400.3254658193134 307.6620914408702 40.37148 0.9519031437363273 514
516 3 401.76170741520195 310.26174466267975 41.69538 0.7239689301023621 515
517 3 403.7106704808474 312.609076773312 42.54894 0.7239689301023621 516
518 3 405.65963354649284 314.9564088839443 43.40259 0.7634826647049566 517
519 3 407.2133349699984 316.9345815363516 46.04517 0.6999922097348238 518
520 3 409.12190179863273 318.7449544350203 48.440160000000006 1.005965738468628 519
521 3 410.3611340540208 321.3794105687164 50.01417 0.9019609651791635 520
522 3 411.3461807565233 324.2947759197823 50.635709999999996 0.9019609651791635 521
523 3 412.33184893959526 327.2107627514176 51.25734 0.9278642753118488 522
524 3 413.66368179982425 329.9222824757196 52.30962 0.9419656694315854 523
525 3 414.87991927414447 332.60210669098205 53.75493 0.9419656694315854 524
526 3 416.09615674846464 335.2819309062445 55.20024 0.9419656694315854 525
527 3 417.3123942227848 337.96113364093753 56.64555 0.6963876224322908 526
528 3 418.6920810868578 340.68694741833576 57.46923 0.8461830840753125 527
529 3 419.9978117631719 343.4382418990795 58.36653 0.8989592140289506 528
530 3 421.19167593699353 346.27654365953947 58.96575 0.656749591715816 529
531 3 421.84547349600473 349.2845096154463 59.583510000000004 0.6917327329674681 530
532 3 422.3942408387869 352.31298443014344 60.201179999999994 1.0322481517486488 531
533 3 422.4333941146593 355.4197657965853 60.277680000000004 1.2613258896303141 532
534 3 423.1555545363047 361.5929322924577 60.25248 1.2613258896303141 533
535 3 353.55594556894795 270.2209945372323 26.572770000000002 1.2968932226172043 278
536 3 356.72984683688514 268.47960598176724 30.375 1.2968932226172043 535
537 3 359.99261982624694 266.3044239888594 31.05 1.2968932226172043 536
538 3 360.85585633714663 265.40824900778136 31.725 1.2968932226172043 537
539 3 362.94465253090755 264.7507225653538 36.749970000000005 1.242961138804478 538
540 3 366.05205537791875 263.50776142654934 38.54997 1.242961138804478 539
541 3 369.7809387943322 262.8862808571471 40.34997 1.242961138804478 540
542 3 373.3370506124518 262.99379699565367 40.95 1.242961138804478 541
543 3 374.13130278014785 263.50776142654934 45.52497 0.621480569402239 542
544 3 376.6172250577568 264.12924199595153 46.800000000000004 0.621480569402239 543
545 3 379.724627904768 264.12924199595153 48.52503 0.707288391619606 544
546 3 381.5890696129747 264.7507225653538 50.47497 0.9144465098184544 545
547 3 385.9394335987904 264.12924199595153 51.82497 1.1822859908137373 546
548 3 389.7944775707925 264.6761448970255 52.2 1.242961138804478 547
549 3 391.53275872341055 264.12924199595153 57.825 1.242961138804478 548
550 3 394.0186810010195 264.7507225653538 59.24997 1.242961138804478 549
551 3 396.50460327862845 265.37220313475603 60.67503000000001 1.242961138804478 550
552 3 399.6306505427217 265.02417401589076 61.2 1.242961138804478 551
553 3 353.55594556894795 270.2209945372323 26.572770000000002 1.2968932226172043 278
554 3 357.3513274062874 268.47960598176724 34.04997 1.2789137897443976 553
555 3 355.4868856980807 267.23664484296273 40.050000000000004 1.242961138804478 554
556 3 354.24516752041495 264.6264264514734 45.0279 1.2187296114034845 555
557 3 351.136521712265 264.43998228065266 51.59997 1.0609356948322561 556
558 3 349.89356057346055 265.37220313475603 53.550000000000004 0.8789040360543403 557
559 3 349.2720800040583 265.9936837041583 57.6 2.0715998264055653 558
560 3 344.9217160182426 265.9936837041583 58.275 1.4501192570033263 559
561 3 341.5035728865303 265.9936837041583 58.5 1.0609356948322561 560
562 3 338.085429754818 268.79034626646836 58.275 0.8789040360543403 561
563 3 336.2209880466113 269.7225671205717 58.050000000000004 0.8789040360543403 562
564 3 333.7350657690023 270.34404768997393 55.125 0.8789040360543403 563
565 3 331.57355634862137 270.88411430478453 53.168850000000006 0.8789040360543403 564
566 3 329.38470178318664 272.20848939818063 52.2 0.8789040360543403 565
567 3 327.52026007497994 274.69441167578964 51.75 0.8789040360543403 566
568 3 326.27729893617544 275.31589224519183 49.57497 0.8789040360543403 567
569 3 323.7913766585665 276.55885338399634 48.97503 0.7930962138369733 568
570 3 322.548415519762 277.8018145228008 47.62503 0.707288391619606 569
571 3 320.47702078194436 279.87320926061847 45.6876 0.6357870521098785 570
572 3 320.06249324215304 280.2877368004098 45.29997 0.621480569402239 571
573 3 320.12961314364844 282.92157145353644 45.0 0.621480569402239 572
574 3 320.06249324215304 284.1303511610238 42.77664 1.242961138804478 573
575 3 320.06249324215304 287.74550363323664 39.22497 1.242961138804478 574
576 3 319.44101267275084 288.9884647720411 37.95003 1.1216108428229967 575
577 3 320.0109103548927 291.2686769811779 36.08937 0.6990164852408622 576
578 3 320.6839738115553 292.71734818845454 34.70004 0.621480569402239 577
579 3 321.30545438095754 294.58178989666123 33.80004 0.621480569402239 578
580 3 320.933809000455 295.8346947245762 33.300000000000004 0.621480569402239 579
581 3 320.37323352685416 297.79297999876263 30.099960000000003 1.242961138804478 580
582 3 319.44101267275084 298.3106733130747 27.900000000000002 1.242961138804478 581
583 3 315.47907404281153 299.5536344518792 26.12502 1.030595013434039 582
584 3 312.6047264093262 300.4858553059825 24.90003 1.1216108428229967 583
585 3 310.7402847011195 302.6610372988904 24.37497 0.9322208541033584 584
586 3 310.42954441641837 304.8362192917982 24.00003 0.621480569402239 585
587 3 309.497323562315 305.14695957649934 23.69997 0.621480569402239 586
588 3 309.30715050807794 306.1512721766533 23.400000000000002 0.621480569402239 587
589 3 308.5651027082116 307.9436221388094 20.85003 1.1393789723022067 588
590 3 307.01140128470604 310.7402847011195 17.62497 1.0609356948322561 589
591 3 305.1283151594173 313.0764301615025 15.3 0.8789040360543403 590
592 4 375.1368583414407 187.8996783142117 30.288059999999998 1.408144459345899 319
593 4 373.4514030372218 186.58462542935658 31.309019999999997 0.971548144535132 592
594 4 371.84860464873344 184.06949356498572 32.570370000000004 0.971548144535132 593
595 4 370.0612265311326 181.68487262018934 33.84612 0.9027937491421624 594
596 4 368.32543130079216 179.11505046571108 34.126290000000004 0.8242945384209657 595
597 4 366.20121071457527 176.87150561016898 34.61175 0.7397793957879552 596
598 4 364.07761160892784 174.62858223519632 35.097300000000004 0.7397793957879552 597
599 4 362.06339308349516 172.26757755203724 35.33058 0.7620346149782492 598
600 4 360.0939211590595 169.9593987172773 36.30258 0.7651606622423426 599
601 4 358.02563382408886 167.69658796408373 37.039229999999996 0.5812956357846901 600
602 4 355.50490863459333 165.90920984648292 37.51182 0.5812956357846901 601
603 4 352.9841834450978 164.12121024831268 37.984410000000004 0.8340331389434986 602
604 4 350.58651140834405 162.17286866323667 37.5039 0.9342779547880797 603
605 4 348.00488112304714 160.44390971915962 37.4382 1.0360702572504725 604
606 4 345.367317586504 158.8348965249772 37.91691 0.9569744251826496 605
607 4 343.01377067017773 156.8082483881565 38.058930000000004 0.839098205584127 606
608 4 340.7435021501514 154.70888702471575 38.50155 0.8744853092058904 607
609 4 339.2693502395292 151.9998532226914 39.04965 1.001522152397402 608
610 4 337.3116864459122 149.61958264188084 39.62925 0.6433629002508917 609
611 4 335.12966816674094 147.53513681210572 40.70187 0.6433629002508917 610
612 4 332.94702840700023 145.4513124629 41.77449 0.8658902329310575 611
613 4 331.1173896106801 142.94115244308438 41.89752 0.8658902329310575 612
614 4 329.2877508143599 140.43099242326872 42.02055 0.7493439817510557 613
615 4 327.46805570715014 137.93636941768813 42.52716 0.7008436381149048 614
616 4 326.1548672640032 135.8767828106891 43.19541 0.7008436381149048 615
617 4 368.68464706990665 232.22988732967346 36.135270000000006 1.4730518900142686 383
618 4 368.6237419741052 232.51452543045966 43.034760000000006 1.2780996501984805 617
619 4 367.5765472146624 233.1863459259835 47.1582 1.2780996501984805 618
620 4 369.5224028774608 234.8786375164658 49.669740000000004 0.8738886878592642 619
621 4 371.330289853852 236.49200107463398 52.48566 0.9100961458326386 620
622 4 373.36439575750546 237.44783819037463 55.59363 0.9100961458326386 621
623 4 376.3189143844437 238.17683489828346 60.09597000000001 0.9100961458326386 622
624 3 262.1734426440427 259.4240126050072 26.54955 0.9974141658336533 417
625 3 259.3972889405229 257.0841382612078 26.441190000000002 0.9794658069893166 624
626 3 256.8057149661156 255.3738237342128 26.26758 0.9794658069893166 625
627 3 254.09668116409122 253.85368226145494 26.35893 1.00592223482877 626
628 3 251.7431342477649 251.8257911634954 26.45028 1.0046046960216373 627
629 3 249.8283526134366 249.38647992859165 26.156879999999997 1.0079420466793272 628
630 3 248.12549585327451 246.78806966792087 26.2386 0.8968026764531247 629
631 3 246.32879552713263 244.25988671159257 26.520570000000003 0.766416052992535 630
632 3 244.52960927871317 241.72735339127846 26.609669999999998 0.6940384258799502 631
633 3 242.72980154972427 239.19482007096434 26.698860000000003 0.6940384258799502 632
634 3 240.998978163939 236.61940459136144 26.94735 0.7624758661825248 633
635 3 238.7914791814223 234.43738631219017 27.1413 0.8512916543557989 634
636 3 236.57341502922569 232.2827131780726 27.590040000000002 0.8512916543557989 635
637 3 234.3559723575985 230.12804004395508 28.03887 0.8512916543557989 636
638 3 232.1385296859713 227.9733669098375 28.48761 1.104793578614972 637
639 3 229.81419235640695 226.0045164659712 29.375909999999998 1.1217475685482652 638
640 3 226.91374253900668 222.0941607232923 30.834090000000003 1.1217475685482652 639
