# Supplementary material for: Cross-Regional Gradient of Dendritic Morphology in Isochronically-Sourced Mouse Supragranular Pyramidal Neurons
Source: Front Neuroanat. 2018 Dec 4;12:103. doi: 10.3389/fnana.2018.00103 (PMC6288488; doi:10.3389/fnana.2018.00103)
Supplement: Supplementary file 3 [file Data_Sheet_1.ZIP › SWC reconstructions/X046.S1.Z1.C02-exported-000.swc]

# Exported from "Simple Neurite Tracer" version 3.1.0 on 2018-06-06T15:36:14.458
# https://imagej.net/Simple_Neurite_Tracer
#
# All positions and radii in microns
# Voxel separation (x,y,z): 0.625677425723667, 0.625677425723667, 1.8895833333333296
#
1 1 316.6553451587479 298.44250097335765 13.276099124999975 1.1410666916150234 -1
2 1 318.6493791145292 292.83205149689354 8.093028729166651 1.1410666916150234 1
3 1 316.6553451587479 298.44250097335765 13.276099124999975 1.1410666916150234 1
4 1 314.1951815208024 303.69256025260495 15.738377374999969 1.1410666916150234 3
5 3 316.6553451587479 298.44250097335765 13.276099124999975 1.1410666916150234 1
6 3 311.336461362671 300.4897175103255 14.204640374999972 1.242026001029794 5
7 3 306.4830815713325 301.577770553659 12.506226187499975 1.242026001029794 6
8 3 303.4110054110293 302.16528165641347 12.312562791666643 0.9631115181906978 7
9 3 300.3314211216174 302.71525211362456 12.238018729166642 0.9213600635721576 8
10 3 297.2430773482454 303.1913926346003 11.77718714583331 0.9213600635721576 9
11 3 294.1553592522991 303.667533155576 11.31637445833331 0.697398829034371 10
12 3 291.13521431833095 304.36453780783216 10.035463708333314 1.0358652892538458 11
13 3 288.36721738692944 305.8123553709567 9.505492270833315 1.1319755986192583 12
14 3 285.8989199424496 307.70565526119657 8.50174560416665 0.8718064114548432 13
15 3 283.39120482014914 309.57205102213027 8.85173422916665 1.1963452921777094 14
16 3 280.8390666006223 311.3564830402941 7.943128083333318 1.1936298521500686 15
17 3 278.1436482506047 312.9438266693551 7.990159812499985 0.8675392914114077 16
18 3 275.3887905451434 314.3697455225793 6.772550104166654 0.9337109359559428 17
19 3 272.4793905155284 315.5172379213565 7.0250551249999855 0.9667279337113808 18
20 3 269.6494515189802 316.8011279989415 5.941095645833322 0.9583751400779698 19
21 3 266.93276013648807 318.3528080147362 6.082436479166654 0.9815564887010315 20
22 3 264.1359820435033 319.7518227386543 5.840985520833321 1.0144608645198392 21
23 3 261.63327234060864 321.5850575960247 4.627967499999991 1.0472025642079588 22
24 3 258.96976353930296 323.2180756771635 5.102933166666657 0.8466228950694655 23
25 3 256.4119942229446 324.9831116951299 4.012851437499992 1.0431043770694688 24
26 3 254.06320116677793 327.03032823209776 3.1666204374999936 0.8307306884560844 25
27 3 251.81389082130138 329.20017754450737 2.7288606666666615 0.8307306884560844 26
28 3 248.5753844657557 332.3248106085714 2.0984956666666625 0.8307306884560844 27
29 3 316.6553451587479 298.44250097335765 13.276099124999975 1.1410666916150234 1
30 3 314.76454797821094 303.61122218726086 22.485474791666622 0.8004291307282873 29
31 3 309.196644566696 304.0329287721986 24.679469999999952 0.8004291307282873 30
32 3 306.1602320196591 303.35344308786273 25.67093437499995 0.9834147506554309 31
33 3 303.400368894792 301.885603847115 26.03789145833328 0.7084232652756219 32
34 3 301.0791056453572 299.7983439549009 26.658241666666616 0.7084232652756219 33
35 3 298.7578423959224 297.71108406268667 27.278780833333283 0.7084232652756219 34
36 3 296.4365791464876 295.6238241704725 27.89913104166661 0.7474905637378078 35
37 3 293.7568027321131 294.01145344438265 28.135328958333275 0.8206510251276762 36
38 3 291.0914168985303 292.3878205246297 28.768339374999943 0.6509860775941895 37
39 3 288.4304108069275 290.7666903145797 29.617896041666608 0.8938490271630879 38
40 3 285.55354600345015 289.6198235932282 30.94476145833327 0.8938490271630879 39
41 3 282.5534227471051 288.8496146821624 32.27181583333327 0.7425602256231052 40
42 3 279.4369234895756 288.9328297797836 33.05674874999993 0.7920200261265611 41
43 3 276.31416745778876 288.89654048909165 33.61814395833326 0.888086538072173 42
44 3 273.27337516877174 288.18702228832103 34.21203999999993 0.9562228097334803 43
45 3 270.4259172043033 286.9419242111309 35.290992083333265 0.9562228097334803 44
46 3 267.5784592398349 285.6968261339408 36.36994416666659 1.0216749252384332 45
47 3 264.82047314724497 284.2440031514105 37.16338020833326 0.7804825343962167 46
48 3 262.2508159597979 282.47959281086975 37.95700520833326 0.8887372425949256 47
49 3 259.372699801469 281.27391241150025 38.64556937499992 1.163134334420297 48
50 3 256.401983384133 280.34102736974626 37.738191458333255 0.6411817123330995 49
51 3 316.6553451587479 298.44250097335765 13.276099124999975 1.1410666916150234 1
52 3 320.41316377764423 301.0328055158536 12.895215812499975 1.2565604876293548 51
53 3 324.3455463983174 304.10175328902824 11.65032052083331 1.1327013844330978 52
54 3 327.08976758754153 305.5821060782904 10.87226568749998 1.13484745800333 53
55 3 329.982274326662 306.59069808855696 8.96097104166665 1.0746134922289126 54
56 3 332.98865435726424 307.4428707423926 8.52515754166665 0.9669844614559274 55
57 3 335.8505029025243 308.67044985166245 7.613754812499985 0.9826701945188198 56
58 3 338.8900438366898 309.3380476649096 6.65218364583332 1.0564000223660965 57
59 3 341.9934038682792 309.72158792687816 6.326778499999988 1.0361155602241354 58
60 3 345.0729881576911 309.1822539859044 6.66414470833332 1.0858381452463952 59
61 3 347.9880192841377 308.0798103617793 7.482579937499985 1.1426559122763613 60
62 3 351.06259815414376 307.51982906575665 7.910438291666652 1.173395444202165 61
63 3 354.1778460568219 307.77948519743194 7.547449333333319 1.0264676143194764 62
64 3 357.2436654428679 308.39264907464116 7.235082312499986 1.0264676143194764 63
65 3 360.30948482891387 309.0058129518503 6.922734187499986 1.0264676143194764 64
66 3 363.3753042149598 309.61960250648525 6.610367166666654 0.7992903978134701 65
67 3 366.37730450358197 310.44737374071764 5.700419416666656 0.9845096861504473 66
68 3 369.4637712446768 310.9328994230792 5.23843518749999 0.9150156944753196 67
69 3 372.5615001794347 310.60567012942573 6.119906916666655 1.094954265339189 68
70 3 375.58539917795713 309.8091827664795 6.426548499999988 1.094954265339189 69
71 3 378.60867249905397 309.01269540353326 6.73319008333332 0.8843262167435737 70
72 3 381.726423111435 308.77869204631264 7.039831666666653 0.8843262167435737 71
73 3 384.7872370780752 308.2036944920726 7.945622333333318 0.8542123622434936 72
74 3 387.88997143223884 307.9127544891111 8.77429910416665 0.8542123622434936 73
75 3 390.99270578640244 307.62244016357533 9.602956979166647 0.8851771380425579 74
76 3 394.0372521399739 308.3150650738514 10.173403291666647 0.905111220826114 75
77 3 397.8119640493647 310.4955509024984 11.451309604166644 0.905111220826114 76
78 3 398.3206397964781 313.31985880221504 11.337499999999977 0.9385161385855005 77
79 4 316.6553451587479 298.44250097335765 13.276099124999975 1.1410666916150234 1
80 4 319.4784017036131 292.07873587632224 15.262448020833302 1.4789137311830318 79
81 4 319.32698776658793 286.77361698361125 15.41333124999997 1.2040098406428241 80
82 4 318.84083640680063 283.7365787591486 13.691221687499974 0.8974654426837708 81
83 4 318.3427971759246 281.7006244158438 8.929698437499981 0.6179528122256827 82
84 4 317.84413226762285 279.05213187275547 15.116666666666637 0.7120647078933336 83
85 4 316.5927774161755 275.92374474413714 15.116666666666637 0.7120647078933336 84
86 4 315.96709999045186 273.4210350412425 15.652042312499969 0.7984519900630005 85
87 4 314.7157451390045 270.29264791262415 16.187436854166634 0.7984519900630005 86
88 4 315.3414225647282 267.7899382097295 16.722812499999968 0.8848392722326671 87
89 4 315.96709999045186 264.66155108111116 18.58089647916663 0.7120647078933336 88
90 4 315.96709999045186 262.1588413782165 18.73837435416663 0.7984519900630005 89
91 4 315.96709999045186 260.2818091010455 18.895833333333297 1.0070153031537277 90
92 4 315.3414225647282 257.77909939815083 19.525631458333294 1.1291850773005307 91
93 4 315.3414225647282 255.27638969525614 20.313020833333294 1.251354851447334 92
94 4 314.7157451390045 252.77367999236148 21.572806041666624 1.1291850773005307 93
95 4 313.4643902875572 250.27097028946682 22.202604166666625 0.9206217642098037 94
96 4 312.8387128618335 247.76826058657215 22.674999999999955 0.625677425723667 95
97 4 312.21303543610986 245.89122830940113 22.674999999999955 0.625677425723667 96
98 4 311.4052858795006 243.025000022161 24.090675833333286 0.8774437650606134 97
99 4 310.33600315893887 239.63445405216447 24.564583333333285 0.7552614773652957 98
100 4 310.6488418718007 238.0702604878553 24.564583333333285 0.7120647078933336 99
101 4 309.7103257332152 236.1932282106843 25.194381458333282 0.7984519900630005 100
102 4 308.45897088176787 234.62903464637515 26.139173124999946 0.7120647078933336 101
103 4 307.8332934560442 232.75200236920412 26.454166666666616 0.625677425723667 102
104 4 307.8332934560442 231.5006475177568 26.454166666666616 0.625677425723667 103
105 4 307.8332934560442 230.87497009203312 26.454166666666616 0.625677425723667 104
106 4 307.20761603032054 229.6236152405858 26.454166666666616 0.625677425723667 105
107 4 307.20761603032054 228.37226038913846 27.083964791666613 0.625677425723667 106
108 4 308.14613216890604 226.8080668248293 27.713951874999946 0.625677425723667 107
109 4 308.45897088176787 223.9925184090728 28.343749999999943 0.625677425723667 108
110 4 308.45897088176787 222.1154861319018 28.343749999999943 0.625677425723667 109
111 4 307.8332934560442 220.23845385473078 28.343749999999943 0.625677425723667 110
112 4 307.8332934560442 218.36142157755978 29.28854166666661 0.7299590822690306 111
113 4 308.45897088176787 216.17155058752695 30.233333333333274 1.1470731949019703 112
114 4 308.45897088176787 213.98167959749412 30.233333333333274 1.0427977951308642 113
115 4 307.8332934560442 212.7303247460468 30.233333333333274 0.834234482040137 114
116 4 308.45897088176787 211.47896989459946 30.233333333333274 0.625677425723667 115
117 4 309.08464830749153 210.22761504315213 30.233333333333274 0.625677425723667 116
118 4 309.39748702035337 208.0377440531193 30.233333333333274 0.625677425723667 117
119 4 310.75333000189653 205.84787306308644 30.443266041666607 0.788234677700933 118
120 4 311.9790320788892 203.22691032673 30.86256458333327 1.1699667319091995 119
121 4 313.15155157469536 201.15529237015895 30.233333333333274 0.7984519900630005 120
122 4 312.8387128618335 199.27826009298795 30.548326874999937 0.668874195195629 121
123 4 313.4643902875572 197.40122781581695 31.493118541666604 0.625677425723667 122
124 4 313.4643902875572 195.8370342515078 32.122916666666605 0.625677425723667 123
125 4 313.4643902875572 194.58567940006046 32.122916666666605 0.625677425723667 124
126 4 314.4029064261427 192.55222776645851 32.122916666666605 0.668874195195629 125
127 4 314.7157451390045 190.5187761328566 32.122916666666605 0.8416487595349624 126
128 4 315.65426127759 187.85964707353102 32.122916666666605 0.9459241593060688 127
129 4 316.5927774161755 185.8261954399291 32.122916666666605 1.0681001902271292 128
130 4 317.84413226762285 182.69780831131078 32.122916666666605 0.7120647078933336 129
131 4 318.4698096933465 180.19509860841612 32.122916666666605 0.625677425723667 130
132 4 319.0954871190702 178.3180663312451 32.122916666666605 0.7552614773652957 131
133 4 317.531293554761 171.43561464828477 32.122916666666605 0.8848392722326671 132
134 4 315.96709999045186 168.9329049453901 32.122916666666605 0.8848392722326671 133
135 4 315.02858385186636 165.80451781677175 32.122916666666605 0.8848392722326671 134
136 4 314.5593257825736 162.83255004458434 32.122916666666605 0.8848392722326671 135
137 4 312.8387128618335 161.4247758367061 32.122916666666605 0.8848392722326671 136
138 3 254.06320116677793 327.03032823209776 3.1666204374999936 0.8307306884560844 26
139 3 251.12001455617386 327.04409313546364 3.313781187499994 0.9654515517629044 138
140 3 248.00288962121851 327.31125739624764 3.3074888749999936 0.9654515517629044 139
141 3 244.94958378368702 327.99324579028644 3.2350800416666603 0.8656810294570085 140
142 3 241.9776160114996 328.96930257441534 3.1810001666666605 0.9301007772095172 141
143 3 239.23026643514697 330.4527837508062 2.5870285416666614 0.8513968138277371 142
144 3 236.41659505166766 331.8148835066066 2.2183897291666623 0.8598747429462927 143
145 3 233.40082985967956 332.6464088053934 2.289305791666662 0.8598747429462927 144
146 3 230.33626182848505 333.1957535851787 3.2051679374999935 0.89712757687388 145
147 3 227.34677508837737 334.0992317879237 2.6521057916666613 0.89712757687388 146
148 3 224.35728834826972 335.0027099906687 2.099024749999996 0.8322635981491073 147
149 3 222.19932690694878 335.58771838372036 2.9258875208333275 0.8322635981491073 148
150 3 291.13521431833095 304.36453780783216 10.035463708333314 1.0358652892538458 12
151 3 291.1877712220917 301.80551713662237 9.148927895833316 1.46327179553994 150
152 3 291.1445994797168 298.6796327177069 9.491868374999981 1.46327179553994 151
153 3 291.76714851831184 295.61569036393814 9.14724616666665 1.4721188743396727 152
154 3 293.5547089236044 293.06104943470837 8.364580749999984 1.1834688507563162 153
155 3 295.80652197878385 290.8930771545759 7.983980874999983 1.1175474771820706 154
156 3 298.37242510167664 289.1073937815606 7.621369833333318 1.2153408588226797 155
157 3 300.6505166087365 286.98384459865446 8.513442124999983 0.9194892880692438 156
158 3 303.0612517300498 284.9973187719818 8.00879110416665 1.1799275165267202 157
159 3 305.46573007710583 282.99640236451745 8.114135374999984 1.443756916631619 158
160 3 307.4948019687277 280.61695111449035 8.377505499999982 1.0960554576084627 159
161 3 309.01707514551333 277.8996340545725 9.265496291666649 1.1071800022378295 160
162 3 310.13015528587573 274.977720476443 9.557153479166647 1.1197561184948752 161
163 3 311.18692445792306 272.0739515436594 11.03650827083331 1.1068671635249676 162
164 3 311.9552563367117 269.04317009345397 11.355942333333312 1.2067440509932366 163
165 3 313.2397720917224 266.3152165172988 13.872924020833306 1.2067440509932366 164
166 3 314.5242878467331 263.58726294114365 16.389924604166637 1.5359942827318018 165
167 3 315.24631959601817 260.6077870398475 18.27705147916663 1.1526229536681394 166
168 3 315.44090527541823 257.5012986211295 19.214983958333296 1.1153450926435233 167
169 3 315.7781454078833 254.3954358798372 19.70003999999996 1.1873105101502595 168
170 3 316.31560231657994 251.33712462289995 18.547186312499964 0.8346224020440856 169
171 3 316.3838011559838 248.20998884913305 18.663622437499964 0.8346224020440856 170
172 3 316.45137431796195 245.08222739794044 18.780077458333295 0.8346224020440856 171
173 3 316.5195731573658 241.95509162417355 18.89658916666663 0.7920763370948762 172
174 3 315.2788548221558 239.11013636940802 17.702429187499966 0.8650303249342558 173
175 3 313.53759454636685 236.53797647225804 16.57871287499997 0.8624713042630461 174
176 3 312.3381709212546 233.66736844303787 15.597490041666635 1.2668403677339948 175
177 3 311.8282438192898 230.5834044116459 15.215850895833304 1.2003246006053117 176
178 3 312.50147272936846 227.5294728966887 15.518845583333302 0.8877611858107967 177
179 3 313.84355080754574 224.7039136421206 15.376918979166636 0.9973423301520397 178
180 3 315.4790715983874 222.0654319378439 16.54277299999997 1.03547111247564 179
181 3 316.92313509695765 219.3036917806996 17.357523541666634 0.6638812893383541 180
182 3 318.2952456915696 216.497528526329 16.82014493749997 0.7800883576180109 181
183 3 319.66047383449865 213.68448282027538 16.532153541666634 0.9182191628950248 182
184 3 320.63277655407325 210.7137664029394 16.907500374999966 1.2417945003822763 183
185 3 321.22404172138215 207.66484030738798 15.7789278333333 1.2256395092500914 184
186 3 321.5418858536497 204.56398298550147 14.96680381249997 0.5778237391720438 185
187 3 321.65638482255713 201.4399755988632 15.330605291666636 0.8843449870663453 186
188 3 321.998630374428 198.3309844704423 15.138869270833302 0.8843449870663453 187
189 3 322.34025024887313 195.22199334202142 14.947133249999972 0.9045981653370205 188
190 3 323.1792836767686 192.22249576310216 15.832081812499968 0.9242694636017726 189
191 3 324.3899694955438 189.3525134113077 16.7170492708333 0.9242694636017726 190
192 3 326.3264411281586 184.76066678392172 18.132970749999966 0.9242694636017726 191
193 3 309.196644566696 304.0329287721986 24.679469999999952 0.8004291307282873 31
194 3 306.03321950223716 305.3224499466151 25.661486458333282 0.9523748935652797 193
195 3 303.2339386995495 306.70895112201873 26.17715374999995 0.9524562316306239 194
196 3 300.6142273180445 308.37575578414663 27.32639833333328 1.2530379237225306 195
197 3 297.80806406367384 309.72346495915536 28.271001041666608 1.2530379237225306 196
198 3 295.0019008093032 311.07054845673844 29.215414791666607 0.8754541108468121 197
199 3 292.27644994285095 312.5734256333267 30.159072708333273 1.1878673630591536 198
200 3 289.45464475283717 313.92050913090975 29.856361458333275 1.2149717091415029 199
201 3 286.88999298479587 315.6911762457077 30.677385416666606 1.0653659798767168 200
202 3 284.56998109021254 317.78844697673344 30.963090416666603 1.0378111460478465 201
203 3 282.34820055146776 319.9814463538949 31.550372916666603 0.9171930519168379 202
204 3 280.085750980051 322.06119811700034 33.3190229166666 0.9171930519168379 203
205 3 277.8233014086342 324.14094988010584 35.0876729166666 1.0377172944339879 204
206 3 275.4363420294984 326.1618879651933 35.294015416666596 1.0809328342287217 205
207 3 273.38224304084764 328.471889020965 36.74616020833326 1.0809328342287217 206
208 3 271.32876972962254 330.78251575416255 38.19849395833326 1.1305928515084092 207
209 3 268.86485202712277 332.6839494509368 39.15462312499992 1.1346222141300695 208
210 3 267.10169304143346 335.19979837977166 40.939145624999924 1.1580976311432216 209
211 3 266.1882039998769 338.1911621521565 40.748675624999926 0.9362699566271526 210
212 3 265.4924507024722 341.624879864528 40.954829166666585 0.9362699566271526 211
213 3 309.196644566696 304.0329287721986 24.679469999999952 0.8004291307282873 31
214 3 309.01269540353326 305.5420627230441 14.392351583333305 0.8616016126412902 213
215 3 303.6349979294384 307.21262144972627 14.402252999999972 0.8616016126412902 214
216 3 300.9714891281327 308.848142240568 14.020935083333306 0.6501539266179769 215
217 3 298.3073546494013 310.4836630314096 13.639598270833305 0.7530278089554623 216
218 3 295.9285290768 312.5152376327344 13.552941979166642 0.7915382545087539 217
219 3 293.98517499250227 314.9666417867197 13.628808749999973 0.7334691326273404 218
220 3 292.2307754907731 318.5542761458192 12.737832416666642 0.7334691326273404 219
221 3 289.68864811005784 319.0954871190702 13.227083333333308 1.2276541905609215 220
222 3 285.3089061299922 322.53671296055035 13.227083333333308 1.0070153031537277 221
223 3 282.8061964270975 323.47522909913584 13.227083333333308 1.0070153031537277 222
224 3 279.99064801134097 325.35226137630684 12.597228520833308 1.1902699643739323 223
225 3 276.70584152629175 327.3857130099088 12.177306416666642 1.251354851447334 224
226 3 274.7531022806082 328.8135088954102 13.227083333333308 1.251354851447334 225
227 3 272.16968018979514 330.35768078209617 11.967354812499977 1.251354851447334 226
228 3 269.0412930611768 330.98335820781983 11.652436854166643 1.0427977951308642 227
229 3 265.9129059325585 331.6090356335435 11.337499999999977 0.834234482040137 228
230 3 263.2675417765988 331.401936405629 11.337499999999977 0.625677425723667 229
231 3 261.5331639524928 331.6090356335435 11.337499999999977 0.625677425723667 230
232 3 260.90748652676916 332.23471305926716 11.337499999999977 0.625677425723667 231
233 3 257.466260685289 332.547551772129 11.337499999999977 0.625677425723667 232
234 3 256.21490583384167 333.4860679107145 12.282291666666643 0.625677425723667 233
235 3 255.01735924100655 332.6958373220255 13.227083333333308 0.625677425723667 234
236 3 253.39935741808515 333.4860679107145 11.337499999999977 1.1690907835131863 235
237 3 251.52232514091415 335.36310018788555 11.337499999999977 0.7984519900630005 236
238 3 249.1760347944504 334.7374227621619 11.337499999999977 0.8848392722326671 237
239 3 247.1425831608485 335.0502614750237 11.337499999999977 1.1419488967852935 238
240 3 242.8842226013732 336.90226665516576 11.337499999999977 1.5843716612887557 239
241 3 239.63445405216447 338.4914873165039 11.337499999999977 0.625677425723667 240
242 3 230.24929266630946 340.3685195936749 11.337499999999977 0.625677425723667 241
243 3 229.13370981624416 340.62254462851865 11.337499999999977 0.625677425723667 242
244 3 227.7465829634148 340.99419701939854 11.337499999999977 0.7984519900630005 243
245 3 227.12090553769113 341.6198744451222 11.337499999999977 0.7120647078933336 244
246 3 224.46177647836555 341.6198744451222 11.337499999999977 0.625677425723667 245
247 3 221.48980870617814 340.99419701939854 11.337499999999977 0.834234482040137 246
248 3 219.6127764290071 340.3685195936749 11.337499999999977 1.0427977951308642 247
249 3 218.45715022369552 339.65211894122126 11.337499999999977 1.251354851447334 248
250 3 213.98167959749412 339.7428421679512 13.227083333333308 0.834234482040137 249
251 3 210.8532924688758 338.8043260293657 13.227083333333308 0.9385161385855005 250
252 3 206.4735504888101 339.7428421679512 13.542020187499974 1.0920323517610595 251
253 3 202.7194859344681 339.11716474222754 14.171874999999972 1.3498239647077246 252
254 3 201.46813108302078 339.7428421679512 14.801729812499971 1.39905852133792 253
255 3 198.10448924233037 338.63852151154896 15.116666666666637 1.39905852133792 254
256 3 192.70864712288943 337.8658098907802 15.116666666666637 1.251354851447334 255
257 3 189.69225625347562 337.50667104841483 15.116666666666637 1.251354851447334 256
258 3 185.20051801420544 339.7428421679512 17.006249999999966 0.625677425723667 257
259 3 180.82077603413978 340.3685195936749 17.006249999999966 0.625677425723667 258
260 3 178.53017097856542 340.9034737926686 17.006249999999966 0.625677425723667 259
261 3 314.76454797821094 303.61122218726086 22.485474791666622 0.8004291307282873 30
262 3 314.69009236454986 306.09015614797806 17.518988437499967 1.1082436538615597 261
263 3 315.01043920652035 308.7718095946297 16.927133145833302 1.1082436538615597 262
264 3 315.1718639823571 311.17378523198283 16.9487310833333 0.9518117838821285 263
265 3 315.441530952844 314.26901145703783 18.061090999999962 1.2136703000959976 264
266 3 317.35798090783555 316.72479535300323 18.921720624999963 0.8997679356104338 265
267 3 319.71615912538806 318.7038130505672 20.60703999999996 0.9794229286793139 266
268 3 321.5012168209777 321.1958862372245 22.489064999999957 1.0500619100435158 267
269 3 323.0898118048901 323.79745297338354 24.614657291666617 1.0457697629030516 268
270 3 324.97622924344694 326.24260035311164 26.125379166666615 1.048823068740583 269
271 3 327.31125739624764 328.2635384381991 27.636101041666613 1.0430355525526391 270
272 3 329.56557316113003 330.432762073183 27.66538958333328 1.0741880315794206 271
273 3 331.4250864703808 332.92295822756324 28.745664374999944 1.0151428529138782 272
274 3 332.4061486739155 335.89054625777055 29.158916249999944 1.1445454581020469 273
275 3 332.9160757758803 338.96950486975675 29.813089999999942 0.8132367476328507 274
276 3 333.2908565538887 342.0672338045146 30.46726374999994 1.178807553934675 275
277 3 334.6748550195895 344.8696429943309 30.88523958333327 1.1389956993358779 276
278 3 336.9848560753613 346.97817591901963 31.090826249999942 1.1677956312419382 277
279 3 339.56264706934274 348.69065503322537 32.4772135416666 0.7792687201903128 278
280 3 342.01843096530814 350.2848811139693 35.8036360416666 0.7966750661739452 279
281 3 344.7194804121572 351.1114009933502 39.864917499999926 0.8804032192842863 280
282 3 346.31370649290113 351.86847067847583 41.79361520833325 0.8804032192842863 281
283 3 360.30948482891387 309.0058129518503 6.922734187499986 1.0264676143194764 65
284 3 359.70382908081336 305.6377913691798 7.029004354166652 1.1409352993556212 283
285 3 365.118441523026 307.1769578364601 7.506577645833318 1.1409352993556212 284
286 3 367.91459393858497 308.56658739899234 8.079518208333319 1.1395900928903153 285
287 3 370.74891267711325 309.7972948953908 9.55847618749998 0.8719252901657306 286
288 3 373.7477845786068 310.6863825173441 9.66776968749998 0.8073428662825338 287
289 3 376.74728215752606 311.5754701392974 9.777044291666646 0.8073428662825338 288
290 3 379.794956898226 312.2812342755137 9.821430604166647 1.1030755583250822 289
291 3 382.79945989655107 313.13841234875514 9.347901020833316 0.9385161385855005 290
292 3 385.6419124416137 314.43794436198317 8.954300812499982 1.0251787188224857 291
293 3 388.46434330905316 315.73121960095403 10.120797291666646 0.773668907230086 292
294 3 391.3624811450051 316.90937019359166 10.149348895833313 0.9173995254673268 293
295 3 394.3913855629334 317.69146697574627 10.149821291666646 0.9387288689102465 294
296 3 397.4440657230392 318.3715783375079 9.956006729166647 0.9069194285864554 295
297 3 400.5186445930453 318.9478272465994 10.139995458333313 0.9215352532513602 296
298 3 401.7168168633062 319.3038377018362 9.970613208333313 0.9215352532513602 297
299 3 332.98865435726424 307.4428707423926 8.52515754166665 0.9669844614559274 56
300 3 335.04463037819215 306.6463833794464 6.382974708333321 1.2066501993793781 299
301 3 337.4778898868315 304.34138774308036 3.298721208333327 1.1383575083616397 300
302 3 327.08976758754153 305.5821060782904 10.87226568749998 1.13484745800333 54
303 3 332.8491282913278 308.99830482274166 7.1472922708333195 1.4500887721799423 302
304 3 333.7501037843699 311.97778072403776 6.192618083333321 1.0731681773754909 303
305 3 334.2206132085141 315.02795817444064 4.6535524583333245 0.9211410764731542 304
306 3 335.1309738629421 317.98991510781644 3.3509681874999933 1.0605732907956735 305
307 3 336.18649168013786 320.9312246861434 3.7786753749999926 1.1405536361259299 306
308 3 336.52811155458295 324.04084149199 3.5873172708333265 0.8679522385123853 307
309 3 336.5812941357695 327.16234616892547 3.009633854166661 1.0261547756066145 308
310 3 336.3879598112209 330.2794711038807 2.4319693333333285 0.7055013516974925 309
311 3 335.9437288389571 333.2464334566623 2.047042312499996 0.7055013516974925 310
312 3 320.41316377764423 301.0328055158536 12.895215812499975 1.2565604876293548 52
313 3 322.9002315448958 302.20344797938264 12.423764770833309 0.8847516773930658 312
314 3 326.00359157648523 302.58010578966827 12.07638377083331 0.8847516773930658 313
315 3 329.0262392201562 301.78674681385064 11.632104937499978 0.8225468277276189 314
316 3 331.7429306026484 300.2363181529074 11.448796458333312 0.8225468277276189 315
317 3 334.4596219851406 298.68588949196413 11.265469083333311 1.4544935412570368 316
318 3 336.7176918145772 296.52229695381175 11.441351499999978 1.3727362720377254 317
319 3 338.7398812545162 294.139717316656 10.998395374999978 1.3727362720377254 318
320 3 340.7620706944551 291.75713767950026 10.555420354166646 1.7075049786711736 319
321 3 343.3723969145742 290.04403288786887 9.975110416666647 1.0412711422120984 320
322 3 345.7674901002444 288.1019301584226 8.37811016666665 1.0792435051792677 321
323 3 348.11127773700525 286.0716069119493 7.120460187499986 1.4024496929853425 322
324 3 350.5664359555449 284.16078805378925 6.1294115208333215 1.4024496929853425 323
325 3 353.02159417408456 282.24996919562915 5.138362854166656 1.0852062110464142 324
326 3 355.40792787579466 280.25405820757067 4.147314187499992 0.8866725070900375 325
327 3 357.5439906072153 277.98284915219375 3.368220083333327 1.1322446399123196 326
328 3 359.9065485667478 275.9487718411661 2.5891070833333285 1.1322446399123196 327
329 3 362.74211866012746 273.50800420341807 1.65418848958333 1.1322446399123196 328
330 3 320.41316377764423 301.0328055158536 12.895215812499975 1.2565604876293548 52
331 3 320.13661435547436 303.5517828318171 23.193690624999952 1.1102458216238755 330
332 3 321.53312636968957 308.1455064914803 27.467928124999947 0.6581438273444681 331
333 3 322.9878263844971 310.7157893563531 30.58403999999994 0.6706198352133981 332
334 3 324.49946304504545 313.4212185451822 31.869145624999938 0.9187071912870892 333
335 3 323.68858510130764 316.4107052852899 33.19128708333327 0.9730723028082185 334
336 3 322.66309980054655 319.33762428282523 34.43160958333327 0.9792915364199118 335
337 3 321.1940092049474 321.99737901957656 36.6851266666666 1.089742372382911 336
338 3 319.6135480275694 324.6264755624674 38.532194374999925 0.7831729473268284 337
339 3 317.33608219793524 326.6542960992378 40.641536249999916 0.8700169740172734 338
340 3 315.2876143061159 329.24272360945656 42.82211541666658 0.8700169740172734 339
341 4 315.3414225647282 267.7899382097295 16.722812499999968 0.8848392722326671 88
342 4 312.62660821451317 269.4780159043319 16.3833299583333 0.9430898405675405 341
343 4 309.7140797977695 270.60924069004034 16.856387145833303 0.9430898405675405 342
344 4 306.9010340917159 271.9694634135636 16.397917541666637 0.9254457371621331 343
345 4 303.92781496467705 272.93613503630667 16.08235712499997 0.8857965586940244 344
346 4 301.02404603189353 274.099269370727 16.177233104166636 0.8857965586940244 345
347 4 298.12027709910996 275.2624037051472 16.27209018749997 0.9231745281067562 346
348 4 295.1414268752396 276.16963597244654 17.195699624999968 1.021831344594864 347
349 4 292.25830529750493 277.3690595975588 17.769055895833297 1.021831344594864 348
350 4 289.3751837197703 278.5678575452454 18.34241216666663 1.0152554748505083 349
351 4 286.31124136600147 279.1703849062173 18.91586291666663 1.1372375457695945 350
352 4 283.2091326892635 279.11657664760503 20.128975416666627 1.1224027340056864 351
353 4 280.15582685173206 278.43521393099195 20.098931041666624 1.1114784061525511 352
354 4 277.18448475697033 277.4585314694373 19.89107687499996 1.108856817738769 353
355 4 274.09989504815263 276.9398448835124 19.777512916666627 1.108856817738769 354
356 4 271.015305339335 276.4211582975875 19.664137916666625 1.006652410246808 355
357 4 267.89692904952824 276.2866376510569 19.00845249999996 1.0542038946018066 356
358 4 264.8067082438791 275.8374012593873 18.435530833333296 1.0928895298343009 357
359 4 261.68708059922085 275.6665913221647 18.890939312499963 1.258781642490674 358
360 4 258.58121785792855 276.0013287449269 19.401485833333293 0.9799109570713783 359
361 4 255.67432053801642 277.15507791796136 19.634282499999962 1.0037054695716494 360
362 4 253.02207393037378 278.8043636121689 19.091405208333295 0.8426998976101782 361
363 4 250.20652551461725 281.28767731486613 19.060038124999963 0.8426998976101782 362
364 4 319.32698776658793 286.77361698361125 15.41333124999997 1.2040098406428241 81
365 4 323.16489309597694 282.6960772001701 11.176431916666646 0.8228909503117668 364
366 4 325.0387969860193 280.6444809212222 15.517447291666635 0.9920490991304175 365
367 4 327.2067692661518 278.54971289989936 18.040664604166633 1.0365723047449136 366
368 4 329.7632872276587 276.8678919795542 20.005207708333295 0.7849185873445975 367
369 4 332.7239928061831 277.1675914664758 22.92404708333329 0.8176790573554887 368
370 4 335.6646767070843 277.1125318530121 26.139362083333282 1.2323342577053347 369
371 4 338.4758453808608 276.0857951973996 28.890406458333278 1.2323342577053347 370
372 4 341.0292349552391 274.5197246008132 31.620476458333275 0.8136496947338283 371
373 4 343.18406800943137 272.37239967572964 33.82146312499994 0.9722902060260641 372
374 4 345.5716530659929 270.4521956561837 35.73183187499993 0.8338778459074744 373
375 4 348.35153786848315 269.16893125602445 37.669032708333255 0.8338778459074744 374
376 4 351.1314226709734 267.8856668558652 39.60604458333326 0.9282425152551178 375
377 4 352.44722229727023 263.11800487185087 41.922673749999916 0.9282425152551178 376
378 3 311.9552563367117 269.04317009345397 11.355942333333312 1.2067440509932366 164
379 3 310.6913879367499 265.3710692818818 10.886475354166645 1.0648904650331668 378
380 3 309.7034432815322 262.40848667108025 11.444601583333311 1.0648904650331668 379
381 3 309.1415849532324 259.3420416076085 10.646498270833312 0.976463474455641 380
382 3 308.16615384652914 256.3700738354211 10.572483291666645 1.0294896362857218 381
383 3 306.86787318815254 253.52386722580417 10.459448416666646 1.074175518030906 382
384 3 306.0407276313459 250.52311829203347 11.410211166666643 0.6906415128365554 383
385 3 305.1697846547385 247.51986664855986 11.176431916666646 0.9191263951623241 384
386 3 304.6266966492104 244.43903100429648 11.111864854166644 0.8918093187552287 385
387 3 303.8552363832931 241.40762387666535 10.937361833333313 0.8948313407214741 386
388 3 303.44729470172126 238.31302332903607 10.292220291666647 0.9215727938969036 387
389 3 302.5757260476882 235.3097716855625 10.075541770833315 0.9215727938969036 388
390 3 301.7041573936551 232.30589436466315 9.858844354166646 0.9215727938969036 389
391 3 300.83258873962205 229.30264272118959 9.642165833333316 0.9841905906633281 390
392 3 299.5537040814429 226.46644695038418 10.63638899999998 1.0822905542425418 391
393 3 298.61205955572876 223.48321698453373 10.540435958333312 0.7111512188517771 392
394 3 298.05896071138903 220.40926379195338 11.093951604166644 0.8224091786939597 393
395 3 298.00515245277677 217.28713343759227 11.647467249999977 0.8692599043321478 394
396 3 297.63850548130273 214.1843990834286 11.138281229166644 0.8308996213610299 395
397 3 297.36821283339015 211.08667014867072 12.17604039583331 0.7716479691449986 396
398 3 297.0109510233019 208.10531721509744 12.183334187499977 0.7716479691449986 397
399 3 293.5547089236044 293.06104943470837 8.364580749999984 1.1834688507563162 154
400 3 290.74854566923375 291.8591230998932 9.228158124999982 1.1707801125626403 399
401 3 288.4404216457391 289.75809830431314 9.879232958333313 1.1707801125626403 400
402 3 286.09788536382973 287.69586550912794 10.530288895833312 0.9558912006978468 401
403 3 283.2573098510443 286.4113497541173 11.308343729166644 1.054291489441408 402
404 3 280.4161086608331 285.1274596765323 12.08641745833331 1.2121123633059456 403
405 3 277.3728136621132 284.4323320565533 12.717235958333308 0.8771997508645811 404
406 3 274.28759827586975 283.92052792231135 12.94026347916664 1.1323760321717216 405
407 3 271.1704733409145 283.7397071462772 12.375448124999975 0.9616787168857908 406
408 3 268.05522543823633 283.60831488687523 13.164745979166641 1.101354945404342 407
409 3 265.00817637496203 282.94759952531103 13.922865708333307 1.0535219062077679 408
410 3 262.0975249904956 281.81324635247404 14.439402208333306 1.133395886375651 409
411 3 259.02857721732096 281.2069649269478 14.39401441666664 0.5550165456495647 410
412 3 255.91395499206857 280.98860350537024 14.995619958333304 0.6731100313677781 411
413 3 252.16677288940951 280.8390666006223 16.560176062499966 0.6731100313677781 412
414 3 314.69009236454986 306.09015614797806 17.518988437499967 1.1082436538615597 262
415 3 314.8339981724663 306.0732628574835 10.191033104166648 0.912913418324888 414
416 3 312.8099317002502 309.9218047031098 8.615970916666651 0.912913418324888 415
417 3 312.06787827334193 312.9607199598496 8.55911335416665 0.705382472986605 416
418 3 311.325199169008 315.99963521658947 8.502255791666649 0.705382472986605 417
419 3 310.14016612468737 318.88525950402703 9.210811749999984 1.3944159948390504 418
420 3 309.30238405164334 321.89977334116367 9.262926458333315 0.8261319593770156 419
421 3 308.80497049819303 324.9837373725556 9.765309979166648 0.7514385882941241 420
422 3 308.6372889480991 328.1064934043425 9.531568520833314 1.0051132437795278 421
423 3 307.76321758436313 331.10974504781603 9.709699541666648 0.8074805153161929 422
424 3 306.8603650590439 334.1048628847553 9.579507249999981 0.9879071145721268 423
425 3 305.8355054357085 337.0599373664481 9.44929606249998 0.9879071145721268 424
426 3 304.81064581237314 340.0156375255667 9.319103770833314 1.0844616549098032 425
427 3 303.34405792647686 342.76674116647365 10.100446479166646 0.6989630225986802 426
428 3 301.618439586331 345.3758160317414 9.930270604166648 0.9603522807432565 427
429 3 299.2396140137296 347.40551360078894 9.646039479166648 0.7021790045668999 428
430 3 296.45159540470496 348.82079593777587 9.359597541666648 0.8055847127162502 429
431 3 293.5734792463761 350.0402412405113 8.958098874999983 0.7607173845176061 430
432 3 290.78546063735143 351.3973355769059 7.707723791666652 0.7641022993907712 431
433 3 288.2677346762394 353.24808940219657 7.261082979166653 0.932741135946071 432
434 3 285.3889928404848 354.43499947879434 6.345145249999987 0.9199084919444787 433
435 3 282.5527970696794 355.7526761373684 6.556929749999987 0.5747172507533258 434
436 3 279.66779845966755 356.9452173107977 5.943967812499988 0.639267139410385 435
437 3 276.653284622531 357.68977344740887 4.783952604166657 0.639267139410385 436
438 3 273.63939646282006 358.4337039065943 3.6239373958333263 0.6226779281447478 437
439 3 270.6880760456815 359.46669733646405 3.35111935416666 0.6226779281447478 438
440 3 265.96546283631926 361.12036277265173 2.9146067083333276 0.6226779281447478 439
441 3 329.0262392201562 301.78674681385064 11.632104937499978 0.8225468277276189 315
442 3 331.67786015037314 302.13274643027586 12.513066479166643 0.8579726835720929 441
443 3 334.8012418595857 302.11460178492985 13.047761874999974 0.8579726835720929 442
444 3 337.85517337454286 301.43824448772256 12.899410687499975 0.5217718013111633 443
445 3 340.6413149512904 300.01795673132983 13.144980937499975 0.7595411109572456 444
446 3 343.42745652803785 298.5976689749371 13.390551187499973 0.7595411109572456 445
447 3 346.21422378221104 297.1773812185444 13.636140333333307 1.150445596226621 446
448 3 349.1323832957862 296.0617983684791 13.166881208333308 1.150445596226621 447
449 3 352.05116848678716 294.9462155184138 12.697640979166641 1.1411042322605667 448
450 3 354.93804412907616 293.74178647389573 12.574251187499975 1.1009107144320782 449
451 3 357.71542622186354 292.3114878786914 13.081660999999976 0.8890187974365013 450
452 3 360.0360637938726 290.2142171476657 13.231901770833307 1.0486791629326666 451
453 3 362.5206288514213 288.33030241881175 14.000678749999972 1.133708725088513 452
454 3 365.2917541699514 286.87935646855857 14.040832395833306 0.8108716869636152 453
455 3 367.9633967777915 285.2538465165285 14.32283381249997 0.7685446091134092 454
456 3 371.8651212046043 283.00829023560624 14.797100333333303 0.7685446091134092 455
457 4 327.2067692661518 278.54971289989936 18.040664604166633 1.0365723047449136 367
458 4 330.45841484763764 274.38082421230257 16.82239354166663 1.141354503230856 457
459 4 332.9367231309291 272.4718823864197 16.76011287499997 1.0790995993713512 458
460 4 335.8573853542072 271.3531711492258 16.954985604166634 0.9385161385855005 459
461 4 338.5021238327412 269.68136106769214 17.058912687499966 1.1408602180645344 460
462 4 340.4041832069411 267.22119742974667 16.034418395833303 1.1408602180645344 461
463 4 342.306242581141 264.7610337918012 15.009905208333304 1.1408602180645344 462
464 4 344.20892763276674 262.3008701538557 13.98541091666664 1.2037908535438209 463
465 4 346.2060899756767 259.9013972262055 13.383125124999975 1.2198332227393756 464
466 4 348.63809812946454 257.946155270819 12.710697999999976 1.2221106885690098 465
467 4 351.3816936412628 256.4439037716565 12.931363541666641 1.2368516487190595 466
468 4 354.3311370261242 255.43280905168706 12.174490937499975 1.2534758979205374 467
469 4 357.38444286365575 254.7939924000232 12.89049185416664 1.1847890301245931 468
470 4 360.4727866370277 254.34851007290794 12.202948062499976 0.8140939257060921 469
471 4 363.48104369990716 253.49133199966653 12.22246745833331 1.1373251406091958 470
472 4 366.44612902041155 252.62539444246497 10.72142024999998 1.4194931460620552 471
473 4 369.0714714987481 251.01928049063233 9.026388416666649 1.3262046418866562 472
474 4 371.2682249404639 249.02962627683107 7.561583416666651 1.3262046418866562 473
475 4 371.6523908798582 244.6398734579538 5.668749999999989 0.8848392722326671 474
476 4 374.1551005827529 242.13716375505913 5.668749999999989 0.8848392722326671 475
477 4 376.2811524753619 239.56500385790915 5.668749999999989 0.8848392722326671 476
478 3 367.9633967777915 285.2538465165285 14.32283381249997 0.7685446091134092 455
479 3 369.162194725478 283.09087965580176 14.073484395833306 0.9581749233017381 478
480 3 370.5042728036553 280.26782311093655 14.436038749999971 0.9581749233017381 479
481 3 372.6728707612135 278.0128816686285 14.480916354166638 1.0197603523157188 480
482 3 375.08110317282393 276.0157193257185 14.458260249999972 1.0197603523157188 481
483 3 377.48870990700857 274.0185569828086 14.435604145833304 0.9775020989823423 482
484 3 378.9415328895389 271.2605708902187 15.23907387499997 1.0387934596062327 483
485 3 380.7059432300797 268.6909137027716 16.04256249999997 1.0387934596062327 484
486 3 382.4703535706204 266.1212565153245 16.846032229166635 0.961478500109559 485
487 3 384.9993417253955 264.28051352884546 16.95800893749997 0.961478500109559 486
488 3 387.52832988017053 262.43914486494066 17.0699856458333 0.961478500109559 487
489 3 390.05731803494564 260.5977762010359 17.181962354166632 0.9628862743174373 488
490 3 392.6407401257586 258.8333658604952 17.088201229166632 0.7625318490522047 489
491 3 395.46629938032675 257.4937904920208 16.863680937499968 1.1140624539207897 490
492 3 398.3706939905359 256.34379538354074 17.387114416666634 1.1083938164437332 491
493 3 401.3001156977742 255.267630211296 16.727782104166632 0.8963955342857832 492
494 3 404.13693714600527 254.00501316618568 17.875118208333298 1.338436635559554 493
495 3 406.34057303940403 251.78448398229236 17.936491874999966 1.5112174566731447 494
496 3 410.6170782442253 249.19855918177643 18.780738812499962 1.5112174566731447 495
497 3 362.5206288514213 288.33030241881175 14.000678749999972 1.133708725088513 453
498 3 361.48200432472 290.4813814084497 13.332503187499974 1.00755338573985 497
499 3 362.15210484767005 284.267778893588 12.454980687499974 1.00755338573985 498
500 3 362.4073812373653 281.16316750714714 13.327457999999973 0.8606255558571613 499
501 3 363.4991883452531 278.2650296711951 14.667890624999972 0.5428508737837937 500
502 3 364.9883006184755 275.5145517077139 14.820871291666638 0.6686990055164264 501
503 3 366.5324725051614 272.79786032522173 15.26809787499997 0.7169324782654639 502
504 3 368.71733807578846 269.05318093226555 17.1479309583333 0.7169324782654639 503
505 4 351.3816936412628 256.4439037716565 12.931363541666641 1.2368516487190595 467
506 4 350.1159482090238 258.89843631277046 13.319994145833308 1.1047586306002788 505
507 4 348.64623193599897 261.6389034374401 14.351139770833306 1.1047586306002788 506
508 4 346.47763397844074 263.86881778271925 13.335469833333308 0.6693184261678928 507
509 4 344.8984241559142 266.53858335828215 12.111681187499975 0.7856881705782377 508
510 4 343.3285994947735 269.1920813207762 10.513358229166647 0.9187384751583755 509
511 4 341.82447096333385 271.85996986406195 8.580749083333316 0.9871312745642296 510
512 4 340.40856294892114 274.60481673071166 7.07541252083332 0.8975342672006004 511
513 4 338.99328061193427 277.3490379199357 5.570075958333322 0.8975342672006004 512
514 4 337.3127110464405 279.8911653006509 3.4269483333333266 0.8998179898044918 513
515 4 334.8306486985947 281.7938503522766 3.190901583333327 1.3118953991603561 514
516 4 331.9469014434343 282.9757550094686 4.006861458333325 1.1064980138437908 515
517 4 328.877327992834 283.33614520668544 5.469002145833322 1.3618932822499343 516
518 4 325.83340731668835 282.61599048967753 5.663496958333322 1.2579182076431752 517
519 4 322.7406838013363 282.4057628746344 6.92490720833332 1.250116010144401 518
520 4 319.76934170657455 281.5291888011955 8.245026812499983 1.2942450389806914 519
521 4 316.82365238626755 280.50808324241444 9.027276520833315 1.165774693156851 520
522 4 313.7371856451727 280.03069136658735 9.571608791666648 1.6518384581045389 521
523 4 308.9013248217545 278.7442985792994 9.923959395833313 1.3014340726022562 522
524 4 303.25583740944984 280.62883898557914 8.041480895833319 1.5038094359525764 523
525 4 300.2863723469653 279.69845665352807 9.030488812499982 1.5038094359525764 524
526 4 297.3813520593303 278.55158993217657 8.50509016666665 1.5504724583630476 525
527 4 295.2233906180094 276.3291837160061 7.186992416666652 1.0134159832188807 526
528 4 293.0660548541142 274.1061518224099 5.868913562499988 1.0729929876962883 527
529 4 290.83488915398357 271.91878354207995 6.334015604166654 0.9656392549906215 528
530 4 288.28650499901113 270.10744739460995 5.9893367083333215 0.7958366584234755 529
531 4 285.33768729157543 269.06444312592856 6.144377020833321 0.9875379648909498 530
532 4 282.372601971071 268.0689903416023 6.299417333333321 0.9875379648909498 531
533 4 279.40689097314083 267.0735375572759 6.454457645833321 1.0255979226977205 532
534 4 276.3329377805604 266.5091765192731 6.046458812499988 1.0377548350795314 533
535 4 273.2220696198624 266.21761083888595 6.50615664583332 0.7892044777108047 534
536 4 270.11182713659 266.4816467125413 5.868195520833322 0.8112908908388501 535
537 4 267.11483226737363 267.3544667214258 5.2580112708333235 0.838307642081598 536
538 4 264.8667732767485 269.3409925480984 5.6738707708333225 0.838307642081598 537
