# Supplementary material for: Cross-Regional Gradient of Dendritic Morphology in Isochronically-Sourced Mouse Supragranular Pyramidal Neurons
Source: Front Neuroanat. 2018 Dec 4;12:103. doi: 10.3389/fnana.2018.00103 (PMC6288488; doi:10.3389/fnana.2018.00103)
Supplement: Supplementary file 3 [file Data_Sheet_1.ZIP › SWC reconstructions/X046.S1.Z2.C01.20X-exported-000.swc]

# Exported from "Simple Neurite Tracer" version 3.1.0 on 2018-06-06T15:42:39.884
# https://imagej.net/Simple_Neurite_Tracer
#
# All positions and radii in microns
# Voxel separation (x,y,z): 0.625677425723667, 0.625677425723667, 1.9937500000000152
#
1 1 330.2287912323971 338.59222138204535 19.37711668750015 0.8643107958946736 -1
2 1 322.77134199519674 341.4878565082945 20.510703125000155 0.666390255815506 1
3 1 330.2287912323971 338.59222138204535 19.37711668750015 0.8643107958946736 1
4 1 336.4029760694383 335.7647850952001 16.301398437500122 0.8643107958946736 3
5 3 330.2287912323971 338.59222138204535 19.37711668750015 0.8643107958946736 1
6 3 325.63506757273393 340.96291314811236 19.005940250000144 1.0828348936029217 5
7 3 319.4020690576748 340.44985765901896 19.55246700000015 1.0828348936029217 6
8 3 316.3575227041034 339.7415908130998 19.96202312500015 0.9554845103711264 7
9 3 313.24978293053397 339.38245197073434 20.120925000000156 0.8872168464504171 8
10 3 310.3209869007215 340.48176720773085 20.063505000000152 0.9640813182005695 9
11 3 307.392190870909 341.5810824447273 20.006284375000153 0.9715581634379674 10
12 3 304.754334844058 343.24913846170665 20.672196875000157 0.9836712783999776 11
13 3 301.9306526217671 344.5699435074093 21.508575000000164 0.7631199858323849 12
14 3 299.284037110956 346.23799952438856 21.537484375000165 1.1722379409645765 13
15 3 296.4359534690619 347.50249360177617 22.43028562500017 1.1953942624906093 14
16 3 293.98392363765083 349.44334497637095 22.680301875000172 0.8915590477849393 15
17 3 291.9855099398894 351.82029351669513 23.883530000000185 0.8915590477849393 16
18 3 289.987096242128 354.1972420570193 25.086758125000195 1.1822174959048688 17
19 3 287.88794847882514 356.516628274177 25.04967437500019 1.2082081361694301 18
20 3 285.2913871620719 358.26226829194604 25.095929375000193 0.6754876055855281 19
21 3 282.5903377152228 359.83271863051243 25.594566250000195 0.718152549245625 20
22 3 279.73975136362577 361.12036277265173 25.449421250000192 0.7902931564315637 21
23 3 277.0011612712333 362.6288710460715 25.811685625000198 1.2984746183785834 22
24 3 274.6167046018004 364.647306421456 26.317699375000203 0.9263467126551752 23
25 3 272.49690948344863 366.94854799326765 26.3352443750002 1.0168697226088754 24
26 3 270.3276858484647 369.19848401616997 26.757121875000205 0.9543019800365087 25
27 3 268.65274737980246 371.8213237848036 27.782906250000213 0.9857923248731809 26
28 3 267.5202712392426 374.7025683302611 29.209035625000222 0.9857923248731809 27
29 3 266.3877950986828 377.5844385531443 30.635165000000235 1.0988334653786758 28
30 3 265.6200888973198 380.5995780677066 31.673310625000244 0.6781091939993104 29
31 3 264.71661069457485 383.5909418400915 32.170751250000244 0.8009109023460945 30
32 3 264.0070924938042 386.62985709683136 32.861585625000245 0.9837401029168071 31
33 3 262.5836763502828 389.41224460902447 33.28545687500026 0.7975760416669873 32
34 3 260.756072589744 391.9481152154825 33.71032500000026 0.8075993940270804 33
35 3 258.4635905018925 394.0747927855173 33.953163750000265 0.6729160713658038 34
36 3 255.45908750356745 394.94260737499604 33.68978937500026 0.9750807273447917 35
37 3 252.61225521652477 396.2271231300067 34.26698000000027 0.9820257467703243 36
38 3 250.02382770630598 397.9783942446072 33.81340187500026 1.0437050273981634 37
39 3 248.0529438152764 400.3672306560202 35.22756875000027 0.9768013402655318 38
40 3 245.83178895395739 402.5245664199154 36.64731812500028 1.1677268067251088 39
41 3 245.17858172150187 403.90606217591323 37.70839187500029 1.1677268067251088 40
42 3 330.2287912323971 338.59222138204535 19.37711668750015 0.8643107958946736 1
43 3 328.9818161229299 333.10377900359737 18.54016037500014 1.175722964225857 42
44 3 327.955705144743 328.25603030909036 16.493815250000125 0.7560936283415082 43
45 3 327.35380346119683 325.18958524561873 16.00006306250012 0.9866870435919656 44
46 3 326.3815007416223 322.2201201831342 16.469232312500125 0.6664528235580783 45
47 3 324.2191595583213 319.9626760311232 16.075426812500123 0.7328497119758739 46
48 3 321.68704301641765 318.1263127866242 16.253369000000124 0.783980071206012 47
49 3 319.19246712005736 316.254285928859 15.487370250000119 0.8856276257890789 48
50 3 317.033254323885 313.9987188091252 14.860435562500113 0.947331933513947 49
51 3 315.32890901621374 311.37713039534304 14.560735062500111 0.8689908630390866 50
52 3 314.07817984219207 308.5109021081029 14.26103456250011 0.8689908630390866 51
53 3 312.82682499074474 305.6452994982885 13.961334062500107 0.870004460468759 52
54 3 311.8770466584962 302.6683263066953 14.42330587500011 0.835398242051983 53
55 3 310.2502853516147 299.99856073113244 14.026908500000108 0.8523603570633517 54
56 3 308.2850325574166 297.56905528704743 14.50626581250011 0.9433713954091162 55
57 3 306.4536747323235 295.0331846805894 14.613170687500112 0.9433713954091162 56
58 3 304.6216912298046 292.49731407413134 14.720055625000112 0.9895651597502946 57
59 3 302.64893030649785 290.0878303076695 13.787379375000105 1.0060392463695986 58
60 3 300.7781548035841 287.6001368629922 14.796356437500112 1.0215873303988319 59
61 3 299.1044676897733 284.9579010941612 14.967081250000113 1.0215873303988319 60
62 3 297.4307805759625 282.31566532533014 15.137786125000115 1.0215873303988319 61
63 3 295.75646778472594 279.6728038790734 15.308491000000117 1.0215873303988319 62
64 3 294.08278067091516 277.0305681102423 15.479215812500119 0.8490818073525596 63
65 3 292.12691303810294 274.5923031821972 15.878882937500123 0.8490818073525596 64
66 3 290.1716710827165 272.15341257672634 16.278570000000123 0.9218918893840227 65
67 3 287.84102267189587 270.0667783619379 16.364321187500124 0.9218918893840227 66
68 3 285.5109999385009 267.97951846972376 16.450072375000126 0.9218918893840227 67
69 3 283.1803515276803 265.8928842549353 16.535823562500127 0.9248263165106667 68
70 3 280.54812659766077 264.20230385063 16.506754687500123 0.8246741309750792 69
71 3 278.11361573416997 262.23767673385765 16.540608562500125 1.0494112055207634 70
72 3 275.23675093069255 261.0126003342907 16.85833256250013 0.6058659757155528 71
73 3 272.3711483208782 259.7725076765064 17.476016250000132 0.6356194400184161 72
74 3 269.6807353902664 258.18829243457407 18.093719875000136 0.6356194400184161 73
75 3 266.9896967822289 256.6047028700675 18.711403562500145 0.6356194400184161 74
76 3 264.2986581741914 255.02048762813516 19.329087250000146 0.6327350670858299 75
77 3 262.64686977028094 252.36761534306683 19.75772356250015 0.6327350670858299 76
78 3 260.99508136637047 249.71411738057276 20.186320000000155 0.7268682357859556 77
79 3 259.23692780008696 245.7079048236641 19.533366875000148 0.7268682357859556 78
80 3 330.2287912323971 338.59222138204535 19.37711668750015 0.8643107958946736 1
81 3 336.69329039497404 335.36747992986557 19.69396343750015 1.010544123834809 80
82 3 338.86313970738377 333.91590830218666 17.172527625000132 1.010544123834809 81
83 3 341.3245547001806 332.00821783115526 16.235006562500125 1.010544123834809 82
84 3 344.0450001472271 330.56853407456504 14.45203581250011 1.200061816086508 83
85 3 346.9293730798132 329.364105030047 14.027606312500108 1.0480472287326856 84
86 3 349.9557747880386 328.6345651516532 14.996728312500114 0.9799234706198927 85
87 3 353.06664294873667 328.32673185819715 15.423012000000119 1.0416465486675326 86
88 3 356.19315304507785 328.40369018156116 15.59218168750012 0.7211995983088993 87
89 3 359.3033955283502 328.74405870115487 15.608032000000119 0.8942682310383229 88
90 3 362.19715362232216 329.9297174229012 15.863391500000121 0.8942682310383229 89
91 3 365.0915373937198 331.1147504672218 16.118731062500125 0.8711306798350616 90
92 3 367.7343988399766 332.7878119036069 16.00100012500012 0.8725447108171971 91
93 3 370.14200557416126 334.78497424651687 15.88326918750012 0.8725447108171971 92
94 3 372.54961230834596 336.78213658942684 15.76553825000012 0.7937906932413592 93
95 3 374.80705646035693 338.94760615985643 15.647787375000119 0.946643688345651 94
96 3 376.72788615732856 341.41402657205913 16.024446625000124 0.9432274896011997 95
97 3 378.5786399826192 343.9217416943595 15.152659500000116 1.2539764398611162 96
98 3 380.5607860673118 346.3399849447815 15.42506556250012 1.2931188196143888 97
99 3 383.0240780923858 348.2670714160104 15.154653250000115 1.2886952802145226 98
100 3 385.39664689073 350.2510945329802 13.657566312500103 0.8722131017815636 99
101 3 387.3306158136419 353.0203428192331 13.942692500000106 0.8722131017815636 100
102 4 330.2287912323971 338.59222138204535 19.37711668750015 0.8643107958946736 1
103 4 328.3348656647316 343.1928274933915 18.26368706250014 1.2732911019932058 102
104 4 326.5591931305278 347.87289463780456 18.157180937500137 1.2732911019932058 103
105 4 325.44986705471973 350.7979366030627 18.090609625000138 1.2732911019932058 104
106 4 324.7935314351356 353.8556221825743 17.821154312500138 1.040708032528947 105
107 4 323.70047297239637 356.77253034129797 16.91463606250013 1.0185590516583294 106
108 4 322.18257953759075 359.50548933685894 16.511320375000125 1.0185590516583294 107
109 4 320.66531178021086 362.2378226549942 16.108024625000123 1.0185590516583294 108
110 4 319.14741834540524 364.9707816505552 15.70470893750012 1.0185590516583294 109
111 4 317.6295249105996 367.70311496869044 15.301393250000118 1.0185590516583294 110
112 4 316.11225715321973 370.4360739642514 14.898097500000114 1.0246156091393344 111
113 4 314.95475391563093 373.33984289703494 14.494781812500111 1.0847619800741506 112
114 4 313.4487483519141 376.07092486031877 13.732890187500105 1.0738689360923013 113
115 4 312.0872742735394 378.8852219212238 13.330591312500102 1.0080914683259723 114
116 4 310.3591532236906 381.4855373025314 13.962450562500107 0.8690784578786879 115
117 4 307.68751061585056 384.9561699830206 13.993134375000107 0.8690784578786879 116
118 3 330.2287912323971 338.59222138204535 19.37711668750015 0.8643107958946736 1
119 3 331.995078605215 344.82021447769876 20.547986250000157 1.0974256911707976 118
120 3 332.92108119528604 348.02368289740394 23.048348125000174 0.9010630878816818 119
121 3 335.7303728367853 349.56910613894144 22.331993750000173 0.9010630878816818 120
122 3 338.7204852543187 350.4894776321809 22.41573125000017 0.8195310625356308 121
123 3 341.74063018828684 351.2696973820583 23.171761250000177 0.8195310625356308 122
124 3 344.760775122255 352.04929145451 23.927791250000183 0.8556138796771147 123
125 3 347.8034444435492 352.7638150746865 23.48936562500018 0.702053869081755 124
126 3 350.9030504105842 353.02910230319327 24.539673125000185 0.702053869081755 125
127 3 354.0026563776193 353.2943895317001 25.590180000000196 0.89207836004829 126
128 3 357.11039615118875 353.2587259184338 26.738181250000203 0.8849769212663264 127
129 3 360.22752108614407 353.22368798259333 27.56857812500021 0.9555783619849849 128
130 3 363.3246243434762 353.6216188253536 28.182852500000216 0.5561164865639869 129
131 3 366.33976385803857 354.44626167245735 27.761573125000215 0.5561164865639869 130
132 3 369.3542776951752 355.27027884213544 27.34009437500021 0.797594811989759 131
133 3 372.1410449493484 356.68931524367673 27.59968062500021 0.8200879154445249 132
134 3 374.59620316788806 358.62703823114293 27.859266875000213 0.8696978785301543 133
135 3 376.6396656403016 360.9958529649327 27.765959375000214 0.8360364330262211 134
136 3 378.79137030736524 363.24453763298357 28.76821750000022 0.8360364330262211 135
137 3 380.94307497442895 365.49384797846017 29.770475625000227 1.0880843272047431 136
138 3 383.4295170642548 367.3890249009772 29.461444375000223 0.7524521857237965 137
139 3 385.4354388911249 369.78912350605316 29.679560625000228 0.7905058867563098 138
140 3 387.1416612310733 372.40633217785523 30.18537500000023 0.9053552350221462 139
141 3 389.2132791876444 374.7501198146161 30.08170000000023 1.133502251538024 140
142 3 391.47072333965536 376.8868082234624 31.215944375000237 0.7886413680276533 141
143 3 393.98469523621304 378.74819856499033 31.094325625000238 0.885258476107902 142
144 3 396.7489381030602 380.2016472249464 31.679291875000242 0.5617288130727282 143
145 3 399.2979479354584 382.0129833724164 31.948448125000244 0.5617288130727282 144
146 3 401.8469577678567 383.82494519731216 32.21740500000024 0.8512904486653641 145
147 3 403.449317655135 386.5116040633696 32.14104437500024 0.5162827332552896 146
148 3 405.3820352231954 388.9711420238893 32.025805625000245 0.7737690156182018 147
149 3 407.12830091839015 391.56707766321676 31.91036750000024 0.7893734106157501 148
150 3 408.45911680290436 394.39576530491354 32.25349187500024 0.8183235051039841 149
151 3 409.92132494682056 397.15062301037483 31.45379875000024 0.915184627380265 150
152 3 411.4110628974686 399.8873360704901 32.34141625000024 0.7683193652401487 151
153 3 414.4061807344078 400.7764236924435 31.858530000000243 0.7683193652401487 152
154 3 419.7982687892944 402.3769065474446 30.989653750000237 0.7683193652401487 153
155 3 304.754334844058 343.24913846170665 20.672196875000157 0.9836712783999776 12
156 3 302.02137584849703 342.28684658094363 19.066649937500145 1.0692138960449173 155
157 3 298.96619297868835 342.8637211674609 19.48992306250015 1.0692138960449173 156
158 3 296.3934074041127 344.8314766713618 18.80361450000014 0.9595952110581308 157
159 3 293.3419785988583 345.4552770648083 17.866950750000136 1.1735018093645382 158
160 3 290.2198482444972 345.2575629982796 17.82396550000014 1.3340256097082022 159
161 3 287.1158625354821 345.6379748731196 18.10640012500014 1.3340256097082022 160
162 3 284.01250250389273 346.01838674795954 18.388854687500142 1.3955046735598096 161
163 3 281.2964367988263 347.5625586346456 17.855745875000135 1.7730446890157276 162
164 3 278.410186833963 348.7569768403521 17.31661593750013 1.149356917505862 163
165 3 275.45573802969585 349.7843391733903 17.418676000000133 1.6230072423271922 164
166 3 272.55822587116955 350.95936137889936 17.08025687500013 1.1183671146097687 165
167 3 269.962290231842 352.69311352557963 16.417414750000123 1.4373562365664658 166
168 3 267.23183394598396 354.1684608954361 15.162747875000115 1.3405076278386994 167
169 3 263.7693350720292 353.6829352130745 14.43128087500011 1.3405076278386994 168
170 3 313.24978293053397 339.38245197073434 20.120925000000156 0.8872168464504171 9
171 3 311.31581400762207 337.9853142790934 19.800030937500154 1.2818816530483916 170
172 3 309.00706430670175 335.9005570965822 20.85801437500016 1.2027084315973189 171
173 3 306.69330918637564 333.7970295912992 20.550179375000155 0.9385161385855005 172
174 3 304.31385793634854 331.77171176423167 20.076663750000154 1.022119156210697 173
175 3 302.5413137892734 329.19642347995307 20.452485625000158 1.0093240528546479 174
176 3 300.9564728699154 326.49912809765834 20.45069125000016 0.8212078780365702 175
177 3 299.4141780155065 323.8118435541752 19.083895875000145 1.1438321858367217 176
178 3 298.3273763270245 320.87866778238265 18.915184750000144 0.772767931737044 177
179 3 296.99030366825303 318.05060581811165 18.732118625000144 0.7652723161768743 178
180 3 295.4373722976069 315.3357914678967 18.518249062500143 0.795480022290813 179
181 3 293.5590886655844 312.83495879727917 18.30439943750014 0.795480022290813 180
182 3 291.68143071098774 310.33412612666166 18.09052987500014 0.8019933242925964 181
183 3 289.34452552590983 308.25562571840766 17.87666031250014 0.8019933242925964 182
184 3 287.0069946634062 306.1764996327279 17.662790750000134 0.8019933242925964 183
185 3 284.6700894783283 304.0979992244739 17.448941125000133 0.8217647309454642 184
186 3 282.3281788738446 302.02450423562567 17.573111875000134 0.8262946355077037 185
187 3 279.73036620223996 300.34080628300325 19.015171312500147 0.9918363688056715 186
188 3 276.91732049618633 298.99747684997453 19.848060375000152 0.762832174216552 187
189 3 274.067359822015 297.7085813529838 19.74861212500015 0.762832174216552 188
190 3 271.216773470418 296.41906017856735 19.649143937500153 0.762832174216552 189
191 3 268.36681279624673 295.12953900415084 19.54969568750015 0.762832174216552 190
192 3 265.51622644464965 293.8406435071601 19.45024743750015 0.9708699182696713 191
193 3 263.0523087421499 291.9179367779112 19.859843437500153 0.8321885168580205 192
194 3 260.8818337523145 289.6654980453061 20.048950625000153 0.8321885168580205 193
195 3 258.7113587624791 287.41368499012657 20.237958125000155 0.8332208846104646 194
196 3 256.35380622235226 285.36959684028733 19.51685862500015 0.6230652224712707 195
197 3 253.57392141986205 283.9405495999345 19.962621250000154 0.7481662953575893 196
198 3 250.61571855104054 282.93383462194515 20.408224375000156 0.996266164979795 197
199 3 248.18683878438125 280.97859266655865 21.230446875000162 1.0147987303297301 198
200 3 246.1521357959279 278.6028954810859 21.311991250000162 0.7582209315889686 199
201 3 244.59044494132164 275.8962149374053 20.81734187500016 0.8667071404351953 200
202 3 242.61705834058918 273.47421762242897 20.322493125000154 0.9125505254179683 201
203 3 240.2307246388791 271.4514025050644 20.462454375000156 0.5660985442139823 202
204 3 237.36387067421327 270.2038017181714 20.119728750000153 0.5660985442139823 203
205 3 234.49764238697318 268.9562009312784 19.777023062500152 0.5660985442139823 204
206 3 231.63078842230735 267.7086001443854 19.43435725000015 1.058915245617506 205
207 3 229.0892867190178 265.8860018032524 19.695379000000152 1.048741730675239 206
208 3 227.33301018501146 263.29757429303356 19.49273425000015 1.176911751334732 207
209 3 225.20007584071948 261.01635439884507 20.078258750000156 1.1328703173380432 208
210 3 222.90947078514512 258.88717411910744 20.326081875000156 0.8432379801963006 209
211 3 220.25034172581954 257.28293719955195 19.127279875000145 1.2745987678129682 210
212 3 217.38724182570803 256.02219718671876 19.12395031250015 0.7388812423598501 211
213 3 214.41026863411483 255.06491072536153 19.44877206250015 0.7388812423598501 212
214 3 211.43392111994734 254.10824994143005 19.773593812500152 0.9219169164810517 213
215 3 208.76853528636454 252.47147779573694 19.59483418750015 0.9219169164810517 214
216 3 205.7828026108112 250.6382429383666 19.394641750000147 0.9219169164810517 215
217 3 311.8770466584962 302.6683263066953 14.42330587500011 0.835398242051983 54
218 3 311.6430433012756 299.6838449859934 13.671044062500105 0.656923756364307 217
219 3 312.08164317670787 296.59299850291853 14.31833493750011 1.087471163327534 218
220 3 313.22162744637643 293.6879782152835 13.600066562500103 0.8566087067840152 219
221 3 314.3190656510957 290.78546063735143 14.865180687500114 1.0894858446383642 220
222 3 315.0686272071127 287.3711389251774 15.61827987500012 1.0894858446383642 221
223 3 327.955705144743 328.25603030909036 16.493815250000125 0.7560936283415082 44
224 3 325.68074202481176 330.46780000902356 16.285847187500124 0.9039036633944673 223
225 3 322.77321902747394 331.537708407011 14.901766000000114 0.9039036633944673 224
226 3 320.32744597032007 333.4823138461602 15.394102625000118 0.5336477845288243 225
227 3 315.99150141005504 335.9180760645024 13.585392562500104 0.5336477845288243 226
228 3 327.955705144743 328.25603030909036 16.493815250000125 0.7560936283415082 44
229 3 329.4204159983621 324.47568730286804 15.784259562500122 0.9645318059470905 228
230 3 331.93501357234555 322.6142969613401 15.940549625000122 0.7523458205614234 229
231 3 334.44898546890323 320.7535322972379 16.096819750000122 0.7523458205614234 230
232 3 337.2732933686199 319.4120798964863 16.413826000000125 0.5730817299624842 231
233 3 339.7910193297319 317.5569463292157 16.130932812500124 0.756644224476145 232
234 3 342.4901917443038 315.9902500552036 15.456008562500118 0.756644224476145 233
235 3 345.18998983630144 314.4235537811916 14.781084312500113 0.756644224476145 234
236 3 347.8891622508733 312.8568575071795 14.106140125000106 0.756644224476145 235
237 3 349.7793337539846 311.7600449798859 13.633701125000103 0.756644224476145 236
238 3 328.9818161229299 333.10377900359737 18.54016037500014 1.175722964225857 43
239 3 330.13619097339 329.9466107133957 21.389348750000163 1.0101937444764038 238
240 3 330.007301423691 324.9699724691897 22.692663125000173 0.8727261572706569 239
241 3 329.6988424528092 321.8747462441347 23.741973750000184 0.8690847146529452 240
242 3 329.1057002532231 318.80392143868295 23.969660000000182 1.1865096430453332 241
243 3 328.247896502556 315.8488469569901 22.16830687500017 1.3995903471497853 242
244 3 327.94631998335717 312.73485040916336 22.14797062500017 0.9426831502408203 243
245 3 327.5565229471313 309.63086470014827 22.127833750000168 1.338593054915985 244
246 3 329.2533601256939 307.00364518953455 21.913505625000166 1.1724381577408078 245
247 3 330.9501973042565 304.37642567892095 21.699376875000166 1.1724381577408078 246
248 3 333.12129797151766 302.12523830116714 21.485048750000164 1.0810141722940656 247
249 3 335.34558121996525 299.9259821497485 21.716323750000168 1.078273705169396 248
250 3 337.8626815036516 298.0783567115865 21.12577500000016 1.078273705169396 249
251 3 340.3804074647636 296.23010559599874 20.535425625000155 1.321067830221465 250
252 3 342.33252103302146 293.7855838936964 20.586066875000157 0.7891168828712033 251
253 3 344.47046079671924 291.5081180640623 20.036788750000152 1.072004417363645 252
254 3 346.08158016795767 288.82709029483635 19.936104375000152 1.03956929961413 253
255 3 346.84428094991483 285.7931804575023 19.97916937500015 1.297861454501374 254
256 3 346.6909899806125 282.6741784902698 20.591250625000157 1.1454652039178606 255
257 3 347.05826262951234 279.5689414264032 20.875559375000158 1.4122165176008887 256
258 3 347.7302401847395 276.52564642768334 20.000502500000152 1.0131907393456203 257
259 3 348.97346122965246 273.65503839846315 19.861039687500153 0.9578182871690757 258
260 3 349.56159800983266 270.5848392704371 19.47479050000015 1.2179311633651757 259
261 3 350.06026291813447 267.5021265938966 18.882168250000145 1.574010443118772 260
262 3 349.71614033398646 264.3931354654757 18.957551937500146 1.106322824164588 261
263 3 349.8237568512109 261.26662536913454 18.953365062500144 1.3005080700121854 262
264 3 350.53452640683304 258.2295871446719 19.744006562500154 1.2445474810554606 263
265 3 351.8021488713492 254.17269471627958 20.060713750000154 1.1370185586705912 264
266 4 312.0872742735394 378.8852219212238 13.330591312500102 1.0080914683259723 115
267 4 312.9087887335146 381.70389872410897 15.185875375000116 1.1780004300554914 266
268 4 313.1628137683584 384.77347217470924 16.93190193750013 1.1780004300554914 267
269 4 313.1628137683584 387.8968538839218 17.491806750000134 0.9385161385855005 268
270 4 313.1628137683584 391.0202355931344 18.05169162500014 0.9385161385855005 269
271 4 313.1628137683584 394.14361730234685 18.611576500000144 1.124692713383835 270
272 4 313.4299780291424 397.26011655987645 18.682773312500142 0.8676581701222952 271
273 4 314.05628113229176 400.3253102684967 18.753970125000144 0.8676581701222952 272
274 4 314.6819585580154 403.39050397711696 18.825147000000147 0.9083584866656198 273
275 4 314.69447210652993 406.5057518797951 19.73254250000015 0.9193015848415267 274
276 4 313.39056035132177 409.34945577970916 19.898881062500152 0.8341594007490502 275
277 4 312.6672772471852 412.3927507784291 19.90316762500015 0.8341594007490502 276
278 4 311.94336846562294 415.43604577714893 19.907454187500154 0.9313834159322507 277
279 4 310.72016909833314 418.3091565160721 20.503924375000157 0.9547962652028303 278
280 4 309.2448217284768 421.06651693123627 20.219815000000157 1.1375316141596845 279
281 4 307.51044390437073 423.66870934482097 20.526055000000156 1.1375316141596845 280
282 4 305.77606608026474 426.27027608098 20.83229500000016 1.1361300967260635 281
283 4 304.3789283886238 429.0695568836677 20.855621875000157 1.1361300967260635 282
284 4 302.9811650195571 431.8682120089296 20.878749375000158 0.7341073236015785 283
285 4 302.43244591719747 434.94779629834153 20.990399375000163 1.0515823061880243 284
286 4 301.38756461623893 437.89661400577717 21.04722125000016 0.7629698232502113 285
287 4 299.68009092143905 440.5169510647079 20.796806250000156 0.7822406879625002 286
288 4 297.7042016110037 442.93832270225846 21.210310000000163 0.7874400673702638 287
289 4 295.2909637799876 444.9292282709112 21.255368750000162 0.7874400673702638 288
290 4 292.8777259489714 446.9201338395639 21.300228125000164 0.8201942806068979 289
291 4 290.8555365090325 449.2876972185023 22.264804375000168 0.6842783734169458 290
292 4 289.1881061694789 452.64320525265833 21.522331875000166 0.6842783734169458 291
293 4 324.7935314351356 353.8556221825743 17.821154312500138 1.040708032528947 106
294 4 327.1348163621936 354.0233037326681 16.83422812500013 1.034651475047942 293
295 4 330.2456845228917 354.3517843811731 16.776469187500126 1.034651475047942 294
296 4 333.34028507052096 353.8925371506919 16.847008062500127 0.8402534988755986 295
297 4 336.3635583916177 353.0966754651714 17.19429937500013 0.9340362882173191 296
298 4 339.4306291325151 352.488517007368 17.545797500000134 1.0052383792646724 297
299 4 342.4970741959868 351.88098422699034 17.89731556250014 1.0052383792646724 298
300 4 345.602936937279 351.5068291264076 17.813239125000138 1.3430478781871373 299
301 4 348.4478921920446 350.2392066618914 16.88632481250013 0.988676697805767 300
302 4 351.1795998327541 348.76823903401504 15.60647687500012 0.8477678847585398 301
303 4 353.9288264413839 347.28726056732717 16.215248500000122 0.8876297935513947 302
304 4 356.76189382506067 345.96019874736726 16.154259687500122 0.9361823617875512 303
305 4 359.7432467586339 345.0942611901657 14.934882187500115 0.715030418891264 304
306 4 362.66078059478343 343.970544533566 14.54336950000011 1.035627531832071 305
307 4 365.74599598102674 343.46312014130416 14.871441062500114 0.77155411753114 306
308 4 368.73986246311455 342.5859203904395 14.143861875000109 0.9274353913759344 307
309 4 371.6561449444125 341.45782399185975 13.815351687500106 0.6317089561076432 308
310 4 374.3984891013594 339.95306978299436 13.657785625000104 0.7088362123765997 309
311 4 376.8999474494026 338.07979157037767 14.123226562500108 0.4925801953365999 310
312 4 378.97156540597365 336.4667951668621 13.789991187500107 0.4925801953365999 311
313 3 369.3542776951752 355.27027884213544 27.34009437500021 0.797594811989759 132
314 3 371.7894142360917 354.42498863998276 27.51175625000021 1.0747198573912855 313
315 3 374.7507454920418 353.4232790813992 27.86584625000021 1.0747198573912855 314
316 3 377.4148799707732 351.78400422600316 28.033720000000216 0.7859759821940705 315
317 3 379.819983995255 349.7874675605189 28.43187187500022 0.6515491872773407 316
318 3 382.0198658240994 347.56631269919995 28.82663437500022 0.6863305953733193 317
319 3 384.0045146184948 345.14806944877796 28.86910125000022 1.1357108928508286 318
320 3 386.0717528330859 342.82930890904606 30.03843562500023 0.7813397124694582 319
321 3 388.2866509201476 340.6206675962415 29.867172500000226 1.0361968982894794 320
322 3 390.54034100760424 338.4783480905637 30.95934875000024 1.1313999753875927 321
323 3 393.0762116140623 336.6463645880448 30.98307437500024 0.8222965567573294 322
324 3 395.8122989967519 335.1466157985851 31.714381875000242 1.023864796228466 323
325 3 398.2730883121231 333.220155004782 32.16895687500024 1.010544123834809 324
326 3 400.72762085323706 331.2974482755331 31.35391187500024 0.8986041755985879 325
327 3 403.0495097800976 329.2070599961903 31.868897500000244 0.8986041755985879 326
328 3 405.37139870695813 327.11667171684763 32.383883125000246 0.7375110087975152 327
329 3 407.9873560239087 325.4066953123448 31.972173750000245 0.8641418629897282 328
330 3 410.8204234075855 324.0852645892164 31.55787250000024 0.843225466647786 329
331 3 413.60218524235296 322.6568430262893 31.856336875000242 0.9161731977129084 330
332 3 415.1244584191386 319.94328003092573 32.88232062500025 0.7378989288014639 331
333 3 416.783129274732 317.3066753589262 33.81998125000026 0.9701128485845457 332
334 3 417.50891508857154 316.6178045132045 33.78150187500026 0.9701128485845457 333
335 3 341.74063018828684 351.2696973820583 23.171761250000177 0.8195310625356308 123
336 3 341.3733575393871 352.0261413897582 17.574866375000134 1.053184040397877 335
337 3 347.0926748879271 354.5144605118613 19.156009812500145 1.053184040397877 336
338 3 349.79059594764755 356.07865407617044 19.94667125000015 0.99365083334027 337
339 3 352.440965523013 357.7398276414668 20.075866250000153 0.6294690309235524 338
340 3 355.09196077580424 359.40100120676306 20.205260625000154 0.6294690309235524 339
341 3 357.8937442881948 360.79125644672104 20.334655000000154 0.7259860306156853 340
342 3 360.8062727049384 361.92248123242945 20.85083687500016 1.0903617930343774 341
343 3 363.2714417622897 363.8195351872236 21.903536875000167 0.8530611157801622 342
344 3 365.47257494598557 366.0419414033941 22.11487437500017 1.1507521781652257 343
345 3 367.14188231781634 368.6854285270766 22.44324500000017 0.8883555793652341 344
346 3 368.3688357496604 371.5572879111482 23.034591250000176 1.017626792294001 345
347 3 370.7301423543415 373.5688408348498 24.325943125000187 0.7335880113382278 346
348 3 373.4318174786164 375.1117613666844 25.37664937500019 0.7335880113382278 347
349 3 376.13286692546535 376.6553075759446 26.427355625000203 0.5357068889368809 348
350 3 379.2574999895294 376.7866998353466 26.1548100000002 0.8534114951385673 349
351 3 382.2163285357766 377.7696390711585 26.968658750000206 0.9057243847033231 350
352 3 384.7246693355028 379.62915238040927 27.57037250000021 0.9057243847033231 351
353 3 387.2336358126547 381.48866568965997 28.172285625000214 0.9057243847033231 352
354 3 389.7419766123809 383.3481789989107 28.77399937500022 1.135823514787459 353
355 3 391.66155495450107 385.8077169594305 29.509892500000223 1.0204548542582719 354
356 3 393.77321626631846 388.0889368536189 30.626392500000236 1.0204548542582719 355
357 3 396.09948493515907 390.1793251329617 30.855474375000238 0.6032212372370189 356
358 3 398.246184182817 392.44740580121 31.46436562500024 0.6032212372370189 357
359 3 400.39225775304914 394.7154864694583 32.07325687500025 0.8775251031259574 358
360 3 401.95457428508115 397.42341836799034 32.452667500000246 1.0123523315951504 359
361 3 402.93375945633863 400.390380720772 32.93714875000025 0.8557452719365166 360
362 3 403.44806630028353 402.94627300485314 33.98466500000026 0.8557452719365166 361
363 3 332.92108119528604 348.02368289740394 23.048348125000174 0.9010630878816818 120
364 3 330.6223423331773 350.27299324288055 24.045621875000183 1.0748825335219738 363
365 3 327.8487143049443 351.6845215153131 25.07300125000019 1.0748825335219738 364
366 3 325.0062617598817 352.9502669475521 26.100380625000202 0.9463433631813036 365
367 3 322.36277463619916 354.62145135165997 25.8589375000002 0.8898634619612281 366
368 3 319.84567435251284 356.47470788665345 25.459390000000194 0.7856694002554659 367
369 3 317.04827058210236 357.870594223443 25.8487693750002 0.9065753060023073 368
370 3 314.25149248911754 359.26585488280676 26.2381487500002 0.9065753060023073 369
371 3 311.5435605905855 360.8281714148388 25.829230625000196 1.0887037478562096 370
372 3 309.4969697310434 363.1876009872427 25.281547500000194 1.011970668365459 371
373 3 307.4710262265502 365.56830359212125 24.90054187500019 1.0765718625714278 372
374 3 305.497013948392 367.9809157457117 25.7347268750002 0.7664110490916914 373
375 3 303.4673163793444 370.36099267316456 25.9035975000002 1.1498699729949553 374
376 3 301.000270289716 372.2586723053845 24.89196875000019 0.8245990496839926 375
377 3 298.21225168069134 373.67020057781707 24.424235000000188 0.8245990496839926 376
378 3 295.42485874909244 375.08235452767536 23.956501250000183 0.8503206486554924 377
379 3 292.7707351091726 376.7378969961402 23.77068375000018 1.2043289361299434 378
380 3 290.55083160270505 378.92526527647016 24.630787500000185 1.2043289361299434 379
381 3 288.33030241881175 381.11200787937435 25.491090625000197 0.8811415186466404 380
382 3 285.5710649713704 382.5854782169536 25.691661875000197 0.9038285821033805 381
383 3 282.92757784768787 384.2572882984872 25.8922331250002 0.963774736261965 382
384 3 280.6388498243907 386.3877199330763 25.573233125000197 0.9534510587375246 383
385 3 278.46837483455533 388.591355826475 27.071336875000206 1.1263132179164592 384
386 3 275.9669164865121 390.452746168003 27.870830625000213 0.9218606055127365 385
387 3 273.046254263234 391.5702060503454 28.131613125000214 1.179839921687119 386
388 3 270.01484713560285 392.34416902596564 28.089744375000215 0.8659313004272979 387
389 3 265.0382088913968 392.7952824499124 27.187373125000207 0.8659313004272979 388
390 3 332.92108119528604 348.02368289740394 23.048348125000174 0.9010630878816818 120
391 3 334.76370121404227 345.9827231346933 31.14097937500024 1.0636829076015202 390
392 3 336.6857822658654 343.68148156288163 33.987456250000264 1.1268950979223822 391
393 3 339.1978771301459 341.85700618947146 35.216005000000266 0.8384077504697138 392
394 3 342.320007484507 341.8075776728393 35.805158125000276 1.0465143190396626 393
395 3 345.35892274124683 341.880781931649 38.165359375000286 1.1721628596734894 394
396 3 347.212804953666 341.28138295780565 39.633955625000304 1.1721628596734894 395
397 3 347.87664870235886 335.9887776136092 43.44720187500033 1.0763904161179678 396
398 3 349.1280035538062 334.1117453364382 44.444076875000334 1.1027877467092493 397
399 3 349.75368097952986 330.35768078209617 45.440951875000344 1.2249575208560526 398
400 3 349.75368097952986 328.48064850492517 45.85625000000035 1.251354851447334 399
401 3 329.1057002532231 318.80392143868295 23.969660000000182 1.1865096430453332 242
402 3 328.71027212016577 316.82865780567334 28.328396250000218 0.8560581106493784 401
403 3 327.55714862455704 313.96117816358174 29.87275500000023 0.8560581106493784 402
404 3 326.2557395790518 311.1274851024793 30.697170625000233 1.3197601644017025 403
405 3 324.8316977581048 308.3882693326611 32.30194000000024 1.0072718308982744 404
406 3 323.4126613565635 305.6002507236364 32.32127937500025 1.009223944466532 405
407 3 322.6537146391607 302.5969990801628 33.71650562500026 0.8608945971502223 406
408 3 322.66122276826934 299.5005215002564 35.140840625000266 0.8608945971502223 407
409 3 322.66935657480377 296.40466959777564 36.56537500000028 0.9801549712674107 408
410 3 322.1744457310564 293.3419785988583 37.85473312500029 0.9853918913207177 409
411 3 321.303502754449 290.3756419235024 39.3815468750003 0.9913983946076649 410
412 3 320.72349978080314 287.30982253745645 40.10487937500031 0.782659891837735 411
413 3 319.5634938335115 284.421695540316 41.11232125000031 0.782659891837735 412
414 3 318.4041135636455 281.53356854317553 42.11996250000033 1.0661293063360997 413
415 3 318.75449292205076 278.42520309218037 42.226628125000325 0.881610776715933 414
416 3 319.4996747360877 275.3887905451434 42.576930000000324 0.968798925990526 415
417 3 319.72179022221957 272.2685372230595 42.40068250000032 0.968798925990526 416
418 3 319.94390570835145 269.1489095784013 42.224235625000325 0.7480098760011583 417
419 3 319.8093850618209 266.031784643446 42.95992937500033 0.7480098760011583 418
420 3 319.6742387378646 262.9146597084907 43.69542375000033 0.9398050340824913 419
421 3 319.8206472554839 259.7900266444267 43.70718687500033 0.6832710327615306 420
422 3 320.3718690675464 256.7104423550148 43.77816437500033 0.6975740187135736 421
423 3 320.81109462040445 254.88909536873317 44.136042500000336 0.6975740187135736 422
424 3 345.602936937279 351.5068291264076 17.813239125000138 1.3430478781871373 300
425 3 346.97817591901963 352.3295949412342 23.826309375000182 0.6882451682960338 424
426 3 351.5249737717536 356.6273731785301 24.137533750000184 0.9239691384374252 425
427 3 353.63600940614526 358.93549720202464 24.293245625000186 0.762775863248237 426
428 3 355.7470450405368 361.2436212255193 24.44875812500019 0.762775863248237 427
429 3 357.3975820895959 363.8839799620731 23.498138125000178 0.7641398400363145 428
430 3 358.5569623594619 366.78962592713384 23.380307500000182 0.741521601096404 429
431 3 359.71696830675353 369.69464621476885 23.26247687500018 0.741521601096404 430
432 3 360.6923994134567 372.66723966438195 23.340631875000177 0.7530027818584333 431
433 3 361.75041994035547 375.61042627498614 23.52924062500018 0.7530027818584333 432
434 3 362.80781478982846 378.55423856301593 23.717650000000184 0.7530027818584333 433
435 3 363.86583531672716 381.4974251736201 23.906059375000183 0.9985686579064581 434
436 3 365.09278874857125 384.3730386222461 23.557352500000178 0.6706386055361697 435
437 3 366.4623966334804 387.1735707797852 22.716388750000174 0.9357256172667731 436
438 3 368.5108645252997 389.5261179005062 23.46544062500018 0.9591947775056677 437
439 3 371.1011690677957 391.276763337681 23.097992500000178 0.8890625948563019 438
440 3 373.95676083879846 392.5506425764544 23.39326687500018 0.8890625948563019 439
441 3 376.8123526098013 393.8251474926535 23.688740625000182 0.8976531459114878 440
442 3 379.46772760457253 395.47005344488105 23.137070000000175 0.7007774871332788 441
443 3 382.3596086662674 396.6600919086075 23.372332500000176 0.7007774871332788 442
444 3 385.2521154053878 397.85013037233387 23.60739562500018 0.7007774871332788 443
445 3 388.1446221445084 399.04016883606033 23.842458750000183 0.7563626696345693 444
446 3 390.504677394338 401.0936421472853 23.874358750000184 0.5492296551390465 445
447 3 392.98173432277804 403.0044610054455 23.906458125000185 0.713284778873495 446
448 3 395.71031357635894 404.5348679887655 23.938358125000185 0.9469189864129695 447
449 3 398.51647683072963 405.9057272285261 23.357180000000177 0.5943998112117409 448
450 3 401.49470137717424 406.84361768968586 22.747890000000172 0.692430950274125 449
451 3 404.58492218282345 407.29723382333555 22.17369000000017 1.00565132636565 450
452 3 407.47555188966675 408.49165202904203 22.31763875000017 0.6909668650979316 451
453 3 410.21664469176216 409.9920264959274 21.846515625000166 0.7425477120745908 452
454 3 411.76582199785395 412.70996923327095 21.846116875000167 0.7425477120745908 453
455 3 413.31437362652 415.4279119706146 21.845718125000168 0.943865680575438 454
456 3 414.9292470623128 418.1070627075633 21.692000000000167 0.9358945501717184 455
457 3 416.8456970173044 420.5722317649146 21.071943750000163 0.9358945501717184 456
