# Supplementary material for: Cross-Regional Gradient of Dendritic Morphology in Isochronically-Sourced Mouse Supragranular Pyramidal Neurons
Source: Front Neuroanat. 2018 Dec 4;12:103. doi: 10.3389/fnana.2018.00103 (PMC6288488; doi:10.3389/fnana.2018.00103)
Supplement: Supplementary file 3 [file Data_Sheet_1.ZIP › SWC reconstructions/X046.S1.Z2.C02.20X-exported-000.swc]

# Exported from "Simple Neurite Tracer" version 3.1.0 on 2018-06-06T15:45:26.231
# https://imagej.net/Simple_Neurite_Tracer
#
# All positions and radii in microns
# Voxel separation (x,y,z): 0.625677425723667, 0.625677425723667, 1.9937500000000152
#
1 1 315.29074269324457 315.4621783078928 33.76854250000026 1.0026731018192054 -1
2 1 312.18112588739797 320.76854855545525 33.61801437500026 1.0026731018192054 1
3 1 315.29074269324457 315.4621783078928 33.76854250000026 1.0026731018192054 1
4 1 317.6758250401032 310.7051528401158 32.28818312500025 1.0026731018192054 3
5 3 315.29074269324457 315.4621783078928 33.76854250000026 1.0026731018192054 1
6 3 316.5927774161755 309.7103257332152 30.903125000000237 1.1624398324777439 5
7 3 318.0481031084088 307.8927328114879 32.15918750000024 1.0735248135081534 6
8 3 318.99663008580586 304.93140155553783 31.073191875000237 1.0735248135081534 7
9 3 320.0458911287444 302.0194988162199 29.631710625000224 0.9615660949491605 8
10 3 321.1752388821756 299.1057190446247 29.16178375000022 0.9922368023581346 9
11 3 321.71269579087226 296.02425772293566 28.99211562500022 1.0104064748011499 10
12 3 321.0100600417846 292.97783433708713 28.626661250000218 1.2120122549178298 11
13 3 320.8411271368392 289.88698785401226 27.174015000000207 1.2962534635172642 12
14 3 321.4993397887005 286.82867659707495 27.119186875000207 1.093734194359028 13
15 3 322.8539314153922 284.08820947240525 25.010796250000194 1.0819714587554228 14
16 3 324.24356097792446 281.32772067011246 23.46005750000018 1.1420427483991522 15
17 3 325.0825944058199 278.3413623171334 22.16850625000017 0.8533614409445094 16
18 3 325.52494834580654 275.28680512475046 20.531238750000156 0.9158541022257893 17
19 3 326.4490739036005 272.3035751589 19.955842500000152 1.0697144379854961 18
20 3 326.26387338558624 269.22837061146816 18.231228812500138 1.0787930174327467 19
21 3 325.5093064101635 266.2076000000743 17.26037225000013 0.9394358844013144 20
22 3 324.41687362485 263.29194319620206 16.29113062500012 1.04099584414478 21
23 3 323.0272440623177 260.5007962000488 15.478278750000118 1.0738439089952725 22
24 3 321.5850575960247 257.8316563019116 13.0481566875001 1.205273709042786 23
25 3 320.2630011954705 255.01110246674932 12.117593812500093 1.2518178527423696 24
26 3 317.77280504109035 253.22854748086257 10.089032937500077 1.397231543254807 25
27 3 314.96226204473965 252.08042940465964 7.684450812500059 1.468552513013048 26
28 3 313.3204844796407 251.370911203889 5.866230562500045 1.468552513013048 27
29 3 315.29074269324457 315.4621783078928 33.76854250000026 1.0026731018192054 1
30 3 317.8253619448512 319.8525568041958 32.61156937500025 1.2432210449129264 29
31 3 319.1780765392657 323.82998819952115 28.66274812500022 1.2432210449129264 30
32 3 319.6254358986581 326.72750035804745 25.18524937500019 1.6373915663445793 31
33 3 319.5003004135134 329.48110670865736 20.472821875000154 1.231633498988524 32
34 3 319.4565029937127 332.39426080282675 16.84112650000013 1.0081227521972584 33
35 3 319.4070744770806 335.47759915679296 15.168170875000115 1.105765971255694 34
36 3 319.2218739590664 338.6003551885798 15.000097750000114 0.9126506338060841 35
37 3 319.5065571877706 341.9489807710528 13.900265500000106 0.9126506338060841 36
38 3 318.4698096933465 340.99419701939854 13.623951687500105 1.251354851447334 37
39 3 313.777229000419 341.93271315798404 10.882545437500083 1.251354851447334 38
40 3 310.96168058466253 340.99419701939854 8.805735812500068 1.251354851447334 39
41 3 310.33600315893887 337.8658098907802 7.808860812500059 1.251354851447334 40
42 3 310.33600315893887 335.9887776136092 6.978125000000054 1.251354851447334 41
43 3 308.45897088176787 333.4860679107145 6.313548312500048 1.3005894080775293 42
44 3 306.5819386045968 330.98335820781983 5.9812500000000455 1.3744381146356939 43
45 3 303.97223806190345 329.91532684210955 5.9812500000000455 1.39905852133792 44
46 3 315.29074269324457 315.4621783078928 33.76854250000026 1.0026731018192054 1
47 3 321.3942259811789 314.5430581695048 33.07930312500025 1.048372580994062 46
48 3 325.40231557036475 312.36444937313496 29.63968562500023 1.4866721312620053 47
49 3 328.37616037482934 311.41967646029224 28.936290625000222 1.3795686695266278 48
50 3 331.0421718858379 313.04393505747083 28.303673750000215 0.9220733358374825 49
51 3 333.70818339684644 314.66881933207526 27.67085750000021 0.7771101330715662 50
52 3 336.09138871142784 316.6947628365685 27.818594375000213 0.8085754508112093 51
53 3 338.7430096416448 318.3202727885986 26.741969375000206 0.8529234667465029 52
54 3 341.47972270176007 319.8269040297411 26.2267843750002 0.7583648373968851 53
55 3 344.2208155038555 321.33478662573515 26.1532150000002 1.4681145388150412 54
56 3 346.5370733338845 323.33758006547663 24.111814375000183 1.2024831877240585 55
57 3 348.82642703460743 325.43985621590815 25.24007750000019 1.107004812558627 56
58 3 351.3616719636397 327.25682346020966 26.0218268750002 1.114863321025716 57
59 3 354.2028731538509 328.56198657026926 25.709007500000197 1.120125268176052 58
60 3 357.2499222171251 329.0249878653048 24.00315500000018 0.8869603187058703 59
61 3 360.36204173267464 328.9148686383774 23.051338750000177 0.9489023838525134 60
62 3 363.4222300218891 328.266041147902 22.870306250000176 1.2397798190714462 61
63 3 366.18271882418196 326.83011145586613 21.862266250000168 1.2118683491099134 62
64 3 368.6591500751962 324.92054395255747 21.534095000000164 0.9186946777385748 63
65 3 371.04423242205485 322.8983545126186 21.826777500000166 1.2692304555002594 64
66 3 373.96802303246153 321.78902843681055 21.52472437500016 1.3268991438292097 65
67 3 377.0332167410818 321.2359295924709 20.610988750000157 0.8896257045394531 66
68 3 380.14471057920554 321.5475169504812 20.327278125000152 0.8896257045394531 67
69 3 383.1316946096103 321.8472164374029 20.054931875000154 0.8896257045394531 68
70 4 315.29074269324457 315.4621783078928 33.76854250000026 1.0026731018192054 1
71 4 313.52195261072376 320.8742880404025 35.91820375000027 1.0026731018192054 70
72 4 311.424681879698 323.88567349041057 34.89281812500027 1.6516382413283073 71
73 4 308.8024677884901 327.7736330138574 34.79891250000027 1.123216114659127 72
74 4 306.6482604117235 330.0323285207199 34.11565437500026 1.123216114659127 73
75 4 304.49467871238267 332.29102402758235 33.43239625000025 1.123216114659127 74
76 4 302.33921998076465 334.5509708892962 34.024340625000264 1.1857838572314938 75
77 4 299.8909442139079 336.48744252191096 33.36620375000025 1.205405101302188 76
78 4 297.1129364436949 337.90147350404646 32.53760125000025 1.1361238399518063 77
79 4 294.39249099664835 339.43125480994075 31.843576875000245 1.2215162950145724 78
80 4 292.0011518755325 341.4240374108707 30.849493125000237 0.9326973385262703 79
81 4 289.7512158526302 343.5938867232803 30.437185625000232 1.050174531980146 80
82 4 287.40242279646355 345.6586222281685 30.193150625000232 1.050174531980146 81
83 4 285.0536297402969 347.7239834104823 29.949315000000226 1.267109409027056 82
84 4 282.7079650712589 349.78621620566753 29.384485625000227 1.267109409027056 83
85 4 280.36230040222085 351.84844900085267 28.81985562500022 1.274723903298113 84
86 4 277.9071421836812 353.7749097946559 28.119850000000213 1.2667465161201363 85
87 4 275.3825337708862 355.6150271037092 27.61802312500021 1.2996321216161724 86
88 4 272.9768040689787 357.6134408014706 27.36382000000021 1.2969604790083322 87
89 4 270.6768138520185 359.7313588875452 27.031063125000205 1.307428062340689 88
90 4 268.5107186041631 361.9750381361903 27.828164375000213 1.0681690147439589 89
91 4 266.328355743239 364.21558899770673 27.65789812500021 1.0681690147439589 90
92 4 264.1453672048891 366.4561398592232 27.487631875000208 1.0681690147439589 91
93 4 261.963004343965 368.6966907207396 27.317365625000207 1.0681690147439589 92
94 4 259.7806414830408 370.93724158225604 27.147099375000206 1.1316064489380815 93
95 4 257.9036092058698 373.439325607725 27.39173250000021 1.1920156043917014 94
96 4 255.92459150830587 375.839424212801 26.340627500000203 1.2513485946730767 95
97 4 254.18395690994262 378.4359855295542 25.9879331250002 0.9555095374681554 96
98 4 252.18929727673554 380.834207102353 26.764100000000205 0.9087714337665974 97
99 4 250.07513325521532 383.13857706129323 26.549173750000204 1.0676371889320937 98
100 4 247.85085000676767 385.3353305030091 26.1609906250002 1.101780406053834 99
101 4 245.67286688782357 387.56587052571393 27.000558750000206 0.95343854518901 100
102 4 243.5374298338287 389.841459323071 26.3073318750002 0.8349352407569474 101
103 4 241.43890774795153 392.15646579824846 26.796199375000203 1.0622939037164136 102
104 4 239.30785043593673 394.44456814411996 27.12915562500021 1.074494613518025 103
105 4 237.10108615540935 396.6613432634589 27.23482437500021 1.079249761953525 104
106 4 234.57710342004006 398.5095943790466 27.17182187500021 1.1200564436592224 105
107 4 232.45855965653973 400.8083332411554 26.773071875000205 1.0742443425477357 106
108 4 230.1473072459165 402.9162404884184 26.92718875000021 1.0742443425477357 107
109 4 227.83605483529325 405.0235220582557 27.08130562500021 1.2082143929436873 108
110 4 225.45410087556328 407.05134259502614 27.235422500000208 1.307740901053551 109
111 4 223.28800562770797 409.3056583599085 26.889307500000207 1.307740901053551 110
112 4 221.52296960974147 411.87656690220706 27.691791875000213 1.2918111537946264 111
113 4 219.91247591592875 414.55008654232427 27.023885625000204 1.2613031225163402 112
114 4 218.38582299716302 417.2799171507566 26.782641875000202 1.267428504514175 113
115 4 216.94301085344424 420.03790324334653 27.783504375000213 1.3242838121896847 114
116 4 215.53023122616023 422.8277988846484 28.032324375000215 1.3242838121896847 115
117 4 214.11745159887616 425.6183202033759 28.281343750000218 1.17981489459009 116
118 4 212.2047557084389 428.09350009953874 28.267188125000214 1.17981489459009 117
119 4 210.29143414057592 430.5686799957016 28.253231875000214 0.9192515306474688 118
120 4 208.59772534914197 433.19715086116673 28.51860000000022 0.9827890732297072 119
121 4 207.42270314363293 436.0965400519702 28.454002500000215 0.9681857621133169 120
122 4 205.89917861199578 438.8282476926797 28.64939000000022 0.9681857621133169 121
123 4 204.09660194848593 441.3797602347808 28.132809375000214 1.0003831224410569 122
124 4 202.004336636866 443.7054032261957 28.023751250000213 1.0003831224410569 123
125 4 199.91207132524602 446.03104621761054 27.914693125000213 0.983471061623746 124
126 4 197.96183478926537 448.47619359733864 27.72588500000021 0.9421262973319261 125
127 4 195.83328018695346 450.73113503964674 26.397848125000202 0.7944288842155972 126
128 4 193.30679474188128 452.57625776810585 26.469623125000204 1.121814597225506 127
129 4 190.6983455540393 454.29624501142024 26.0156462500002 1.159111228572894 128
130 4 187.81584965373037 455.5106848947499 26.2778243750002 1.1779628894099479 129
131 4 184.75065594511014 456.130731223642 26.540002500000202 0.9998638101777061 130
132 4 181.62664855847186 456.1970530307687 27.015910625000206 1.0414150480200148 131
133 4 178.50389252668504 456.024366061269 27.207709375000206 1.2117619839475404 132
134 4 175.55132075469504 455.07709043872336 28.540531250000218 1.2898778105491404 133
135 4 172.80271982349097 453.6048714559955 29.322878750000225 1.5496841048066357 134
136 4 170.74048702830578 451.38684498180515 31.828424375000242 1.2539138721185439 135
137 4 169.42969282141468 449.5561128341377 31.954230000000244 1.2539138721185439 136
138 3 324.24356097792446 281.32772067011246 23.46005750000018 1.1420427483991522 16
139 3 326.12184460994695 278.23374579990895 25.628061250000197 0.9375588521241434 138
140 3 327.7273328843539 275.5733653857319 26.774268125000205 0.9375588521241434 139
141 3 329.49612296687474 272.998702778879 27.321951250000208 0.7902243319147343 140
142 3 330.4039809115997 270.00483629679127 27.30261187500021 0.8425372214794901 141
143 3 330.74309807634194 266.89834787807325 27.78051375000021 0.8425372214794901 142
144 3 331.0815895636585 263.7987419110382 26.983213125000205 0.7165007608417145 143
145 3 331.12726401573633 260.67035478241985 27.057181250000205 0.8811728025179264 144
146 3 331.3887971796888 257.5538555248903 27.280481250000207 0.7521831444307353 145
147 3 332.3310673828286 254.57250259131703 26.940746250000206 0.7966312687541446 146
148 3 333.44477320061674 251.64933765833604 27.013518125000203 0.9225613642295469 147
149 3 335.1797767021485 249.0465195673256 26.803775625000203 0.9992256192034679 148
150 3 337.2551487232739 246.74527799551396 25.446430625000193 1.0328432672876007 149
151 3 338.9632480954995 244.1243152591575 25.456598750000197 1.3550045737927168 150
152 3 339.605193134292 241.071009421626 24.717116875000187 0.9016011704678042 151
153 3 339.30299093766746 237.96076693835366 24.226056250000184 0.902070428537097 152
154 3 339.44877377786105 234.83675955171537 24.444770625000185 0.9955779198114989 153
155 3 340.2490152053616 231.81473758547008 24.087091875000183 0.8606380694056757 154
156 3 341.32267766790346 228.87780774912318 23.79241562500018 0.8772623186071534 155
157 3 342.5371175512331 226.00782539732873 24.66288687500019 1.080069399381223 156
158 3 343.7959805317891 223.14347414236576 24.65132312500019 1.080069399381223 157
159 3 345.05546918977086 220.27974856482854 24.639958750000186 1.080069399381223 158
160 3 346.3143321703269 217.4160229872913 24.62839500000019 1.0408269112398347 159
161 3 348.2320334801699 214.95147960736583 25.208376875000194 1.266690205151821 160
162 3 350.6621646016806 212.9893552002964 25.788358750000196 1.385756619267035 161
163 3 353.3306788223921 211.36697363539494 25.219741250000194 1.4656055723378891 162
164 3 355.579363490443 209.20525812951965 24.445966875000188 1.4656055723378891 163
165 3 357.8274224810681 207.04354262364438 23.67199312500018 1.6002888949991658 164
166 3 360.79000509186966 206.05997771040677 22.998504375000174 0.8564898280731278 165
167 3 364.52279661373706 205.77466880427676 22.119659375000168 0.8564898280731278 166
168 3 321.0100600417846 292.97783433708713 28.626661250000218 1.2120122549178298 12
169 3 319.96079899884603 290.2968065678612 30.59229937500023 0.9486708832049956 168
170 3 318.2896145947381 288.04999893208753 35.03836187500027 0.9486708832049956 169
171 3 316.55961651261214 285.51850806760956 33.06135937500025 0.9246010726374062 170
172 3 314.36161171604493 283.45001849816714 30.44276812500023 1.1580413201749062 171
173 3 311.8057194319637 281.7488015776245 28.53076187500022 1.0748074522308868 172
174 3 309.87112483162616 279.3174191012623 27.36242437500021 0.8202130509296697 173
175 3 308.6479254643364 276.4461853946164 26.694916875000203 0.8202130509296697 174
176 3 307.42472609704663 273.5743260105448 26.0274093750002 0.9486145722366806 175
177 3 305.7848255642249 270.91019153181344 26.132081250000198 1.1358360283359734 176
178 3 303.8627445124018 268.4575360229766 25.24725500000019 1.2247385337570493 177
179 3 301.17671132377006 266.8539247808469 25.240276875000195 1.2752056749159204 178
180 3 298.1065121957441 266.2689163877953 24.80743375000019 1.1162147842652792 179
181 3 295.0006494544518 266.464127744621 23.798995000000183 1.1952753837797216 180
182 3 291.9567287783061 267.11170388024505 22.769621875000176 0.870004460468759 181
183 3 288.04186512555316 267.0791686541074 20.091816250000154 0.870004460468759 182
184 3 320.0458911287444 302.0194988162199 29.631710625000224 0.9615660949491605 9
185 3 317.31355781060915 300.7493736420008 29.526241250000226 0.9654578085371617 184
186 3 314.79332913979425 298.89611710700734 29.445494375000226 0.9654578085371617 185
187 3 312.2030245972983 297.1423432827039 29.564122500000227 0.6648072919284251 186
188 3 310.09574302746097 294.83547061406074 29.05850750000022 0.9907351765363979 187
189 3 308.811852949876 291.9830072301865 28.96480125000022 0.8926289561829268 188
190 3 307.5273371948653 289.1305438463123 28.870895625000223 0.8926289561829268 189
191 3 306.24344711728037 286.2780804624381 28.77718937500022 0.8926289561829268 190
192 3 304.95893136226965 283.4256170785639 28.68348312500022 0.972603044738926 191
193 3 303.1676168924228 280.8609653105226 28.58977687500022 0.9589194794383493 192
194 3 301.07347454852567 278.5371993513849 28.762236250000218 0.7343263107005819 193
195 3 299.0957082058132 276.1145763589829 28.93489500000022 0.7052573375014601 194
196 3 297.11731618567495 273.6913276891551 29.10755375000022 0.7052573375014601 195
197 3 295.1389241655367 271.2687046967531 29.280212500000225 0.7865390918772219 196
198 3 293.03289395055083 268.9580779635556 29.649853750000226 1.101561418954831 197
199 3 291.28662825535605 264.8035798567504 29.605592500000224 1.690173713978628 198
200 3 291.2409538032783 258.553062373771 29.856605625000228 1.8994377857861657 199
201 3 290.83551483140934 253.8898885198525 29.281807500000223 1.2574990037679403 200
202 3 289.8294255308457 250.93293700588245 28.71538312500022 1.1029629363884519 201
203 3 288.31966590257446 248.1930955586385 28.54850625000022 1.1029629363884519 202
204 3 286.8099062743032 245.4538797888203 28.38143000000022 1.4536864173778534 203
205 3 285.5454121969157 242.59265692098597 28.49607062500022 0.9783780473783553 204
206 3 284.95352135218116 239.5212064381085 28.325206250000218 1.17553526099814 205
207 3 284.4961511539771 236.42660589047924 28.161918125000216 1.197102361862835 206
208 3 284.48926870229417 233.30885527809818 27.34208812500021 0.8343095633312239 207
209 3 284.279041087251 230.18860195601428 27.60765562500021 0.7314919919620535 208
210 3 284.06818779478215 227.06834863393033 27.873223125000212 1.147116992321771 209
211 3 283.39746159440637 224.01441711897314 27.61822250000021 1.147116992321771 210
212 3 282.72610971660487 220.95985992659018 27.36322187500021 1.1336774412172268 211
213 3 282.17363654969085 217.8802756371783 27.291646250000205 1.124248482411571 212
214 3 281.59676196317366 214.8344779287555 25.957229375000196 0.942601812175476 213
215 3 280.2471757558877 212.01454977101892 25.562068125000195 1.0556304391324565 214
216 3 278.60977793276885 209.3497896148618 25.339765000000195 0.8962453717036095 215
217 3 276.35733920016366 207.18869978641226 24.69658125000019 1.098764640861846 216
218 3 274.03294756360026 205.09768582964378 24.381170000000186 0.9372460134112816 217
219 3 271.44702276308436 203.36393368296348 25.370269375000195 0.9372460134112816 218
220 3 268.8610979625684 201.63080721370892 26.3593687500002 0.7439617430567262 219
221 3 266.3208476141303 199.83636435673347 27.43380062500021 0.7447500966131381 220
222 3 263.91261520251993 198.22587066292073 31.196206250000238 0.8213955812642874 221
223 3 261.38237569289345 196.51026316158647 33.310777500000256 0.8813792760684153 222
224 3 259.48782444780215 195.00926301727537 31.240268125000238 0.8813792760684153 223
225 3 319.6254358986581 326.72750035804745 25.18524937500019 1.6373915663445793 32
226 3 322.45162083065196 328.29920205146533 28.333779375000216 1.5363446620902073 225
227 3 325.2571584075968 329.68257483974037 28.155139375000218 1.5363446620902073 226
228 3 328.35613869720623 329.38099832054155 27.19794000000021 1.2245696008521039 227
229 3 331.3806633731544 328.61016373204995 26.5212612500002 1.1189865352612351 228
230 3 334.38141230692514 327.76487352989733 25.701630625000195 1.2230179208363092 229
231 3 337.01113452724167 326.07804719014626 25.187641875000192 1.0141417690327201 230
232 3 339.9267913311139 324.962464340081 24.50797250000019 1.1684776196359772 231
233 3 343.0182634916146 324.5338753034603 23.83867062500018 1.222035607277923 232
234 3 346.10785861983805 324.6396147884076 22.31365125000017 1.3840923173146098 233
235 3 349.1448968443008 323.8975613614993 21.981691875000166 1.0509566287623007 234
236 3 351.77211635491443 322.22637695739144 21.00575125000016 1.144708134232735 235
237 3 354.655237932649 321.0507290744566 20.029810625000152 0.9177311345029603 236
238 3 357.746084415724 320.59398455367835 20.503326250000157 1.226427862806503 237
239 3 360.76873205939506 319.78686067449485 20.675187500000156 0.8831999973772711 238
240 3 363.6937740246531 318.68441705036975 20.303951250000154 0.809783008242856 239
241 3 366.34476927744436 317.03137729160784 19.78332331250015 1.0583458791600973 240
242 3 369.06396336963945 315.5053500502678 18.984447625000143 1.0583458791600973 241
243 3 371.7837831392602 313.97932280892775 18.18559187500014 1.13894564514182 242
244 3 374.0080663877078 311.79070317374635 17.488796187500135 0.8119228250388311 243
245 3 376.39127170228926 309.803551669648 16.226433437500123 0.6772895565716123 244
246 3 379.0829359877525 308.21871075029 15.68674525000012 0.7693517329925926 245
247 3 381.99483872707043 307.0749724160671 15.719881375000119 0.9197520725880478 246
248 3 384.88484275648807 305.91308943649824 14.778711750000113 0.9265219023343779 247
249 3 387.54459749323934 304.26568077456784 14.845522312500114 0.9265219023343779 248
250 3 390.20372655256494 302.61889779006316 14.912332875000114 0.9707072421389832 249
251 3 392.96296400000625 301.1454274524839 14.762004125000113 0.9707072421389832 250
252 3 397.3777439159125 298.78787491235715 14.52151800000011 0.9707072421389832 251
253 3 354.2028731538509 328.56198657026926 25.709007500000197 1.120125268176052 59
254 3 355.7576815567742 326.46534151666924 26.512488750000205 1.3912500670648889 253
255 3 358.27665887273764 324.6233471753388 25.801517500000198 1.3912500670648889 254
256 3 360.13429514971125 322.1068725690782 25.624472500000195 1.1719438725744862 255
257 3 362.27098355855753 319.82127293290966 25.550105625000192 1.099365291190541 256
258 3 364.21934306226103 317.37925394031015 25.03831000000019 1.5592694829687224 257
259 3 364.10797248048226 314.25774926337476 24.482253125000188 0.9428020289517076 258
260 3 363.23702950387485 311.25324626504977 24.56778500000019 1.1731827138774191 259
261 3 362.26159839717167 308.2812784928623 24.48963000000019 0.9385161385855005 260
262 3 361.2855416130428 305.30868504324917 24.411674375000185 1.2883636711788888 261
263 3 357.936290353144 301.23677635663955 30.713718750000233 1.2883636711788888 262
264 4 170.74048702830578 451.38684498180515 31.828424375000242 1.2539138721185439 136
265 4 168.57439178045044 451.7860271794169 31.275956250000238 1.3419404291436066 264
266 4 166.0297616900323 453.5448064231261 29.788020625000225 1.3419404291436066 265
267 4 163.20545379031566 454.88375611417473 29.366541875000223 0.8113909992269659 266
268 4 160.22973195357386 455.757201800485 28.063426875000214 0.7369353855658496 267
269 4 157.2533844394064 456.6306474867952 26.760311875000205 0.7369353855658496 268
270 4 154.43345628166983 457.97647962952686 26.2714443750002 0.9039349472657535 269
271 4 151.61352812393326 459.32293744968416 25.782377500000194 1.1625712247371458 270
272 4 149.92920449388515 461.95829076683225 25.937491250000196 1.3443430304583857 271
273 4 148.47075041452328 464.7037633109077 27.061567500000205 0.8381825065964532 272
274 4 147.22127259535313 467.5599807593362 27.877210625000213 1.1953129244252652 273
275 4 146.56931671774907 470.6189176936992 27.67404750000021 0.9958469611045602 274
276 4 146.2420874240956 473.7241547575658 28.298689375000215 1.5661644482001973 275
277 4 146.33656471537986 476.84691078935265 27.778918750000212 1.708049318031553 276
278 4 142.94789577766048 482.08508219751116 29.283801250000224 1.708049318031553 277
279 4 214.11745159887616 425.6183202033759 28.281343750000218 1.17981489459009 117
280 4 213.61753533572295 427.291381639761 26.966266250000206 1.3543914099155077 279
281 4 212.6752651325831 430.2527128957111 25.8254425000002 1.3543914099155077 280
282 4 211.46833337836216 433.13708582829724 25.532760000000195 0.9073636595587191 281
283 4 209.7402123285134 435.7417809515849 25.10569875000019 0.852028748027718 282
284 4 208.0114656012389 438.3458503974468 24.67863750000019 0.852028748027718 283
285 4 206.64123203890404 441.150762296966 24.04721687500018 1.1485247665296494 284
286 4 205.27099847656922 443.9562998739109 23.41579625000018 1.1485247665296494 285
287 4 203.5566423300864 446.55786661006994 22.521200625000173 0.9613846484957006 286
288 4 201.65833702044077 449.04493437732145 22.508041875000174 1.028782620794654 287
289 4 200.25306552226542 451.83670705090043 22.09812687500017 0.9651449698242998 288
290 4 198.84716834666432 454.6284797244795 21.688211875000164 0.9651449698242998 289
291 4 196.9763928437506 457.13306645965133 22.078787500000168 1.0315105743708093 290
292 4 194.50559268956783 459.05076776949437 21.852496875000167 1.21622306399295 291
293 4 192.01101679320755 460.92091759498237 22.65478187500017 0.9910229881522307 292
294 4 189.1973454097282 462.28114031850566 22.18046875000017 0.7484603637476794 293
295 4 186.2378911860553 463.29348639332653 22.301489375000173 0.7484603637476794 294
296 4 183.2778112849566 464.3064581455732 22.42251000000017 1.097044027941106 295
297 4 180.35151796484703 465.398265253461 21.862066875000167 0.7314607080907675 296
298 4 177.57225883978248 466.83169223579387 21.603477500000164 0.8941055549076347 297
299 4 174.79237403729223 468.2644935407011 21.339903750000165 1.021699952335462 298
300 4 171.9655634278727 469.60156619947253 21.067358125000162 0.9822134499980414 299
301 4 168.8828507513322 470.1358947210406 21.00435562500016 1.0182962671395253 300
302 4 165.80138942964314 470.54759046716674 22.10909250000017 1.0630634869500537 301
303 4 162.76059714062612 471.26023705506606 22.696850000000175 0.7467147237299103 302
304 4 159.69790614170878 471.89404828732404 22.543530625000173 0.7467147237299103 303
305 4 156.6345894653657 472.52848519700785 22.39041062500017 1.0215748168503174 304
306 4 153.6870231127815 473.51705552965126 23.50372062500018 0.7983143410293412 305
307 4 150.9928561176154 475.04495980326845 24.90552625000019 1.1111780809882037 306
308 4 148.51955325372973 476.91448395133074 26.2237937500002 1.1111780809882037 307
309 4 146.04562471241834 478.7846337768188 27.54186187500021 0.8078621785458844 308
310 4 144.15357617702998 481.20162567238935 29.465431875000224 0.8243925761335037 309
311 4 142.52243512816838 483.8563749897349 30.36680625000023 0.7441056488646427 310
312 4 141.39183601988572 486.758892567667 31.295495000000237 0.8490755505783024 311
313 4 142.25652222223584 488.0158785159458 30.19195437500023 0.8490755505783024 312
314 4 266.328355743239 364.21558899770673 27.65789812500021 1.0681690147439589 91
315 4 266.7056392309504 360.2982226352508 25.9652043750002 1.501782241093232 314
316 4 266.38466671155413 357.21175589415594 24.70296125000019 1.501782241093232 315
317 4 266.4484858089779 354.09150257207205 24.013323125000184 1.3060953694238975 316
318 4 267.392633044395 351.10889828364736 24.07772125000018 1.046783360332724 317
319 4 268.336780279812 348.12691967264834 24.142318750000186 1.046783360332724 318
320 4 269.9572848124363 345.4615338390655 23.37293062500018 1.1880425527383562 319
321 4 271.57716366763486 342.7961480054827 22.60354250000017 1.1880425527383562 320
322 4 272.6702221303741 339.86484926596734 22.656376875000173 1.3383490407199528 321
323 4 272.6602112915625 336.73833916962616 22.32760750000017 0.9273540533105903 322
324 4 272.55196909691233 333.6124547507107 22.07579687500017 0.9273540533105903 323
325 4 272.44372690226214 330.487196009221 21.823786875000167 1.3213118444174974 324
326 4 271.0059201779491 327.70856256158214 21.794279375000166 1.4464973837562887 325
327 4 268.8973872532604 325.40231557036475 21.34189750000016 1.4223024377035542 326
328 4 266.0924753537412 324.0696226535734 20.147840625000153 1.174821988732815 327
329 4 262.995372096409 323.6860823916047 19.433559750000146 1.174821988732815 328
330 4 259.8988945165026 323.30254212963615 18.71931875000014 0.7084795762439371 329
331 4 256.8862577116431 322.4647600565921 18.416627625000142 1.1238981030531658 330
332 4 253.79290851886535 322.028037213437 17.888124375000135 1.113830953273272 331
333 4 250.67390655163285 321.8322001791855 18.37019318750014 1.29309379251736 332
334 4 247.56178703608333 321.8403339857199 17.36354881250013 0.9167801048158604 333
335 4 244.8513524278484 323.0647847078612 16.040915000000123 0.9167801048158604 334
336 4 306.6482604117235 330.0323285207199 34.11565437500026 1.123216114659127 74
337 4 309.50885760213214 333.0067990026102 31.227308750000237 1.1893502185581186 336
338 4 312.2455706622475 334.3826636617765 29.19986437500022 0.9264968752373489 337
339 4 315.350807726114 334.4270867590029 28.004411875000212 0.8291101839234601 338
340 4 318.45729614483207 334.1048628847553 27.41805000000021 0.8291101839234601 339
341 4 321.5637845635501 333.7826390105076 26.831688125000206 0.8815669792961323 340
342 4 324.552645626232 332.8678986140995 26.4187825000002 0.9864117455246472 341
343 4 327.6647651417815 332.887294614297 25.412935625000195 1.0006646772826324 342
344 4 330.72182504386734 333.51234636259494 24.68422000000019 0.9869498281107696 343
345 4 333.7050550097178 334.43584624296307 24.101446875000185 0.7678125665253125 344
346 4 336.44176806983313 335.95061129064004 24.238417500000185 0.7808954814971943 345
347 4 338.92132770797605 337.8539220196914 23.812552500000184 0.978421844798156 346
348 4 341.8757765122432 338.8812843527297 23.709076875000182 0.978421844798156 347
349 4 344.83022531651034 339.9092723631937 23.60560125000018 0.8018181346133938 348
350 4 347.66892379701864 341.21944089265907 23.245131250000178 1.0619435243580084 349
351 4 350.6515280854433 342.1491975472844 22.729946250000175 0.792676987423571 350
352 4 353.6798068259459 342.9262889100332 22.39061000000017 0.7996595474946472 351
353 4 356.801937180307 343.0870880084442 22.01119937500017 0.7996595474946472 352
354 4 359.9240675346681 343.2485127842809 21.631589375000164 0.7996595474946472 353
355 4 363.0461978890292 343.4093118826919 21.252178750000162 0.859536877136402 354
356 4 366.1332903075497 343.8729388551531 20.603811250000156 0.859536877136402 355
357 4 369.22038272607034 344.3365658276143 19.955443750000153 0.9970482617619496 356
358 4 372.3437644352829 344.3772348602864 19.403952562500148 0.985798581647438 357
359 4 375.4014500147944 345.03231912501906 19.151304562500147 1.0548170584790157 358
360 4 378.40532733569376 345.90701616618077 19.064596375000146 0.9858674061642676 359
361 4 381.53246310946065 345.9871028766734 19.151145062500145 1.3071590210476278 360
362 4 384.5901486889722 345.3776930640185 18.34004768750014 0.9377215282548315 361
363 4 387.56211646115963 344.4191552478099 18.949596875000147 0.9377215282548315 362
364 4 390.534084233347 343.46124310902695 19.55914606250015 0.9575805297473007 363
365 4 393.54421832850363 342.6703868429122 18.548733500000143 1.0491734480989883 364
366 4 396.9216250725599 342.7310775532074 18.810692312500144 1.0491734480989883 365
367 4 308.8024677884901 327.7736330138574 34.79891250000027 1.123216114659127 73
368 4 306.88101241409277 325.33724511808947 34.96578937500027 0.8498826744574859 367
369 4 302.85915792154105 323.6097497456665 34.47114000000026 0.8498826744574859 368
370 4 300.2995115729055 321.85972998591734 33.15367000000025 1.059503382397686 369
371 4 297.798678902288 320.0239924188441 31.861919375000245 1.0600977759521235 370
372 4 295.2978462316705 318.1888805291966 30.570168750000235 1.0600977759521235 371
373 4 293.0059898212447 316.118513927477 28.98553625000022 1.2148966278504159 372
374 4 291.51562619317093 313.4155874483508 27.36880437500021 0.7373358191183127 373
375 4 289.86321211183474 310.76584355041103 26.752935000000203 1.1735080661387953 374
376 4 289.08862345878885 307.7394418421856 26.2060493750002 1.134928796068674 375
377 4 289.9364163706444 304.73931858584064 25.386418750000196 0.9241318145681134 376
378 4 290.9362488969508 301.7861211364249 24.560408125000187 0.9813625286990573 377
379 4 291.3510730302056 298.69965439533007 23.61596875000018 1.1160708784573627 378
380 4 290.6841008943842 295.6444715255214 23.371933750000178 0.8679647520608998 379
381 4 289.09175184591743 292.95656130461253 22.855153750000174 0.9681982756618313 380
382 4 287.1052260192448 290.5439491510221 22.388217500000174 0.8907706942285274 381
383 4 285.77566148958203 287.71213312219675 22.34176312500017 0.9422389192685563 382
384 4 284.3366034104176 284.93913077138944 21.843724375000164 0.9422389192685563 383
385 4 282.8969196538274 282.1655027431565 21.345685625000165 1.01070054319124 384
386 4 282.3632168096851 279.09092387315036 20.66860812500016 1.04319197190907 385
387 4 281.24575692734265 276.16963597244654 20.415601250000158 1.0530714184612466 386
388 4 279.8198380741184 273.4185323315396 19.042206562500144 1.010149947056603 387
389 4 278.24000257416617 270.71935991696773 19.282732562500147 0.8587860642255337 388
390 4 277.2927269516205 267.7455151125031 18.609383375000142 0.8587860642255337 389
391 4 276.3454513290749 264.7716703080385 17.936034187500137 1.203240257409184 390
392 4 276.71898075223197 261.7233698899128 16.041991625000122 0.9937822255996721 391
393 4 277.4134826947852 259.2125263804837 14.940424812500114 0.9937822255996721 392
394 4 311.424681879698 323.88567349041057 34.89281812500027 1.6516382413283073 72
395 4 312.08164317670787 326.4077791935027 34.609506250000265 1.176855440366417 394
396 4 313.20786254301044 329.32531302965214 34.36287937500026 1.176855440366417 395
397 4 314.5768447504939 332.12584518719126 33.51872562500026 0.7776982698517464 396
398 4 316.5314610284546 334.55472495385055 34.33716000000026 0.7776982698517464 397
399 4 319.6585968022215 338.4414331224459 35.64645562500027 0.7776982698517464 398
400 4 322.2238742476885 336.6144550393329 31.62306812500024 0.8491256047723602 399
401 4 322.8495516734122 334.7374227621619 30.01710250000023 0.8848392722326671 400
402 4 324.1009065248595 333.4860679107145 28.410937500000216 0.8848392722326671 401
403 4 326.47722938775803 333.73571320357826 30.50258062500023 0.8158645928208902 402
404 4 327.22929365347784 334.1117453364382 31.900000000000244 0.7120647078933336 403
405 4 331.29619692068167 332.547551772129 31.900000000000244 0.625677425723667 404
406 4 332.31542544718553 331.9994583471951 31.900000000000244 0.625677425723667 405
407 4 334.1117453364382 331.6090356335435 31.900000000000244 0.625677425723667 406
408 4 335.36310018788555 330.35768078209617 31.23548312500024 0.7984519900630005 407
409 4 337.4484830478225 329.52365277360656 30.12775562500023 1.1291850773005307 408
410 4 339.7428421679512 328.48064850492517 29.906250000000227 1.251354851447334 409
411 4 342.6628787138036 326.8119668105202 29.906250000000227 1.0070153031537277 410
412 4 345.31512532144615 326.85701558517223 29.906250000000227 0.8848392722326671 411
413 4 348.50232612808253 326.6036162277542 28.286328125000217 0.8848392722326671 412
414 4 351.317874543839 327.22929365347784 27.60107625000021 0.8848392722326671 413
415 4 352.57486049211786 327.362562945157 26.915625000000205 0.8848392722326671 414
416 4 354.13655134672416 327.1786137819942 28.90937500000022 1.0681001902271292 415
417 3 360.76873205939506 319.78686067449485 20.675187500000156 0.8831999973772711 239
418 3 364.1067211256308 322.31397179699275 20.009474375000153 0.9945267817362833 417
419 3 366.42047624595693 324.4174993022757 20.317309375000157 1.050537424887066 418
420 3 368.7142096886599 326.5022564847869 18.972644625000143 0.963749709164936 419
421 3 371.3695846834311 328.13902863048 18.22548681250014 0.963749709164936 420
422 3 374.0255853556281 329.7758007761732 17.478348937500133 0.948495693525793 421
423 3 377.03634512821037 330.50471497714125 16.086432312500122 1.0030359947261251 422
424 3 380.1540957405914 330.72057368901596 15.63369156250012 0.9424015953992445 423
425 3 383.2430651913891 330.2757170393264 14.952088250000115 0.9424015953992445 424
426 3 386.3326603196126 329.83023471221117 14.27048493750011 0.9424015953992445 425
427 3 389.42162977041033 329.3853780625216 13.588881625000104 1.089298141410647 426
428 3 392.1671023144858 327.903773918408 12.850117500000097 1.1780504842495492 427
429 3 395.13656737697033 326.95086719903077 12.065337625000092 1.0712035502587185 428
430 3 398.2480612150941 327.1060352006103 11.151382687500085 0.7621752129195422 429
431 3 400.64190304591284 329.11445973718327 10.68063837500008 0.626497063151365 430
432 3 402.99069610207954 331.17982091949705 10.46934075000008 0.6584316389603009 431
433 3 405.7443024526894 331.75294144146 10.865020375000082 0.6584316389603009 432
434 3 328.35613869720623 329.38099832054155 27.19794000000021 1.2245696008521039 228
435 3 325.4680117000657 331.6002761495834 26.959487500000208 1.4108337704900396 434
436 3 323.82623413496685 334.26065656376045 27.32115375000021 1.4108337704900396 435
437 3 322.0443048265058 336.7971528476442 28.66713437500022 1.236338593229966 436
438 3 320.63340223149896 339.5882998437975 28.439846875000217 0.9757064047705153 437
439 3 319.04480724758656 342.2730816775777 27.678832500000212 0.9670970833925576 438
440 3 317.44182168288256 344.95598647908076 27.24658750000021 1.128396723744119 439
441 3 316.1422896696545 347.8003160564206 26.943936250000206 0.8008921320233228 440
442 3 315.0298352067178 350.7228553119758 27.194351250000206 0.8389520898300934 441
443 3 313.58201764359325 353.4908522433773 27.731268125000213 0.8377758162697329 442
444 3 312.2793572432366 356.3282993690342 27.100844375000207 0.9102980866853632 443
445 3 310.8509356803094 359.11006120380154 26.775663750000206 0.9655766872480491 444
446 3 309.95308857439596 362.1058047181665 27.024085000000206 1.0513695758632784 445
447 3 309.8667450896461 365.2329404919334 27.001156875000206 0.9188948945148063 446
448 3 309.5401414734184 368.3438086526315 26.908048750000205 0.9905975275027386 447
449 3 308.6404173352277 371.3401778444221 26.941145000000205 0.7536722567039575 448
450 3 308.0016006835638 374.4022431659137 26.773071875000205 0.854619052570214 449
451 3 306.8791353818156 377.31727429236025 26.2349587500002 0.8602564061759842 450
452 3 305.3750068503759 380.05211032019844 25.557083750000196 1.2430145713624374 451
453 3 302.9918015357944 382.0786795021174 25.464374375000194 1.0155245161435695 452
454 3 300.69243699625997 384.1972232656177 25.811685625000198 1.092545407250153 453
455 3 299.2740262721444 386.9852418746424 25.9187500000002 1.092545407250153 454
456 3 297.85624122545454 389.77326048366706 26.0258143750002 1.092545407250153 455
457 3 296.437830501339 392.56190477011745 26.1330781250002 1.092545407250153 456
458 3 295.01941977722345 395.3499233791421 26.2401425000002 0.830192605869962 457
459 3 293.03414530540226 397.76754095213835 26.0916081250002 1.0937654782303141 458
460 3 290.71413341081893 399.8654373605898 25.942874375000198 1.1015927028261172 459
461 3 288.8564971338454 402.3819119668504 25.852358125000197 1.1366556657636715 460
462 3 286.5427420135192 404.4879421818363 25.9562325000002 1.0945100343669252 461
463 3 284.29030328091403 406.60273188078224 24.394528125000186 1.157396872426411 462
464 3 282.3062801639443 409.02097513120424 24.251975000000186 1.1242985366056288 463
465 3 281.73253396455567 409.9088113983061 23.016846875000173 1.1242985366056288 464
466 4 146.04562471241834 478.7846337768188 27.54186187500021 0.8078621785458844 309
467 4 144.06910972455728 479.9077247559928 27.749411250000215 0.945004413490255 466
468 4 140.48773213971504 477.40939479507824 28.835606250000218 0.945004413490255 467
469 4 139.65870955063116 474.40739450645606 29.762301250000228 0.9336421114391132 468
470 4 138.32851934354267 471.5755784776307 29.74974062500023 0.8891251625988743 469
471 4 136.52031158320125 469.03157406463833 30.437584375000235 0.786620429942566 470
472 4 134.02448433198953 467.16079856172456 31.191022500000237 1.0099935277001721 471
473 4 131.852132309877 464.9214990550595 31.944460625000247 1.0099935277001721 472
474 4 129.68040596519012 462.68282522582024 32.697898750000256 1.1765300881050407 473
475 4 132.16935076471887 460.82706598112384 33.926248125000264 1.0975570834301993 474
476 4 134.95486666404062 459.41053228928547 34.398168750000266 0.9111114673388039 475
477 4 137.970006178603 458.5946489261418 34.94365875000027 0.9111114673388039 476
478 4 140.98514569316532 457.77813988557244 35.48914875000027 1.1416798554922325 477
479 4 143.59171784873013 456.0712918681983 34.59455312500027 1.1828744572018786 478
480 4 145.833520065098 453.8939344266799 34.16490000000026 0.794022193888877 479
481 4 150.70129043722815 451.063369752706 34.180850000000255 0.794022193888877 480
482 4 192.01101679320755 460.92091759498237 22.65478187500017 0.9910229881522307 293
483 4 190.1915468392031 462.15725618821233 22.33976937500017 0.9385161385855005 482
484 4 193.39564093633405 467.5299482429015 21.932845000000167 0.9385161385855005 483
485 4 194.99800082361233 470.21660710895895 21.729482500000167 0.9385161385855005 484
486 4 196.77179632553896 472.77875616729733 22.607131250000172 1.3242775554154276 485
487 4 198.22461930806926 475.54174767929305 21.968333750000166 0.9020016040202673 486
488 4 199.39713880387544 478.4330030635621 22.70701812500017 0.8123545424625803 487
489 4 200.28747778068023 481.4224898036698 23.44570250000018 0.8973215368758544 488
490 4 200.65224771987712 484.50707951248745 24.645142500000187 1.1205006746314863 489
491 4 200.8499617864058 487.6273328345714 24.98288375000019 1.2434713158832158 490
492 4 202.0393745727065 490.4973151863659 26.1597943750002 1.2434713158832158 491
493 4 203.22816168158144 493.36729753816036 27.336705000000208 1.2226362576066176 492
494 4 202.1426113479509 496.28545705173553 28.301081875000218 1.0617307940332623 493
495 4 202.34470515645964 499.404459018968 28.72515250000022 1.0617307940332623 494
496 4 202.5467989649684 502.5234609862005 29.149223125000223 1.0617307940332623 495
497 4 202.74951845090285 505.642462953433 29.573293750000225 0.9953526759382385 496
498 4 202.7657860639717 508.75583382383394 28.59675500000022 0.9781966009248955 497
499 4 202.58934502991758 511.87421011364063 29.177733750000225 1.0313291279173493 498
500 4 202.1056963798332 514.9481633062211 28.156535000000215 0.6751747668726663 499
501 4 201.404311985597 517.995838046921 27.932038750000213 1.0163441535712674 500
502 4 201.88983766795852 521.086684529996 28.000424375000215 1.0473402132416179 501
503 4 202.9678798724804 524.0223630114914 27.801049375000215 1.0045000799023185 502
504 4 203.01480567940968 527.1501244626841 27.74442687500021 1.1231723172393264 503
505 4 202.389128253686 530.2153181713043 27.57416062500021 0.725316555770161 504
506 4 201.86418489350385 533.2949024607161 28.076585625000213 1.1637412415232489 505
507 4 202.07754089567564 536.4126530730972 28.53255625000022 0.8745969327735706 506
508 4 202.21581560676057 539.5379118145869 28.474737500000217 0.8314815013669528 507
509 4 202.24209405864096 542.6662989432052 28.36807187500022 0.7697959639648565 508
510 4 201.2966954683725 545.6470261993528 28.626661250000218 1.178757499740617 509
511 4 199.62113132228453 548.2892619681838 28.64480437500022 1.237133203560635 510
512 4 197.94556717619653 550.8551650910766 28.357704375000218 1.237133203560635 511
