# Supplementary material for: Cross-Regional Gradient of Dendritic Morphology in Isochronically-Sourced Mouse Supragranular Pyramidal Neurons
Source: Front Neuroanat. 2018 Dec 4;12:103. doi: 10.3389/fnana.2018.00103 (PMC6288488; doi:10.3389/fnana.2018.00103)
Supplement: Supplementary file 3 [file Data_Sheet_1.ZIP › SWC reconstructions/X046.S1.Z2.C03-exported-000.swc]

# Exported from "Simple Neurite Tracer" version 3.1.0 on 2018-06-06T15:49:28.435
# https://imagej.net/Simple_Neurite_Tracer
#
# All positions and radii in microns
# Voxel separation (x,y,z): 0.625677425723667, 0.625677425723667, 1.625
#
1 1 351.555631965614 336.4574100054762 25.4824375 1.054003677825575 -1
2 1 347.5688154089028 340.0250226869526 23.8333875 1.3173951037324672 1
3 3 351.555631965614 336.4574100054762 25.4824375 1.054003677825575 1
4 3 351.16708628423964 330.0579812951745 26.076375000000002 0.9734289389408812 3
5 3 350.0427439502142 326.48098345231233 25.604312500000002 0.9734289389408812 4
6 3 349.40955839538185 323.4176667759693 25.659075 0.9959658398154476 5
7 3 348.338398642543 320.48323964932524 26.1132625 0.9862365558454447 6
8 3 347.82033773404373 317.3986499405076 25.993174999999997 0.864692459124365 7
9 3 346.93562985407044 314.4041577809941 26.481487499999997 0.9384598276171855 8
10 3 346.597138366754 311.2939152977218 26.404949999999996 0.9384598276171855 9
11 3 346.25864687943744 308.18429849187515 26.328412500000002 0.9728470589349582 10
12 3 345.9408027471698 305.07843575058286 26.862712499999997 0.8578725751839771 11
13 3 345.06422867373095 302.0764354619607 27.0057125 0.8578725751839771 12
14 3 344.1870289228664 299.0738094959128 27.14855 0.9265344158828923 13
15 3 343.8898321456477 295.95981294808615 27.215337500000004 1.0118830735258577 14
16 3 343.4099375601176 292.8683407875855 27.2514125 0.9482829632010469 15
17 3 343.1515327832937 289.76060101401606 27.9049875 0.9482829632010469 16
18 3 342.89312800646985 286.6534869178723 28.5585625 0.9035970814558627 17
19 3 342.5521338094505 283.554506628263 27.881587500000002 0.9705946202023529 18
20 3 342.00842012649656 280.4805534356826 28.41605 0.8641606333124999 19
21 3 341.464080766117 277.4009691462707 28.6 0.7158813401902481 20
22 3 340.60439998317264 274.3952147930942 28.304737499999998 0.7158813401902481 21
23 3 339.7440935228026 271.38946043991774 28.009475 0.6172238980247146 22
24 3 338.5865902852139 268.483814474857 28.1753875 0.6684049371263362 23
25 3 337.9990791824593 265.4111126371281 28.30035 0.9813500151505428 24
26 3 337.84078279375126 262.28773092791556 28.5012 1.0939281543610022 25
27 3 338.2337082171057 259.18812496088054 28.902575000000002 0.7941285590512499 26
28 3 339.55951868221416 256.361314351461 29.398525 0.7934966248512689 27
29 3 340.99795108395284 253.5826809038222 29.392837500000002 0.8162462560505815 28
30 3 342.7154356175643 250.9686006191487 29.2781125 1.036741237649859 29
31 3 344.3071589886053 248.27568497883402 29.1633875 1.0720544715577027 30
32 3 345.33890106362367 245.32311320684403 28.995524999999997 0.8729263740468886 31
33 3 345.65549384103986 242.21161936872028 28.801337500000002 0.9389916534290506 32
34 3 345.38207280599863 239.09637146604211 28.6069875 0.9389916534290506 33
35 3 345.10927744838307 235.98049788593826 28.4128 0.9936445765660128 34
36 3 344.4297917640472 232.9340745000897 28.958475 1.0076159534824223 35
37 3 343.2835507201214 230.028428535029 28.497462499999997 1.0113950451337932 36
38 3 342.61532722944855 226.97887676205187 29.008850000000002 0.9903222294354201 37
39 3 341.9952809005564 223.91430873085733 29.25975 1.0695955592746087 38
40 3 340.9866888902899 220.9604856040159 29.8129 1.1196247262354733 39
41 3 339.7196921031994 218.10802222014172 30.374175 0.7677812826540262 40
42 3 338.24497041076876 215.35128748240325 30.669275 0.9248888842532391 41
43 3 336.8828706549683 212.56452022823004 31.7188625 0.8155079566882275 42
44 3 351.555631965614 336.4574100054762 25.4824375 1.054003677825575 1
45 3 354.83856141838606 341.01547005187314 20.102875 1.1314938270014512 44
46 3 357.2536762816794 346.78046185249104 19.4012 1.1314938270014512 45
47 3 358.52442713332425 349.63918201062245 19.3687 1.0559745617166045 46
48 3 359.6024693378461 352.5761118469693 19.448975 0.8034198688232465 47
49 3 360.68051154236804 355.5124160058905 19.5290875 0.8034198688232465 48
50 3 362.2928822684579 358.1934437751164 19.4364625 0.7423975494924171 49
51 3 363.79137970306607 360.9395419966176 19.3438375 1.021118072329539 50
52 3 365.09841984540276 363.78136886425443 19.2729875 0.9369894856667348 51
53 3 366.74270012020463 366.4411236010058 19.4917125 0.9369894856667348 52
54 3 368.38760607243216 369.1015040151828 19.710275 0.9369894856667348 53
55 3 370.0318863472339 371.7612587519341 19.929 1.0057702050765376 54
56 3 372.1247773362796 374.08314767879466 19.6090375 0.7327120629422148 55
57 3 374.1845074217619 376.42505828327836 20.241975 0.7884724351227079 56
58 3 376.3994055088237 378.6349509509343 20.216787500000002 1.0731056096329186 57
59 3 378.89961250201543 380.5107318732539 20.5616125 1.1276271405104787 58
60 3 381.58752272292435 382.0586578244942 19.5134875 0.9601332936442533 59
61 3 384.5269552689741 383.1110472545614 18.9934875 0.9601332936442533 60
62 3 387.4663878150239 384.16343668462866 18.473325 0.973848142816116 61
63 3 390.3714081026589 385.29716418003994 17.8321 1.0253413949531738 62
64 3 393.0005046455497 386.96021477761343 16.9729625 1.0247157175274502 63
65 3 395.5707875104225 388.73088189241145 16.4216 1.0324741176064236 64
66 3 398.07287153589147 390.56411674978176 17.472325 1.068018852161785 65
67 3 400.66943285264466 392.3078797352737 17.2700125 1.1125795984218247 66
68 3 403.3172997183073 393.8945976869088 18.5914625 0.8255000251770345 67
69 3 406.1578752310927 395.20226350667133 18.77915 0.9135265822020973 68
70 3 409.16926068110075 396.01126441813204 19.432075 1.0835794497395326 69
71 3 412.0461254845781 397.2075596561157 20.1774625 1.204641774842805 70
72 3 414.8028602223166 398.67539889686344 20.6292125 1.2052048845259564 71
73 3 417.4932731529284 400.2596141387957 20.1020625 0.8970024413887353 72
74 3 420.0760695663157 402.02089609220786 20.3874125 0.9909854475066873 73
75 3 422.9304099824671 403.2991550729613 20.5986625 0.9909854475066873 74
76 3 425.7847503986184 404.5774140537148 20.809912500000003 1.0956550240559995 75
77 3 428.49330797457617 406.14223329544967 20.8624 1.1638976608796798 76
78 3 431.00415148400526 408.00675202410616 21.05805 0.9284489888056068 77
79 3 433.2972592492825 410.1334295941409 20.857525 0.9284489888056068 78
80 3 435.5903670145598 412.2601071641757 20.6568375 1.1405786632229589 79
81 3 438.19130807329304 413.9944849882816 20.941375 0.9210534816335529 80
82 3 441.1119702965711 415.11257054804986 20.7406875 0.9466249180228793 81
83 3 444.1527625855881 415.84336178129513 20.5346375 1.042209658350684 82
84 3 447.07592751856913 416.903259340471 21.4296875 1.103200693810227 83
85 3 449.4797801881994 418.88227703803494 22.2259375 1.5246507510034317 84
86 3 451.49195878932676 421.173507771035 24.036675 1.4866033067451756 85
87 3 454.19676230073014 422.563763010993 25.943775000000002 1.2426892191010612 86
88 3 457.77376014359237 423.18506069473665 28.421575000000004 1.2426892191010612 87
89 4 351.555631965614 336.4574100054762 25.4824375 1.054003677825575 1
90 4 345.43275267748226 337.28392988485723 22.0195625 1.635552074712952 89
91 4 339.77788010379174 339.8279342978496 22.2782625 1.3477029182345215 90
92 4 336.85721788051364 340.9466455350435 22.1105625 0.9683672085667766 91
93 4 334.1943347566337 342.57278116449936 21.5294625 0.9683672085667766 92
94 4 331.53082595532805 344.1982911165294 20.9482 1.0603793307936993 93
95 4 329.00809457481023 346.03090029647404 20.2813 1.170273313847804 94
96 4 326.2119421592512 347.409893342769 19.614725 1.170273313847804 95
97 4 323.4157897436921 348.78951206648964 18.9479875 1.21135529362082 96
98 4 320.5645777146693 350.0458723373428 18.224050000000002 1.1878611062848963 97
99 4 317.6714452981231 351.20963234918884 17.569825 1.1731576867803901 98
100 4 314.691969396827 352.1256241004483 16.882287499999997 1.1692221757725882 99
101 4 311.6699474305817 352.9252398505231 17.1819375 1.1788826352257615 100
102 4 308.7987137239358 354.1209094110811 16.3015125 1.2213160782383408 101
103 4 305.9268543398641 355.34098039124217 15.72692875 1.2181438936899218 102
104 4 302.997432632626 356.4296591120014 16.12234 1.0662481850469872 103
105 4 300.1750017651865 357.7492128028526 15.39731375 1.0327431588994849 104
106 4 297.32191270388654 359.0187122996459 14.911503750000001 1.0327431588994849 105
107 4 294.46882364258664 360.2882117964392 14.425709999999999 1.172995010649702 106
108 4 291.56067496782305 361.4369555500679 14.160103750000001 1.172995010649702 107
109 4 288.65252629305945 362.5856993036966 13.894513750000002 1.2422950423228554 108
110 4 285.8407319418573 363.95655854345716 13.778894999999999 1.1594928918025853 109
111 4 283.19599346332336 365.5920793342988 12.894797500000001 1.293944713816344 110
112 4 280.38357343469545 366.95042502554486 12.41565 1.3183273630967953 111
113 4 277.47479908250614 368.07852142412463 11.82530375 1.318477525678969 112
114 4 274.5241043427933 369.10838646686574 11.473995 1.092758137574899 113
115 4 271.5045850862509 369.9217671203066 11.6908025 1.092758137574899 114
116 4 268.4844401522828 370.7351477737473 11.90761 1.2448853468653513 115
117 4 265.4348883793056 371.4108793935289 11.451765 1.2448853468653513 116
118 4 262.38533660632845 372.0866110133104 10.99593625 1.061987321777809 117
119 4 259.3777052208748 372.9400350219975 10.75325875 1.061987321777809 118
120 4 256.3694481579954 373.79345903068463 10.510597500000001 1.1232849391759567 119
121 4 253.25670296502014 374.0631260011715 10.0809475 1.207382241967475 120
122 4 250.25094861184365 374.8765066546123 9.30268625 1.1975403360608414 121
123 4 247.27960651708196 375.8350444708209 9.81072625 1.0360091950617625 122
124 4 244.3758375842984 376.9937990632612 10.107061250000001 1.223993977620438 123
125 4 241.44954426418883 378.09937107451486 10.21167875 1.223993977620438 124
126 4 238.52325094407922 379.2055687631943 10.316312499999999 0.9666903930658372 125
127 4 235.7458688512919 380.5132345829568 8.7533875 0.9451170354268853 126
128 4 232.8683783703887 381.71578659519764 8.127453749999999 0.968454803406378 127
129 4 230.20612092393452 383.2837342240612 6.845426250000001 1.2505289572453788 128
130 4 227.50694850936264 384.8466764335189 6.2205325 1.0008085830905489 129
131 4 224.8709695147888 386.5272459990127 5.9380749999999995 0.9994320927539567 130
132 4 222.41518561882341 388.42555130865827 4.9232137499999995 1.0047315805498362 131
133 4 220.2096726931475 389.8470904199025 5.30167625 1.0047315805498362 132
134 3 351.555631965614 336.4574100054762 25.4824375 1.054003677825575 1
135 3 357.05658789257654 332.9085676467716 19.4467 1.094979292436218 134
136 3 360.18059527921474 336.09576845340797 15.64155125 1.094979292436218 135
137 3 362.95359763002205 337.4103167248534 14.06585375 1.359509451257927 136
138 3 365.86424901448856 338.38011673472505 12.47491375 1.4155638918285103 137
139 3 368.5953309777724 339.73595971626827 10.65662 1.194643449579741 138
140 3 370.8208655810715 343.48814723833306 7.639645 1.6315977933823782 139
141 3 370.9635200341365 348.06685463977885 5.13703125 1.5045727624119594 140
142 1 351.555631965614 336.4574100054762 25.4824375 1.054003677825575 1
143 1 355.6456852975697 333.0487193901337 25.59375 1.3173951037324672 142
144 3 343.1515327832937 289.76060101401606 27.9049875 0.9482829632010469 17
145 3 339.04145777371497 285.66804497235756 26.398125 1.1227280862670626 144
146 3 337.1594200771382 283.1997475278777 25.382662500000002 1.1227280862670626 145
147 3 336.24092561617584 280.2165175620272 25.919887499999998 1.001684531486562 146
148 3 334.61854405127434 277.54612630903864 25.53525 1.0764279567635113 147
149 3 332.0958126707566 275.6985008708766 25.258837500000002 0.7937656661443302 148
150 3 329.2896494163859 274.3276416311161 24.800587500000002 0.8749535689062332 149
151 3 326.5397971303304 272.8510429064082 24.237849999999998 0.8749535689062332 150
152 3 323.7899448442749 271.3750698591261 23.67495 0.9753747957348817 151
153 3 320.827987910899 270.39838739757147 23.04575 0.9527127593751706 152
154 3 318.0049313660338 269.0600633839485 23.4749125 0.9178437564395906 153
155 3 315.50284734056487 267.1830311067775 23.5009125 0.9208908055028648 154
156 3 312.83370744242774 265.57128605811334 24.1707375 1.042610091903147 155
157 3 310.23026367399154 263.8431650082646 24.5622 0.9484206122347062 156
158 3 307.7438215841657 261.9504907954505 24.9535 0.9484206122347062 157
159 3 305.25737949433983 260.0578165826364 25.3449625 1.0484038648653482 158
160 3 302.8328794696606 258.0819272722011 25.455624999999998 0.7960493887482215 159
161 3 300.5053594459686 255.99153899285827 25.5601125 0.9287368004214396 160
162 3 298.1221541313871 253.972477940048 26.011212500000003 0.6930128302800481 161
163 3 295.42047900711236 252.3957708272244 26.128375000000002 0.7057391091192675 162
164 3 292.74570801214367 250.77839468172868 26.4366375 0.7716229420479697 163
165 3 289.8125322403511 249.69347002552385 26.695012500000004 1.7009854198951329 164
166 3 285.7612709087904 250.39360306490866 27.21875 1.2929123460639 165
167 3 346.25864687943744 308.18429849187515 26.328412500000002 0.9728470589349582 11
168 3 348.54925193501185 304.8287904577191 28.3112375 1.0793999245356987 167
169 3 350.4413004704002 302.33921998076465 28.5546625 1.0793999245356987 168
170 3 352.4653669426162 299.95413763390604 28.553687500000002 0.9936195494689839 169
171 3 354.8854872253154 297.9870078074308 29.197025000000004 1.1363991380191247 170
172 3 357.5070756390976 296.3001814676798 28.523137500000004 1.1076117196615787 171
173 3 359.87589037288734 294.25671899526634 28.564249999999998 1.1190803868750936 172
174 3 362.47995981874925 292.55988181670375 27.6319875 1.0316106827589249 173
175 3 364.8612881010535 290.5339383122105 27.364025 1.052289321679092 174
176 3 367.2207176734575 288.48109067841114 27.591199999999997 1.151822086563213 175
177 3 368.9194318842972 285.8544968452232 27.6043625 1.151822086563213 176
178 3 370.618146095137 283.22727733460954 27.6176875 0.9517742432365851 177
179 3 372.68851269685655 280.8841153752744 27.36175 0.9517742432365851 178
180 3 374.7582536211505 278.54095341593927 27.105974999999997 1.1133304113326932 179
181 3 376.39189737971503 275.8724391952278 27.139775 1.1133304113326932 180
182 3 378.0249154608537 273.2045506519421 27.1737375 1.1133304113326932 181
183 3 379.6579335419925 270.5360364312307 27.207700000000003 1.198003337355877 182
184 3 380.62710787443854 267.5615659493403 27.2514125 0.886209505795002 183
185 3 381.4542534312452 264.54517507992654 27.12385 1.05061876295241 184
186 3 382.04864698568264 261.47372459704906 27.2566125 0.9167550777188314 185
187 3 382.46534815121464 258.37474430743976 27.504912500000003 0.9167550777188314 186
188 3 382.8820493167466 255.27576401783043 27.753375000000002 0.7224259260633177 187
189 3 382.8507654454604 252.14925392148928 28.0018375 0.9129196750991453 188
190 3 383.05411060882057 249.0283749219796 28.178800000000003 0.9247700055423516 189
191 3 383.7229597769192 245.97444340702236 27.864687500000002 0.9252517771601587 190
192 3 384.32736417016827 242.9054956338478 27.774662499999998 1.147192073612858 191
193 3 385.11759475885725 239.8784682481967 27.6846375 0.9329663798193316 192
194 3 387.4989230411615 237.85252474370347 27.41765 0.9338423282153447 193
195 3 390.12551687434944 236.1619443393981 27.875899999999998 0.7194414447426158 194
196 3 392.5637818023946 234.20670238401166 28.243475000000004 0.7194414447426158 195
197 3 395.0020467304397 232.25208610605094 28.61105 0.9794416990020856 196
198 3 396.4561210678216 230.2155060853204 28.584562499999997 0.9794416990020856 197
199 3 351.16708628423964 330.0579812951745 26.076375000000002 0.9734289389408812 4
200 3 353.2430839827908 329.48110670865736 22.58425 1.0405078157527157 199
201 3 353.50211443704035 326.2063110624197 22.575475 1.2543017921224926 200
202 3 353.13171340101195 323.1023253534045 22.2675375 1.2261713350619565 201
203 3 353.3801073390243 319.985826095875 21.9594375 1.0889227349552129 202
204 3 354.2691949609776 316.9913339363615 22.3936375 0.873520767601326 203
205 3 354.79476399858544 313.9073699049695 22.3107625 0.873520767601326 204
206 3 355.32095871361906 310.8240315510033 22.227887499999998 0.966152310479715 205
207 3 356.0761513664675 307.79012171366924 22.50755 1.0437237977209353 206
208 3 357.15794763554374 304.85506890959954 22.671675 1.1113345003446347 207
209 3 358.7565534582677 302.1677843661164 22.406637500000002 1.1739335267882876 208
210 3 360.83567954394744 299.83025350361277 22.368775 1.072454905110166 209
211 3 362.9141799522015 297.49272264110914 22.3309125 1.2581434515164358 210
212 3 365.18100926559833 295.3372639094911 22.504462500000002 1.2309139699489418 211
213 3 367.280782706327 293.0191290471849 22.676225 1.2786281304346288 212
214 3 369.41747111517327 290.7347807658678 22.566212500000002 1.156158031123478 213
215 3 371.7769006875772 288.6819331320685 22.3565875 0.9204590880791155 214
216 3 374.56179090947325 287.26539944023006 21.9583 0.9204590880791155 215
217 3 377.3466811313693 285.84824007096597 21.5600125 1.2382781932497096 216
218 3 380.0677522558416 284.3059452165571 21.7191 1.2382781932497096 217
219 3 383.9857442957231 282.0841646778124 21.9483875 1.2382781932497096 218
220 3 382.31768827874384 278.28317431654114 21.0669875 1.251354851447334 219
221 3 383.22742325574603 273.7338737541043 19.2291125 1.251354851447334 220
222 3 384.16593939433153 270.9183253383478 18.1458875 1.2469938797900402 221
223 3 384.7916168200552 268.41561563545315 17.875 1.2469938797900402 222
224 3 384.7916168200552 265.9129059325585 17.3333875 1.2469938797900402 223
225 3 384.7916168200552 263.4101962296638 16.7916125 1.251354851447334 224
226 3 385.41729424577886 259.96897038818366 16.25 1.251354851447334 225
227 3 386.0429716715025 256.5277445467035 16.25 1.251354851447334 226
228 3 387.2943265229499 253.39935741808515 16.25 1.251354851447334 227
229 3 387.9200039486736 250.89664771519048 16.25 1.251354851447334 228
230 3 390.42271365156824 249.01961543801949 15.84375 1.251354851447334 229
231 3 392.9254233544629 247.1425831608485 15.4375 1.251354851447334 230
232 3 392.80279057902106 245.41008236901965 15.03125 1.251354851447334 231
233 3 395.42813305735757 242.7628411807828 12.1875 1.251354851447334 232
234 3 397.93084276025223 238.38309920071714 10.15625 1.251354851447334 233
235 3 397.93084276025223 235.88038949782248 9.07291125 1.1291850773005307 234
236 3 399.80787503742323 233.3776797949278 8.53125 1.0070153031537277 235
237 3 402.3105847403179 230.5621313791713 7.854161250000001 1.0070153031537277 236
238 3 406.69032672038355 227.7465829634148 6.5 1.1291850773005307 237
239 3 409.1930364232782 224.61819583479647 5.416661250000001 1.1291850773005307 238
240 3 411.38290741331105 221.48980870617814 4.875 1.251354851447334 239
241 3 412.32142355189654 217.73574415183612 4.875 1.251354851447334 240
242 3 412.4790942631789 215.86184026179373 4.875 1.251354851447334 241
243 4 238.52325094407922 379.2055687631943 10.316312499999999 0.9666903930658372 126
244 4 236.4685262780027 379.3181906998245 10.73189 1.2705443780942791 243
245 4 233.40270689195677 379.08794140715827 12.235827500000001 1.2705443780942791 244
246 4 230.31874286056478 378.57801430519345 11.9372175 1.2360069841943326 245
247 4 227.2341531517471 378.06746152580297 11.63862375 1.1127235042297412 246
248 4 224.27720163777704 379.0791819231981 11.99303625 1.1127235042297412 247
249 4 221.31962444638128 380.0909023205933 12.347465 1.1921657669738752 248
250 4 218.2350347375636 380.5951983257266 11.9993575 1.3387995284664738 249
251 4 215.1235408994398 380.89865187720255 11.717387500000001 0.910479533138823 250
252 4 211.99765648052437 380.7860299405723 11.87402125 1.0764592406347975 251
253 4 208.92057490081538 380.2848623225677 12.54225375 1.1203317417265408 252
254 4 205.89980428942152 379.47023031427545 12.60623 1.271445353587321 253
255 4 202.90406077505662 378.57238320836194 12.45453625 1.271445353587321 254
256 4 199.90769158326594 377.6745361024485 12.30285875 1.009536783179394 255
257 4 196.79432071286496 377.68079287670577 13.10651875 0.8340405220381627 256
258 4 193.6828268747412 377.97235855709295 13.46216625 1.0665234831143056 257
259 4 190.63264942433833 378.66686049964625 13.4981925 1.0205236787751015 258
260 4 187.7664211370982 379.8950652863418 14.1544975 1.0205236787751015 259
261 4 184.90019284985806 381.12264439561164 14.810786250000001 1.064027030185668 260
262 4 182.2435665002354 382.7688017026906 14.43781625 0.771685509790542 261
263 4 179.55815898902944 384.3736642996718 14.485396249999999 0.943709261219007 262
264 4 176.97285986593923 386.1343205756582 14.6176225 1.002372776654858 263
265 4 174.75545906917452 388.33795646905696 14.30895375 1.0678123786112963 264
266 4 172.4047889807307 390.40144061909365 14.1685375 1.0678123786112963 265
267 4 170.05411889228688 392.4649247691303 14.0281375 1.1024749079963874 266
268 4 167.515745576126 394.2762609166003 14.6744 1.09481661630553 267
269 4 164.69456606353796 395.62834983358914 14.74825625 1.097519542784656 268
270 4 161.7313577753107 396.63131074702414 14.709906250000001 1.097519542784656 269
271 4 158.7681494870834 397.6342716604592 14.671556250000002 0.7418844940033237 270
272 4 155.96136055528703 398.9969970936853 14.082185 1.1426684258248758 271
273 4 153.23716104368617 400.53366085126265 14.18415375 1.1426684258248758 272
274 4 150.51233585465963 402.0709502862657 14.28610625 1.1426684258248758 273
275 4 147.78813634305877 403.60761404384306 14.388058749999999 1.2590569405579923 274
276 4 144.859965990672 404.68315353866205 15.006712499999999 0.8710243146726886 275
277 4 142.04566892976695 406.0402478750567 14.589965000000001 1.1643669189489727 276
278 4 139.27516928866254 407.4793059542211 15.110745000000001 1.0876901504265373 277
279 4 136.39079635607646 408.6831093213134 14.749215 0.8861469380524295 278
280 4 133.4832733587386 409.8249706232591 15.18274875 0.9305512649560383 279
281 4 130.77346442792935 411.342238380639 16.15718 0.68275172049818 280
282 4 127.82965213989952 412.3946278107062 16.4632 0.7639333664858258 281
283 4 125.10732966057584 413.9362969876894 16.4643375 0.7911190506335192 282
284 4 122.3118029224425 415.2983967434898 17.34525 0.9134890415565539 283
285 4 119.73150921875809 417.04779082581314 18.018162500000003 0.9356380224271718 284
286 4 118.31059578493965 419.83205537028346 18.369975 0.9356380224271718 285
287 4 116.8896823511212 422.61569423732806 18.721625000000003 1.0075221018685638 286
288 4 115.0207838804846 425.1234093596285 18.52825 1.0420657525427675 287
289 4 113.06366489282097 427.56417699737653 18.511675 0.7267243299780393 288
290 4 110.88943583843123 429.81161031057593 18.307737499999998 0.7267243299780393 289
291 4 108.71458110661577 432.0596693012011 18.1036375 0.9418697695873794 290
292 4 106.606048181927 434.3684190021214 18.347550000000002 0.9418697695873794 291
293 4 104.49751525723823 436.6771687030418 18.5914625 0.9429834754051675 292
294 4 102.30076181552245 438.9052060160438 18.596825 1.0213746000740858 293
295 4 99.84935766153713 440.8078910676694 19.620900000000002 0.9706509311706681 294
296 4 97.56813776734863 442.9483335410701 19.7091375 0.7635016490620764 295
297 4 95.83250858839118 445.5417664706947 20.2821125 0.966471405966834 296
298 4 93.97925205339769 448.01319230230314 21.5700875 0.9759003647724896 297
299 4 92.14476584117588 450.5440574893554 21.2470375 1.0351019627944629 298
300 4 90.59934259963843 453.2569948072932 21.7555 1.1154139171603528 299
301 4 88.74796309692209 457.90452672556864 21.3234125 1.1154139171603528 300
302 4 329.00809457481023 346.03090029647404 20.2813 1.170273313847804 95
303 4 329.73700877577835 349.95139504605856 19.8813875 0.8195498328584025 302
304 4 330.52285962248726 352.9652832057695 19.111787500000002 0.8195498328584025 303
305 4 331.74418195749985 355.84214800924684 18.74925 0.7949294261561762 304
306 4 333.052473454688 358.68147216718086 19.0246875 0.8545689983761562 305
307 4 333.8264364303082 361.6966116817432 19.8306875 0.8974529291352562 306
308 4 336.50621284468264 367.33709367464206 20.8567125 0.8974529291352562 307
309 4 338.4914873165039 367.27264889979256 21.53125 0.8890438245335301 308
310 4 340.3685195936749 369.14968117696355 22.0728625 0.8848392722326671 309
311 4 341.6198744451222 371.6523908798582 22.6146375 1.0070153031537277 310
312 4 342.2455518708459 374.78077800847655 22.75 1.0070153031537277 311
313 4 344.12258414801687 377.2834877113712 22.34375 1.0070153031537277 312
314 4 346.62529385091153 379.1605199885422 21.8021375 1.0070153031537277 313
315 4 348.50232612808253 380.41187483998954 21.2603625 1.0070153031537277 314
316 4 350.0665196923917 383.54026196860787 21.125 0.9459241593060688 315
317 4 351.63071325670086 387.9200039486736 21.125 0.7984519900630005 316
318 4 351.63071325670086 390.42271365156824 21.125 0.7120647078933336 317
319 4 351.63071325670086 392.9254233544629 21.3958875 0.625677425723667 318
320 4 351.63071325670086 394.8024556316339 21.6666125 0.625677425723667 319
321 4 350.71284447316424 395.9074019654619 21.9375 0.625677425723667 320
322 4 349.1280035538062 397.93084276025223 23.2916125 0.625677425723667 321
323 4 349.440842266668 398.86935889883773 23.8333875 0.625677425723667 322
324 4 348.50232612808253 399.80787503742323 24.9166125 0.625677425723667 323
325 4 347.87664870235886 401.3720686017324 25.7291125 0.625677425723667 324
326 4 347.3172930837619 404.536119343617 26.0 0.8416487595349624 325
327 4 345.8219240362823 405.3745270940867 26.0 0.8848392722326671 326
328 3 357.05658789257654 332.9085676467716 19.4467 1.094979292436218 135
329 3 356.88390092307674 330.7793873670339 17.8780875 1.1414796387160009 328
330 3 356.5091201450683 325.80838021965945 16.7064625 1.1414796387160009 329
331 3 356.27449111042193 322.7012661235157 15.97414 1.1414796387160009 330
332 3 356.25947485220456 319.58476686598607 16.677375 0.9607464575214625 331
333 3 355.67008671717286 316.51269070568287 16.6989875 1.0694891941122358 332
334 3 355.6012622003433 313.38492925449026 16.7402625 1.1629654015153517 333
335 3 356.0942960118135 310.29595980369254 16.871074999999998 1.3035050648814015 334
336 3 357.0109134404987 307.3052217087334 16.8142 1.1519972762424158 335
337 3 358.0088689345279 304.3401363882289 16.934124999999998 1.4261816377430412 336
338 3 359.5305164338879 301.60717739266795 16.912025 1.4261816377430412 337
339 3 361.0527896106735 298.874218397107 16.8900875 1.4197309034838301 338
340 3 362.88727582289533 296.3446045649062 16.495537499999998 1.003242468276614 339
341 3 364.3544893862174 293.5816130529105 16.484975000000002 1.0227323200879062 340
342 3 365.53514268855787 290.69411173319577 17.094350000000002 1.3676557713408493 341
343 3 365.70532694835475 287.57135570140895 16.8770875 1.3676557713408493 342
344 3 365.87488553072586 284.4485996696221 16.659825 1.2229178124481934 343
345 3 366.893488379804 281.5029103493151 17.344112499999998 1.2229178124481934 344
346 3 367.9127169063079 278.55659535158236 18.0282375 1.2646004425499042 345
347 3 369.0245456918188 275.65220074137306 17.151225 1.4362800713942212 346
348 3 369.8016370545676 272.6283017428506 17.659525 0.9966728553065154 347
349 3 370.33033447930404 269.54621474373585 17.4356 1.0868579994503247 348
350 3 370.30468170484943 266.4178276151175 17.2930875 1.0868579994503247 349
351 3 370.27902893039476 263.29006616392485 17.150575 1.0542038946018066 350
352 3 370.41792931890546 260.1654330998609 17.3142125 1.1082749377328458 351
353 3 371.0761419707667 257.1283948753982 18.253137499999998 1.1091321158060874 352
354 3 371.73247759035087 254.07133497331236 18.46585 0.8772560618328963 353
355 3 372.74482366517174 251.11188074963943 18.630300000000002 0.9063438053547895 354
356 3 373.24911967030505 248.02478833111886 18.4715375 0.9063438053547895 355
357 3 373.75278999801253 244.93769591259826 18.312775 0.955553334887956 356
358 3 373.66331812613413 241.8111858162571 18.4704 1.0363282905488815 357
359 3 372.7091600519055 238.83233559238673 18.526625 1.0363282905488815 358
360 3 371.7556276551026 235.85285969109063 18.58285 1.0695955592746087 359
361 3 371.12932455195323 232.8114417246479 19.5690625 1.1688905667369547 360
362 3 371.6523908798582 228.37226038913846 19.5 0.8848392722326671 361
363 3 372.90374573130555 227.12090553769113 19.5 0.8848392722326671 362
364 3 374.4773244570006 225.43533055279156 19.5 0.8848392722326671 363
365 3 357.05658789257654 332.9085676467716 19.4467 1.094979292436218 135
366 3 359.05375023548646 333.8452067530799 22.8694375 1.2579307211916897 365
367 3 363.1375467931848 332.2866442856022 23.564125 1.2579307211916897 366
368 3 365.78103391686733 330.61358284921715 23.464025 1.1979845670331053 367
369 3 368.5046077510425 329.0781704464913 23.7449875 0.8726323056567984 368
370 3 371.22818158521756 327.5427580437654 24.025949999999998 0.8726323056567984 369
371 3 373.75654406256695 325.70138937986064 23.9377125 1.0708531709003135 370
372 3 376.1885522163548 323.74301903734556 24.4518625 1.0268743046461968 371
373 3 378.7907446299395 322.00864121323957 24.2302125 1.0924640691848089 372
374 3 381.4085789791673 320.3186864863599 24.9509 1.091200200784847 373
375 3 384.0339214575039 318.6268547272031 25.4115875 1.1424932361456732 374
376 3 386.3570617392158 316.53896915756326 24.9484625 1.052946282976102 375
377 3 388.11709233777657 313.96868629269045 25.693525 1.0921136898264034 376
378 3 389.34154305991774 311.1012066505989 26.345800000000004 0.9252517771601587 377
379 3 390.6930062994809 308.2906636542482 26.998075 0.9252517771601587 378
380 3 392.044469539044 305.48012065789743 27.650187499999998 1.0327994698678 379
381 3 393.83766104116796 302.91859727698477 27.876875000000002 1.130855636027213 380
382 3 395.53262118745346 300.29262912122255 28.2273875 0.7923453783879375 381
383 3 396.6844933282107 297.3944912852705 28.870725 0.7923453783879375 382
384 3 397.836365468968 294.4963534493185 29.5140625 0.8831937406030139 383
385 3 399.058939158832 291.6182372909896 29.748224999999998 0.9217166997048201 384
386 3 400.6156245940325 288.9046742956261 29.73555 0.9258962249086542 385
387 3 402.3925484830877 286.346279301842 30.490525 0.9330602314331902 386
388 3 403.77154152938266 283.5407417248971 30.177062499999998 1.0104315018981789 387
389 3 404.7369617972743 280.57565640439265 30.816825 1.5041222746654381 388
390 3 406.4625801374201 277.9803464424908 31.516225000000002 1.0050193921656692 389
391 3 408.6630876436903 275.7654483554291 32.02485 1.2377213403408154 390
392 3 410.50445630759504 273.23708587807977 31.8472375 1.2353625364458372 391
393 3 411.8077423853774 270.3933819781657 31.795074999999997 1.2353625364458372 392
394 3 353.3801073390243 319.985826095875 21.9594375 1.0889227349552129 203
395 3 348.51421399917126 316.85681328983094 23.7601 0.9929938720432602 394
396 3 346.47825965586645 314.5011377819813 24.5555375 0.9916048681581537 395
397 3 344.42040660266133 312.1717407260121 23.640175 1.4632342548943966 396
398 3 342.0978919983751 310.0763470272635 23.5122875 0.8508837583386437 397
399 3 339.7753773940888 307.9815790059407 23.3842375 1.027168373036287 398
400 3 337.6943742761319 305.65468465967433 23.915775 1.027168373036287 399
401 3 335.6872010944104 303.26209418370706 24.395475 0.7418907507775809 400
402 3 334.0235248194112 300.6161043503217 24.756875 0.7418907507775809 401
403 3 332.35984854441193 297.9701145169363 25.118275 0.8324325310540527 402
404 3 330.575416526248 295.40358571661784 25.420849999999998 1.0161251664722641 403
405 3 328.88608747679416 292.77323781887554 25.723425000000002 1.0161251664722641 404
406 3 327.1085379103132 290.1992008894483 25.8379875 1.004037078607283 405
407 3 324.8548478228566 288.02935157703865 25.9523875 1.0701461554092455 406
408 3 322.58176173520246 285.888909103638 26.447037499999997 1.0701461554092455 407
409 3 320.3080499701226 283.7484666302373 26.941525 1.059528409494715 408
410 3 318.10566543157535 281.5404509948585 27.58275 1.1229846140116093 409
411 3 316.31935638113424 278.9720451622629 27.616875 1.152504074957252 410
412 3 314.0681690033805 276.8015701724275 27.398475 0.9593887375076421 411
413 3 312.29374782402823 274.2250305332974 27.471925 0.9593887375076421 412
414 3 310.51932664467586 271.6491165715931 27.545537500000002 0.7080103181746444 413
415 3 308.10984287821407 269.6575853255146 27.2376 0.860700637148248 414
416 3 305.5207896905695 267.90256014635975 27.371662500000003 0.6713831616727809 415
417 3 302.6320370160033 266.70188516639604 27.25125 0.952381150339537 416
418 3 299.94224976281726 265.1057820533749 27.130837500000002 1.066004170850955 417
419 3 297.55153631912714 263.09110074254477 26.8389875 1.066004170850955 418
420 3 295.160822875437 261.07641943171456 26.5471375 0.6791916159458123 419
421 3 292.89837330402025 258.9159552806907 26.5356 0.6791916159458123 420
422 3 290.6352980551777 256.7554911296669 26.524062500000003 0.913388933168438 421
423 3 288.10130448099693 254.92100491744512 26.5468125 1.1465914232841632 422
424 3 285.76565065077045 252.84125315433963 26.7398625 0.8792832566922409 423
425 3 283.3111181096565 250.92793158647666 27.573649999999997 0.8792832566922409 424
426 3 280.85721124596824 249.0146100186137 28.4074375 0.8927353213452999 425
427 3 278.73616477276505 246.71524547907921 28.3167625 0.8977595110738609 426
428 3 276.36735003897525 244.6767884260715 28.681412499999997 0.9975425469282714 427
429 3 274.81129028120046 241.96259975328223 28.6378625 0.9975425469282714 428
430 3 273.254604846 239.2490367579187 28.59415 0.7795315047091167 429
431 3 272.0257743818787 236.37404898671844 28.8539875 0.9181816222494814 430
432 3 271.5734096030805 233.28069979394064 29.1616 1.0242464594581573 431
433 3 272.1502841895977 230.20987498848888 28.753075 0.7707031962321558 432
434 3 272.9154876812578 227.20349495788665 29.798274999999997 1.0783550432347402 433
435 3 273.80645233548825 224.21713660490758 30.5043375 1.0783550432347402 434
436 4 136.39079635607646 408.6831093213134 14.749215 0.8861469380524295 279
437 4 132.05798018294004 409.7342473965292 14.99369625 1.0327431588994849 436
438 4 128.99841757115132 410.20350546582193 13.817017499999999 1.0327431588994849 437
439 4 125.87190747481016 410.30861927334354 13.934375 1.0138602141911446 438
440 4 122.76479337866644 410.50070224304073 13.13052 0.8057724159439674 439
441 4 119.63765760489954 410.4099790163108 13.05848375 0.625677425723667 440
442 4 116.5249124119243 410.4131074034394 12.253084999999999 0.8864222361197481 441
443 4 113.41154154152333 410.16721617512997 11.7772525 0.8864222361197481 442
444 4 110.29817067112236 409.92132494682056 11.30140375 1.1363741109220957 443
445 4 107.25800405953106 409.2080526814956 10.82484 1.2422825287743409 444
446 4 104.66457112990648 407.4836856962012 10.05788875 0.8577536964730895 445
447 4 102.00293936087799 405.86630955070547 9.2909375 0.9526564484068554 446
448 4 99.18989365482439 404.56928024718036 8.152105 0.9698688343885136 447
449 4 96.5676795636165 404.48356243985614 8.535361250000001 0.9698688343885136 448
450 3 381.4085789791673 320.3186864863599 24.9509 1.091200200784847 374
451 3 385.2708857281595 319.07171137689267 24.401 0.8503143918812351 450
452 3 388.39802150192645 319.0861019576843 24.207462500000002 0.8503143918812351 451
453 3 391.52578295311906 319.09986686105026 24.014087500000002 0.8503143918812351 452
454 3 394.6529187268859 319.11425744184186 23.8207125 0.8503143918812351 453
455 3 397.78068017807857 319.12802234520785 23.6273375 0.8503143918812351 454
456 3 400.9071902744197 319.0648289252097 23.86735 1.0181085639118082 455
457 3 403.98552320898017 319.6147993824208 24.107525 0.7474279959952355 456
458 3 407.0926373051239 319.7755984808318 24.945375000000002 0.9954965817461549 457
459 3 410.02643875434217 318.6925508569041 24.723075 0.9954965817461549 458
460 3 412.96024020356043 317.60950323297646 24.5006125 0.9954965817461549 459
461 3 415.89404165277875 316.5264556090488 24.2783125 1.0382366066973385 460
462 3 418.5894600027963 314.9503741736509 24.7832 1.1087191687051097 461
463 3 421.5370263553805 313.9067442275438 25.0417375 0.8114410534210237 462
464 3 424.4508061269756 312.77364240955825 25.300275 1.0656037372984917 463
465 3 427.46531996411215 311.93898872364286 25.497875 1.0656037372984917 464
466 3 430.47920812382307 311.1049607151532 25.695475 1.105453132542832 465
467 3 433.5988357684813 310.8709573579326 25.665412500000002 0.7365724926589298 466
468 3 436.7265972196739 310.9272683262477 25.576362500000002 0.95391406003256 467
469 3 439.8274545415604 311.33833839494815 25.48 0.9805053506258158 468
470 3 442.82507508820254 312.2324314363073 25.383799999999997 0.7606297896780048 469
471 3 445.8915201516742 312.8524777651994 25.24275 1.0047190670013217 470
472 3 448.8472203107928 313.87420900140614 25.4007 1.0803697245455703 471
473 3 451.9430722132735 314.32407107050153 25.4954375 0.9637809930362222 472
474 3 454.7129461769522 315.7693859239232 25.897624999999998 0.9637809930362222 473
475 3 457.4834458180566 317.21470077734483 26.2998125 0.9637809930362222 474
476 3 460.25331978173523 318.6600156307665 26.701999999999998 0.9637809930362222 475
477 3 463.0238194228396 320.1059561616139 27.104187500000002 1.0502183293999467 476
478 3 465.84937867740774 321.4386490784053 27.5065375 0.9260901849106286 477
479 3 468.67556360940154 322.77134199519674 27.908725000000004 0.934086342411377 478
480 3 471.7019653176269 323.56032122903423 27.7086875 0.9795981183585165 479
481 3 474.82221863971085 323.3388314203281 27.7415125 0.9795981183585165 480
482 3 477.94247196179475 323.1167159341962 27.774337499999998 0.8736959572805287 481
483 3 480.8937923789333 322.15880379541323 26.7301125 0.8802342863793409 482
484 3 483.95210363587057 321.5625332086986 26.0121875 1.3056761655486628 483
485 3 487.0529609577571 321.7395999201784 26.9777625 0.9842656719544152 484
486 3 490.150689892515 321.9767316645277 27.943337500000002 0.9842656719544152 485
487 3 493.2477931498471 322.213863408877 28.9089125 1.0050006218428975 486
488 3 496.36178969767377 322.283939280558 29.6531625 1.0301903950025322 487
489 3 499.46076998728313 322.6136712839144 28.9354 0.9006939382005049 488
490 3 502.1161449820543 324.237929881093 29.749037499999996 0.9233121771404155 489
491 3 507.2197957436823 327.8568481114787 29.736524999999997 0.9233121771404155 490
492 3 363.1375467931848 332.2866442856022 23.564125 1.2579307211916897 367
493 3 364.3607461604746 335.0827967011613 23.3116 1.0161501935692931 492
494 3 365.81356914300494 337.8532963422657 23.239449999999998 1.0161501935692931 493
495 3 367.41780606256043 340.5343241114916 22.821337500000002 0.5815721726295543 494
496 3 369.3793047922041 342.9707120072596 22.899175 0.6955030264344282 495
497 3 371.3408035218478 345.40772558045325 22.97685 0.6955030264344282 496
498 3 373.5700921897013 347.5975965704861 22.5836 0.7277504409562261 497
499 3 376.1510115708114 349.3463649753838 21.914587500000003 0.7908124686949145 498
500 3 378.4291030778713 351.46616009373554 21.089737500000002 0.8839132696425961 499
501 3 380.33241380692266 353.9488481190071 20.931462500000002 0.745250638553717 500
502 3 381.28907459085417 356.92331860089735 20.5307375 0.8043020739935167 501
503 3 381.6638553688626 360.0279299873382 20.3461375 0.8381387091766526 502
504 3 382.18003924508463 363.1131453735816 20.496775 0.8805471250922029 503
505 3 383.63348790504074 365.8823936598346 20.275937499999998 0.8805471250922029 504
506 3 385.0869365649968 368.65101626866175 20.055262499999998 0.9252267500631299 505
507 3 387.04843529464046 371.0880298418554 20.042749999999998 0.9773957338199692 506
508 3 388.56069763261456 373.8241172245451 19.741799999999998 0.9773957338199692 507
509 3 390.07358564801444 376.5602046072347 19.440849999999998 1.0270182104541132 508
510 3 391.4882423075756 379.3407150871506 18.8513 0.9999639185658218 509
511 3 391.7266254067763 382.4590913769574 18.652562500000002 0.9999639185658218 510
512 3 391.9650085059771 385.5774676667641 18.453825 0.9947520256095437 511
513 3 391.8993123762761 388.70022369855093 18.929299999999998 0.9921054100987327 512
514 3 391.7679201168741 391.8254824400407 19.055075000000002 0.9921054100987327 513
515 3 391.6371535348979 394.95074118153036 19.18085 1.00755338573985 514
516 3 391.7697971491513 398.0541012131198 18.2121875 1.037085360234007 515
517 3 391.73538489073644 401.17748292233233 17.7805875 0.692455977371154 516
518 3 391.91245160221627 404.3008646315449 17.7220875 1.1662189241291148 517
519 3 392.37482721982605 407.3948395017484 17.673987500000003 0.9437968560586083 518
520 3 392.41612192992386 410.52260095294105 17.7731125 0.9668780962935544 519
521 3 392.0250735388466 413.6203298876989 17.257662500000002 1.006289517339888 520
522 3 392.6789064487278 416.67801546721046 17.4890625 1.006289517339888 521
523 3 393.33336503603476 419.7363267241478 17.7204625 1.1571778853274077 522
524 3 393.7394296853294 422.83593269118273 18.028075 0.7972131487600675 523
525 3 393.85830839621684 425.95806304554384 17.6297875 0.7972131487600675 524
526 3 393.9778127845301 429.08019339990494 17.2313375 0.9391167889141953 525
527 3 394.26750143264013 432.19544130258316 17.1799875 0.9391167889141953 526
528 3 394.55719008075016 435.3100635278355 17.1286375 0.9258211436175674 527
529 3 395.1228024736044 438.3858937526931 16.9346125 0.9258211436175674 528
530 3 396.55998352049164 443.7072802584729 13.937202499999998 0.9258211436175674 529
