# Supplementary material for: Cross-Regional Gradient of Dendritic Morphology in Isochronically-Sourced Mouse Supragranular Pyramidal Neurons
Source: Front Neuroanat. 2018 Dec 4;12:103. doi: 10.3389/fnana.2018.00103 (PMC6288488; doi:10.3389/fnana.2018.00103)
Supplement: Supplementary file 3 [file Data_Sheet_1.ZIP › SWC reconstructions/X046.S1.Z2.C04-exported-000.swc]

# Exported from "Simple Neurite Tracer" version 3.1.0 on 2018-06-06T16:02:52.499
# https://imagej.net/Simple_Neurite_Tracer
#
# All positions and radii in microns
# Voxel separation (x,y,z): 0.625677425723667, 0.625677425723667, 1.625
#
1 1 332.64828583767047 364.85815971392486 14.260707499999999 1.2497343469147097 -1
2 1 327.34566965466246 368.646010849256 14.55965875 1.251354851447334 1
3 3 332.64828583767047 364.85815971392486 14.260707499999999 1.2497343469147097 1
4 3 336.1833632930093 368.5340145900514 15.68438625 1.3048815552179938 3
5 3 339.79352203943483 370.969151130968 16.9102375 1.3048815552179938 4
6 3 342.1454434827301 372.9350296025917 18.530525 1.7403342731988942 5
7 3 343.64081253020964 374.95096226827343 23.381475000000002 0.97078232343007 6
8 3 346.0746977162747 376.41191905733814 26.7957625 0.9490713167574588 7
9 3 348.63809812946454 378.04869120303124 28.7001 0.8485687518634661 8
10 3 351.1896106715657 379.7912028336717 29.965975 0.8875859961315941 9
11 3 354.8429411603662 381.3835518821384 30.98095 0.8875859961315941 10
12 3 356.6361326624902 378.53484256281854 32.7708875 0.7120647078933336 11
13 3 357.8874875139375 377.2834877113712 33.3125 0.625677425723667 12
14 3 359.7645197911085 377.2834877113712 33.8541125 0.625677425723667 13
15 3 361.64155206827957 376.65781028564754 34.125 0.625677425723667 14
16 4 332.64828583767047 364.85815971392486 14.260707499999999 1.2497343469147097 1
17 4 325.94290086619 368.9713631106323 13.293507499999999 1.3558617518659581 16
18 4 323.55781851933136 370.95538622760205 12.246341249999999 1.0613741579005997 17
19 4 321.7808946302762 373.5262947699006 11.88344625 1.0613741579005997 18
20 4 320.00459641864666 376.09720331219916 11.520534999999999 1.095060630501562 19
21 4 318.1256871091985 378.59741030539095 11.333611249999999 0.8637789700828085 20
22 4 316.4463688985562 381.2358920096676 11.533534999999999 0.8637789700828085 21
23 4 314.76705068791387 383.8743737139443 11.733458749999999 0.8952818284679952 22
24 4 312.54401879431765 386.06674741368005 12.233763750000001 0.9394859385953722 23
25 4 309.762882636976 387.49329194433 12.59877125 1.0187780387573324 24
26 4 306.82532712320335 388.4687230510332 13.78105625 1.0187780387573324 25
27 4 303.88839728685645 389.44352848031065 14.9633575 1.0632386766292563 26
28 4 300.9952648703102 390.60853984700816 15.6047775 1.0668363218271675 27
29 4 298.1941070353454 391.99504102241184 15.959547500000001 1.0668363218271675 28
30 4 295.5725186215632 393.6881241364201 15.39915 1.0921136898264034 29
31 4 292.8889881426344 395.2498149910263 16.397225 0.8853273006247316 30
32 4 290.2586402448921 396.9422724276088 16.5306375 1.209716018765424 31
33 4 287.3773956994346 398.1316852139095 17.221912500000002 1.322200306362025 32
34 4 284.5787405741727 399.50880122792734 16.6073375 1.1178665726691897 33
35 4 281.49727925248357 400.0130972330606 16.0938375 1.200487276736 34
36 4 278.56472915811673 401.07424614708793 15.4403925 1.200487276736 35
37 4 275.6328047411757 402.13476938368956 14.78693125 0.733750687468916 36
38 4 272.83665232561657 403.537538172162 14.8096 0.733750687468916 37
39 4 270.0398742326318 404.9403069606345 14.832268749999999 0.733750687468916 38
40 4 267.24372181707275 406.34307574910696 14.85495375 0.733750687468916 39
41 4 264.44756940151365 407.7458445375794 14.8776225 0.9954840681976405 40
42 4 261.5932289853623 409.01972377635275 14.572285 0.9954840681976405 41
43 4 258.7382628917852 410.2942286925519 14.2669475 0.9954840681976405 42
44 4 255.88392247563382 411.568733608751 13.96161 0.984766213894994 43
45 4 253.19413522244778 413.16546239919785 14.080933750000002 0.9636871414223637 44
46 4 250.44553429124372 414.65895441440017 13.988000000000001 1.0469585500119265 45
47 4 247.47231516420484 415.63250848882626 14.09759 0.7039246445846687 46
48 4 244.71307771676348 417.1059788264055 14.0754575 0.906644130519137 47
49 4 241.80180065487124 418.24846580577685 13.86077875 0.906644130519137 48
50 4 238.89114927040475 419.391578462574 13.6461 0.8789203637853212 49
51 4 235.8015541421813 419.87647846750986 13.43142125 0.8789203637853212 50
52 4 232.7119590139578 420.3613784724457 13.2167425 0.6761070262369946 51
53 4 229.78691704869968 421.47070454825376 13.07554625 0.8669886952767709 52
54 4 226.86250076086725 422.5794049466361 12.93435 0.8905141664839809 53
55 4 223.97499944115253 423.6999932161072 11.7858 1.4470542366651826 54
56 4 220.87727050639467 424.0697685747099 11.20062125 1.2898840673233976 55
57 4 217.7613969262908 423.86517205649824 10.6944175 0.9703693763290925 56
58 4 214.65866257212713 423.54983063393354 10.06910125 0.7523020231416228 57
59 4 211.56030795994351 423.6787201836326 8.991417499999999 0.9925496410709964 58
60 4 206.60369139336066 423.88581941154706 7.26714625 0.9925496410709964 59
61 0 332.64828583767047 364.85815971392486 14.260707499999999 1.2497343469147097 1
62 0 335.9887776136092 361.0158746425559 14.625 1.2617473534886041 61
63 0 337.8658098907802 359.7645197911085 14.625 1.2617473534886041 62
64 0 339.30173958281597 357.8274224810681 14.155407499999999 1.2617473534886041 63
65 0 341.06051882652525 355.2627707130267 15.03181875 1.2617473534886041 64
66 0 342.73983703716755 352.62741739587864 14.649894999999999 1.1226968023957764 65
67 0 343.8185049191152 349.6998727209176 14.039935 1.093921897586745 66
68 0 343.436216011998 346.61215462497137 13.191408749999999 1.241281444893183 67
69 0 343.05392710488087 343.524436529025 12.3428825 1.241281444893183 68
70 0 342.6722638751894 340.43671843307874 11.494356250000001 1.267053098058741 69
71 0 342.8918766516184 337.3195934981234 11.10299125 0.9925058436511958 70
72 0 342.76861819875086 334.19370907920796 11.0664775 1.0643836663183306 71
73 0 342.159208386096 331.141654596528 11.881691250000001 1.1567336543551439 72
74 0 341.7756681241274 328.0432999843444 11.3623575 1.1504768800979073 73
75 0 341.10431624632594 324.9906198242386 11.0123 1.2168112007731304 74
76 0 339.9411819119056 322.086850891455 10.932675 1.2298002641311536 75
77 0 337.86643556820593 319.74744299667424 11.1818525 1.2316397557627814 76
78 0 336.0895116791507 317.17278038982136 11.10708625 1.1910332908333152 77
79 0 334.6348116643432 314.4185483617858 11.86627 1.25442067083338 78
80 0 333.24956184379096 311.6299040753354 11.0898775 0.8586484151918744 79
81 0 332.09643834818223 308.72363243284894 11.39763625 0.9085023924735361 80
82 0 331.00400556286877 305.800467499868 10.824775 1.162239615701512 81
83 0 329.7520250339957 302.93861895460793 10.39956125 1.162239615701512 82
84 0 328.4994188276969 300.0767704093479 9.9743475 1.0846305878147484 83
85 0 327.5796730118831 297.09103773379456 9.5451525 1.156896330485832 84
86 0 326.3664844834049 294.20729047863415 9.58767875 1.1511526117176887 85
87 0 325.8459208652028 291.15085625397404 10.670205 1.2051736006546703 86
88 0 325.290944988586 288.0775287388194 10.20244875 1.2061871980843426 87
89 0 325.34913298917826 284.9503929650525 10.01274625 1.2003683980251123 88
90 0 325.9729333826247 281.8889533209866 9.6085925 1.2298503183252116 89
91 0 326.96963752180255 278.9307504521651 9.0805975 1.2646442399697049 90
92 0 327.3644399774342 275.83364719483296 8.552602499999999 1.000070283728195 91
93 0 328.2022220504781 272.95490535907834 8.100803749999999 1.000070283728195 92
94 1 332.64828583767047 364.85815971392486 14.260707499999999 1.2497343469147097 1
95 1 337.8658098907802 361.0158746425559 14.625 1.251354851447334 94
96 3 332.64828583767047 364.85815971392486 14.260707499999999 1.2497343469147097 1
97 3 326.51539571072715 364.6047603565068 13.32732375 1.5152655896175768 96
98 3 323.9100749100138 363.5192100228762 15.9417375 1.5152655896175768 97
99 3 320.8492609433736 362.8728852421037 16.050482499999998 1.263248979310341 98
100 3 317.77280504109035 362.38798523716787 16.805262499999998 1.0895484123809365 99
101 3 314.69509778395565 361.90308523223206 17.5417125 1.1001974421667533 100
102 3 311.56796201018875 361.8743040706487 17.774575 1.2095220587634496 101
103 3 308.5040196564199 361.3712594203669 18.7604625 1.3259356005935954 102
104 3 305.5051477549264 360.571643670292 19.781612499999998 1.126970179213469 103
105 3 302.50752720828433 359.7376156618024 20.62645 0.9515489993633245 104
106 3 299.4717403386731 359.00119333172563 21.0803125 0.9672535027489886 105
107 3 296.3477329520348 358.87730920143235 21.367775 1.2671844903181428 106
108 3 293.25313240440556 358.43307822916853 21.6682375 0.9855545674514058 107
109 3 290.21859688964577 357.73920196404106 22.4693625 1.0465018054911484 108
110 3 287.34360911844556 356.5454094357603 23.270487499999998 1.0465018054911484 109
111 3 284.4679956698196 355.35224258490524 24.0716125 1.0287763640203968 110
112 3 281.8670546110863 353.6291269544622 24.6631125 1.0287763640203968 111
113 3 279.26548787492726 351.9060113240193 25.2546125 1.030290503390648 112
114 3 276.61324126728465 350.2905122108007 26.224087499999996 1.090511955616551 113
115 3 273.693830398858 349.18306316726984 26.73125 1.090511955616551 114
116 3 270.7744195304314 348.075614123739 27.2384125 1.1228219378809212 115
117 3 268.1309324067489 346.4419703651745 28.177825 1.007421993480448 116
118 3 265.95482632008196 344.2026708585095 28.6778375 1.023151523963141 117
119 3 264.26174320607373 341.5760770253215 29.048825 1.023151523963141 118
120 3 262.9177880956193 338.75552319015924 29.478475 1.0390812712220656 119
121 3 261.37611891863617 336.03820613024135 29.875950000000003 0.7912066454731204 120
122 3 259.3357848333513 333.6762738481345 30.4461625 0.7858070492891251 121
123 3 257.1315232625268 331.4726379547358 31.134025 0.8193934135019716 122
124 3 254.7883613031917 329.40727677242194 31.601699999999997 1.2334604770716373 123
125 3 252.57659160325852 327.20426655644894 32.1277125 0.8167217708941314 124
126 3 250.80717584331202 324.63273233672464 32.6600625 0.8167217708941314 125
127 3 249.03776008336547 322.0605724395747 33.1924125 0.6239536844157983 126
128 3 246.8341241899667 319.8663217075618 34.0734875 0.7144610524338553 127
129 3 244.80004687893904 318.20389678741395 34.252075 0.7144610524338553 128
130 3 343.64081253020964 374.95096226827343 23.381475000000002 0.97078232343007 7
131 3 341.3370682486951 376.95438138544057 22.089925 1.2184567324027835 130
132 3 339.5501335208283 379.51089934694744 22.70905 1.2184567324027835 131
133 3 337.9559074400844 382.1887987290448 23.413325 1.251354851447334 132
134 3 336.8584692353651 385.1132150168772 23.8662125 1.478763568600858 133
135 3 335.9631248391545 388.09519362787614 24.672375 1.0823844058564005 134
136 3 335.7691648371802 391.21732398223725 24.613387499999998 1.2152282368860496 135
137 3 336.04446290449863 394.3250637558067 25.2091125 1.3034112132675433 136
138 3 336.5587697484434 397.4027710129414 25.790375 1.2992754854835096 137
139 3 337.3827869181215 400.40414562413787 24.9795 1.052708525554327 138
140 3 338.52277118779 403.30854023434716 25.578475 1.0570757539858782 139
141 3 339.79915313626634 406.1547468439641 24.9686125 1.0817274445593907 140
142 3 341.02735792296187 409.01972377635275 25.6667125 0.8704424346667655 141
143 3 342.34941432351604 411.8502884503266 25.247462499999997 1.0635077179223176 142
144 3 343.8441576935698 414.58700151044195 25.9098125 1.0784488948485986 143
145 3 344.98476764066413 417.4907704432255 25.3134375 1.0854502252424465 144
146 3 345.5653962917357 420.5647236358059 25.2728125 1.0812519297158407 145
147 3 345.7493454548984 423.68747966759275 25.2321875 1.0812519297158407 146
148 3 345.93329461806115 426.8102356993796 25.1915625 1.1145880229583975 147
149 3 345.9927339735049 429.8841888919599 26.696962499999998 1.1771057113367065 148
150 3 347.08328972654124 432.797968663555 27.5510625 0.8081562469359745 149
151 3 348.3158742552169 435.6504320474292 28.4934 1.0986895595707593 150
152 3 349.8713083355659 438.3602409782384 28.887300000000003 0.9615097839808453 151
153 3 351.8515773879813 440.77723287380894 29.281200000000002 1.027412387232319 152
154 3 354.2354083799885 442.80317637830217 29.189712500000002 1.027412387232319 153
155 3 358.04953796719997 446.0441854435508 29.043625000000002 1.027412387232319 154
156 3 342.1454434827301 372.9350296025917 18.530525 1.7403342731988942 6
157 3 345.42774725807647 371.3770928125398 18.4588625 1.35540500734518 156
158 3 348.1531981245287 369.9042481523863 19.592625 1.35540500734518 157
159 3 350.87864899098105 368.43202916965845 20.726225 1.35540500734518 158
160 3 353.76364760099284 367.2482474801893 21.36615 1.251354851447334 159
161 3 356.53852698407735 365.88051662755737 22.577425 1.616181101612547 160
162 3 358.47499861669206 363.4816693773329 23.9578625 0.9538264651929587 161
163 3 359.81269695288927 360.67988586494226 24.9617875 0.9538264651929587 162
164 3 361.1503952890865 357.8787280299774 25.965874999999997 1.009855878666513 163
165 3 363.0011491143771 355.3860291658943 26.969800000000003 1.009855878666513 164
166 3 364.8512772622419 352.893955979237 27.9738875 1.2819317072424496 165
167 3 366.8002624433712 350.4638248577262 28.7399125 1.0381802957290234 166
168 3 368.53839433203154 347.8772743797846 29.444512500000002 1.0961993634163791 167
169 3 369.80539111912196 345.0173028668017 29.509187500000003 0.9146715718911715 168
170 3 370.581856804445 341.98714709402196 29.681762499999998 0.9146715718911715 169
171 3 371.35832248976806 338.957616998668 29.8543375 0.9896339842671242 170
172 3 372.66849101923344 336.1201698730112 30.22305 0.785538007996064 171
173 3 373.9749054841445 333.2908565538887 30.928300000000004 0.9072134969765454 172
174 3 375.34826743360793 330.48031355753807 30.882962499999998 1.028970324022371 173
175 3 376.18417247437475 327.46642539782715 31.055212500000003 1.0814020922980143 174
176 3 377.240941646422 324.5263671743516 31.473975000000003 0.6940889954522927 175
177 3 378.51794927232396 321.67014972592307 31.4773875 1.0524082003899795 176
178 3 380.13469974039396 318.99162466640007 31.40735 1.0543102597641796 177
179 3 381.96355485578425 316.45825676964495 31.785812500000002 0.864266998474873 178
180 3 384.3924346224435 314.48674720118964 31.85195 0.9756125531566568 179
181 3 387.2311331029518 313.2059855107333 32.617975 1.009486728985336 180
182 3 389.5630328686239 311.1287364573307 33.1084 1.0119894386882307 181
183 3 391.80546076241757 308.954507402941 32.659412499999995 1.0206988684543044 182
184 3 394.13861188294106 306.87037589785547 32.54485 0.8809350450961514 183
185 3 396.52494558465116 304.8813473614799 33.498725 0.9243508016671167 184
186 3 399.67898548772416 302.4186810138316 33.8937625 0.9243508016671167 185
187 4 284.5787405741727 399.50880122792734 16.6073375 1.1178665726691897 34
188 4 281.5867511243621 401.624216604299 17.74305 1.0616995101619762 187
189 4 278.91635987137346 403.2472238466262 17.366374999999998 1.0616995101619762 188
190 4 276.4518164914479 405.17431031785515 17.408624999999997 0.9970545185362069 189
191 4 274.3726904057682 407.50871279323013 17.08135 0.8018306481619082 190
192 4 272.0877164470254 409.6454012020764 17.05405 0.8443954834338893 191
193 4 269.5637337116561 411.49365231766416 17.026912499999998 0.8443954834338893 192
194 4 267.0397509762868 413.34190343325184 16.999775 0.9193829229068707 193
195 4 264.86739895417423 415.5805772624911 16.3915375 0.9189199216118352 194
196 4 262.92029080532217 418.0232219325164 15.941916249999998 1.0374545099151842 195
197 4 261.2997862726979 420.69924428233645 15.85533625 1.0374545099151842 196
198 4 259.6799074174993 423.3746409547309 15.76874 0.7571259960939523 197
199 4 258.36911321060825 426.2152164675163 15.864517499999998 0.7571259960939523 198
200 4 257.05894468114286 429.05579198030176 15.960278749999999 0.9597641439630763 199
201 4 255.4816118908935 431.75621574972513 16.16863625 0.9597641439630763 200
202 4 253.73034077629296 434.31586209836064 17.23735 1.1531735498027762 201
203 4 252.82686257354797 437.3091029030227 16.9940875 1.1125170306792524 202
204 4 252.94448992958405 440.43436164451236 16.7506625 0.8407540408161776 203
205 4 253.0627429630458 443.5602460634278 16.7240125 0.8407540408161776 204
206 4 253.1809959965076 446.68675615976895 16.6972 0.9587568033076612 205
207 4 252.81309767018206 449.79324457848696 16.6703875 0.8605755016631033 206
208 4 251.67561611021645 452.6970135112705 17.318112499999998 0.8605755016631033 207
209 4 250.00067764155418 455.3379979252501 17.5088875 0.935093683066792 208
210 4 247.890893362014 457.6336084002303 18.170099999999998 0.7745010582062984 209
211 4 245.3381294650614 459.4418161605717 18.065450000000002 0.7745010582062984 210
212 4 242.78536556810886 461.24939824348735 17.9608 0.8804094760585436 211
213 4 240.56546206164128 463.45303413688606 17.763037500000003 0.8804094760585436 212
214 4 238.34618423259943 465.65604435285917 17.5651125 1.0027606966588067 213
215 4 236.59303608572174 468.24572321792937 17.33095 0.9705445660082951 214
216 4 234.905584068545 470.879825180226 17.3727125 0.7433798630508033 215
217 4 233.85382031590353 473.8261401779588 17.471025 0.8727511843676858 216
218 4 232.43290688208506 476.61165607728054 17.2417375 0.937471257284542 217
219 4 230.61343692808063 479.12187390928386 16.16301375 1.0274186440065765 218
220 4 229.0079486536737 481.786634065441 15.2927125 1.0145234322624117 219
221 4 227.5188363804514 484.52647551268495 14.65101625 1.0016407340667612 220
222 4 225.8833155896097 487.1881072817134 14.233732499999999 1.0016407340667612 221
223 4 224.24779479876807 489.8503647281676 13.816448750000001 1.1856211811008057 222
224 4 222.50528316812762 492.40750836710026 12.61979875 0.9971984243441233 223
225 4 224.99610499993355 494.29830554763714 12.8258325 0.8504395273663798 224
226 4 226.7943019214634 496.20724737352003 13.27633125 0.8504395273663798 225
227 4 314.76705068791387 383.8743737139443 11.733458749999999 0.8952818284679952 23
228 4 316.8117645151788 386.0542338651656 12.26301375 1.179420717811884 227
229 4 318.7232090507646 388.5137718256853 11.5034725 1.3066647358813062 228
230 4 321.1220563009892 390.52157068483257 11.391575 1.2983807667647247 229
231 4 323.4245492276522 392.57128993150326 10.012795 1.2537199121165694 230
232 4 325.0832200832457 395.1772364096424 8.7225775 1.2537199121165694 231
233 4 326.7412652614134 397.78318288778144 7.432376249999999 1.3308534251597832 232
234 4 329.5073851605377 399.1571705146706 6.14547375 1.2332790306181773 233
235 4 331.94565008858285 401.05422446946477 4.85857125 1.2332790306181773 234
236 4 333.6518724285313 402.3819119668504 3.95773625 1.2332790306181773 235
237 4 320.00459641864666 376.09720331219916 11.520534999999999 1.095060630501562 20
238 4 320.1497535814146 378.6537212737061 9.9725275 1.09635578277281 237
239 4 320.5827223600153 381.72266904688064 8.86227875 0.9351937914549079 238
240 4 320.0552762901303 384.77347217470924 7.70475875 0.8404036614577723 239
241 4 319.32198234718214 387.79674549580596 6.84841625 0.8803469083159712 240
242 4 318.8564783424437 390.8832122369008 7.406912499999999 0.9351875346806506 241
243 4 318.9265542141248 394.01034801066777 7.2584687500000005 0.9088214879606553 242
244 4 318.7100698248244 397.12434455849444 7.804485000000001 0.9464997825377346 243
245 4 319.4452408000497 400.16388549266 7.65259625 0.9464997825377346 244
246 4 320.18103745270076 403.2040521042513 7.500707500000001 0.9464997825377346 245
247 4 320.91620842792605 406.24421871584263 7.34881875 0.743054510789427 246
248 4 321.55565075701566 409.30628403733425 7.200049999999999 0.743054510789427 247
249 4 322.1944674086795 412.36834935882587 7.0512975 0.8022873926826866 248
250 4 322.2507783769946 415.4954851325927 6.902528749999999 0.8022873926826866 249
251 4 322.3070893453098 418.6232465837853 6.7537762500000005 0.8918280890780006 250
252 4 322.62555915500315 421.732863389632 6.45399625 0.9460492947912135 251
253 4 323.47585477656156 424.7398690976599 6.84331375 1.0067462618606664 252
254 4 323.80120703793784 427.84886022608083 6.53680625 1.0100748657655163 253
255 4 323.5327914223024 430.9647338061847 6.71607625 1.0100748657655163 254
256 4 323.2650014840927 434.08123306371425 6.89534625 1.064027030185668 255
257 4 322.53733863797606 437.10700909451396 6.0713574999999995 0.7312667480887931 256
258 4 321.552522369887 440.0764741569985 6.05401875 0.9205404261444596 257
259 4 320.1829144849779 442.8882685082006 5.8579300000000005 0.9205404261444596 258
260 4 318.8133066000688 445.69943718197703 5.6618575 0.9272101475026738 259
261 4 317.0676665822998 448.2947471438788 5.50863625 0.9272101475026738 260
262 4 315.32202656453074 450.89068278320633 5.355415 0.9610092420402663 261
263 4 313.3511426735012 453.2932840979852 4.42456625 0.9955153520689266 262
264 4 311.05866058564965 455.42058734544565 4.65109125 0.8893691767949066 263
265 4 307.77948519743194 459.1827857063221 3.6591425 0.8893691767949066 264
266 4 323.55781851933136 370.95538622760205 12.246341249999999 1.0613741579005997 18
267 4 320.3637352610121 371.42026455491475 11.1585825 0.9698438072914846 266
268 4 317.2466103260568 371.66427875094695 10.862995 0.9700502808419733 267
269 4 314.1288597136757 371.6899315254016 10.197655 0.9700502808419733 268
270 4 311.01110910129466 371.716209977282 9.532315 1.1059974719032117 269
271 4 307.8914814566365 371.9301916568795 9.3052375 1.1059974719032117 270
272 4 304.7718538119783 372.14479901390274 9.07814375 1.1474173174861184 271
273 4 301.7592170071188 371.3195304893732 9.54447 0.8936237832898274 272
274 4 298.9167644620562 370.02562957297664 10.0108125 0.8936237832898274 273
275 4 296.07431191699357 368.7311029791544 10.47713875 0.9981869946767666 274
276 4 293.05541833787686 367.93211290650527 10.943465 1.087765231717624 275
277 4 289.94329882232734 367.69122709760165 11.501603750000001 0.7808016298833358 276
278 4 286.8868645976672 368.3081450393652 12.16067125 0.8830248076980686 277
279 4 283.94180095478595 369.36303717913535 12.234755 1.0003268114727415 278
280 4 281.143145829524 370.75892351592483 12.408175 0.952856665183087 279
281 4 278.28317431654114 372.0265459804409 12.35858 0.9369269179241624 280
282 4 275.2736658988103 372.85369153724764 11.79451 1.0671554173142865 281
283 4 272.1546639315778 372.6221908897299 11.62042375 1.0922200549887766 282
284 4 269.26778828928883 371.5009769428331 10.4737425 1.3930958154707735 283
285 4 266.20697432264865 371.225053198089 8.95181625 0.982651424196048 284
286 4 263.1211332589795 370.94537538879047 7.8364650000000005 0.9784844125407284 285
287 4 260.0402976147161 370.41542660920254 7.52964875 0.9251454119977859 286
288 4 256.94507138966117 370.13449744505255 6.59906 0.9429584483081387 287
289 4 253.85610193886345 370.4717375775177 5.66050875 1.0164254916366116 288
290 4 250.89602203776477 371.48220662006133 5.461105 1.077954609682277 289
291 4 248.0579492346822 372.7154168261627 4.2679975 0.9720399350557746 290
292 4 244.04172583896198 374.4629338762089 4.2250975 0.9720399350557746 291
293 3 341.06051882652525 355.2627707130267 15.03181875 1.2617473534886041 65
294 3 344.05063124405865 352.6499417832047 15.17451 1.3156744908117268 293
295 3 346.9669137253567 351.5268508040307 14.810769999999998 1.3156744908117268 294
296 3 349.9557747880386 350.61836718187993 15.243474999999998 1.2821569511157103 295
297 3 352.4534790715275 348.7338267756003 15.252510000000001 1.4949811274756155 296
298 3 354.82917625700026 344.69570466997976 14.889712500000002 1.5883759968133873 297
299 3 356.9546024721836 340.52055920812575 14.198486249999998 1.4047897265575489 298
300 3 359.2570953988466 338.4057695091798 13.923097499999999 1.246117931394027 299
301 3 361.119737095226 335.8930489674735 14.0736375 1.335289478108164 300
302 3 362.9830044690311 333.38032842576723 14.22416125 1.327975309001454 301
303 3 365.05149403847355 331.0415462084121 14.7170725 1.3278814573875959 302
304 3 367.6524350972068 329.30278864232605 14.698515 1.3278814573875959 303
305 3 370.2533761559401 327.56403107624 14.6799575 1.3198477592413038 304
306 3 373.6357883194022 324.39184652782103 13.753983750000002 1.5925555220172214 305
307 3 375.40770678905164 320.1485022265631 13.408719999999999 1.451878209617512 306
308 3 375.52783685479056 317.0232434850734 13.58374875 1.095848984057974 307
309 3 375.880093245473 313.93427403427563 14.481935 1.5955712872092094 308
310 3 375.69989814686465 310.82841129298333 13.630743749999999 1.376377714655437 309
311 3 375.5190773708304 307.7062809386223 13.377650000000001 1.0560746701047203 310
312 3 375.95454885913415 304.611680390993 13.0243425 1.0560746701047203 311
313 3 376.39064602486354 301.51645416593806 12.671035 0.7723299575390374 312
314 3 377.07513712860526 298.4712821349409 12.122792500000001 0.7723299575390374 313
315 3 377.7602539097726 295.42611010394387 11.57455 0.8537806448197444 314
316 3 378.97156540597365 292.54298852620923 11.35944875 0.9333730701460521 315
317 3 379.634157799815 289.48592862412335 11.25106125 0.9333730701460521 316
318 3 380.2967501936564 286.4288687220375 11.1426575 0.733250145528337 317
319 3 380.87112207047073 283.3536641746057 11.2244275 0.9841593067920421 318
320 3 381.57563485183556 280.30724078875716 11.44567125 0.9872313829523452 319
321 3 382.37837898903905 277.28459314508615 11.66693125 1.013822673545601 320
322 3 383.41950622544323 274.33952950220487 12.125116250000001 0.8297859155432417 321
323 3 384.82602907847 271.5508852157545 12.57277125 0.9112553731467203 322
324 3 386.46467825644027 268.8880020918745 12.86332125 0.8690909714272025 323
325 3 387.8173928508549 266.0693252889894 13.11383125 0.9764697312298981 324
326 3 388.74276976350023 263.08484396828754 12.69905 0.9764697312298981 325
327 3 389.66752099871974 260.1009883250114 12.284285 1.1071049209467425 326
328 3 390.26942268226594 257.03078919698527 12.1868175 1.1359173664013174 327
329 3 390.5434693947329 252.56157534504115 13.4747925 1.1359173664013174 328
330 3 254.7883613031917 329.40727677242194 31.601699999999997 1.2334604770716373 124
331 3 253.18662709333913 327.77613572356034 31.201625 0.791488200314696 330
332 3 247.290868710745 325.712025896098 30.2537625 0.791488200314696 331
333 3 244.3433023581608 324.6796581436539 29.77975 0.791488200314696 332
334 3 241.3957360055766 323.64791606863554 29.305737500000003 0.791488200314696 333
335 3 238.26985158666116 323.5534387773513 29.094812499999996 0.7597976387017924 334
336 3 235.1439671677457 323.45958716349276 28.883725 0.6687866003560277 335
337 3 232.04623823298783 323.0591536110296 28.438474999999997 0.6687866003560277 336
338 3 228.94850929822996 322.6593457359922 27.993225000000002 1.006314544436917 337
339 3 225.8219992018888 322.7763474146025 27.9855875 0.8957948839570886 338
340 3 222.73866084792255 323.293782645676 28.2667125 0.8742090127696219 339
341 3 219.812367527813 324.3993546569297 28.238437500000003 0.8208137012583643 340
342 3 217.00495291859087 325.76708550956164 28.7288625 0.8202881322207564 341
343 3 214.04737572719512 326.7844370037883 28.904199999999996 0.8202881322207564 342
344 3 211.08979853579933 327.801788498015 29.0797 0.9017513330499779 343
345 3 207.99707502044726 328.2654154704762 29.295175 0.9306576301184113 344
346 3 205.05576544212028 329.3284414167808 29.471649999999997 0.8867788722524106 345
347 3 201.97993521726272 329.89843355161497 29.434437499999998 0.8867788722524106 346
348 3 198.9041049924052 330.469051363875 29.397062499999997 0.8867788722524106 347
349 3 195.82764909012192 331.0390434987093 29.3596875 0.5628775568263569 348
350 3 192.868194866449 332.04450712184723 29.025262499999997 0.7921701887087348 349
351 3 189.8524296744609 332.83786609766486 28.3777 0.8675893456054657 350
352 3 186.74281286861427 333.07061810003404 27.720875000000003 0.8675893456054657 351
353 3 183.63382174019335 333.3027444249775 27.063887499999996 0.8767242360210312 352
354 3 180.50918867612938 333.1600899719125 27.261 0.9513362690385784 353
355 3 177.43711251582616 332.7477685483606 26.1639625 0.6740172636350776 354
356 3 174.44950280799569 331.82927408739823 25.82255 0.6740172636350776 355
357 3 171.46189310016516 330.91015394901024 25.480975 0.7488983379456859 356
358 3 168.3885655850105 330.4709283961522 24.4791625 0.8418427195369368 357
359 3 165.28332852114394 330.55977459060495 23.5327625 0.8422118692181136 358
360 3 162.17371171529732 330.7756333024796 22.8319 0.6699691306906453 359
361 3 159.074731425688 330.3489212981361 22.9308625 0.9122064028338204 360
362 3 156.01892287845362 329.6838261945918 22.7153875 1.031504317596552 361
363 3 153.15519730091637 328.42558889146153 22.7812 0.9007565059430773 362
364 3 150.5673954681233 326.6930880996327 23.555837500000003 0.9007565059430773 363
365 3 147.97959363533022 324.96058730780385 24.330475 0.7603232077394002 364
366 3 146.78705246190088 324.44064936702745 23.8584125 0.7603232077394002 365
367 3 293.25313240440556 358.43307822916853 21.6682375 0.9855545674514058 108
368 3 288.1375937716889 362.27098355855753 21.6643375 1.0889102214066984 367
369 3 286.3525360760992 364.8400150685789 21.643212499999997 1.0323740092183078 368
370 3 284.9097239323805 367.5836105803772 20.551375 0.9771767467209659 369
371 3 284.2339923125989 370.63691641790865 20.763275 0.9564981078007987 370
372 3 283.38119398133756 373.62890586771925 19.909825 0.8352605930183238 371
373 3 282.15924596889926 376.50639634862245 20.211750000000002 0.8352605930183238 372
374 3 280.9372979564609 379.3838868295255 20.513675 1.092176257568976 373
375 3 279.9280802687686 382.3452180854757 20.50555 1.092176257568976 374
376 3 278.9194882585021 385.3065493414258 20.497262499999998 0.820963863840538 375
377 3 277.8933772803153 388.26099814569295 20.2999875 1.016306612925724 376
378 3 277.2051321120192 391.3111755960958 20.056075 1.009111322529902 377
379 3 276.3585905550151 394.3106731750151 20.756125 0.9817379351544915 378
380 3 275.7585659037461 397.3777439159125 20.38855 0.681456568226932 379
381 3 275.29243622158197 400.4592052376016 21.0942875 0.681456568226932 380
382 3 274.8263065394178 403.5406665592906 21.8001875 0.7723487278618091 381
383 3 274.2588171142865 406.6096143324652 21.224449999999997 0.8257940935671246 382
384 3 273.28964278184054 409.5828334595041 21.000525000000003 0.990184580401761 383
385 3 271.9356768325745 412.3958791655577 21.5249125 0.7732309330320795 384
386 3 270.55981217340815 415.2045451296312 21.397837499999998 0.7732309330320795 385
387 3 269.1839475142418 418.01383677113046 21.270925000000002 0.8010172675084675 386
388 3 267.3913816895435 420.5741087971918 20.9252875 0.8747721224527734 387
389 3 266.09622941829554 423.41656134225434 20.471425 0.9030089446756824 388
390 3 264.6021117256674 426.1614082089041 20.843224999999997 0.901463521434145 389
391 3 263.1023629362078 428.8949928818908 20.176325 0.9681732485648025 390
392 3 261.30604304695515 431.4477567788433 20.7168 0.9681732485648025 391
393 3 259.50972315770247 434.0005206757959 21.257275 0.999200592106439 392
394 3 257.37240907143047 436.27360676345 20.67325 0.7663171974778329 393
395 3 255.44469692277582 438.73189336911827 21.105825000000003 0.7663171974778329 394
396 3 253.51761045154694 441.19080565221225 21.5384 1.0070027896052132 395
397 3 251.70689998150263 443.74169251688767 21.473399999999998 0.8891501896959032 396
398 3 249.5770940243393 446.032297572462 21.324875 0.8891501896959032 397
399 3 247.44728806717592 448.32290262803633 21.176187499999997 0.8891501896959032 398
400 3 245.3168564325868 450.61350768361075 21.0275 0.9582562613670822 399
401 3 243.37537938056627 453.0167346758153 22.299225 1.0440992041763693 400
402 3 241.64788400814325 455.6251838636573 22.3162875 1.0597286262709464 401
403 3 240.11997973452605 458.3343671170408 23.186149999999998 0.9297191139798258 402
404 3 238.26484616725534 460.85021604587564 23.5252875 1.0313854388856645 403
405 3 236.04807104791638 463.05572897155156 23.271137500000002 1.097813611174746 404
406 3 233.61981695868286 464.99094924931484 24.2558875 1.1054969299626327 405
407 3 231.37300932290916 467.15829585202164 24.7843375 1.2585876824886995 406
408 3 230.11602337463032 469.4626658109619 24.477375000000002 1.2585876824886995 407
409 3 302.50752720828433 359.7376156618024 20.62645 0.9515489993633245 105
410 3 304.72555368247475 357.4870539614744 24.218512500000003 1.851736138848993 409
411 3 306.2978810533183 351.6876499024417 27.9800625 1.4436380379207312 410
412 3 307.3164839023964 348.7400835498575 28.632175000000004 1.0061894089517724 411
413 3 308.2650108797935 345.76874145509584 29.2539 1.037585902174586 412
414 3 310.26717864210923 343.3711455597227 29.6829 1.1030505312280532 413
415 3 312.68041647312543 341.3958819267132 30.3421625 1.2252015350520846 414
416 3 315.6304855354125 338.1773972487906 31.0574875 1.5943074188092476 415
417 3 308.5040196564199 361.3712594203669 18.7604625 1.3259356005935954 103
418 3 305.65468465967433 363.8420595745497 18.095675 0.9770015570417633 417
419 3 303.0118232134176 365.4988533978659 17.4770375 0.9770015570417633 418
420 3 300.36896176716084 367.1556472211822 16.858562499999998 0.9770015570417633 419
421 3 297.72610032090404 368.8124410444985 16.239925 1.0555053036473117 420
422 3 295.2208879083065 370.6750827408778 15.7136525 1.0555053036473117 421
423 3 292.7156754957089 372.53835011468294 15.187380000000001 1.0555053036473117 422
424 3 290.2110887605371 374.4009918110623 14.661091249999998 1.2028085399854347 423
425 3 288.4254053875217 376.97002332108366 14.709808749999999 1.0539723939542889 424
426 3 286.8649658877669 379.6760781873385 14.270311249999999 0.8528233583583871 425
427 3 285.14435296702686 382.2751422137946 13.57373875 1.1664817086479187 426
428 3 283.0983877849104 384.62143256025837 12.766893750000001 0.8679084410925848 427
429 3 280.86409369765124 386.8025440663311 12.2888675 0.9628174498006078 428
430 3 279.01396554978635 389.3252754468489 12.2071625 0.970144132455832 429
431 3 277.36092579102444 391.9581260542941 11.29623625 1.0132533070881926 430
432 3 275.43947041662705 394.42141807936815 11.7191425 0.645079682695358 431
433 3 273.52427181648693 396.8809560398879 11.034855 0.9284364752570922 432
434 3 271.7191924432741 399.4337199368405 10.77457875 0.9284364752570922 433
435 3 269.9147387474871 401.9871095112187 10.51431875 0.9284364752570922 434
436 3 268.1096593742743 404.54049908559705 10.2540425 0.9782153712476672 435
437 3 265.94856954582474 406.75664852751027 9.07274875 0.9720712189270608 436
438 3 263.88133133123375 409.1041902288254 9.16784375 0.9140709215624769 437
439 3 261.69834279288386 411.3447410903419 8.9998675 0.9128821344536019 438
440 3 259.4552892216645 413.47892678948534 7.84255875 0.9781215196338086 439
441 3 257.12464081084386 415.55429881061076 7.2764575 0.7168010860060618 440
442 3 254.905362981802 417.75292928460374 7.69782 0.926709605562095 441
443 3 252.62914850701932 419.8914947257272 7.22592 0.926709605562095 442
444 3 250.35230835481087 422.02943448942494 6.7540362499999995 0.926709605562095 443
445 3 248.0760938800282 424.16799993054843 6.2821525000000005 0.927135066211587 444
446 3 245.90687024504422 426.41981298572796 6.032325 0.9273728236333619 445
447 3 243.60813138293548 428.51082694249646 6.965741249999999 0.9718960292478582 446
448 3 240.89832245212628 430.0700150873998 7.290481249999999 1.0261547756066145 447
449 3 237.9582642286508 431.13053832400146 6.949881249999999 1.0876213259097076 448
450 3 235.2647229109104 432.721010340191 6.8945662500000005 1.267641234838921 449
451 3 232.24770636407086 435.18555372011656 5.32634375 1.267641234838921 450
452 3 356.53852698407735 365.88051662755737 22.577425 1.616181101612547 161
453 3 362.8929069197269 366.0212940483452 22.75 1.251354851447334 452
454 3 366.6469714740689 364.7699391968979 22.75 1.251354851447334 453
455 3 370.4010360284109 364.7699391968979 22.75 1.1291850773005307 454
456 3 372.90374573130555 365.39561662262156 22.75 1.0070153031537277 455
457 3 376.0321328599239 364.7699391968979 22.75 0.8848392722326671 456
458 3 377.9091651370949 363.51858434545056 22.75 0.8848392722326671 457
459 3 380.41187483998954 362.26722949400323 22.75 0.8848392722326671 458
460 3 383.54026196860787 360.39019721683223 22.75 0.8848392722326671 459
461 3 386.0429716715025 360.39019721683223 22.8853625 0.8848392722326671 460
462 3 388.54568137439725 359.13884236538485 23.4271375 1.0070153031537277 461
463 3 391.0483910772919 358.5131649396612 23.96875 1.1291850773005307 462
464 3 392.29974592873924 357.26181008821385 24.375 1.251354851447334 463
465 3 396.05381048308124 357.26181008821385 24.375 1.251354851447334 464
466 3 398.5565201859759 357.26181008821385 24.375 1.251354851447334 465
467 3 402.3105847403179 357.8874875139375 24.375 1.0070153031537277 466
468 3 404.81329444321256 357.26181008821385 24.9166125 0.8848392722326671 467
469 3 407.3160041461072 357.26181008821385 25.4583875 1.0070153031537277 468
470 3 409.8187138490019 357.26181008821385 26.0 1.0070153031537277 469
471 3 411.6957461261729 357.26181008821385 25.4583875 1.1291850773005307 470
472 3 413.5727784033439 358.5131649396612 24.9166125 1.1291850773005307 471
473 3 414.82413325479126 360.39019721683223 24.375 1.251354851447334 472
474 3 417.9631568996469 362.27098355855753 24.375 1.251354851447334 473
475 3 422.33226236347525 364.14426177117423 26.0 0.8848392722326671 474
476 3 427.79630332232 365.7935474653818 26.0 0.8848392722326671 475
477 4 252.82686257354797 437.3091029030227 16.9940875 1.1125170306792524 203
478 4 250.63073480925792 440.03455376947494 17.848187499999998 0.8020809191321977 477
479 4 248.35264330219806 442.1562259201039 18.652237500000002 0.8020809191321977 478
480 4 246.50814625116467 444.66394104240436 19.456125 0.793021110007719 479
481 4 244.45592429479106 447.0208679051054 19.0935875 0.7970379590808648 480
482 4 242.65084492157828 449.57425747948366 19.370324999999998 0.8079998275795437 481
483 4 240.55419986797827 451.89364369664133 19.6092 1.0725988109180824 482
484 4 238.46130887893258 454.2099015266703 20.153087499999998 1.1635097408757311 483
485 4 236.22951750137628 457.87574556398533 19.4211875 1.3783485985464667 484
486 4 320.0552762901303 384.77347217470924 7.70475875 0.8404036614577723 240
487 4 320.94498958950936 382.80383963853114 7.337216249999999 1.1729074158101007 486
488 4 325.00751311473306 387.52457581561623 5.78459375 0.8671451146332019 487
489 4 326.31392757964414 390.101741132172 3.6574850000000003 0.8671451146332019 488
490 4 307.8914814566365 371.9301916568795 9.3052375 1.1059974719032117 271
491 4 305.1747900741443 366.7126676037699 7.01588875 1.247494421730619 490
492 4 303.5649220577573 364.06292370583014 5.939911250000001 1.0013028682568705 491
493 4 301.9550540413703 361.4125541304647 4.8639175 1.0029358863380093 492
494 4 300.53914602695767 358.65081397332045 3.83602375 0.9317525656134277 493
495 4 299.50740395193935 355.6982422013304 3.7392549999999996 1.0222067510502983 494
496 4 299.57685414619465 352.57110642756356 3.9124475 1.0788868690466054 495
497 4 299.4767457580789 349.4539814926082 3.27315625 1.244315980407943 496
498 4 300.0160796990527 345.23191022382497 5.9520175 1.244315980407943 497
499 3 354.82917625700026 344.69570466997976 14.889712500000002 1.5883759968133873 298
500 3 358.37676726085346 344.27024402048767 13.9221225 1.0494800300375928 499
501 3 361.49889761521456 344.47108647414495 13.9243325 1.0494800300375928 500
502 3 364.5640913238348 345.0792449319483 13.555197499999998 0.9114931305684953 501
503 3 367.6605689037412 345.36079977352404 12.65866875 1.1261567985600283 502
504 3 370.7739397741422 345.0711111254139 12.405574999999999 1.1214517043185863 503
505 3 373.8879363219689 344.78142247730386 12.15248125 1.0006208798628318 504
506 3 377.00881532147855 344.57620028166656 12.05384375 1.0836858149019057 505
507 3 380.11154967564215 344.9140660915573 11.500287499999999 1.0836858149019057 506
508 3 383.2149097072316 345.2519319014481 10.94673125 1.0836858149019057 507
509 3 386.31764406139524 345.58979771133886 10.393175000000001 1.1720752648338881 508
510 3 389.2983713175428 346.43133384893724 9.25314 1.2477759765721947 509
511 3 392.09202102339896 347.80469579840064 8.4462625 1.290979002818414 510
512 3 394.56031846787886 349.6773483335916 7.3319025 0.9578182871690757 511
513 3 397.17439875255235 351.3766882218571 6.65130375 1.086495106543405 512
514 3 400.0193540073178 352.6230376538986 5.680155 1.1692346893211027 513
515 3 402.7085155830781 354.1897339279107 4.8570925 0.8206572819019334 514
516 3 405.0992290267683 356.19315304507785 4.23319 0.9278107978313687 515
517 3 407.9604518946026 358.97741758954817 3.43458375 0.9278107978313687 516
518 3 349.9557747880386 350.61836718187993 15.243474999999998 1.2821569511157103 296
519 3 354.4318710916657 349.77307697972725 17.3327375 2.017966117315257 518
520 3 357.8768509977002 347.60948444157486 19.92575 1.0378549434676472 519
521 3 363.3796839569399 344.6794370569109 21.294325 1.0378549434676472 520
522 3 366.4148451491254 344.13196930940273 22.65835 0.7564377509256562 521
523 3 369.4124656957675 343.293561558933 23.4583375 0.8216145683632906 522
524 3 372.2148748855838 341.91581986748946 23.94145 0.8550820538652495 523
525 3 374.86211607382063 340.3128343027854 25.1342 0.933266704983679 524
526 3 377.75587416779257 339.13843777470214 25.6126 0.933266704983679 525
527 3 380.64963226176457 337.96341556919305 26.091162500000003 0.8073991772508489 526
528 3 383.68041371197 337.25952846525394 26.9358375 0.9246636403799785 527
529 3 386.74811013029307 336.70267555635985 27.593149999999998 0.9246636403799785 528
530 3 389.81643222604197 336.1451969700401 28.250462499999998 1.3724422036476354 529
531 3 393.1049927756456 334.9776828936398 29.055162499999998 1.3724422036476354 530
532 3 219.812367527813 324.3993546569297 28.238437500000003 0.8208137012583643 341
533 3 217.89967163737572 321.90978417997525 27.577875 0.9136329473644702 532
534 3 215.43825664457881 319.9795693216177 27.497600000000002 0.9136329473644702 533
535 3 212.81228848881656 318.303379498104 26.752212500000002 0.68227620565463 534
536 3 210.1193728485019 316.71290748191444 26.940225 0.8235479116087767 535
537 3 207.4959074024426 315.0517339166181 25.94605 0.7447688669359098 536
538 3 205.43805434923746 312.7035665378772 25.45595 0.9886641842572524 537
539 3 203.54475445899763 310.2327663836944 24.641175 1.1821611849365536 538
540 3 201.34299559787607 308.0291304902957 23.8896125 1.1821611849365536 539
541 3 199.14123673675448 305.82549459689693 23.137887499999998 0.8131428960189921 540
542 3 196.64290677583986 303.9584731585375 23.764 1.2122374987910904 541
543 3 194.42175191452085 301.7573399748416 23.525937499999998 0.9841718203405565 542
544 3 192.95516402862458 298.99997955967746 23.0524125 0.9878195197325255 543
545 3 191.06812091264197 296.50978340529724 22.6525 0.9878195197325255 544
546 3 189.18107779665942 294.0189615734913 22.252425 0.8420929905072262 545
547 3 186.78410757871205 292.01491677889845 21.8681125 1.0186716735949595 546
548 3 181.88880739985007 288.27023738594227 24.674325 1.0186716735949595 547
549 3 304.72555368247475 357.4870539614744 24.218512500000003 1.851736138848993 410
550 3 307.3577786124942 357.3131156371232 27.044225000000004 1.1153138087722372 549
551 3 310.24653128706035 356.322042594777 28.808000000000003 1.1153138087722372 550
552 3 313.3592764800356 356.5066174353654 29.457025 0.9768013402655318 551
553 3 316.47202167301083 356.6911922759539 30.106050000000003 0.9768013402655318 552
554 3 319.58539254341184 356.8763927939681 30.755075 0.8626402371679914 553
555 3 324.5319982711831 357.3306346050435 32.347249999999995 0.8626402371679914 554
556 3 376.0321328599239 364.7699391968979 22.75 0.8848392722326671 457
557 3 375.57163427459125 366.29283805110924 24.231837499999997 1.1208385404413772 556
558 3 378.01302758976504 369.38431021160994 23.8966 1.1208385404413772 557
559 3 379.92760051247944 371.85260765608984 24.3399 1.0424724428694878 558
560 3 381.84217343519384 374.32090510056963 24.7832 1.2752932697555217 559
561 3 384.5144417204597 375.88259595517593 25.973512500000002 0.8671138307619156 560
562 3 387.26554536136655 377.36169738958665 26.422500000000003 0.8671138307619156 561
563 3 390.0160233248479 378.84142450142315 26.871325000000002 0.9709762834320443 562
564 3 392.63823741605574 380.526373808897 27.575275 0.9876756139246091 563
565 3 395.8129246741776 383.42513732227474 29.7483875 0.9876756139246091 564
566 3 394.17677820591024 386.0429716715025 31.958387499999997 0.625677425723667 565
567 3 392.9254233544629 387.2943265229499 32.6353625 0.625677425723667 566
568 3 393.8639394930484 391.0483910772919 33.71875 0.9385161385855005 567
569 3 394.8024556316339 393.5511007801866 34.125 1.251354851447334 568
570 3 363.3796839569399 344.6794370569109 21.294325 1.0378549434676472 521
571 3 362.48496523815504 342.19862606391655 23.32395 1.3020284661566939 570
572 3 360.76622934969214 339.7090555869621 25.3916 1.3020284661566939 571
573 3 358.63141797312295 337.45849388663413 26.448987499999998 1.3027917926160766 572
574 3 356.0623864631016 335.6740618684702 26.536087499999997 0.9876568436018374 573
575 3 353.43266424278505 333.9791017221848 26.515774999999998 1.0340007705251892 574
576 3 351.21714047829755 331.77171176423167 26.3316625 1.2438654926614217 575
577 3 348.59117232253533 327.527741785548 27.3312 1.2438654926614217 576
578 3 354.4318710916657 349.77307697972725 17.3327375 2.017966117315257 519
579 3 360.54849360554033 349.2831715553857 20.2726875 1.429222430032058 578
580 3 363.63746305633805 349.547207429041 21.357375 0.7069278962281424 579
581 3 366.75020824931323 349.8500353030913 21.144337500000002 1.0351520169885209 580
582 3 369.7960059577361 350.51012498722974 21.8495875 1.0559683049423474 581
583 3 372.77798456873506 351.44551273868666 22.217975 1.1055532409309479 582
584 3 375.76934834111995 352.35024229628306 22.586525 0.9969544101480909 583
585 3 378.8526866950862 352.8501585594363 23.041362499999998 0.9969544101480909 584
586 3 381.93602504905243 353.34944914516376 23.4963625 1.0203547458701563 585
587 3 385.03375398381024 353.52714153406924 24.53295 1.0905369827135798 586
588 3 388.0983220150048 354.1540703146444 24.5838125 1.0794186948584703 587
589 3 391.1391143040218 354.7616030950221 25.6621625 1.0686195024904799 588
590 3 394.21932427085943 355.2715301969869 25.1467125 0.8540997403068634 589
591 3 397.3214329475974 355.59437974866034 25.78095 0.8540997403068634 590
592 3 400.4235416243353 355.9178549777594 26.415187500000002 1.5684731979011175 591
593 3 403.41490539672014 356.7568884056549 25.4629375 1.5176744477066129 592
594 3 406.5245222025668 357.0960055703971 25.3816875 1.5176744477066129 593
595 3 409.63413900841346 357.4357484125651 25.3004375 0.926922335886841 594
596 3 412.7462585239629 357.3037304757374 26.061425 1.1386453199774726 595
597 3 415.8396077167408 357.7510898351298 26.3835 1.293807064782685 596
598 3 418.8785229734806 358.4925175846123 26.562737499999997 1.2615909341321734 597
599 3 421.9900168116044 358.2309844206598 26.06175 0.9622480833431992 598
600 3 424.97825219686064 357.3143669919746 26.3856125 0.9409124831260222 599
601 3 429.18217882029796 355.6963651690533 26.350187499999997 0.9409124831260222 600
