# Supplementary material for: Cross-Regional Gradient of Dendritic Morphology in Isochronically-Sourced Mouse Supragranular Pyramidal Neurons
Source: Front Neuroanat. 2018 Dec 4;12:103. doi: 10.3389/fnana.2018.00103 (PMC6288488; doi:10.3389/fnana.2018.00103)
Supplement: Supplementary file 3 [file Data_Sheet_1.ZIP › SWC reconstructions/X046.S1.Z2.C05-exported-000.swc]

# Exported from "Simple Neurite Tracer" version 3.1.0 on 2018-06-06T16:23:25.204
# https://imagej.net/Simple_Neurite_Tracer
#
# All positions and radii in microns
# Voxel separation (x,y,z): 0.625677425723667, 0.625677425723667, 1.625
#
1 1 276.34983107105495 233.52784237710148 23.6088125 1.1840820146335254 -1
2 1 271.8405738638645 236.71254047403494 20.0331625 1.1840820146335254 1
3 1 276.34983107105495 233.52784237710148 23.6088125 1.1840820146335254 1
4 1 282.0835390003867 229.47407833583785 23.2467625 1.1840820146335254 3
5 4 276.34983107105495 233.52784237710148 23.6088125 1.1840820146335254 1
6 4 267.5615659493403 234.4375773541037 25.721799999999998 1.630853237245767 5
7 4 263.4145759716439 236.52546292374356 26.6690125 1.6444366941582278 6
8 4 261.487489500415 238.96247649693726 27.62435 1.2904659473293205 7
9 4 259.5604030291861 241.39949007013095 28.579849999999997 1.2904659473293205 8
10 4 258.36160508149953 244.28699138984564 28.318875 1.1378507096468036 9
11 4 257.4987959114266 247.2458199360929 26.920562500000003 1.047602997760422 10
12 4 256.38946983561857 250.16835919164814 26.640087499999996 1.0640145166371537 11
13 4 255.85388995919908 253.24606644878284 26.194837500000002 0.9957531094907016 12
14 4 256.4895782237343 256.30625473799734 25.841237500000002 0.763013620670012 13
15 4 257.744687139736 259.16998031553453 25.5896875 0.8537869015940015 14
16 4 259.30637799434226 261.8804149237695 25.4908875 0.9807055674020475 15
17 4 262.27959712138113 267.38512491528627 25.32075 0.9807055674020475 16
18 3 276.34983107105495 233.52784237710148 23.6088125 1.1840820146335254 1
19 3 276.0157193257185 239.9529238618578 24.1691125 1.8897022450419052 18
20 3 273.5599354297531 245.67036417812068 23.4663 2.3763791738668028 19
21 3 271.644736829613 249.94937209264484 23.0163375 1.254952496645245 20
22 3 270.15249616926206 252.69359328186886 22.5470375 1.254952496645245 21
23 3 268.66088118633684 255.43718879366713 22.077575 1.4679956601041537 22
24 3 266.7031365212475 257.8748280442866 22.3364375 1.2977550893390013 23
25 3 265.3691922496046 260.70476704083467 22.3132 1.2755060000802678 24
26 3 264.1178373981573 265.21652695772804 22.77405 1.7143561464828478 25
27 3 261.8603932461463 271.02969592012664 23.52545 1.5931186317003727 26
28 3 260.35313632757794 275.45573802969585 23.099375 1.3552047905689482 27
29 3 259.5053434157224 278.4658721248524 22.864725 1.3552047905689482 28
30 3 258.65817618129256 281.47600622000897 22.630074999999998 1.3552047905689482 29
31 3 257.51256081479255 284.3685129591295 21.774675000000002 1.3812705121245963 30
32 3 257.0996137138149 287.4637391841845 21.283275 1.3412834678465968 31
33 3 256.98761745461036 290.58962360309994 21.1362125 1.4501951373423154 32
34 3 256.84058325956534 293.7130053123125 21.3555875 1.4404157991782545 33
35 3 256.6954260967974 296.80072340825876 22.608625 1.152585413022596 34
36 3 256.2637086730481 299.89907802044235 22.64275 1.1852958288394293 35
37 3 255.25887072733588 302.854778179561 23.16145 1.1836377836612615 36
38 3 253.70281096956114 305.56896685235023 23.2513125 1.3604917648163133 37
39 3 252.5490617965267 308.4752384948367 23.5022125 1.1423931277575574 38
40 3 252.74302179850102 311.59173775236627 23.990199999999998 0.8646862023501077 39
41 3 253.2135312226452 314.6819585580154 24.340874999999997 0.8646862023501077 40
42 3 253.68466632421516 317.7715536862389 24.69155 0.8646862023501077 41
43 3 254.15517574835934 320.86114881446235 25.0423875 0.7678250800738269 42
44 3 254.3866763958771 323.97264265258616 25.6348625 0.9608027684897775 43
45 3 254.51243755844754 327.0910189423929 26.208325 1.100059793133094 44
46 3 255.01423085387793 330.17873703833925 26.327599999999997 1.100059793133094 45
47 3 255.5160241493083 333.2658294568598 26.446875 0.8002727113718563 46
48 3 256.1498353815664 336.32914613320287 26.608725 0.8002727113718563 47
49 3 256.78364661382443 339.3918371321202 26.770575 0.8780631857120799 48
50 3 257.8429184955746 342.306242581141 27.847137500000002 0.9265031320116061 49
51 3 258.8465050864354 345.25506028857666 28.5922 0.9869811119820558 50
52 3 259.3314050913712 348.34590677165164 28.659149999999997 0.7556306270464727 51
53 3 259.2350507678098 351.47116551314133 28.395087500000002 1.078986977434721 52
54 3 258.82210366683216 354.5713971576021 28.294337499999997 0.8889562296939288 53
55 3 258.4091565658546 357.6722544794886 28.193587500000003 0.8889562296939288 54
56 3 257.9962094648769 360.7731118013751 28.0928375 0.918012689344536 55
57 3 257.67398559062923 363.8839799620731 28.2891375 0.751250885066407 56
58 3 257.7597033979534 367.01111573584006 28.216987500000002 0.751250885066407 57
59 3 257.84479552785183 370.13825150960696 28.1448375 0.962823706574865 58
60 3 257.52695139558415 373.23598044436477 28.928737499999997 0.965094915630242 59
61 3 257.68024236488645 376.35748512130016 29.295987500000003 0.9678666666261978 60
62 3 257.33799681301565 379.4608451528896 29.7951875 0.9577369491037316 61
63 3 257.3548901035102 382.5892322815079 29.850274999999996 0.7078601555924707 62
64 3 256.78114390412156 385.6606827643854 30.2514875 0.9027148762855923 63
65 3 256.3043777057201 388.75215492488604 30.3745 1.0044938231280613 64
66 3 256.3356615770063 391.8792906986529 30.57795 1.0044938231280613 65
67 3 256.3669454482925 395.00642647241983 30.781399999999998 1.2326158125469102 66
68 3 256.7398491940238 398.0778769552973 29.5764625 1.1784196339307262 67
69 3 256.26996544730537 401.1167922120371 28.082925 1.170986586113129 68
70 3 255.8964360241483 404.22140359847793 27.8503875 1.0118955870743722 69
71 3 255.42655227742983 407.28972569422683 26.8373625 1.0943098175906938 70
72 3 255.52415795584272 410.39809114522205 25.963925 0.8434131698755032 71
73 3 255.62238931168133 413.52209853186025 26.328250000000004 0.8650428384827704 72
74 3 255.40590492238096 416.64297753137 26.3030625 0.8531299402969916 73
75 3 255.0786756287275 419.7525943372165 26.028762500000003 0.8687906462628551 74
76 3 254.3679060731054 422.7990177230651 25.9601875 0.9435340715398043 75
77 3 253.76350167985632 425.86733981881395 25.7759125 0.9435340715398043 76
78 3 252.68858786246304 428.80489533258657 25.86675 0.9435340715398043 77
79 3 251.61304836764407 431.7424508463592 25.957425 0.7721485110855775 78
80 3 250.58756306688298 434.6906428763691 26.5000125 0.7759401162854629 79
81 3 249.20544163345943 437.49117503390823 26.977600000000002 0.8477303441129964 80
82 3 247.4178812281669 440.05457544709816 26.620424999999997 0.8477303441129964 81
83 3 245.63032082287438 442.6186015377137 26.263087499999997 0.9184318932197708 82
84 3 241.84935213922626 446.7849875156076 25.6520875 0.9184318932197708 83
85 3 276.34983107105495 233.52784237710148 23.6088125 1.1840820146335254 1
86 3 273.528651558467 228.3916563893359 26.88595 1.0462202506495726 85
87 3 269.4786415817577 224.49118331737458 27.680249999999997 1.0462202506495726 86
88 3 267.2293312362811 222.32383671466778 28.121599999999997 1.0462202506495726 87
89 3 265.4342627018799 219.76419036603227 28.4324625 0.9855045132573479 88
90 3 264.172897011621 216.9023418207722 28.6277875 1.0475904842119075 89
91 3 262.66501441562696 214.16938282521122 29.162087500000002 1.0475904842119075 90
92 3 260.82051736459357 211.65103118667344 29.6963875 1.0475904842119075 91
93 3 258.9760203135602 209.13205387071 30.230687500000002 0.8692411340093762 92
94 3 257.15342197242717 206.4735504888101 30.875 0.8848392722326671 93
95 3 255.9020671209798 205.22219563736277 30.875 0.8848392722326671 94
96 3 254.65071226953248 203.97084078591544 30.875 0.8848392722326671 95
97 3 252.77367999236148 202.7194859344681 30.875 0.8848392722326671 96
98 3 250.27097028946682 202.09380850874444 30.875 0.8848392722326671 97
99 3 248.081099299434 200.52961494443528 31.6875 0.9459241593060688 98
100 3 246.5169057351248 198.33974395440245 32.5 1.1291850773005307 99
101 3 245.89122830940113 196.46271167723145 32.5 1.251354851447334 100
102 3 245.26555088367746 192.70864712288943 32.5 0.7120647078933336 101
103 3 244.6398734579538 190.20593741999477 32.5 0.7984519900630005 102
104 3 244.01419603223013 188.32890514282377 32.5 0.8848392722326671 103
105 3 242.13716375505913 184.57484058848178 32.5 0.8848392722326671 104
106 3 241.51148632933547 180.82077603413978 32.5 0.7984519900630005 105
107 3 239.63445405216447 178.3180663312451 32.5 0.7120647078933336 106
108 3 239.0087766264408 175.81535662835043 32.5 0.625677425723667 107
109 3 237.75742177499347 173.93832435117943 33.0416125 0.8848392722326671 108
110 3 236.34964756711523 170.34067915326835 34.125 0.9153848441564966 109
111 3 234.3161959335133 167.36871138108094 34.125 1.3258918031737945 110
112 3 232.12632494348045 164.55316296532442 34.125 0.831168662654091 111
113 3 276.34983107105495 233.52784237710148 23.6088125 1.1840820146335254 1
114 3 280.93416956933225 224.95355893498436 23.9887375 0.9726781260300127 113
115 3 278.8738138064242 221.84707051626637 22.8229625 0.9726781260300127 114
116 3 277.3471608876585 219.1184912626854 22.5769375 1.0507689255345838 115
117 3 275.6934954514708 216.46687033246852 22.215374999999998 1.262560734142045 116
118 3 273.78017388360786 213.9916904363057 22.10455 1.0054448528151612 117
119 3 271.8399481864388 211.56906744390366 23.1131875 0.9474570689990917 118
120 3 270.1718921694595 208.923703287944 23.3764375 1.1907579927659968 119
121 3 268.66213254118827 206.1957497117888 24.0290375 0.9934506165640385 120
122 3 267.5202712392426 203.29385781128244 24.681475 0.9934506165640385 121
123 3 265.2371743127769 197.4906996876954 25.9865125 0.9934506165640385 122
124 3 276.34983107105495 233.52784237710148 23.6088125 1.1840820146335254 1
125 3 282.895668298976 233.42710831155998 24.0972875 1.2604897418628997 124
126 3 286.61469491747744 233.24691321295154 22.849125 1.2604897418628997 125
127 3 289.6160695286739 232.50360843119185 21.617375000000003 1.0147674464584437 126
128 3 292.67938620501695 231.98554752269263 20.6626875 1.197715525740044 127
129 3 295.4085911360236 230.48517305580728 19.8846375 0.9993444979143555 128
130 3 297.86437503198897 228.56496903626135 19.2112375 0.9993444979143555 129
131 3 300.3207846053801 226.6447650167154 18.5378375 1.1206132965681166 130
132 3 302.64893030649785 224.56188486648134 18.1150125 1.1206132965681166 131
133 3 304.97707600761566 222.47837903882152 17.69235 1.2046855722626058 132
134 3 307.63808209921837 220.833473086594 17.6700875 1.261878745748006 133
135 3 310.5556159353678 219.71413617197433 18.043025 1.2390102358378061 134
136 3 313.2178733818221 218.07235860687547 17.8628125 1.2390102358378061 135
137 3 315.88013082827626 216.4312067192023 17.6826 1.1922283347164475 136
138 3 317.8691593646518 214.03048243670057 17.0122875 1.5269407303815803 137
139 3 318.12005601236694 210.9277480825369 16.19219875 1.1144503739247384 138
140 3 317.8222335577225 207.81625424441313 15.858114999999998 1.1769805758515617 139
141 3 318.0994086573181 204.7128942128237 15.1269625 1.5176994748036419 140
142 3 319.2006009265918 201.79848876380288 14.395809999999999 1.5881444961658695 141
143 3 321.15771991425544 199.46846603040794 12.51059875 1.016782127769274 142
144 3 324.1434525898087 198.54496615003978 12.86891125 0.8975405239748575 143
145 3 325.23400834284513 198.8008682171608 12.5579025 0.8975405239748575 144
146 4 259.5604030291861 241.39949007013095 28.579849999999997 1.2904659473293205 9
147 4 256.6478746124424 242.49442556514737 30.330624999999998 1.2709635819695138 146
148 4 254.77084233527142 244.93644455774682 31.7617625 1.1096639416179523 147
149 4 255.44094285822146 247.94094755607188 33.2102875 0.986430515847419 148
150 4 256.3150142219574 250.3685759678797 34.4989125 0.986430515847419 149
151 4 267.5615659493403 234.4375773541037 25.721799999999998 1.630853237245767 6
152 4 262.834572997998 234.4138016119262 26.6420375 1.2185318136938705 151
153 4 259.8325727093759 233.53535050621016 26.70785 1.2185318136938705 152
154 4 256.82994674332804 232.6562737230684 26.773662499999997 1.2185318136938705 153
155 4 253.82794645470585 231.77782261735237 26.839312500000002 1.2185318136938705 154
156 4 250.825320488658 230.89937151163636 26.905124999999998 1.2185318136938705 155
157 4 247.7488645863747 230.3462726672966 26.578174999999998 1.1773747526297678 156
158 4 244.84446997616544 229.19690323624224 26.132112499999998 1.1628340092559497 157
159 4 242.11025962575303 227.71279638242572 26.9975875 1.0824907710187737 158
160 4 239.57126063216637 225.89207507356986 26.595074999999998 1.0824907710187737 159
161 4 237.03226163857974 224.07135376471396 26.192725000000003 1.1051528073784846 160
162 4 234.55833309726836 222.15865787427674 25.96165 1.1051528073784846 161
163 4 232.08440455595698 220.24596198383946 25.7307375 1.192979147627316 162
164 4 229.93958234057624 217.96849615420533 25.773962500000003 1.1159019455524173 163
165 4 227.40371173411822 216.1377640065379 25.9536875 1.1159019455524173 164
166 4 224.8678411276602 214.30703185887043 26.13325 1.1159019455524173 165
167 4 222.33197052120218 212.47692538862873 26.312974999999998 1.1159019455524173 166
168 4 219.79609991474416 210.64619324096125 26.4927 1.1159019455524173 167
169 4 217.26022930828614 208.8154610932938 26.6722625 1.1159019455524173 168
170 4 214.72373302440238 206.98472894562636 26.8519875 1.0743507077101087 169
171 4 211.94322254448642 205.55755873755066 27.178775 1.1203442552750553 170
172 4 209.48994135822394 203.61670736295588 27.3208 1.1203442552750553 171
173 4 207.03666017196142 201.67585598836104 27.462662499999997 1.153561469806725 172
174 4 204.9844382155878 199.3220575127886 27.0114 1.189756908884839 173
175 4 202.74138464436845 197.14219736156736 26.815912499999996 1.189756908884839 174
176 4 200.26870745790853 195.2263730840015 26.964599999999997 0.9757627157388304 175
177 4 198.3628940191542 192.77434325259043 27.9422 1.0340570814935046 176
178 4 196.25936651387127 190.48999497127332 28.9277625 1.1039077093012948 177
179 4 193.76604197236244 188.61045998439943 29.431837499999997 1.1039077093012948 178
180 4 191.27271743085362 186.73092499752553 29.936075 1.1011297015310817 179
181 4 188.52411649964958 185.23743298232316 29.951025 1.1702357732022606 180
182 4 185.57279608251105 184.2344720688881 30.6548125 1.0591530030392808 181
183 4 182.51260779329658 183.68199890197408 31.535075 1.0591530030392808 182
184 4 179.55190221477216 182.74723682794294 32.53445 1.0723172560765069 183
185 4 174.11539106265923 181.45333591154642 34.3331625 1.0723172560765069 184
186 3 255.62238931168133 413.52209853186025 26.328250000000004 0.8650428384827704 73
187 3 258.0756704979438 415.9065552012932 25.866587499999998 1.4954378719963937 186
188 3 258.83211450564374 418.92732581268706 25.0943875 1.0962118769648936 187
189 3 260.0891004539226 421.79167706764997 24.9325375 1.0115139238446809 188
190 3 260.3856715537156 424.9056736154767 24.83065 0.9742548331428365 189
191 3 260.2048507776815 428.01216203419466 23.9997875 1.0767220251536014 190
192 3 260.4870312966828 431.10676258182394 23.0533875 0.7958616855205045 191
193 3 260.91749736558074 434.1938550003445 23.75035 0.739463122365773 192
194 3 261.184035948939 437.2959636770825 24.5405875 1.0988835195727336 193
195 3 260.9894502695389 440.41746835401784 24.67985 0.7207866512079216 194
196 3 260.42383787668473 443.4939242563011 24.818949999999997 0.7207866512079216 195
197 3 259.85759980640483 446.5703801585844 24.958212500000002 1.0447749357961509 196
198 3 259.51973399651405 449.67499154502525 24.489725 0.7516075211990695 197
199 3 259.8457119353161 454.6691487571515 24.3059375 0.7516075211990695 198
200 3 256.7398491940238 398.0778769552973 29.5764625 1.1784196339307262 68
201 3 257.8479239149804 401.8995146716174 29.337749999999996 1.030159111131246 200
202 3 259.4102404470124 404.5811681182691 30.364262500000002 1.030159111131246 201
203 3 261.2847700144805 407.0851291760152 30.4113875 0.833708913002529 202
204 3 263.5221924888683 409.2493473915934 29.590275 0.8349540110797192 203
205 3 265.449904637523 411.51492535013875 32.104637499999995 0.8649051894491111 204
206 3 269.15641770751 414.752180350833 34.479575 0.8649051894491111 205
207 3 252.5490617965267 308.4752384948367 23.5022125 1.1423931277575574 39
208 3 248.78436072594738 310.52057799952735 23.683400000000002 1.2281234486302142 207
209 3 245.83929708306607 311.5760958167232 23.6123875 0.8920345626284893 208
210 3 242.918634859788 312.6954327313428 23.534225 0.7905434274018533 209
211 3 239.99734695908418 313.8141439685367 23.4560625 0.9950460939996338 210
212 3 237.0654225421431 314.8896834633557 23.94535 0.9950460939996338 211
213 3 234.133498125202 315.9652229581747 24.434475 1.0529650532988737 212
214 3 231.81286055319293 318.0593653020718 24.735912499999998 1.19448703022331 213
215 3 229.60797330494273 320.23985113071876 25.8136125 1.0533842571741086 214
216 3 227.73281806004888 322.7394324464848 26.199875000000002 1.121314055284927 215
217 3 226.37071830424844 325.5518524751127 26.568912500000003 0.7937594093700729 216
218 3 224.76898409439585 328.2353829540415 26.93795 0.8960826955729214 217
219 3 222.7505487190113 330.6223423331773 27.2533625 1.1289160360074697 218
220 3 220.55004121274118 332.8459999041992 27.187875000000002 0.7832730557149443 219
221 3 218.3163728029077 335.0271114102719 27.71665 0.8053532120687324 220
222 3 216.35112000870964 337.4603709189112 27.878825 1.0733746509259798 221
223 3 214.69557754024484 340.11136617170246 28.2410375 0.792783352585944 222
224 3 213.13826642761862 342.81616968310584 28.780375 0.8070050004726429 223
225 3 211.9369657702292 345.6974142285634 29.319875 1.020986680070137 224
226 3 210.41469259344348 348.41973670788707 29.950375 1.0717228625220694 225
227 3 208.9868967079421 351.18648228443703 30.7464625 0.6983123180759275 226
228 3 206.2170227442634 352.63492552498735 31.074062499999997 0.9533008961553509 227
229 3 203.68365484750828 354.46315496295193 31.49575 0.9735540744260259 228
230 3 201.2866846295609 356.47220517695064 31.67255 0.6520935266377202 229
231 3 198.9891971223036 358.59450300500527 31.7819125 0.6520935266377202 230
232 3 196.6917096150463 360.7174265104857 31.891275 0.9101917215229902 231
233 3 194.50684404441927 362.9567260171507 31.787599999999998 0.6595891421978898 232
234 3 192.44773963636268 365.2973852667829 31.1077 0.7924767706473395 233
235 3 190.18216167781728 367.44095612731223 30.479474999999997 0.8024938662331753 234
236 3 187.66693842640814 369.29734104943435 30.160650000000004 0.826250838087903 235
237 3 185.2124058852942 371.2313099723462 29.771462500000002 0.660677820918649 236
238 3 183.15205012238616 373.58260573821576 29.4844875 1.0163128696999812 237
239 3 180.78949216285358 375.619811436372 30.08265 0.998380954678741 238
240 3 178.14975910372544 377.2565835820651 31.057650000000002 0.7628196606680376 239
241 3 176.46418411882587 378.6950159838038 32.1062625 0.7628196606680376 240
242 3 256.6954260967974 296.80072340825876 22.608625 1.152585413022596 35
243 3 259.1624721864259 299.38664820877466 20.4475375 1.6255099520300869 242
244 3 259.26883734879885 302.5119069502644 20.2278375 1.0139227819337169 243
245 3 258.9347256034624 305.59587098165633 19.172075 0.9275605268610791 244
246 3 258.7939481826746 308.71862701344315 18.831474999999998 1.260314552183697 245
247 3 258.13385849853614 311.7512854959258 17.816175 1.2960157060954893 246
248 3 257.1590530692587 314.69822617108423 16.8020125 1.2947142970499843 247
249 3 256.1842476399812 317.6451668462427 15.787882499999998 1.2602081870213238 248
250 3 255.7825627326666 320.74727552298066 15.893036249999998 1.283183062093897 249
251 3 255.28452350179055 323.83061387694687 15.420437499999998 1.3395065439575415 250
252 3 254.67699072141286 326.8013302942829 13.42225625 1.413361507289963 251
253 3 254.52495110696202 329.8990592290408 12.366445 1.3230199437897228 252
254 3 254.9554171758599 332.95048803429506 10.96303 1.3113823436712628 253
255 3 254.9654280146715 336.023189872024 9.43830875 1.4199498905828334 254
256 3 254.17081768400243 339.03895506401204 8.80511125 1.4199498905828334 255
257 3 253.37620735333337 342.0553459334259 8.1718975 1.3824467856849567 256
258 3 252.32068953613754 344.9979068666043 8.4864325 0.974217292497293 257
259 3 251.35214088111732 347.9717516710689 8.6387275 0.974217292497293 258
260 3 250.38359222609708 350.9455964755334 8.7910225 1.0433045938457004 259
261 3 249.42004899048263 353.92194398970094 8.84287625 1.0917633104679985 260
262 3 248.21499426853885 356.80881963198993 8.71362375 1.173889729368487 261
263 3 246.5613288323512 359.44542430398945 7.8896837500000006 1.1516594104325248 262
264 3 244.59607603815314 361.8730527157973 7.437186250000001 1.1619643176341936 263
265 3 242.38868608020005 364.0873251254333 7.15856375 1.2154472239850527 264
266 3 240.0530322499736 366.11952540418383 8.3263375 1.030315530487677 265
267 3 237.72488654885584 368.20866232867513 8.23148625 1.0252287730165435 266
268 3 235.73773504475747 370.6237771919685 8.445108750000001 0.8431879260022426 267
269 3 233.42898534383713 372.7323101166573 8.6920275 0.8431879260022426 268
270 3 231.1196099654911 374.84084304134603 8.938930000000001 0.8431879260022426 269
271 3 228.81023458714503 376.9493759660348 9.18584875 1.0570382133403349 270
272 3 226.29313430345874 378.80263250102826 8.86835625 0.8540934835326062 271
273 3 224.05758886134805 380.9900007813582 8.70753 0.8540934835326062 272
274 3 221.8220434192374 383.1779947391139 8.54672 0.9638873581985953 273
275 3 219.94751385176932 385.68070444200856 8.77547125 1.3678810152141099 274
276 3 218.60168170903768 388.48311363182484 7.870654999999999 1.220765482103704 275
277 3 217.3778566643222 391.3286945640161 6.7309125000000005 1.2215162950145724 276
278 3 216.7227723995895 394.3738665950132 5.9674225000000005 0.9966040307896858 277
279 3 216.2610224594054 397.4102791420501 4.43031875 0.9162607925525096 278
280 3 215.974462198424 400.0224823944464 4.36590375 0.9162607925525096 279
281 3 261.8603932461463 271.02969592012664 23.52545 1.5931186317003727 27
282 3 259.0166893462322 273.8446186584574 24.1301125 1.3919946232015 281
283 3 256.3807103516584 275.5170544174168 24.666362499999998 1.3919946232015 282
284 3 253.62397561391992 276.98489365816454 25.118275 1.0190908774701943 283
285 3 251.06808332983877 278.78559328939724 25.409799999999997 1.043773851914993 284
286 3 248.97206395366447 281.07306995784296 26.4551625 0.9471004328664292 285
287 3 247.24456858124145 283.5307308860855 28.721875 1.214658870428641 286
288 3 245.89748508365838 286.29747646263553 30.184537499999998 1.2433461803980712 287
289 3 247.01807335312947 289.6079357221395 33.181687499999995 0.914684085439686 288
290 3 261.8603932461463 271.02969592012664 23.52545 1.5931186317003727 27
291 3 262.8251878366122 273.99352988577965 25.82385 0.6454863730220783 290
292 3 261.8785378914923 280.1783512390581 25.900875 0.6454863730220783 291
293 3 261.6883319540723 283.3004815934192 26.0351 0.8771872373160667 292
294 3 261.4975003392266 286.4226119477803 26.169324999999997 0.8771872373160667 293
295 3 261.95925027941064 289.5134584308552 25.8077625 1.4387014430317717 294
296 3 262.05685595782353 292.6405942046221 25.778675 1.251354851447334 295
297 3 261.4937462746722 295.7151730746282 26.108387500000003 1.2580370863540626 296
298 3 261.54254911387864 298.8429345258208 26.1590875 1.577945954126574 297
299 3 261.76341324515914 301.94754591226166 26.9858875 1.2521056643582025 298
300 3 262.11817234554445 306.93356931785354 27.6622125 1.2521056643582025 299
301 3 265.3691922496046 260.70476704083467 22.3132 1.2755060000802678 25
302 3 262.0387113124775 260.1391546479805 20.7948 1.3884157483263604 301
303 3 258.96288108761996 260.56273826519543 19.80485 1.3884157483263604 302
304 3 255.88705086276244 260.98694755983604 18.8147375 1.3884157483263604 303
305 3 253.02269960779952 259.72871025670577 18.7122 1.0186779303692168 304
306 3 250.1039144167986 258.60311656782886 18.6095 0.9140333809169334 305
307 3 247.04810586956418 257.94114985141323 18.85455 1.1785823100614143 306
308 3 243.93473499916323 257.638321977363 18.7057 1.2225424059927592 307
309 3 240.92960632341246 256.7955344849132 19.2495875 1.2785905897890852 308
310 3 237.92885738964176 255.94586454078046 18.601537500000003 1.2729845200546013 309
311 3 234.89369619745625 255.2006827267436 18.9509125 0.9768701647823612 310
312 3 231.7734428753723 255.27951808238475 18.392400000000002 1.2576366528015996 311
313 3 228.76831419962153 256.14858402671496 18.422625 1.2576366528015996 312
314 3 225.76318552387076 257.0176499710451 18.45285 0.9800548628792948 313
315 3 222.9826750439548 258.4504512759523 18.5908125 0.9800548628792948 314
316 3 220.20216456403884 259.8838782582852 18.728775 0.9966102875639431 315
317 3 217.13697085541858 260.50580161945453 18.6411875 1.0718417412329568 316
318 3 214.00920940422594 260.5464706521266 18.4530125 0.891684183270084 317
319 3 210.89208446927066 260.2855631655998 18.3590875 0.891684183270084 318
320 3 207.77495953431534 260.0246556790731 18.265 1.2245758576263612 319
321 3 204.64782376054845 259.94519464600614 18.2336375 0.8941305820046636 320
322 3 201.569490825988 260.50517594202887 18.301725 0.8842886760980303 321
323 3 199.19379364051525 261.62701556635136 18.228762500000002 0.8842886760980303 322
324 3 276.0157193257185 239.9529238618578 24.1691125 1.8897022450419052 19
325 3 279.4356721347241 243.22584247581833 23.275525 0.9434840173457465 324
326 3 282.2537232601835 244.57793139280716 23.597437499999998 0.9434840173457465 325
327 3 285.19753554821335 245.5727584997078 22.6520125 0.9213100093780996 326
328 3 288.16136951386636 246.57384238086567 22.7374875 0.953544910351383 327
329 3 291.2353227064467 247.1532196770858 22.808825 1.0158748955019747 328
330 3 294.3618328027879 247.14758858025425 22.530462500000002 1.0360279653845341 329
331 3 297.4289035436853 246.53004496106502 22.4895125 1.188593148872993 330
332 3 300.54853118834353 246.76467399571138 22.4378375 0.8977720246223753 331
333 3 303.67629263953614 246.80659438323488 22.4810625 1.1538305110997862 332
334 3 306.7784013162741 246.4136689598804 22.7355375 0.948677139979253 333
335 3 309.88551541241776 246.08706534365265 23.137887499999998 1.005250892813187 334
336 3 312.9776132503442 245.6390803068345 23.564775 1.0747010870685139 335
337 3 316.0878557336165 245.31247669060673 23.747262499999998 0.9449418457476826 336
338 3 319.21061176540337 245.47139875674057 23.4923 1.075101520620977 337
339 3 322.3271110229329 245.19359797971924 23.4921375 1.075101520620977 338
340 3 325.4429846030368 244.91642288012366 23.4921375 0.8280277619769582 339
341 3 328.43247134314447 244.00105680628994 23.7861 1.1787700132891314 340
342 3 331.50579885829916 243.42230518749554 23.60735 0.9234185423027884 341
343 3 334.6135386318686 243.0850650550305 23.946 0.9234185423027884 342
344 3 337.72065272801234 242.74845059999114 24.28465 0.9740421028180903 343
345 3 340.8333979209876 242.52946350098787 24.869325 1.0342635550439934 344
346 3 343.9392606622798 242.8923564079076 25.096825 1.0342635550439934 345
347 3 347.04574908099784 243.2546236374016 25.324324999999998 1.0896047233492516 346
348 3 350.1503604674387 243.06441769998162 26.192075000000003 0.9904348513720505 347
349 3 353.27749624120554 243.0694231193874 25.99155 1.0562185759126368 348
350 3 356.38586169220076 242.72404918038794 25.80175 1.1117349338970979 349
351 3 359.41476611012905 242.0376810443691 26.779187500000003 0.9136329473644702 350
352 3 362.19152252549065 240.59737161035318 26.617824999999996 1.0875399878443637 351
353 3 365.1290780392632 239.5218321155342 26.5780125 1.338705676852615 352
354 3 368.2199245223382 239.1520567569315 27.386937500000002 0.936495200500413 353
355 3 371.28261552125554 239.7358137951317 28.05465 0.941463079260659 354
356 3 374.3703336172019 239.74957869849763 29.353350000000002 0.9854482022890328 355
357 3 377.4136286159217 239.04193753000416 28.938487499999997 0.9854482022890328 356
358 3 258.9760203135602 209.13205387071 30.230687500000002 0.8692411340093762 93
359 3 260.7936132352874 210.11436742909615 30.7272875 0.9755437286398272 358
360 3 262.7269564807736 204.18231975581006 29.520887499999997 0.9755437286398272 359
361 3 263.6986335229224 201.2328763709487 28.537599999999998 0.9196457074256748 360
362 3 264.58271572547 198.29406950232465 26.955175000000004 0.8871480219335874 361
363 3 265.3992247660393 195.31772198815713 25.628687499999998 0.8512779351168497 362
364 3 265.94544115869616 192.23751202131953 25.6347 1.0020474243934816 363
365 3 266.28017858145824 189.1272695380472 25.6465625 0.8768493715061759 364
366 3 267.06790646044436 186.1096273137819 26.2847 0.988388886189934 365
367 3 268.2767152469425 183.22400302634438 26.347912499999996 1.0826221632781756 366
368 3 269.7126449389783 180.46851964345734 27.2874875 1.1275895998649355 367
369 3 271.12041914685653 177.68675780868992 27.9495125 0.896914846549134 368
370 3 271.74922495970884 174.6221897774954 27.94675 1.0103501638328347 369
371 3 271.988859413761 171.50256213283723 27.879475000000003 1.112560828099053 370
372 3 271.37444418170037 168.4411224887713 28.377212500000002 1.0339820002024176 371
373 3 271.24180056744694 165.31836645698448 28.695874999999997 1.0861384704107426 372
374 3 270.9502348870597 164.10142386395196 28.731787500000003 1.0861384704107426 373
375 3 273.78017388360786 213.9916904363057 22.10455 1.0054448528151612 118
376 3 272.69274651770013 210.8182545330353 20.7962625 1.2010628999676658 375
377 3 272.44247554741065 207.7261566951089 19.7406625 1.2010628999676658 376
378 3 272.21848302900156 204.6565832445086 18.288075000000003 1.2983494828934388 377
379 3 271.77112366960915 201.57011650341374 17.6398625 1.2168362278701594 378
380 3 271.5671528288232 198.46049969756712 16.928925 1.2472441507603296 379
381 3 271.58279476446637 195.3377436657803 16.44435 1.2473692862454744 380
382 3 271.99511618801824 192.24502015042822 15.85653875 1.3808012540553036 381
383 3 270.83385888587515 189.38317160516814 14.56307125 1.3459760485395242 382
384 3 269.5637337116561 186.54885286663992 13.59392125 1.250241145629546 383
385 3 269.0669458356315 183.47427399663383 12.81483125 1.2694494425992624 384
386 3 269.41544816175957 180.3659085456387 12.7050625 1.3146984340275982 385
387 3 271.02969592012664 177.69864567977868 12.031305 1.3146984340275982 386
388 3 272.64394367849366 175.0313828139187 11.35756375 1.2972608041726796 387
389 3 273.14010587709254 171.94616742767525 10.975282499999999 1.2972608041726796 388
390 3 273.0130933596707 168.8240370733142 10.593017499999998 1.0334626879390671 389
391 3 273.2283263941196 165.72067704172477 9.727315 1.1059974719032117 390
392 3 273.6431505273744 162.25317274836422 8.98496625 1.1059974719032117 391
393 3 275.6934954514708 216.46687033246852 22.215374999999998 1.262560734142045 117
394 3 277.9872288941738 211.69795699360276 23.248875 1.2381593145388219 393
395 3 279.03523858226094 208.762904189533 23.951525 0.9233622313344734 394
396 3 279.52639536145404 205.67894015814107 24.4346375 0.9960784617520779 395
397 3 280.7646109869612 202.83148219367263 25.421825 1.2682356283933587 396
398 3 282.72360700690194 200.40447945929054 26.055737500000003 0.7698397613846572 397
399 3 284.8421507704023 198.10699195203324 26.4164875 0.7698397613846572 398
400 3 286.96132021132837 195.80950444477594 26.7774 1.1183358307384825 399
401 3 288.67880474493984 193.19604983752816 26.97825 1.1061413777111282 400
402 3 290.8805636060614 190.97426929878344 27.113937500000002 1.218757057567131 401
403 3 293.68860389270924 189.68662515664414 28.391512499999997 0.8750912179398924 402
404 3 296.2782827577795 189.34500528219903 29.1429125 0.8750912179398924 403
405 3 280.93416956933225 224.95355893498436 23.9887375 0.9726781260300127 114
406 3 282.91944404115344 224.587537640936 22.5311125 1.1364179083418964 405
407 3 285.8175818771055 223.42190059681283 22.0813125 1.1364179083418964 406
408 3 288.8796471985971 222.83814355861261 21.3958875 1.0888789375354122 407
409 3 293.26940001747437 224.01566847382455 18.602025 1.5953147594646626 408
410 3 297.7698977407047 224.44613454272246 15.369315 2.259014602349557 409
411 3 298.3186168430644 221.481049222218 13.20648875 1.3024789539032149 410
412 3 296.3289626292631 217.27899963105784 11.68431875 1.5880569013262682 411
413 3 295.1839729401888 212.81353984366802 9.69332 1.9446992907630158 412
414 3 295.1777161659316 210.486019819976 7.3038875 1.9446992907630158 413
415 3 292.67938620501695 231.98554752269263 20.6626875 1.197715525740044 128
416 3 296.52229695381175 232.59996275475328 19.9229875 1.7724878361068335 415
417 3 302.14776268849323 235.29037568536506 19.17565 1.2998198248438892 416
418 3 305.25299975235976 235.6219847209986 19.650475 1.2998198248438892 417
419 3 308.35823681622634 235.95359375663216 20.1251375 1.3475089582325472 418
420 3 311.4772387834588 235.79529736792404 19.647875 1.2463118913960014 419
421 3 314.60312320237426 235.81219065841861 19.991400000000002 1.2799795936741918 420
422 3 317.6845845240633 236.25141621127662 19.173212499999998 1.232421852544936 421
423 3 320.6409103606077 237.26689067322613 19.4887875 1.2019325915894217 422
424 3 323.12610109558204 239.16644733772318 19.4484875 1.2019325915894217 423
425 3 325.6119175079821 241.06600400222024 19.4081875 0.9396548715003176 424
426 3 328.1152528883026 242.92176324691664 20.1235125 1.1103083893664478 425
427 3 330.6767762692153 244.70994932963487 20.5621 0.7769849975864214 426
428 3 333.4816881687345 246.09519915018706 20.6282375 0.7769849975864214 427
429 3 336.2866000682537 247.47982329331353 20.6942125 0.7769849975864214 428
430 3 339.0915119677728 248.86507311386572 20.760187499999997 0.7769849975864214 429
431 3 341.89642386729207 250.2503229344179 20.826325 0.9876130461820367 430
432 3 344.599976023844 251.79324346625248 21.6344375 1.0178582929415187 431
433 3 347.0219733388204 253.7735125186679 21.5710625 1.0958990382520317 432
434 3 349.04541413361073 256.1479583492892 22.1788125 1.0839423426464525 433
435 3 350.9900195727598 258.59185437416585 22.64405 1.0839423426464525 434
436 3 352.93525068933474 261.0357503990425 23.10945 1.0839423426464525 435
437 3 354.8798561284839 263.4796464239191 23.5746875 0.8863659251514329 436
438 3 356.7568884056549 265.9792277396852 23.264474999999997 1.0168196684148176 437
439 3 358.62703823114293 268.48694286198565 23.217512499999998 0.9773269093031396 438
440 3 361.2361130964106 271.4676701181332 23.836475 0.9312770507698777 439
441 4 254.77084233527142 244.93644455774682 31.7617625 1.1096639416179523 148
442 4 251.29019881597068 246.68834134977308 31.205687499999996 1.118404655255312 441
443 4 248.77622691941298 248.5184478200148 32.0961875 1.1270014630847551 442
444 4 246.30229837810157 250.41237338768036 32.8354 0.8392148743488974 443
445 4 244.0786408070797 252.5916078614759 33.6236875 0.9782841957644969 444
446 4 241.91066852694715 254.83778981982385 34.14385 0.9782841957644969 445
447 4 239.7858679891896 257.0389230035197 34.653612499999994 0.9782841957644969 446
448 4 200.26870745790853 195.2263730840015 26.964599999999997 0.9757627157388304 176
449 4 196.3876303861446 194.3854626238289 28.0713875 1.0701086147637022 448
450 4 193.26237164465488 194.27722042917867 27.826175 1.0701086147637022 449
451 4 190.13711290316516 194.16897823452848 27.581125 1.0701086147637022 450
452 4 187.0124798391012 194.0607360398783 27.336074999999997 1.0701086147637022 451
453 4 183.9016116784031 194.02382107176058 26.477262500000002 1.0737125167358705 452
454 4 180.78636377572496 193.7385121656306 26.6147375 0.898291336885726 453
455 4 177.70552813146165 193.28677306425809 25.831325 0.8751600424567221 454
456 4 174.59966539016935 192.95453835119883 26.26065 1.0574761875383414 455
457 4 171.49317697145133 192.62230363813958 26.6898125 1.055667979778 456
458 4 168.3779290687732 192.75432157496726 26.034937499999998 0.9263341991066607 457
459 4 165.2789487791639 193.17352545020213 26.298675000000003 0.9262904016868602 458
460 4 162.22689429648383 193.82172726325186 25.71985 1.0634576637282596 459
461 4 159.1066409743999 194.03383191057216 25.524525 0.7605171677413746 460
462 4 156.05083242716552 194.69141888500772 25.207325 0.9926622630076267 461
463 4 152.9330818147845 194.95420340381168 25.2260125 0.7452256114566881 462
464 4 149.85600023507547 195.51105631270573 24.974625 0.9599393336422789 463
465 4 146.74826046150605 195.85455321942806 24.7515125 0.9554907671453837 464
466 4 143.62112468773913 195.7982422511129 24.5284 1.0586211772274157 465
467 4 140.53340659179287 196.27438277208864 24.1291375 1.0801695077693387 466
468 4 137.40877352772887 196.41641154772788 24.270675 1.3322361722706324 467
469 4 134.29790536703078 196.60786883999936 23.5638 1.114938402316803 468
470 4 131.1732723029668 196.7492719382129 23.72045 1.3310098445162142 469
471 4 128.06365549712018 196.95511981127595 23.0017125 1.0624503230728446 470
472 4 124.97468604632242 197.31050458908703 22.115275 0.7988273965184346 471
473 4 121.88446524067324 197.47568342947807 20.9259375 0.7988273965184346 472
474 4 118.79424443502404 197.6408622698691 19.7366 0.8697479327242124 473
475 4 115.7740995010559 198.36789943856002 18.769724999999998 0.9720712189270608 474
476 4 112.646963727289 198.38854679360887 18.5459625 0.9773581931744257 475
477 4 109.53672124401666 198.57312163419738 17.8241375 0.977971357051635 476
478 4 106.48716947103951 198.75519376508296 16.07536125 1.218337853691896 477
479 4 103.4100878913305 198.86781570171323 14.633287500000002 1.218337853691896 478
480 4 100.33363198904725 198.9804376383435 13.191230000000001 1.0976697053668296 479
481 4 96.19164743075657 198.7933600880521 9.525945 1.0976697053668296 480
482 4 244.84446997616544 229.19690323624224 26.132112499999998 1.1628340092559497 158
483 4 240.49851457708883 232.92406366127813 23.196875000000002 1.1974339708984685 482
484 4 238.38622758784575 235.2234282008126 22.69605 1.29624094996875 483
485 4 236.54736163364387 237.72300951657866 21.6584875 1.388027828322412 484
486 4 234.27865528796988 239.86595469968222 21.1118375 1.4548564341639567 485
487 4 232.1044262335801 242.05582568971508 19.768775 1.5365699059634677 486
488 4 230.58715847620024 244.7668859753757 18.8205875 1.5249510761677791 487
489 4 228.71200323130643 247.23768612955845 17.7671 1.5388035743733013 488
490 4 226.45455907929542 249.29991892474368 16.04614375 1.3956423225934689 489
491 4 223.79980976194992 250.88851390865608 14.83649375 1.4723441182129333 490
492 4 219.24174971555297 251.78823804684671 13.548047500000001 1.5698496882377095 491
493 4 214.91206192954522 253.21665960977384 11.685505000000001 1.3455693582128039 492
494 4 212.9186536511896 255.58046892415786 10.458483750000001 1.3365533465081256 493
495 4 211.22181647262704 258.18328701516833 9.505421250000001 1.279141185923722 494
496 4 208.91682083626102 260.26804419767956 8.5748325 1.3436985827098902 495
497 4 205.82722570803756 260.7172805893492 8.07438125 1.5674533436971878 496
498 4 202.80520374179227 259.9633392913521 7.301189999999999 1.1736457151724546 497
499 4 200.08413261732005 258.4266755337748 6.946095 1.1736457151724546 498
500 4 197.36243581542206 256.88938609877175 6.591 1.041971900928909 499
501 4 195.06369695331333 255.63365150534437 6.0435375 1.041971900928909 500
502 4 253.82794645470585 231.77782261735237 26.839312500000002 1.2185318136938705 155
503 4 251.94027766129756 229.62549227286297 28.686775 1.3655722655131894 502
504 4 250.20840254689443 227.05270669828727 29.749525000000002 1.3655722655131894 503
505 4 248.74494304812677 224.3122395736176 30.705025 1.3554425479907233 504
506 4 248.61918188555634 221.2088795420282 31.6836 0.8659250436530407 505
507 4 248.49342072298586 218.1061451878645 32.662175 0.900643884006447 506
508 4 248.42960162556207 214.98902025290923 33.3389875 0.9707197556874976 507
509 4 248.85631362990557 211.89066564072564 33.167875 0.9842781855029296 508
510 4 249.31118111840672 208.81045567388801 33.948037500000005 1.0038180915082797 509
511 4 250.32039880609898 205.8491244179379 34.069425 1.2767198142861715 510
512 4 251.48728720507364 202.37724038259725 31.933525 1.2767198142861715 511
513 4 256.82994674332804 232.6562737230684 26.773662499999997 1.2185318136938705 154
514 4 252.67732566880002 234.04277489847206 23.9019625 1.3720167429981431 513
515 4 249.89931789858696 235.47495052595352 23.5688375 1.3720167429981431 514
516 4 247.61246690756693 237.60538216054263 23.214100000000002 1.0053197173300166 515
517 4 246.42055141156337 240.49663754481168 22.9701875 1.2280671376618992 516
518 4 244.8694970731944 243.18392208829482 21.9402625 1.0021412760073403 517
519 4 243.13449357166266 245.78736585673101 21.9776375 1.0021412760073403 518
520 4 241.39949007013095 248.3901839477415 22.01485 1.0021412760073403 519
521 4 239.66448656859922 250.99362771617763 22.052225 1.2076575400347933 520
522 4 237.76743261380506 253.4325183216485 20.786025 1.3527771621571405 521
523 4 236.14692808118073 256.09665280037984 21.4469125 1.0118955870743722 522
524 4 234.03964651134345 258.4028997915973 21.8668125 1.0830351103791531 523
525 4 232.1482236533808 260.8937216234032 22.10715 1.2484767352890052 524
526 4 231.05579086806728 263.8237690080672 21.89395 0.8944246503947537 525
527 4 230.22489124670625 266.83953420005525 21.7907625 0.8944246503947537 526
528 4 229.39461730277094 269.8552993920433 21.687575 0.8944246503947537 527
529 4 228.56371768140988 272.8710645840314 21.584387500000002 0.8944246503947537 528
530 4 227.73281806004888 275.88682977601945 21.4812 0.950185022575247 529
531 4 226.38886294959443 278.7048809014789 21.997462499999997 1.0667424702133088 530
532 4 224.3935776389617 281.113738990515 22.117712500000003 1.0667424702133088 531
533 4 222.3982923283289 283.5225970795511 22.2378 1.0667424702133088 532
534 4 220.4030070176961 285.9314551685872 22.358050000000002 1.0667424702133088 533
535 4 218.40709602963761 288.34093893504905 22.4783 1.0934088420976515 534
536 4 216.03390155386774 290.3731392137995 22.105687500000002 1.065428547619289 535
537 4 213.5005336571126 292.2069997485956 21.885825 1.060398101116471 536
538 4 210.9621603409517 294.008325057254 22.7006 1.1211388656057244 537
539 4 208.68469451131756 296.1512702403576 22.4653 1.0108381922248992 538
540 4 206.31838248723065 298.19160432564246 22.8700875 1.0057952321735664 539
541 4 204.01714091541902 300.3076453794399 23.180625 0.8088882895240712 540
542 4 201.97430412043124 302.6695776615468 22.685975 1.0273373059412323 541
543 4 200.06786500425122 305.14976297711536 22.646 1.0171137368049077 542
544 4 197.93055091797916 307.42222338734376 23.256675 0.9959408127184187 543
545 4 195.80512470279587 309.71720818489814 23.281375 0.7609926825849245 544
546 4 193.20293228921116 311.4346927185096 22.6161 0.7609926825849245 545
547 4 190.6007398756264 313.1521772521211 21.9506625 0.7609926825849245 546
548 4 187.99792178461595 314.86903610830683 21.2853875 0.8574158306631988 547
549 4 185.14170433618742 316.13916128252583 20.987849999999998 1.0801569942208242 548
550 4 182.34805463033123 317.5118975545636 20.1751875 1.0801569942208242 549
551 4 179.55377924704936 318.8846338266013 19.362525 0.9075200789151501 550
552 4 176.76012954119315 320.2567444212133 18.5498625 1.0044437689340033 551
553 4 174.24365493493258 322.0493102459116 17.2771625 1.1021495557350112 552
554 4 172.07130291282002 324.26295697812196 16.211715 0.8507523660792419 553
555 4 170.17925437743165 326.7519017776507 15.91341375 0.989840457817613 554
556 4 168.84030468638298 329.57057858053577 15.333386250000002 1.0931398008045905 555
557 4 167.38685602642693 332.3273133182743 14.62719375 0.9367955256647604 556
558 4 165.59366452430288 334.8738204409696 13.865215 1.0116953702981406 557
559 4 164.68330386987498 337.83828008404834 12.79737875 1.1265509753382341 558
560 4 163.88744218435443 340.8327722435618 11.673805 1.6738998441355553 559
561 4 164.75775948353606 343.7534344668399 9.83825375 1.4499073257264827 560
562 4 166.44646285556425 346.2692833956748 7.81928875 1.4499073257264827 561
563 3 222.7505487190113 330.6223423331773 27.2533625 1.1289160360074697 219
564 3 219.79046881791265 331.61216402067214 27.5561 0.7483102011655057 563
565 3 216.84165111047702 332.64328041826474 27.9735625 0.7483102011655057 564
566 3 213.77833443413394 333.2345455855736 28.5792 1.0432920802971857 565
567 3 210.6505729829413 333.1807373269613 28.49405 0.9966978824035443 566
568 3 207.61666314560725 332.6320182246017 29.876275 0.9702317272954332 567
569 3 204.4982868558005 332.5650707400493 30.4858125 0.7549674089752055 568
570 3 201.39304979193395 332.8954284208314 30.983225 0.8375568291707297 569
571 3 198.38979814846033 333.7676227522902 31.1946375 0.8375568291707297 570
572 3 195.3865465049867 334.639817083749 31.406049999999997 0.8375568291707297 571
573 3 192.38329486151315 335.511385737782 31.617462500000002 0.8375568291707297 572
574 3 189.38004321803953 336.3835800692408 31.828875 0.9036283653271489 573
575 3 186.59139893158917 337.80199079335637 31.880225000000003 0.9036283653271489 574
576 3 183.8033803225645 339.2204015174719 31.931575000000002 0.9036283653271489 575
577 3 181.0147360361141 340.6388122415875 31.982924999999998 0.9289119901006423 576
578 3 178.36624349302582 342.25493703223174 33.016425 0.977101665429879 577
579 3 175.80534578953885 344.0443744698014 33.452412499999994 0.8528796693267022 578
580 3 173.42401750723457 346.57148559229927 34.671487500000005 0.8528796693267022 579
581 3 254.52495110696202 329.8990592290408 12.366445 1.3230199437897228 253
582 3 252.82623689612228 332.0883045416478 13.300316250000002 1.9902486073556986 581
583 3 249.99254383501977 337.644320082074 13.30483375 1.3788741675840746 582
584 3 248.43460704496783 340.3453695289231 12.665249999999999 1.1262193663026008 583
585 3 246.8760445774902 343.0470446531979 12.0256825 1.1262193663026008 584
586 3 245.31810778743827 345.74871977747273 11.38609875 1.2162543478642363 585
587 3 243.30154944433087 348.1406845760143 11.40589125 1.2162543478642363 586
588 3 241.28499110122348 350.53264937455583 11.42568375 1.484820126081863 587
589 3 239.5524903093947 353.1229539170518 10.7285425 1.0716978354250404 588
590 3 238.06337803617234 355.8728062031073 10.49117875 1.0716978354250404 589
591 3 236.57489144037575 358.6226584891628 10.253815 1.0716978354250404 590
592 3 235.08640484457914 361.3731364526441 10.01645125 1.2165296459315547 591
593 3 233.75746599234208 364.18117673929186 9.0613575 1.2687924813022526 592
594 3 232.0137030068502 366.7783637334709 9.115746249999999 1.150370514935534 593
595 3 230.22051150472618 369.3267478884434 8.388493749999999 1.150370514935534 594
596 3 228.42794568002788 371.8751320434158 7.661241250000001 1.1509586517157144 595
597 3 226.47896049889863 374.3127712940352 7.091548749999999 1.1509586517157144 596
598 3 224.53060099519516 376.75041054465464 6.52184 1.1509586517157144 597
599 3 222.58224149149163 379.188049795274 5.9521475 0.896282912349153 598
600 3 220.37985695294435 381.4035735597616 5.523326249999999 0.896282912349153 599
601 3 218.17747241439704 383.619097324249 5.09452125 0.8775626437715008 600
602 3 216.36613626692701 386.0141905099192 5.0244675 0.8775626437715008 601
603 3 258.96288108761996 260.56273826519543 19.80485 1.3884157483263604 303
604 3 256.6316069993736 264.4356815304249 17.1383875 1.7174407361916655 603
605 3 255.4134130514896 267.1605067194515 14.70275625 1.6707276595871363 604
606 3 255.69684492534248 270.0905541041154 11.95185875 1.2632427225360838 605
607 3 256.2111517692873 273.1438599416469 10.78978875 1.2632427225360838 606
608 3 256.8161818399621 276.18778061779255 9.76902875 1.4239229422361785 607
609 3 257.2585357799487 279.25422568126424 8.6411975 1.4239229422361785 608
610 3 257.08459745559753 282.34069242235904 7.39438375 1.2068504161556097 609
611 3 256.70919100016334 285.40901451810794 6.14758625 1.2263527815154163 610
612 3 255.9552497021663 288.4078864196015 4.9170549999999995 1.2663773664389593 611
613 3 254.8834642719017 291.34669328822554 5.042504999999999 1.0522267539365198 612
614 3 253.6784095499579 294.23044054338595 4.69776125 1.056431306237383 613
615 3 253.16910812541883 296.419685855993 4.319445 1.056431306237383 614
616 3 297.4289035436853 246.53004496106502 22.4895125 1.188593148872993 331
617 3 300.8075616425931 243.88843486965968 20.8284375 1.4924533906756918 616
618 3 302.46623249818657 241.39010490874506 18.51525 1.3195474340769564 617
619 3 305.35623652760415 240.51102812560333 16.400637500000002 1.4607252884172448 618
620 3 307.9997236512867 242.13403536793052 15.3568025 1.0521829565167191 619
621 3 310.54810780625917 243.89907138589697 14.256222499999998 1.0521829565167191 620
622 3 313.09649196123166 245.66348172643774 13.155658749999999 1.2804676220662563 621
623 3 315.5222433407623 247.63874535944734 13.142626250000001 1.3015967487329443 622
624 3 317.9492460751444 249.51264924948973 11.53542 1.3015967487329443 623
625 3 320.37624880952654 251.38717881695783 9.9281975 1.3793434256533672 624
626 3 321.94544779324144 254.00751587588854 8.169801249999999 1.3278939709361102 625
627 3 321.8860084377978 257.05331358431135 6.31990125 1.0683880018429621 626
628 3 321.8065474047308 260.96379749508424 4.0925625 1.0683880018429621 627
629 3 265.3992247660393 195.31772198815713 25.628687499999998 0.8512779351168497 363
630 3 266.5398347131336 195.26766779409922 27.796274999999998 1.1423868709833 629
631 3 268.4831887974313 192.82502312407402 28.339675000000003 1.1423868709833 630
632 3 270.11245281401574 190.1696481293028 27.60615 1.1257125675877646 631
633 3 271.3437859878399 187.29403468067684 27.535625 1.1704547603012638 632
634 3 272.0076297365327 184.23885181086817 27.831374999999998 0.9146528015683998 633
635 3 273.0124676822449 181.2762692000666 27.8110625 0.9565544187691138 634
636 3 274.5303611170506 178.5508183336143 27.195512500000003 0.820963863840538 635
637 3 276.5062504274859 176.12569263150937 27.3082875 1.0523831732929507 636
638 3 278.20246192862277 173.50535557257865 26.775125 1.0896547775433096 637
639 3 278.94201264582813 170.4770768320761 26.093600000000002 1.4418611140316762 638
640 3 277.84707715081174 167.5501578345408 26.4675125 1.0279191859471553 639
641 3 276.7583984300525 164.64075780492573 27.4321125 0.754185312193051 640
642 3 276.6094872027303 161.56617893491963 28.885675 1.123428844983873 641
643 3 276.77091197856697 158.4665729678846 29.9047125 1.1113407571188918 642
644 3 276.3166701674916 155.4001279044129 30.995575000000002 0.727299953209705 643
645 3 275.81049713008116 149.95548294576557 34.488025 0.727299953209705 644
646 4 128.06365549712018 196.95511981127595 23.0017125 1.0624503230728446 471
647 4 124.35901945941032 196.1041985122918 24.004175 1.2195016137037422 646
648 4 121.32761233177916 195.38967489211538 24.7762125 1.2195016137037422 647
649 4 118.21611849365537 195.10436598598537 24.393525 1.2085835426248641 648
650 4 115.10399897810586 194.81905707985536 24.0108375 1.2085835426248641 649
651 4 111.99187946255633 195.1318957927172 23.857925 1.1550067846601466 650
652 4 108.93982497987629 195.79135979942996 23.3507625 1.3225631992689446 651
653 4 105.82457707719814 195.50792792557712 23.4754 0.8908019780998137 652
654 4 102.70932917452001 195.22449605172432 23.599875 0.9940575236669905 653
655 4 99.67541933718594 194.46367230204433 23.491 0.712227384024022 654
656 4 96.68092717767247 193.56269680900226 23.239449999999998 1.001102651480639 655
657 4 93.84848547142144 192.24752286013108 22.76235 0.9565919594146574 656
658 4 90.84585950537355 191.3934731740183 22.23 0.9565919594146574 657
659 4 87.8438592167514 190.53879781047976 21.697812499999998 0.6569049860415351 658
660 4 84.75926950793372 190.02011122455482 21.564075000000003 0.7401075701142685 659
661 4 81.63526212129545 190.02574232138636 21.119475 0.7401075701142685 660
662 4 78.51188041208292 190.03074774079218 20.6747125 1.1015864460518598 661
663 4 75.43730154207681 189.46138128338362 20.934549999999998 0.8035199772113621 662
664 4 72.37961596256525 188.858228244986 20.219875 0.8509338125327016 663
665 4 69.46896457809875 187.71261287848594 20.075412500000002 1.0850435349157261 664
666 4 66.760407002141 186.1477936367511 19.99205 0.901094371752968 665
667 4 64.10878607192409 184.4941282005634 19.631462499999998 0.9572551774859244 666
668 4 63.06703315809419 183.70014354732007 19.3490375 0.9572551774859244 667
