# Supplementary material for: Cross-Regional Gradient of Dendritic Morphology in Isochronically-Sourced Mouse Supragranular Pyramidal Neurons
Source: Front Neuroanat. 2018 Dec 4;12:103. doi: 10.3389/fnana.2018.00103 (PMC6288488; doi:10.3389/fnana.2018.00103)
Supplement: Supplementary file 3 [file Data_Sheet_1.ZIP › SWC reconstructions/X046.S1.Z3.C01.20X-exported-000.swc]

# Exported from "Simple Neurite Tracer" version 3.1.0 on 2018-06-06T16:56:50.529
# https://imagej.net/Simple_Neurite_Tracer
#
# All positions and radii in microns
# Voxel separation (x,y,z): 0.625677425723667, 0.625677425723667, 1.7293103448275893
#
1 1 380.3317881294969 359.78516714615745 21.377215689655213 1.62514080234891 -1
2 1 385.5236594081519 354.0176726358367 15.842419586206926 1.62514080234891 1
3 1 380.3317881294969 359.78516714615745 21.377215689655213 1.62514080234891 1
4 1 374.2232994221568 364.6641997119506 23.736859655172456 1.62514080234891 3
5 4 380.3317881294969 359.78516714615745 21.377215689655213 1.62514080234891 1
6 4 374.0818963239432 364.50903171037106 20.663010517241418 1.5425388686048715 5
7 4 371.851981978664 366.2653082443774 21.14600689655176 1.5425388686048715 6
8 4 369.50944569675465 368.32378697500826 20.454628620689693 1.5425388686048715 7
9 4 367.1337485112819 370.3591156408874 20.5327934482759 1.251354851447334 8
10 4 364.7580513258091 372.3944443067665 20.610958275862107 1.166913426071668 9
11 4 362.5412762064702 374.5993315550167 20.914798103448312 1.1907267088947107 10
12 4 360.48342315326505 376.955632740292 20.909956034482796 1.199642612211273 11
13 4 358.54444881094736 379.41016528140597 20.821415344827624 1.3680124074735116 12
14 4 356.54040401635444 381.80963820905623 20.523628103448313 1.3608609144974901 13
15 4 354.28421121919496 383.9738564246344 20.194713275862103 1.0436737435268773 14
16 4 351.8134110650122 385.8621508954684 19.255178965517278 1.1333833728271365 15
17 4 349.30131620073166 387.72666962412495 19.2418632758621 1.1333833728271365 16
18 4 346.7892213364511 389.5911883527815 19.22854758620693 1.3077846984733517 17
19 4 344.40163627988966 391.5964845022258 18.519876206896587 1.2891082273155001 18
20 4 342.04220670748566 393.6455780714708 18.105187586206927 1.2488521417444394 19
21 4 339.5482564885511 395.5082197678502 18.95635413793107 1.2246884795629913 20
22 4 336.9617060106095 397.24384894680765 18.146691034482792 0.9472505954486029 21
23 4 334.3125877900955 398.9012684475497 18.56293603448279 1.2056053180784194 22
24 4 331.76545498997444 400.70196807878233 17.91479051724141 1.2056053180784194 23
25 4 329.2183221898534 402.5026677100151 17.26666229310348 1.3225757128174591 24
26 4 326.7982019071543 404.4754286333218 17.8276332758621 1.2542079405086342 25
27 4 324.3080057527741 406.365600136433 17.529500172413822 1.2414816616694146 26
28 4 321.5468912730555 407.8359420868836 17.452545862068998 1.2414816616694146 27
29 4 318.785776793337 409.30628403733425 17.37576448275865 1.2414816616694146 28
30 4 316.0246623136184 410.7766259877848 17.298983103448304 1.2541203456690326 29
31 4 313.4975511911205 412.5979729740664 16.487971137931066 1.5328596388289264 30
32 4 310.6963933561557 413.97383763323273 17.081349396551754 1.534905604011043 31
33 4 308.07918468435355 415.6856910700127 17.293276379310374 1.3018157358319478 32
34 4 305.17541575157003 416.8269266945327 16.663548017241407 1.3018157358319478 33
35 4 302.2716468187865 417.96878799647834 16.03383694827589 1.3070213720139687 34
36 4 299.30906420798493 418.963615103379 15.637185034482785 1.1238292785363364 35
37 4 296.58987011578984 420.49777615125345 16.182108017241408 1.1140249132752464 36
38 4 294.0139561540856 422.2590581046656 15.566162258620716 1.2417819868337618 37
39 4 291.3604581915915 423.89895863748734 16.22620543103451 0.974480077016097 38
40 4 288.7038318419688 425.54011052516046 15.716560379310373 0.9421450676546979 39
41 4 285.9395889751216 426.99793892709664 16.1390481896552 1.0977510434321738 40
42 4 283.0839972041188 428.2561762302269 15.53062493103451 1.1093761300021194 41
43 4 280.21026078777 429.48563237177393 15.193737982758647 1.1660562479984264 42
44 4 277.21639430568223 430.33154825135233 16.098686086206925 1.1406224606427595 43
45 4 274.2093885976543 431.1449289047931 15.29199739655175 0.9005062349727877 44
46 4 271.19424908309196 431.978331235857 15.428457275862096 1.1574281562976971 45
47 4 268.2110191172415 432.9087135679081 15.812831086206923 0.9316211733540257 46
48 4 265.3623097979217 434.1982347423246 16.10122817241382 0.9395172224666585 47
49 4 262.42913402612913 435.2850364308066 16.115218293103478 0.997060775310464 48
50 4 259.3426672850343 435.7949635327714 16.267881810344857 0.997060775310464 49
51 4 256.25682622136515 436.30426495731047 16.420528034482786 0.997060775310464 50
52 4 253.170985157696 436.81419205927523 16.573191551724168 1.0412648854378412 51
53 4 250.32227583837616 438.1024618788403 16.905807103448307 1.2869433834224961 52
54 4 247.52987748737144 439.497722538204 16.346444379310373 1.2537949934076562 53
55 4 244.64738158706248 440.70653132470215 16.002328913793132 1.0066774373438367 54
56 4 241.61660013685704 441.4610983001249 16.499522931034512 1.0066774373438367 55
57 4 238.5858186866516 442.2156652755477 16.996734241379343 1.0009587456727225 56
58 4 235.48120730021077 442.599831214942 17.110055948275892 1.1045396435012755 57
59 4 232.4210190109963 443.24991006026886 17.098296637931064 0.9641126020718558 58
60 4 229.53539472355874 444.4555904596384 17.28260653448279 0.9641126020718558 59
61 4 226.64914475869548 445.66064518158214 17.466899137931065 0.9641126020718558 60
62 4 223.7628947938322 446.865699903526 17.651243620689687 0.9641126020718558 61
63 4 220.87664482896892 448.0707546254697 17.83558810344831 0.9641126020718558 62
64 4 217.99039486410564 449.2764350248392 18.019932586206927 1.2015947257795307 63
65 4 215.0228068338983 450.26437968005695 18.136661034482792 1.2617473534886041 64
66 4 211.97325506092116 450.96075865488734 18.222953620689687 1.3055760571605473 65
67 4 208.8892910295292 451.22229181883984 19.483966724137964 0.8695477159479806 66
68 4 205.76590932031667 451.4056153045769 19.47186155172417 0.8695477159479806 67
69 4 202.64315328852982 451.5883131128882 19.45975637931038 0.8988544465688773 68
70 4 199.56857441852372 451.98123853624264 20.638800172413827 1.0129029277297872 69
71 4 196.4426899996083 452.0644536338639 20.839573103448313 1.212256269113862 70
72 4 193.31993396782144 451.86736524476095 20.85306172413797 1.212256269113862 71
73 4 190.1978036134604 451.67027685565796 20.866723275862107 1.1862030611067285 72
74 4 187.0919408721681 451.62022266160005 21.882866034482795 0.9906913791165972 73
75 4 183.9804470340443 451.29987581962956 22.071533793103487 1.055511560421569 74
76 4 180.90524248661245 450.72988368479525 21.927655172413832 1.1947310444193422 75
77 4 178.21608091085213 449.13190353949705 22.069458620689694 1.1947310444193422 76
78 4 175.5269193350918 447.53392339419884 22.211262068965556 0.9865619081068209 77
79 4 172.96602163160486 445.74573731148064 21.7363934482759 1.3217498186155037 78
80 4 170.33629941128828 444.05140284262086 21.853121896551762 1.3395816252486283 79
81 4 167.59145254463854 442.552279730587 22.003571896551765 1.227691731206465 80
82 4 164.69018632155792 441.381637267058 21.997346379310383 1.050643790049439 81
83 4 161.70507932343028 440.448752225304 22.198811034482798 1.0989648576380777 82
84 4 158.9395851017317 439.0347212431686 23.233976206896592 0.943552841862576 83
85 4 156.3655481723045 437.25842303153905 23.438034827586247 1.2033028251517564 84
86 4 153.91226698604203 435.31694597951855 23.5077260344828 1.302798049390334 85
87 4 151.83814631976807 432.9831691815692 24.042428793103493 1.2665713264409335 86
88 4 150.2608135295187 430.2883765089774 24.577131551724182 1.1181043300909645 87
89 4 149.13959958262188 427.36833996312504 24.709596724137974 1.1157642965187582 88
90 4 148.38941234917922 424.3313017386624 24.59131189655177 1.1157642965187582 89
91 4 147.63985079316225 421.2948891916254 24.472854137931076 1.1358297715617163 90
92 4 147.03732343219036 418.2422090315196 25.370020344827633 1.2404054964971698 91
93 4 146.85525130130478 415.1219557094357 25.007211034482804 0.942545501207161 92
94 4 147.4033447262387 412.0417457425981 25.00202310344832 1.4849264912442361 93
95 4 146.65002910566741 409.0165953892241 25.718130517241423 1.1318942605539142 94
96 4 146.34907826389434 405.90259884139743 25.72608534482763 0.8507773931762707 95
97 4 145.89984187222475 402.8067469389168 25.83191913793108 1.122102408841339 96
98 4 144.8543348938405 399.860431941184 25.5348236206897 1.2084271232684332 97
99 4 142.6919937105395 397.5998594020444 25.39993741379315 1.3329807284072435 98
100 4 139.6336824536022 396.944149459886 25.427260517241425 1.567190559178384 99
101 4 136.5747455192392 396.2890651951533 25.4545836206897 1.6528958529540119 100
102 4 133.6953780060589 395.06524015043783 25.48190672413798 1.0656412779440352 101
103 4 130.97368120416093 393.52732503800905 25.14814982758625 1.0585460959363289 102
104 4 128.1912936919678 392.103283217062 24.811798965517283 1.148724983305881 103
105 4 125.0848052732498 391.7541552135082 25.155240000000045 1.396781055508286 104
106 4 121.95704382205717 391.7241226970735 25.357050517241426 0.7777358104972899 105
107 4 118.83616482254752 391.56832901806825 24.955504655172458 0.8245740225869636 106
108 4 115.7346818232353 391.2267091436231 24.321539482758663 1.0038744024765949 107
109 4 112.73518424431606 390.3382471990955 24.34505810344832 0.7200295815227961 108
110 4 109.78323814975178 389.30963351120585 24.658927931034526 0.7829289331307963 109
111 4 106.82941502291035 388.2803941458904 24.75767155172418 1.0464329809743187 110
112 4 103.77548350795313 387.6059138809603 24.50052310344832 1.0027669534330639 111
113 4 100.69777625081842 387.1178854888958 25.262630172413836 1.0469147525921259 112
114 4 97.59504189665476 386.72433438811566 25.439711551724184 0.8921722116621484 113
115 4 94.48229670367951 387.0165257459286 25.120307931034525 0.8921722116621484 114
116 4 91.43274493070234 387.70351955937315 24.801077241379353 0.948733450947568 115
117 4 88.30998889891553 387.8868430451102 24.883219482758662 0.948733450947568 116
118 4 85.1872328671287 388.07079220827296 24.96553465517246 0.9760255002576343 117
119 4 82.0888782549451 387.665353236404 24.524041724137973 0.9760255002576343 118
120 4 78.99114932018723 387.2599142645351 24.082375862069007 0.7714352388202526 119
121 4 75.86964464325186 387.4501202019551 23.877798448275904 1.0459011551624535 120
122 4 72.74376022433643 387.37191052373964 23.595056206896594 1.0826284200524328 121
123 4 69.66730432205316 386.8744969702893 22.83018224137935 1.0969564331015047 122
124 4 66.59084841976988 386.30951025486087 22.696852413793145 0.8124921914962395 123
125 4 63.473097807388854 386.1205556722923 23.159615862069007 0.9230493926216115 124
126 4 60.34884014978029 385.98165528378166 23.413305689655214 0.9152471951228374 125
127 4 57.4653431655902 384.8016276588668 22.631657413793143 0.9152471951228374 126
128 4 54.581783613657535 383.62160003395195 21.84983620689659 0.9995634850133587 127
129 4 51.5276643954726 382.96776712407075 21.36286241379314 1.199511219951871 128
130 4 48.476861267644 382.3139342141895 20.728032586206933 1.1929165798847436 129
131 4 45.467603120883446 381.47865485084844 20.225840862069003 0.7711912246242202 130
132 4 42.45940862574663 380.62523084216133 20.48610206896555 1.0009086914786647 131
133 4 39.85953121863708 378.88584759864955 20.60819137931038 1.0009086914786647 132
134 4 37.259716379270095 377.1464643551377 20.73010775862073 1.0009086914786647 133
135 4 34.95841223971588 375.0360543981718 21.27259241379314 0.9826076267762474 134
136 4 32.587407634936035 373.01136224853 21.97157965517245 0.8851020567514711 135
137 4 30.099714190258737 371.3282899733333 21.966737586206936 0.8851020567514711 136
138 3 380.3317881294969 359.78516714615745 21.377215689655213 1.62514080234891 1
139 3 375.32198898172754 356.45718891873327 23.968933103448318 0.9570111632898921 138
140 3 370.6588151278091 354.7434584496761 25.654318965517287 0.9570111632898921 139
141 3 367.8720478736358 354.9105143223443 26.666484310344874 1.1242547391858282 140
142 3 367.27264889979256 357.26181008821385 27.66896551724143 1.0444495835347747 141
143 3 366.0212940483452 359.7645197911085 27.957241551724184 0.9646444278837208 142
144 3 364.7699391968979 362.8929069197269 28.533620689655223 0.8848392722326671 143
145 3 362.8929069197269 364.7699391968979 29.686551896551773 0.8848392722326671 144
146 3 359.7645197911085 366.0212940483452 30.55120706896557 0.8848392722326671 145
147 3 357.8874875139375 366.6469714740689 31.127586206896606 0.8848392722326671 146
148 3 354.7591003853192 367.8983263255162 31.127586206896606 0.8848392722326671 147
149 3 352.2563906824245 367.8983263255162 31.127586206896606 0.8848392722326671 148
150 3 350.3793584052535 368.5240037512399 31.127586206896606 1.0070153031537277 149
151 3 348.50232612808253 369.7753586026872 31.127586206896606 1.1291850773005307 150
152 3 345.99961642518787 371.6523908798582 31.127586206896606 1.251354851447334 151
153 3 342.87122929656954 372.2780683055819 31.127586206896606 1.251354851447334 152
154 3 341.5648148316585 373.54131102811795 31.127586206896606 1.251354851447334 153
155 3 337.8658098907802 375.4064554342002 31.703965344827644 1.0427977951308642 154
156 3 335.9887776136092 377.9091651370949 31.415862241379365 0.834234482040137 155
157 3 332.86039048499083 379.78619741426587 31.127586206896606 0.625677425723667 156
158 3 331.6090356335435 381.66322969143687 31.127586206896606 0.7120647078933336 157
159 3 328.48064850492517 382.9145845428842 31.127586206896606 0.7984519900630005 158
160 3 326.6036162277542 384.16593939433153 31.127586206896606 0.8848392722326671 159
161 3 323.47522909913584 386.0429716715025 31.127586206896606 0.8848392722326671 160
162 3 321.59819682196485 387.9200039486736 31.127586206896606 0.8848392722326671 161
163 3 319.0954871190702 389.1713588001209 31.127586206896606 1.0070153031537277 162
164 3 315.96709999045186 390.42271365156824 31.127586206896606 1.1291850773005307 163
165 3 313.4643902875572 391.0483910772919 31.127586206896606 1.251354851447334 164
166 3 310.96168058466253 391.6740685030156 31.127586206896606 1.251354851447334 165
167 3 307.6574780994158 391.0321234642231 31.127586206896606 1.251354851447334 166
168 3 302.20219662453115 392.9254233544629 31.127586206896606 0.8848392722326671 167
169 3 300.32516434736016 394.8024556316339 31.127586206896606 0.8848392722326671 168
170 3 297.19677721874183 396.05381048308124 31.127586206896606 0.8848392722326671 169
171 3 294.69406751584717 397.30516533452857 31.127586206896606 0.8848392722326671 170
172 3 292.4585220737365 397.2419719145305 31.127586206896606 0.8848392722326671 171
173 3 289.68864811005784 395.42813305735757 32.280517413793156 0.8848392722326671 172
174 3 288.4372932586105 392.29974592873924 32.56862051724144 0.8848392722326671 173
175 3 287.81161583288684 389.7970362258446 33.145172586206954 0.8848392722326671 174
176 3 287.1859384071632 387.2943265229499 33.72155172413799 0.8848392722326671 175
177 3 286.5602609814395 384.7916168200552 34.29793086206903 0.8848392722326671 176
178 3 284.6832287042685 382.9145845428842 34.586206896551786 0.8848392722326671 177
179 3 284.05755127854485 382.28890711716053 34.586206896551786 0.8848392722326671 178
180 3 285.3089061299922 375.4064554342002 34.586206896551786 0.8416487595349624 179
181 3 285.3089061299922 373.5294231570292 34.586206896551786 0.7120647078933336 180
182 3 284.05755127854485 371.6523908798582 35.30681051724144 0.7120647078933336 181
183 3 282.18051900137385 368.36758439480894 36.89189637931041 0.902733646608364 182
184 3 281.7112609320811 366.49055211763795 37.900776034482824 1.1291850773005307 183
185 3 280.5281049200376 365.86362333706285 38.044827586206964 1.251354851447334 184
186 3 380.3317881294969 359.78516714615745 21.377215689655213 1.62514080234891 1
187 3 381.1095051696714 352.91210062458293 21.508470344827625 1.4991856797764787 186
188 3 381.0369265882875 347.91544070275376 22.290637413793146 1.4991856797764787 187
189 3 380.4825763890964 344.84336454245056 22.866670689655216 1.2957341512539138 188
190 3 379.62664967070634 341.8394872215512 22.390245689655213 1.2956778402855986 189
191 3 378.4879167558893 337.2976947882231 21.752994827586246 1.5851475012966532 190
192 3 376.74540512524885 331.37252956661996 19.644100862069003 1.6348262888991125 191
193 3 376.7322658993087 326.84387635923207 17.597635000000032 1.27414202329219 192
194 3 378.10500217134637 324.05898613733603 16.540196310344857 1.5156472528472684 193
195 3 379.75741625268256 321.4036111425648 16.369686310344857 1.1077368551467235 194
196 3 381.2452771710535 318.6731548567067 15.425327224137959 1.3103249488217898 195
197 3 382.5986174428938 315.86323753778174 14.74748944827589 1.2649570786825666 196
198 3 384.0889810709675 313.1158879614291 14.338974465517266 1.2631926683420258 197
199 3 385.6293988930992 310.40482767576844 15.022864827586234 1.2849599859829524 198
200 3 387.1648112958251 307.70502958377085 13.991659775862093 1.2550088076135604 199
201 3 388.72963053755996 303.30464024865626 13.298742413793127 1.6325613366179927 200
202 3 389.9384393240581 298.8166560739404 11.690743189655192 1.1805969913722445 201
203 3 391.48323688816987 296.1137295948142 12.547478120689677 1.1629591447410943 202
204 3 392.67515238417343 293.22622827509946 12.087498862068987 1.1569088440343465 203
205 3 393.5742508449384 290.2311104381603 12.318846000000022 1.1084000732179906 204
206 3 394.4552046603573 287.2291101495381 12.238502241379331 1.1481055626544145 205
207 3 394.9613776977677 284.1457717955719 11.82568127586209 1.1481055626544145 206
208 3 395.5507658327994 281.12062144219794 10.343091637931053 0.8706614217657689 207
209 3 396.0193982246665 278.02789792684587 10.213237724137949 1.117347260405839 208
210 3 396.7839760389008 274.9952394443632 9.981700362068983 0.7395694875281461 209
211 3 398.0541012131198 272.1440274153405 9.4223549310345 0.7395694875281461 210
212 3 399.3248520647645 269.292189708892 8.863009500000015 0.9569047981275192 211
213 3 400.80270214432386 266.53482929372785 8.83840141379312 1.0281381730461587 212
214 3 401.8094171223132 263.5734980377777 8.675240982758636 0.7962245784274242 213
215 3 403.06202332861204 260.73167117014077 7.632674362068979 1.0314042092084361 214
216 3 403.84724849789524 257.7052694619154 7.3396773103448405 1.0314042092084361 215
217 3 404.63309934460415 254.67886775369004 7.046680258620701 0.8046336830291503 216
218 3 405.13739534973746 251.60178617398105 6.348056172413804 0.8046336830291503 217
219 3 405.7824687756585 247.66314677905055 5.453795206896562 0.8046336830291503 218
220 3 380.3317881294969 359.78516714615745 21.377215689655213 1.62514080234891 1
221 3 387.5333352995763 355.00624296848 23.884888620689697 1.2544957521244668 220
222 3 390.8513026881889 352.13500926183417 26.247645344827635 1.0617558211302913 221
223 3 392.51873302774254 349.53031413854654 27.556041551724185 0.7416655069043204 222
224 3 394.1260983344266 346.857420175855 28.23185603448281 0.7678313368480842 223
225 3 395.73346364111075 344.1851518905892 28.907497586206947 0.9062812376122172 224
226 3 397.39588856125846 341.5460445088868 29.583139137931084 0.9204528313048583 225
227 3 398.97822677091364 338.8518775137207 30.015293793103503 0.7371168320193093 226
228 3 400.2327100094896 336.00316819440087 30.866806206896605 0.8284344523036785 227
229 3 401.97522164013003 333.4128636519049 31.441628965517296 0.8151575773298223 228
230 3 403.64452901196074 330.7868954961426 32.34087034482764 0.8151575773298223 229
231 3 405.31383638379145 328.1615530178061 33.24011172413799 0.8412232988854703 230
232 3 407.038203369086 325.5593606042214 33.79660379310351 0.9162044815841945 231
233 3 409.2061756492184 323.3044191619133 33.94688086206902 0.9076389576260375 232
234 3 411.5280645760789 321.2634593992027 35.267901034482826 0.8153703076545684 233
235 3 413.4826808540397 318.82081472917747 35.321163793103516 0.8579413997008067 234
236 3 414.95302280449033 316.06845973341905 35.94008396551731 0.8795335276625303 235
237 3 416.93704592146 313.65647325725433 36.43726068965523 0.6836401824427075 236
238 3 419.3277593651502 311.6455460109785 36.92094879310351 0.6836401824427075 237
239 3 421.7178471314146 309.63524444212834 37.40446396551731 0.7616496438819343 238
240 3 424.5984659994463 308.4439546235505 38.13302241379317 0.8332959659015515 239
241 3 427.2125462841198 306.7940432519172 39.45905758620697 0.8209951477118242 240
242 3 429.6476828250364 304.8300418125706 39.384524310344894 1.1214079068987857 241
243 3 431.81064968576305 302.59512204788564 40.314028620689726 0.9799735248139507 242
244 3 433.84159860966207 300.2256816366701 40.933121724138005 0.982044517093096 243
245 3 436.29800818305324 298.3079803268271 41.67516879310352 0.6858175398842259 244
246 3 438.96589672633894 296.72877050430054 42.84314500000008 0.7833356234575167 245
247 3 441.43169146111586 294.8116948718832 42.37657706896559 0.7779985950160937 246
248 3 443.7473236137192 292.71067007630313 42.67349965517249 0.7779985950160937 247
249 3 446.0629557663225 290.60964528072304 42.97042224137938 0.8225405709533616 248
250 3 447.92559746270183 288.1025558358483 43.45808775862076 0.8669511546312275 249
251 3 449.8683258695738 285.6649165852289 44.19304465517249 0.6461558478676026 250
252 3 452.23025815168063 283.6183257256868 44.57747034482767 0.6461558478676026 251
253 3 454.5921904337875 281.5717348661447 44.96189603448284 0.7211245170178124 252
254 3 457.09677716895936 279.7147242665969 45.67489068965525 0.959307399442298 253
255 3 459.244102094043 277.4604085017145 46.50720775862077 1.0056951237854506 254
256 3 460.91403514329943 274.8269322168436 47.21881896551732 0.6758067010726472 255
257 3 462.40127038424464 272.09459889870834 48.131548965517325 0.8929981058641037 256
258 3 463.3141337483754 269.1144973199865 48.8780922413794 0.8333397633213522 257
259 3 462.2761348990999 266.328355743239 47.71599568965526 0.8333397633213522 258
260 3 380.3317881294969 359.78516714615745 21.377215689655213 1.62514080234891 1
261 3 390.11675739038935 355.67008671717286 16.23063246551727 1.3064520055565603 260
262 3 394.818097567277 352.63429984756164 15.704386034482788 2.3945488463098177 261
263 3 399.6051555514888 348.7400835498575 14.217455827586233 2.234513074358218 262
264 3 403.9786407572972 344.6337626048331 11.579306431034503 1.7428932938701043 263
265 3 405.5409572893292 340.2264908180356 10.917101620689674 1.4700353685120129 264
266 3 406.1922874895075 337.1700565933755 11.313978344827607 1.4845385712402874 265
267 3 406.9393463358216 334.1555427562389 10.275544775862087 1.4418486004831619 266
268 3 407.57503460035684 331.09347743474723 10.497086724137949 1.3056636520001486 267
269 3 408.4522343512214 328.0946055332537 10.0838334310345 1.3056636520001486 268
270 3 409.32943410208594 325.0951079543345 9.67058013793105 1.4972773636280214 269
271 3 409.6660485571253 321.98799385819075 9.299106982758637 1.4972773636280214 270
272 3 410.00203733473893 318.88087976204696 8.927633827586222 1.4972773636280214 271
273 3 410.3386517897783 315.7731399884775 8.556160672413808 1.561083947503321 272
274 3 411.20896908895986 312.76863699015246 8.464593689655187 1.561083947503321 273
275 3 412.07928638814155 309.7641339918274 8.373009413793119 1.8368387593425128 274
276 3 413.3356466589946 306.9047881562703 8.879524413793119 1.0907622265868404 275
277 3 414.9617822884505 304.23251987100446 8.945393844827603 1.0907622265868404 276
278 3 417.20108179511544 300.12119350657423 9.00239191379312 1.8040219783633062 277
279 3 419.03869639446583 295.80339359165527 8.975795120689671 1.269624632278465 278
280 3 420.86880286470756 293.2662716303458 8.853671224137946 1.1855961540037767 279
281 3 422.50620068782644 290.60088579676295 8.73156462068967 1.1623710079609142 280
282 3 423.77069476521393 287.7396629289286 8.627615775862084 1.2750617691080037 281
283 3 424.64726883865285 284.7414167048608 9.082874017241394 1.299262971934995 282
284 3 425.8842331093085 281.8683059659377 8.90779863793105 1.3180207811581908 283
285 3 427.47720783520094 279.1766416804745 8.732723258620705 1.3180207811581908 284
286 3 429.0695568836677 276.4849773950113 8.557630586206912 1.3180207811581908 285
287 3 430.6625316095601 273.79268743212236 8.382555206896567 1.3180207811581908 286
288 3 432.2548806580269 271.1010231466591 8.207479827586221 1.451052315415557 287
289 3 433.6094722847186 268.2810949889226 8.122328586206912 1.4553820032015647 288
290 3 434.78136610309906 265.39797341118793 9.00488212068967 1.5786216857463553 289
291 3 436.12532121355343 262.5749168663227 9.262618534482776 1.62104261521042 290
292 3 437.22150806342137 259.6448694816588 9.304467844827602 0.95343854518901 291
293 3 437.8609503925109 256.592189321553 8.638717948275877 1.2170176743236192 292
294 3 439.48833737681815 253.92054671371298 8.631731534482775 1.2199458446760059 293
295 3 441.6143892694272 251.62493623873283 8.624727827586222 1.2812997730424687 294
296 3 444.1415003919251 249.78356757482808 8.854656931034498 1.2908538673332692 295
297 3 446.097993702163 247.34279993708003 9.013891827586223 1.2908538673332692 296
298 3 448.0544870124009 244.90265797675775 9.173126724137948 1.2908538673332692 297
299 3 450.0109803226389 242.46189033900973 9.332344327586222 1.547231449297799 298
300 3 451.80229479248567 239.92727108740317 10.408511448275881 1.0511505887642751 299
301 3 454.1842487522157 237.90007622805848 10.57872746551726 1.0511505887642751 300
302 3 456.5662027119457 235.87225569128807 10.74892618965519 1.0787554767872032 301
303 3 459.0782975762262 234.01023967233445 10.988210862068986 1.3686005442536922 302
304 3 461.70801979654277 232.31527952604904 11.040487913793124 1.0943098175906938 303
305 3 464.5110546637848 230.94692299599137 10.376951534482778 1.4881549867609705 304
306 3 467.8709424399209 229.28199536614068 10.853878034482777 1.4881549867609705 305
307 3 380.3317881294969 359.78516714615745 21.377215689655213 1.62514080234891 1
308 3 384.94615914420893 362.8597460161635 17.116765672413823 2.0929973542080393 307
309 3 387.08660161760963 365.82921107864803 15.05919763793106 1.1015739325033453 308
310 3 389.10190860586556 368.1367094247169 13.301682241379334 1.490344857751003 309
311 3 392.74147419130014 370.9134658400785 11.346748775862089 1.6446744515800027 310
312 3 396.8853357818679 372.8624510212078 8.566847810344843 1.3128339152989414 311
313 3 399.9911985231603 372.5145743725055 8.156689982758635 1.2932689821965626 312
314 3 403.11645726464997 372.4807877915163 7.792860379310358 1.2138705168722292 313
315 3 406.4819761376176 372.55649476002895 7.009465500000013 1.2138705168722292 314
316 4 146.65002910566741 409.0165953892241 25.718130517241423 1.1318942605539142 95
317 4 144.14669372534703 408.1562889288541 24.12076655172418 2.373194475769869 316
318 4 136.6166659067627 406.56456555781307 20.498207241379347 1.6096177454167058 317
319 4 132.48907192926364 404.52986256935975 18.744340689655207 1.5420383266642923 318
320 4 130.13089371171117 402.69224797000936 16.19442070689658 1.5556530674480393 319
321 4 128.20818698246234 400.3046629134478 14.4725636896552 1.418992604121476 320
322 4 126.33303173756849 397.87703450163997 12.77012682758623 1.702468275394098 321
323 4 124.76883817325933 396.2627867432729 12.377763603448297 1.702468275394098 322
324 4 244.64738158706248 440.70653132470215 16.002328913793132 1.0066774373438367 55
325 4 240.53542954520654 446.0466881532537 17.03496929310348 1.4076615859416206 324
326 4 238.54952939595964 448.46117733912126 17.335817413793134 0.987462883599863 325
327 4 236.92464512135527 451.1340713018128 17.507192068965548 0.9112553731467203 326
328 4 235.83846911029897 454.0541078476652 18.280193793103482 1.284590836301775 327
329 4 235.26034316893032 457.12868671767126 18.379629137931065 1.2018950509438782 328
330 4 234.47261528994423 460.13068700629344 19.467365344827623 0.841135704045869 329
331 4 233.66861979788928 463.15396032739017 19.41410258620693 0.9813062177307421 330
332 4 232.57556133515007 466.08525906690556 19.368275862068998 1.1538868220681011 331
333 4 231.61827487379284 469.0622322584988 19.582364482758656 0.9193078416157839 332
334 4 230.69477499342472 472.05109332118076 19.639604655172448 0.9193078416157839 333
335 4 229.7712751130566 475.03995438386266 19.69667189655176 0.9193078416157839 334
336 4 228.84777523268843 478.0288154465446 19.75373913793107 0.9591885207314105 335
337 4 227.85920490004506 480.97137637972304 20.82798672413797 1.0120895470763467 336
338 4 226.94696721333995 483.9527293132963 21.545996379310385 0.883118659311927 337
339 4 226.10855946287023 486.9622377310272 21.110901896551763 0.9669531775846412 338
340 4 225.04866190369432 489.90479866420554 21.348509137931075 0.9531319632504054 339
341 4 223.82733956868174 492.75225662867393 22.53931224137935 1.0490295422910718 340
342 4 222.15240110001952 495.387609945822 23.070556379310386 0.9970482617619496 341
343 4 220.30978108126328 497.89657642297396 23.93071534482763 1.0145171754881543 342
344 4 218.4171068684492 500.29104393121844 25.830189827586253 1.0493173539069047 343
345 4 216.3160820728691 502.60542472897026 26.177435344827632 0.7304721377581239 344
346 4 213.91035237096165 504.59695597504873 26.674093275862116 0.7436927017636651 345
347 4 211.88315751161696 506.9732788379472 27.159337758620737 0.8498951880060004 346
348 4 210.21072175265758 509.5829793806406 28.320915517241428 1.3008584493705906 347
349 4 207.89634095490572 513.121185223108 31.485726379310403 1.3008584493705906 348
350 4 296.58987011578984 420.49777615125345 16.182108017241408 1.1140249132752464 37
351 4 296.66370005202526 419.387198720594 15.563135965517269 1.7939798556804414 350
352 4 293.7042458283523 412.20254484100906 16.854360120689684 1.637041186986174 351
353 4 292.7112957537289 406.0627722623827 17.625476896551756 1.647271012896756 352
354 4 292.32462710463165 399.87231981227274 18.302328965517276 1.5742857411860902 353
355 4 292.90337872342604 395.2229108617202 19.019992758620724 1.3945161032271665 354
356 4 293.44271266439983 392.15646579824846 19.87340741379314 0.8533864680415384 355
357 4 294.66966609624393 389.2839807367511 20.338418965517278 0.8533864680415384 356
358 4 295.8959938506623 386.41086999782806 20.803430517241416 1.0644149501896167 357
359 4 297.0872836692402 383.52336867811334 21.268615000000036 1.1053968215745171 358
360 4 298.1884759385138 380.5970753580038 21.58732689655176 0.7627883767967514 359
361 4 298.8210358159205 377.5387641010665 22.08536827586211 0.7627883767967514 360
362 4 299.45359569332714 374.48045284412916 22.583409655172456 0.8689220385222571 361
363 4 299.5674689848088 371.3627022317482 23.2319010344828 0.9098851395843855 362
364 4 299.51741479075093 368.2386948451099 23.67252931034487 0.9098851395843855 363
365 4 299.467360596693 365.1146874584716 24.11315758620694 0.9098851395843855 364
366 4 299.4173064026351 361.99068007183337 24.553612931034525 0.8871417651593303 365
367 4 299.00435930165753 358.88982274994686 24.590966034482804 1.1735393500100815 366
368 4 298.9530537527482 355.7620612987542 24.51989137931039 0.9817879893485494 367
369 4 299.0519107860125 352.6593269445906 25.594484827586253 0.9108862234655434 368
370 4 300.1049258935055 349.7236484630951 26.256637758620734 0.9108862234655434 369
371 4 301.1585666784241 346.7879699815997 26.91879068965522 0.9436404367021773 370
372 4 301.63032745741975 343.6971234985248 27.227645517241427 0.962216799471913 371
373 4 301.59654087643065 340.5762444990151 27.810077241379364 1.004062105704312 372
374 4 302.17028707581926 337.50604537098906 28.325411724137982 0.9520057438841029 373
375 4 302.66644927441814 334.5146815986042 30.449696551724195 1.4293976197112608 374
376 4 302.7521670817423 331.52519485849655 32.98884293103454 1.4159893524780025 375
377 4 303.2971321195476 328.7140261847201 36.46804241379317 1.1933295269857211 376
378 4 303.4322784435039 325.71703131550373 38.92297137931041 1.0229200233156233 377
379 4 303.1363330211366 322.657468703715 40.52517741379317 0.9738168589448297 378
380 4 303.115059988662 319.54660054301695 41.445343448275935 1.0138664709654017 379
381 4 303.6831750912191 316.50643393142565 42.742845000000074 1.0138664709654017 380
382 4 304.2512901937762 313.46626731983434 44.04034655172421 1.055461506227511 381
383 4 305.34997975334693 310.54748212883345 44.736048103448354 1.055461506227511 382
384 4 306.4486693129177 307.6293226152583 45.431749655172496 1.0927769078976706 383
385 4 306.9636018342883 304.56538026148945 46.43561431034491 0.9715081092439095 384
386 4 308.0904468780166 301.68851545801203 47.79502517241388 0.8043020739935167 385
387 4 309.6158484419309 298.97745517235137 46.87952827586215 0.8516095441524831 386
388 4 313.40244822241056 295.13454442355663 42.42309551724146 0.8516095441524831 387
389 4 305.17541575157003 416.8269266945327 16.663548017241407 1.3018157358319478 34
390 4 304.0216665785356 420.19181989007456 16.654261620689685 1.5988686072427731 389
391 4 301.92064178295556 422.4811735907975 17.653664655172445 1.2293998305786906 390
392 4 299.8809333750964 424.8518653568645 17.406719137931066 1.035840262156817 391
393 4 298.03330793693436 427.375222414808 17.188981672413824 1.0514509139286226 392
394 4 296.29642740312545 429.97428644126416 16.83236329310348 1.0770223503179488 393
395 4 294.6415106120864 432.614645177818 17.587086206896583 1.4160769473176038 394
396 4 292.9834654339187 435.24499307556033 16.627284379310375 1.4009730942606344 395
397 4 291.5900818068321 438.04552523309945 16.732357275862096 1.412936046640471 396
398 4 290.3693851492452 440.9167589397453 16.10077855172417 1.1064479596497327 397
399 4 289.6648723678803 443.9506687770794 16.90947324137934 1.4423428856494833 398
400 4 289.1067681041348 447.0277503567884 16.69533274137934 1.4439195927623072 399
401 4 288.7038318419688 450.11484277530894 15.841537637931063 1.3132531191741765 400
402 4 288.2508413857448 453.2088176455125 16.084159879310373 1.3166067501760554 401
403 4 287.7984766069466 456.30341819314174 16.326764827586235 1.175773018419915 402
404 4 286.7980184032145 459.2672521587948 16.326661068965546 1.175773018419915 403
405 4 285.79756019948235 462.23108612444776 16.326557310344857 1.2290306808975135 404
406 4 284.4736267666511 465.065404862976 16.454647327586237 1.3084666868673902 405
407 4 283.55325527341154 468.0536402482322 16.187468879310373 1.3025790622913307 406
408 4 282.7173502326447 471.0543891820029 16.99877482758624 1.2815500440127583 407
409 4 281.89395874039235 474.0695286965653 17.365215689655205 0.9093095163527197 408
410 4 281.4897711233749 477.1710116958775 17.184001258620718 1.1865158998195904 409
411 4 281.4728778328804 480.2862595985556 17.96978258620693 1.1472296142584013 410
412 4 281.3258436378353 483.4102669851939 17.749987241379344 1.3595344783549559 411
413 4 281.0023684087362 486.49923643599163 18.788265172413826 1.13751910061117 412
414 4 280.4292478867733 489.5656814994633 19.418598793103484 1.13751910061117 413
415 4 279.85612736481045 492.6327522403608 20.04893241379314 1.013159455474334 414
416 4 279.295520391362 495.7104594974955 20.04789482758624 1.013159455474334 415
417 4 278.7349134179136 498.7881667546302 20.047030172413827 1.135266661878565 416
418 4 278.45711264089226 501.89966059275395 20.528124310344865 1.1959386018509888 417
419 4 278.78121354741717 505.00614901147196 21.0092184482759 0.9986061985520015 418
420 4 279.5958455557094 508.01878581633144 21.61793568965521 0.9299443578530863 419
421 4 281.23011499169957 510.6854230047657 21.80331775862073 1.0195100813454292 420
422 4 282.95323062214254 513.293246515182 22.164743620689695 1.0195100813454292 421
423 4 284.6769719300113 515.9004443481725 22.525996551724177 0.8003728197599721 422
424 4 285.8995456198753 518.7741807645212 23.036834827586247 0.8003728197599721 423
425 4 287.1214936323136 521.6479171808701 23.547673103448318 0.8326640317015704 424
426 4 288.75513739087813 524.3164314015816 23.59488327586211 0.8646424049303072 425
427 4 289.8431904342116 527.2471044636712 23.90131706896556 0.9680168292083714 426
428 4 290.43132721439184 530.3198063014 23.96530155172418 1.2533883030809359 427
429 4 290.6665819264639 533.433177171801 24.49118482758625 1.2455297946138468 428
430 4 290.56709921577385 536.5302804291332 25.68406310344832 1.1938988934431296 429
431 4 290.6534427005237 539.5297780080525 28.128097413793153 0.958725519436375 430
432 4 290.9118474773476 542.6149933942959 29.374065517241434 0.958725519436375 431
433 4 291.1702522541715 545.6995831031136 30.620206551724195 0.9864242590731618 432
434 4 292.03118439196726 548.6815617141126 31.706040517241433 1.2801547833533944 433
435 4 293.52279937489243 551.4170234193764 32.487515862069024 1.1039890473666387 434
436 4 295.4480088138442 553.8715559604904 33.13756362068971 1.2878193318185094 435
437 4 297.941333355353 555.7510909473643 33.66292810344834 1.245085563641583 436
438 4 300.57793802735256 557.4310348354323 33.98475275862075 1.1353292296211372 437
439 4 303.46293663736435 558.6229503314358 34.54954551724144 1.3061516803922129 438
440 4 306.5669223463795 558.8025197526185 35.509485689655236 1.0057639483022802 439
441 4 309.6821702490576 558.627330073416 36.132556206896616 0.8976218620402016 440
442 4 312.76112886104374 558.1386760039258 36.847453103448345 1.115576593291041 441
443 4 315.8607348280788 557.8777685173991 37.76554396551731 0.999306957268812 442
444 4 318.8708689232354 558.6623680092565 38.69193551724145 1.024315283974987 443
445 4 321.92167205106404 559.3437307258696 39.007880517241446 0.7250725415741288 444
446 4 324.98186034027844 559.9712851838705 39.48603482758628 1.0838109503870506 445
447 4 327.8912603698935 561.1075153889846 39.96401620689662 0.9496031425693239 446
448 4 330.60920310723714 562.6454305014133 40.48419275862076 0.9455174689793484 447
449 4 333.57741681487016 563.6121021241564 41.05659448275869 0.6733665591123249 448
450 4 336.70267555635985 563.4838382518831 40.98015896551731 0.976569839618014 449
451 4 339.73595971626827 562.7173834053716 40.911678275862144 0.7963497139125689 450
452 4 344.4679580870163 561.1031356470045 40.23880362068972 0.7963497139125689 451
453 4 344.74826157374054 559.3556185969583 39.77413793103455 0.7394568655915159 452
454 4 346.3124551380497 557.0093282504946 39.77413793103455 0.7689575562143869 453
455 4 348.50232612808253 555.6015540426163 39.77413793103455 0.7984519900630005 454
456 4 349.75368097952986 554.9758766168926 39.77413793103455 1.056249859783923 455
457 4 355.1764272282769 551.4301626453166 39.77413793103455 0.9703130653607773 456
458 4 358.20032622679935 549.6576184982415 39.77413793103455 0.668874195195629 457
459 4 360.39019721683223 548.719102359656 39.77413793103455 0.625677425723667 458
460 4 365.7084553354834 549.7621066283374 39.82221275862076 0.8391773337033539 459
461 4 369.4625198898254 550.1268765675343 40.06241396551731 1.0070153031537277 460
462 4 371.225053198089 550.720644444546 40.20646551724145 1.0681001902271292 461
463 4 354.28421121919496 383.9738564246344 20.194713275862103 1.0436737435268773 15
464 4 355.07694451758687 387.2474007160206 19.371734482758654 1.8412247580968355 463
465 4 353.2662340475426 394.7905677605451 18.385681724137964 2.198442770765249 464
466 4 352.21009055292103 399.35050483921924 18.34659931034486 2.409364887750954 465
467 4 353.8593762471286 403.5287786882019 19.327810000000035 1.944974588830334 466
468 4 357.70040996364617 406.14411032772676 19.654822586206933 2.1722394001759415 467
469 4 360.63796547741873 407.1276752409644 20.854791034482794 1.4728696872505411 468
470 4 363.750710670394 407.4392625989748 20.744979827586246 1.465780762017092 469
471 4 366.8528193471319 407.6513672462951 21.703363620689693 1.572427479231691 470
472 4 369.9255211848609 407.07824672433225 22.038676896551763 1.1851706933542845 471
473 4 372.9600566996207 406.31930000692944 22.194660689655212 1.1851706933542845 472
474 4 375.9945922143805 405.5597276121009 22.350471551724176 1.5495401989987192 473
475 4 378.93402476043025 404.4904448915392 22.506455344827625 1.2996383783904295 474
476 4 381.72079201460343 403.0701571351465 22.358599310344868 1.2996383783904295 475
477 4 384.50755926877673 401.6498693787537 22.210743275862107 1.2996383783904295 476
478 4 387.2943265229499 400.22895594493525 22.06271431034487 1.3261107902727978 477
479 4 389.96909751791856 398.6072000574595 22.138631034482795 1.1284592914866913 478
480 4 392.82343793406994 397.3339464961119 22.533259655172454 1.259707645080745 479
481 4 395.84796261001816 396.5418388751457 22.287524655172454 1.1930292018213737 480
482 4 398.9212901251728 396.0412969345668 23.131946896551767 0.8689595791678005 481
483 4 402.0321582858708 395.71281628606187 23.258359482758664 0.8689595791678005 482
484 4 405.14302644656897 395.38496131498266 23.384599137931076 0.7190597815129244 483
485 4 408.2701622203358 395.3248962821132 23.531590517241423 0.8516220577009977 484
486 4 411.3935439295484 395.16034311914785 23.67858189655177 0.8516220577009977 485
487 4 414.51755131618665 394.99516427875676 23.825573275862112 0.9705320524597806 486
488 4 417.6290451543104 395.31300841102444 24.013895172413836 0.9705320524597806 487
489 4 420.74053899243427 395.630852543292 24.20221706896556 0.720611461528719 488
490 4 423.79822457194575 396.2465191302041 24.84897913793108 0.762193983242314 489
491 4 426.92160628115835 396.34850455059706 25.250697931034527 0.8091698443656468 490
492 4 430.01120140938184 395.85859912625546 25.302058448275908 0.8397404433865052 491
493 4 433.0995451827538 395.35930854052793 25.421899655172457 0.6993884832481723 492
494 4 436.22230121454066 395.51510221953316 25.689423965517285 0.8424934240596894 493
495 4 439.3187787944471 395.94869667555963 25.989632241379358 0.8816921147812772 494
496 4 442.3777157288101 396.60065255316374 25.82880637931039 1.2803925407751693 495
497 4 445.5004717605969 396.62004855336113 26.353306206896598 0.8021935410688279 496
498 4 448.49621527496186 395.7203244151705 26.53263568965522 0.7917447280592427 497
499 4 451.4150004659627 394.59535640371934 26.494763793103495 0.9245948158631488 498
500 4 454.41074398032765 393.69563226552873 26.403975000000045 0.9999263779202784 499
501 4 457.48407149548234 393.1306455501002 26.851347586206945 1.3730303404278155 500
502 4 460.3584335892568 394.35885033679585 27.196345000000047 1.0469022390436113 501
503 4 463.4142421364912 395.0201913757857 27.502432931034534 0.8256939851790088 502
504 4 466.52073055520924 394.65792414629175 27.71513810344833 0.8256939851790088 503
505 4 469.62659329650154 394.2956569167978 27.927843275862116 0.890069935511717 504
506 4 472.74747229601115 394.51026427382095 27.813708793103498 0.890069935511717 505
507 4 475.8683512955208 394.7248716308441 27.69957431034488 0.890069935511717 506
508 4 478.98923029503044 394.9394789878674 27.585266896551772 1.4578158883876298 507
509 4 482.0337766486018 394.2399716259083 28.027797413793152 1.0204423407097576 508
510 4 487.8675929660493 391.98190179647156 28.380922586206946 1.0204423407097576 509
511 3 345.99961642518787 371.6523908798582 31.127586206896606 1.251354851447334 152
512 3 346.377525590325 375.2431536260864 32.77319793103454 1.1198186862374475 511
513 3 345.9476851988528 378.3077216572808 34.03974482758627 1.1198186862374475 512
514 3 345.7330778418295 381.41108168887024 34.95368534482765 1.265626553528091 513
515 3 345.23191022382497 384.4756497200648 36.003030862069025 1.2584938308748412 514
516 3 345.03920157670206 387.59527736472296 36.370855172413854 0.8909771677790164 515
517 3 344.8120806711643 390.67173326700623 37.807220344827655 1.1921595101996179 516
518 3 344.5830827333495 393.7807243954271 38.53474120689662 0.977233057689281 517
519 3 344.4961135711739 396.27154622723305 39.16472896551731 0.977233057689281 518
520 3 367.8720478736358 354.9105143223443 26.666484310344874 1.1242547391858282 141
521 3 370.76893435473636 352.203208101238 28.82120500000005 0.9611343775254111 520
522 3 373.1083422495172 350.21105117773385 30.44520034482764 0.9611343775254111 521
523 3 374.7876604601595 347.60135063504043 31.52740275862075 1.110477322271393 522
524 3 376.46697867080184 344.99102441492136 32.609778103448335 1.110477322271393 523
525 3 378.5861481117279 342.74233974687047 33.96970775862075 0.9357318740410302 524
526 3 380.4450357435529 340.2471381730845 34.85667103448282 0.9357318740410302 525
527 3 382.10120388944347 337.6174159527679 35.847565862069025 0.7620751045314265 526
528 3 383.42263461257187 334.7968621176056 36.65394327586213 0.9994508630767285 527
529 3 384.40494817095794 331.83553086165546 37.29240465517248 0.7874650944672928 528
530 3 385.7539087008182 329.04500954292797 38.458824482758686 0.8957198026660017 529
531 3 387.5439718158136 326.51414435587566 39.62507137931041 0.8957198026660017 530
532 3 389.334034930809 323.98327916882346 40.79149120689662 0.9062186698696448 531
533 3 388.92734460408866 320.89618675030295 41.63349241379318 0.9062186698696448 532
534 3 388.521279954794 317.80972000920804 42.47566655172422 1.189781935981868 533
535 3 388.4418189217271 314.6869639774212 42.96765534482766 0.8341156033292495 534
536 3 388.6664371175619 311.56858768761447 43.27184103448284 0.8341156033292495 535
537 3 388.8916809908224 308.4502113978077 43.57619965517249 0.8341156033292495 536
538 3 389.1162991866572 305.331835108001 43.88055827586215 0.9081895537606743 537
539 3 389.36281609239234 302.2422399797775 45.051301379310424 0.9081895537606743 538
540 3 389.60933299812746 299.152644851554 46.22221741379319 0.9684735737291497 539
541 3 389.0643679603221 294.2379486724946 48.365005862069054 0.9684735737291497 540
542 3 376.74540512524885 331.37252956661996 19.644100862069003 1.6348262888991125 192
543 3 379.6673187033783 328.1477881144402 21.860212068965556 1.332035955494401 542
544 3 381.24777988075635 325.46863737749146 22.778821724137973 1.332035955494401 543
545 3 383.3738317733654 323.1792836767686 23.218412413793143 1.7085123193265885 544
546 3 385.9184618637836 321.3604394001899 23.380621724137974 1.2717456787516683 545
547 3 388.00822446570055 319.0366734410522 22.983572068965557 1.2576366528015996 546
548 3 390.03792203474814 316.6691100621138 23.664920344827628 1.2777959794584164 547
549 3 392.2196592182466 314.4523349427749 22.728152931034522 1.2862739085769719 548
550 3 394.1917944641276 312.0434768537387 23.5779360344828 1.4545498522253522 549
551 3 396.43735074504986 309.88676676726925 24.422531206896593 0.9507606458069128 550
552 3 398.46016586241444 307.5010587429849 24.245449827586253 0.9892836049087189 551
553 3 400.27212768731016 304.9576800074182 24.762686551724183 1.2696934567952949 552
554 3 402.26365893338857 302.55257598293645 25.270757931034527 0.8668823301143979 553
555 3 404.4172406327295 300.28512099211383 25.016203448275906 0.9658519853153675 554
556 3 406.5289019445468 297.97762264604495 24.91867034482763 0.9658519853153675 555
557 3 408.6405632563642 295.6694986225504 24.821137241379354 0.9533071529296081 556
558 3 410.6934108901636 293.3094433727207 24.971760172413838 0.9922368023581346 557
559 3 412.5648120705031 290.8048566375488 25.287013448275907 1.061455495965944 558
560 3 414.60389480093653 288.43979596831343 25.796468275862114 1.061455495965944 559
561 3 416.6423518539442 286.0741096216522 26.306096034482806 0.7709034130083874 560
562 3 418.80657006952237 283.82792766330425 26.98208344827591 0.8026565423638634 561
563 3 421.06901964093913 281.6806027382206 27.642334137931083 0.806135308850887 562
564 3 423.53481437571617 279.7553932992689 27.5769662068966 0.8143066560308382 563
565 3 425.8172856247561 277.61620218071965 27.612244137931082 0.8479305608892281 564
566 3 427.89828874271296 275.2980673184135 28.417065172413846 0.8252372406582307 565
567 3 429.97053237670974 272.96241348818705 28.945196551724187 0.8029568675282108 566
568 3 432.0133691716975 270.6023582383574 28.388185689655224 0.8565023416216422 567
569 3 433.9698624819355 268.1903717621926 29.434591379310397 0.653939275043605 568
570 3 436.32741502206227 266.13377006383894 29.423177931034534 0.653939275043605 569
571 3 438.684967562189 264.07716836548525 29.41159155172419 0.8591239300354244 570
572 3 440.8529398423215 261.83286343941444 30.0052637931035 0.8591239300354244 571
573 3 443.02091212245404 259.58793283591797 30.59893603448281 0.9710325944003596 572
574 3 444.66331536497864 256.93693758312673 31.3001713793104 0.9602709426779125 573
575 3 446.09861937958874 254.15767845806224 31.129315517241437 0.6864181902129206 574
576 3 448.2071523042775 251.85080578941904 31.4807113793104 0.7896424519088112 575
577 3 450.51402497292065 249.73851880017597 31.66989793103454 0.7896424519088112 576
578 3 452.82027196413804 247.6262318109329 31.859084482758675 1.017864549715776 577
579 3 454.8380816620969 245.2392724317971 32.21912689655178 1.017864549715776 578
580 3 456.85589136005575 242.85168737523557 32.578996379310404 0.9419385941042091 579
581 3 458.27492776159704 240.07242825017104 33.188232413793166 1.1533049420621782 580
582 3 458.4488660859482 236.9734479605617 34.2610965517242 1.1133929790752655 581
583 3 457.4634241404334 234.01774780144314 35.0494891379311 0.821282959327657 582
584 3 455.9574185767165 231.29041990271364 35.82837051724144 0.9608841065551216 583
585 3 454.6891704347747 228.4448389705224 36.608981206896615 0.8878362671018836 584
586 3 453.65617700490486 225.49351855338386 36.31932172413799 0.9377465553518604 585
587 3 453.1900473227407 223.3537017574089 36.34007344827592 0.9377465553518604 586
588 3 390.8513026881889 352.13500926183417 26.247645344827635 1.0617558211302913 222
589 3 391.56770334064254 353.87376682792024 26.19161568965522 0.990397310726507 588
590 3 392.45303689804155 356.8738900842652 26.106533620689703 0.8788390257199772 589
591 3 394.67732014648914 359.0374826224176 27.206720862069012 1.2578618966748603 590
592 3 397.27700985037103 360.7443306397918 28.138127413793153 0.8664068152708478 591
593 3 400.1326016213738 362.01132742688225 28.611958448275914 1.0814584032663295 592
594 3 402.75606706743315 363.7094159602962 28.992406724137982 0.9223173500335148 593
595 3 405.2819268350796 365.53263997885506 29.78408500000005 0.9223173500335148 594
596 3 407.8084122801518 367.3558639974138 30.575590344827642 0.9378278934172044 595
597 3 410.57140379214746 368.82245188331007 30.6682813793104 0.8198313876999782 596
598 3 413.52022149958316 369.8216587321907 31.5208313793104 0.967528800816307 597
599 3 416.5791584339461 370.4054157703909 32.32496068965523 0.967528800816307 598
600 3 419.6387210457349 370.98979848601687 33.12926293103454 0.8821613728505698 599
601 3 423.573606376111 370.26025860762303 33.52717724137937 0.8821613728505698 600
602 3 387.5333352995763 355.00624296848 23.884888620689697 1.2544957521244668 221
603 3 387.04655826236336 352.3915370063809 25.879302241379357 1.1966205902450278 602
604 3 385.21394908241865 349.8669285935859 26.514132068965566 1.1966205902450278 603
605 3 383.31564377277306 347.41239605247193 27.611725344827637 0.9094283950636073 604
606 3 381.0150278783872 345.3001090632288 28.126541034482813 0.8223278406286156 605
607 3 378.34338527054706 343.6745991111987 28.33336655172419 0.8071927037003601 606
608 3 376.02024498883515 341.5792054124501 28.263502413793155 0.742898091432996 607
609 3 373.47498922099123 339.7647408778515 28.62700344827591 0.7181212653743388 608
610 3 370.9297334531474 337.9509020206786 28.990677413793154 0.7181212653743388 609
611 3 368.40887910490676 336.0988968405366 29.10809758620695 1.17601077584169 610
612 3 366.6951486358496 333.48356520101163 29.34950931034488 0.8148009411971598 611
613 3 364.475245129382 331.28994014642444 29.966181379310395 0.6528505963228459 612
614 3 362.11956962153243 329.2320870932193 30.043827413793156 0.869397553365807 613
615 3 359.4266539812178 327.64599481900984 30.42963655172419 0.869397553365807 614
616 3 356.7337383409031 326.060528222226 30.815618620689712 1.0294270685431492 615
617 3 354.13404863702124 324.3198936238628 30.71272465517247 1.120281687532483 616
618 3 352.33460036063997 321.7633756623559 31.039391379310402 1.120281687532483 617
619 3 350.53515208425875 319.206857700849 31.365885172413847 1.3067210468496215 618
620 3 347.9354623803769 317.4831163929803 32.01939155172419 0.9195643693603307 619
621 3 345.0135488022473 316.3863038656867 32.611853275862124 0.9195643693603307 620
622 3 342.09163522411785 315.2888656609674 33.20414206896558 0.9195643693603307 621
623 3 339.16972164598826 314.1920531336738 33.79660379310351 0.9195643693603307 622
624 3 336.2478080678588 313.09524060638023 34.38906551724144 0.9118810505724441 623
625 3 333.44164481348815 311.71374485038234 34.27752500000006 0.9052738969568022 624
626 3 330.5998179458512 310.44987645042056 35.216021724137995 0.8594430255225436 625
627 3 327.74923159425424 309.1822539859044 35.855001896551784 0.880922531547637 626
628 3 324.7910287254327 308.1705335885092 36.17924758620696 1.5750490676454731 627
629 3 322.18195386016504 306.5731791206367 37.98188068965524 1.4678767813932663 628
630 3 320.2035618400268 304.2469104517961 39.8609493103449 1.4678767813932663 629
631 3 318.66689808244945 301.55900023088725 41.103285862069036 0.7705342633272104 630
632 3 319.6673562861816 298.67900704028125 43.03613603448283 0.9276418649264232 631
633 3 320.3224405509143 295.65448236433303 44.302164137931115 0.7189158757050078 632
634 3 320.09156558082225 292.53735742937766 44.67898086206905 0.8159021334664335 633
635 3 320.55456687585774 286.95881750162545 46.371456896551805 0.8159021334664335 634
636 3 396.8853357818679 372.8624510212078 8.566847810344843 1.3128339152989414 312
637 3 398.0891391489603 375.47465427360413 7.680230396551737 0.9615911220461894 636
638 3 398.9506969641818 378.481659981632 7.786254413793117 1.0301153137114454 637
639 3 399.6439475518837 381.5149441415404 6.8900220344827705 1.0301153137114454 638
640 3 400.3365724621597 384.5482283014487 5.993806948275872 1.0183150374622971 639
641 3 400.4842323346305 389.54864228783225 5.521030793103458 1.0183150374622971 640
642 4 299.0519107860125 352.6593269445906 25.594484827586253 0.9108862234655434 369
643 4 296.72814482687477 348.7363294853032 24.752310689655214 1.50699413404951 642
644 4 294.9349533247508 346.17418042696477 24.507786206896597 1.119912537851306 643
645 4 293.79747176478514 343.26916013932976 23.864482758620735 1.604180608587167 644
646 4 293.2062065974763 340.1977096564523 23.9189560344828 1.4028000723437475 645
647 4 292.167582070775 337.2470149167395 24.062834655172455 1.121476731415615 646
648 4 290.6177790872575 334.5340775988016 23.640364137931076 1.0513007513464487 647
649 4 288.8358497787965 331.96504608878024 23.97239172413797 1.2531693159819326 648
650 4 287.0545461477612 329.3966402561847 24.30441931034487 1.3271869554450424 649
651 4 285.5047431642437 326.68120022854396 24.62261241379315 1.1291537934292446 650
652 4 283.470665853216 324.3067543979226 24.296983275862114 1.1291537934292446 651
653 4 281.43721421961413 321.932934244727 23.97135413793108 1.5042286398278113 652
654 4 279.6934512341222 319.3363729279738 23.783205172413837 1.194199218607477 653
655 4 278.8456583222667 316.3249874779658 23.836986724137976 1.4123166259890048 654
656 4 277.5035802440894 311.85139388404156 23.32597551724142 1.6143666370779484 655
657 4 274.32639027626465 308.6066307542386 23.295366724137974 1.6634510311259703 656
658 4 271.3832036656605 307.55236429189426 23.602838103448317 1.319134486975979 657
659 4 268.2735868598139 307.2213809336864 23.37664431034487 0.8490692938040452 658
660 4 265.3785774109905 306.03759924421723 23.202502758620728 0.8173286779970835 659
661 4 262.77575931998 304.30322142011124 23.02369206896556 0.8423370047032583 660
662 4 260.565866652324 302.09145172017804 22.71985224137935 0.8423370047032583 661
663 4 258.355973984668 299.8796820202449 22.416012413793144 0.8423370047032583 662
664 4 256.14608131701203 297.6685379977375 22.112172586206935 1.238528464219999 663
665 4 253.41750206343113 296.14313643382314 22.439876896551766 1.2844657008166305 664
666 4 250.46305325916398 295.11389706850775 22.5147560344828 0.8379635194974501 665
667 4 248.03542484735615 293.141136145201 22.471523275862108 0.8379635194974501 666
668 4 245.60779643554832 291.16837522189434 22.428290517241418 0.9599643607393079 667
669 4 242.6195610502921 288.50486642058866 22.09937568965521 0.9599643607393079 668
670 4 353.2662340475426 394.7905677605451 18.385681724137964 2.198442770765249 465
671 4 356.52538775813713 397.7712950166927 17.249576706896583 1.5083831379346164 670
672 4 359.0374826224176 399.6270542613891 16.760666086206925 1.5083831379346164 671
673 4 361.48951245382864 401.5697826682611 16.828074603448307 1.259970429599549 672
674 4 364.9563910697635 404.6981697968794 15.824970844827615 1.7125541954967636 673
675 4 367.51290903127045 408.58362661062336 15.087869603448304 1.3268991438292097 674
676 4 368.45017381500446 413.1610826572177 13.888454534482783 1.6525141897243205 675
677 4 370.391650867025 417.33247405451743 12.479498931034504 1.2485705869028636 676
678 4 372.49392701745654 419.647480529695 12.222886568965539 1.383354017952256 677
679 4 374.45792845680313 422.0807400383343 11.944104448275883 1.1658247473509087 678
680 4 375.95517453655987 424.82370987270684 11.568653879310366 1.1658247473509087 679
681 4 377.4524206163166 427.5673053845051 11.193220603448296 1.4566771554728126 680
682 4 379.249366182995 430.1131868297748 10.429263172413812 1.42686362613708 681
683 4 381.8884735646974 431.76184684655664 9.538720224137947 1.1440699432584969 682
684 4 384.86607243371634 432.6496831136585 8.537172844827602 1.1544687020740243 683
685 4 387.8924741419417 433.44179073462465 8.59586563793105 1.0537972042750863 684
686 4 390.649834557106 434.90024481398655 7.930340551724152 0.9133576492971518 685
687 4 392.8597272247619 437.1020036751081 7.2779063448276 1.3375544303892837 686
688 4 394.42517214392257 439.80117608968 6.656945586206908 1.0101687173793747 687
689 4 395.6458688015094 442.6805436028604 6.862059086206909 1.0550673294493051 688
690 3 381.24777988075635 325.46863737749146 22.778821724137973 1.332035955494401 544
691 3 381.16519046056084 322.6036604451028 22.11874396551728 1.075414359333839 690
692 3 381.41108168887024 319.48528415529603 22.054586551724174 1.075414359333839 691
693 3 382.041138856574 316.4219674789529 22.287524655172454 0.8780006179695076 692
694 3 383.03972002802897 313.46126190042855 21.853986551724176 1.2124502291158366 693
695 3 384.4337293325413 310.6694892268496 22.458553448275904 1.1185798449345146 694
696 3 385.8277386370536 307.87771655327055 23.062947413793143 1.1185798449345146 695
697 3 387.0309163267202 304.992092265833 22.7393934482759 1.1330705341142748 696
698 3 388.2340940163868 302.1064679783954 22.416012413793144 1.1330705341142748 697
699 3 389.4372717060534 299.2214693683836 22.092458448275902 1.1330705341142748 698
700 3 390.9670530119478 296.4972698567828 22.555740689655213 1.1391083212725082 699
701 3 392.49620864041646 293.7736960226077 23.019022931034524 1.1391083212725082 700
702 3 394.02536426888514 291.0494965110068 23.482305172413835 1.1391083212725082 701
703 3 395.81730441615764 288.4967326140543 24.149818965517284 1.2485893572256355 702
704 3 397.60924456343025 285.943343039676 24.817332758620736 1.2485893572256355 703
705 3 399.54634187347074 283.4938159179678 25.320216206896596 1.083742125870221 704
706 3 401.6980465405344 281.22636092714527 24.954467068965563 1.5373019485515644 705
707 3 403.3554660412764 278.6060238682145 26.101864482758668 1.1943243540926218 706
708 3 404.3371539222369 275.63593312830426 26.092180344827632 1.3462576033810998 707
709 3 405.80999858239034 272.87544432601146 26.107917068965566 1.3462576033810998 708
710 3 407.2828432425439 270.1155812011443 26.123653793103497 1.521322147098582 709
711 3 408.5129250615166 267.2731286560817 27.339531896551772 1.4242044970777543 710
712 3 408.8620530650704 264.16914294706663 27.8377462068966 1.5115866063543215 711
713 3 408.634306482107 261.0657829154772 28.72315310344833 1.1017303518597763 712
714 3 409.4802223616854 258.0612799171522 29.30558482758626 0.7991214649085248 713
715 3 410.87923708560356 255.28139511466193 30.183382758620745 0.8886183638840381 714
716 3 412.7249854914883 252.761166443847 30.649777758620747 0.8886183638840381 715
717 3 414.57135957479886 250.24093777303207 31.115999827586265 0.9982558191935963 716
718 3 415.6506531341722 247.31964987232828 31.9280839655173 0.9982558191935963 717
719 3 416.7305723709713 244.39836197162447 32.74034103448282 1.0741630044823915 718
720 3 417.6509438642108 241.41012658636825 33.04210568965523 1.2122062149198043 719
721 3 416.92140398581694 238.37809378131135 33.71515327586213 0.9560538768285349 720
722 3 415.6831883603099 235.51561955862556 34.38820086206903 1.2883136169848313 721
723 3 416.48530682008754 232.50485978604328 35.16950327586213 1.2461054178455127 722
724 3 416.5578854014715 229.91392956612157 33.976279137931094 1.2461054178455127 723
725 3 419.6387210457349 370.98979848601687 33.12926293103454 0.8821613728505698 600
726 3 422.25467836268547 372.1272800459825 33.66361982758627 1.7530417817153419 725
727 3 428.129163712805 374.1394586471098 34.60419172413799 1.1821611849365536 726
728 3 431.23752916380016 374.3152740037381 35.44740344827593 1.276444516218853 727
729 3 432.7873321473177 377.0219545474187 36.11007517241386 0.8636788616946928 728
730 3 433.70520093085435 380.0089385778235 36.52874120689662 0.8787326605576041 729
731 3 434.94654494349004 382.88017228446944 36.39731362068972 0.8996928543193471 730
732 3 436.18788895612585 385.75140599111535 36.546034310344886 0.9127069447743993 731
733 3 437.8947369735 388.34796730786854 37.54765086206903 1.2257646447352362 732
734 3 440.10275260887886 390.56036268522746 37.90682862068972 0.728645159675011 733
735 3 442.77940063612465 392.1639739273572 38.52350068965524 0.728645159675011 734
736 3 445.4560486633705 393.76821084691267 39.140172758620764 0.7717293072103426 735
737 3 448.3942298545689 394.8193489221285 39.756671896551794 0.795317346160125 736
738 3 451.070252204389 396.42984261594114 40.252119310344895 1.0243465678462733 737
739 3 453.80008281282136 397.94460766361817 40.80307758620697 0.9381282185815518 738
740 3 456.86027110203577 398.5827986378563 41.12196241379318 1.0176643329395445 739
741 3 459.96175410134805 398.7104368327039 42.201052068965595 0.839971944034023 740
742 3 463.03758432620555 399.2522734833806 42.69667241379318 0.839971944034023 741
743 3 466.11341455106316 399.7934844566316 43.192292758620766 1.0914754988521653 742
744 3 468.9652522575116 400.9991648560011 44.43047896551732 0.7677625123312546 743
745 3 471.6099907360455 402.66284113100033 44.86816741379318 0.8912587226205919 744
746 3 474.11082340666303 404.5411247630228 45.068421551724214 0.9499597787019863 745
747 3 475.20638457910513 407.47117214768673 45.102834827586285 0.7047818226579102 746
748 3 476.3732729780798 410.37368972561876 45.03124137931042 0.7778046350141193 747
749 3 478.06823312436524 413.0027862685097 44.95964793103456 0.6426708246063219 748
750 3 479.59488604313094 415.72886281238766 45.39543413793111 0.7711661975271913 749
751 3 481.25543393100156 418.3786067103274 45.68457482758629 0.6827141798526365 750
752 3 483.5848309869708 420.46586660254155 45.82447603448284 0.6522436892198938 751
753 3 486.5042418553974 421.5845778397354 46.12935344827594 0.7206302318514907 752
754 3 489.2647306576902 423.05554546761175 46.03285793103456 0.9919302204195299 753
755 3 491.8343878451373 424.83935180834993 45.913189655172495 0.7155121905090711 754
756 3 494.04740889992195 427.04799312115455 45.6242218965518 0.8759045985933331 755
757 3 496.11464711451293 429.3917807579154 45.22527000000008 0.9128758776793446 756
758 3 499.2574248239229 434.80076210329645 44.86851327586215 0.9128758776793446 757
759 4 245.60779643554832 291.16837522189434 22.428290517241418 0.9599643607393079 668
760 4 244.02295551619028 292.7619756252125 23.38044879310349 0.8224654896622747 759
761 4 239.5030617927625 288.47733661385683 21.72809275862073 0.8224654896622747 760
762 4 237.26063389896888 286.2981021400613 22.01342896551728 0.9164422390059696 761
763 4 234.2767782556927 280.8002746002274 21.655807586206937 0.9164422390059696 762
