# Supplementary material for: Cross-Regional Gradient of Dendritic Morphology in Isochronically-Sourced Mouse Supragranular Pyramidal Neurons
Source: Front Neuroanat. 2018 Dec 4;12:103. doi: 10.3389/fnana.2018.00103 (PMC6288488; doi:10.3389/fnana.2018.00103)
Supplement: Supplementary file 3 [file Data_Sheet_1.ZIP › SWC reconstructions/X046.S1.Z5.C01.20X-exported-000.swc]

# Exported from "Simple Neurite Tracer" version 3.1.0 on 2018-06-06T17:03:46.202
# https://imagej.net/Simple_Neurite_Tracer
#
# All positions and radii in microns
# Voxel separation (x,y,z): 0.625677425723667, 0.625677425723667, 1.6166666666666554
#
1 1 359.63375320913235 283.44626443361284 15.809528833333223 0.9793165635169409 -1
2 1 355.0700620659038 290.00586656489975 13.836597333333236 0.9793165635169409 1
3 1 359.63375320913235 283.44626443361284 15.809528833333223 0.9793165635169409 1
4 1 362.6351278203287 277.5129654054753 12.789757166666577 0.9793165635169409 3
5 4 359.63375320913235 283.44626443361284 15.809528833333223 0.9793165635169409 1
6 4 357.01216479535015 291.0144585751663 18.52457499999987 1.6662415524446976 5
7 4 355.3703872302512 294.96561151861124 16.10836966666655 1.6662415524446976 6
8 4 354.3668006393905 297.9281941294128 15.957906499999888 1.251354851447334 7
9 4 353.3638397259554 300.8907767402144 15.807443333333222 1.251354851447334 8
10 4 352.3602531350947 303.8533593510159 15.656996333333224 1.251354851447334 9
11 4 350.7885514416768 306.55753718499363 15.539011999999891 1.0985831944083864 10
12 4 349.53406820310084 309.42313979480804 15.582451833333224 1.331397764520163 11
13 4 348.2783336096735 312.2887424046224 15.648541166666558 1.0843990871672307 12
14 4 347.5494194087054 315.3307860484909 15.717459666666556 1.0843990871672307 13
15 4 346.82113088516303 318.37282969235935 15.786378166666557 1.0843990871672307 14
16 4 346.09221668419497 321.4154990136535 15.855296666666556 1.2680416683913844 15
17 4 345.55913951747846 324.49007788365964 15.290675833333227 1.1368371122171312 16
18 4 344.6806884117624 327.49145249485605 15.514535666666557 1.2742859291001063 17
19 4 344.07315563138474 330.55476917119915 15.060947499999896 1.3330495529240733 18
20 4 343.1953302030944 333.55676945982134 15.260557333333226 1.304199566823955 19
21 4 342.52210129301574 336.58880226487815 14.2958114999999 1.3246091644510611 20
22 4 341.6023554772019 339.5726579081543 14.803962166666564 1.1112844461505766 21
23 4 340.41419404575265 342.46266193757197 14.421200166666566 1.0334626879390671 22
24 4 339.09902009688153 345.3001090632288 14.206442166666568 1.1605878272976016 23
25 4 337.5811266620759 348.0355707684927 14.151944333333235 1.1605878272976016 24
26 4 336.0632332272703 350.7710324737565 14.0974464999999 1.1605878272976016 25
27 4 334.5453397924647 353.5064941790205 14.04294866666657 0.994389132702624 26
28 4 333.33653100596655 356.3902414341808 14.269023333333234 1.1093698732278623 27
29 4 332.3248106085714 359.35032133527943 14.431886333333233 0.9793666177109988 28
30 4 331.11412478979605 362.23406859043985 14.328629833333235 0.9793666177109988 29
31 4 329.9028132935951 365.118441523026 14.225373333333236 1.1272454772807874 30
32 4 328.82039134709316 368.05224297224424 13.982646999999902 1.146159705860414 31
33 4 327.98949172573214 371.06550545452944 14.298462833333232 1.1414483548447147 32
34 4 327.3650656548599 374.12319103404093 13.73691366666657 1.1986039876845715 33
35 4 326.298285644001 377.0588695155364 14.203224999999902 1.1820673333226952 34
36 4 325.22650021373636 379.9895425776261 13.64267816666657 1.0545542739602118 35
37 4 323.9907872979321 382.85764789714335 14.138105666666567 1.2876879395591072 36
38 4 322.8057542536115 385.7420208297295 13.49695183333324 1.0106630025456966 37
39 4 321.31726765781497 388.4931244706365 13.384367166666573 1.2474068268910177 38
40 4 320.14912790398887 391.3950163711428 13.391480499999908 1.2474068268910177 39
41 4 318.9809881501628 394.2975339490749 13.398593833333239 1.2474068268910177 40
42 4 317.8128483963367 397.19942584958125 13.405707166666572 1.0524770249068092 41
43 4 317.41804594070504 400.3015345263192 13.61939816666657 1.0524770249068092 42
44 4 317.0238691624991 403.4042688804829 13.83308916666657 1.0524770249068092 43
45 4 316.6290667068675 406.50637755722084 14.046780166666569 1.1257313379105363 44
46 4 315.73247095580547 409.4977413296056 13.559064166666573 1.0638142998609221 45
47 4 314.8058426883087 412.4790942631789 14.059212333333235 1.154600094333426 46
48 4 313.67837196715465 415.39600242190266 14.292529666666567 0.9455675231734062 47
49 4 312.29437350145395 418.2009143214219 14.151491666666569 0.9375651088984006 48
50 4 311.0911958117873 421.0790304797507 14.756900999999898 0.9935069275323537 49
51 4 310.385431675571 424.12607954302496 14.592647666666565 0.9935069275323537 50
52 4 309.67966753935474 427.17312860629926 14.428394333333232 1.0847744936226649 51
53 4 308.93260869304066 430.21079250818764 14.594668499999898 1.0125713186941538 52
54 4 307.6674889382274 433.06826131146767 14.971513499999896 1.0125713186941538 53
55 4 306.4017435059884 435.9251044373219 15.348342333333225 1.0752954806229513 54
56 4 305.2942944624575 438.8482693703029 15.695634666666558 1.0625504314609602 55
57 4 304.10675870843403 441.7307652706118 15.04007633333323 1.0912377414303904 56
58 4 302.51002991798725 444.4161727818178 15.47559016666656 1.0912377414303904 57
59 4 300.9133011275404 447.100954615598 15.911087833333223 1.1436882800288055 58
60 4 299.78520472896065 450.0153600646189 15.544266166666558 1.1796772455564308 59
61 4 298.2491666488091 452.7270460277052 16.247661666666556 1.0239899317136105 60
62 4 296.8682965702369 455.53133224979877 16.552403333333217 1.0239899317136105 61
63 4 295.48742649166473 458.3362441493179 16.857144999999882 1.0239899317136105 62
64 4 294.1065564130926 461.14115604883716 17.16172499999988 0.9734727363606819 63
65 4 292.46227613829086 463.79653104360835 17.61503833333321 1.092789421446185 64
66 4 290.69223470091856 466.36869094075837 18.130593333333206 1.2078014458427095 65
67 4 288.55429493722085 468.5322834789108 20.02176999999986 1.1290974824609294 66
68 4 285.7844209735421 469.8161735564958 21.785068333333182 1.0459762364535403 67
69 4 283.2429192702526 471.64002325248026 21.76340499999985 1.9026913083999286 68
70 4 281.9734197734593 475.80891194007705 22.89733499999984 1.9026913083999286 69
71 3 359.63375320913235 283.44626443361284 15.809528833333223 0.9793165635169409 1
72 3 353.6579081160456 282.43704674592055 18.11135499999987 0.8740338230904194 71
73 3 349.9413842072469 280.1733458196523 19.381408333333198 0.8740338230904194 72
74 3 347.0920492105014 278.89320980662166 19.827608333333195 0.821201621262313 73
75 3 344.39975924761245 277.3390270811241 20.731001666666522 0.9370395398607927 74
76 3 341.88015625422327 275.52769093365407 21.76776999999985 1.031085113721317 75
77 3 339.1778554525227 274.0004123374626 22.766546666666507 1.0231702942859127 76
78 3 336.3247663912228 272.76532509908407 23.671394999999833 1.0281819704659594 77
79 3 333.2946106184431 271.98948509118674 23.588944999999836 0.9429209076625951 78
80 3 330.21627768388265 272.3648915466209 24.65384333333316 0.9429209076625951 79
81 3 327.13794474932223 272.7402980020551 25.71874166666649 0.9429209076625951 80
82 3 324.05961181476175 273.11570445748936 26.783639999999814 1.1924348082669363 81
83 3 320.94811797663795 273.34657942758133 27.370974999999806 0.9691180214776451 82
84 3 317.86477962267173 272.8372780030423 27.76366333333314 1.0172701561613384 83
85 3 314.8064683657344 272.2034667707842 28.204528333333137 1.0624565798471017 84
86 3 311.91709001374255 271.015305339335 28.6426449999998 1.0591404894907663 85
87 3 308.99142237105866 269.9360117799617 29.279126666666464 0.999782472112362 86
88 3 305.8642865972918 269.8421601661031 29.24970333333313 1.233773315784499 87
89 3 302.9304851480735 270.9158226286449 29.667773333333123 0.7962871461699965 88
90 3 300.09554073211956 272.2391303840505 29.63463166666646 0.7962871461699965 89
91 3 297.2612219935914 273.56306381688177 29.60148999999979 1.0594157875580847 90
92 3 294.2254351239801 274.3013631792357 30.018104999999792 1.0455570325783055 91
93 3 291.1502305765483 274.24505221092056 31.493636666666443 1.54328968151574 92
94 3 289.68051430352347 271.5684041836747 33.251276666666435 1.1289160360074697 93
95 3 288.7263562292948 268.72720299346355 34.91628166666642 1.1289160360074697 94
96 3 359.63375320913235 283.44626443361284 15.809528833333223 0.9793165635169409 1
97 3 360.7355711558317 276.0301099065102 17.654646666666544 0.9527065026009133 96
98 3 358.61577603747986 270.1431110078762 17.64607833333321 0.9527065026009133 97
99 3 357.555878478304 267.19992439727207 17.641874999999875 0.9527065026009133 98
100 3 355.9854281397376 264.4944952084429 17.678249999999878 0.873020225660747 99
101 3 354.6996610298754 261.6514169859546 18.273021666666537 1.1423743574347858 100
102 3 353.0841619166569 258.9891595395004 19.033339999999864 1.0857380368582794 101
103 3 351.9241559693653 256.0841392518654 19.1340583333332 1.2680979793596994 102
104 3 351.15707544542806 253.06086593076864 18.509378333333203 1.0019348024568513 103
105 3 350.4913546644581 250.0038060286828 18.513743333333206 1.001209016643012 104
106 3 349.44647336349954 247.05561399867287 18.696588333333203 1.2970981280419913 105
107 3 348.7156821302543 244.0154473870816 18.483511666666537 1.0176142787454865 106
108 3 347.2528483089124 241.25120452023444 18.25830999999987 0.9394609114983432 107
109 3 345.3113712568918 238.7998003662491 18.47817666666654 0.9394609114983432 108
110 3 343.3692685274456 236.34839621226376 18.698204999999867 1.2492776023939314 109
111 3 341.5741999930444 233.78687283135108 18.751393333333205 1.2374085016279535 110
112 3 340.1107404942767 231.02325564192967 18.99453999999987 1.1261818256570573 111
113 3 338.97513596658825 228.15640167726377 20.36126999999986 1.1289222927817268 112
114 3 337.5417089842553 225.37589119734784 20.32812833333319 0.9520245142068745 113
115 3 335.65716857797565 222.8957058817792 21.081494999999855 0.9935757520491832 114
116 3 333.9565773348587 220.2703634034427 20.958304999999854 0.997142113375808 115
117 3 332.36485396381767 217.5980951181769 21.821766666666512 1.148962740727656 116
118 3 330.06736645656036 215.4826797418052 21.34775999999985 0.8989295278599642 117
119 3 327.8011628205893 213.34974539751323 22.17452333333318 1.0109820980328157 118
120 3 325.32723427927795 211.43642382965027 22.343788333333176 0.9816816241861764 119
121 3 322.91900186766753 209.44051284159175 22.49882666666651 0.9816816241861764 120
122 3 320.51014377863135 207.44522753095896 22.653864999999843 0.9816816241861764 121
123 3 318.101911367021 205.44931654290048 22.808903333333173 0.9816816241861764 122
124 3 315.79629005322926 203.358302586132 21.995881666666513 1.0165256000247274 123
125 3 313.6652327412145 201.07895972422065 21.41501333333318 0.78212806602587 124
126 3 311.8432600775071 198.5374580209311 21.670446666666518 0.8198126173772063 125
127 3 309.869247799349 196.12109180278634 21.088446666666517 1.2216789711452605 126
128 3 307.4979303558563 194.0820090723529 20.99403333333319 0.8565398822671857 127
129 3 304.9170109747462 192.31509602210926 20.79809333333319 1.0452692209624725 128
130 3 302.25725623799485 190.67394413443608 21.156508333333186 0.831168662654091 129
131 3 299.33283995016245 189.5802599942711 20.64337833333319 1.051544765542481 130
132 3 296.28579088688815 188.89952295508374 20.133966666666527 0.9528253813118007 131
133 3 293.48838711647767 187.50864203770007 19.716058333333194 0.9528253813118007 132
134 3 290.6903576686414 186.11838679774206 19.298149999999865 1.4597805155044021 133
135 3 287.6339234439813 185.45454304904925 19.119669999999864 1.3262359257579424 134
136 3 284.5174241864517 185.18925582054243 19.0448183333332 1.3239834870253375 135
137 3 281.51479822040386 184.31017903740067 18.969966666666533 1.218337853691896 136
138 3 279.0383669693896 182.40499127607208 18.581158333333203 1.3028856442299352 137
139 3 277.13505624033814 179.92730867020637 18.17020166666654 1.3783360849979522 138
140 3 275.2517671889099 177.44399496750916 17.466143333333214 1.771999807714769 139
141 3 272.17468560920094 177.4671450322609 16.008459666666553 1.2636932102826048 140
142 3 269.482395646312 178.94436943439447 14.4673074999999 0.7550675173633214 141
143 3 268.36556144139524 179.93731950901795 14.086970499999902 0.7550675173633214 142
144 3 359.63375320913235 283.44626443361284 15.809528833333223 0.9793165635169409 1
145 3 364.71988500283993 278.731785030785 14.846496666666564 1.1346534980013556 144
146 3 367.59299574176305 275.4332136423698 14.309472333333233 1.1346534980013556 145
147 3 369.9111306040692 273.34282536302703 13.757008833333236 1.2092717877931602 146
148 3 372.22863978894975 271.25306276111 13.20456149999991 1.2092717877931602 147
149 3 374.19639529285064 268.834819510688 12.524413666666579 0.9329788933678461 148
150 3 375.78499027676304 266.13940116067045 12.558880999999912 1.2515988656433663 149
151 3 377.175245516721 263.3376176482799 12.480601999999914 0.8331833439649212 150
152 3 378.8051352107312 260.6691034275685 12.223212499999914 1.0768409038644888 151
153 3 380.70156348809957 258.1814099828911 12.266959499999915 1.0646214237401055 152
154 3 382.5179050549754 255.63803124732442 11.88840083333325 1.0660980224648136 153
155 3 384.45687939729305 253.23480425511983 10.595455499999925 1.099815778937062 154
156 3 386.25757902852575 250.67766061618718 10.793577999999926 1.3502619389057313 155
157 3 388.6958439565709 248.72304433822646 10.429730999999927 1.3731116784931596 156
158 3 391.466969275101 247.28711464619064 9.868359666666597 1.3574822563985824 157
159 3 394.13360646353533 245.6553479199033 10.155819166666596 1.3429352562505072 158
160 3 396.570620036729 243.7332668680802 9.149153166666602 1.148837605242511 159
161 3 398.9281725768558 241.67791652457797 9.347663666666602 1.148837605242511 160
162 3 401.2857251169825 239.6225661810757 9.5461741666666 1.1311371908687886 161
163 3 403.56381662404243 237.48525209480368 9.109027499999936 1.200437222541942 162
164 3 405.4089393525015 234.96001800458296 8.915124499999937 0.8280965864937878 163
165 3 406.73537549503567 232.12757629833192 9.008535499999937 0.8219086367533808 164
166 3 408.40530854429215 229.48221214237225 8.966841666666603 0.8845326902940626 165
167 3 410.5351145014555 227.19285844164935 8.700722166666607 0.8845326902940626 166
168 3 412.66492045861884 224.90350474092645 8.434618833333275 0.8845326902940626 167
169 3 414.79472641578224 222.61477671762927 8.168515499999943 0.8845326902940626 168
170 3 416.9245323729456 220.3254230169064 7.902412166666611 0.8845326902940626 169
171 3 419.0543383301089 218.0360693161835 7.6362926666666135 0.9505416587079094 170
172 3 421.1021805445025 215.67163432437377 7.638895499999946 0.761956225820539 171
173 3 422.9792128216735 213.1701759763305 7.890578166666612 0.761956225820539 172
174 3 424.8556194214188 210.66871762828728 8.142260833333276 1.068807205718197 173
175 3 427.12620279937 208.53265489686672 8.81075249999994 0.8248868612998254 174
176 3 429.6977370190943 206.7526026206829 8.971061166666603 1.0848996291078097 175
177 3 432.30931459406486 205.04638028073444 9.583535333333266 1.1481118194286717 176
178 3 434.6193156498366 202.9384730334714 9.350428166666601 1.1481118194286717 177
179 3 436.92869102818264 200.83056578620835 9.117320999999937 0.9013071020777141 178
180 3 439.77239492809673 199.5285310632774 8.902870166666604 0.9790850628694231 179
181 3 442.66490166721724 198.34036963182817 8.673901666666607 0.7203486770099151 180
182 3 445.77702118276676 198.0344133706493 8.466628833333274 0.7505876669951399 181
183 3 448.82782431059536 197.34554252492754 8.259355999999942 0.8680148062549577 182
184 3 451.9036545354529 196.7893152934592 7.9202278333332785 0.9359008069459755 183
185 3 454.817434307048 195.68874870161125 7.175558833333283 0.6961725012799527 184
186 3 459.63077074314026 194.13331462126223 6.358026666666622 0.6961725012799527 185
187 3 359.63375320913235 283.44626443361284 15.809528833333223 0.9793165635169409 1
188 3 364.5252993234399 282.5471659728479 20.991284999999852 1.233510531265695 187
189 3 370.3991589961337 280.6069402756788 23.414829999999835 1.233510531265695 188
190 3 373.3855173491128 279.7047134277853 24.017038333333165 1.2067503077674937 189
191 3 376.48512331614785 279.5676900715518 25.045076666666493 1.3071089668535698 190
192 3 379.5984941865488 279.431292392744 25.752853333333153 0.8041644249598575 191
193 3 382.68746363734647 279.9274545913429 25.82285499999982 0.8209888909375669 192
194 3 385.7539087008182 280.5112116295431 26.360881666666486 0.8209888909375669 193
195 3 389.0656193151736 281.14189447467254 26.94207333333314 0.8209888909375669 194
196 4 315.73247095580547 409.4977413296056 13.559064166666573 1.0638142998609221 46
197 4 313.6658584186402 412.15999877605987 13.232901666666574 1.3604667377192843 196
198 4 311.03238213376926 413.84494808353367 12.955255333333243 1.4354792042892948 197
199 4 308.61476456077304 415.82646849080055 12.623854833333244 0.8117226082625995 198
200 4 306.19714698777676 417.8073632206417 12.292454333333248 0.8117226082625995 199
201 4 304.2350225807074 420.22060105165787 11.421749999999921 0.8830873754406409 200
202 4 302.48124875640394 422.81153127157955 11.374721166666587 0.8830873754406409 201
203 4 300.7268492546748 425.4018358140755 11.327676166666587 0.8830873754406409 202
204 4 298.97307543037135 427.99214035657155 11.280647333333254 0.8823303057555152 203
205 4 297.0165821201334 430.41226063927064 10.45925133333326 0.9442160599338432 204
206 4 295.34414636117407 433.0513680209731 10.853216833333258 1.0844991955553465 205
207 4 293.8869436366636 435.8199906298003 10.839992499999925 1.0844991955553465 206
208 4 292.43036658957897 438.58861323862754 10.826768166666591 1.0826096497296611 207
209 4 290.71413341081893 441.2039448781525 10.825232333333258 0.8059538623974272 208
210 4 289.1949886211619 443.93752955113916 10.592723333333259 1.011682856749626 209
211 4 288.08441119050235 446.8431755161999 9.734143999999931 0.7737314749726583 210
212 4 286.6190746594575 450.02599658085614 9.728437166666598 0.7737314749726583 211
213 4 339.09902009688153 345.3001090632288 14.206442166666568 1.1605878272976016 24
214 4 338.55405505907623 349.35199607221523 14.492220333333231 0.9882387236077603 213
215 4 338.82059364243446 352.4691210071706 14.59940533333323 0.9882387236077603 214
216 4 338.5077549295726 355.58124052272007 14.555868499999898 0.9265406726571496 215
217 4 337.77508666405026 358.6189044246085 14.962831999999894 1.4705546807753636 216
218 4 337.5761212426702 361.73415232728667 14.441489333333234 1.3176891721225572 217
219 4 337.4090653700019 364.85815971392486 14.429461333333233 0.8623273984551296 218
220 4 337.2420094973337 367.9821671005632 14.417417166666565 0.9715143660181668 219
221 4 336.5018331027026 371.02170803472876 14.480305499999899 1.366116604873569 220
222 4 335.6240076744123 374.02433400077666 14.522451999999898 1.351075319559172 221
223 4 335.0283627651234 377.0851479674168 13.86907616666657 1.0774290406446692 222
224 4 334.512804566327 380.16973767623455 14.037274166666569 1.4254558519292015 223
225 4 334.4170759201914 383.29249370802137 13.601679499999905 1.3742691817307484 224
226 4 335.5946008354033 386.1906315439733 13.629793333333238 0.970356862780578 225
227 4 337.6280524690052 388.5663287294461 13.832927499999903 0.8893378929236203 226
228 4 339.0001630636172 391.3774974032225 13.670064499999905 1.0480597422812001 227
229 4 339.33490048637935 394.48773988649486 13.564431499999907 0.8675893456054657 228
230 4 339.6152039731036 397.58234043412415 14.494144166666567 1.2530316669482733 229
231 4 338.6879500281811 400.5699501419546 14.639789666666566 1.2713765290704915 230
232 4 336.32789477835144 404.9790989610293 14.1172344999999 1.2713765290704915 231
233 4 343.1953302030944 333.55676945982134 15.260557333333226 1.304199566823955 20
234 4 345.276958998477 336.14895103459446 15.06102833333323 0.9687551285707253 233
235 4 346.787344304174 338.8756532558982 15.754109499999888 0.9687551285707253 234
236 4 348.4566516760047 341.51225792789774 15.180532333333227 1.0430668364239253 235
237 4 350.2798756945635 344.0481285343557 15.647102333333224 1.045125315154556 236
238 4 352.43220603905286 346.2792942344864 16.726194999999883 1.0589903269085925 237
239 4 354.5857877383937 348.5486262575861 16.679958333333218 0.9074199705270343 238
240 4 356.7393694377346 350.81795828068584 16.63372166666655 0.9074199705270343 239
241 4 358.7008681673783 353.2549718538795 16.690143333333218 0.7301655558195195 240
242 4 360.04732598753566 356.07802839874466 16.723608333333218 1.1263194746907164 241
243 4 361.833009360551 358.6445571990632 17.02948166666655 1.2229240692224506 242
244 4 363.29709453674434 361.4031689690788 17.504943333333213 1.2229240692224506 243
245 4 364.76180539036346 364.16115506166875 17.98056666666654 1.2136640433217403 244
246 4 366.4780385691235 366.77523534634224 17.74889833333321 1.149019051695971 245
247 4 368.1323296827369 369.43061034111344 17.784141666666542 0.8932608903829077 246
248 4 369.7966316351618 372.05782985172715 18.6563333333332 0.9744175092735246 247
249 4 371.81631836539776 374.4466662631401 18.58228999999987 1.28424045694337 248
250 4 373.30167657406577 377.1940158394927 19.0477283333332 1.072404850916108 249
251 4 374.134453227704 380.19038503128337 19.923153333333197 1.072404850916108 250
252 4 374.9672298813422 383.186754223074 20.798416666666522 1.3831788282730535 251
253 4 375.08798562450687 386.2763493512975 22.028699999999844 1.0578265668967466 252
254 4 374.0337191621625 389.2132791876444 22.60116166666651 1.2331538951330325 253
255 4 372.53397037270287 391.9287192152851 23.651024999999834 0.9873377481147183 254
256 4 371.66615578322416 394.9325965361844 23.917451666666498 0.9873377481147183 255
257 4 370.7989668711711 397.93647385708374 24.18403999999983 1.055223748805736 256
258 4 369.7127908601148 400.8696496288763 24.282818333333164 0.900800303362878 257
259 4 369.1202743379545 403.0094664248512 25.26623666666649 0.900800303362878 258
260 4 348.2783336096735 312.2887424046224 15.648541166666558 1.0843990871672307 13
261 4 345.72431835786944 314.3271994576301 15.193465666666562 1.0716978354250404 260
262 4 342.5971825841026 314.39039287762824 15.031378666666562 0.9706947285904688 261
263 4 339.5426253917196 313.74594512913285 14.510666499999898 1.368838301675467 262
264 4 336.7458472987349 312.35881827630345 13.984716333333235 1.251354851447334 263
265 4 333.94906920575005 310.9716914234741 13.458749999999904 1.251354851447334 264
266 4 331.0878463379157 309.71157708806663 13.214552499999908 1.0879842188166273 265
267 4 328.18658011483507 308.58723475404116 12.374322333333247 1.2012944006151836 266
268 4 325.48803337768885 307.0080249315146 12.101170333333249 1.2485893572256355 267
269 4 323.38575722725733 304.70428065000016 11.465125166666587 1.4939988139172293 268
270 4 321.53437772454106 302.1896830760167 10.97124966666659 1.494274111984548 269
271 4 320.21982945309566 299.3578670471914 10.444297166666594 1.494274111984548 270
272 4 318.9052811816502 296.52667669579176 9.917360833333264 1.4177913034640868 271
273 4 318.83019989056334 293.41080311568794 9.228014166666602 1.4081058169138843 272
274 4 319.3739135735172 290.33747560053325 8.674354333333271 1.220821793072019 273
275 4 319.9182529338968 287.2578913111214 8.456686333333275 1.0085544696210078 274
276 4 320.16289280735475 284.1632907634921 7.4526878333332816 1.2722900181120478 275
277 4 320.5051383592256 281.06055640932846 6.911848166666618 1.2722900181120478 276
278 4 320.8480095885222 277.9578220551648 6.370992333333289 1.1370310722191057 277
279 4 321.5856832734504 274.9201581532764 6.077017666666625 1.123691629502677 278
280 4 321.387343529496 271.7980277989153 6.014792166666624 1.1150948216732337 279
281 4 321.3235244320722 268.6959191221773 4.9830678333332985 0.7161316111605376 280
282 4 321.3254014643493 265.56815767098476 5.142277166666631 0.9254895345819337 281
283 4 321.3016257221718 262.442898929495 4.766967999999967 0.9897653765265261 282
284 4 321.3391663677153 256.83620351758526 3.419734999999976 0.9897653765265261 283
285 3 357.01216479535015 291.0144585751663 18.52457499999987 1.6662415524446976 6
286 3 352.54420229825746 290.6809725072556 23.081796666666506 0.9643503594936308 285
287 3 349.7130119468578 289.3814404940275 23.827403333333166 0.9643503594936308 286
288 3 346.88244727288395 288.0812828033737 24.57300999999983 0.9643503594936308 287
289 3 344.0318609212869 286.8674685974698 25.689964999999823 1.1132615868158635 288
290 3 341.17063805345265 285.72185323096977 27.075448333333142 1.1832623772058273 289
291 3 338.9013060303528 283.6821448231106 28.864936666666466 1.205217398074471 290
292 3 336.0769981306362 282.41327100374303 30.007434999999788 1.275674932985213 291
293 3 333.0024192606301 282.08041061325804 31.236263333333117 1.112029002287188 292
294 3 329.9297174229012 282.5765728118569 32.04621333333311 1.14447037681096 293
295 3 327.0096808770488 283.66712856489323 32.74040999999977 0.9005250052955595 294
296 3 323.56470097101436 284.0763216013165 34.00189499999976 0.9005250052955595 295
297 3 357.01216479535015 291.0144585751663 18.52457499999987 1.6662415524446976 6
298 3 359.36846598062544 291.15773870565704 11.433212166666587 1.4104646208088627 297
299 3 361.05091257839644 297.1536054763669 9.88202049999993 1.3372666187734508 298
300 3 362.01445581401083 300.1011718289511 8.812126666666606 1.353158825386832 299
301 3 363.30272563357585 302.93549056747935 8.025084833333278 0.871380950805351 300
302 3 364.76681080976925 305.6972307246236 7.6771781666666135 1.1127109906812267 301
303 3 365.67904849647437 308.67107552908817 6.822624333333286 1.1127109906812267 302
304 3 367.13875393068764 313.4299780291424 5.455328499999961 1.1127109906812267 303
305 3 370.4010360284109 312.8387128618335 4.849999999999966 1.1127109906812267 304
306 3 372.9788270223924 311.28828420089025 4.849999999999966 1.1127109906812267 305
307 3 347.2528483089124 241.25120452023444 18.25830999999987 0.9394609114983432 108
308 3 349.51216949320053 239.52058076068275 17.760053333333207 1.1966894147618572 307
309 3 350.92995453989033 236.73569053878674 17.38563333333321 1.1966894147618572 308
310 3 352.1368862941113 233.85382031590353 16.954953333333215 0.947676056098095 309
311 3 352.6593269445906 230.7704819619373 17.16253333333321 0.9816941377346908 310
312 3 352.9853048833926 227.66149083351635 16.885759999999884 0.8239608587097543 311
313 3 353.6748014065401 224.61193906053924 16.568893333333218 1.1182294655761096 312
314 3 354.83230464412884 221.70942148260713 16.93716999999988 1.204028610965596 313
315 3 356.2400788520071 218.92077719615676 16.510208333333217 1.1255561482313337 314
316 3 357.77987099671304 216.20909123307038 17.16269499999988 1.01717630454748 315
317 3 359.7745306299201 213.79898178918282 17.181771666666545 1.0094179044685065 316
318 3 361.9963111686649 211.60911079915 16.572288333333216 1.23784647582596 317
319 3 363.88835970405324 209.12016599962124 16.309579999999887 1.2767636117059722 318
320 3 364.69736061551396 206.1050264850589 15.783856166666558 1.2767636117059722 319
321 3 365.50698720440033 203.0898869704965 15.258164666666561 0.9544333722959105 320
322 3 366.35728282595886 200.08037855276567 15.49494166666656 0.9544333722959105 321
323 3 367.2075784475173 197.07149581246057 15.73170249999989 0.9544333722959105 322
324 3 368.05787406907575 194.06198739472975 15.968479499999887 0.9510422006484883 323
325 3 369.15280956409214 191.13444271976869 16.30796333333322 1.0008085830905489 324
326 3 370.01812144386804 188.14683301193818 15.451631166666559 1.0163691806682964 325
327 3 370.4291915125684 185.045350012626 15.497059499999892 1.0341947305271637 326
328 3 370.5949960303852 181.92196830341342 15.598505333333224 1.0419781577031662 327
329 3 370.75329241909327 178.84738943340733 17.03804999999988 1.0572884843106243 328
330 3 371.77314662302285 175.90920824220896 17.92091166666654 1.0850310213672116 329
331 3 373.267264315651 173.16123298843064 17.901511666666543 0.842299464057715 330
332 3 374.4566771019517 170.29563037861624 18.942806666666534 0.7995656958807885 331
333 3 375.3113524654902 167.9493400321525 19.3629783333332 0.7995656958807885 332
334 3 360.7355711558317 276.0301099065102 17.654646666666544 0.9527065026009133 97
335 3 359.8746390180359 275.2430077049498 12.38740116666658 1.2939509705906014 334
336 3 356.9320780848575 272.1083638020742 10.232772499999928 1.2939509705906014 335
337 3 355.4905172959902 269.3791588710676 8.908690166666604 1.0076409805794513 336
338 3 354.14218244355567 266.5723699392712 8.134613999999942 0.8871980761276453 337
339 3 352.2895515859879 264.0740399783566 7.265299999999949 0.900512491747045 338
340 3 350.8705151844466 261.29040111131206 6.8772676666666195 0.900512491747045 339
341 3 349.4514787829054 258.5061365668417 6.489235333333288 0.900512491747045 340
342 3 348.0324423813641 255.7218720223714 6.101202999999957 0.900512491747045 341
343 3 346.6134059798228 252.9382331553268 5.713170666666627 1.061618172096632 342
344 3 345.5910490661903 249.99254383501977 5.053732333333298 1.0857943478265946 343
345 3 344.64627615334757 247.01306793372368 4.732565333333301 0.9102480324913053 344
346 3 344.5699435074093 243.89093757936257 4.256844999999971 0.9800736332020664 345
347 3 345.4665392584713 240.89894812955202 3.80624766666664 1.0879967323651418 346
348 3 345.90451345647784 237.80184487221987 3.612328499999975 1.0834105168345873 347
349 3 346.0947193938979 234.70349026003626 2.610366999999982 1.0723047425279921 348
350 3 346.25864687943744 231.58386261537802 2.186751833333318 1.0511631023127896 349
351 3 346.39066481626514 228.959771491893 2.3319446666666503 1.0511631023127896 350
352 3 372.22863978894975 271.25306276111 13.20456149999991 1.2092717877931602 148
353 3 374.66753039442057 274.1599600810221 12.824935833333244 1.0145296890366688 352
354 3 376.5239153165426 276.6751833324313 12.52543216666658 0.7866955112336527 353
355 3 378.0255411382795 279.36809897274594 11.159785333333256 1.0054761366864473 354
356 3 379.9207180607965 281.8551667399975 10.886940499999923 1.0538034610493434 355
357 3 381.61380117480473 284.43858883081055 9.609822333333266 1.0739189902863593 356
358 3 382.98591176941676 287.2503831820127 9.575112499999932 0.8435195350378762 357
359 3 384.4506226230358 289.98772191955374 8.575737666666607 0.9400615618270379 358
360 3 385.8878036699231 292.7544674961038 7.921278666666611 0.9400615618270379 359
361 3 387.3249847168103 295.52183875007955 7.266803499999949 0.8690284036846301 360
362 3 389.7432279672323 297.5064875444751 7.328657166666616 1.1825115642949589 361
363 3 392.77463509486347 298.27857348781805 7.3539256666666155 1.1512464633315473 362
364 3 395.73221228625926 299.2396140137296 8.23803216666661 1.0100248115714585 363
365 3 398.65850560636886 300.32453866993444 7.6812036666666135 1.096937662778733 364
366 3 401.5203541516289 301.53710152098694 8.595574166666607 1.1334647108924807 365
367 3 403.79781998126305 303.6800467040905 8.838365166666605 1.1466352207039638 366
368 3 405.62604941922757 306.2177943428257 8.62553099999994 0.9855983648712066 367
369 3 406.69595781721506 309.155975534024 8.387040333333275 1.6291263675507697 368
370 3 404.73195637786847 311.58422962325756 7.898127999999945 1.1843948533463873 369
371 3 403.00008126346535 314.18079094001075 7.372387999999949 1.1905452624412507 370
372 3 401.25318989084485 316.7692184502296 7.871275166666612 0.9969043559540332 371
373 3 399.70338690732734 318.4034878862198 7.937267499999945 0.9969043559540332 372
374 3 372.22863978894975 271.25306276111 13.20456149999991 1.2092717877931602 148
375 3 373.9786595486988 271.20989101873505 12.409258499999915 0.8327703968639435 374
376 3 376.58898576881796 272.93363232660374 12.281396333333246 0.8327703968639435 375
377 3 379.1986863115114 274.65737363447244 12.153534166666581 0.8327703968639435 376
378 3 381.80901253163046 276.38048926491547 12.286876833333247 1.0683254341003898 377
379 3 384.42997526798695 278.04666824961754 11.303393833333255 1.240468064239742 378
380 3 387.0622001980064 279.7191040085769 11.930563499999916 1.251354851447334 379
381 3 389.6944251280259 281.392165444962 12.557733166666578 1.1211200952829528 380
382 3 392.56941289922617 282.59847152175723 13.22258733333324 0.8661565443005584 381
383 3 395.3962235086456 283.91051708349977 13.920760999999903 0.8925288477948111 382
384 3 398.05159850341687 285.55730006800445 14.337796333333234 0.9463183360842746 383
385 3 400.96412692016054 286.66725182123827 15.032235499999894 0.8282467490759615 384
386 3 404.0837545648187 286.87622808142993 15.32276666666656 0.8282467490759615 385
387 3 407.20275653205124 287.08583001904736 15.613297833333224 0.8018619320331944 386
388 3 410.3180044347294 287.2948062792391 16.133541166666554 0.8018619320331944 387
389 3 413.4326266599818 287.5037825394308 16.653768333333215 1.1647423254044067 388
390 3 416.5503772723628 287.290426537259 17.038534999999882 1.0736124083477547 389
391 3 419.04557884614877 285.4121429052366 17.50025499999988 1.0723860805933363 390
392 3 421.7603931963638 283.862339921719 17.82067833333321 1.211461658783193 391
393 3 424.6860608390476 282.7617733298711 18.14336499999987 0.8425184511567183 392
394 3 427.7368639668763 282.12483371048444 18.853081666666533 0.791356808055294 393
395 3 430.78704141727917 281.4878940910977 19.56263666666653 0.869816757241042 394
396 3 433.866625706691 281.0148819572506 20.296926666666526 0.6160144635607907 395
397 3 436.95184109293444 281.41531550971376 21.142928333333185 1.1605252595550293 396
398 3 440.0264199629405 280.8722275041856 21.64748999999985 1.1192555765542962 397
399 3 442.9358199925556 279.7541419444175 22.350254999999844 1.1800088545920642 398
400 3 445.6062112455442 278.14177121832756 22.953433333333173 1.0482474455089172 399
401 3 448.30788636981896 275.99131790611534 24.49249999999983 1.0482474455089172 400
402 3 364.71988500283993 278.731785030785 14.846496666666564 1.1346534980013556 145
403 3 367.7882070985888 277.7557282466561 16.169414999999887 1.2396046293922436 402
404 3 370.7370248060245 276.72273481678627 15.767770333333221 1.2396046293922436 403
405 3 373.76029812712125 275.9356326152259 15.339046499999894 0.9344554920925539 404
406 3 376.783571448218 275.1485304136655 14.910338833333228 0.9344554920925539 405
407 3 379.8375029631752 274.4759271810126 14.683859999999898 1.2181000962701212 406
408 3 382.9652644143678 274.4871893746756 14.57156633333323 1.0952545905035365 407
409 3 386.04172031665115 273.9372189174645 14.223756666666567 1.0068213431517532 408
410 3 389.16697905814084 274.00917182142274 13.892679499999904 1.0012152734172692 409
411 3 392.23404979903825 274.58354369823707 14.460048666666564 1.0356900995746432 410
412 3 395.30174621736137 275.1579155750514 15.027433999999895 1.0356900995746432 411
413 3 398.3706939905359 275.6628372576104 15.895131333333222 1.0045000799023185 412
414 3 401.47280266727387 276.06639919720214 15.83408599999989 0.9556722135988435 413
415 3 404.6005641184665 276.0707789391822 15.69270849999989 1.0067212347636376 414
416 3 407.642607762335 275.3593837061344 15.272973333333228 1.0465018054911484 415
417 3 410.65774727689734 274.52785840734765 15.47384416666656 1.0465018054911484 416
418 3 413.672261114034 273.6963331085609 15.674698833333226 1.0465018054911484 417
419 3 416.68740062859627 272.86480780977416 15.875553499999889 1.16704481833107 418
420 3 419.51671394771876 271.53086353813126 15.982318166666555 1.1233850475640723 419
421 3 422.00253036011884 269.63631229304 16.340619999999884 1.1382761702962956 420
422 3 424.3069003190591 267.5208969166683 16.46267833333322 1.1265009211441763 421
423 3 426.8471506674972 265.76399470523626 17.749544999999877 1.2026145799834604 422
424 3 429.9611472153239 265.7977812862253 18.521341666666537 1.3051443397367977 423
425 3 432.97315834275764 266.5923916168944 19.259511666666533 1.0473840106614185 424
426 3 435.2462444304117 268.70592996098895 18.250388333333206 1.1077305983724663 425
427 3 437.7677244560781 270.5560581088538 18.474458333333203 1.037166698299351 426
428 3 440.6001661623292 271.8837456062395 18.397181666666537 0.7959305100373341 427
429 3 443.4726512238265 273.123212586598 18.319743333333204 0.9228304055226082 428
430 3 445.99475692691857 274.9733407344629 18.299858333333205 0.9228304055226082 429
431 3 448.51686263001073 276.8240945597535 18.279973333333206 0.9043916917865317 430
432 3 451.2735973677492 278.30319599416424 18.151609999999874 1.1986540418786296 431
433 3 455.7384314777133 278.8988409034532 18.453926666666536 1.6073340228128143 432
434 3 459.837244293629 276.7308686233207 18.506953333333204 1.0681377308726727 433
435 3 462.02398689653324 274.49344614893283 18.615431666666534 1.0591404894907663 434
436 3 463.8390771085576 271.94756470366326 18.404456666666537 1.0591404894907663 435
437 3 465.6547929980077 269.4010575809679 18.193319999999872 1.056249859783923 436
438 3 467.35475856369885 266.7913570382745 18.957841666666535 1.1448207561693653 437
439 3 468.7124785775193 263.9751829450923 18.689313333333203 0.8860906270841145 438
440 3 469.4545320044275 261.2691280788374 19.293784999999865 0.8860906270841145 439
441 3 376.48512331614785 279.5676900715518 25.045076666666493 1.3071089668535698 191
442 3 378.642459080043 280.031317044013 25.34383666666649 0.7687197987926118 441
443 3 383.64099603414934 283.79414108231515 25.11588666666649 0.7687197987926118 442
444 3 385.88905502477456 285.96524174957625 25.49273166666649 0.7360031262015213 443
445 3 387.1397841987962 288.8320957142421 25.62739999999982 0.8367121646460027 444
446 3 388.1371140153997 291.79530400246944 25.893826666666484 0.8367121646460027 445
447 3 389.13506950942894 294.75851229069673 26.16025333333315 1.0696518702429239 446
448 3 390.71177662225256 297.4601874149715 26.20956166666648 0.7474029688982065 447
449 3 392.6839118681336 299.88656447192784 25.95606833333315 0.9498596703138706 448
450 3 394.83248814806865 302.16090191443345 25.889461666666485 0.6951589038502803 449
451 3 397.3139248184887 304.06546399833627 25.80216166666649 0.7223946421920314 450
452 3 399.38366574278257 306.41112866737427 25.826088333333153 0.8024250417163457 451
453 3 401.0041702754069 309.0871510171944 25.84985333333315 0.7728742968994169 452
454 3 402.8812025525779 311.58986072008906 25.839991666666485 1.0424599293209733 453
455 3 404.59618437648646 314.2058180370397 25.829968333333152 1.0424599293209733 454
456 3 406.3117918778207 316.8224010314161 25.81994499999982 1.0198041497355195 455
457 3 407.84032182886364 319.5315842847996 26.677748333333145 0.8516470847980265 456
458 3 409.5108805555459 322.17632276333353 26.679688333333146 0.8466479221664945 457
459 3 410.9130236665926 324.96058730780385 27.356748333333144 0.8466479221664945 458
460 3 412.13747438873384 327.83870346613276 27.139306666666474 0.8707114759598267 459
461 3 413.7986479540301 330.4740567832808 27.870848333333136 0.9065440221310213 460
462 3 415.81583197456325 332.86101616241655 27.486889999999807 0.94001150763298 461
463 3 417.94438657687516 335.11032650789315 28.622759999999797 0.9097474905507263 462
464 3 420.02476401740637 337.4228302733679 29.497214999999795 0.9096661524853822 463
465 3 422.1602010714013 339.7053015224078 29.78821499999979 1.1085877764457077 464
466 3 423.88707076639855 342.3118736779726 30.079376666666455 0.8510026370495313 465
467 3 425.71029478495734 344.83773344561905 30.81673833333312 0.7151805814734375 466
468 3 426.2083340158334 348.09375876908496 32.49354499999977 0.7151805814734375 467
469 3 426.91222111977254 351.07573738008404 33.5458333333331 0.9195080583920154 468
470 4 320.8480095885222 277.9578220551648 6.370992333333289 1.1370310722191057 278
471 4 320.39564480972393 274.6667587958583 7.05005699999995 1.3247718405817492 470
472 4 318.56366130720505 272.13088818940025 7.131763333333284 1.138626549654701 471
473 4 316.73105212726045 269.595643260368 7.213469666666617 1.138626549654701 472
474 4 314.98416075463996 267.0047130404463 7.60570533333328 1.206274792923944 473
475 4 313.33174667330377 264.36810836844677 6.772200499999953 1.0292894195094902 474
476 4 311.7713071735489 261.65829943763754 6.525141499999955 1.2998511087151756 475
477 4 310.24215154508033 258.9290945066309 6.527905999999955 1.406879489159466 476
478 4 307.7025268740679 257.103993455795 6.300489499999956 1.1201940926928817 477
479 4 304.80501471554163 255.9283455728602 6.0730568333332915 0.8560518538751213 478
480 4 301.72105068414965 255.41216169663818 5.845640333333293 0.9004749511015016 479
481 4 298.79225465433717 254.31222078221597 5.759665999999959 0.902814984673708 480
482 4 295.67512971938186 254.12451755449888 5.290218333333296 0.8847391638445514 481
483 4 292.577400784624 253.71031909866983 5.661016999999961 0.8987981356005622 482
484 4 289.5234692696668 253.1071660602722 4.853249499999966 0.8730702798548049 483
485 4 286.42636601233465 252.74051908879812 4.219499999999971 1.070477764444879 484
486 4 280.8384409231966 252.14987959891496 5.155646999999964 1.070477764444879 485
487 4 279.67780929847913 253.39935741808515 4.849999999999966 0.625677425723667 486
488 4 273.4210350412425 254.0250348438088 4.849999999999966 0.834234482040137 487
489 4 269.6669704869005 254.65071226953248 4.849999999999966 1.0427977951308642 488
490 4 266.45724529293807 254.95354014358273 4.849999999999966 1.251354851447334 489
491 3 352.54420229825746 290.6809725072556 23.081796666666506 0.9643503594936308 286
492 3 353.4745846303085 286.2643155590722 23.636474999999834 1.0115014102961661 491
493 3 353.2105487566531 283.1478163015426 23.831929999999833 1.0115014102961661 492
494 3 352.8902019146826 280.08950504460535 25.316999999999823 0.8974904697807997 493
495 3 352.5698550727121 277.03119378766803 26.802231666666483 0.8974904697807997 494
496 3 352.84139907547615 273.9397216271674 27.822671666666473 1.072429878013137 495
497 3 353.39950333922167 270.89517527359607 29.00025166666647 1.0517449823187126 496
498 3 353.450808888131 267.81183691962985 30.354856666666453 1.0665797940826207 497
499 3 353.50148875961463 264.7047228234861 31.295109999999784 0.903234188548943 498
500 3 353.0303536580447 261.6257642114999 32.036674999999775 0.9087902040893692 499
501 3 352.17129855252614 258.62876934228353 32.71195666666644 1.2312017815647747 500
502 3 351.01191828266013 255.7350112483116 33.38707666666644 0.834447212364883 501
503 3 349.6322995589395 252.00972785555288 34.69027166666642 0.834447212364883 502
504 3 385.88905502477456 285.96524174957625 25.49273166666649 0.7360031262015213 444
505 3 387.6077909132374 284.5305634123919 25.519406666666487 1.0066649237953222 504
506 3 392.0957750879533 283.1659609468886 25.728926666666485 0.8065607695003791 505
507 3 395.09902673142693 282.2906382283012 25.81024499999982 0.8065607695003791 506
508 3 397.5422970788778 280.34478143430056 25.344968333333156 1.0178019819732036 507
509 3 399.7797195532657 278.16241857337644 25.681881666666488 1.200462249638971 508
510 3 402.0678218991371 276.04199777759897 26.29265833333315 1.0796001413119303 509
511 3 404.34966747075134 273.91156614300985 25.778073333333154 0.7511257495812622 510
512 3 406.856756915626 272.04391902722466 25.49014499999982 0.9600019013848513 511
513 3 409.69232700900574 270.72311398152203 25.323143333333157 0.6924872612424402 512
514 3 412.4290400691211 269.21648274037943 25.739758333333153 0.9870249094018565 513
515 3 415.0087080953797 267.4470669804329 25.661026666666487 1.0580017565759492 514
516 3 417.20608721452123 265.2215323771338 25.48933666666649 1.1604752053609713 515
517 3 418.3948743233962 262.3321540251419 25.061404999999823 0.8428187763210657 516
518 3 418.8309714891256 259.2406818646413 24.549568333333163 1.0428290790021504 517
519 3 419.2495496869347 256.6528800318482 24.0808966666665 1.0428290790021504 518
520 3 422.33226236347525 255.27638969525614 24.24999999999983 0.9901658100789892 519
521 3 424.20929464064625 252.77367999236148 24.24999999999983 0.8511152589861615 520
522 3 424.8349720663699 250.89664771519048 24.24999999999983 0.7120647078933336 521
523 3 425.4606494920936 250.27097028946682 24.24999999999983 0.7120647078933336 522
524 3 426.08632691781725 246.5169057351248 24.24999999999983 0.7984519900630005 523
525 3 427.96335919498824 245.26555088367746 24.24999999999983 0.8848392722326671 524
526 3 430.8108171594567 242.9580525376086 24.24999999999983 0.8848392722326671 525
