# Supplementary material for: Cross-Regional Gradient of Dendritic Morphology in Isochronically-Sourced Mouse Supragranular Pyramidal Neurons
Source: Front Neuroanat. 2018 Dec 4;12:103. doi: 10.3389/fnana.2018.00103 (PMC6288488; doi:10.3389/fnana.2018.00103)
Supplement: Supplementary file 3 [file Data_Sheet_1.ZIP › SWC reconstructions/X046.S1.Z5.C03.20X-exported-000.swc-000.swc]

# Exported from "Simple Neurite Tracer" version 3.1.6-SNAPSHOT-b9f15e3b69824d8d9ebdf26f302be1ac12e484dc on 2018-06-08T15:30:21.181
# https://imagej.net/Simple_Neurite_Tracer
#
# All positions and radii in microns
# Voxel separation (x,y,z): 0.625677425723667, 0.625677425723667, 1.5354166666666629
#
1 1 350.8598786682093 306.8866435109243 12.222100916666637 1.4100329033851133 -1
2 1 357.0459513763392 302.10959636552406 9.228898249999977 1.4100329033851133 1
3 1 350.8598786682093 306.8866435109243 12.222100916666637 1.4100329033851133 1
4 1 350.8598786682093 306.8866435109243 12.222100916666637 1.4100329033851133 3
5 1 344.96599731789235 311.6887177533534 12.652416791666635 1.4100329033851133 4
6 3 350.8598786682093 306.8866435109243 12.222100916666637 1.4100329033851133 1
7 3 350.8598786682093 306.8866435109243 12.222100916666637 1.4100329033851133 6
8 3 350.3987544054509 300.28199260498525 13.919258374999965 1.3814832424493424 7
9 3 347.31416469663327 294.8385990011893 14.077406291666632 1.3814832424493424 8
10 3 345.1180369323432 292.65310775313657 15.137626854166628 0.9516553645256974 9
11 3 342.2887236132208 291.44117057950984 16.504807916666625 1.128715819231238 10
12 3 339.3549221640025 290.4325785692433 17.505285416666624 0.8925789019888689 11
13 3 336.2377972290472 290.2192225670715 17.865801249999954 0.9597829142858479 12
14 3 333.1275547457749 290.5376923767649 17.59203645833329 0.9597829142858479 13
15 3 330.0173122625025 290.85616218645816 17.31827166666662 0.9312895643183922 14
16 3 327.01093223190026 291.7064578080167 17.709649374999955 0.7385684036469883 15
17 3 324.20101491297527 293.0816967897573 17.63072895833329 0.7385684036469883 16
18 3 321.3910975940503 294.4569357714979 17.55196208333329 0.9762820280021811 17
19 3 318.45729614483207 295.5312239114655 17.919387291666624 0.6853295114921615 18
20 3 315.70806953620223 297.02471592666785 17.998614791666622 1.043586148687276 19
21 3 312.74110718342064 298.01140922703405 17.76523145833329 0.7326432384253851 20
22 3 309.8191936052911 299.12574072224794 17.567009166666622 0.7326432384253851 21
23 3 306.89728002716157 300.2400722174617 17.368786874999955 0.6994635645392592 22
24 3 303.8752580609162 301.04907312892243 17.239504791666626 0.857234384209739 23
25 3 300.9508417730838 302.1508910756218 17.57407208333329 0.8503081351069779 24
26 3 298.1065121957441 303.43665818548396 17.06185708333329 0.8562145300058094 25
27 3 295.2527974570184 304.71491716623746 16.813119583333293 0.8509901235010167 26
28 3 292.4109705893815 305.9881707275851 17.543056666666622 0.65750563637023 27
29 3 289.6210749480797 307.3965706128891 17.210178333333292 0.65750563637023 28
30 3 286.8311793067778 308.80559617561875 16.87729999999996 0.65750563637023 29
31 3 284.04065798805027 310.21399606092274 16.544421666666626 0.8320446110501042 30
32 3 280.99986569903325 310.9241399391191 17.00105458333329 0.9080957021468158 31
33 3 277.88023805437507 311.0630403276297 17.45753395833329 0.8638728216966671 32
34 3 274.7549793128853 311.00485232703744 17.123887916666625 0.9445351554209622 33
35 3 271.6528706361474 310.802132841103 17.97711895833329 0.6820196779100832 34
36 3 268.5363713786178 310.54435374170487 18.17656958333329 0.485705877460174 35
37 3 265.44302218584005 310.2108676737941 17.37247187499996 0.9842719287286723 36
38 3 263.22061596966955 312.41200085748994 17.524171041666623 0.9842719287286723 37
39 3 260.99758407607334 314.61250836376007 17.67587020833329 1.0328057266420572 38
40 3 258.3941403076372 316.34751186529184 17.67494895833329 0.7578955793275923 39
41 3 255.82573447504151 318.1288154963271 17.396577916666622 0.7578955793275923 40
42 3 253.25670296502014 319.9107448047881 17.11805333333329 0.7599978554780239 41
43 3 252.73551366939236 320.7597890714951 16.863634791666627 0.7599978554780239 42
44 3 350.8598786682093 306.8866435109243 12.222100916666637 1.4100329033851133 1
45 3 350.8598786682093 306.8866435109243 12.222100916666637 1.4100329033851133 44
46 3 357.2449167977193 300.6799234477455 11.73460612499997 1.5042286398278113 45
47 3 358.91797823410445 298.0527039371318 11.023616083333307 1.5042286398278113 46
48 3 360.4921826372252 295.40358571661784 9.696002708333308 1.2620101380074082 47
49 3 361.8111106506506 292.6887713664028 7.681075416666648 1.2367640538794582 48
50 3 363.5867831848544 290.2717794708323 5.493198791666653 1.4416233566099013 49
51 3 365.6721660447914 287.94238241486306 5.260798124999987 1.4416233566099013 50
52 3 367.7581745821541 285.61298535889387 5.028412812499988 1.0984893427945277 51
53 3 370.01999847614513 283.4518955304443 5.172020333333321 1.1103271596892195 52
54 3 372.513323017654 281.56485241446177 5.39008020833332 0.7669115910322704 53
55 3 375.37454588548826 280.3429044020234 4.584738812499989 0.7669115910322704 54
56 3 378.23576875332265 279.1209563895851 3.779412770833324 0.791988742255275 55
57 3 380.6777877459221 277.16821714390153 3.567571333333324 0.791988742255275 56
58 3 383.1204324159473 275.21547789821796 3.355729895833325 0.791988742255275 57
59 3 385.56307708597245 273.26211297510866 3.143903812499992 0.791988742255275 58
60 3 388.00509607857197 271.3093737294251 2.932062374999993 0.791988742255275 59
61 3 350.8598786682093 306.8866435109243 12.222100916666637 1.4100329033851133 1
62 3 350.8598786682093 306.8866435109243 12.222100916666637 1.4100329033851133 61
63 3 355.11886490511034 311.6136364622666 10.87035079166664 1.4191114828323637 62
64 3 357.36191847632966 314.6206421702945 10.52663241666664 1.4191114828323637 63
65 3 359.3834822388428 316.99321096863866 9.874648437499976 1.2442221287940842 64
66 3 361.83613774767963 318.9278055689763 9.453468291666642 1.0233454839651153 65
67 3 364.9532626826349 319.1499210551081 9.10594208333331 1.0531214726553046 66
68 3 368.06913626273877 318.8689918909582 9.107584979166646 1.1252933637125295 67
69 3 371.1825071331398 319.04981266699235 8.506116208333312 1.4617076019756308 68
70 3 374.30526316492654 319.14804402283096 8.104021291666646 1.3413022381693684 69
71 3 377.42426513215906 318.9315596335306 8.339369958333313 0.8657185701025519 70
72 3 380.54451845424296 318.774514599674 8.755329687499978 0.9154536686733262 71
73 3 383.5884391303886 318.054359882666 8.618493354166645 0.74535700371609 72
74 3 386.69305051682943 317.67457368525174 8.510000812499978 1.2056616290467348 73
75 3 389.7207035799063 318.43852582206034 8.02924649999998 1.0365910750676852 74
76 3 392.406736768538 320.0371316447843 7.7511364791666475 1.379831454045432 75
77 3 395.27859615260957 321.26471075405414 8.201274583333314 1.224100342782811 76
78 3 398.38070482934756 321.66889837107163 8.181360229166646 1.073199461246777 77
79 3 401.4164916989588 320.94436391208365 7.633569624999981 1.1107463635644543 78
80 3 404.2576928891699 319.64420622142984 7.270075083333315 1.151452936882036 79
81 3 406.8079540764196 317.8322443965341 7.316690333333315 1.151452936882036 80
82 3 409.3575895862436 316.01965689421263 7.363320937499982 1.151452936882036 81
83 3 411.90722509606746 314.2076950693169 7.409936187499982 1.0351395034400064 82
84 3 414.69524370509214 312.8274506681705 6.585171770833317 1.0190721071474227 83
85 3 417.64531276737927 311.79758562542935 6.240578208333318 0.6860928379515443 84
86 3 420.6460617011499 310.9135034228818 6.127755791666652 0.6860928379515443 85
87 3 423.64681063492066 310.02942122033426 6.014918020833319 0.7933339487205808 86
88 3 426.4736212443402 308.6898458518599 6.053994374999985 0.8096265888864251 87
89 3 429.1508949490118 307.0899886742845 5.462290854166653 0.9242319229562292 88
90 3 431.64672220022345 305.2060739454305 5.683943604166653 0.9091906376418323 89
91 3 434.0793560314371 303.23894411895526 5.8069304791666525 0.9996260527559311 90
92 3 436.3261636672108 301.06283803228837 5.654125812499986 0.8463913944219478 91
93 3 437.89285994122287 298.36554264999364 5.086912187499988 0.9454173605912326 92
94 3 438.7275136271382 295.3554085548371 5.50836870833332 0.9813625286990573 93
95 3 440.3880615150088 292.7044133020459 5.601031104166653 1.0261547756066145 94
96 3 442.42776992286804 290.35499456845355 4.788718916666655 0.9871187610157149 95
97 3 444.3955254267689 287.9298688663486 5.22918389583332 1.0014968282588448 96
98 3 446.13616002513214 285.3583346466243 4.2953281249999895 0.7078789259152425 97
99 3 447.77606055795394 282.6954515227444 4.466066458333322 0.9025834840261903 98
100 3 449.2776863796907 279.95060465609464 4.536173583333322 0.6107130987326341 99
101 3 450.12235090441766 276.9398448835124 4.717598416666655 0.9672409892004741 100
102 3 350.8598786682093 306.8866435109243 12.222100916666637 1.4100329033851133 1
103 3 350.8598786682093 306.8866435109243 12.222100916666637 1.4100329033851133 102
104 3 357.0847433767341 306.8778840269641 13.4918751458333 1.3978447071320161 103
105 3 362.93232459754745 308.9895453387815 15.208286729166629 1.3978447071320161 104
106 3 365.7065783032062 310.385431675571 16.130319791666626 1.349010584054284 105
107 3 369.50318892249743 312.96635105668116 16.036505833333294 1.723196968508323 106
108 3 374.1131801952294 313.4462456422112 16.287699999999962 1.2335918693310393 107
109 3 377.2403159689963 313.4812835780517 16.08318249999996 1.262216611557897 108
110 3 380.27672851603324 312.7992951840129 16.85288687499996 1.2747051329753412 109
111 3 383.40198725752293 312.65851776322506 16.902787916666625 1.3951230103301182 110
112 3 386.50159322455795 313.01390254103615 17.476112499999957 1.1835939862414608 111
113 3 389.6287289983249 312.92380499173197 17.410857291666623 0.8984852968877004 112
114 3 392.6945483843708 312.30375866283975 17.345755624999956 0.8984852968877004 113
115 3 395.76099344784257 311.6837123339476 17.280500416666623 1.0457947900000804 114
116 3 398.8230587693342 311.0617889727783 16.906933541666625 0.8220900832068405 115
117 3 401.8995146716174 310.6945163238785 15.840586666666628 0.8979972684956359 116
118 3 405.0185166388499 310.54748212883345 15.381189999999961 0.5551204081022348 117
119 3 408.12125099301363 310.1526796732018 15.519223958333296 0.7779172569507496 118
120 3 411.19708121787113 309.58081050609036 15.539952083333295 0.8403848911350006 119
121 3 414.0539243437254 308.30505423503985 15.49864937499996 0.8762362076289667 120
122 3 417.00712179314115 307.3027189990305 16.095926458333295 0.9428958805655662 121
123 3 420.1242467280964 307.04368854478093 16.248853958333296 0.9428958805655662 122
124 3 423.2413716630517 306.7846580905313 16.401781458333293 0.9428958805655662 123
125 3 426.3578709205813 306.52562763628174 16.554708958333293 0.8255313090483207 124
126 3 429.47374450068514 306.441161183809 15.895861666666628 0.8541122538553778 125
127 3 432.5733504677203 306.1502211808475 16.657274791666623 0.8739775121221043 126
128 3 435.67983888643823 305.79295937075926 16.86209937499996 1.0791121129198658 127
129 3 438.798215176245 305.8899393717465 16.29553062499996 0.9863554345563321 128
130 3 441.90720630466586 306.1764996327279 16.780568749999958 1.0359841679647335 129
131 3 445.0330907235814 306.18776182639095 17.091183541666624 0.809013425009216 130
132 3 448.14646159398234 306.28474182737807 16.381974583333292 0.809013425009216 131
133 3 451.2272972382456 306.82595280062907 16.22398020833329 0.883644228349535 132
134 3 454.32377481815206 306.39736376400833 15.946069791666629 0.8714748024192096 133
135 3 457.4465308499389 306.2722282788636 16.298140833333296 0.8800215560545949 134
136 3 460.48544610667875 305.53267756165826 16.48162312499996 0.8800215560545949 135
137 3 463.5237356859929 304.7931268444529 16.665105416666623 0.6257212231434677 136
138 3 469.1329338076055 304.2957132910026 16.48346562499996 0.6257212231434677 137
139 4 350.8598786682093 306.8866435109243 12.222100916666637 1.4100329033851133 1
140 4 350.8598786682093 306.8866435109243 12.222100916666637 1.4100329033851133 139
141 4 344.3096616983082 310.0944916726095 12.475060812499969 1.2955589615747112 140
142 4 341.52789986354077 310.85906948684385 15.591849166666629 1.3844739805443014 141
143 4 338.6335160921431 310.75520703417374 18.49102291666662 1.3844739805443014 142
144 4 336.7189431694287 308.4164248168186 20.47155687499995 1.27414202329219 143
145 4 335.4394328338238 305.62965756264543 21.991772916666612 1.0022351276211987 144
146 4 334.2425119184144 302.80409830807736 23.487115208333275 0.9274666752472206 145
147 4 333.10190197132016 299.9178483432141 24.451510416666608 1.0007960695420344 146
148 4 331.4945366646361 297.23619489656244 24.726349999999936 0.9958156772332739 147
149 4 329.6187557423165 294.7729028714883 25.818491874999935 1.1208948514096924 148
150 4 328.0314121132556 292.19010645810107 27.7173416666666 0.8428062627725511 149
151 4 326.72750035804745 289.43712578491693 29.464031666666592 1.404733415589234 150
152 4 324.7766381446411 287.12462201944226 31.416928124999924 1.3118578585148126 151
153 4 321.9373139867071 286.19987078422264 33.70853749999992 0.8157707412070315 152
154 4 319.33824996025095 286.45890123847227 34.42081729166658 0.8157707412070315 153
155 3 336.2377972290472 290.2192225670715 17.865801249999954 0.9597829142858479 13
156 3 336.2377972290472 290.2192225670715 17.865801249999954 0.9597829142858479 155
157 3 336.129555034397 287.8685524786277 20.266271666666615 0.886634966444494 156
158 3 335.7729189017345 284.80335877000743 21.532376249999945 0.886634966444494 157
159 3 335.65404019084707 281.7888449328708 23.56204354166661 0.8728387792072873 158
160 3 336.165844325089 278.7436729018737 24.795290208333274 0.9033092698400298 159
161 3 337.216356722879 275.81550254948695 25.61243895833327 0.9375087979300855 160
162 3 338.85375454599784 273.19266278085337 26.772139166666598 0.972603044738926 161
163 3 340.1238797202169 270.49536739855864 29.100598541666596 1.0819902290781946 162
164 3 340.644443338419 267.4633345935017 30.490611249999926 0.830217632966991 163
165 3 341.98276735204195 264.74351482388096 32.38869333333325 0.830217632966991 164
166 3 343.9098538232708 260.8267741388508 35.12204208333325 0.830217632966991 165
167 3 347.31416469663327 294.8385990011893 14.077406291666632 1.3814832424493424 9
168 3 347.31416469663327 294.8385990011893 14.077406291666632 1.3814832424493424 167
169 3 349.1111102633116 292.1137738121628 14.416595187499963 1.3470334433889972 168
170 3 350.83360021632893 289.5065759791722 14.797931270833296 1.3470334433889972 169
171 3 352.7913448814183 287.07143943825577 15.182430312499962 1.122690545621519 170
172 3 355.1044743243187 284.96853761039847 14.92233072916663 1.002003626973681 171
173 3 357.06659873138807 282.5552997793823 15.749229374999961 1.608141146691998 172
174 3 358.9455080408363 280.0544671087648 15.631923541666627 1.3049065823150225 173
175 3 361.63904935857664 278.4858938024756 16.293534583333294 1.0949855492104752 174
176 3 364.48025054878786 277.1776023052874 16.145673958333294 1.0949855492104752 175
177 3 367.32082606157326 275.86868513067344 15.997813333333294 1.2017699154587334 176
178 3 369.9686929272358 274.2362927269604 16.817879374999958 1.2581809921619793 177
179 3 372.31623462855106 272.1690545123694 16.91629958333329 1.2860924621235121 178
180 3 374.9484595585705 270.4816024951927 17.17163937499996 0.7755834801528004 179
181 3 377.508105907206 268.68841099306866 17.523710416666624 0.9724653957052667 180
182 3 379.7492824461482 266.5154332935304 18.02502395833329 0.9724653957052667 181
183 3 381.9910846625161 264.3430812714178 18.526337499999954 1.0357026131231577 182
184 3 384.551982366003 262.5505154467195 18.21602979166662 0.9706759582676969 183
185 3 387.04655826236336 260.7028900085575 19.163381874999953 0.9972797624094674 184
186 3 389.2627077042765 258.4948743731787 19.107492708333286 1.0289014995055414 185
187 3 391.65154411568955 256.48019306234846 19.46647312499995 0.7800195331011812 186
188 3 394.1755268510588 254.6350703338894 19.70784062499995 0.7800195331011812 187
189 3 396.7001352638538 252.7899476054303 19.949054583333282 0.7800195331011812 188
190 3 399.22474367664876 250.9448248769712 20.190268541666615 0.7800195331011812 189
191 3 401.74935208944373 249.10032782593785 20.43148249999995 0.8584356848671284 190
192 3 404.708180635691 248.10237233190858 20.89855624999995 0.8584356848671284 191
193 3 407.66763485936394 247.10504251530506 21.36547645833328 0.9214414016375017 192
194 3 410.4587818555172 245.7072791462384 21.870167916666613 0.9425830418527044 193
195 3 413.2536829162248 244.3045103577659 22.076988541666612 0.9425830418527044 194
196 3 416.04858397693243 242.90111589186773 22.28380916666661 0.9927373442987135 195
197 3 418.5325233570554 241.00155922737068 22.110921249999947 1.041152263501211 196
198 3 420.6485644108528 238.70657442981627 22.626207083333277 0.7407958152825646 197
199 3 422.79213527138216 236.4284829227564 22.540070208333276 0.7628947419591243 198
200 3 425.1553189083404 234.38689748262007 23.002077083333276 0.7628947419591243 199
201 3 427.43466177025175 232.25271178347666 22.530397083333277 0.7902431022375059 200
202 3 430.45230399451697 230.49768660432176 23.265247499999944 0.7902431022375059 201
203 3 367.7581745821541 285.61298535889387 5.028412812499988 1.0984893427945277 52
204 3 367.7581745821541 285.61298535889387 5.028412812499988 1.0984893427945277 203
205 3 371.51161345907036 286.30999001115003 3.9996068749999907 0.7521706308822208 204
206 3 374.9203040744129 286.9913527277631 2.9158176666666598 0.7521706308822208 205
207 3 361.8111106506506 292.6887713664028 7.681075416666648 1.2367640538794582 49
208 3 361.8111106506506 292.6887713664028 7.681075416666648 1.2367640538794582 207
209 3 361.7629334888699 289.59104243164495 9.643767833333309 1.1539368762621591 208
210 3 362.3735946563762 286.52397169074754 9.463356374999977 1.1539368762621591 209
211 3 362.9648598236851 283.4612806918302 8.872328437499979 0.9764259338100975 210
212 3 362.8803933712124 280.3378989826176 8.499974541666646 1.2519179611304854 211
213 3 362.7959269187397 277.21389159597936 8.127635999999981 1.1745216635684677 212
214 3 363.67688073415866 274.2137683396344 7.895465645833314 1.1745216635684677 213
215 3 364.5572088721518 271.2130194058637 7.663295291666647 0.9691618188974458 214
216 3 365.3368029446035 268.1953771815984 7.009514874999983 0.9691618188974458 215
217 3 366.1157713396295 265.1771092799075 6.355734458333318 1.029658569190667 216
218 3 366.5055683758553 262.0781289902981 6.780384645833316 1.0945788588837548 217
219 3 367.0042332841571 259.0154379913808 5.801111249999986 1.0872772033255595 218
220 3 367.38401948157133 255.92584286315733 5.0455480624999876 0.8762111805319378 219
221 3 367.3977843849373 252.7980814119647 4.851855249999987 1.053709609435485 220
222 3 367.4728656760241 249.71161467086984 3.6195605416666576 0.7915257409602394 221
223 3 367.4835021922614 247.08376948283046 3.5132022291666583 0.7915257409602394 222
224 3 377.42426513215906 318.9315596335306 8.339369958333313 0.8657185701025519 71
225 3 377.42426513215906 318.9315596335306 8.339369958333313 0.8657185701025519 224
226 3 380.6996864558225 320.6465414574392 8.72492843749998 1.3229386057243788 225
227 3 382.12810801874963 323.4283032922065 8.907719791666645 1.0351019627944629 226
228 3 383.34442493435637 326.31079919251556 8.878669708333312 0.8961390065412366 227
229 3 384.29357758917916 329.2915264486631 8.849619624999978 1.2055740342071333 228
230 3 385.66381115151404 332.1014437675881 9.157271062499978 1.2509919585404143 229
231 3 387.8693240771899 334.3075823706897 9.726526791666643 0.8804032192842863 230
232 3 389.7970362258446 335.36310018788555 10.74791666666664 0.8804032192842863 231
233 3 392.29974592873924 335.36310018788555 10.875862937499974 0.7954925358393274 232
234 3 394.8024556316339 335.36310018788555 11.387678729166637 0.7105881091686259 233
235 3 397.30516533452857 335.9887776136092 11.899479166666637 0.625677425723667 234
236 3 400.4335524631469 335.9887776136092 12.283333333333303 0.625677425723667 235
237 3 403.1802763620738 336.02381554944975 12.283333333333303 0.625677425723667 236
238 3 404.5004557303507 336.6144550393329 12.283333333333303 0.8848392722326671 237
239 3 406.69032672038355 337.24013246505655 12.283333333333303 0.8848392722326671 238
240 3 408.56735899755455 337.24013246505655 12.283333333333303 0.7984519900630005 239
241 3 409.8187138490019 337.24013246505655 12.795133770833303 0.7120647078933336 240
242 3 411.6169107705317 338.4389304127431 13.775604791666632 0.6293188683413787 241
243 3 412.9471009776202 337.8658098907802 13.818749999999966 0.625677425723667 242
244 3 414.1984558290676 338.4914873165039 13.818749999999966 0.625677425723667 243
245 3 415.44981068051493 338.4914873165039 13.818749999999966 0.625677425723667 244
246 3 416.70116553196226 338.4914873165039 13.818749999999966 0.625677425723667 245
247 3 417.9525203834096 338.4914873165039 13.818749999999966 0.625677425723667 246
248 3 419.2038752348569 338.4914873165039 13.818749999999966 0.625677425723667 247
249 3 421.0809075120279 339.11716474222754 13.818749999999966 0.625677425723667 248
250 3 422.33226236347525 339.7428421679512 13.818749999999966 0.625677425723667 249
251 3 425.61706884852447 339.82105184616665 13.818749999999966 1.2226737982521612 250
252 3 429.9573931507696 341.577328380173 15.354166666666629 1.1279587495461125 251
253 3 436.72284315511956 343.4969067222932 15.354166666666629 0.8848392722326671 252
254 3 442.3539399866326 342.2455518708459 15.354166666666629 0.8848392722326671 253
255 3 447.20731977797107 339.385580357863 15.354166666666629 0.8848392722326671 254
256 3 361.83613774767963 318.9278055689763 9.453468291666642 1.0233454839651153 66
257 3 361.83613774767963 318.9278055689763 9.453468291666642 1.0233454839651153 256
258 3 360.98396509384395 323.43205735676094 7.99571299999998 1.69107468947167 257
259 3 360.4690325724734 326.5028821622127 7.2445871666666495 1.2189009633750474 258
260 3 361.0459071589906 331.14728569335944 6.967413749999983 1.5676473036991623 259
261 3 362.2478334938058 335.67719025559876 7.041482249999982 1.5166045393086254 260
262 3 363.1469319545707 338.6735594473895 6.967644062499984 1.4960009816795452 261
263 3 363.7701066705915 341.73875315600975 7.129123833333315 1.2594010631421404 262
264 3 363.05808576011793 344.78079679987815 7.532769520833315 1.2594010631421404 263
265 3 362.3466905270701 347.82221476632094 7.936430562499981 1.2585251147461274 264
266 3 361.5164165831348 350.831097506626 7.4066043333333145 1.3653470216399288 265
267 3 360.66299257444774 353.82621534356525 8.131981229166646 1.3160624108156755 266
268 3 359.5048636594332 356.7312356312002 8.272563979166646 1.304969150057595 267
269 3 358.1264962905639 359.539275917848 8.156455770833313 1.3307783438686962 268
270 3 356.3164114979454 362.06138162094015 7.196651458333315 1.2792725781831242 269
271 3 354.22790025087977 364.3895273220579 7.3349310833333154 1.5399548208366325 270
272 3 352.32271248955124 366.864081540795 6.88115404166665 1.413067438899873 271
273 3 351.0000304115714 369.6933948599174 6.430278937499984 1.0303655846817348 272
274 3 349.7543066569556 372.55712043745467 5.979403833333318 1.2038409077378789 273
275 3 348.9740869070782 375.57225995201696 5.263868958333321 1.1231472901422974 274
276 3 347.695202248899 378.4234719810397 4.8848052916666544 1.180002597817807 275
277 3 346.110361329541 381.11200787937435 4.365819104166656 1.0844804252325748 276
278 3 344.90155254304284 383.98824700542605 3.8041943958333237 1.1589172685709195 277
279 3 344.13196930940273 387.01777710078 4.140174270833323 1.230231981554903 278
280 3 343.6971234985248 390.0961100353404 3.284363729166658 0.9973423301520397 279
281 3 343.3874131727916 393.20822955089 3.1380231666666587 0.9973423301520397 280
282 3 343.07707716963256 396.32097474386524 2.9916672499999923 0.9973423301520397 281
283 3 342.76674116647365 399.4330942594147 2.845326687499993 0.9973423301520397 282
284 3 342.320007484507 403.9148216598734 2.6345907499999934 0.9973423301520397 283
285 3 386.50159322455795 313.01390254103615 17.476112499999957 1.1835939862414608 112
286 3 386.50159322455795 313.01390254103615 17.476112499999957 1.1835939862414608 285
287 3 390.6829954606693 315.2713466930471 17.71225958333329 1.1636974441034484 286
288 3 393.2983271001942 316.9556703230952 18.521117083333287 1.1636974441034484 287
289 3 396.0875970640703 318.35468504701333 19.06665062499995 1.0631448250153979 288
290 3 398.61283115429103 320.14725087171166 20.15833187499995 1.0088297676883262 289
291 3 400.288395300379 322.7644595435138 21.033519374999948 1.0031548734370126 290
292 3 401.6292220237048 325.5787566044188 21.690063541666614 0.8537556177227154 291
293 3 403.48247855869835 328.0733325007791 22.56171958333328 0.9866995571404802 292
294 3 405.1492832208262 330.7093114953529 23.171894166666608 0.9866995571404802 293
295 3 406.81608788295404 333.3452904899267 23.78222229166661 0.9866995571404802 294
296 3 408.8420313874472 335.68907812668755 24.841199166666605 0.9866995571404802 295
297 3 410.8679748919405 338.0334914408742 25.900176041666604 1.037110387331036 296
298 3 413.3056141425599 339.97997391230047 26.488701249999934 0.8361490549628513 297
299 3 415.2683642270551 342.3819495496536 27.4884110416666 0.933585800470798 298
300 3 417.13726269769165 344.8721457040338 28.236005416666597 0.9970169778906633 299
301 3 418.5012394857692 347.6682981195929 29.03964249999993 0.7116830446636423 300
302 3 420.19682530948035 350.2686135009004 29.99129374999993 0.9599831310620796 301
303 3 422.1001360385318 352.7312798485488 30.76284062499992 0.952725272923685 302
304 3 424.27874483490154 354.9336643870961 31.827805624999918 0.9511735929078903 303
305 3 425.98309014257285 357.5302257038493 32.74936270833325 1.0446060028912054 304
306 3 427.15623531580474 360.4277378623756 33.059670416666584 0.8604253390809296 305
307 3 427.70683145044154 363.50607079693606 33.29458916666658 1.0286136878897085 306
308 3 427.55103777143637 368.0065685201664 33.55653124999992 1.0286136878897085 307
309 3 369.50318892249743 312.96635105668116 16.036505833333294 1.723196968508323 107
310 3 369.50318892249743 312.96635105668116 16.036505833333294 1.723196968508323 309
311 3 366.7339406362445 311.83575194839847 16.367234583333293 1.12409206305514 310
312 3 367.7444096787882 317.99742323692516 15.377658541666628 1.12409206305514 311
313 3 368.8518587223191 320.91620842792605 14.882931937499963 1.12409206305514 312
314 3 369.4243535668562 323.9532466523887 13.689421854166634 1.1390457535299359 313
315 3 370.3353398987099 326.94586177962503 13.750009395833299 1.13865157675173 314
316 3 371.3264129410562 329.89092542250637 12.856350833333302 1.2324406228677076 315
317 3 372.1041299812307 332.91732713073173 13.221687874999969 1.3382176484605508 316
318 3 372.8705848277422 335.93121529044265 12.37906656249997 1.3382176484605508 317
319 3 373.63641399682797 338.94447777272785 11.536429895833306 1.3387807581437021 318
320 3 374.8777580094637 341.73687612373254 9.888421124999976 0.9969606669223483 319
321 3 376.13474395774256 344.5937192495868 9.38494264583331 0.9969606669223483 320
322 3 377.3923555834471 347.4511880528668 8.881479520833311 1.0013967198707292 321
323 3 378.3289946897555 350.40626253455963 7.849326374999981 1.0504686003702364 322
324 3 379.4220531524947 353.33005314496637 7.347337249999982 0.5428202155899332 323
325 3 380.67215664909065 356.1944043999293 7.709066062499981 0.7796691537427759 324
326 3 382.31768827874384 358.8547848141064 7.799041479166648 0.8613450848967434 325
327 3 384.4043224935323 361.18355619264986 7.582946937499981 0.9975175198312424 326
328 3 387.0584461334521 362.8328418868574 7.212650499999982 0.9975175198312424 327
329 3 389.71256977337185 364.48275325849073 6.842354062499982 0.9893524294255485 328
330 3 392.5506425764544 366.29534076081217 6.187345312499985 0.9893524294255485 329
331 3 394.8024556316339 365.39561662262156 5.37395833333332 0.9893524294255485 330
332 3 399.41682664634595 367.7419069690853 4.414322916666656 1.4331954816854036 331
333 3 401.92829583320076 370.3297088018784 3.0708333333333258 1.877032277171001 332
334 3 365.7065783032062 310.385431675571 16.130319791666626 1.349010584054284 106
335 3 365.7065783032062 310.385431675571 16.130319791666626 1.349010584054284 334
336 3 364.93136397273463 307.2576702243784 17.29078770833329 1.4152135124701053 335
337 3 365.6696633350885 304.2806970327852 18.798873958333285 1.4152135124701053 336
338 3 367.0398968974234 301.5026892625721 19.880267916666618 1.1070298396556557 337
339 3 368.847478980339 298.958059172154 20.390486874999947 0.9979242101579627 338
340 3 370.9710281632451 296.6605716648966 20.35302270833328 0.8716312217756406 339
341 3 373.09395166872554 294.3630841576394 20.315558541666615 0.8716312217756406 340
342 3 375.21750085163166 292.0662223278078 20.277940833333282 0.8716312217756406 341
343 3 377.3410500345378 289.76873482055043 20.240476666666616 0.8716312217756406 342
344 3 379.89005986693604 287.9592757053576 20.54295374999995 1.1420052077536087 343
345 3 382.17691085795605 285.8388549095801 19.93677124999995 0.7240964847899999 344
346 3 384.2779356535361 283.5207200472739 19.909901458333284 1.1117975016396702 345
347 3 386.1424543821926 281.0192616992307 20.470328541666618 1.1081060048279006 346
348 3 388.4318080829155 278.8875787097902 20.367609166666618 1.2909727460441567 347
349 3 391.16476707847653 277.4403868240913 21.521474791666613 1.2509544178948708 348
350 3 394.26750143264013 277.1494468211298 22.196597499999946 1.1736144313011685 349
351 3 397.3783695933382 277.1563292728128 23.01052187499994 1.1984538251023982 350
352 3 400.474221495819 277.58867237398783 22.72232416666661 0.7881157989900455 351
353 3 403.555682817508 278.11862115357576 23.008679374999943 1.1274269237342474 352
354 3 406.6609198813745 278.47400593138684 23.33311291666661 1.1274269237342474 353
355 3 409.76615694524116 278.8300163866236 23.657546458333275 0.7692891652500203 354
356 3 412.852623686336 279.2679905846302 24.300118333333273 1.0030297379518678 355
357 3 415.9609891373311 279.2836325202733 25.1691641666666 1.1756854235803138 356
358 3 418.52126116339235 277.6168278581454 26.817894583333267 0.8097704946943416 357
359 4 344.3096616983082 310.0944916726095 12.475060812499969 1.2955589615747112 141
360 4 344.3096616983082 310.0944916726095 12.475060812499969 1.2955589615747112 359
361 4 339.42687506796074 313.99684177684804 12.23696374999997 1.123766710793764 360
362 4 337.21260265832467 316.2042317348011 11.963782416666637 0.9132074867149781 361
363 4 334.99770457126294 318.4128730476057 11.905528708333303 0.9132074867149781 362
364 4 332.7821808067754 320.62214003783595 11.847274999999971 0.9132074867149781 363
365 4 330.56728271971366 322.8307813506405 11.789021291666637 0.9484018419119346 364
366 4 328.13026914652 324.78101788662116 11.266150499999972 1.2216539440482317 365
367 4 326.0154794475739 327.07662836160125 10.74455410416664 1.2293622899331471 366
368 4 323.54655632566835 328.99307831659286 11.075021833333306 1.1227218294928054 367
369 4 325.8196424133224 328.6389448936333 10.49176310416664 0.8917404942383992 368
370 4 330.1862451674479 333.11879526181474 10.752231187499973 0.8917404942383992 369
371 4 332.3692337057978 335.3587204459055 10.88246522916664 0.8917404942383992 370
372 4 334.1774414661392 337.911484342858 11.012683916666639 0.9474257851278056 371
373 4 334.89259076374134 340.9428914704892 11.722752708333305 0.9533384368008943 372
374 4 335.41503141422055 344.01309059851525 10.980701187499973 0.9972484785381811 373
375 4 335.6452807068869 347.11770198495606 10.223648645833308 0.7172077763327823 374
376 4 335.5301560605538 350.23858098446567 9.779483312499977 0.9348684391935316 375
377 4 335.5783332223345 353.36634243565834 9.71134152083331 0.9022205911192707 376
378 4 335.73725528846825 356.49034982229665 9.643184374999976 0.9917174900947839 377
379 4 336.8278110415046 359.41914585210907 9.27259620833331 0.7727867020598156 378
380 4 337.57299285554154 362.45368136686886 8.90202339583331 0.9518680948504435 379
381 4 338.31817466957835 365.48821688162866 8.531450583333312 1.0144483509713247 380
382 4 338.4871075745238 368.6009620746039 7.883120895833314 1.0144483509713247 381
383 4 338.6566661568949 371.7130815901534 7.2347758541666485 1.3503245066483038 382
384 4 339.54325106914536 374.67441284610356 6.050401499999985 1.0199417987691786 383
385 4 341.13184605305776 377.3410500345378 5.096708145833321 1.0199417987691786 384
386 4 342.71981535954444 380.0083129003978 4.143014791666657 1.1173097197602957 385
387 4 344.62250041117005 382.4884982159664 3.8452667916666567 0.626653482507796 386
388 4 347.50249360177617 385.14762727529194 2.8161998333333265 0.626653482507796 387
389 3 372.31623462855106 272.1690545123694 16.91629958333329 1.2860924621235121 179
390 3 372.31623462855106 272.1690545123694 16.91629958333329 1.2860924621235121 389
391 3 375.0047705268856 265.4373910890085 18.20128979166662 1.1447519316525356 390
392 3 375.94391234289685 262.4716800910783 19.012757499999953 1.1447519316525356 391
393 3 376.7973363515839 259.47468522186193 19.691104583333285 0.8744843108369403 392
394 3 377.2878674533512 256.3850900936385 19.616483333333285 0.7461578708210164 393
395 3 378.1287779135239 253.372453288779 19.769103749999953 1.3621998641885391 394
396 3 379.2631310863609 250.4586735171839 20.017534166666618 1.1771807926277933 395
397 3 380.9017802643312 247.80017013528405 20.475856041666614 0.7375548062173158 396
398 3 382.27013679438886 244.9890014615076 20.227118541666616 1.2688112516250243 397
399 3 383.388222354157 242.08773523842697 21.070983541666614 1.030496976941137 398
400 3 384.75219914223464 239.2734381775219 21.243257291666612 0.8413296640478434 399
401 3 386.33891709386984 236.5767684726529 21.236808541666615 1.312051818516787 400
402 3 388.87791608745647 234.7529187766684 21.49782937499995 1.4687715001120512 401
403 3 391.9055691505333 233.9695706396624 21.686224999999947 1.4687715001120512 402
404 3 394.9338478910359 233.18622250265636 21.874620624999945 1.312577387554395 403
405 3 397.4252954002675 231.33108893538568 22.780516458333278 0.8071676766033311 404
406 3 400.35972252691147 230.25054402116092 23.00330541666661 1.006815086377496 405
407 3 403.2785077179124 229.20503704277667 24.02942437499994 0.7399511507578375 406
408 3 406.702840268898 227.45751999273048 26.778894999999935 0.7399511507578375 407
409 3 358.9455080408363 280.0544671087648 15.631923541666627 1.3049065823150225 174
410 3 358.9455080408363 280.0544671087648 15.631923541666627 1.3049065823150225 409
411 3 359.8871525665504 274.6611276990268 16.616432708333292 0.8026753126866353 410
412 3 360.3720525714862 271.5740352805062 16.958062916666627 0.8488252796080128 411
413 3 360.8350538665217 268.4988307330744 17.79839645833329 1.1048775093111662 412
414 3 360.010411019418 265.4943277347494 18.488719791666618 0.9989378075876351 413
415 3 359.1851424948884 262.4898247364243 19.178889583333284 0.9989378075876351 414
416 3 358.62828958599437 259.4302621246356 20.006479166666615 1.0754206161080961 415
417 3 358.2704020984804 256.33128183502623 19.417186249999954 1.0342385279469644 416
418 3 357.76047499651565 253.2717192232375 20.40937249999995 0.9802613364297835 417
419 3 357.4689093161284 250.16085106253945 20.795529791666617 1.109732766134782 418
420 3 357.0709784733682 247.06187077293012 21.18184062499995 0.7987147745818043 419
421 3 356.60797717833265 243.97164996728094 21.567997916666613 0.7987147745818043 420
422 3 356.14560156072287 240.88205483905747 21.954308749999946 1.0243841084918166 421
423 3 355.9191063326109 237.76743261380506 22.43489416666661 1.0243841084918166 422
424 3 355.6926111044989 234.65343606597835 22.915633124999943 0.917937608053449 423
425 3 354.84544387006906 231.6483073902276 23.395911458333277 0.917937608053449 424
426 3 353.99890231306495 228.64317871447682 23.876189791666608 0.9952525675501227 425
427 3 352.89458165666264 225.73315300743602 24.645587083333275 1.0596535449798596 426
428 3 352.36213016737184 222.6660822665386 25.414984374999936 0.8902513819651768 427
429 3 352.4828859105365 219.58149255772094 26.658671874999936 1.0893106549591616 428
430 3 352.41593842598405 216.4762554938544 27.573319583333266 0.585689130090816 429
431 3 352.2288608756927 213.35537649434474 27.846009583333263 0.6769391772132071 430
432 3 351.60318344996904 210.2908084631502 27.7638647916666 0.9302697101144626 431
433 3 350.55579943930763 207.34949888482325 28.256426458333262 0.9058370066399534 432
434 3 349.6110265264649 204.37190001580433 28.67743770833326 0.9924495326828807 433
435 3 349.0078734880673 199.93397003514636 29.867078541666594 0.9924495326828807 434
436 3 367.38401948157133 255.92584286315733 5.0455480624999876 0.8762111805319378 220
437 3 367.38401948157133 255.92584286315733 5.0455480624999876 0.8762111805319378 436
438 3 367.3101895453359 254.06320116677793 6.141236749999985 1.0070966412190716 437
439 3 369.88985757159463 248.39393801229582 4.676664208333322 1.0070966412190716 438
440 3 370.57247164305915 245.34125785219 4.623047458333322 0.8151450637813079 439
441 3 370.83087641988305 242.24853433683796 3.653155458333324 0.7485729856843097 440
442 3 370.59437035295946 238.75287455931982 3.6923546458333245 0.7485729856843097 441
443 3 362.7959269187397 277.21389159597936 8.127635999999981 1.1745216635684677 213
444 3 362.7959269187397 277.21389159597936 8.127635999999981 1.1745216635684677 443
445 3 357.2812060884113 272.71464522760044 9.005894333333313 0.9081645266636454 444
446 3 354.69903535244976 270.95273759676263 9.314942999999976 0.9081645266636454 445
447 3 352.1174902939139 269.19020428849905 9.62400702083331 0.9081645266636454 446
448 3 349.3294716848892 267.7924409194324 10.225399020833308 0.8053844959400187 447
449 3 346.71101165823563 266.09059832146403 9.77932977083331 0.8201880238326407 448
450 3 344.34532531157447 264.0465101716248 9.512965687499976 0.8201880238326407 449
451 3 341.97901328748753 262.00242202178555 9.246586249999977 0.8824491844664027 450
452 3 339.9399305570542 259.68866690145944 7.959553937499981 0.6197034576628575 451
453 3 338.21055815235394 257.0864744878747 7.584835499999981 0.9853793777722032 452
454 3 335.93872341955125 254.93727253051392 7.371212979166649 0.9853793777722032 453
455 3 333.6668886867487 252.78869625057885 7.157590458333316 0.761005196133439 454
456 3 331.19796556484306 250.87662603756732 6.696980812499984 0.761005196133439 455
457 3 328.7290424429375 248.9645558245558 6.236371166666651 1.0397695163903615 456
458 3 326.6336487441889 246.65017502680396 5.746419708333319 0.8538181854652878 457
459 3 325.24464485908237 243.85026854669053 5.435989166666653 1.1399842696685214 458
460 3 323.074169869247 241.60095820121393 5.125558624999988 1.3791619791999077 459
461 3 319.08297357055574 239.80401263453558 4.739554874999988 1.3791619791999077 460
462 3 362.8803933712124 280.3378989826176 8.499974541666646 1.2519179611304854 212
463 3 362.8803933712124 280.3378989826176 8.499974541666646 1.2519179611304854 462
464 3 364.41017467710674 277.4084772753794 10.547421958333308 0.9535574238998975 463
465 3 365.7760284974615 274.59418021447436 10.561778104166642 0.9535574238998975 464
466 3 367.14188231781634 271.7792574761436 10.576149604166641 0.9535574238998975 465
467 3 368.8731317547937 269.2146057081023 11.705878479166639 1.1690407293191285 466
468 3 370.92410235631587 266.8526734259954 11.68642474999997 1.1154139171603528 467
469 3 372.9531742479377 264.5038803698288 12.646889291666636 1.1154139171603528 468
470 3 375.3294971108362 262.4917017687015 13.385655020833301 1.1323822889459787 469
471 3 376.81485531950415 259.78689825729805 14.649563958333298 1.1885055540333918 470
472 3 378.3715407547047 257.07396093936023 14.778308645833297 0.8928229161849012 471
473 3 379.9288518673309 254.36102362142242 14.907053333333296 0.9256209268413358 472
474 3 381.35852478510947 251.58864694804086 15.48344874999996 0.978528209960529 473
475 3 383.09477964149266 249.07655208376033 17.14937583333329 0.9681920188875741 474
476 3 384.7515734648089 246.45934341195823 18.22846666666662 0.9681920188875741 475
477 3 386.40836728812513 243.84276041758184 19.307711041666618 1.1701168944913731 476
478 3 388.3410848561856 241.38447381191358 19.55921229166662 0.808381490809235 477
479 3 390.676738686412 239.33788295237147 20.48261187499995 1.0824094329534295 478
480 3 392.8603529021876 237.10108615540935 20.777565416666615 0.9580059903967928 479
481 3 396.13702558070247 231.82975384368746 22.717564374999945 0.9580059903967928 480
482 3 380.6996864558225 320.6465414574392 8.72492843749998 1.3229386057243788 226
483 3 380.6996864558225 320.6465414574392 8.72492843749998 1.3229386057243788 482
484 3 385.34158727726634 322.55485760589636 6.915209583333317 1.0307973021054841 483
485 3 388.37612279202614 323.2537392904296 6.194423583333319 1.0307973021054841 484
486 3 391.21231856283146 324.52386446464874 5.308426749999987 0.983602453883148 485
487 3 394.3288178203611 324.76537595097807 4.975579124999988 1.0270369807768849 486
488 3 397.372112819081 325.3985615058104 4.110540729166657 0.8899885974463729 487
489 3 401.88637544567723 327.4739335269358 2.61968185416666 0.8899885974463729 488
490 3 360.4690325724734 326.5028821622127 7.2445871666666495 1.2189009633750474 259
491 3 360.4690325724734 326.5028821622127 7.2445871666666495 1.2189009633750474 490
492 3 358.9811716541025 328.51944050532006 6.554294541666651 0.9302196559204047 491
493 3 357.7310681575066 331.3218496951364 5.059827437499988 0.9302196559204047 492
494 3 356.5729392424921 334.223115918217 4.665824166666655 0.9736541828141416 493
495 3 355.49489703797025 337.1600457545639 4.563811083333322 1.0099747573774005 494
496 3 354.51258347958407 340.128259462197 4.835211333333321 0.9238752868235667 495
497 3 353.89566553782055 343.16780039636257 5.834967187499986 1.0713912534864356 496
498 3 352.43783713588437 345.6742641638116 4.990104166666654 1.251354851447334 497
499 3 349.52906278369505 347.3592134712854 4.885849374999988 1.7846822891341878 498
500 3 346.9725448221881 349.1567847153895 5.220769812499987 1.7846822891341878 499
501 3 345.18498441689565 351.7214364834308 5.525672854166653 0.8164339592782986 500
502 3 343.57198801338006 354.3886993492908 4.881995479166655 0.8109467682547021 501
503 3 341.47909702433435 356.7124653084285 4.666806833333322 0.7280382525720589 502
504 3 339.0865065483671 358.71838713529854 4.1719727499999895 0.7926644738750566 503
505 3 337.11437130248606 361.13725606314625 3.649209437499991 0.8022811359084292 504
506 3 335.43067334986364 363.7732350577201 3.5386287291666583 1.0119331277199157 505
507 3 333.6537494608085 365.9568492734957 3.639229229166658 1.0119331277199157 506
508 3 373.63641399682797 338.94447777272785 11.536429895833306 1.3387807581437021 319
509 3 373.63641399682797 338.94447777272785 11.536429895833306 1.3387807581437021 508
510 3 374.54614897383016 340.1382703010085 13.243183708333301 1.2413815532812988 509
511 3 376.3543567341716 342.63722593934887 14.521847999999963 1.2413815532812988 510
512 3 378.01365326719076 345.28321577273425 14.971755791666629 0.957693151683931 511
513 3 379.6729498002099 347.9285799286939 15.421724999999963 0.957693151683931 512
514 3 381.24402581620205 350.6177415044542 16.146748749999958 0.976332082196239 513
515 3 383.2361827397062 353.029727980619 16.198031666666626 0.8911898981037624 514
516 3 385.2283396632103 355.4423401342094 16.24916104166663 0.9385161385855005 515
517 3 387.17795052176524 357.8799793848289 16.750474583333293 1.218650692404758 516
518 3 388.8910553133967 360.4909312823737 17.213249166666625 1.2157850897949436 517
519 3 390.05106126068836 363.39032047317716 17.676177291666622 0.9436091528308912 518
520 3 390.3132201020666 366.44675469783726 19.177968333333286 1.0194287432800853 519
521 3 390.8575594624462 369.52508763239774 19.47292187499995 1.2524560437166077 520
522 3 391.0189842382829 372.6322017285415 20.27717312499995 0.8497825660693701 521
523 3 391.2705065634238 375.74682395379386 20.65857062499995 1.0658602650430384 522
524 3 391.6972185677674 378.84205017884887 21.03904687499995 0.6418637007271383 523
525 3 392.7727580625863 381.7796056926215 21.090790416666614 0.8815669792961323 524
526 3 394.02974401086516 384.6383258507529 21.539899791666613 0.9617850820481637 525
527 3 395.4174965411202 387.4313498791834 22.14239729166661 0.9617850820481637 526
528 3 396.8052490713754 390.2243739076138 22.74489479166661 0.9515052019435238 527
529 3 396.62818235989556 393.34712993940065 22.871873749999946 0.9680168292083714 528
530 3 396.42984261594114 396.46863461633603 22.713725833333278 1.1215455559324448 529
531 3 396.95416029869756 399.53570535723344 21.914694999999945 1.238034179053677 530
532 3 398.45203205588 402.25427377200276 20.962736666666615 1.0145484593594405 531
533 3 400.34533194611987 404.04308553214673 20.105667083333284 1.0145484593594405 532
534 3 368.847478980339 298.958059172154 20.390486874999947 0.9979242101579627 339
535 3 368.847478980339 298.958059172154 20.390486874999947 0.9979242101579627 534
536 3 368.84122220608174 295.31035978018497 21.125797916666617 0.9716520150518259 535
537 3 369.98370918545316 292.40533949255 21.620509166666615 0.96888026405587 536
538 3 371.1261961648246 289.4996935274893 22.115220416666613 0.96888026405587 537
539 3 372.268683144196 286.59467323985433 22.610085208333278 0.96888026405587 538
540 3 373.41054444614167 283.6890272747936 23.104796458333276 0.96888026405587 539
541 3 374.67816691065786 280.87035047190847 24.295972708333274 1.017126250353422 540
542 3 376.1704075710088 278.13989418605036 25.088708333333273 1.017126250353422 541
543 3 377.66264823135975 275.4094379001923 25.88144395833327 1.2511233507998163 542
544 3 379.54155754080796 272.98368652066165 27.379242916666602 0.8202193077039268 543
545 3 381.78148272489864 270.83448456330086 28.329051666666594 0.8641481197639855 544
546 3 384.39118326759206 269.1170000296894 28.745149583333262 1.2917798699233403 545
547 3 387.02153116533435 267.4420615610271 29.35593833333326 0.9910167313779734 546
548 3 388.56695440687184 264.7391350819009 30.100922499999925 0.7608362632284936 547
549 3 389.8145551937648 261.88479466574955 30.808442499999924 0.7608362632284936 548
550 3 391.06278165808357 259.03045424959817 31.515962499999922 0.7608362632284936 549
551 3 392.31038244497654 256.1767395108725 32.22348249999992 0.8904265716443795 550
552 3 393.7757189760214 253.41249664402534 32.28996604166659 0.8874733741949637 551
553 3 394.4007707243193 250.36231919362248 33.02727312499992 0.9164672661029986 552
554 3 395.5858037686399 247.46856109965051 33.26480208333325 0.6956031348225441 553
555 3 397.3158018507659 245.66473308128917 33.58263333333325 0.6956031348225441 554
556 3 364.93136397273463 307.2576702243784 17.29078770833329 1.4152135124701053 336
557 3 364.93136397273463 307.2576702243784 17.29078770833329 1.4152135124701053 556
558 3 363.1538144062537 303.5799383159747 22.37639479166661 1.6824465977709406 557
559 3 363.07560472803823 300.5585420271551 24.35508624999994 1.1976341876746999 558
560 3 363.49731131297597 297.50586186704936 25.680918541666603 1.3003203667844683 559
561 3 366.1314132752726 296.13375127243734 28.09397937499993 1.5276477458726483 560
562 3 368.8149437542014 295.5099508789908 31.39497166666659 1.5276477458726483 561
563 4 323.54655632566835 328.99307831659286 11.075021833333306 1.1227218294928054 368
564 4 323.54655632566835 328.99307831659286 11.075021833333306 1.1227218294928054 563
565 4 321.1320671398007 330.98210685296846 11.142764416666639 1.1689030802854692 564
566 4 318.7519902123479 333.011804422016 11.266089083333306 1.1650676776657831 565
567 4 316.40257147875553 335.0771656043298 11.172444020833305 1.1650676776657831 566
568 4 314.0537784225889 337.1431524640694 11.078798958333305 1.1650676776657831 567
569 4 311.70435968899653 339.20851364638315 10.98513854166664 1.1650676776657831 568
570 4 309.35556663282983 341.2745005061227 10.89149347916664 1.1650676776657831 569
571 4 307.0061478992375 343.33986168843654 10.797848416666639 1.1893752456551476 570
572 4 304.50719226089717 345.1918668685786 9.974619416666643 1.2411750797308099 571
573 4 302.21283314076845 347.3066565675246 9.41621908333331 1.335051720686389 572
574 4 299.6331651145098 349.0754466500454 9.48996514583331 0.9945705791560839 573
575 4 298.9192671717591 351.2340337687921 9.868230395833308 1.1088881016100551 574
576 4 297.72610032090404 354.1221607659325 9.495753666666642 1.1088881016100551 575
577 4 296.53293347004904 357.0096620856472 9.123261583333312 1.1088881016100551 576
578 4 295.13829848811093 359.8095685657606 8.959693645833312 0.9852167016415151 577
579 4 293.52467640716964 362.4893449801351 8.888419604166645 1.2103416961911477 578
580 4 291.74024438900574 365.0577508127308 9.052356041666643 1.1620081150539945 579
581 4 289.95581237084184 367.62615664532643 8.875245729166645 1.0146423109732992 580
582 4 288.1707546752522 370.19456247792203 8.698150770833312 1.0368100621666887 581
583 4 286.4013389153057 372.77360482675505 8.521040458333312 0.8841948244841719 582
584 4 284.5568418642723 375.29946459440146 8.343945499999979 1.0055261908805053 583
585 4 282.8255924272949 377.9041597176891 8.16683518749998 1.0333375524539223 584
586 4 280.78275563230716 380.2723487740532 7.98972487499998 1.0333375524539223 585
587 4 278.73929315989363 382.63991215299154 7.812629916666648 1.0333375524539223 586
588 4 276.6964563649059 385.00810120935563 7.635519604166648 1.0333375524539223 587
589 4 274.65361956991813 387.37629026571966 7.458424645833315 1.0333375524539223 588
590 4 272.6107827749303 389.7444793220838 7.281314333333315 1.3470584704860262 589
591 4 270.5504270120223 392.09139534597324 6.835582874999982 1.3470584704860262 590
592 4 268.4894455716885 394.43831136986273 6.389851416666652 0.8970587523570503 591
593 4 266.59364297174585 396.9022290723625 5.534455437499986 0.8970587523570503 592
594 4 264.6972146943774 399.3655210974366 4.679074812499988 0.8970587523570503 593
595 4 262.8014120944347 401.8294387999364 3.823678833333324 0.8599185403660935 594
596 4 260.898727042809 404.30149030897064 3.2367658124999923 0.8322948820203936 595
597 4 258.35785101694523 407.86534892589265 2.8437912708333264 0.8322948820203936 596
598 3 349.3294716848892 267.7924409194324 10.225399020833308 0.8053844959400187 448
599 3 349.3294716848892 267.7924409194324 10.225399020833308 0.8053844959400187 598
600 3 345.39396067708736 266.58050374580563 9.880697979166642 1.3638203687211632 599
601 3 342.3218845167841 266.14002683809616 10.856255666666641 1.3638203687211632 600
602 3 339.41185880974336 265.00317095555624 11.231634333333306 0.9629488420600097 601
603 3 336.5155980060685 263.94077068667747 12.511818687499968 1.3855251186195172 602
604 3 333.46229216853703 263.30320538986507 13.093987270833301 1.2650634438449397 603
605 3 330.3845849114023 262.7870215136431 13.631797666666634 1.0569255914037046 604
606 3 327.4263820425808 261.78468627763374 14.077222041666634 1.0296648259649244 605
607 3 323.57971722923173 259.6917952885881 14.22439172916663 1.0296648259649244 606
608 4 270.5504270120223 392.09139534597324 6.835582874999982 1.3470584704860262 591
609 4 270.5504270120223 392.09139534597324 6.835582874999982 1.3470584704860262 608
610 4 267.5496780782516 393.4503667146451 7.263227124999982 0.8599811081086658 609
611 4 264.7441405013067 394.83248814806865 7.3812853124999815 0.8599811081086658 610
612 4 262.2514416372236 396.71390016721966 7.84264731249998 0.8062291604647456 611
613 4 260.1178816155059 399.00012548081395 7.620687479166647 0.7539350412227616 612
614 4 257.6120435254826 400.8709009837277 7.829918708333314 0.6776399359300176 613
615 4 255.50976737505107 403.1827790717767 8.20824537499998 0.6198855297937431 614
616 4 253.4081169020453 405.4946571598257 8.586556687499979 0.7574763754523575 615
617 4 251.66560527140484 408.0918441540046 8.397362645833311 0.7574763754523575 616
618 4 249.92371931819017 410.6890311481835 8.208168604166646 0.8650928926768282 617
619 4 248.1161372352745 413.2424207225618 8.249455958333312 0.8650928926768282 618
620 4 246.30918082978457 415.7958102969401 8.290758666666646 0.8195310625356308 619
621 4 244.4227633912277 418.2916375481518 8.325105937499979 0.8255062819512918 620
622 4 242.48128633920717 420.7117578308509 9.312609166666643 0.85216014028712 621
623 4 240.67870967569726 423.2626446955263 8.880481499999979 0.8723632643637371 622
624 4 238.82920720525811 425.76410304356955 9.690812999999975 0.854619052570214 623
625 4 236.99221828333341 428.2937168757704 9.938491062499976 0.6821573269437425 624
626 4 234.9662747788402 430.6769221903518 9.763453562499976 0.7229952925207263 625
627 4 232.7845375953418 432.91809872929394 9.693269666666643 0.8160710663713789 626
628 4 230.25554944056668 434.76009307062446 9.729321249999975 0.8160710663713789 627
629 4 227.72718696321735 436.6020874119549 9.765357479166642 0.9656767956361649 628
630 4 225.23511377655998 438.4672318180372 10.534524458333307 0.9656767956361649 629
631 4 222.96891014058886 440.62394190450664 10.474888874999975 0.9502788741891054 630
632 4 220.82033386065382 442.896402314735 10.64796104166664 1.0168697226088754 631
633 4 218.65298725794702 445.07688814338195 12.072397791666637 1.0977197595608876 632
634 4 216.20846555564466 447.0233706148083 12.413874458333304 0.9073198621389185 633
635 4 214.1662544380826 449.3909339937466 12.676123624999969 0.9988251856510048 634
636 4 212.2285314506164 451.84108679288056 13.100313187499967 1.1938488392490718 635
637 4 210.16191891345113 454.1460824292465 14.207763166666632 1.1938488392490718 636
638 4 208.09530637628586 456.4510780656125 15.315213145833294 1.1938488392490718 637
639 4 206.02931951654634 458.75607370197855 16.42266312499996 0.9471379735119726 638
640 4 204.2649091760056 461.29820108269377 17.54965895833329 0.9471379735119726 639
641 4 202.49987315803912 463.84032846340904 18.676501249999955 1.1026250705785612 640
642 4 200.42262410463653 466.1741052613583 19.05390666666662 0.7574826322266147 641
643 4 198.5299498918224 468.61549857653205 20.26473624999995 1.1514842207533222 642
644 4 197.2410543948317 471.4529457021889 20.93033937499995 0.8660877197837288 643
645 4 196.14424186753808 474.3060347634888 22.565558124999946 1.104101669303269 644
646 4 195.37966405330377 477.2729971162704 24.123084791666606 0.6558851318376058 645
647 4 195.31521927845424 480.18239714588555 25.944396041666604 0.6558851318376058 646
648 4 299.6331651145098 349.0754466500454 9.48996514583331 0.9945705791560839 574
649 4 299.6331651145098 349.0754466500454 9.48996514583331 0.9945705791560839 648
650 4 296.59362418034425 349.81186898012214 9.667797104166642 0.9945705791560839 649
651 4 293.49276685845774 350.2235647262483 9.842665708333309 1.017520427131628 650
652 4 290.43132721439184 350.5689386652478 8.516249958333313 1.0065147612131486 651
653 4 287.3279671828024 350.5983455042568 7.5382202499999815 1.0116077754585393 652
654 4 284.20020573160986 350.5470399553475 7.519257854166648 0.9193704093583563 653
655 4 281.16567021685 351.2014985426544 6.573395124999983 0.9193704093583563 654
656 4 278.13050902466455 351.8559571299614 5.6275170416666525 0.9193704093583563 655
657 4 275.10598434871633 352.6480647509275 5.8607007708333185 0.9865055971385058 656
658 4 272.20847219019004 353.76740166554714 4.9394661249999885 1.0366473860360006 657
659 4 269.47926725918336 355.2946802617387 5.038162708333321 0.7524334154010247 658
660 4 266.95841291094274 357.12603808683184 4.337091458333322 0.947676056098095 659
661 4 264.3355731423091 358.82725500737445 4.053100791666657 0.947676056098095 660
662 4 261.7127333736755 360.52847192791717 3.7691101249999908 0.9862490693939591 661
663 4 259.43902160859574 362.67266846587216 4.081843791666656 0.8060226869142568 662
664 4 256.9951255837191 364.62478203413 3.9178919999999904 0.8207573902900491 663
665 4 254.27530581409826 366.17020527566746 3.94801687499999 0.8897070426047973 664
666 4 251.8858437252596 368.18926632847774 3.8213910624999907 0.8897070426047973 665
667 4 249.4970073138466 370.208327381288 3.6947498958333247 0.8897070426047973 666
668 4 247.10754522500795 372.22738843409826 3.5681087291666578 0.8897070426047973 667
669 4 244.71808313616927 374.24582380948283 3.4414829166666583 0.8798150825041061 668
670 4 242.39932259643734 376.3455972502114 3.493579604166658 0.8798150825041061 669
671 4 240.08056205670545 378.44537069094 3.545676291666658 0.8798150825041061 670
672 4 237.76180151697355 380.5451441316687 3.5977883333333245 0.7262175312632031 671
673 4 234.4244381281635 383.567166097914 4.01268862499999 0.7262175312632031 672
674 4 206.02931951654634 458.75607370197855 16.42266312499996 0.9471379735119726 639
675 4 206.02931951654634 458.75607370197855 16.42266312499996 0.9471379735119726 674
676 4 205.5957250605198 456.04313638404074 16.088095833333295 1.643642083827559 675
677 4 202.02811237904345 451.15096459230733 19.962412708333286 1.8911663302180988 676
678 4 202.3534646404198 448.05824107695526 20.79721874999995 0.8453840537665327 677
679 4 203.23817252039305 445.10191524041096 22.05073291666661 0.7931900429126644 678
680 4 204.12288040036628 442.1449637264409 23.304247083333276 0.7931900429126644 679
681 4 204.5114260817407 439.07101053386054 24.37351124999994 0.5990986486789257 680
682 4 204.36188917699275 435.95826534088525 25.037886041666603 0.625677425723667 681
683 4 204.3343593702609 432.9381204069171 27.0374591666666 0.9315148081916527 682
684 4 204.79110389103917 429.8773064402769 28.16123062499993 1.2135201375138238 683
685 4 204.70288337401215 426.85465879660586 30.13163083333326 1.16199560150548 684
686 4 204.09472491620872 423.3489881802762 33.33573833333325 0.752151860559449 685
687 4 293.49276685845774 350.2235647262483 9.842665708333309 1.017520427131628 651
688 4 293.49276685845774 350.2235647262483 9.842665708333309 1.017520427131628 687
689 4 292.7870027222414 346.0953450713236 10.273073708333309 0.9049548014696831 688
690 4 291.69019019494783 343.1728058157683 10.784367458333307 1.010300109638777 689
691 4 290.4432150854806 340.311582947934 11.295676562499972 0.8775876708685298 690
692 4 288.6569060350395 337.7563163412786 11.94156493749997 0.8677645352846682 691
693 4 286.6847707891585 335.32931360689645 12.134290437499969 0.8583793738988132 692
694 4 284.71200986585177 332.9029365499401 12.327031291666637 0.9076764982715809 693
695 4 282.3707249387938 330.8588484001009 13.205381749999967 1.1137621287564423 694
696 4 279.7916825899609 329.10695160807455 13.829559333333298 0.7581333367493673 695
697 4 277.0612263041028 327.5840527538632 14.088998687499965 0.7581333367493673 696
698 4 274.33014434081895 326.0617795770775 14.348453395833296 0.839496429190473 697
699 4 271.3825779882348 325.03191453433635 14.843394958333295 0.8733518346963807 698
700 4 268.3505451831779 324.28923543000235 15.338336520833295 1.1146380771524556 699
701 4 265.2803460551518 324.5607794327664 16.64698749999996 1.1558013949908157 700
702 4 262.25519570177795 324.914912855726 18.401047499999954 1.121389136576014 701
703 4 260.18545477748404 322.5949009611426 19.259959583333284 1.384962008936366 702
