# Supplementary material for: Cross-Regional Gradient of Dendritic Morphology in Isochronically-Sourced Mouse Supragranular Pyramidal Neurons
Source: Front Neuroanat. 2018 Dec 4;12:103. doi: 10.3389/fnana.2018.00103 (PMC6288488; doi:10.3389/fnana.2018.00103)
Supplement: Supplementary file 3 [file Data_Sheet_1.ZIP › SWC reconstructions/X046.S1.Z6.C02.20X-exported-000.swc]

# Exported from "Simple Neurite Tracer" version 3.1.0 on 2018-06-06T17:13:39.703
# https://imagej.net/Simple_Neurite_Tracer
#
# All positions and radii in microns
# Voxel separation (x,y,z): 0.625677425723667, 0.625677425723667, 1.5770833333333296
#
1 1 299.42919427372385 315.4502904368041 22.52847770833328 1.1831434984949398 -1
2 1 305.27364710740864 312.2286773717529 20.223570416666618 1.1831434984949398 1
3 1 299.42919427372385 315.4502904368041 22.52847770833328 1.1831434984949398 1
4 1 292.69189975353146 318.4272636283973 22.632722916666616 1.1831434984949398 3
5 4 299.42919427372385 315.4502904368041 22.52847770833328 1.1831434984949398 1
6 4 290.01087198430554 318.6762832438353 22.011667499999948 1.1329766825004162 5
7 4 287.000737889149 319.50155176836483 22.551029999999948 1.1329766825004162 6
8 4 284.2008314090355 320.8936840406 22.78033791666661 1.107724341598209 7
9 4 281.469123768326 322.4140801851085 22.516964999999946 1.0790745722743222 8
10 4 278.69862412722165 323.84688149001573 21.90300645833328 1.2043351929042005 9
11 4 275.93062719582014 325.2502759559139 20.899981458333283 0.947119203189201 10
12 4 273.00433387571053 326.33958035409876 21.364274791666617 1.0607359669263616 11
13 4 270.03174042609743 327.31376010595056 21.23590020833328 1.0607359669263616 12
14 4 267.0591469764842 328.2873141803766 21.107367916666618 1.242607881035717 13
15 4 264.0289912037045 329.05877444629385 20.87758687499995 1.2593885495936261 14
16 4 260.95003259171835 329.601862451822 20.571948124999953 1.2593885495936261 15
17 4 257.87169965715793 330.14495045735015 20.266309374999953 1.2200584666126362 16
18 4 254.7908640128946 330.67552491436385 19.990004374999952 1.2642625767400133 17
19 4 251.7187878525914 331.2042223391003 20.660107083333283 1.3292704612727024 18
20 4 248.60416562733897 331.40131072820327 20.098507708333287 1.3919070283618986 19
21 4 245.4776555309978 331.4757663418644 19.93890687499995 1.1984976225221986 20
22 4 242.39369149960586 331.07220440227263 20.782173333333283 0.906938198909227 21
23 4 239.27218682267045 331.0158934339575 21.291728958333284 0.9961347727203931 22
24 4 236.17508356533833 331.45949872879555 21.239527499999948 0.9961347727203931 23
25 4 233.0786059854319 331.90247834620794 21.187326041666616 0.9927436010729708 24
26 4 230.0634664708695 332.7365063546976 21.193003541666616 0.9927436010729708 25
27 4 227.0483269563072 333.5705343631872 21.198681041666617 0.9941701456036208 26
28 4 224.1639540237211 334.78122018196257 21.29677562499995 1.005519934106248 27
29 4 221.24391747786873 335.9018084514336 21.456534166666614 1.005519934106248 28
30 4 218.32325525459066 337.02177104347896 21.616292708333283 1.044199312564485 29
31 4 215.24617367488167 337.574244210393 21.34676916666662 1.044199312564485 30
32 4 212.1684664177469 338.1273430547327 21.07724562499995 1.0572446868908236 31
33 4 209.07511722496915 338.59222138204535 21.12219249999995 1.1018742576676928 32
34 4 206.11941706585054 339.5657754564714 21.93375958333328 1.09463516985207 33
35 4 203.2400495526702 340.7889748237612 21.98422624999995 1.0883220846265182 34
36 4 200.28685210325452 341.76753431759295 22.80714833333328 0.9096974363566684 35
37 4 197.52010652670444 343.2272397518063 22.796581874999948 1.0761213748249066 36
38 4 194.59694159372344 344.3365658276143 23.06831333333328 1.0980325982737495 37
39 4 191.51110053005436 344.8508726715592 23.16719645833328 1.152216263341419 38
40 4 188.39147288539615 344.64064505651606 23.395242708333278 1.1349913638112465 39
41 4 185.32002240251865 344.0443744698014 23.443028333333277 0.9121751189625341 40
42 4 182.23042727429518 344.534279894143 23.49522979166661 1.025472787212576 41
43 4 179.16773627537785 345.17121951352976 23.441924374999946 1.2027772561141485 42
44 4 176.31089314952357 346.4388419780459 23.77673916666661 0.800291481694628 43
45 4 173.58794499277417 347.9786341227518 23.67123229166661 0.9723277466716076 44
46 4 170.76363709305753 349.3144554266718 23.262136874999946 1.1145004281187962 45
47 4 168.0075280327448 350.7704067963308 22.594872916666613 0.8620270732907822 46
48 4 165.66937149281546 352.81512062359576 21.66581312499995 0.8620270732907822 47
49 4 163.33058927546037 354.86046012828643 20.73659562499995 0.9542206419711645 48
50 4 161.0437382844404 356.9846349886183 20.19518291666662 0.9900031339483011 49
51 4 159.08474226449957 359.42289991666337 20.028327499999953 1.1943744082866796 50
52 4 157.4936445708843 362.107056073018 19.47697916666662 1.260871405092591 51
53 4 156.49568907685506 365.0539967481764 20.30447479166662 1.0703526289597345 52
54 4 155.99076739429603 368.1354580698655 19.80879749999995 0.8747032979359437 53
55 4 155.81119797311334 371.25133164996936 19.270538958333287 0.8747032979359437 54
56 4 155.63162855193067 374.36720523007324 18.732280416666622 0.9407310366725624 55
57 4 155.76114377905546 377.4799504230484 19.444964374999955 1.183174782366226 56
58 4 156.20725178359643 380.57580232552914 19.533911874999955 0.9086462982814527 57
59 4 156.37681036596754 383.68917319593015 20.189663124999953 1.0002955276014553 58
60 4 156.06835139508578 386.757495291679 21.509366458333282 1.0460137770990838 59
61 4 155.54966480916087 389.8126781614876 22.591245624999946 1.0460137770990838 60
62 4 155.03160390066168 392.86786103129634 23.67312479166661 1.1752349358337926 61
63 4 155.55216751886377 395.90615061061044 25.023581249999943 0.964143885943142 62
64 4 156.425613205174 399.74280458514795 26.888166874999936 0.964143885943142 63
65 3 299.42919427372385 315.4502904368041 22.52847770833328 1.1831434984949398 1
66 3 291.7277308404913 312.9625969921268 23.802603333333277 0.9289307604234139 65
67 3 286.7279425315334 313.059576993114 23.252989791666614 0.9289307604234139 66
68 3 283.7096746298425 312.251201759079 22.86218854166661 0.7133285762932956 67
69 3 280.6914067281515 311.44282652504404 22.471387291666613 0.7133285762932956 68
70 3 277.7576052789332 310.36040457854205 22.22599312499995 1.1097390229090394 69
71 3 275.1097384132707 308.6954769486914 22.31746395833328 0.8355171207628704 70
72 3 272.2491412228621 307.43661396813536 21.978391041666615 0.888192903234546 71
73 3 269.63193255105995 305.7353970475927 22.51428395833328 0.8457156628021663 72
74 3 267.2712516238046 303.690057542902 22.07853583333328 0.7764281446775273 73
75 3 264.6765673393285 301.9538026865189 22.57389770833328 0.8897821238958841 74
76 3 262.1263061520788 300.1631138940977 23.281850416666614 1.089266857539361 75
77 3 259.9195418715515 297.9619807104019 23.958261458333276 0.984634821635592 76
78 3 258.8465050864354 295.0456982291039 24.86508437499994 0.984634821635592 77
79 3 257.7728426238936 292.12941574780587 25.771907291666604 1.179258041681196 78
80 3 256.6422435156109 289.2250211375966 26.449895416666603 0.8030632326905838 79
81 3 253.66652167886917 288.26085222455646 26.352116249999934 0.8168093657337329 80
82 3 250.79653932707467 287.01575414736635 26.353693333333272 0.6904913502543817 81
83 3 248.40332317368166 284.4573591535823 26.232573333333274 0.6904913502543817 82
84 3 251.2032296537951 282.80244236254316 26.810416666666605 0.8848392722326671 83
85 3 299.42919427372385 315.4502904368041 22.52847770833328 1.1831434984949398 1
86 3 293.7079998929066 312.17048937116067 23.01437708333328 1.1908643579283698 85
87 3 289.1680844918557 310.02816986548277 27.419643958333268 1.0217437497552626 86
88 3 299.42919427372385 315.4502904368041 22.52847770833328 1.1831434984949398 1
89 3 297.3100248327978 307.74069319703705 18.360719583333292 1.034232271172707 88
90 3 300.03610137667584 304.32574580743733 17.609081666666626 1.034232271172707 89
91 3 301.9838352029536 301.88497816968925 18.092773124999958 0.8951692065313649 90
92 3 303.9040392224996 299.4241888543181 17.57186249999996 0.8970837794540794 91
93 3 305.8242432420455 296.96277386152116 17.05095187499996 0.8970837794540794 92
94 3 307.7438215841657 294.5013588687243 16.53004124999996 0.8970837794540794 93
95 3 309.7647596692531 292.11314813473706 16.532091458333294 1.2871936543927858 94
96 3 311.63678652701833 289.6079357221395 16.748467291666625 1.3191032031046928 95
97 3 312.9457037016322 286.7667345319283 16.766288333333293 1.261290608967826 96
98 3 314.5981177829685 284.11073385973134 16.862963541666627 1.261290608967826 97
99 3 316.2511575417304 281.4547331875344 16.959796458333294 1.2706882839021953 98
100 3 317.40553239219054 278.5578467064338 16.33180187499996 0.9665777711292071 99
101 3 318.77764298680256 275.74667803265737 16.38999624999996 0.9665777711292071 100
102 3 320.15037925884025 272.9355093588809 16.448348333333296 0.9665777711292071 101
103 3 321.523115530878 270.12434068510447 16.506542708333296 1.2003371141538264 102
104 3 323.3319489686451 267.5978552400323 15.598079624999961 0.9384222869716419 103
105 3 325.43672782877957 265.2853514745577 15.394919749999964 1.1758105590654584 104
106 3 327.71481933583937 263.1736901627403 14.454583812499967 1.1422116813040977 105
107 3 330.124928779727 261.19592382002776 13.794637520833302 0.8508149338218142 106
108 3 332.4824813198537 259.14432754107986 14.136154916666634 1.0999659415192355 107
109 3 334.53783166335603 256.8036682914476 13.399373124999968 1.1120727997069886 108
110 3 336.1283036795455 254.11075265113294 13.203073562499968 1.1171220165325786 109
111 3 336.76086355695224 251.06120087815577 12.469650958333304 1.2190323556344493 110
112 3 336.45866136032765 247.97098007250662 11.501290249999974 1.2190323556344493 111
113 3 336.1564591637032 244.88138494428316 10.532913770833309 1.2573801250570529 112
114 3 335.321179800362 241.86749678457224 10.317531499999976 0.8406539324280619 113
115 3 334.121130497824 239.01065365871796 9.237418666666645 0.9694871711588221 114
116 3 333.3546756513125 236.0080276926701 8.157305833333314 0.8182359102643828 115
117 3 332.81659306519015 232.9309461129611 7.707127395833314 0.9998387830806771 116
118 3 332.5394179655946 229.81569821028296 7.547353083333316 1.0708531709003135 117
119 3 332.76779022598373 226.71671792067363 6.638069916666652 0.9360509695281493 118
120 3 333.6512467511056 223.71659466432868 6.4808820208333175 0.9756062963823995 119
121 3 334.0316586259455 220.61824005214507 5.962668208333319 0.9655391466025057 120
122 3 334.512804566327 217.53615305303026 5.356074645833321 0.9731974382933635 121
123 3 335.0984386368044 214.46845663470714 4.890582729166655 0.9731974382933635 122
124 3 335.6840727072818 211.400760216384 4.425106583333323 0.8231537348305709 123
125 3 335.9011827740079 208.28050689430006 4.3826041874999895 0.8231537348305709 124
126 3 336.118292840734 205.1596278947904 4.340101791666656 1.0395755563883873 125
127 3 336.5306142642859 202.06189896003255 3.973272208333324 0.9742423195943218 126
128 3 336.6006901359669 198.986068735175 2.541627499999994 1.1147757261861146 127
129 3 335.0490101201723 194.89976946777372 1.8520320416666622 1.1147757261861146 128
130 3 299.42919427372385 315.4502904368041 22.52847770833328 1.1831434984949398 1
131 3 304.95392594286386 308.45834520434215 22.924483333333278 1.6183396887312935 130
132 3 307.06371022240404 304.27131187139935 22.555761249999946 1.5099097908533823 131
133 3 308.35010300969196 301.4194741649509 22.639346666666615 1.1175224500850416 132
134 3 310.0144049621169 298.78036678324844 22.061661041666614 1.0086358076863517 133
135 3 312.23743685571304 296.58111063182974 21.84181562499995 1.0341008789133053 134
136 3 314.6225192025717 294.55704415961367 21.87603833333328 1.018997025856336 135
137 3 317.21782916447347 292.83267717431926 21.167454791666618 1.0643774095440734 136
138 3 319.5666222206401 290.77294708883693 21.576707916666617 0.7401951649538698 137
139 3 321.9892452130421 288.79330371384725 21.60619937499995 0.7428417804646809 138
140 3 324.54075775514326 286.98384459865446 21.461107708333284 0.7982955707065695 139
141 3 327.190501653083 285.32267103335806 21.263341458333283 1.2095345723119642 140
142 3 329.7420141951841 283.5144632730167 21.065575208333286 1.4527666715620398 141
143 3 332.12209112263696 281.4897711233749 20.710416041666615 1.7716431715821066 142
144 3 334.95140444175934 280.2227743362845 21.774947291666617 1.0825220548900596 143
145 3 337.91523840741235 279.2823811654218 22.639188958333282 1.010888246418957 144
146 3 340.93037792197475 278.45335857633796 22.899092291666612 1.010888246418957 145
147 3 343.94489175911133 277.6249616646798 23.158995624999946 1.1636849305549337 146
148 3 346.8793188857553 276.5606843635238 23.702773958333278 0.9595263865413013 147
149 3 349.61665762329636 275.0665666708957 24.328245208333275 0.9646381711094636 148
150 3 352.5116670721198 273.88278498142654 24.46671312499994 0.9646381711094636 149
151 3 355.40667652094317 272.6983776145317 24.605181041666608 1.0233830246106588 150
152 3 358.2747818404605 271.46078766645024 25.029101041666607 1.1303363237638624 151
153 3 361.0171259974073 269.9679213286736 25.521308749999942 1.1303363237638624 152
154 3 363.75884447692846 268.47442931347115 26.013358749999938 1.1090758048377722 153
155 3 366.71204192634417 267.45332375469013 26.386496666666606 1.0992526692539106 154
156 3 369.4919267288344 266.0192710949315 26.21033645833327 1.5243253987420555 155
157 3 371.53100945926786 263.6479536514388 26.047739166666606 0.9917237468690412 156
158 3 372.9982230225898 260.88621349429457 26.27468145833327 0.9917237468690412 157
159 3 374.10066664671496 257.95992017418496 26.501466041666603 0.8710243146726886 158
160 3 375.9238906652737 255.4184184708954 26.403529166666605 1.1061163506140992 159
161 3 377.77714720026717 252.89756412265476 26.42135020833327 1.296347315131123 160
162 3 380.26609199979595 251.00238720013778 26.503043124999937 0.9701816731013754 161
163 3 384.4562537198674 248.26755117229962 26.83438833333327 0.9701816731013754 162
164 3 299.42919427372385 315.4502904368041 22.52847770833328 1.1831434984949398 1
165 3 304.54410722901486 315.93769315144283 22.831435416666615 1.8841712565985083 164
166 3 306.96109912458536 317.8941864616807 23.69804270833328 0.9456551180130075 165
167 3 309.4306479239167 319.81439048122667 23.651203333333278 0.9203714932395143 166
168 3 310.7395650985306 322.6361956712404 24.498570208333277 0.894668664590786 167
169 3 311.4434522024697 325.68074202481176 24.847263333333274 0.921291239055328 168
170 3 311.53480110662537 328.80662644372717 25.086191458333275 0.921291239055328 169
171 3 311.62615001078103 331.9318851852169 25.32496187499994 0.921291239055328 170
172 3 311.7174989149367 335.0577696041323 25.563889999999937 0.7888290712553705 171
173 3 311.2144542646549 338.14548770007866 25.57824145833327 0.9635494923887045 172
174 3 310.27531244864366 341.12934334335483 25.592750624999944 1.0034489418271026 173
175 3 309.2448217284768 344.08128943791905 25.884984166666605 1.0234518491274884 174
176 3 307.849561069113 346.8786932083296 26.177217708333274 1.0234518491274884 175
177 3 306.45430040974924 349.67609697874013 26.46945124999994 0.8348476459173462 176
178 3 305.06154246008833 352.4678696523191 27.0540760416666 0.9098350853903275 177
179 3 299.42919427372385 315.4502904368041 22.52847770833328 1.1831434984949398 1
180 3 300.246328991719 321.37545565840725 21.438555416666617 0.9863679481048466 179
181 3 304.2287658064501 324.39872897950397 20.865916458333285 0.9863679481048466 180
182 3 306.8422204136979 326.11809054539265 20.741957708333285 0.9047670982419659 181
183 3 309.6878013458891 327.391969784166 20.10292354166662 1.061299076609513 182
184 3 312.661020472928 328.34112243898886 19.563718749999953 0.9987063069401173 183
185 3 314.83274681761486 330.5604002680306 18.598070624999956 0.9987063069401173 184
186 3 317.2616265842741 332.51939628797146 18.029689791666623 1.1196622668810166 185
187 3 319.2512807980754 334.92512598987895 17.53322395833329 1.1218709081938212 186
188 3 320.90056649228296 337.57862395237305 17.120185833333295 1.0510254532791303 187
189 3 323.0948172242959 339.78225984577176 16.25799437499996 0.8062854714330607 188
190 3 325.81588834876806 341.3164208936462 16.667720624999962 0.8168343928307618 189
191 3 328.3279832130486 343.1790625900255 16.880942291666628 1.107511611273463 190
192 3 330.81067123832014 345.08049628679976 17.094321666666627 1.107511611273463 191
193 3 333.29398494101736 346.98192998357405 17.307543333333292 1.112429435839651 192
194 3 336.04759129162727 348.46353412768764 17.520764999999958 0.8371063414242086 193
195 3 338.80119764223707 349.94576394922706 17.733986666666624 0.8371063414242086 194
196 3 341.5554296702727 351.42736809334065 17.947366041666626 0.8338027646163877 195
197 3 344.10005976069084 353.2393299182364 18.37065520833329 0.8413672046933868 196
198 3 346.470125849332 355.2777869712441 18.09198458333329 0.9686174795370662 197
199 3 349.00537077836435 357.0960055703971 18.680394374999956 0.8264573116383918 198
200 3 351.62508215986935 358.80347926519704 18.898978124999953 0.8264573116383918 199
201 3 354.24479354137435 360.51095295999687 19.117561874999954 0.9225113100354891 200
202 3 356.7237275020915 362.4198947858798 19.10825708333329 0.9225113100354891 201
203 3 359.2026614628087 364.32883661176265 19.098952291666624 0.9396986689201182 202
204 3 361.9387488454983 365.83734488518246 18.72975708333329 0.986086393263271 203
205 3 364.3820191929492 367.78570438888596 19.107468541666623 0.986086393263271 204
206 3 366.8246638629744 369.7346895700151 19.485337708333287 0.729070620324503 205
207 3 369.4406211799251 371.44716868422086 19.71133374999995 0.7525898347574556 206
208 3 372.0453163032127 373.1802951534754 19.586901874999956 1.0597786804650045 207
209 3 374.3916066496765 375.2494104003436 19.598256874999954 1.0597786804650045 208
210 3 376.7378969961402 377.31852564721174 19.609611874999956 0.8151888612011086 209
211 3 379.0835616651782 379.38701521665416 19.427458749999953 0.896914846549134 210
212 3 381.0219103300701 381.84217343519384 19.458842708333286 0.7639646503571119 211
213 3 383.216161062083 384.072087780473 19.55362541666662 1.1569839253254333 212
214 3 385.7745560558671 385.8646536051713 19.13822166666662 0.9136392041387276 213
215 3 388.47935956727054 387.4351039437377 19.29198729166662 0.9136392041387276 214
216 3 391.1841630786739 389.0055542823041 19.44575291666662 0.9592510884739829 215
217 3 393.58739007087854 390.991454431551 18.775019374999957 0.6152968115534857 216
218 3 396.2146095814922 392.6889172875393 18.85229645833329 0.8723507508152227 217
219 3 398.5277390243926 394.79494750252525 18.929731249999957 1.130380121183663 218
220 3 400.1175853631564 397.4884888202656 19.140271874999954 1.1779378623129189 219
221 3 401.22253169698445 400.390380720772 20.092357083333287 0.7884348944771645 220
222 3 402.43947429001696 403.2647428145465 20.620837708333287 0.7884348944771645 221
223 3 403.6564168830495 406.13910490832103 21.149318333333284 1.4912520900183026 222
224 3 406.1966672314876 407.9592005397512 21.516621041666617 1.0630760004985682 223
225 3 408.72127564428257 409.8055746230617 21.33509874999995 1.0630760004985682 224
226 3 411.24525837965183 411.6519487063722 21.153576458333283 1.0630760004985682 225
227 3 414.2741627975801 413.86747247085975 20.935781249999952 1.0630760004985682 226
228 4 170.76363709305753 349.3144554266718 23.262136874999946 1.1145004281187962 46
229 4 166.2819096925989 349.40955839538185 24.272889583333278 1.2225236356699876 228
230 4 163.23736333902755 348.70254290431416 24.63924604166661 1.2225236356699876 229
231 4 160.23411169555393 347.82784586315245 24.754846249999943 0.9225238235840036 230
232 4 157.23086005208035 346.95314882199074 24.870446458333273 0.9225238235840036 231
233 4 154.51166595988528 345.4164850644134 24.43406749999994 1.0099810141516579 232
234 4 152.0133359989707 343.5369500775395 24.15855104166661 0.650366656942723 233
235 4 149.41802603706893 341.85575483462 25.359026874999937 0.6248471517797317 234
236 4 146.82334175259288 340.1745595917006 26.55934499999994 0.8080373682250871 235
237 4 144.47705140612914 338.1054443448324 26.668163749999938 0.8157144302387165 236
238 4 139.81387755221064 334.9507787643336 26.8638797916666 0.8157144302387165 237
239 4 179.16773627537785 345.17121951352976 23.441924374999946 1.2027772561141485 43
240 4 177.36015419246218 346.8355214659547 23.70040833333328 0.934380410801467 239
241 4 172.2721453664773 343.2059667193317 22.974319166666614 0.934380410801467 240
242 4 170.1010446992162 340.95352798672644 22.89578041666661 0.8609071106987369 241
243 4 167.5370186086006 339.16158783945394 22.88048270833328 0.811816459876458 242
244 4 164.972992517985 337.3690220147556 22.865184999999947 0.811816459876458 243
245 4 162.62357378439265 335.3142973486791 22.328503541666613 0.8235479116087767 244
246 4 160.3354714385212 333.1988819723074 23.011380624999948 0.7419846023914396 245
247 4 158.23757503006973 330.9170364006932 24.08379729166661 0.8057348752984239 246
248 4 155.74299913370947 329.067533930254 25.034305416666605 0.9969669236966056 247
249 4 153.63634324129788 326.7794315843825 25.879779791666607 1.0735248135081534 248
250 4 151.94889122412116 324.14720665436306 26.172486458333275 0.7456760992032091 249
251 4 150.7601041152462 321.3898462391989 26.33003708333327 0.7456760992032091 250
252 4 242.39369149960586 331.07220440227263 20.782173333333283 0.906938198909227 22
253 4 240.71312193411205 333.0893884228057 19.670329583333288 1.336690995541785 252
254 4 237.86566396964366 334.3488770807875 18.908913749999957 1.336690995541785 253
255 4 235.01820600517527 335.60899141619495 18.147497916666623 1.2470314204355835 254
256 4 232.3966175913931 337.31145969158905 17.81315624999996 1.2470314204355835 255
257 4 229.77565485503663 339.01392796698315 17.47865687499996 1.339199962018937 256
258 4 226.90004140641068 340.21397726952114 16.78079749999996 1.339199962018937 257
259 4 224.02380228035898 341.41465224948485 16.083095833333296 0.8521225996415767 258
260 4 221.13317257351565 342.61032181004276 16.136085833333297 0.8521225996415767 259
261 4 218.2425428666723 343.8059913706007 16.189233541666628 1.2601080786332082 260
262 4 215.33314283705727 344.950981059675 15.953932708333294 1.2945328505965243 261
263 4 212.65211506783132 346.5414530758645 16.63507499999996 1.1935297437619528 262
264 4 209.9179047174189 348.04307889760133 16.051396458333294 1.2214662408205144 263
265 4 206.98910868760643 349.12049542469754 16.60763374999996 1.0333250389054078 264
266 4 204.04905046413091 350.16287401595315 16.017331458333295 1.0544416520235815 265
267 4 201.08333946620073 351.1533213808737 15.75041010416663 1.0440741770793402 266
268 4 198.08571891955864 352.04741442223286 15.72169141666663 1.0440741770793402 267
269 4 195.08747269549085 352.94150746359196 15.69297272916663 1.043085606746697 268
270 4 192.17181589161854 354.02580644237105 16.527517916666625 1.098896033121248 269
271 4 189.28869431388387 355.2133421963946 15.888641458333296 1.1194495365562707 270
272 4 186.3329941547653 356.2100463355724 16.485409791666626 1.1278836682550255 271
273 4 183.47177128693096 357.4301173157335 15.639825020833298 1.163027969257924 272
274 4 180.61743087077957 358.7064992642098 15.368487833333297 1.165774693156851 273
275 4 177.92013548848485 360.29134018356785 15.283088770833297 0.9271037823403008 274
276 4 175.03701391075018 361.4613569696711 16.09035041666663 0.8693787830430353 275
277 4 172.17203697836155 362.7177172405243 16.213520624999962 0.9347495604826441 276
278 4 169.45534559586935 364.26251480463594 16.569152916666628 0.9347495604826441 277
279 4 166.7386542133772 365.8073123687477 16.92462749999996 0.9858799197127822 278
280 4 163.77982566712998 366.82278683069717 16.881415416666627 0.9858799197127822 279
281 4 160.82099712088277 367.83826129264673 16.838203333333293 0.8576410745364594 280
282 4 157.79396973523166 368.5922025906438 16.253893958333297 0.9063312918062751 281
283 4 154.71125705869116 369.05645524053074 15.592922562499965 1.2285989634737642 282
284 4 151.58349560749852 368.9851280139982 15.63681279166663 1.040438991235886 283
285 4 148.5658533832333 368.16861897342886 15.947782083333296 0.9771329493011652 284
286 4 145.4862690938214 367.6317877421579 16.24900499999996 0.9046294492083068 285
287 4 142.4673755147047 366.8271665726773 16.63791374999996 1.1973213489618382 286
288 4 139.38528851558993 366.3072286319009 16.970836041666626 0.7617935496898507 287
289 4 136.26691222578316 366.08323611349186 17.251399166666626 0.8393400098340421 288
290 4 133.14353051657062 365.90867211171496 17.396017708333293 1.0203297187731273 289
291 4 130.0239028719124 365.92055998280375 16.81912062499996 1.1160896487801344 290
292 4 126.91303471121435 365.6196091410306 17.174595208333294 0.9049172608241396 291
293 4 123.81530577645646 365.1878917172813 17.052528958333294 0.9049172608241396 292
294 4 120.71695116427286 364.75679997095773 16.930462708333295 0.9153848441564966 293
295 4 117.6986832625819 363.9396652529626 16.668982291666627 1.1476675884564078 294
296 4 114.71607897415718 362.99614369497124 16.678444791666628 0.7766659020993023 295
297 4 112.07509456017758 361.35812019442676 17.59078749999996 0.7766659020993023 296
298 4 109.43473582362371 359.72072237130783 18.50313020833329 0.9170992003029794 297
299 4 106.9151328302345 357.8662144814629 18.423960624999957 0.9558161194067599 298
300 4 104.45997461169483 355.93599962310543 18.870432916666623 0.8575409661483435 299
301 4 102.0404800064214 354.0639727653402 20.52321624999995 0.8739900256706188 300
302 4 99.60722049778208 352.1381376489628 21.523560208333283 0.8739900256706188 301
303 4 97.17396098914273 350.21292821001106 22.523904166666615 1.0377610918537885 302
304 4 95.58098626325028 347.54253695702243 23.395558124999944 0.8340655491351915 303
305 4 94.27519747576497 344.71510067017715 24.144199583333275 0.8697166488529261 304
306 4 92.93499642986488 341.88829006075764 24.17495270833328 0.9861364474573288 305
307 4 92.07531564692056 338.88065867530395 24.205548124999943 0.7192224576436125 306
308 4 91.50970325406637 335.80357709559496 24.16564791666661 0.7192224576436125 307
309 4 90.71759563310022 331.4964136969133 24.109819166666608 0.7192224576436125 308
310 4 251.7187878525914 331.2042223391003 20.660107083333283 1.3292704612727024 19
311 4 248.9464111792098 333.82143101090236 20.61768354166662 1.2446726165406052 310
312 4 247.45041645430453 336.5656522001264 20.298639583333287 1.2446726165406052 311
313 4 246.2891591521614 339.45377919726684 19.51514458333329 0.8725885082369977 312
314 4 245.12727617259253 342.34190619440733 18.73164958333329 0.8725885082369977 313
315 4 243.96539319302371 345.23003319154776 17.94815458333329 0.9185069745108577 314
316 4 242.2366464657492 347.83723102453826 17.891852708333293 0.8994676104460865 315
317 4 239.98170502344112 350.00520330467083 17.83539312499996 0.974667780243814 316
318 4 237.06917660669743 351.1470646066165 17.744553124999957 0.8175664354188584 317
319 4 234.3693785146998 352.7269001065687 17.645512291666627 0.795611414550215 318
320 4 232.14134120169783 354.90425754808706 16.922104166666628 0.795611414550215 319
321 4 229.91392956612157 357.08224066703116 16.19869604166663 0.9122376867051065 320
322 4 227.55199728401476 359.1038044295443 15.32038679166663 0.9569298252245481 321
323 4 225.10622422686092 361.0346449653276 14.629529666666633 0.9538327219672159 322
324 4 222.76181091267435 363.0975034379385 14.151074124999965 0.9683984924380629 323
325 4 220.71334302085506 365.45881004261963 13.842360062499965 0.6976678703274322 324
326 4 218.64235074170972 367.7919611631432 14.428356916666631 0.830161321998676 325
327 4 216.77345227107313 370.29967628544364 14.609642645833299 0.6167909292461138 326
328 4 215.15169638359737 372.96381076417504 13.997876249999967 1.0133346451535366 327
329 4 213.2014598476167 375.40895814390313 13.787761437499968 0.7478284295476986 328
330 4 211.3801128613351 377.94795713748977 13.429952770833301 0.7478284295476986 329
331 4 209.5581401976278 380.4875818085021 13.072144104166636 0.9059746556736127 330
332 4 207.5440845642233 382.8726641553607 12.563850145833305 0.9059746556736127 331
333 4 205.5294032533931 385.2571208247937 12.055571958333305 0.9573427723255257 332
334 4 203.1449465839602 387.2705507807724 11.501053687499972 1.016256558731666 333
335 4 201.18907895114802 389.70193325713456 10.94653541666664 1.0359153434479038 334
336 4 199.05927299398465 391.9806504416202 10.341818583333309 1.079831641959448 335
337 4 196.60849451742507 393.9196247839378 10.722116458333309 1.028125659497644 336
338 4 193.94498571611942 395.5588996393338 10.563524958333309 1.019347405214741 337
339 4 191.30963239897133 397.1806555268096 9.403012416666645 0.9625484085075466 338
340 4 188.84383766419433 399.1039879334841 9.142714812499978 1.1083750461209616 339
341 4 186.7202884812882 401.3989727310385 8.908786041666646 1.0875399878443637 340
342 4 184.72187478352683 403.76090501314536 7.743195291666648 1.0197228116701753 341
343 4 182.46255359923867 405.92449755129775 7.758114499999981 1.0901302923868597 342
344 4 179.94545331555236 407.7414647955993 6.786426145833317 0.7282760099938339 343
345 4 177.25566606236632 409.33318816664035 6.430446895833318 0.9402930624745557 344
346 4 174.6622331327417 411.08070521668657 6.227160854166652 0.9446790612288786 345
347 4 172.1326193005409 412.9208225257398 6.264443104166652 0.8432066963250143 346
348 4 169.8188641802148 415.0162162244884 5.72681539583332 0.9320966881975757 347
349 4 167.21416905692718 416.74746566146575 5.8844133333333195 0.9922305455838774 348
350 4 164.7001971603695 418.61010735784515 5.923178041666653 0.9768576512338468 349
351 4 162.23565378044395 420.49965318353065 4.974010437499988 1.010806908353613 350
352 4 159.52521917220903 422.05446158645395 4.613221083333323 0.6558163073207761 351
353 4 156.78788043466798 423.5660982470023 4.863693458333322 0.6558163073207761 352
354 4 154.05054169712696 425.07773490755073 5.114165833333321 0.7396007713994324 353
355 4 151.53782115542072 426.9228576360098 4.46909143749999 0.6983060613016703 354
356 4 149.07014938836656 428.8455643652586 4.334787020833324 0.6983060613016703 355
357 4 146.60310329873815 430.7682710945074 4.200498374999991 0.7964623358491992 356
358 4 144.46954327702045 433.05512208552744 4.035835104166657 0.8558891777444331 357
359 4 142.79961022776396 435.7004862414871 3.9237044791666578 0.8567651261404462 358
360 4 141.46066053671532 438.5216657540751 3.4625653124999918 0.747071359862573 359
361 4 139.61553780825622 441.044397134593 3.1320717291666593 0.747071359862573 360
362 4 137.76978940237143 443.56712851511077 2.801578145833327 0.8372439904578679 361
363 4 135.54800886362668 445.76763602138095 3.0438654583333262 0.983233304201971 362
364 4 130.60578287783542 449.59678186680975 3.645412354166658 0.983233304201971 363
365 3 330.124928779727 261.19592382002776 13.794637520833302 0.8508149338218142 107
366 3 331.20359666167457 259.7024318048254 14.2724937708333 0.8631658062055992 365
367 3 337.3508773694096 258.5455542446623 13.931528354166632 0.8631658062055992 366
368 3 340.4448522396131 258.1857897248712 14.6637681458333 1.0295960014480947 367
369 3 343.5012864642732 257.6627233969662 15.69975418749996 0.8876610774226809 368
370 3 346.6146573346742 257.3498846841044 15.693524708333296 1.260877661866848 369
371 3 349.6110265264649 256.5759217084842 16.84041124999996 0.975937905418033 370
372 3 352.4272006196471 255.2282125334754 17.340346666666626 0.975937905418033 371
373 3 355.24337471282934 253.88050335846665 17.840124374999956 0.771791874952915 372
374 3 359.473579788147 251.24327300904136 18.991710624999953 0.771791874952915 373
375 3 317.40553239219054 278.5578467064338 16.33180187499996 0.9665777711292071 100
376 3 314.91846462493896 273.70822097964964 16.18260979166663 1.2572675031204228 375
377 3 313.08210138044 271.1767301151717 15.97869291666663 0.8923911987611518 376
378 3 310.9960928430773 268.84608170435104 15.911666874999963 1.2293685467074045 377
379 3 308.69860533582 266.7256609085735 16.197118958333295 0.9385161385855005 378
380 3 306.45930582915497 264.5445494025008 16.50480791666663 0.9786032912516159 379
381 3 304.74995510207793 261.9242123435701 16.407659583333295 1.1128674100376574 380
382 3 302.6964817908529 259.57541928740346 15.825715833333296 0.7080040614003872 381
383 3 300.4271497677531 257.42308894291403 15.673779624999963 0.7080040614003872 382
384 3 298.1578177446534 255.27075859842464 15.521827645833296 1.0044687960310323 383
385 3 295.683889203342 253.3636938048189 15.969388124999963 0.8639791868590401 384
386 3 293.5321845362783 251.10437262053074 15.404902687499964 1.0830601374761821 385
387 3 292.04932903731327 248.34951491506942 15.370317249999966 1.1087379390278813 386
388 3 290.9249867032878 245.43010404664278 15.335747583333296 1.1167090694316009 387
389 3 289.97458269361357 242.47252685524703 14.4029343333333 1.2483515998038606 388
390 3 289.53660849560697 239.38230604959782 13.885461749999967 1.221453727272 389
391 3 289.654235851643 236.2557959532567 13.9291469583333 1.2632364657618265 390
392 3 289.21438462135933 233.16807785731038 13.325739104166635 1.2438654926614217 391
393 3 288.5142515819745 230.12478285859044 12.85759768749997 0.8860030322445132 392
394 3 286.16733555808503 228.05691896657373 12.712237916666638 0.9722026111864628 393
395 3 283.4856821114334 226.4457995953353 12.644517958333303 0.9716207311805398 394
396 3 280.93416956933225 224.67388112568588 11.714101874999972 0.9716207311805398 395
397 3 278.3826570272312 222.90196265603646 10.783670020833307 1.1688530260914112 396
398 3 275.44009609405276 221.94780458180787 9.604011687499979 1.2115304833000227 397
399 3 272.43371606345056 221.09062650856643 9.929411291666643 1.8854601520954988 398
400 3 297.3100248327978 307.74069319703705 18.360719583333292 1.034232271172707 89
401 3 299.42043478976376 307.03117499626643 13.860054937499969 1.1948749502272586 400
402 3 301.1241544200093 303.0387273427237 9.761893499999978 1.3247030160649196 401
403 3 298.8541967194838 300.93582551486645 8.609155979166648 1.2622353818806684 402
404 3 296.0455307554103 299.5975015012435 7.782370041666648 1.0096494051160243 403
405 3 293.2230998879708 298.2879586492039 6.955599874999984 0.8094639127557369 404
406 3 291.0344802527894 296.0567929490733 6.628954374999983 0.9573990832938408 405
407 3 289.1186559752236 293.5834900851877 6.564972104166651 0.8889186890483854 406
408 3 286.9337904045965 291.35357573990854 6.0627026041666525 0.9903159726611629 407
409 3 284.32471553932885 289.6310857868913 5.77469564583332 0.9828141003267361 408
410 3 281.54670776911576 288.21204938535 5.169868416666654 1.048954460999985 409
411 3 278.43458825356623 288.0812828033737 4.444094666666656 1.048954460999985 410
412 3 275.3224687380167 287.9498905439718 3.718320916666658 0.9090029344141152 411
413 3 272.3736510305811 288.45668925880796 3.0693826666666593 0.9090029344141152 412
414 3 332.12209112263696 281.4897711233749 20.710416041666615 1.7716431715821066 143
415 3 335.08342237858704 278.3939192208942 20.028800624999953 0.8398655788716499 414
416 3 337.66496743712287 276.64515081599654 19.39370916666662 0.8398655788716499 415
417 3 339.90301558893646 274.4602852453695 19.24088979166662 1.1299609173084282 416
418 3 342.14043806332427 272.27479399731675 19.08807041666662 1.1299609173084282 417
419 3 344.37848621513785 270.089302749264 18.935408749999958 1.1299609173084282 418
420 3 346.90059191822996 268.24042595625053 18.726129791666622 0.9016699949846337 419
421 3 349.4226976213221 266.3915491632371 18.517008541666623 0.9016699949846337 420
422 3 351.99548319589775 264.61337391933046 18.689856874999954 0.8684402669044498 421
423 3 354.79726670828836 263.22749842135255 18.378382916666624 0.8684402669044498 422
424 3 357.5990502206789 261.84099724594887 18.066751249999957 0.8272143813235173 423
425 3 360.24629140891574 260.1735669063953 18.01612687499996 0.8272143813235173 424
426 3 362.8929069197269 258.505510889416 17.965502499999957 0.8424996808339467 425
427 3 365.3943652677701 256.6266015799678 17.995624791666625 0.9878758307008406 426
428 3 368.22180155461535 255.30016543743366 17.55530312499996 0.9878758307008406 427
429 3 371.04986351888635 253.97372929489947 17.114981458333293 1.00879848381704 428
430 3 374.01932858137087 252.99079005908757 17.008055208333293 0.9161168867445932 429
431 3 376.4294380252584 251.00301287756352 16.593282291666625 0.918963719031636 430
432 3 379.07417650379233 249.3393366025643 16.187971874999963 0.9355191437162841 431
433 3 381.4423655601565 247.29524845272508 16.187498749999964 0.9410438753854242 432
434 3 384.11963926482804 245.70415075910978 15.438210687499963 1.0732057180210344 433
435 3 386.96834858414786 244.4121268749904 15.52084985416663 1.0493611513267054 434
436 3 389.86022964584265 243.3065548637367 14.3866588333333 1.1335147650865387 435
437 3 392.66576722278757 242.01202826991442 13.156975416666635 1.202758485791377 436
438 3 395.1960067324141 240.29266670402578 11.505343354166639 0.9119185912179875 437
439 3 395.916161449422 237.29880022193802 10.110570854166642 0.8721255069419622 438
440 3 397.6661812091711 232.61247630326775 8.062049999999982 0.8721255069419622 439
441 3 308.35010300969196 301.4194741649509 22.639346666666615 1.1175224500850416 133
442 3 308.27689875088225 297.2781152840859 22.980469791666614 0.912619349934798 441
443 3 307.3133555152678 294.3017677699184 23.035983124999944 0.912619349934798 442
444 3 306.2002753749054 291.3836082563432 23.48198229166661 0.8461223531288866 443
445 3 305.0865695571173 288.46544874276805 23.927823749999945 0.8461223531288866 444
446 3 304.3614094207036 285.4365443248398 24.680723333333276 1.015036487751505 445
447 3 303.0725139237128 282.61974455423183 25.77632312499994 0.9330977720787337 446
448 3 301.9782041061221 279.72285807313125 26.902202916666603 0.9052738969568022 447
449 3 301.8117739108796 278.8193798703863 25.900124166666604 0.9052738969568022 448
450 3 308.35010300969196 301.4194741649509 22.639346666666615 1.1175224500850416 133
451 3 310.80964097021166 301.85369429840307 20.298324166666617 1.1531798065770333 450
452 3 313.54760538517843 303.2095372799463 18.60485208333329 1.1531798065770333 451
453 3 316.5095623185543 304.19873329001535 18.112171249999957 1.0288514453114836 452
454 3 319.0078922794689 305.98441666303074 16.60668749999996 1.095085657598591 453
455 3 321.22591875365924 308.17366197563786 15.928226249999963 1.1656370441231916 454
456 3 323.2412257419152 310.4242236759659 13.882086791666634 1.2869621537452678 455
457 3 325.0081387921589 312.6772880859968 10.705651708333308 1.0129467251495878 456
458 3 326.8726575208153 315.05486230374675 8.658029791666646 1.0129467251495878 457
459 3 329.422918708065 317.72775626643823 6.975171479166651 1.0129467251495878 458
460 3 304.95392594286386 308.45834520434215 22.924483333333278 1.6183396887312935 131
461 3 308.82937191779627 308.4226815910759 23.744882083333277 1.0520453074830598 460
462 3 311.89581698126796 307.8101433912924 23.53875729166661 1.0520453074830598 461
463 3 314.60312320237426 306.27285395628934 24.311528124999942 1.21325735299502 462
464 3 307.849561069113 346.8786932083296 26.177217708333274 1.0234518491274884 176
465 3 308.78307178829266 348.81078509896435 25.361234791666607 1.3256227618807332 464
466 3 309.9543399292474 351.16771196166536 23.806861458333277 1.2001056135063086 465
467 3 309.4306479239167 319.81439048122667 23.651203333333278 0.9203714932395143 167
468 3 313.616429902008 319.27818492738146 25.327012083333273 0.8613450848967434 467
469 3 316.58902335162117 318.38033782146806 26.281462916666605 0.8613450848967434 468
470 3 319.4183366707436 317.0451421949737 26.194881041666605 0.8353356743094107 469
471 3 321.9273031478955 315.1799977888915 25.90769416666661 0.904160191139014 470
472 3 324.37182485019787 313.2347666723166 26.3041729166666 0.8982975936599833 471
473 3 329.1820328991614 310.3209869007215 27.017645416666603 0.8982975936599833 472
474 3 319.2512807980754 334.92512598987895 17.53322395833329 1.1218709081938212 187
475 3 321.39860572315905 338.8725248687696 16.091612083333295 1.244453629441602 474
476 3 322.41533153996 341.8163371567994 15.347954208333297 1.244453629441602 475
477 3 320.6934672643684 344.3978822153353 14.351947229166633 1.0629884056589667 476
478 3 318.6912995020527 346.769199658828 13.355924479166635 0.8566149635582725 477
479 3 316.45637973736774 348.9221556807431 12.359901729166637 1.0748575064249448 478
480 3 314.003724228531 350.77416086088516 10.890091604166642 1.0072468038012454 479
481 3 311.01110910129466 351.6000550628404 9.911054041666643 1.3999907807022485 480
482 3 307.9415356506944 351.25405544641524 8.665883666666646 1.353984719588787 481
483 3 305.44570839948267 349.39829620171884 7.816640062499982 1.4532046457600463 482
484 3 303.726346833594 346.8624255952608 6.225741479166652 0.7208367054019795 483
485 3 306.8378406717178 347.12208172693613 5.733281437499986 0.7208367054019795 484
486 3 309.9493345098416 347.3823635360372 5.24082139583332 0.795317346160125 485
487 3 312.9513347984638 348.14881838254865 4.157790958333323 1.1848515978671654 486
488 3 315.6092125029379 349.7755796894302 3.467738145833325 1.1848515978671654 487
489 3 312.661020472928 328.34112243898886 19.563718749999953 0.9987063069401173 184
490 3 315.2250465635436 327.0872648778386 18.464964791666624 1.2291933570282016 489
491 3 318.0981573024667 325.8534289943115 18.20222270833329 1.2291933570282016 490
492 3 320.86177449188807 324.43752097989886 17.245563958333292 1.0407893705942912 491
493 3 323.62539168130957 323.0209872880605 16.28874749999996 1.0407893705942912 492
494 3 326.38838319330523 321.6044535962221 15.332136062499965 1.0407893705942912 493
495 3 329.09130967243146 320.10720751646534 14.098320687499966 1.086832972353296 494
496 3 331.5458422135454 318.2389347232545 12.781345708333301 1.086832972353296 495
497 3 333.9997490772337 316.3706619300436 11.464354958333306 1.408675183371293 496
498 3 336.623214523293 314.7076113324701 10.517237562499975 1.098708329893531 497
499 3 339.5482564885511 313.66898680576884 9.542852395833311 1.1688530260914112 498
500 3 342.21802206411405 312.156098790369 8.007656395833315 1.5993941762803812 499
501 3 344.2708696979133 309.975612961722 5.727651249999987 1.2991878906439083 500
502 3 346.4688744944806 307.9027436502995 3.6783260833333244 1.2000680728607651 501
503 3 349.4395909118166 305.63591433690266 2.76904291666666 1.2000680728607651 502
504 4 177.92013548848485 360.29134018356785 15.283088770833297 0.9271037823403008 275
505 4 175.82536746716204 362.55754381953903 15.578176833333298 0.9543770613275955 504
506 4 174.59215726106066 365.4312802358878 15.77013941666663 0.9543770613275955 505
507 4 173.0204555676428 368.1360837472912 15.655059645833296 0.9385161385855005 506
508 4 171.44875387422496 370.8402615812689 15.53996410416663 0.9385161385855005 507
509 4 169.8770521808071 373.5444394152466 15.424868562499965 0.9385161385855005 508
510 4 168.30472480996352 376.24924292664997 15.309788791666632 1.1370060451220767 509
511 4 166.99643331277534 379.07980760062384 15.93374604166663 0.6075684439909469 510
512 4 165.89398968865024 382.0073522755849 16.025216874999963 0.6075684439909469 511
513 4 164.79217174195088 384.934896950546 16.116845416666628 0.7354212461955982 512
514 4 163.34873392080635 387.70351955937315 15.614307812499964 0.8811352618723831 513
515 4 161.61435609670036 390.3069633278094 15.591455874999964 1.0090112141417862 514
516 4 159.51958807537753 392.62697522239273 15.255742145833297 1.1193056307483542 515
517 4 157.02376082416583 394.4702209185747 14.254215374999966 0.7119896266022469 516
518 4 154.2951815705849 396.0006279018947 14.347799499999967 0.9793478473882271 517
519 4 151.4790074774027 397.3445830123491 13.798375208333301 1.0798879529277632 518
520 4 148.57523854461914 398.4745564432061 13.096415416666636 1.0662544418212443 519
521 4 145.79660509698033 399.9023523287075 12.685774458333304 1.0662544418212443 520
522 4 143.1174543600316 401.5084662805401 13.142765895833302 1.1359423934983464 521
523 4 140.63852039931442 403.39425804167126 12.409437916666636 0.758020714812737 522
524 4 138.32601663383974 405.5009139340829 12.48401818749997 0.758020714812737 523
525 4 136.01288719093935 407.60694414906874 12.558614229166636 1.1191304410691514 524
526 4 133.44260432606652 409.3832423606982 12.149077229166638 0.8840008644821975 525
527 4 130.83165242852166 411.0869619909438 11.49592816666664 1.078405097428798 526
528 4 128.61612866403416 413.2931005940454 11.27587772916664 1.161945547311422 527
529 4 126.03270657322115 415.055633902309 11.055811520833307 1.1987791773637744 528
530 4 123.84033287348542 417.2874252798653 11.05421866666664 0.9452484276862873 529
531 4 121.62168072186928 419.4923125281155 10.972904249999974 0.9452484276862873 530
532 4 119.40240289282744 421.69782545379144 10.891605604166642 0.9452484276862873 531
533 4 117.18375074121131 423.90271270204164 10.810291187499974 1.1424556955001297 532
534 4 114.71670465158292 425.8260451087162 10.728992541666642 0.7383807004192711 533
535 4 112.40169817640533 427.9295726139992 10.899680270833308 0.9775834370476864 534
536 4 109.94716563529138 429.8685469563168 10.893513874999973 0.9775834370476864 535
537 4 107.49263309417744 431.8081469760602 10.887363249999975 1.0105003264150085 536
538 4 105.4510476540411 434.1725819678699 11.306299666666641 1.0105003264150085 537
539 4 103.40883653647907 436.53701695967965 11.725236083333305 1.0105003264150085 538
540 4 101.36725109634274 438.9014519514894 12.144188270833304 1.0105003264150085 539
541 4 99.32566565620641 441.2658869432991 12.56312468749997 1.0121208309476326 540
542 4 97.04694847172082 443.40945780382845 12.557825687499971 1.0891917762482741 541
543 4 95.14488909752087 445.87587821603114 11.818189374999971 1.0891917762482741 542
544 4 93.2422040458952 448.3416729508081 11.078553062499974 0.8353919852777257 543
545 4 91.75184041782143 451.0908995594379 10.882285041666641 1.1433942116387152 544
546 4 90.4322867269702 453.8832979104426 9.628629958333311 0.8370562872301507 545
547 4 89.43433123294096 456.8002060691664 8.285238833333313 1.654034585868829 546
548 4 91.43149357585091 458.12664221170047 6.475393770833318 1.654034585868829 547
549 3 301.1241544200093 303.0387273427237 9.761893499999978 1.3247030160649196 402
550 3 304.2619267100135 300.84823067526514 9.524668624999977 1.0978448950460324 549
551 3 306.0432303410488 298.3111087139557 8.464553208333314 1.0978448950460324 550
552 3 308.2850325574166 296.170666240555 7.389802458333316 1.6276247417290328 551
553 3 311.2494922004954 295.208374359792 6.7127448124999844 1.0843615465216874 552
554 3 314.32344539307576 294.80731512990315 5.648686687499986 1.0165506271217561 553
555 3 317.25974955199695 294.08841176774666 3.622970458333325 0.8105713617992678 554
556 3 322.159429472839 293.13738208064666 2.662384770833327 0.8105713617992678 555
557 3 304.3614094207036 285.4365443248398 24.680723333333276 1.015036487751505 446
558 3 305.64404814343703 285.0461216111882 25.256516458333277 1.3418278072069763 557
559 3 308.55031978592353 281.12562686160373 26.871134374999937 0.8863596683771756 558
560 4 128.61612866403416 413.2931005940454 11.27587772916664 1.161945547311422 528
561 4 125.40890617977466 412.94647530019455 11.191693020833307 1.2263840653867026 560
562 4 122.33370163234282 413.5102106607715 11.48537747916664 1.2263840653867026 561
563 4 119.2322186330306 413.7811289861099 10.705493999999975 1.1083249919269038 562
564 4 116.19518040856794 414.5300648647011 10.852935520833308 1.0579579591561485 563
565 4 113.15876786153098 415.27900074329233 11.00037704166664 1.0579579591561485 564
566 4 110.09607686261361 415.91906874980765 11.031713687499973 1.0596973423996605 565
567 4 107.02900612171621 416.51471365909657 11.413210145833306 1.0596973423996605 566
568 4 103.96130970339306 417.1103585683855 11.794690833333306 1.197978310258848 567
569 4 100.83667663932907 417.2630238602621 11.773463291666639 1.197978310258848 568
570 4 97.71204357526507 417.4150634747129 11.752235749999972 1.197978310258848 569
571 4 94.58741051120109 417.56772876658954 11.731008208333305 1.197978310258848 570
572 4 91.46277744713709 417.7197683810404 11.709780666666639 1.0206863549057896 571
573 4 88.33439031851876 417.70537780024875 11.688553124999972 1.2915671395985941 572
574 4 85.21851673841489 417.44321895887055 11.444199833333307 0.9042853266241587 573
575 4 82.16896496543775 416.7480913388915 11.284977499999973 1.0368914002320326 574
576 4 79.04996299820526 416.5203447559281 11.125755166666641 1.0689073141063128 575
577 4 76.00979638661396 415.8008157163459 11.531018270833306 1.012577575468411 576
578 4 73.12792616373075 414.58324744588765 11.585285708333306 1.0055261908805053 577
579 4 70.39183878104116 413.0828729790023 11.035293666666641 0.9776147209189725 578
580 4 67.78151256092202 411.3597573485593 11.235141666666639 1.0629195811421372 579
581 4 65.07232930753854 409.85437746226813 10.162031083333309 1.280517676260314 580
582 4 63.07141290007426 407.4649153734295 9.478917437499979 0.7479347947100716 581
583 4 61.30506295951377 404.91027444419973 8.541294083333312 0.8615578152214894 582
584 4 59.56680593536828 402.3456226761584 7.445300020833316 1.2683357367814745 583
585 4 62.27567635003889 400.83774008016434 6.3902943541666515 1.1230659520769535 584
586 4 64.9340545964536 399.24789374140056 5.285405541666654 0.8171284612208519 585
587 4 67.42800481538815 397.35897359314083 5.321804624999987 0.8218460690108084 586
588 4 71.05943659428831 398.2130232792536 4.266798958333323 0.8218460690108084 587
589 3 308.2850325574166 296.170666240555 7.389802458333316 1.6276247417290328 552
590 3 309.86048831538886 293.1348793709438 6.348864374999985 1.2098036136050252 589
591 3 309.4644345049058 290.0371504361859 5.883183208333319 1.2098036136050252 590
592 3 308.4095423651357 287.13525853567955 4.615334374999989 0.9091530969962889 591
593 3 306.59069808855696 284.64005696189355 3.3485106458333256 0.6879510999059435 592
594 3 304.94141239434936 282.61473913482604 2.6160973749999936 0.6879510999059435 593
