# Supplementary material for: Cross-Regional Gradient of Dendritic Morphology in Isochronically-Sourced Mouse Supragranular Pyramidal Neurons
Source: Front Neuroanat. 2018 Dec 4;12:103. doi: 10.3389/fnana.2018.00103 (PMC6288488; doi:10.3389/fnana.2018.00103)
Supplement: Supplementary file 3 [file Data_Sheet_1.ZIP › SWC reconstructions/X046.S2.Z1.C01.20X-exported-000.swc]

# Exported from "Simple Neurite Tracer" version 3.1.0 on 2018-06-06T17:14:51.635
# https://imagej.net/Simple_Neurite_Tracer
#
# All positions and radii in microns
# Voxel separation (x,y,z): 0.625677425723667, 0.625677425723667, 1.9270833333333333
#
1 1 328.456247085322 278.9063490325619 11.900510416666666 1.2811808943315812 -1
2 1 326.8526358431922 284.4292036694247 14.485711979166666 1.2811808943315812 1
3 1 328.456247085322 278.9063490325619 11.900510416666666 1.2811808943315812 1
4 1 330.4928271060525 272.8160049705677 6.560292708333333 1.2811808943315812 3
5 4 328.456247085322 278.9063490325619 11.900510416666666 1.2811808943315812 1
6 4 332.1896642846151 285.1111920634635 13.253708333333334 1.3807762269582746 5
7 4 331.8455417004671 290.10284656588686 13.741491666666667 1.3807762269582746 6
8 4 331.39818234107463 293.19869846836764 13.829713541666665 1.2569984618273615 7
9 4 330.37895381457076 296.1531472726348 14.27714375 1.1996300986627584 8
10 4 329.12885031797487 299.0181242050234 13.911788020833331 1.2275415686242912 9
11 4 328.08209198473924 303.5480287672628 15.778206770833332 1.6352580063228614 10
12 4 326.2995369988525 307.6781254544647 19.030718750000002 1.613171593194816 11
13 4 323.7129865209108 309.2879934708517 21.225666666666665 1.3656536035785336 12
14 4 321.00818300950743 310.73080561457044 23.144463541666664 1.409651240155422 13
15 4 318.6387425982919 312.67541105371964 25.071354166666666 1.1769680623030474 14
16 4 315.9051579253052 314.1188488748641 26.543453125 1.3012588829230536 15
17 4 312.99700925054157 314.9697701738483 28.94055208333333 1.1205507288255443 16
18 4 310.20836496409123 313.62268667626523 30.301651041666666 1.111315730021863 17
19 4 307.98721010277217 311.44845762187555 31.40163020833333 1.1624273189292291 18
20 4 305.7091185957123 309.3255341163951 32.32084895833333 1.2522433133918616 19
21 4 305.81047833867956 306.210286213717 33.15065104166667 1.1039765338181242 20
22 4 304.7968809090072 303.25583740944984 33.68946354166666 1.264362685128129 21
23 4 302.81911456629473 300.9420822891237 35.91447395833333 0.9544083451988817 22
24 4 300.74499390002075 298.6977773630529 37.973177083333326 0.883325132862416 23
25 4 298.70028007275585 296.3715086942123 39.33658854166667 0.8615265313502033 24
26 4 296.236362370256 294.4513046746664 39.846687499999994 1.0874085955849615 25
27 4 293.51466556835805 292.91401523966334 39.449901041666664 1.2099475194129419 26
28 4 289.9964814035139 294.176006607348 39.296697916666666 0.7618623742066803 27
29 3 328.456247085322 278.9063490325619 11.900510416666666 1.2811808943315812 1
30 3 322.38529902352525 281.5723605435704 12.901803645833333 1.3228760379818065 29
31 3 317.8297416868312 283.6452298549929 12.7284625 1.3228760379818065 30
32 3 315.18187482116866 285.2932641943491 13.490392708333333 0.9059183447052974 31
33 3 312.53025389095177 286.9506836950911 13.765368229166667 1.0618496727441498 32
34 3 309.5313819894582 287.83539157506436 14.119411979166667 1.0214872220107158 33
35 3 306.64513202459494 289.03982061958243 13.927975520833334 1.0501620184316316 34
36 3 303.62060734864673 289.7850024336193 14.823125 1.1020995015409532 35
37 3 300.5197500267602 290.1585318567763 14.2775484375 1.0842113839395138 36
38 3 297.4245238017052 290.49014089240984 15.245021354166665 1.0092552283378182 37
39 3 294.3587044156593 291.0951709630846 14.794488541666665 1.1541308362641334 38
40 3 291.23344567416956 291.2196807708036 14.931195833333332 1.2656703509478915 39
41 3 288.2389535146561 290.3174539229101 15.189752604166666 1.1183671146097687 40
42 3 285.72185323096977 288.46106900078803 15.420058333333335 1.1287721301995532 41
43 3 283.4831794017305 286.30561026916996 16.528111979166667 0.9550152523018336 42
44 3 280.97358724715286 284.43921450823626 16.3246890625 1.076897214832804 43
45 3 278.24938773555203 282.90067371838177 16.33806302083333 1.076897214832804 44
46 3 275.52581390137686 281.3621329285273 16.351436979166667 1.076897214832804 45
47 3 272.80161438977603 279.8235921386728 16.3648109375 1.076897214832804 46
48 3 270.0780405556009 278.2850513488183 16.378204166666666 1.016256558731666 47
49 3 266.99282516935756 277.7682417951705 16.46837239583333 1.016256558731666 48
50 3 263.8669407504421 277.64936308428304 16.55855989583333 1.016256558731666 49
51 3 260.7404306541009 277.53048437339555 16.648728125 1.2155911297929691 50
52 3 257.704018107064 278.27253780030384 17.0071078125 1.1614888027906438 51
53 3 252.78431650859878 279.01459122721207 18.6952328125 1.1614888027906438 52
54 3 251.58051314150646 277.8176703118027 18.2020921875 1.046201480326801 53
55 3 248.59603182080454 276.90480694767183 17.532122395833333 1.046201480326801 54
56 3 245.60466804841968 276.00758551918415 18.09115 1.0540412184711183 55
57 3 242.91988621463943 274.40647698675724 18.458220833333332 0.9938823339877878 56
58 3 240.23510438085918 272.8053684543304 18.82529166666667 0.8429877092260111 57
59 3 237.10984563936947 272.7997373574989 19.24863333333333 1.0377172944339879 58
60 3 233.39519876284808 273.33594291134403 19.520968749999998 1.0377172944339879 59
61 3 231.5006475177568 275.92374474413714 19.270833333333332 1.1089256422555984 60
62 3 230.87497009203312 278.4264544470318 19.270833333333332 1.1801402468514663 61
63 3 228.99793781486213 280.9291641499265 19.752604166666664 0.9715831905349964 62
64 3 226.49522811196746 282.8061964270975 20.234375 0.9206217642098037 63
65 3 224.61819583479647 282.8061964270975 20.876671875 0.7120647078933336 64
66 3 222.1154861319018 283.4318738528212 21.037390625 0.7984519900630005 65
67 3 219.78546339850686 283.88236159934223 21.197916666666664 0.7552614773652957 66
68 3 328.456247085322 278.9063490325619 11.900510416666666 1.2811808943315812 1
69 3 325.3122180210606 273.7182318184612 12.280415625 1.5428391937692187 68
70 3 322.7763474146025 269.46863074294606 14.583761979166665 1.5428391937692187 69
71 3 320.3017931958654 267.5621916267661 15.10085625 1.2063248471180017 70
72 3 317.82661329970256 265.65512683316035 15.617950520833332 1.2063248471180017 71
73 3 315.3520590809655 263.7486877169803 16.1350640625 1.2063248471180017 72
74 3 312.84371828123926 261.8841689883238 16.544299479166668 1.1479804271692697 73
75 3 309.9430777355844 260.7416820089524 15.734423437499998 1.50366553014466 74
76 3 307.10813331963044 259.42650806008123 15.314280729166665 1.2802736620642818 75
77 3 304.4596407765422 257.76158043023054 15.423758333333332 1.1251869985501566 76
78 3 301.92877558948993 255.9308482825631 15.941411458333333 1.288470036341262 77
79 3 299.34660485352833 254.19021368419988 16.878552083333332 1.3821652308433812 78
80 3 297.09479179834887 252.01911301693872 16.915571354166666 1.3452189788543987 79
81 3 294.8060637750517 249.91433415680433 15.852977604166664 1.332511470337951 80
82 3 292.51733575175456 247.81018097409563 14.790383854166667 1.4120976388900013 81
83 3 289.66049262590025 246.55757476779684 14.053505729166666 1.4703732343219036 82
84 3 286.6153205949032 245.87058095435225 13.409590104166666 0.9860738797147565 83
85 3 283.68527321023925 244.7768968141873 13.2155328125 1.4393959449743248 84
86 3 280.9316668596294 243.2971697023508 13.591159895833334 1.3844364398987579 85
87 3 278.36951780129095 241.54777562002744 12.351370833333334 1.376953337887103 86
88 3 275.5671086114747 240.15814605749517 12.495381770833333 1.0702775476686477 87
89 3 272.5701137422583 239.26029895158172 12.444892187499999 1.4142499692344908 88
90 3 269.4442293233429 239.21462449950388 12.775965104166666 1.0456258570951351 89
91 3 266.42783845392904 240.04302141116204 12.856690624999999 1.2268032692619375 90
92 3 263.33261222887404 240.3489776723409 13.897354166666666 1.2949895951173025 91
93 3 260.22925219728467 240.0004753462128 13.325665625 0.8683964694846492 92
94 3 257.21160997301945 239.17958656366338 13.553042187500001 0.8683964694846492 93
95 3 254.25403278162366 238.37559107160845 13.775890104166667 0.8683964694846492 94
96 3 328.456247085322 278.9063490325619 11.900510416666666 1.2811808943315812 1
97 3 332.46371099708205 270.7381302397394 18.7122875 1.5438402776503768 96
98 3 333.3277715220064 266.57800103610276 24.314203125 1.540305200195038 97
99 3 332.9129473887516 263.5734980377777 26.675651041666665 1.383191341821568 98
100 3 330.9276729169304 261.2190738847795 28.367437499999998 1.4306051771429076 99
101 3 328.25227624453606 259.64048973967874 29.496130208333334 0.7925143112928829 100
102 3 328.12150966255984 256.5271188692778 30.353875 1.0934401259689377 101
103 3 329.203305931636 253.60457961372248 31.211619791666667 0.9825888564534757 102
104 3 331.46262711592414 251.44599249497585 31.672578125 0.9825888564534757 103
105 3 333.7219483002123 249.2874053762292 32.13334375 0.9825888564534757 104
106 3 335.6196279324322 247.474192196482 32.520494791666664 0.9825888564534757 105
107 3 328.456247085322 278.9063490325619 11.900510416666666 1.2811808943315812 1
108 3 335.7647850952001 280.34665846657776 13.624421354166666 1.235938159677503 107
109 3 339.4706724877614 280.9454317629953 13.615075 1.235938159677503 108
110 3 342.54963109974756 281.45973860694016 12.978713541666666 1.1660374776756548 109
111 3 345.075490867394 283.30486133539927 12.868041145833333 1.2220981750204953 110
112 3 347.8453648310727 284.74829915654374 12.318417708333333 1.2584750605520694 111
113 3 350.6020995688112 286.2261492361031 12.506655208333333 1.1067107441685367 112
114 3 353.59283766377024 287.077696212513 13.555219791666666 1.4759229930880726 113
115 3 356.66804221120213 287.4005457641864 15.019899479166666 1.3767656346593857 114
116 3 359.7926752752661 287.5569651206173 15.016604166666665 0.891997021982946 115
117 3 362.90479479081563 287.8260064136785 15.5306921875 0.891997021982946 116
118 3 366.01691430636515 288.09504770673965 16.044760937499998 1.1458093265020086 117
119 3 369.10713511201436 288.38598770970117 17.247241666666667 1.1499888517058428 118
120 3 372.1385422396455 289.0692274585914 18.36311927083333 1.1440261458386962 119
121 3 375.24565633578925 289.13680062056955 19.478958333333335 1.1536302943235546 120
122 3 378.21449572084805 288.2026642239641 20.448473958333334 1.1536302943235546 121
123 3 381.18396078333257 287.2691535047844 21.417989583333334 1.1703108544933476 122
124 3 384.2860694600705 286.9356674368737 22.116557291666663 1.1335397921835677 123
125 3 387.40444574987725 286.9325390497451 22.8868125 0.7014594755273175 124
126 3 390.4896611361206 287.195323568549 24.255041666666664 1.0422597125447417 125
127 3 393.53107910256335 287.77782925189774 25.623078125 1.3318169683953978 126
128 3 395.886754610413 289.71054681995815 27.805307291666665 0.9916924629977549 127
129 3 397.5754579824412 292.27644994285095 29.631411458333332 1.0809203206802072 128
130 3 398.96508754497347 295.0738537132614 30.184098958333333 1.4061099059258257 129
131 3 400.94911066194317 297.4633158021001 31.336494791666663 0.9502788741891054 130
132 3 403.4762217844411 299.3034331111534 31.711697916666665 0.9495092909554654 131
133 3 406.45569768573716 300.23882086261034 32.270359375 0.9791288602892237 132
134 3 409.4020126834699 301.27619403446016 32.804546875 0.6535325847168846 133
135 3 411.9660387740855 303.06875985915843 32.813411458333334 0.6535325847168846 134
136 3 414.5294391872754 304.8619513612825 32.82227604166666 0.7336130384352568 135
137 3 419.06685187862337 306.97361267309986 32.559614583333335 0.7336130384352568 136
138 4 328.08209198473924 303.5480287672628 15.778206770833332 1.6352580063228614 11
139 4 326.43843738736314 306.21904569767713 14.188343749999998 1.5027770682001325 138
140 4 324.8298207258276 308.8650355310625 12.827032812499999 1.5027770682001325 139
141 4 323.80308407021505 311.81385323849815 12.232392708333332 1.1052091183468 140
142 4 322.77697309202824 314.7632966233595 11.637733333333333 1.1052091183468 141
143 4 321.93981669641 317.7771847830704 11.560958333333334 1.0943911556560377 142
144 4 321.0013005578245 320.7554093295151 12.1530546875 1.0451628558000996 143
145 4 320.3149324218056 323.79933000566075 11.460865625 0.8317567994342712 144
146 4 319.08923034481296 326.6661839703266 10.683403125 0.9433964225061452 145
147 4 317.9542514945502 329.5805894193474 10.873085937499999 1.1165401365266554 146
148 4 317.0338800013107 332.56882480460365 10.5400859375 1.1652553808935002 147
149 4 316.6985169011228 335.67906728787597 10.6055875 1.3459635349910097 148
150 4 315.9520837322345 338.7154798349129 10.266035416666666 0.9855107700316051 149
151 4 314.8177305593975 341.6305109613595 10.199782291666667 0.9855107700316051 150
152 4 313.6833773865605 344.5461677652318 10.133529166666666 0.9855107700316051 151
153 4 312.54902421372344 347.46119889167835 10.067256770833334 1.282363424666199 152
154 4 311.2607543941584 350.3067798238696 10.612081770833333 0.8719753443597886 153
155 4 309.928061477367 353.1329647558634 10.124336979166666 1.108856817738769 154
156 4 308.71925269086887 356.01733768844946 9.929451041666667 1.108856817738769 155
157 4 307.5110695817965 358.9023362984613 9.734565104166666 1.108856817738769 156
158 4 306.30226079529837 361.7873349084731 9.5396984375 1.174527920342725 157
159 4 304.65985755277376 364.43582745156147 10.38381875 1.008529442523979 158
160 4 303.1770020538086 367.1863054150427 9.941052083333332 1.0232140917057133 159
161 4 301.9049998473124 370.0325120246596 10.738209375 1.0129279548268162 160
162 4 300.7318546740805 372.93252689288886 10.9028015625 0.987487910696892 161
163 4 299.34222511154826 375.72367388904206 10.112813020833332 1.015724732919801 162
164 4 297.9626063878276 378.51920062717545 10.9163296875 1.103995304140896 163
165 4 296.63491889044195 381.35039097857504 11.208186458333333 0.9511297954880896 164
166 4 295.44112636216124 384.2416463628441 11.076836458333332 0.9511297954880896 165
167 4 294.24670815645476 387.1329017471132 10.945486458333333 0.9511297954880896 166
168 4 293.052915628174 390.0235314539565 10.814117187499999 0.9511297954880896 167
169 4 291.8584974224675 392.91478683822555 10.6827671875 0.8083001527438909 168
170 4 290.575858699734 395.7678758995255 10.551417187499998 0.8083001527438909 169
171 4 289.2932199770005 398.6209649608254 10.420067187499999 0.8885495393672085 170
172 4 288.0706462871364 401.5003324740058 10.367958854166666 1.0054573663636757 171
173 4 286.6954073053958 404.31024979293073 10.248229166666665 0.9992506463004969 172
174 4 285.0686459985143 406.98064104591936 9.977531770833332 0.9804052422377001 173
175 4 283.56138907994597 409.7073432672231 10.858073958333332 0.7376674281539461 174
176 4 282.16925680771084 412.50912677961367 10.806042708333333 0.7376674281539461 175
177 4 280.77712453547565 415.31028461457856 10.754030729166667 0.7376674281539461 176
178 4 279.38436658581475 418.1114424495434 10.70201875 0.9524124342108232 177
179 4 278.3507474785193 421.0583831247019 10.1144125 0.9518055271078711 178
180 4 277.2808390805318 423.99093321906867 10.753645312499998 0.9253831694195608 179
181 4 276.1101966170028 426.87968589363487 9.947661979166666 0.9585440729829152 180
182 4 274.8144186683291 429.7233897935489 9.494277083333333 0.9318777010985724 181
183 4 273.48547981609204 432.55520582237426 9.364121874999999 0.9626798007669486 182
184 4 271.98447967178095 435.30005268902397 9.455369270833334 0.9626798007669486 183
185 4 270.48347952746985 438.04427387824796 9.546597395833333 0.8068110404706687 184
186 4 269.0844648035518 440.84042629380707 9.9131671875 0.9406559553814755 185
187 4 268.0339524057617 443.78423858183686 9.534707291666665 0.959044614923494 186
188 4 266.892091103816 446.6967669985806 9.44910625 0.959044614923494 187
189 4 265.75085547929604 449.60929541532425 9.363524479166665 0.959044614923494 188
190 4 264.6089941773504 452.52182383206787 9.2779234375 0.959044614923494 189
191 4 263.4677585528304 455.43435224881154 9.192322395833331 0.959044614923494 190
192 4 262.3258972508847 458.34688066555526 9.106740625 0.9642815349768011 191
193 4 260.99820975349905 461.17869669438056 9.322516145833333 0.9590758987947802 192
194 4 259.3195172202825 463.81780407608295 9.538291666666666 0.8181983696188394 193
195 4 258.2308384995233 466.7503541704498 9.522258333333333 0.8181983696188394 194
196 4 257.14215977876415 469.68352994224233 9.506224999999999 0.8181983696188394 195
197 4 256.05348105800493 472.61608003660916 9.490172395833332 0.8146758057120151 196
198 4 254.75144633507398 475.442264968603 8.4872796875 0.8996490568995463 197
199 4 253.67215277570065 478.3760664178213 8.143584375 0.8987167975352182 198
200 4 252.49275082821154 481.27295289892186 7.944092708333334 0.8987167975352182 199
201 4 251.31334888072243 484.1698393800224 7.7446203125 0.8168719334763052 200
202 4 249.96626538313936 486.99164457003616 8.037652604166666 0.8168719334763052 201
203 4 248.61918188555634 489.8134497600499 8.330665625 0.8168719334763052 202
204 4 247.27209838797327 492.63588062748937 8.623697916666666 0.9201462493662537 203
205 4 246.05765850464365 495.5183765277983 8.753718229166665 0.9201462493662537 204
206 4 244.84321862131398 498.4008724281072 8.883738541666666 0.9201462493662537 205
207 4 243.62877873798436 501.2839940058419 9.013758854166667 0.9362949837241815 206
208 4 242.556367630294 504.20465622912 8.01396875 1.0229513071869094 207
209 4 241.05098774400287 506.94387199893816 7.62916875 0.8672264526985459 208
210 4 239.8840993450282 509.84075848003874 8.214616666666666 0.9425017037873603 209
211 4 238.63086746130372 512.7026070252988 8.692359895833333 0.9357756714608308 210
212 4 237.31256512530393 515.5300433121441 7.962130208333334 0.9711827569825332 211
213 4 236.26017569523674 518.4619677290851 8.84230625 1.0506375332751816 212
214 4 235.25971749150457 521.4258016947382 8.9930234375 1.0446060028912054 213
215 4 234.5333060002394 524.4597115320722 8.275204166666667 1.050537424887066 214
216 4 233.8212850897659 527.4811078208919 9.478783333333334 0.9942389701204503 215
217 4 233.03355721077978 530.5062581742658 9.108513541666667 0.7278880899898852 216
218 4 232.24582933179366 533.5314085276397 9.467914583333332 0.7278880899898852 217
219 4 231.45747577538185 536.5565588810136 9.827315624999999 0.898184971723353 218
220 4 230.10350982611584 539.3764870387502 9.975951562499999 0.9801549712674107 219
221 4 228.19143961310434 541.8460358380814 10.51355 0.7309664229244457 220
222 4 225.59237558664822 543.5603919845644 11.460171875 0.7309664229244457 221
223 4 222.9939372376178 545.2741224536215 12.406813020833333 0.9696999014835682 222
224 4 220.4768369539315 547.1305073757436 12.183290625 0.7680753510441164 223
225 4 218.22564957617777 549.2640673974613 13.451195833333333 0.8735645650211267 224
226 4 218.04044905816357 552.3743098807337 14.300692708333331 0.9766824615546442 225
227 4 217.7638996359937 556.7190139249587 15.77514270833333 0.9766824615546442 226
228 4 214.6073570232178 556.2272314683399 16.7013953125 0.7984519900630005 227
229 4 212.10464732032312 557.4785863197873 17.02256302083333 0.7120647078933336 228
230 4 209.9147763302903 559.0427798840965 17.34375 0.668874195195629 229
231 4 204.5965182116391 561.2326508741294 17.34375 0.8848392722326671 230
232 4 198.30032627658187 566.4107572494183 17.34375 0.8848392722326671 231
233 3 291.23344567416956 291.2196807708036 14.931195833333332 1.2656703509478915 40
234 3 288.9534771348325 291.300393158722 15.120724479166666 1.1606629085886886 233
235 3 285.8626306517576 291.0789033500158 16.45068177083333 1.0034989960211607 234
236 3 283.1359284304539 292.4291152347275 18.6842484375 0.7119583427309607 235
237 3 281.8470329334631 292.1863523935467 18.94453958333333 0.7119583427309607 236
238 3 312.53025389095177 286.9506836950911 13.765368229166667 1.0618496727441498 33
239 3 309.88989515439783 288.92970139265503 14.082219270833333 1.4887806641866939 238
240 3 308.8856828861114 291.8810218097936 14.874790104166667 1.0469522932376694 239
241 3 307.8896044243593 294.84673280772375 14.759280729166667 0.8308245400699429 240
242 3 307.4184693227894 297.9281941294128 13.951755729166667 0.904160191139014 241
243 3 306.8553596396381 301.00277299941894 14.342664583333333 0.9070695911686291 242
244 3 306.2922499564868 304.077351869425 14.733554166666666 0.99335676495018 243
245 3 306.04385601847446 307.1944768043803 14.43809375 1.0945162911411825 244
246 3 305.72663756363255 310.30659631992984 14.515601041666667 1.158773362763003 245
247 3 305.2448659458254 313.39556577072756 14.8915171875 1.158773362763003 246
248 3 304.76309432801816 316.4839095440996 15.267433333333333 0.9913671107363787 247
249 3 304.48967329297693 319.5972804145006 15.704495833333333 1.1533362259334643 248
250 3 303.3503147007341 322.5091831538185 16.01095989583333 1.6447182489998033 249
251 3 302.67208037124965 325.52932808778667 17.4093671875 1.455313178684735 250
252 3 302.60012746729143 328.64520166789055 18.235854687499998 1.2422700152258264 251
253 3 301.72793313583264 331.63906814997824 19.00645677083333 1.0262110865749297 252
254 3 300.30889673429135 334.41144482335983 19.92353645833333 1.0262110865749297 253
255 3 298.88923465532434 337.18319581931564 20.840635416666668 0.9979242101579627 254
256 3 297.6328743844712 340.0469213968529 20.613625 1.074970128361575 255
257 3 296.28766791916536 342.83368865102614 22.03716145833333 1.1549317033690598 256
258 3 294.56267525644523 345.44088648401663 22.369583333333335 0.9672785298460176 257
259 3 292.6756321404626 347.9279542512682 21.746942708333332 0.9648821853054959 258
260 3 290.73790915299645 350.36621917931336 22.648432291666666 0.9763946499388113 259
261 3 289.0642220391856 352.9990697867585 21.93290625 1.0441742854674563 260
262 3 288.1964074497069 355.9991930431035 22.501588541666667 0.8930168761868755 261
263 3 286.76798588677974 358.7815805552966 22.664041666666666 0.8930168761868755 262
264 3 285.3395643238526 361.5645937449155 22.826494791666665 0.7302594074333779 263
265 3 283.44689011103856 364.0547898992957 22.988947916666664 0.7516325482960985 264
266 3 281.26202454041146 366.29408940596073 22.89721875 1.1012861208875127 265
267 3 277.561142567256 369.66273666605696 22.668088541666666 1.1012861208875127 266
268 3 320.3017931958654 267.5621916267661 15.10085625 1.2063248471180017 71
269 3 316.4570054147935 266.2301243874004 13.6673953125 1.1011046744340527 268
270 3 313.35239402835265 266.20384593551995 12.479425520833333 1.1011046744340527 269
271 3 310.23589477082305 266.1525403866106 11.660588541666668 1.0622563630708701 270
272 3 306.88414080122135 264.93434643872666 8.045881249999999 1.082259270371256 271
273 3 320.3017931958654 267.5621916267661 15.10085625 1.2063248471180017 71
274 3 319.7781011905347 265.32789753950686 15.337868229166666 1.2300129944558997 273
275 3 318.6281060820546 262.4266313164262 16.0037140625 1.2300129944558997 274
276 3 317.21595213219626 259.64612083651025 16.777977604166665 0.8674078991520058 275
277 3 315.37270643601437 257.1277691979725 16.125505729166665 1.0677310405459524 276
278 3 313.5288350624067 254.608791882009 15.473033854166665 1.0677310405459524 277
279 3 311.82136136760687 252.02286708149308 14.165584895833332 1.0768158767674598 278
280 3 310.16957296369634 249.36561505444467 14.0557796875 1.0836983284504202 279
281 3 308.7655528203724 246.60074651017177 15.3292734375 0.9805241209485875 280
282 3 307.3552759027913 243.82461577223586 16.253329166666667 1.1796522184594018 281
283 3 306.4474179580663 240.83638038697964 16.815806249999998 1.1796522184594018 282
284 3 305.5395600133412 237.8481450017234 17.378302604166667 1.088372138820576 283
285 3 303.2908753452904 235.69143491525392 18.238147916666666 0.971307892467678 284
286 3 300.9383282245694 233.64859812026614 19.09799322916667 0.971307892467678 285
287 3 322.7763474146025 269.46863074294606 14.583761979166665 1.5428391937692187 70
288 3 326.44406848419464 265.30036773277504 14.711816666666666 1.227397662816375 287
289 3 329.01747973619604 263.57662642490635 16.055571875000002 0.9184944609623432 288
290 3 331.83740789393266 262.22203479821457 16.060871354166665 0.9063813460003329 289
291 3 334.7192781168159 261.0676599477544 17.25785989583333 0.9707260124617549 290
292 3 337.614913243065 259.89201206481965 17.697254166666664 1.2665963535379627 291
293 3 340.51680514357133 258.7758035373286 16.63550833333333 1.0205737329691595 292
294 3 343.62204220743797 258.5906030193144 17.661179166666667 1.1656558144459634 293
295 3 346.3099524283468 260.1685614869895 18.48799427083333 1.1656558144459634 294
296 3 348.9978626492557 261.74651995466456 19.314770833333334 1.0700961012151877 295
297 3 352.08870913233056 261.9623786665392 20.642916666666665 1.0700961012151877 296
298 3 355.17955561540555 262.17886305583966 21.9710625 1.1622333589272549 297
299 3 358.3041886794695 262.32402021860753 21.786062499999996 0.8513029622138787 298
300 3 361.284915935617 261.4593340162574 22.98759895833333 0.8981974852718674 299
301 3 364.0347682216726 260.04905709867626 24.49014583333333 1.281437422076128 300
302 3 366.3441436000186 258.0637826268551 26.693958333333335 1.0086670915576381 301
303 3 367.9928036168005 255.4891200200022 28.733390625 0.7832980828119732 302
304 3 369.5707620844756 252.8644032190914 30.70267708333333 0.9235561913364476 303
305 3 371.1324529390818 250.15584564313363 31.021223958333334 0.9235561913364476 304
306 3 373.1577707661493 247.79516471587826 32.045854166666665 0.8077745837062831 305
307 3 374.05561787206284 246.92797580382523 32.328171875 0.8077745837062831 306
308 3 376.0321328599239 249.01961543801949 32.760416666666664 0.8848392722326671 307
309 3 378.0687128806544 249.28239995682344 32.760416666666664 0.8848392722326671 308
310 3 332.46371099708205 270.7381302397394 18.7122875 1.5438402776503768 97
311 3 334.95328147403654 267.2161920103409 18.60026614583333 1.215766319472172 310
312 3 336.5769143937895 264.5858441125986 20.079244791666664 1.215766319472172 311
313 3 337.3784071761415 261.57320730773915 20.88765625 0.9585503297571724 312
314 3 338.3381963472016 258.5962341161459 21.089807291666663 1.2481764101246577 313
315 3 339.4825603588501 255.71311253841125 22.339713541666665 1.2388350461586035 314
316 3 340.4191994651585 252.73363663711515 22.862531249999996 0.9818192732198355 315
317 3 340.96291314811236 249.6609347993862 23.552619791666665 1.305913922970438 316
318 3 341.0455025683079 246.56821128403413 24.984828125 1.038724635089403 317
319 3 340.58437830554954 243.4748620912563 25.23978125 1.2672533148349723 318
320 3 339.60331610201484 240.50915109332618 25.751229166666665 1.1780004300554914 319
321 3 339.0107995798545 237.47962099797215 27.314864583333335 1.1786886752237875 320
322 3 338.6516607374891 234.37250690182842 27.113484375 1.1969709696034327 321
323 3 338.45206963868327 231.2922969349908 28.684635416666666 0.9799672680396935 322
324 3 339.2648246146983 228.27966013013133 29.3756875 0.9799672680396935 323
325 3 340.07757959071336 225.26702332527188 30.06673958333333 1.1233287365957574 324
326 3 340.5274416598087 222.20746071348316 31.522651041666666 0.951298728393035 325
327 3 340.58124991842095 219.07969926229057 31.579114583333332 1.0763841593437107 326
328 3 340.93350630910334 215.9775905855526 32.18633854166667 0.7981141242531097 327
329 3 341.7656572853158 212.96370242584172 32.47713541666667 1.0152179342049648 328
330 3 342.45890787301767 209.91415065286458 32.783734375 0.8912900064918782 329
331 3 342.69729097221835 206.80015410503788 33.32967708333334 0.8912900064918782 330
332 3 343.07895420190977 201.81725908657458 34.202838541666665 0.8912900064918782 331
333 3 347.8453648310727 284.74829915654374 12.318417708333333 1.2584750605520694 112
334 3 348.90025697084275 287.6733411218019 12.861199999999998 1.4814727518542414 333
335 3 350.34056640485863 290.4450921177577 12.318745312499999 1.4814727518542414 334
336 3 352.4096816517268 292.78387433511284 11.755208333333332 1.2857045421195634 335
337 3 355.16015961520804 294.271109576058 11.460499479166666 1.1066481764259644 336
338 3 358.0639285479916 295.43612094275545 11.493606770833333 0.9172556196594104 337
339 3 360.9670718033494 296.6011323094529 11.564889583333333 0.8773874540922983 338
340 3 363.7263092507908 298.06959722762633 11.181843229166665 1.5704127979208606 339
341 3 366.5230873437756 299.45672408045573 11.808800520833334 1.251354851447334 340
342 3 369.31986543676044 300.84385093328507 12.435738541666666 1.1269826927619835 341
343 3 371.26634790818673 303.28837263558745 11.966378124999999 1.1269826927619835 342
344 3 373.2128303796131 305.7322686604641 11.496998437499999 1.1269826927619835 343
345 3 375.1599385284651 308.17679036276644 11.027618749999998 1.3888099251045665 344
346 3 378.17007262362165 309.02708598432497 11.074427604166667 1.099365291190541 345
347 3 381.91537769400355 309.28111101916875 11.130563541666666 1.099365291190541 346
348 3 384.16593939433153 307.20761603032054 11.5625 1.150026392351386 347
349 3 386.6686490972262 306.5819386045968 11.5625 1.0785177193654283 348
350 3 391.36122979015374 307.20761603032054 11.4821984375 0.9205967371127747 349
351 3 394.8024556316339 307.8332934560442 11.241313020833333 0.8848392722326671 350
352 3 397.47910365887975 308.1548916528661 11.080729166666666 0.8848392722326671 351
353 3 399.18219761169956 308.45897088176787 9.635416666666666 0.8848392722326671 352
354 3 401.05922988887056 310.33600315893887 9.635416666666666 0.8848392722326671 353
355 3 403.5619395917652 310.96168058466253 9.635416666666666 0.8848392722326671 354
356 3 407.0031654332454 311.7437773668171 9.635416666666666 0.8848392722326671 355
357 3 408.8801977104164 312.8387128618335 9.635416666666666 0.8848392722326671 356
358 3 410.00516572186757 313.5519851271585 9.635416666666666 0.8848392722326671 357
359 3 412.32142355189654 316.2799387033137 9.506938020833333 0.8163463644386973 358
360 3 412.9471009776202 321.9110355348267 9.635416666666666 1.2945516209192962 359
361 3 412.245716583384 328.5225688924487 9.635416666666666 1.877032277171001 360
362 3 347.8453648310727 284.74829915654374 12.318417708333333 1.2584750605520694 112
363 3 351.2302797042377 284.4185671531874 11.229577083333332 0.923962881663168 362
364 3 354.2742003803834 284.04566340745606 9.3229015625 0.923962881663168 363
365 3 357.4000847992988 283.94430366448887 9.114468229166665 0.9018201575668074 364
366 3 360.5253435407885 284.0369039234959 9.419756770833333 1.1281527095480868 365
367 3 362.60634665874545 284.54245128348066 7.264699479166667 1.1281527095480868 366
368 4 326.43843738736314 306.21904569767713 14.188343749999998 1.5027770682001325 139
369 4 328.2034734053296 308.65981333542516 18.069508854166664 1.2158851981830594 368
370 4 328.58388528016957 311.74565439909424 19.135455729166665 1.2158851981830594 369
371 4 328.81288321798445 314.8652820437525 19.2127125 0.9040162853310976 370
372 4 328.9242537997632 317.99179214009365 19.289911458333332 0.7477533482566117 371
373 4 329.36347935262125 321.08826972 19.525015624999998 0.9472505954486029 372
374 4 329.8408712284484 324.15784317060036 20.66816145833333 1.0025417095598035 373
375 4 330.3213914914042 327.2486896536752 20.609578125 0.9800986602990954 374
376 4 330.86447949693235 330.3107549751669 21.66195833333333 1.146159705860414 375
377 4 331.59527073017756 333.34216210279806 20.886307291666668 1.1421240864644964 376
378 4 332.8078335812301 336.22528368053275 21.10040625 1.222886528576907 377
379 4 333.4341366843795 339.2867233245986 21.55616145833333 1.222886528576907 378
380 4 334.0604397875289 342.34816296866455 22.011916666666664 1.222886528576907 379
381 4 334.6873685681039 345.40960261273045 22.467671874999997 0.9670407724242426 380
382 4 335.0921818625472 348.5110856120427 22.243937499999998 1.0958677543807456 381
383 4 335.54266960906824 351.5950496434346 23.069499999999998 1.0586149204531585 382
384 4 336.2346688419186 354.64147302928313 22.56075 1.188411702419533 383
385 4 336.37231787557783 357.7667317707729 22.71241145833333 1.188411702419533 384
386 4 336.5105925866627 360.8913648348369 22.864265624999998 0.893930365228432 385
387 4 336.70392691121134 364.0103668020693 23.326380208333333 0.960921647200665 386
388 4 336.3685638110234 367.11873225306454 23.003208333333333 0.9614159323669867 387
389 4 335.7616567080715 370.1820489294076 23.571697916666665 0.6533323679406531 388
390 4 335.25423231580965 373.26914134792816 23.48767708333333 0.6533323679406531 389
391 4 334.746182246122 376.35560808902306 23.40365625 0.9324533243302382 390
392 4 333.6356048154625 379.2612540540837 22.38519270833333 0.9732850331329647 391
393 4 332.92546093726617 382.30642608508083 22.71530208333333 0.9646506846579782 392
394 4 332.3423295764917 385.36786572914673 21.883187500000002 1.0215310194305167 393
395 4 331.5007934388933 388.3698660177689 22.68446875 0.949102600628745 394
396 4 329.8658983254774 391.02899507709446 22.057781249999998 1.0894232768957919 395
397 4 327.69917740019633 393.2770540677196 21.431286458333332 0.8741589585755641 396
398 4 324.2072716872325 395.90865332031336 20.674520833333332 0.8741589585755641 397
399 3 334.7192781168159 261.0676599477544 17.25785989583333 0.9707260124617549 291
400 3 335.13034818551637 262.93092732155947 8.949933854166666 0.9846535919583637 399
401 3 333.55864649209843 266.3220989689818 7.873291666666667 0.9846535919583637 400
402 3 332.49124080381387 269.0200200287022 11.477361458333332 1.1081310319249296 401
403 3 331.3205983402849 271.05159463002695 17.8566625 1.2622478954291831 402
404 3 329.8402455510227 273.4992447194579 27.180161458333334 1.4793079079612375 403
405 3 330.56603136486217 277.9841005070452 30.535020833333334 0.9347745875796729 404
406 3 331.1466600159337 281.0092508604191 32.217557291666665 0.9347745875796729 405
407 3 330.95770543336516 284.05254585913906 34.36798958333333 1.1399842696685214 406
408 3 330.5622773003078 287.0439096315239 36.91559374999999 1.240668281015974 407
409 3 328.60265560294135 289.25192526690273 40.10356770833334 0.901651224661862 408
410 3 325.34850731175254 290.1503980502419 42.991109375 0.901651224661862 409
