# Supplementary material for: Cross-Regional Gradient of Dendritic Morphology in Isochronically-Sourced Mouse Supragranular Pyramidal Neurons
Source: Front Neuroanat. 2018 Dec 4;12:103. doi: 10.3389/fnana.2018.00103 (PMC6288488; doi:10.3389/fnana.2018.00103)
Supplement: Supplementary file 3 [file Data_Sheet_1.ZIP › SWC reconstructions/X046.S2.Z2.C01.20X-exported-000.swc]

# Exported from "Simple Neurite Tracer" version 3.1.0 on 2018-06-06T17:16:18.883
# https://imagej.net/Simple_Neurite_Tracer
#
# All positions and radii in microns
# Voxel separation (x,y,z): 0.625677425723667, 0.625677425723667, 1.7083333333333333
#
1 1 327.1454528784309 331.7516900866085 11.18392875 1.4174909782997394 -1
2 1 322.8307813506405 336.36731245617204 10.048929166666666 1.4174909782997394 1
3 1 327.1454528784309 331.7516900866085 11.18392875 1.4174909782997394 1
4 1 330.89451201336703 326.5091389364699 10.985659583333332 1.4174909782997394 3
5 4 327.1454528784309 331.7516900866085 11.18392875 1.4174909782997394 1
6 4 322.99846290073447 337.11749968961465 10.721260833333332 1.4174909782997394 5
7 4 320.17040093646347 339.84295055606697 11.366857083333333 1.4797333686107297 6
8 4 318.1463344642474 342.2242788383713 10.9876925 1.4797333686107297 7
9 4 316.04843805579594 344.5336542167173 10.362732916666667 1.3592341531906087 8
10 4 314.1388705524873 347.00320301604864 10.925509166666666 1.2446976436376342 9
11 4 312.0328403375014 349.31633245894903 11.0165975 1.3453316007910288 10
12 4 310.2690556743864 351.8972518400592 11.325378749999999 1.2015008741656723 11
13 4 308.07543061979925 354.1252891530611 11.63416 1.1900322069521574 12
14 4 305.9443733077844 356.4140171763583 11.810630833333333 1.1056220654477775 13
15 4 304.1530588379376 358.97679191212245 11.520299583333333 1.1385952657834149 14
16 4 301.89686604077804 361.1435128374035 11.51172375 1.2305635905905365 15
17 4 299.7332735026256 363.4028340216917 11.643658333333333 1.2251327105352552 16
18 4 297.70545296585516 365.78478798142163 11.80958875 1.2524247598453215 17
19 4 295.94417101244306 368.35194245916585 10.977322916666665 1.344518220137588 18
20 4 294.22856351110875 370.96101732443356 11.482255 1.348885448569139 19
21 4 292.5398601390806 373.5944936093045 11.36535375 1.181397858477171 20
22 4 290.89495418685306 376.24548886209567 10.729477916666665 1.181397858477171 21
23 4 289.2500482346255 378.89585843746113 10.093602083333334 1.2200647233868933 22
24 4 287.5150447330938 381.49304543164004 9.603617916666666 1.2446538462178336 23
25 4 285.69745181136653 384.03704984463246 9.349161666666667 1.2578368695778313 24
26 4 284.0218876652786 386.6655207100976 10.083864583333334 1.2435714242713316 25
27 4 282.4626995203752 389.3565593181351 9.154548333333333 1.2435714242713316 26
28 4 280.561265823601 391.8367446337037 9.529390833333332 1.4303048519785602 27
29 4 278.6222914812833 394.2900258199662 9.318343333333333 1.1841383256018405 28
30 4 277.121917014398 397.0336213317645 9.040841666666667 1.0891730059255023 29
31 4 275.6227939023641 399.7740884564342 8.58668125 1.0891730059255023 30
32 4 274.12367079033015 402.51518125852954 8.132520833333334 1.0891730059255023 31
33 4 272.62454767829627 405.2562740606249 7.678360416666666 1.1797398132990031 32
34 4 270.8814103702301 407.8503326676753 8.030652916666666 1.1809598842791642 33
35 4 269.1144973199865 410.4318777262111 8.1072375 1.1809598842791642 34
36 4 267.3482099471686 413.0134227847469 8.183839166666667 1.18201102235438 35
37 4 265.7183202531584 415.68381403773554 8.114514999999999 1.1811350739583668 36
38 4 264.1635118502351 418.3967513556734 7.848783749999999 1.1635535382955318 37
39 4 262.8915096437389 421.2335728039045 6.900624583333333 1.1557388272482432 38
40 4 261.30103762754936 423.9271141216449 7.02365875 1.1724068738695217 39
41 4 259.8988945165026 426.7176354403724 6.5077420833333335 1.0944349530758384 40
42 4 259.0823854759332 429.73715469691484 6.546692083333333 1.013134428377305 41
43 4 258.41979308209187 432.79421459900067 6.742586666666667 1.013134428377305 42
44 4 257.75782636567624 435.8506488236608 6.938481250000001 1.013134428377305 43
45 4 257.0958596492606 438.9077087257466 7.1343758333333325 1.1039389931725807 44
46 4 257.0051364225306 442.03296746723635 7.403609166666667 1.1039389931725807 45
47 4 256.913787518375 445.15822620872603 7.6728595833333335 0.87473458180723 46
48 4 256.5227391272977 448.26158624031547 7.5282833333333325 1.0404077073645996 47
49 4 256.04847563859914 451.3536840782418 7.432206666666666 1.097913719562862 48
50 4 254.98857807942326 454.2968706888459 7.391599583333333 0.7987085178075471 49
51 4 254.06320116677793 457.2857317515279 7.413995833333333 0.9585190458858862 50
52 4 253.1384499315584 460.2739671367841 7.46953375 1.0289077562797988 51
53 4 251.72879869140294 463.0669911652146 7.40700875 1.0289077562797988 52
54 4 250.31914745124755 465.8593895162193 7.34448375 1.0289077562797988 53
55 4 248.90949621109212 468.651787867224 7.281958749999999 1.153567726580982 54
56 4 247.57868032657788 471.48297821862366 7.26289375 1.153567726580982 55
57 4 246.24786444206362 474.31416857002324 7.24382875 1.3161687759780487 56
58 4 245.35439707813023 477.31241479409107 7.224780833333333 0.9169114970752623 57
59 4 244.154973453018 480.2005417912315 7.446864166666666 1.0099810141516579 58
60 4 242.73781408375385 482.9560251741185 8.634002083333334 0.9741359544319489 59
61 4 241.19802193904792 485.67772197601647 8.440225833333333 0.9685048576004359 60
62 4 239.64196218127316 488.39128497138006 8.590234583333332 1.193773757957985 61
63 4 240.56233367451267 491.3770176469333 9.03604125 0.9569110549017764 62
64 4 241.21491522954247 494.432200516742 9.481830833333333 1.0834167736088445 63
65 4 242.3154818213904 497.34410325605995 10.32405625 0.8170346096069933 64
66 4 243.7007316419426 500.14901515557915 10.266570833333333 0.8226281657929629 65
67 4 244.73184803953518 503.1009612501434 10.52101 0.8226281657929629 66
68 4 245.7635901145535 506.05290734470765 10.775432083333333 0.9143337060812807 67
69 4 246.42180276641483 509.09807937570474 9.99144375 0.9163108467465676 68
70 4 247.13695206401695 512.1413743744247 10.288608333333332 0.963881101424338 69
71 4 248.20185504259862 515.0601595654256 9.288515833333332 1.0365660479706564 70
72 4 249.65342667027753 517.8312848839557 9.411618333333333 0.8152201450723947 71
73 4 251.0668319749873 520.6186778155546 9.022835833333332 0.8232100457988859 72
74 4 252.1185957276288 523.5574846841787 8.448255 0.8232100457988859 73
75 4 253.16973380284455 526.4962915528027 7.87369125 0.922110876483026 74
76 4 253.87299522935797 529.5402122289483 8.310563333333333 0.9005688027153601 75
77 4 254.40732375092597 532.6047802601429 7.407077083333332 0.9357694146865737 76
78 4 254.78147885150872 535.700006485198 8.102402916666666 0.9547524677830297 77
79 4 254.7552003996283 538.8208854847076 7.5006425 0.822734530955336 78
80 4 254.7752220772515 541.9486469359001 7.405744583333333 0.8565523958157002 79
81 4 254.57688233329708 545.0707772902613 7.3701429166666665 0.8377382756241895 80
82 4 254.2021015552886 548.1760143541278 7.5514825 0.8870166296741855 81
83 4 254.43297652538064 551.2950163213603 7.732804999999999 0.908865285380456 82
84 4 254.55998904280256 554.42027506285 7.914144583333333 0.8401971879072835 83
85 4 254.59690401092024 557.5461594817655 8.263977083333332 0.8401971879072835 84
86 4 254.63444465646367 560.6714182232552 8.613809583333333 0.856946572593906 85
87 4 255.0893121449648 563.7635160611816 8.235601666666666 0.81509500958725 86
88 4 255.3014167922851 566.8812666735625 8.627817916666666 0.8155705244308 87
89 4 255.3520966637687 570.0084024473294 8.85769125 1.0048942566805243 88
90 4 255.16501911347734 573.1186449306018 8.094305416666666 1.0142293638723214 89
91 4 255.32581821188833 576.2407752849629 8.381527499999999 0.7465645611477368 90
92 4 255.8094668619727 579.329119058335 8.734144583333332 0.714398484691283 91
93 4 256.628478612245 582.3354990889371 9.49790625 0.9169928351406064 92
94 4 257.86043746349486 585.2004760213258 10.162584583333333 1.2423263261941415 93
95 4 259.30199825236224 587.975981081836 10.339960833333334 1.2423263261941415 94
96 4 260.74355904122956 590.7521118197719 10.51732 0.9424704199160742 95
97 4 262.2295429273233 593.4907019121645 11.276469166666667 1.0092927689833617 96
98 4 263.1736901627403 596.4564129100946 12.13266875 1.0092927689833617 97
99 4 264.118463075583 599.4227495854506 12.98885125 1.1116723661545254 98
100 4 263.6773604904478 603.1499100104865 12.769637916666667 1.1116723661545254 99
101 3 327.1454528784309 331.7516900866085 11.18392875 1.4174909782997394 1
102 3 324.8980195652315 327.1667259109055 14.069474583333331 1.2184755027255554 101
103 3 321.1520888174239 323.89193026466785 15.562165 1.2184755027255554 102
104 3 318.4873286612668 322.2551581189747 15.825367916666664 1.450295245730431 103
105 3 315.47844592096163 321.4111192716735 16.212185833333333 1.6240208397568645 104
106 3 312.3544385343234 321.56691295067867 16.363766249999998 0.9732600060359358 105
107 3 309.25358121243687 321.9717262451219 16.61345625 0.9125630389664828 106
108 3 306.13770763233305 321.9504532126473 17.380925 1.2661020683716409 107
109 3 303.06563147202985 321.3648191421699 17.598395833333335 0.7838048815268094 108
110 3 300.0874069255852 320.4281800358616 17.062286666666665 0.7267243299780393 109
111 3 297.1567338634955 319.34575808935966 16.635117916666665 0.7538912438029609 110
112 3 294.25233925328627 318.18262375493936 16.513399166666666 0.8358675001212756 111
113 3 291.44179625693556 316.81051316032733 16.539246249999998 0.8358675001212756 112
114 3 288.82583893998486 315.1305692722593 17.499141666666667 0.6995073619590598 113
115 3 285.8338494901743 314.2177059081285 17.452845833333335 0.6995073619590598 114
116 3 282.841234362938 313.30421686657195 17.40655 0.7811895498872845 115
117 3 279.7691582026348 312.8299533778734 16.45109625 0.9019265227291804 116
118 3 276.66204410649107 312.50960653590283 15.978178333333332 0.9935820088234404 117
119 3 273.6681776244033 311.73752059255986 14.678837083333333 0.9946581739956852 118
120 3 270.580459528457 311.36023710484847 13.768500416666665 1.2586252231342432 119
121 3 267.528405045777 312.0340916923529 13.40992125 0.9692431569627898 120
122 3 264.4119057882474 312.3075127273941 13.334207916666665 0.9692431569627898 121
123 3 261.2954065307178 312.5803080850096 13.258494583333333 0.9375963927696866 122
124 3 258.179532950614 312.7098233121344 12.580064166666666 1.2296375880004655 123
125 3 255.10933382258793 312.13482575789436 12.132976249999999 0.8390584549924665 124
126 3 252.32757198782048 310.72955425971907 11.3833425 1.5567730300400848 125
127 3 250.03383854511753 308.6028766896843 11.201729583333332 1.1547752840126289 126
128 3 247.84521890993614 306.3685826024251 11.330964999999999 0.7738378401350313 127
129 3 327.1454528784309 331.7516900866085 11.18392875 1.4174909782997394 1
130 3 327.08351081328425 325.972307705199 10.443844583333334 1.3491044356681425 129
131 3 324.21728252604413 320.7848161685241 11.024370416666667 1.8695679454821177 130
132 3 321.97047489027045 316.6941371591427 9.71161875 1.0392189202557247 131
133 3 320.45883822972206 313.97932280892775 8.723843333333333 1.0392189202557247 132
134 3 318.9478272465994 311.2645084587127 7.736084999999999 1.0392189202557247 133
135 3 317.2741401327886 308.64417139978207 6.784594583333333 1.2695808348586644 134
136 3 315.60107869640353 306.02446001827707 5.833104166666666 1.342534822698044 135
137 3 313.6208096439881 303.715084639931 3.8378904166666667 1.3884532889719041 136
138 3 311.0317564563436 301.998851461171 2.8190916666666666 1.2177372033632015 137
139 3 308.54406301166625 300.10617724835686 3.12584 1.1919405231006146 138
140 3 307.2908311279418 296.30831527421424 2.5590320833333333 1.1919405231006146 139
141 3 327.1454528784309 331.7516900866085 11.18392875 1.4174909782997394 1
142 3 331.8805796363076 327.7692532718774 11.664739166666667 1.4174909782997394 141
143 3 334.8156324403773 327.3706967516914 11.03673875 0.8856589096603651 142
144 3 337.49165479019746 326.4985024202326 10.864829166666665 0.8856589096603651 143
145 3 340.4886496594138 325.6619717020401 9.98057875 1.0736186651220119 144
146 3 343.5475865937768 325.04630511512795 9.346223333333333 1.0213495729770568 145
147 3 346.38941346141377 326.34083170895025 8.832117499999999 1.1975903902548992 146
148 3 348.64060083916746 328.5044242471027 8.311861666666665 1.2694994967933204 147
149 3 350.0220965951653 331.2874374367216 7.312127916666666 0.9069945098775422 148
150 3 351.16583492938815 334.1761901112877 6.312394166666666 1.1256374862966776 149
151 3 352.959652108938 336.6788998141824 4.8035258333333335 1.1378131690012603 150
152 3 355.2208503255033 338.79368951312836 3.5763616666666667 0.960183347838311 151
153 3 357.55900686543265 341.35333586176387 2.2019220833333333 0.960183347838311 152
154 3 327.1454528784309 331.7516900866085 11.18392875 1.4174909782997394 1
155 3 331.7297913767082 335.07341153977546 12.03929125 1.1294854024648782 154
156 3 336.15270509914876 337.3902950472302 11.078592916666667 1.1294854024648782 155
157 3 339.1084052582674 338.4126519608627 11.311302083333333 1.1044583054359316 156
158 3 342.15545432154164 339.10152280658446 11.747678749999999 1.260577336702501 157
159 3 345.09175848046283 340.1783136562549 11.535999166666665 1.2343864796617081 158
160 3 347.14898585624223 342.5346148415302 11.368514166666667 1.28358349564636 159
161 3 348.57365335461503 345.3138739665947 11.844763333333333 0.9541330471315633 160
162 3 349.7280282050752 348.22139696393265 11.9087575 1.3262984935005149 161
163 3 350.68719169870957 351.1983701555258 12.111331666666665 1.3100559075287286 162
164 3 351.73832977392533 354.13967973385274 12.591919999999998 1.6789615745096598 163
165 3 353.26936243467117 356.7587654379321 14.678700416666665 1.030609598877767 164
166 3 355.58124052272007 358.84977939470053 15.405493749999998 1.0489231771286989 165
167 3 357.6090610594905 361.2167170962132 16.132304166666668 1.1192055223602384 166
168 3 359.17951139805695 363.9202692527652 16.417766666666665 1.1252620798412434 167
169 3 360.2150075376296 366.8546963794091 17.3014875 0.8419866253448532 168
170 3 360.8156578663243 369.92489550743517 17.261170833333335 0.9121250647684762 169
171 3 361.6909805849117 372.92689579605735 17.016862083333333 0.9853042964811164 170
172 3 363.1000061476414 375.71428872765625 16.526467916666665 1.0770786612862637 171
173 3 365.1691213945096 378.06057907411997 16.56642583333333 1.0673618908647753 172
174 3 366.76459883010494 380.74598658532597 17.022960833333332 1.1313999753875927 173
175 3 367.8520261960127 383.6791623571185 16.946085833333335 1.123216114659127 174
176 3 368.6341229781673 386.7080667750468 16.901464166666667 1.0637204482470635 175
177 3 369.16657446745813 389.76762938683555 17.939891666666668 0.8708303546707142 176
178 3 369.9499226044641 392.7927797402095 18.315724999999997 1.0263800194798751 177
179 3 370.20081925217926 395.8930113846703 19.24608333333333 1.151790802691927 178
180 3 369.19472995161567 398.8512142534917 19.648054166666668 0.836217879479681 179
181 3 368.31189910391953 401.8488348001338 20.049854166666666 0.8840258915792264 180
182 3 367.1262403821732 404.7344590875714 20.686208333333333 0.9716395015033115 181
183 3 366.4611452786289 407.78213382827136 21.3225625 1.0072468038012454 182
184 3 367.2645150932581 410.79977605253663 21.844116666666665 1.0444746106318035 183
185 3 367.50665225701323 413.8899968581858 23.004075 1.056756658498759 184
186 3 366.97107238059374 416.968955470172 23.377004166666666 1.2492901159424459 185
187 3 366.92664928336734 421.33743525657457 24.2274125 1.2492901159424459 186
188 4 255.3014167922851 566.8812666735625 8.627817916666666 0.8155705244308 88
189 4 256.32064531878893 568.2314785582743 7.785558333333333 1.0160375716326628 188
190 4 257.67711397775787 572.6975640230897 7.0830575 0.9277044326689956 189
191 4 258.5749610836713 575.6651520532971 5.944043333333333 0.8047150210944943 190
192 4 259.3382875430542 578.6984362132055 5.8171824999999995 0.8631783197541139 191
193 4 260.0177732273901 581.6897999855903 4.1351233333333335 0.9259525358769692 192
194 4 261.0732910445859 584.6048311120369 2.998295833333333 0.7624067135670599 193
195 4 261.7283753093186 585.6503380904211 3.56905 0.7624067135670599 194
196 4 242.3154818213904 497.34410325605995 10.32405625 0.8170346096069933 65
197 4 239.69389340760824 499.9131347660813 10.388870416666666 0.8302864574838207 196
198 4 237.58536048291947 502.22501285413034 10.4054925 0.8302864574838207 197
199 4 235.2146687168525 504.23093468100035 11.433789583333333 0.9385161385855005 198
200 4 232.50923952802336 505.7957539227353 11.80118375 0.9350749127440203 199
201 4 229.62862065999158 507.01519922547067 11.897157916666666 0.7809955898853101 200
202 4 226.95134695532002 508.6332010483921 11.993115 0.8849018399752395 201
203 4 224.03881853857635 509.77443667291203 11.855337916666667 1.0191722155355385 202
204 4 221.45852483489193 511.52570778751254 12.542327083333333 1.22888051831534 203
205 4 219.80235668900139 514.1679435563436 13.221543333333333 1.3896858735005795 204
206 4 216.81662401344806 518.1822899197866 13.63849625 1.3896858735005795 205
207 4 219.1491494565459 517.6892561083164 13.750409166666667 0.8013676468668727 206
208 4 221.089375153715 523.6006564265537 15.562301666666666 0.8013676468668727 207
209 4 221.8564556776522 526.5851377472555 17.037942916666665 1.2411563094080382 208
210 4 222.62353620158942 529.5689933905318 18.51355 1.3526269995749667 209
211 4 222.4564803289212 532.6854926480613 19.099337499999997 1.0960804847054917 210
212 4 222.02663993744903 535.7732107440075 19.824524999999998 1.0960804847054917 211
213 4 221.59679954597686 538.8603031625282 20.54988333333333 1.0960804847054917 212
214 4 221.16758483193044 541.9473955810488 21.27507083333333 1.153354996256236 213
215 4 221.20012005806805 545.0588894191725 22.163745833333333 1.1921845372966469 214
216 4 221.6343401915203 548.1541156442275 21.7889375 0.8280465322997299 215
217 4 222.48338445822733 551.1542389005725 22.486279166666666 0.8280465322997299 216
218 4 223.3318030475086 554.1543621569175 23.183620833333332 1.0792372484050103 217
219 4 224.12203363619759 558.4158511035214 24.904766666666667 1.0792372484050103 218
220 4 245.35439707813023 477.31241479409107 7.224780833333333 0.9169114970752623 58
221 4 242.23727214317495 478.8728542938458 5.618776666666666 0.868177482385646 220
222 4 240.0448984434392 481.0652279935816 4.473732083333333 0.868177482385646 221
223 4 237.62352680588862 483.0423686588683 4.7821887499999995 0.6906540263850699 222
224 4 234.53643438736802 487.026056828451 3.3251512500000002 0.6906540263850699 223
225 4 259.8988945165026 426.7176354403724 6.5077420833333335 1.0944349530758384 41
226 4 255.72562608692576 430.36971457432145 6.205674583333333 1.1287596166510387 225
227 4 253.5201131612498 432.5645909837601 5.332596666666666 0.8379322356261638 226
228 4 251.30834346131667 434.77385797399035 5.649355833333333 0.656185457001953 227
229 4 249.13599143920408 437.0087777386753 4.900029583333334 0.6396237755430475 228
230 4 246.9235960618452 439.22054743860843 4.992535833333333 0.9177937022455327 229
231 4 244.8244482985423 441.51490655873715 4.066875416666666 0.9304511565679224 230
232 4 242.72905459979376 443.8374211630234 4.230004166666667 0.9359946585598342 231
233 4 240.63366090104515 446.15931008988395 4.39315 0.9359946585598342 232
234 4 239.0350550783212 448.84847166564424 4.40242625 0.8670199791480571 233
235 4 236.83329621719963 451.05148188161724 3.6023966666666665 0.8670199791480571 234
236 4 234.63153735607804 453.25449209759034 2.802367083333333 0.7676999445886822 235
237 4 232.36470804268117 455.41057650663413 2.857631666666667 0.7676999445886822 236
238 4 229.4703242712835 458.157300405561 3.7644320833333333 0.7676999445886822 237
239 4 277.121917014398 397.0336213317645 9.040841666666667 1.0891730059255023 30
240 4 275.25614693089 390.9026082370983 7.973082083333332 0.9893774565225775 239
241 4 273.9234540140986 388.07392059540155 7.716763749999999 0.9893774565225775 240
242 4 272.5913867747329 385.24460727627917 7.460462499999999 0.9893774565225775 241
243 4 270.7550235302339 382.71186505694976 7.526182083333333 0.9333668133717948 242
244 4 268.834819510688 380.2423162576185 7.610949583333333 0.9430272728249681 243
245 4 266.6217984559034 378.05619933213995 6.699451249999999 0.9433088276665438 244
246 4 264.16288617280935 376.1259844737824 6.387509583333333 0.7698397613846572 245
247 4 262.42913402612913 373.5494448346524 5.360510833333333 1.0902366575492326 246
248 4 261.5688275657591 370.5574553848418 4.520830833333333 1.0902366575492326 247
249 4 260.708521105389 367.56546593503117 3.681150833333333 1.091143889816532 248
250 4 259.5422583838401 363.99847893098064 3.9276120833333334 1.091143889816532 249
251 4 292.5398601390806 373.5944936093045 11.36535375 1.181397858477171 21
252 4 291.366089288423 370.5324282878129 13.632722083333332 1.90449951616027 251
253 4 288.67692771266263 365.2154215240131 17.86660416666667 1.3122270081959897 252
254 4 288.25334409544774 362.158987299353 19.274783333333332 0.9122877408991644 253
255 4 287.89983634991387 359.0662637840009 20.1284375 1.3013777616339413 254
256 4 287.80661041348105 355.9616523975601 21.1452375 1.3013777616339413 255
257 4 287.71338447704824 352.8570410111193 22.161866666666665 1.3329056471161567 256
258 4 287.34673750557414 349.7561836892328 22.689570833333335 0.9503101580603917 257
259 4 286.85558072638105 346.69411836774117 23.8153625 0.9503101580603917 258
260 4 286.36379826976224 343.6326787236752 24.941154166666667 1.0475842274376501 259
261 4 286.40071323788 340.51430243386847 25.634737499999996 1.0475842274376501 260
262 4 286.43762820599767 337.39655182148744 26.328320833333333 1.0745822083576264 261
263 4 286.09725968640396 334.29068908019514 26.761383333333335 1.1640290531390818 262
264 4 286.3293860113474 331.17606685494275 27.22570833333333 0.9467813373793101 263
265 4 286.21050730045994 328.050808113453 27.417041666666666 0.7978513397343057 264
266 4 285.7719074250277 324.95495621097234 27.695329166666664 1.0892918846363897 265
267 4 285.8732671679949 321.83470288888844 28.256858333333334 0.7975322442471866 266
268 4 286.89499840420166 318.88776221372996 28.918325 1.2286552744420793 267
269 4 286.95318640479394 315.7668832142203 29.495912499999996 0.9880885610255866 268
270 4 286.1172813640271 312.7661342804496 30.274399999999996 1.0378674570161617 269
271 4 284.718266640109 309.982495413405 31.052887499999997 1.0378674570161617 270
272 4 283.31987759361664 307.1982308689347 31.83154583333333 1.0374107124953833 271
273 4 282.5865836506685 304.17746025754076 32.79419166666666 1.0136474838663985 272
274 4 282.4576941009694 301.06283803228837 33.502125 1.0136474838663985 273
275 4 282.3281788738446 297.9475901296102 34.210058333333336 0.9964288411104831 274
276 4 281.435337187337 293.66733086023464 34.90107916666666 0.9964288411104831 275
277 4 308.07543061979925 354.1252891530611 11.63416 1.1900322069521574 13
278 4 311.4002804600948 356.059258075973 14.350222083333334 1.3759835378772314 277
279 4 314.0193661641741 357.7629777062186 14.798881666666666 1.3759835378772314 278
280 4 317.10708426012036 358.16215990383023 15.63847625 1.0258607072165244 279
281 4 320.2029361626011 358.38114700283353 16.70068375 1.251354851447334 280
282 4 323.2180756771635 359.18326546261125 17.3342875 0.8017117694510207 281
283 4 326.3014140311297 359.48484198181006 18.517308333333332 0.9990066321044647 282
284 4 329.40352270786764 359.41101204557464 19.610983333333333 1.0332687279370927 283
285 4 332.42491899668715 358.7315263612388 20.818945833333334 1.0290766891847443 284
286 4 335.3036608324418 357.5771515107786 21.938074999999998 1.0290766891847443 285
287 4 338.18177699077063 356.42277666031845 23.057375 0.9205842235642603 286
288 4 341.04237418117924 355.2583909710467 24.41925833333333 0.9375963927696866 287
289 4 343.86042530663866 354.00015366791644 25.818212499999998 1.080094426478252 288
290 4 346.4400933328973 352.32271248955124 27.362374999999997 0.73591553136192 289
291 4 349.27190936172263 351.14581325176505 29.045424999999994 0.73591553136192 290
292 4 352.10435106797365 349.96891401397886 30.728645833333335 0.6283553251057643 291
293 4 354.71029754611277 348.26582006115893 31.573075 0.6846975772921805 292
294 4 357.31624402425183 346.56335178576484 32.417674999999996 0.7578830657790779 293
295 4 360.24316302178715 345.5485030012411 33.61982916666666 0.7737439885211729 294
296 4 363.311485117536 345.13055048085766 34.822154166666664 0.8060039165914852 295
297 4 364.636044227793 345.2400440303593 36.732924999999994 0.8060039165914852 296
298 4 308.07543061979925 354.1252891530611 11.63416 1.1900322069521574 13
299 4 306.71583357370173 353.4007546940731 16.64437708333333 1.24289569265155 298
300 4 306.2134146008456 349.11486432786603 20.501879166666665 1.0282695653055607 299
301 4 306.05887227669183 346.01650971568245 21.600679166666666 0.7936843280789861 300
302 4 306.1821307295594 342.9106469743901 22.573575 0.9961347727203931 301
303 4 306.61384815330877 339.86860333052164 24.172916666666666 1.3379924045872902 302
304 4 306.1495955034218 336.8803679452654 26.364879166666665 1.1746780829248986 303
305 4 305.0315099436536 334.06356817465746 28.48030833333333 1.1710053564359006 304
306 4 303.7707699308204 331.42008105097494 31.48253333333333 1.35046841245622 305
307 4 302.0082366225568 329.1113313500547 34.16325 1.35046841245622 306
308 4 312.0328403375014 349.31633245894903 11.0165975 1.3453316007910288 11
309 4 314.1845450045651 349.37014071756124 9.795873749999998 1.7488184590917073 308
310 4 320.21044429170973 350.60084821395975 6.7310895833333335 1.3606669544955161 309
311 4 323.2944083231017 351.12516589671617 6.812645416666666 0.9360509695281493 310
312 4 326.2795153212293 352.04240900282707 6.313043333333333 0.8086255050052673 311
313 4 329.2652479967827 352.95902643151226 5.813458333333333 0.8086255050052673 312
314 4 332.33794983451156 353.46332243664546 6.6252241666666665 0.9041852182360429 313
315 4 335.4237908981807 353.9701211514817 6.344937916666666 0.9040913666221844 314
316 4 338.4933643487811 354.5382362540388 5.790857083333333 0.7698522749331715 315
317 4 341.52852554096654 355.2903005197586 5.541081666666666 0.7896361951345539 316
318 4 344.4723378289964 356.27011136844186 4.443767916666666 0.8264260277671056 317
319 4 347.5243923116764 356.94646866564915 4.764883333333334 0.7418657236805519 318
320 4 350.5520453747532 357.680388286023 3.980143333333333 0.9173995254673268 319
321 4 353.6597851483227 357.3387684115779 3.67483 0.9173995254673268 320
322 4 356.7668992444664 356.9977742145585 3.36953375 0.9173995254673268 321
323 4 359.8746390180359 356.6567800175391 3.0642204166666667 0.9690554537350727 322
324 4 362.9836301464568 356.90392260069996 2.377795 0.9868622332711683 323
325 4 366.03255624200824 357.5752744785014 2.9195587499999998 0.6745928868667432 324
326 4 369.0476957565706 358.36362803491323 2.1729316666666665 0.8618268565145506 325
327 4 371.8213237848036 359.80706585605776 2.446606666666667 0.8759671663359057 326
328 4 374.25583464829435 361.77044161797863 2.588705833333333 0.8808349367080357 327
329 4 376.29178899159916 364.1455131260256 2.501632083333333 0.8808349367080357 328
330 4 378.3271176574783 366.5212103114984 2.4145583333333334 0.8808349367080357 329
331 4 380.3630720007831 368.8962818195455 2.3274845833333333 0.8502080267188622 330
332 4 382.8332464775402 370.8146088068142 2.5375754166666664 0.9999201211460211 331
333 4 385.80020883032176 371.78691152638885 3.0741799999999997 0.7329498203639898 332
334 4 388.70397776310534 372.9450404414033 3.382209583333333 1.0005145147004586 333
335 4 391.68282798697567 373.89669580592897 3.610989583333333 1.0225070762146455 334
336 4 394.4689695637232 375.2844483361841 2.7534404166666664 1.0448124764416944 335
337 4 397.3370748832405 376.5020166066423 3.508130833333333 0.5401141607236783 336
338 4 400.24835194513264 377.6482576505681 3.5571429166666664 0.7558183302741898 337
339 4 403.06077197376055 379.0172398580515 3.5581679166666667 0.7675372684579941 338
340 4 405.91573806733766 380.2423162576185 4.565435416666666 1.0284822956303066 339
341 4 408.8007366773495 381.4517507215423 4.407209583333333 0.8569340590453915 340
342 4 411.76895038498253 382.4246791185426 4.857748333333333 0.6703382803718224 341
343 4 415.2552250011148 383.8024208099861 5.398384583333333 0.6703382803718224 342
344 3 306.13770763233305 321.9504532126473 17.380925 1.2661020683716409 108
345 3 303.9002851579452 322.2194945057085 19.594070833333333 0.9863053803622741 344
346 3 300.1136853774656 317.36611471437 22.64908333333333 0.9863053803622741 345
347 3 298.22038548722577 314.9391119799879 24.176675 0.9863053803622741 346
348 3 296.24762456391903 312.55465531055495 25.4225625 1.3282693773915446 347
349 3 294.6796769350555 309.9774899939992 27.6873 1.345550587890032 348
350 3 292.6831402695713 307.7325593905027 30.067008333333334 1.1329641689519019 349
351 3 289.9276568866843 306.5268789911332 32.41835833333334 0.9324157836846948 350
352 3 287.0658083414242 305.40816775393927 34.01787083333333 0.9426080689497333 351
353 3 282.8137045562062 303.9209325129941 33.92476666666666 0.9426080689497333 352
354 3 321.1520888174239 323.89193026466785 15.562165 1.2184755027255554 103
355 3 322.29645282907245 320.61901165070725 17.470612499999998 1.0059328812072257 354
356 3 323.21744999973765 317.7077345888151 19.325691666666664 1.0059328812072257 355
357 3 324.23980691337016 314.7851953332598 20.55125 1.21011019554363 356
358 3 325.26216382700267 311.86265607770457 21.776637499999996 1.21011019554363 357
359 3 327.1029068134817 309.3561923102556 22.69982083333333 1.5351433614328178 358
360 3 329.67694374290886 307.6624835188216 24.173429166666665 1.5641935643091676 359
361 3 331.42633782523217 305.21358207453915 26.50855 1.0963933234183534 360
362 3 333.3409107479467 302.8228686308491 28.251391666666667 1.0963933234183534 361
363 3 335.255483670661 300.4327808645847 29.994233333333334 0.8289787916640581 362
364 3 336.6976701369541 297.79242212803075 32.33499166666667 0.8289787916640581 363
365 3 337.6505768563312 294.87801667900993 34.025216666666665 0.8289787916640581 364
366 3 338.565942930165 292.0799872311737 35.6479625 0.8289787916640581 365
367 3 324.21728252604413 320.7848161685241 11.024370416666667 1.8695679454821177 131
368 3 325.39355608640466 318.6205979529459 10.996985833333333 1.128265331484717 367
369 3 324.5839294975182 315.6098381803636 11.698632499999999 1.128265331484717 368
370 3 323.6623066494272 312.64162447273054 10.727103333333332 1.125962838558054 369
371 3 322.79887180192856 309.7097000557895 8.903423333333333 0.9662837027391169 370
372 3 321.453039659197 306.9354463501307 7.4619487499999995 1.1323510050746926 371
373 3 320.10783319389105 304.16056696704624 6.020457083333333 1.2018199696527914 372
374 3 319.06545460263544 301.2117492596106 5.883482916666666 1.1513215446226341 373
375 3 318.1281898189014 298.27106535870934 4.4824275 1.1588547008283472 374
376 3 317.67957910465753 295.19335810157463 3.5748754166666665 1.0056137857201066 375
377 3 316.913124258146 292.1757158773094 2.7434979166666666 1.2709823522922854 376
378 3 315.6911762457077 289.29572268670336 2.905072083333333 1.2398674139110475 377
379 3 346.38941346141377 326.34083170895025 8.832117499999999 1.1975903902548992 147
380 3 346.7860929493225 323.44644793755253 8.68590125 0.9155600338356993 379
381 3 348.58992096768384 320.8918070083228 8.432965416666667 0.9155600338356993 380
382 3 350.07402782150035 318.1463344642474 7.849740416666666 0.8925851587631262 381
383 3 352.17567829450616 315.82945095679264 7.772540833333333 1.006658667021065 382
384 3 353.5634308247613 313.04080667034225 6.978917499999999 1.0665797940826207 383
385 3 354.41372644631974 310.03254960746284 6.64241 1.0665797940826207 384
386 3 355.2640220678782 307.0242925445835 6.3058854166666665 1.0665797940826207 385
387 3 356.1136920120109 304.0160354817041 5.969377916666667 0.7441995004785013 386
388 3 356.31578582051975 300.89453080476875 5.9457345833333335 0.9608841065551216 387
389 3 356.1637462060688 297.7698977407047 6.000879583333333 0.9637121685193927 388
390 3 355.93036852627387 294.68718506416417 4.692176666666667 0.9794854964218862 389
391 3 355.74141394370537 291.567557419506 5.06847125 0.9898905120116708 390
392 3 356.059258075973 288.46044332336226 4.587780416666666 0.9991693082351528 391
393 3 357.1598246678209 285.53227297097555 4.45998 1.0841613297454558 392
394 3 358.7002424899526 282.82934649184926 3.558817083333333 0.8363367581905684 393
395 3 360.1793439243633 280.074488786388 3.32781625 1.0070591005735283 394
396 3 361.47574755046276 277.228282176771 3.0968154166666664 0.8886871884008677 395
397 3 339.1084052582674 338.4126519608627 11.311302083333333 1.1044583054359316 157
398 3 344.75827241255206 335.5733278029287 11.123385416666666 1.2704755535774492 397
399 3 346.86680533724086 333.2633267471569 10.973667083333332 0.9798171054575198 398
400 3 349.1536563282609 331.13164375771635 11.312754166666666 1.4327575074873968 399
401 3 351.7577257741228 329.3997686433133 11.136659166666666 1.3069462907228817 400
402 3 354.0902512172206 327.31626281565343 10.960547083333333 1.129116252783701 401
403 3 356.7956804060497 325.75144357391855 10.593152916666666 1.251354851447334 402
404 3 359.6969466291304 324.6020741428642 9.98596 1.4827491338027177 403
405 3 364.24874990127006 323.90068974862794 7.742320416666667 1.678573654505711 404
406 3 368.4795806540135 322.086850891455 5.582730833333333 1.3765466475603825 405
407 3 371.1211907454188 320.50075861724554 4.102682083333333 1.3765466475603825 406
408 3 373.76280083682417 318.9152920204618 2.622633333333333 0.8723695211379945 407
409 3 375.6298222751835 319.11050337728756 2.659584583333333 0.8723695211379945 408
410 4 320.21044429170973 350.60084821395975 6.7310895833333335 1.3606669544955161 310
411 4 316.26304541281917 347.10706546871876 4.392808333333333 1.1531798065770333 410
412 4 314.18016526258504 344.77328867076943 4.432851666666666 1.1531798065770333 411
413 4 312.23931388799025 342.3237615490613 4.055429583333333 0.8575284525998291 412
414 4 309.63587011955406 340.59063507980676 3.830015 1.085256265240472 413
415 4 306.64575770202066 339.7203177806252 3.0063591666666665 0.8718940062944446 414
416 4 303.82958360883845 338.35884370225045 3.0978575 0.7032864536104306 415
417 4 301.4795391978204 337.1863242064443 2.8591520833333335 0.7032864536104306 416
418 3 324.23980691337016 314.7851953332598 20.55125 1.21011019554363 357
419 3 326.81071545566874 313.890476614475 21.7745875 0.8085817075854665 418
420 3 329.57683535479305 312.47769698719094 22.794291666666666 0.8085817075854665 419
421 3 332.3429552539174 311.06491735990693 23.813824999999998 0.8085817075854665 420
422 3 335.25861205778966 309.9812440585535 24.721974999999997 1.0759149012744178 421
423 3 338.36447479908196 309.6784161845033 25.321258333333333 0.7738002994894879 422
424 3 341.18815702137283 310.60817283912866 27.981816666666667 0.8706363946687399 423
425 3 344.06752453455323 311.526667300091 30.1877875 0.8076995024151963 424
426 3 348.76448496946074 312.63599337589903 33.813725 0.8076995024151963 425
427 3 323.6623066494272 312.64162447273054 10.727103333333332 1.125962838558054 370
428 3 324.50884820643137 309.4975954084691 14.120417083333333 1.162101966667853 427
429 3 324.7322150474147 306.3773420863852 14.116163333333335 1.162101966667853 428
430 3 325.02440640522764 303.2627198611328 14.272117083333333 0.9036533924241779 429
431 3 324.93430885592346 300.1418408616231 14.810361666666665 1.1949250044213164 430
432 3 325.37353440878144 297.0472403139939 14.485060833333334 0.9468063644763391 431
433 3 326.38400345132516 294.1209469938843 15.713147499999998 1.179258041681196 432
434 3 327.0221944255633 291.07702631773867 16.644154999999998 1.1689281073824982 433
435 3 327.41011442951196 287.97429196357496 16.408319583333334 1.038668324121088 434
436 3 328.3092128902769 284.98543090089305 16.996977083333334 1.1227718836868632 435
437 3 329.73763445320407 282.21055151780854 17.585583333333332 1.1204631339859428 436
438 3 330.84883756128926 279.3174191012623 18.746054166666667 1.1108277016297985 437
439 3 331.734796796114 276.320424232046 18.345108333333332 0.9175246609524715 438
440 3 332.27538209193926 273.2470967168913 18.932945833333335 1.0803134135772552 439
441 3 333.02744635765913 270.213812556983 19.343116666666667 0.9523185825969646 440
442 3 334.20872533742534 267.3213058178624 19.753116666666664 1.02786287497884 441
443 3 334.85317308592073 264.2598661737966 19.810516666666665 1.02786287497884 442
444 3 335.49824651184184 261.1984265297306 19.86774583333333 1.02786287497884 443
445 3 336.1433199377629 258.13761256309044 19.924974999999996 1.0812456729415836 444
446 3 337.32585027238065 255.25073692080147 20.557229166666666 0.9082083240834461 445
447 3 337.74004872820973 252.15113095376643 20.82868333333333 1.0026480747221764 446
448 3 337.61428756563924 249.0258722122767 20.8787375 1.074044125771504 447
449 3 336.9110261391259 245.977571794151 20.928962499999997 1.1439322942248378 448
450 3 335.7247417399538 243.09445021641633 20.208558333333333 0.874446770191397 449
451 3 334.07483036832053 240.45596851213963 19.332354166666665 0.9444788444526471 450
452 3 331.96567176620607 238.15597829517944 18.741612500000002 1.0012715843855844 451
453 3 330.1355652959643 235.6276158178301 18.14865 0.815357794106054 452
454 3 325.33536808581226 232.72322120762084 16.8375725 0.815357794106054 453
