# Supplementary material for: Cross-Regional Gradient of Dendritic Morphology in Isochronically-Sourced Mouse Supragranular Pyramidal Neurons
Source: Front Neuroanat. 2018 Dec 4;12:103. doi: 10.3389/fnana.2018.00103 (PMC6288488; doi:10.3389/fnana.2018.00103)
Supplement: Supplementary file 3 [file Data_Sheet_1.ZIP › SWC reconstructions/X046.S2.Z2.C02.20X-exported-000.swc]

# Exported from "Simple Neurite Tracer" version 3.1.0 on 2018-06-06T17:22:11.387
# https://imagej.net/Simple_Neurite_Tracer
#
# All positions and radii in microns
# Voxel separation (x,y,z): 0.625677425723667, 0.625677425723667, 1.4327586206896614
#
1 1 323.73300819853404 326.5560647433992 26.92798189655184 0.9727469505468423 -1
2 1 318.5830573074025 331.96379473392886 30.520051034482893 0.9727469505468423 1
3 4 323.73300819853404 326.5560647433992 26.92798189655184 0.9727469505468423 1
4 4 317.50564078030635 332.5212733202486 28.51777086206909 1.2049984109754677 3
5 4 313.27230731786 337.1112429153574 27.625448793103573 1.494680802311268 4
6 4 311.0780565858471 339.3317720992507 27.14490155172426 1.3024476700319285 5
7 4 309.0433535973938 341.7012125104663 27.5611179310346 1.2847472556582062 6
8 4 307.45288158120417 344.3922511185038 27.299209655172533 1.4142812531057771 7
9 4 305.1898063323617 346.54207875329024 26.819235517241495 1.1104835790456504 8
10 4 302.74716166233645 348.4954436763996 26.63813482758632 1.1104835790456504 9
11 4 300.30514266973705 350.44818292208316 26.457034137931153 1.1104835790456504 10
12 4 297.8624979997118 352.4015478451924 26.27593344827598 1.266871651605281 11
13 4 295.69139733245066 354.6533609003719 26.183233965517356 1.1614637756936148 12
14 4 293.4833816970719 356.87013601971086 26.268626379310458 1.1614637756936148 13
15 4 291.27599173911875 359.08628546162413 26.35387551724149 1.3709405778258985 14
16 4 288.84335790790516 361.03777335245616 26.91537362068977 1.4645794613597025 15
17 4 286.64410175648646 363.25955389120094 26.65676068965529 0.9628174498006078 16
18 4 284.4517280567507 365.4900939139058 26.497581206896665 0.9628174498006078 17
19 4 282.259354357015 367.7206339366107 26.338545000000114 0.9628174498006078 18
20 4 280.0669806572793 369.95117395931555 26.179508793103558 0.9628174498006078 19
21 4 277.87460695754356 372.1817139820204 26.020329310344945 1.0040308218330258 20
22 4 275.63092770889847 374.3334186490841 25.206379137931144 1.1401031483794088 21
23 4 273.2677440719402 376.3718757020918 24.715802586207 1.028601174341194 22
24 4 271.1786071474489 378.69877004835814 24.54372827586218 1.0541475836334915 23
25 4 269.4748875172033 381.3222354944175 24.704483793103556 1.0541475836334915 24
26 4 267.77179356438353 383.94507526305114 24.865239310344936 1.0541475836334915 25
27 4 266.06807393413794 386.5679150316847 25.025851551724244 1.0541475836334915 26
28 4 264.36497998131813 389.1907548003183 25.18660706896563 1.1389081044962766 27
29 4 263.2068510663036 392.09640076537903 25.34836551724149 1.1389081044962766 28
30 4 262.0493478287148 395.0020467304397 25.51026724137942 1.1389081044962766 29
31 4 260.8918445911261 397.9070670180747 25.672025689655285 0.8707427598311129 30
32 4 259.7343413535373 400.81271298313544 25.513849137931146 0.9391480727854814 31
33 4 258.0556488203207 403.44994333256074 25.222569310344937 0.9391480727854814 32
34 4 256.3775819645298 406.0871736819859 24.93128948275873 0.9703005518122628 33
35 4 254.38917910557998 408.50166286785355 24.819820862069076 0.9703005518122628 34
36 4 252.40140192405588 410.9167777311469 24.708495517241488 1.1750722597031045 35
37 4 250.4036139037202 413.31687633622295 24.269784827586314 1.1085314654773926 36
38 4 248.75119982238405 415.9322079757478 23.205531724138034 1.1085314654773926 37
39 4 247.09878574104783 418.5475396152728 22.14113534482768 0.9958719882015891 38
40 4 245.61593024208273 421.2698620945965 21.17559931034492 1.1613261266599555 39
41 4 245.2267588832826 424.3519490937112 20.3289822413794 1.2186569491790151 40
42 4 246.013861084843 427.3620831888678 19.579362931034566 1.222886528576907 41
43 4 247.37783787292057 430.15072747531815 18.695637413793186 1.044036636433797 42
44 4 249.14037118118412 432.6978602754392 17.694855517241454 1.044036636433797 43
45 4 250.90353016687345 435.24499307556033 16.69393034482766 0.8320070704045607 44
46 4 253.3530572885816 437.1658227725319 15.975258620689726 1.093634085970912 45
47 4 255.70435305445116 439.1961460190052 15.130933965517308 0.7920825938691335 46
48 4 257.5757542347906 441.67007456031666 14.20803682758627 0.9172931603049538 47
49 4 259.3195172202825 444.2553736834068 13.62553448275868 0.987381545534519 48
50 4 260.54521929727514 447.1184735835183 12.948642000000055 0.987381545534519 49
51 4 261.7709213742678 449.98094780620414 12.271763844827639 1.0377110376597307 50
52 4 262.57053712434265 453.0054724821523 12.170482137931089 1.0377110376597307 51
53 4 263.3701528744175 456.02937148067474 12.069200431034535 1.0624503230728446 52
54 4 263.7962392013353 459.08205164078055 10.843676017241426 1.0956487672817423 53
55 4 264.0152263003386 462.2029306402902 10.935802396551772 0.8336588588084712 54
56 4 263.72240926509994 465.3175528655426 10.948768862069015 0.8336588588084712 55
57 4 263.4289665524355 468.432175090795 10.961735327586254 0.8959075058937188 56
58 4 263.298825647885 471.54492028377024 11.60533050000005 0.8959075058937188 57
59 4 263.1686847433345 474.65766547674554 12.248925672413845 0.9800110654594941 58
60 4 263.6104130058954 477.73912679843454 12.968041551724195 1.0365660479706564 59
61 4 263.70051055519957 480.83935844289533 13.90553850000006 1.3391937052446796 60
62 4 264.63339559695356 485.72652481522294 15.15156568965524 1.3391937052446796 61
63 4 267.7899382097295 488.65406949018393 15.760344827586275 1.251354851447334 62
64 4 267.736755628543 490.8745986740772 15.760344827586275 1.251354851447334 63
65 4 264.66155108111116 494.91084374742064 15.760344827586275 1.251354851447334 64
66 4 264.01084655835854 497.25338002933006 15.760344827586275 1.251354851447334 65
67 4 265.9129059325585 501.1676180046573 17.312452241379386 1.251354851447334 66
68 4 266.53858335828215 503.0446502818283 17.79013396551732 1.1291850773005307 67
69 4 265.9129059325585 506.1730374104466 18.267672413793182 1.0070153031537277 68
70 4 265.2872285068348 508.6757471133413 18.6258620689656 0.8848392722326671 69
71 4 265.20151069951066 512.1007053417527 18.6258620689656 0.8848392722326671 70
72 4 264.0358736553875 513.6811665191307 20.05862068965526 0.8848392722326671 71
73 4 263.4101962296638 516.1838762220253 20.05862068965526 0.7984519900630005 72
74 4 262.1588413782165 519.3122633506437 20.05862068965526 0.7120647078933336 73
75 4 261.5331639524928 520.563618202091 20.536159137931122 0.625677425723667 74
76 4 261.5331639524928 522.440650479262 21.013840862069056 0.834234482040137 75
77 4 260.12538974461455 526.5075537464658 21.49137931034492 1.0427977951308642 76
78 4 258.09193811101267 529.948779587946 21.73022017241389 1.251354851447334 77
79 4 257.15342197242717 532.4514892908406 22.44659948275872 1.1291850773005307 78
80 4 256.5277445467035 534.9541989937353 23.043486724138035 0.9206217642098037 79
81 4 256.22804505978183 537.7997799259266 23.282327586207 0.625677425723667 80
82 4 256.5277445467035 539.9596183995246 24.356896551724244 1.0427977951308642 81
83 4 255.9020671209798 542.4623281024193 24.59573741379321 0.834234482040137 82
84 4 255.9020671209798 543.7136829538666 25.073275862069075 0.834234482040137 83
85 4 257.15342197242717 545.9035539438995 25.670306379310453 0.625677425723667 84
86 4 257.15342197242717 547.7805862210705 25.789655172413905 0.625677425723667 85
87 4 257.77909939815083 549.9704572111033 25.789655172413905 0.625677425723667 86
88 4 258.4047768238745 551.2218120625506 25.789655172413905 0.7552614773652957 87
89 4 259.34329296246 553.4116830525835 26.26719362068977 0.8848392722326671 88
90 4 259.65613167532183 554.9758766168926 26.9835729310346 0.8848392722326671 89
91 4 260.90748652676916 556.2272314683399 27.222413793103566 0.8848392722326671 90
92 4 262.1588413782165 557.4785863197873 27.222413793103566 0.8848392722326671 91
93 4 262.90965428908487 558.8131562688559 27.222413793103566 0.8848392722326671 92
94 4 264.0358736553875 561.2326508741294 27.222413793103566 0.8848392722326671 93
95 4 264.974389793973 564.0481992898858 27.222413793103566 0.7120647078933336 94
96 4 265.2872285068348 565.612392854195 27.222413793103566 0.625677425723667 95
97 4 265.9129059325585 568.1151025570897 27.222413793103566 0.625677425723667 96
98 4 267.1642607840058 570.6178122599844 27.222413793103566 0.625677425723667 97
99 4 267.7899382097295 572.4948445371554 27.222413793103566 0.625677425723667 98
100 4 269.072576932463 575.3410511467723 27.222413793103566 0.625677425723667 99
101 4 270.29264791262415 577.5002639429447 28.655172413793228 0.8848392722326671 100
102 4 270.9183253383478 579.6901349329775 28.655172413793228 0.8848392722326671 101
103 4 272.7953576155188 581.2543284972867 28.655172413793228 0.8848392722326671 102
104 4 275.2980673184135 581.6716553402443 29.610392586207023 0.8848392722326671 103
105 4 277.3315189520154 582.505683348734 30.08793103448289 0.8416487595349624 104
106 4 278.9682910977085 582.505683348734 30.95790206896565 0.6410753471707265 105
107 4 282.18051900137385 582.505683348734 31.52068965517255 0.625677425723667 106
108 4 282.8061964270975 581.8800059230103 31.043151206896685 0.625677425723667 107
109 4 284.05755127854485 581.8800059230103 30.565469482758754 0.625677425723667 108
110 4 284.83026289931354 581.923803342811 30.08793103448289 0.625677425723667 109
111 3 323.73300819853404 326.5560647433992 26.92798189655184 0.9727469505468423 1
112 3 320.6246427475388 322.0918563108608 25.659990517241493 1.100372631845956 111
113 3 317.14963032506955 317.66456284644016 25.268131034482867 1.100372631845956 112
114 3 315.221918176415 315.20877895047477 24.800478620689763 1.0071717225101586 113
115 3 313.2898262857803 312.74924098995507 24.68356551724149 1.0071717225101586 114
116 3 311.3577343951456 310.2890773520096 24.56679568965528 1.1058660796438098 115
117 3 309.31427192273213 307.9202626182198 24.543298448275966 1.1084313570892768 116
118 3 306.9880032538915 305.8292486614513 24.416356034482863 0.9788911028674487 117
119 3 304.5566207775293 303.8633701898275 24.1692051724139 0.765341140693704 118
120 3 301.7754846201876 302.43307159462324 23.9951250000001 0.9041789614617857 119
121 3 298.969321365817 301.05220151605107 23.849413448275968 1.0317608453410987 120
122 3 295.9773319160064 300.1493489907318 23.537501896551827 0.9642377375570005 121
123 3 293.1273712418351 298.8598278163154 23.67304086206907 0.6649699680591133 122
124 3 290.1610345664792 297.88001696763206 24.046131206896657 0.8903640039018071 123
125 3 287.35487131210857 296.49914688905994 24.237117931034586 0.8903640039018071 124
126 3 284.54933373516366 295.1176511330621 24.427961379310453 0.8946248671709853 125
127 3 281.9427615795988 293.39015576063906 24.618804827586313 0.6855860392367081 126
128 3 279.20667419690926 291.8966637454366 25.231882241379424 0.6855860392367081 127
129 3 276.47121249164536 290.40317173023425 25.844959655172524 0.9830018035544532 128
130 3 273.5380367198528 289.3482795904642 26.458037068965634 0.9861051635860426 129
131 3 270.7093490781561 288.0825341582252 27.43689775862081 0.8220900832068405 130
132 3 268.1015255677399 286.38194291510825 28.14639982758633 0.8995176646401444 131
133 3 265.57253741296483 284.5543391545694 28.64901155172426 0.943978302512068 132
134 3 263.1805726144232 282.54966868255076 29.151623275862196 1.343535906579202 133
135 3 260.4031905216359 281.13188363586096 29.72859517241392 0.723333158330617 134
136 3 257.4725174595462 280.0669806572793 30.305423793103582 0.8317567994342712 135
137 3 254.4611320095382 279.26548787492726 30.92924689655186 0.7847058570198515 136
138 3 251.443489785273 278.46837483455533 31.415955000000135 0.7847058570198515 137
139 3 248.3513919473466 278.0616845078349 31.981464827586347 0.8806472334803186 138
140 3 245.38693230426787 277.13630759518963 32.84985982758635 0.8897320697018262 139
141 3 242.41996995148622 276.15524539165494 33.18225982758635 0.9396361011775459 140
142 3 239.64321353612462 274.7324549255593 32.6723410344829 0.9396361011775459 141
143 3 236.86583144333724 273.309038782038 32.16242224137945 0.9990942269440659 142
144 3 233.87071360639806 272.40556057929297 32.08204448275876 0.6274042954186644 143
145 3 230.84681460787556 271.61908405515834 32.417023448276 0.9605650110680025 144
146 3 227.72093018896012 271.7185667658484 32.24695500000014 1.0186153626266443 145
147 3 224.67075273855724 272.26791154563375 31.266804827586345 0.8252122135612017 146
148 3 221.5636386424135 272.4931554188943 30.6118908620691 0.7644026245551184 147
149 3 218.6360939674525 273.5880909139107 30.3025582758622 0.7644026245551184 148
150 3 215.70917496991717 274.6830264089271 29.993082413793235 0.6369521329352075 149
151 3 212.9311671997041 275.72227661305413 28.90862741379323 0.6369521329352075 150
152 3 323.73300819853404 326.5560647433992 26.92798189655184 0.9727469505468423 1
153 3 323.69671890784207 320.7116119097144 22.749484655172513 1.255947323752146 152
154 3 326.18816641707366 317.1371167765551 21.733085689655265 1.255947323752146 153
155 3 327.6272244962381 314.3716225548565 21.130753965517336 1.0875399878443637 154
156 3 329.06628257540257 311.60675401058364 20.528565517241468 1.0875399878443637 155
157 3 330.14432477992443 308.68046069047404 19.949587758620776 1.1066481764259644 156
158 3 331.9262540883854 306.1120548578784 19.68581689655181 0.859824688752235 157
159 3 333.55489242754413 303.44854605657275 19.22862362068974 0.9704945118142372 158
160 3 334.9382652158192 300.6774207380426 18.223113620689734 1.1172471520177232 159
161 3 336.66138084626215 298.0796080664379 17.609033275862146 1.2235998008422322 160
162 3 339.4343831970694 296.66807979400534 16.874457931034556 1.2235998008422322 161
163 3 342.20801122530247 295.25655152157276 16.140025862069038 1.2245633440778465 162
164 3 345.13242751313487 294.150979510319 15.882845689655241 1.191002006962029 163
165 3 347.61949528038645 292.2902148462168 15.02519637931041 1.191002006962029 164
166 3 349.7780823991331 290.0571721138091 14.167590051724199 1.3914502838411205 165
167 3 351.705168870362 287.6201585406154 13.337292103448336 1.3527709053828834 166
168 3 353.44768050100237 285.0955501278204 11.927916103448327 1.192053145037245 167
169 3 355.72514633063656 283.0777404298616 10.265500603448322 1.192053145037245 168
170 3 358.1634112586817 281.1218727970494 9.976914362069008 1.102518705416188 169
171 3 360.3051050869338 278.8769421935529 9.05702601724142 1.095010576307504 170
172 3 362.2622240745974 276.4455597171907 8.573097465517279 1.133076790888532 171
173 3 364.540941259083 274.3132510503244 9.070479620689694 0.8785387005556298 172
174 3 367.15627289860794 272.5988949038416 8.861640724137969 1.1541621201354195 173
175 3 369.52571330982346 270.55668378627956 8.717720120689693 1.1517532620463835 174
176 3 371.54790274976233 268.17160143942095 8.533453034482797 0.8560706241978929 175
177 3 373.56258406059254 265.80153535077966 7.7693628620689985 0.8719816011340458 176
178 3 375.4008243373687 263.2725471960046 8.001985551724173 0.9424015953992445 177
179 3 376.9656435791036 260.56398962004687 7.834324137931069 0.9793228202911981 178
180 3 378.1832118495618 257.6852477842923 7.539175862068998 1.2004935335102571 179
181 3 379.3269501837847 254.81714246477497 6.3848022413793375 0.9834898319465177 180
182 3 380.25983522553867 251.9809466939696 5.646473068965542 0.9834898319465177 181
183 1 323.73300819853404 326.5560647433992 26.92798189655184 0.9727469505468423 1
184 1 329.0762934142141 320.4094097130899 31.45377982758634 1.0068839108943257 183
185 3 323.73300819853404 326.5560647433992 26.92798189655184 0.9727469505468423 1
186 3 322.4184599270886 324.08651594406786 17.591553620689734 1.0057639483022802 185
187 3 324.6877919501883 320.6684401673395 14.081753482758682 1.6314413740259472 186
188 3 326.6236379053774 318.23768336840305 13.25115465517247 1.232528217707309 187
189 3 328.68962476511683 315.89639844134507 12.818232310344884 1.2662021767597567 188
190 3 331.1210072414791 313.9761944217991 11.825359241379362 1.2088463271436682 189
191 3 333.8708595275346 312.6072122143158 10.471860827586253 1.097700989238116 190
192 3 336.57190897438363 311.1888014902002 8.88218648275866 1.1081060048279006 191
193 3 339.99936991249785 310.3222382555729 5.9900772413793355 1.4143250505255778 192
194 3 337.24013246505655 305.3305837531495 5.25345305172416 1.251354851447334 193
195 3 335.36310018788555 299.6994869216365 4.238572810344846 1.251354851447334 194
196 3 333.4860679107145 294.69406751584717 3.223706896551738 1.251354851447334 195
197 3 332.2171940913469 291.8240851640527 2.686422413793115 1.251354851447334 196
198 3 323.73300819853404 326.5560647433992 26.92798189655184 0.9727469505468423 1
199 3 332.0238597667983 324.6339836915761 27.52988379310357 1.2007750883518329 198
200 3 336.98297904308413 325.15642434205535 26.542140000000117 1.2007750883518329 199
201 3 340.0581835905159 325.66447441174296 25.929349137931148 1.1718249938635987 200
202 3 343.0758258147812 326.4553306778577 25.389628965517353 0.9961660565916793 201
203 3 345.3695592574842 328.5820082478924 25.264549137931148 0.9961660565916793 202
204 3 347.66329270018707 330.7086858179272 25.139326034482867 1.1400718645081227 203
205 3 350.1278360801126 332.6351466117303 25.051497931034593 1.233504274491438 204
206 3 352.2344919725242 334.92450031245323 24.29944293103459 0.8587485235799902 205
207 3 354.52384567324714 337.04742381793363 23.853711724138037 1.1229908707858665 206
208 3 356.6380096947674 339.3517937768739 23.637938275862172 1.1229908707858665 207
209 3 358.7515480388619 341.6561637358142 23.42202155172424 0.8643358229917025 208
210 3 360.23064947327265 344.398507892761 22.773698275862166 0.8474738163684498 209
211 3 361.10159244988 347.39487708455164 22.267504655172512 0.8526794525504707 210
212 3 362.3404337528128 350.2529715652573 21.60127189655182 0.9419823915240098 211
213 3 363.3778069246627 353.19553249843574 21.080893965517333 0.9880510203800432 212
214 3 363.82391492920374 356.28637898151067 20.649633620689745 0.772586485283584 213
215 3 364.8675448753107 359.22205746300614 20.005465344827673 0.772586485283584 214
216 3 366.9548047675249 365.093414425997 18.716842241379393 0.772586485283584 215
217 3 367.27264889979256 367.8983263255162 18.6258620689656 0.6746491978350585 216
218 3 367.8983263255162 370.4010360284109 18.6258620689656 0.7236209699464498 217
219 3 368.5240037512399 372.5909070184437 18.6258620689656 0.8100082521161166 218
220 3 369.14968117696355 374.4679392956147 17.90948275862077 0.8661315172035294 219
221 3 370.4010360284109 376.9706489985094 17.193103448275938 0.8848392722326671 220
222 3 372.2780683055819 378.53484256281854 16.715565000000073 0.7984519900630005 221
223 3 373.5294231570292 379.78619741426587 16.23788327586214 0.7120647078933336 222
224 3 374.74323736293314 381.0112738138328 15.760344827586275 0.625677425723667 223
225 3 376.65781028564754 383.54026196860787 14.56642706896558 0.8848392722326671 224
226 3 378.53484256281854 386.6686490972262 13.6908109655173 1.1291850773005307 225
227 3 380.72471355285137 388.8585200872591 12.218250310344882 1.251354851447334 226
228 3 381.87095459677715 390.55348023354446 10.74568965517246 1.251354851447334 227
229 3 386.6686490972262 391.0483910772919 9.169655172413833 1.1291850773005307 228
230 3 389.48419751298275 391.6740685030156 8.321934879310382 0.9459241593060688 229
231 3 394.8024556316339 389.7970362258446 6.9249952241379615 1.1797898674930611 230
232 3 397.93084276025223 388.54568137439725 5.969832362068991 1.4747342059791977 231
233 3 400.4373065277012 388.0238664013437 5.910129310344853 1.7696848012395916 232
234 3 323.73300819853404 326.5560647433992 26.92798189655184 0.9727469505468423 1
235 3 331.02527859534337 326.696842164187 22.34544672413803 1.2134513129969942 234
236 3 335.92495851618537 327.69417198079054 21.788676724138025 1.2134513129969942 235
237 3 338.9838954505484 328.31609534195985 22.243577586206992 1.0521141319998895 236
238 3 341.95210915818143 329.305291352029 22.189419310344924 1.0644650043836748 237
239 3 344.9591148662094 330.03170284329417 23.257540862069067 1.0644650043836748 238
240 3 347.2509712766352 331.6090356335435 22.924137931034583 1.39905852133792 239
241 3 349.75368097952986 334.7374227621619 22.924137931034583 1.39905852133792 240
242 3 323.73300819853404 326.5560647433992 26.92798189655184 0.9727469505468423 1
243 3 327.6434921093069 321.6301063706768 21.997716206896648 0.9727469505468423 242
244 3 331.85242415215004 314.86966178573255 33.43628793103463 1.0068839108943257 243
245 3 333.09564519706294 312.76238021589523 34.64696896551739 0.821439378684088 244
246 4 250.90353016687345 435.24499307556033 16.69393034482766 0.8320070704045607 45
247 4 252.18178914762686 436.8999098665994 15.652171551724207 1.0146735948445853 246
248 4 248.3563973667524 441.7945843680356 13.950613086206959 1.0146735948445853 247
249 4 246.44307579888942 444.2422344574666 13.099855344827644 1.0146735948445853 248
250 4 244.09365706529704 446.27380905879136 12.24909760344833 0.9665840279034642 249
251 4 242.09274065783273 448.6038317921863 10.88687368965522 1.0068025728289816 250
252 4 240.6668218046085 451.36432059447907 10.047821586206942 1.2321653248003892 251
253 4 239.81464915077288 454.35193030230965 9.20876948275866 1.2223985001848428 252
254 4 239.182714950792 457.39522530102954 8.39807167241383 1.221266024044283 253
255 4 239.04006049772698 460.52048404251923 8.455109793103485 1.1918091308412126 254
256 4 238.831709914961 463.62071568698 7.627849293103481 1.1628652931272359 255
257 4 238.5720537832857 466.7359635896582 7.3366697586207215 1.1542622285235353 256
258 4 238.31239765161035 469.8418263309504 7.958286413793139 1.15676493822643 257
259 4 237.80747596905135 472.9145281686794 7.271436258620721 0.9865994487523644 258
260 4 237.1286159621412 475.9647056190823 6.9399388965517534 0.9847286732494506 259
261 4 236.67249711878864 479.0543007473058 7.365038379310377 0.9690053995410148 260
262 4 236.10751040336015 482.130756649589 7.236935431034515 0.9607714846184915 261
263 4 235.45430317090467 485.1865651968234 6.912114724137962 1.0619247540352366 262
264 4 234.04778031787785 487.9601932250564 6.122908293103475 1.0582958249660395 263
265 4 232.30339165496028 490.52859905765206 5.254112120689678 1.0582958249660395 264
266 4 230.55837731461696 493.09763056767343 4.3853302758620885 1.0582958249660395 265
267 4 228.91722542694376 495.7411176913559 3.64978065517243 0.8697479327242124 266
268 4 227.27732489412205 498.3833534601869 2.8607748103448403 0.8296420097353252 267
269 4 225.4885131339781 500.7953399363517 2.7535041724138054 0.8296420097353252 268
270 4 248.75119982238405 415.9322079757478 23.205531724138034 1.1085314654773926 38
271 4 246.5538207032425 415.56994074625385 24.29815344827597 1.0221128994364397 270
272 4 243.52929602729432 416.2744535276187 25.168697586207006 1.0221128994364397 271
273 4 240.51853625471202 417.0721922454164 25.83249465517253 1.012733994824842 272
274 4 237.4089194488654 417.2598954731335 26.495861896551837 0.9826013700019901 273
275 4 234.3662501275712 417.7579347040095 27.705253448275982 0.9747240912121292 274
276 4 231.55445577636905 419.01930039426844 28.935420000000125 1.147486142002948 275
277 4 229.4966027231639 421.26172828806205 30.596130517241516 1.1667945473607804 276
278 4 228.305312904586 424.1073092202533 31.790334827586342 0.8082876391953765 277
279 4 226.81182088938363 426.80773298967665 32.95917931034497 0.7069091259053707 278
280 4 224.99860770963645 429.3242075959372 33.891188793103595 0.7994217900728721 279
281 4 223.53952795284886 431.9451703322937 34.23318827586222 0.7994217900728721 280
282 4 273.2677440719402 376.3718757020918 24.715802586207 1.028601174341194 23
283 4 270.4490672690551 377.53688706878927 24.18940706896562 1.0315230879193236 282
284 4 267.473971109739 378.5029330141066 24.093555517241484 1.0315230879193236 283
285 4 264.42316798191047 379.19493224695697 24.216629482758727 0.8784761328130575 284
286 4 261.3729905315076 379.88693147980734 24.339846724138035 0.8784761328130575 285
287 4 258.322187403679 380.5789307126578 24.46292068965528 0.8784761328130575 286
288 4 255.44532260020154 381.8021300799475 24.179234482758726 1.0150177174287334 287
289 4 252.43456282761926 382.61738776566546 23.63492948275872 0.9278107978313687 288
290 4 249.42380305503698 383.4326454513834 23.09076775862079 0.9463058225357602 289
291 4 246.48311915413575 384.463761848976 22.45061120689665 1.027831591107554 290
292 4 243.40728892927817 384.9999674028212 22.01834793103458 0.7851250608950863 291
293 4 240.4184278665962 385.8996915410118 21.52261344827596 0.7851250608950863 292
294 4 237.43019248134 386.79879000177675 21.026878965517334 0.9974174114431265 293
295 4 234.33496625628499 387.251154780575 20.982176896551817 1.0290078646679146 294
296 4 231.27978338647634 387.9243836906536 20.893059310344917 0.8288786832759424 295
297 4 228.4266943251764 389.1769898969524 20.260496379310432 0.8288786832759424 296
298 4 225.57297958645077 390.42897042582547 19.62793344827595 0.9236938403701068 297
299 4 222.71738781544795 391.7009726323217 19.343817413793186 0.9236938403701068 298
300 4 219.86179604444516 392.9723491613922 19.05955810344836 0.9693182382538768 299
301 4 216.8260091748339 393.6774876201827 18.44691051724146 1.0207927200681628 300
302 4 213.9891877266028 394.94636143955034 17.620065517241457 1.0322113330876197 301
303 4 211.04287272887007 395.99624815991467 17.51131913793111 1.1105962009822807 302
304 4 208.2867636685573 397.3983912709614 16.422852413793176 1.1725382661289239 303
305 4 205.58383718943105 398.9700929643792 16.6508043103449 1.0144608645198392 304
306 4 202.84274438733567 400.44481465680997 15.925112068965587 1.0674182018330904 305
307 4 199.87515635712833 401.4333849894533 15.841582241379378 1.0976196511727718 306
308 4 196.77179632553896 401.81880228369914 15.645151034482828 1.119543388170129 307
309 4 193.64466055177203 401.8087914448875 15.448863103448344 1.1956195063638697 308
310 4 190.57258439146887 401.2181519550044 15.552881379310413 1.1544499317512527 309
311 4 187.51927855393737 400.6312665296756 14.768016206896615 1.1544499317512527 310
312 4 184.4509564581885 400.0412527172182 15.127781896551792 1.2069818084150115 311
313 4 181.34822210402484 400.31842781681377 14.465990689655236 1.1214329339958147 312
314 4 178.29804465362196 400.9184524680827 13.665565758620751 0.9278045410571113 313
315 4 175.34484720420622 401.9139052524091 13.035682086206952 1.102862828000336 314
316 4 172.42731336805676 402.86618629436055 11.650204500000049 1.102862828000336 315
317 4 169.39465488557417 403.5613139143395 10.908551327586254 1.4401217307881644 316
318 4 166.3294611769539 403.89417430482445 9.691551827586249 1.4212450428540813 317
319 4 163.39816243743854 403.080167973958 8.018677189655207 0.9751057544418207 318
320 4 160.62453440920552 401.71806821815755 6.897987724137961 0.9774082473684836 319
321 4 157.92348496235644 400.1482435570169 6.539697775862097 1.0496427061682811 320
322 4 154.92586441571436 399.27479787070666 6.099855206896578 1.105740944158665 321
323 4 151.85503961026262 398.9206644477471 4.991286879310366 0.8365119478697711 322
324 4 148.73353493332723 399.124635288533 5.076994500000022 0.8365119478697711 323
325 4 145.61203025639185 399.32798045189315 5.162702120689678 1.203183946440869 324
326 4 142.5011620956938 399.3786603233768 4.419917068965537 0.9993570114628699 325
327 4 139.39404799955005 399.05518509427765 4.034705586206914 0.9593386833135842 326
328 4 136.27066629033752 399.1114960625928 3.649494103448292 0.9887893197423971 327
329 4 133.1904563234999 398.5665310247874 3.5605054655172568 1.1635222544242456 328
330 4 130.33736726219996 397.28264094720254 3.5508056896551876 0.9570987581294935 329
331 4 127.57687845990715 395.82293551298915 3.1176111206896686 0.8495760925188812 330
332 4 123.63448500042233 392.73959715902294 3.002474637931048 0.8495760925188812 331
333 4 305.1898063323617 346.54207875329024 26.819235517241495 1.1104835790456504 9
334 4 307.05995615784974 349.81812575437937 25.362549827586314 1.2702190258329025 333
335 4 309.45379798866844 351.82467325867515 24.980003275862178 1.2702190258329025 334
336 4 312.19176240363527 353.3181652738776 24.420511034482864 1.0178270090702326 335
337 4 315.26696695106705 353.8931628281176 24.325089310344932 1.103363369940915 336
338 4 318.1832494323651 355.020007871846 24.09785379310355 1.103363369940915 337
339 4 321.10015759108876 356.1468529155743 23.87061827586217 1.038987419608207 338
340 4 323.7943245862549 357.7266884155266 23.459559827586308 1.0528837152335295 339
341 4 326.7168638418102 358.83476313648316 23.163695172413895 1.0528837152335295 340
342 4 329.6400287747911 359.94221218001405 22.86783051724148 0.9164046983604262 341
343 4 332.72149009648024 360.4752893467306 22.68773275862079 1.0717729167161272 342
344 4 335.7535229015371 361.22547658017334 22.27065672413803 0.7990276132946663 343
345 4 338.61912551135146 362.47683143162067 22.085257758620788 0.7990276132946663 344
346 4 341.48472812116586 363.7288119604937 21.899858793103544 0.7990276132946663 345
347 4 344.35095640840603 364.98079248936676 21.7144598275863 0.7990276132946663 346
348 4 347.21655901822044 366.2327730182398 21.52906086206906 1.1178665726691897 347
349 4 350.3061541464439 366.696399990701 21.144651724138022 1.1121603945465899 348
350 4 353.4232790813992 366.9185154768329 20.827009137931125 1.084643101363263 349
351 4 356.54102969378016 366.7639731526792 21.30024931034492 1.1537178891631559 350
352 4 359.6181112734892 366.2609285023974 20.706943965517333 0.9536888161592996 351
353 4 362.59883852963674 365.31302720242604 20.614101206896642 1.1501139871909876 352
354 4 365.67842281904865 364.79997171333264 20.14172068965526 1.1501139871909876 353
355 4 368.75738143103484 364.28754190166495 19.66934017241388 0.8759171121418476 354
356 4 371.8307089461894 363.7069132505934 19.485803793103532 0.8117538921338857 355
357 4 374.9528393005505 363.5248411197078 19.312010172413878 0.8117538921338857 356
358 4 378.0749696549116 363.34214331139646 19.13821655172422 0.9093720840952921 357
359 4 381.1645647831351 363.48917750644154 18.070381551724214 0.9835461429148329 358
360 4 384.1746988782917 364.2994297727537 17.468909482758697 0.7584774593335154 359
361 4 386.8926416156353 365.8454786917169 17.247405000000075 1.0891229517314445 360
362 4 389.4641758353595 367.62678232275215 17.165594482758696 1.2580808837738633 361
363 4 391.005219334917 370.34910480207583 17.076190344827662 0.9122001460595631 362
364 4 392.41361922022094 373.14025179822914 16.809553965517317 1.0187655252088181 363
365 4 394.26249601323434 375.6567264044897 16.3765743103449 1.0187655252088181 364
366 4 396.1107471288221 378.1732010107503 15.943594655172484 0.863103238463027 365
367 4 398.1604663754928 380.5320049057285 15.581966379310414 0.9286366920333239 366
368 4 400.61124485205244 382.47160492547187 15.301575517241446 1.2922678983154046 367
369 4 403.57007339829966 383.449538741878 14.665144137931097 0.9431211244388268 368
370 4 406.63776981662284 383.96634829552573 13.913920137931095 1.0275562930402355 369
371 4 409.58220778207834 385.00810120935563 13.50019675862075 1.1249805249996678 370
372 4 411.9347549027993 387.06657993998647 13.200291724137989 1.0073781960606474 371
373 4 414.4005496375763 388.99116370151245 13.164171879310402 1.0040433353815401 372
374 4 416.6974114674079 390.83816346224876 14.483613620689718 1.0040433353815401 373
375 3 298.969321365817 301.05220151605107 23.849413448275968 1.0317608453410987 121
376 3 296.5948755351957 298.82041013849476 23.48749862068976 1.0426976867427482 375
377 3 295.0338103580151 296.1375053369917 22.58944551724148 1.0426976867427482 376
378 3 293.79434337765656 293.2700256949001 22.207758620689752 0.7930774209760341 377
379 3 292.55487639729796 290.40254605280853 21.826071724138025 0.7930774209760341 378
380 3 291.67454825930474 287.41305931270085 21.20368137931044 0.76935798976685 379
381 3 290.9137245096248 284.40167386269286 20.348754310344916 0.6319654838521898 380
382 3 289.7987673369852 281.48539138139483 19.887979137931122 0.831275027816464 381
383 3 288.6756763578112 278.56723186781966 19.65974068965526 0.831275027816464 382
384 3 287.55321105606293 275.6490723542445 19.431502241379395 0.965307645954988 383
385 3 286.43199710916616 272.7340412277979 19.030902931034564 0.965307645954988 384
386 3 285.3101574848436 269.81838442392564 18.630446896551806 1.127257990829302 385
387 3 283.94930908389466 267.00659007272344 18.238157586206977 1.127257990829302 386
388 3 282.58908636037137 264.1947957215213 17.84586827586215 1.127257990829302 387
389 3 281.2282379594224 261.3830013703191 17.45357896551732 1.2135138807395667 388
390 3 278.908226064839 259.28510496186766 17.339101551724216 0.801480268803503 389
391 3 276.43680023323054 257.40431862014236 16.475148103448348 0.8879614025870283 390
392 3 274.2963577598299 255.131858209914 16.02397241379317 0.8879614025870283 391
393 3 272.1552896090035 252.8593977996856 15.57265344827593 0.9533196664781225 392
394 3 270.46783759182676 250.23530667620054 15.0474041379311 1.0136662541891701 393
395 3 269.20709757899357 247.37408380836624 15.304584310344895 1.0671554173142865 394
396 3 267.43830749647276 244.79441578210756 15.220481379310412 0.9569110549017764 395
397 3 265.0125561169421 242.8179007942465 15.20285844827593 1.0326055098658256 396
398 3 262.2677092502924 241.31815200478684 15.082936551724204 1.0326055098658256 397
399 3 259.52286238364263 239.8184032153272 14.96301465517248 1.0180710232662649 398
400 3 257.06395010054865 237.8850599698411 14.878768448275927 0.8999744091609226 399
401 3 254.29407613687 236.43223698731074 14.77589637931041 0.8999744091609226 400
402 3 251.5235764957656 234.97941400478038 14.672881034482822 0.9639186420698814 401
403 3 248.02541400854457 233.19998740602227 12.853263258620746 0.9639186420698814 402
404 3 248.39393801229582 230.24929266630946 12.775435810344883 0.8848392722326671 403
405 3 246.5169057351248 225.8695506862438 11.820258620689707 0.8848392722326671 404
406 3 244.01419603223013 223.9925184090728 11.462068965517291 0.8848392722326671 405
407 3 241.97636465664814 221.91714638794738 11.462068965517291 0.8848392722326671 406
408 3 304.5566207775293 303.8633701898275 24.1692051724139 0.765341140693704 119
409 3 306.62949008895185 301.6440923607857 24.41721568965528 1.3260482225302255 408
410 3 307.93778158614003 298.82041013849476 25.150788103448384 1.3260482225302255 409
411 3 309.64024986153413 296.195693337584 25.044620689655282 1.1185235339661996 410
412 3 311.3427181369282 293.5716022140989 24.938453275862177 1.1185235339661996 411
413 3 313.22100176895066 291.0707695434814 25.064679310344935 1.0730555554388608 412
414 3 314.9472457865223 288.46232035563946 25.20953120689666 1.0805324006762584 413
415 3 316.4225931563787 285.7456289731473 26.309746551724253 1.146797896834652 414
416 3 317.6877129111919 282.8850317827387 26.210886206896667 0.8286784664997108 415
417 3 318.5142327905729 279.8717693004535 26.56262844827598 1.2147151813969561 416
418 3 318.56303562977934 276.75026462351815 27.010795344827702 0.8757106385913589 417
419 3 318.26208478800623 273.6406478176715 27.399646034482878 0.8757106385913589 418
420 3 317.9611339462332 270.5316566892506 27.788353448275984 0.835980122057906 419
421 3 317.7771847830704 267.426419625384 28.550151206896675 0.9641313723946274 420
422 3 317.9730218173219 264.3186798518146 29.24102741379323 0.9641313723946274 421
423 3 318.16948452899913 261.21094007824513 29.931903620689788 0.9641313723946274 422
424 3 318.3653215632507 258.1032003046757 30.62292310344841 1.0210179639414234 423
425 3 319.1511724099596 255.0905634998162 31.31379931034496 1.0210179639414234 424
426 3 319.9363975792428 252.07730101753103 32.00467551724152 1.007240547026988 425
427 3 320.252990356659 248.96956124396158 32.40097655172428 1.040708032528947 426
428 3 320.08092906458495 245.84868224445194 32.680077931034624 1.0397882867131332 427
429 3 319.51218828460213 242.77472905187156 32.95917931034497 1.0397882867131332 428
430 3 318.9434475046193 239.70077585929118 33.23828068965531 1.224625911820419 429
431 3 317.6895899434691 236.83517324947678 33.37310327586221 0.9643003052995729 430
432 3 315.7468615365971 234.38314341806574 33.372816724138076 1.0025104256885171 431
433 3 313.3642818994414 232.35657423614677 33.48600465517256 1.098626991828187 432
434 3 311.7181245923624 229.70495330592988 33.97328586206911 1.098626991828187 433
435 3 311.3577343951456 310.2890773520096 24.56679568965528 1.1058660796438098 116
436 3 312.53901337491186 308.69860533582 24.282966206896656 0.9885515623206222 435
437 3 313.24790589825676 305.66782388561455 23.574180517241484 0.9885515623206222 436
438 3 314.34159003842177 302.770937404514 22.547465689655272 1.183888054631551 437
439 3 314.97665262553124 299.72639105094265 21.773346206896647 1.0370978737825214 438
440 3 315.2882399835417 296.61552289024456 21.52633862068975 1.4405221643406276 439
441 3 316.38567818826095 293.6911066024121 21.127172068965606 1.251354851447334 440
442 3 317.4824907155546 290.7666903145797 20.727862241379402 1.2404492939169705 441
443 3 318.2120305939484 287.7258980255627 20.536445689655263 1.1022434073488696 442
444 3 319.08172221570425 284.7395396725836 19.765621551724227 0.8916716697215696 443
445 3 320.16414416220624 281.82388286871134 18.99451086206905 1.0238460259056943 444
446 3 321.16209965623545 278.867557032167 18.465822931034563 0.8867538451553816 445
447 3 321.5406344987983 275.7760848716664 17.793715862069043 0.9323907565876659 446
448 3 321.1627253336612 272.7033830339374 16.763705689655247 1.2571986786035931 447
449 3 320.24485655012455 269.7714586169963 15.413617241379375 1.0291079730560302 448
450 3 318.9903733115486 266.9652953626257 14.084131862069027 1.2413815532812988 449
451 3 317.9930434949451 264.04275610707043 12.93942936206902 0.8465790976496649 450
452 3 317.1446249056638 261.0445098830026 12.293470137931088 0.9331040288529908 451
453 3 316.3800470914295 258.0168568199258 11.868929431034534 0.95991430654525 452
454 3 316.2086114767812 254.89284943328755 11.796489155172464 1.1310996502232453 453
455 3 330.14432477992443 308.68046069047404 19.949587758620776 1.1066481764259644 157
456 3 328.82039134709316 303.70695083339655 19.31186689655181 1.3161687759780487 455
457 3 327.36381430000847 300.9383282245694 19.264299310344914 0.7365224384648719 456
458 3 325.734550283424 298.292338391184 18.43989000000008 0.7366538307242738 457
459 3 324.56641052959793 295.39169784552905 18.691768965517323 0.9052238427627443 458
460 3 323.5559414870542 292.43286929928183 18.458515862069046 0.9052238427627443 459
461 3 322.5460981219362 289.4740407530346 18.2251194827587 0.9052238427627443 460
462 3 321.5356290793925 286.5152122067874 17.991866379310423 0.9052238427627443 461
463 3 320.5251600368487 283.55575798311446 17.758470000000077 1.1388392799794471 462
464 3 319.331367508568 280.6914067281515 16.853539655172487 0.7238024163999097 463
465 3 317.7340130406955 278.0078762492227 16.44162155172421 0.9358945501717184 464
466 3 315.83132798906985 275.5245625465255 16.3557993103449 0.9358945501717184 465
467 3 314.09569881011237 272.95115129452404 15.464336896551792 1.1314687999044222 466
468 3 313.136535316478 269.97542945778224 15.212601206896617 0.8624149932947309 467
469 3 312.60470950461286 266.8970965232218 14.832060517241445 0.8624149932947309 468
470 3 312.072258015322 263.8187635886614 14.4513765517242 0.8624149932947309 469
471 3 311.53980652603116 260.7404306541009 14.070850189655234 0.9806117157881888 470
472 3 311.0699227793127 257.649584171026 13.823269500000059 1.0112886799714202 471
473 3 310.9748198106027 254.55185523626812 12.84876439655178 0.9001245717430962 472
474 3 309.9837467682564 251.59240101259522 12.344275758620745 0.9001245717430962 473
475 3 308.99267372591015 248.63357246634797 11.839787120689705 0.9001245717430962 474
476 3 308.0016006835638 245.67474392010075 11.33529848275867 1.2679165329062396 475
477 3 307.93277616673424 242.5544905980168 10.846498551724185 1.110208280978332 476
478 3 308.70799049720586 239.54122811573166 10.098498258620733 1.1982223244548802 477
479 3 309.95121154211876 236.72880808710374 8.780045120689694 1.1182044384790806 478
480 3 311.5867323329605 234.06780199550101 8.383916017241416 0.789955290621673 479
481 3 314.5111486207929 232.9835030167219 7.832203655172448 0.7467898050209972 480
482 3 317.3723714886272 231.77719693992665 8.714066586206934 1.4369933436595461 481
483 3 319.40019202539764 229.40838220613685 9.282513568965557 0.8243112380681595 482
484 3 320.4219232616044 226.45768746642403 9.712728000000043 0.869316215300463 483
485 3 321.4117449490992 223.49135079106816 9.532042810344869 1.025003529143283 484
486 3 322.5448467670848 220.57569398719585 9.391847379310386 0.9875629919879788 485
487 3 325.32348021472353 219.14351835971436 9.117860948275903 1.103494762200317 486
488 3 328.4343483754217 218.8156633886352 9.017768431034522 0.7756397911211155 487
489 3 331.4738893095872 218.13555202687354 9.686494189655214 1.0077848863873677 488
490 3 334.43021514613156 217.11444646809252 9.83531482758625 0.9953276488412095 489
491 3 335.30303515501606 216.42244723524215 9.456077948275905 0.9953276488412095 490
492 3 356.6380096947674 339.3517937768739 23.637938275862172 1.1229908707858665 208
493 3 360.1968628922836 342.27183032272626 24.579977068965622 1.1607004492342319 492
494 3 362.8441040805204 343.9273727911911 25.022412931034594 1.1607004492342319 493
495 3 365.4913452687573 345.58354093708164 25.46484879310356 1.1607004492342319 494
496 3 367.56671728988266 347.9235745092882 25.41026068965528 0.625677425723667 495
497 3 369.5169538258633 350.36183943733323 25.877913103448385 0.625677425723667 496
498 3 371.46656468441824 352.7994786879527 26.345708793103565 0.6986001296917603 497
499 3 373.60950986752187 355.0713134207553 26.755621034482875 0.6986001296917603 498
500 3 375.75245505062543 357.34377383098365 27.165533275862188 0.8658937597817545 499
501 3 377.847848749374 359.6606573384384 27.537047586207017 0.7542353663871089 500
502 3 379.47523573368125 362.3322999462785 27.624589137931153 0.8785762412011732 501
503 3 381.22150142887597 364.921353133923 28.047396206896675 0.8997554220619194 502
504 3 383.4457846773236 367.1162295433616 28.402433793103572 0.7456573288804373 503
505 3 386.0542338651656 368.84122220608174 28.590268448275985 0.7456573288804373 504
506 3 388.66205737558187 370.56684054622764 28.778246379310467 1.0525208223266098 505
507 3 391.08718307768675 372.5414785018116 28.557458275862192 1.1177914913781029 506
508 3 393.36402322989517 374.6800439429351 28.17577137931047 0.6640502222432996 507
509 3 394.90756943915545 377.3998637125558 27.980629655172535 0.69885040066205 508
510 3 396.19583925872047 380.2491987093014 27.785631206896674 1.0888101130185825 509
511 3 397.91520082460914 382.8626533165492 27.771303620689775 1.445527583746417 510
512 3 400.54930278690574 384.5469769465973 28.03192241379323 1.0911564033650463 511
513 3 403.60323430186304 385.19267604994405 28.508887758620816 0.978421844798156 512
514 3 406.6828185912749 385.74139515230377 28.491981206896675 1.062250106296613 513
515 3 409.81058004246745 385.7920750237874 28.549434827586335 0.734726744253045 514
516 3 412.89016433187936 386.33641438416697 28.366471551724263 1.0261047214125567 515
517 3 416.0054122345575 386.4502876756486 27.76141758620702 1.1243736178967159 516
518 3 419.0524612978318 387.1235165857273 27.258519310344948 0.8127925166605869 517
519 3 422.0325628765536 388.0176096270864 26.505031551724255 0.9068631176181403 518
520 3 424.6635364517216 389.6362371274336 25.374298448275972 0.9068631176181403 519
521 3 429.39991456444983 392.55001689902866 23.33892155172424 0.9068631176181403 520
522 3 350.1278360801126 332.6351466117303 25.051497931034593 1.233504274491438 205
523 3 352.76068668755784 334.3826636617765 23.860015862069066 1.1604814621352286 522
524 3 355.85653859003855 333.94719217347284 23.60340879310355 0.8554824874177126 523
525 3 358.9730378475681 333.96033139941306 22.979155862069064 0.7564252373771417 524
526 3 362.0907884599491 334.2193618536627 22.888892068965617 1.0177018735850878 525
527 3 365.2079133949045 334.0954777233694 23.414714482758725 0.8347850781747738 526
528 3 368.3319207815427 334.2631592734633 23.413998103448378 0.7927207848433716 527
529 3 371.3677076511539 333.5217315239808 23.76101224137941 0.6855735256881937 528
530 3 374.40286884333943 332.78092945192395 24.10802637931045 0.6855735256881937 529
531 3 377.4386557129507 332.0395017024414 24.455040517241486 0.7721172272142913 530
532 3 380.56141174473754 331.8574295715558 24.531120000000108 0.7753144388597393 531
533 3 383.6591406794954 332.2666226079791 24.90349396551735 0.7753144388597393 532
534 3 386.7562439368275 332.67518996697663 25.275867931034593 0.8461411234516584 533
535 3 389.7275860315892 333.64061023486823 25.648385172413903 0.8461411234516584 534
536 3 392.69892812635095 334.6060305027599 26.020759137931147 0.7245970267305787 535
537 3 395.7797637706143 335.07966831403274 26.628965172413906 0.7257232460968813 536
538 3 398.9031454798268 335.25861205778966 26.624953448275974 0.8920408194027466 537
539 3 401.99274060805027 335.7472661272799 26.614351034482876 0.9302133991461475 538
540 3 405.09297225251106 336.147699679743 26.328945517241493 0.7409522346389954 539
541 3 408.22010802627796 336.0538480658845 26.336539137931148 0.7547609354247168 540
542 3 411.3040720576699 336.5644008452749 26.047408448275977 1.11483203715443 541
543 3 413.91189556808615 338.2581096367089 26.829264827586325 0.7930586506532624 542
544 3 416.3220050119737 340.1820677208092 28.034931206896673 0.7766158479052444 543
545 3 418.805318714671 342.0791216756034 28.35157086206909 0.8685904294866235 544
546 3 421.21855654568714 344.0281068567326 29.287448793103575 0.7292770938749918 545
547 3 423.29205153453535 346.3418619770587 30.120454655172544 0.8641481197639855 546
548 3 425.3542843297206 348.68439825896814 30.60902534482772 1.0433421344912437 547
549 3 427.64363803044347 350.79856228048834 29.977895172413927 1.1474486013574048 548
550 3 430.5805678667903 353.12733365903193 29.491473620689785 1.1474486013574048 549
551 3 350.1278360801126 332.6351466117303 25.051497931034593 1.233504274491438 205
552 3 353.41639662971625 331.0027542080173 24.901058275862177 0.9222735526137141 551
553 3 356.373973821112 330.01293252052244 24.353887758620797 0.9222735526137141 552
554 3 359.3459415932994 329.03687573639354 24.212187931034588 1.0794186948584703 553
555 3 362.41113530191967 328.41995779463 24.4268151724139 0.8011987139619273 554
556 3 365.53013726915214 328.23037753463575 24.062034827586313 0.7963622274610833 555
557 3 368.62411213935565 327.81305069167803 24.504327413793213 0.8109592818032165 556
558 3 371.74186275173673 327.5659081085172 24.301018965517347 0.8566274771067869 557
559 3 374.858987686692 327.31813984793064 24.097710517241484 0.7514323315198669 558
560 3 377.8922718466003 326.68057455111824 23.130168620689755 0.9913858810591504 559
561 3 381.0106481364071 326.72562332577036 22.564515517241478 0.719629147970333 560
562 3 384.0057659733463 327.6090798508921 22.12781068965527 1.0728052844685712 561
563 3 387.0978638112727 328.01139043563245 21.552271551724232 0.8891939871157039 562
564 3 390.20435222999066 328.16968682434054 20.796348103448366 0.8891939871157039 563
565 3 393.3114663261344 328.3279832130486 20.040281379310432 0.9459929838228983 564
566 3 396.43046829336686 328.1183812754312 20.336719137931123 1.0427727680338352 565
567 3 399.4912822600071 327.4739335269358 20.376979655172505 0.7666175226421803 566
568 3 402.61028422723956 327.2593261699126 20.118223448275952 1.0109508141615293 567
569 3 405.68173471011704 326.6680610026037 20.223387931034573 1.0109508141615293 568
570 3 408.75381087042024 326.0767958352949 20.32855241379319 0.8787889715259192 569
571 3 411.67885283567836 325.00563608245596 20.98833775862078 0.8929918490898465 570
572 3 414.76344254449606 324.48382110940236 21.084762413793197 0.913970813174361 571
573 3 417.88870128598575 324.3549315597033 21.138920689655265 0.913970813174361 572
574 3 421.0145857049012 324.2254163325785 21.193222241379402 0.9189011512890636 573
575 3 424.13296199470796 323.9807764591206 21.196087758620784 0.9189011512890636 574
576 3 427.2519639619405 323.7355109082369 21.199096551724228 0.9668655827450399 575
577 3 430.35907805808415 324.0990294925823 21.13677155172423 0.7927520687146579 576
578 3 433.4793313801681 324.2986205913882 21.398250000000093 0.8007294558926346 577
579 3 436.54452508878836 324.82293827414463 22.17351568965527 0.9774395312397699 578
580 3 439.6541418946349 324.8704897584996 22.948638103448374 1.0158123277594024 579
581 3 442.6911801190976 325.52369699095516 23.797977413793205 0.7410523430271112 580
582 3 445.6756614397995 326.39901970954253 24.56679568965528 0.7410523430271112 581
583 3 447.4663502322207 326.92458874715044 25.028287241379417 0.7410523430271112 582
584 3 345.3695592574842 328.5820082478924 25.264549137931148 0.9961660565916793 203
585 3 344.1964140842523 326.64553661527765 24.6530477586208 1.0327181318024559 584
586 3 349.440842266668 323.3544733559712 22.59574965517251 1.0327181318024559 585
587 3 352.06368203530167 321.70894172631796 21.567028965517334 1.0327181318024559 586
588 3 354.6245797387886 319.9701841602319 20.535872586206985 1.2683482503299888 587
589 3 356.8069425997128 317.84726065475144 18.88662413793112 1.2248824395649656 588
590 3 358.5538339723333 315.35018204868834 17.268036724138007 1.1477802103930381 589
591 3 358.8209982331172 312.328160082443 15.51749224137938 1.304781446829878 590
592 3 359.7526319200198 309.42814521421377 13.88573777586213 1.0830163400563815 591
593 3 360.88072831859955 306.631367121229 11.979638689655225 1.4483243618394017 592
594 3 361.7904632956018 303.81769573774966 9.641118724137973 1.4473357915067582 593
595 3 362.27724033281476 301.084111064763 6.341060120689683 1.4057845536644495 594
596 3 362.80030666071974 298.15218664782185 4.15157570689657 1.42181440931149 595
597 3 363.58803453970586 296.15690133718914 2.575140051724149 1.42181440931149 596
598 4 160.62453440920552 401.71806821815755 6.897987724137961 0.9774082473684836 320
599 4 160.60263569930518 404.243927985804 6.367723758620717 1.0870957568720998 598
600 4 158.87451464945644 406.83861227028007 5.76577887931037 1.0870957568720998 599
601 4 156.86296172575484 409.2105553911985 4.996688379310367 1.1232786824016994 600
602 4 155.13358932105461 411.8039883208231 4.3895998965517435 0.9335670301480263 601
603 4 154.3477384743457 413.1560772378119 4.46371650000002 1.067274296025174 602
604 4 178.29804465362196 400.9184524680827 13.665565758620751 0.9278045410571113 314
605 4 171.3567792926436 399.3586386457537 16.018241379310414 1.132632559916268 604
606 4 168.26593280956868 399.8397845861352 15.88169948275869 1.1559077601531886 605
607 4 165.25830142411502 400.6625504009618 16.45996086206904 1.0254915575353476 606
608 4 162.33826487826263 401.78376434785855 16.33115586206904 0.9635432356144472 607
609 4 159.40696613874726 402.84303622960874 15.706616379310415 1.066373320532132 608
610 4 156.38994959190774 403.5944748179029 16.498645344827658 1.1184672229978843 609
611 4 153.54311730486506 404.88462166974506 16.78662982758628 0.980642999659475 610
612 4 150.50795611267955 405.53094645051766 17.69284965517249 1.0085419560724933 611
613 4 147.38269737118983 405.6466967742765 17.902748793103527 1.0085419560724933 612
614 4 144.3462848241529 406.3693542009873 18.381146896551805 1.0035177663439323 613
615 4 141.85734002462414 408.2507662201384 18.9084020689656 0.9460305244684418 614
616 4 139.30520180509728 410.0145508832534 19.83382086206905 0.9460305244684418 615
617 4 136.75306358557046 411.7777098689427 20.759382931034573 0.9548087787513448 616
618 4 134.3592217547517 413.7054220175973 22.098725689655268 1.031135167915375 617
619 4 132.3551769601588 416.0429528801009 23.36270534482769 1.1040641286577257 618
620 4 130.93614055861752 418.755264520613 24.8423151724139 0.9165486041683426 619
621 4 129.433889059455 421.2748675140022 27.331733275862188 0.9321592559401481 620
622 4 127.66071923495413 423.79634753966866 28.552873448275985 0.837087571101437 621
623 4 126.25795044648167 426.58374047126756 29.062505689655303 0.8784698760388001 622
624 4 125.31004914651031 429.56321637256366 28.817503965517364 0.8710243146726886 623
625 4 123.96233997150154 433.7721484154068 26.819951896551842 0.8710243146726886 624
626 4 329.6400287747911 359.94221218001405 22.86783051724148 0.9164046983604262 342
627 4 328.43059431086726 362.7014496274554 21.449256206896646 1.350437128584934 626
628 4 328.28418579324796 365.59082797944734 18.723432931034562 1.350437128584934 627
629 4 328.5006701825484 368.4845860734193 16.049905344827657 1.2854542711492738 628
630 4 328.4168294075014 371.53100945926786 14.428309137931096 1.2014508199716143 629
631 4 328.60453263521845 374.5968288453138 13.071171517241437 1.091093835622474 630
632 4 328.4168294075014 377.68329558640863 11.985269431034537 0.8573282358235974 631
633 4 328.4681349564107 380.7428581981974 10.494541396551769 1.0620749166174104 632
634 4 327.6034487540606 383.73609900285936 9.838696137931077 1.0759399283714468 633
635 4 326.17127312657914 386.4928337405979 9.004228862069004 1.0759399283714468 634
636 4 324.73847182167196 389.2501941557621 8.169761586206931 1.0803509542227987 635
637 4 323.8769140064505 392.2196592182466 7.080435206896582 0.9544020884246245 636
638 4 324.34241801118884 395.25231770072924 5.681389396551749 1.0205487058721305 637
639 4 324.8173071773131 398.2830991509346 4.282329258620708 1.0985393969885857 638
640 4 325.39731015095896 401.3126292462886 3.087064706896565 0.9305575217302955 639
641 4 326.86327235942946 404.9271677346943 1.7756034310344906 0.9305575217302955 640
642 4 318.1832494323651 355.020007871846 24.09785379310355 1.103363369940915 338
643 4 319.08109653827853 356.69181795337965 20.68359000000009 1.1750347190575612 642
644 4 319.7086509962794 359.74136972635677 21.379767413793196 1.2041036922566828 643
645 4 320.42505164873296 362.6501440785461 23.445088965517346 1.251035755960215 644
646 4 321.6013252090935 365.2955082345058 26.16059637931046 1.0470398880772707 645
647 4 323.3000394199332 367.7049920009676 28.554449482758745 1.2194327891869126 646
648 4 326.44219145191744 370.1933111230706 32.598267413793245 1.2194327891869126 647
649 3 358.5538339723333 315.35018204868834 17.268036724138007 1.1477802103930381 590
650 3 360.8782256088966 313.7809830649733 16.951970172413866 1.279028563987092 649
651 3 363.15131169655075 311.6568082046415 16.2062193103449 1.279028563987092 650
652 3 365.38560578381 309.5082319247064 15.238963965517309 1.0422221718991984 651
653 3 367.3821424492942 307.11063602933336 14.72016206896558 1.0602979927283551 652
654 3 369.5075686644775 304.81565123177893 14.573304310344891 0.700833798101594 653
655 3 371.94458223767117 302.854778179561 14.685346034482823 1.0004582037321434 654
656 3 374.6806696203608 301.34564422871546 14.345495689655234 1.0004582037321434 655
657 3 377.5456465527494 300.09554073211956 14.63720534482765 1.013028063214932 656
658 3 380.2022729023721 298.47691323177247 13.887399775862129 1.0365159937765986 657
659 3 382.56670789418183 296.42781966252744 13.91172801724144 0.767981499430258 658
660 3 384.8973563050025 294.36058144793645 13.256857034482817 0.8033135036608734 659
661 3 387.3481347815621 292.4159760087873 13.309009448275921 0.9882637507047893 660
662 3 389.99725300207615 290.754802443491 13.494336775862129 0.9645818601411486 661
663 3 392.6482482548673 289.1236613946293 12.778372965517297 0.9833897235584019 662
664 3 395.5238617034933 287.8948309305081 13.020007706896608 0.953651275513756 663
665 3 398.40010082954495 286.66537478896106 13.024492241379368 1.0554740197760257 664
666 3 401.4834391835112 286.29997917233845 12.15025158620695 0.8816295470387048 665
667 3 404.5448788275771 286.9250309206364 12.512137758620746 0.8816295470387048 666
668 3 407.60569279421725 287.55070834636007 12.87402393103454 0.8816295470387048 667
669 3 410.6671324382832 288.17638577208373 13.235910103448335 0.9566482703829724 668
670 3 413.5984311777986 287.1058516966705 13.739066275862129 1.0060329895953415 669
671 3 416.35579159296276 285.7343667794843 14.997257586206961 0.9743236576596659 670
672 3 419.47229085049236 285.4634484541459 14.905417758620754 0.4767812146596517 671
673 3 422.5912928177248 285.3301791624668 15.367052586206963 0.8545627416018989 672
674 3 425.39370200754115 286.40822136698864 15.521647241379377 0.8545627416018989 673
675 4 139.30520180509728 410.0145508832534 19.83382086206905 0.9460305244684418 616
676 4 137.4494425604009 410.0070427541448 20.365374310344915 1.2981242390201782 675
677 4 134.4386827878186 410.15032288463544 22.284124655172512 1.2981242390201782 676
678 4 131.4279230152363 410.2942286925519 24.203018275862178 1.2981242390201782 677
679 4 128.52853382443286 411.31783696103577 25.52158603448287 0.9078016337567256 678
680 4 125.48211043858431 411.54683489885065 27.065096896551843 1.2966288699726987 679
681 4 122.5921064091667 410.75097321333016 29.11379844827599 1.0506500468236961 680
682 4 119.67081850846289 410.0677334644399 31.14344431034496 0.7561687096325951 681
683 4 118.16856700930038 407.3366515011561 30.532516034482892 1.0754393864308678 682
684 4 117.30951190378177 404.32902011570246 30.64942913793117 1.1460658542465554 683
685 4 117.0323368041862 401.22253169698445 31.226544310344963 1.2361133493567056 684
686 4 117.5510233901111 398.2067665049964 32.71317465517256 0.8483685350872346 685
687 4 118.47014352849918 395.2235365391459 33.18254637931049 0.8431378718081848 686
688 4 119.0126058566016 392.14457792715973 33.4387236206898 1.2060120084051398 687
689 4 118.68662791779957 389.03433544388736 33.63415189655187 0.9164109551346833 688
690 4 117.99275165267203 385.9872863806131 33.95924482758636 0.818742708979219 689
691 4 116.1495059564901 380.0095642552492 34.2798962068967 0.818742708979219 690
692 4 115.7503237588784 376.65781028564754 34.386206896551876 1.0070153031537277 691
693 4 115.7503237588784 373.5294231570292 34.386206896551876 1.1291850773005307 692
694 4 113.71687212527648 370.8702940977036 34.386206896551876 1.251354851447334 693
695 4 111.76163016989003 367.66494864572127 34.386206896551876 1.251354851447334 694
696 4 319.08109653827853 356.69181795337965 20.68359000000009 1.1750347190575612 643
697 4 318.4472853060205 353.8224612790109 18.22683879310353 0.8290351026323733 696
698 4 316.4983001248912 351.438004609578 16.970309482758694 0.8654495288094907 697
699 4 314.16952874634774 349.3570014916211 16.545066724138003 1.2512922837047618 698
700 4 311.42781026682667 348.0412018653242 14.866590000000066 1.0607922778946768 699
701 4 308.621647012456 346.99194082238563 12.805222862069021 1.1440699432584969 700
702 4 306.1045467287697 345.55163138836974 10.11689487931039 1.1711868028893606 701
703 4 303.7545023177516 343.83727524188686 7.47947281034486 1.4678517542962375 702
704 4 302.89106747025295 340.91786437346025 5.833534034482784 1.5021513907744088 703
705 4 303.7175873496339 337.9621642143416 4.443285362068985 1.4901884383945723 704
706 4 305.906832662241 335.8154649666837 3.021272431034496 0.8667384243064815 705
707 4 310.2390231579517 333.3947190065589 1.5272920344827652 0.8667384243064815 706
