# Supplementary material for: Cross-Regional Gradient of Dendritic Morphology in Isochronically-Sourced Mouse Supragranular Pyramidal Neurons
Source: Front Neuroanat. 2018 Dec 4;12:103. doi: 10.3389/fnana.2018.00103 (PMC6288488; doi:10.3389/fnana.2018.00103)
Supplement: Supplementary file 3 [file Data_Sheet_1.ZIP › SWC reconstructions/X046.S2.Z4.C01.20X-exported-000.swc]

# Exported from "Simple Neurite Tracer" version 3.1.0 on 2018-06-06T17:23:33.003
# https://imagej.net/Simple_Neurite_Tracer
#
# All positions and radii in microns
# Voxel separation (x,y,z): 0.625677425723667, 0.625677425723667, 1.631034482758627
#
1 1 343.0176378141889 310.27906651319796 19.45008620689663 0.6995449026046032 -1
2 1 337.26703659436265 310.5387226448733 18.84040551724145 0.6995449026046032 1
3 1 343.0176378141889 310.27906651319796 19.45008620689663 0.6995449026046032 1
4 1 348.27958496452493 309.34680714886974 16.067712137931096 0.6995449026046032 3
5 4 343.0176378141889 310.27906651319796 19.45008620689663 0.6995449026046032 1
6 4 335.2392160575923 311.90082240067375 19.643363793103525 0.690259849606864 5
7 4 331.51518401968497 314.406660490697 19.64499482758628 0.9435590986368333 6
8 4 329.1394868342122 316.44136347915037 19.718717586206974 0.8149761308763626 7
9 4 327.03971339348357 318.6331115014604 21.698956551724223 0.681406514032874 8
10 4 324.87361814562826 320.87115965327393 22.444339310344912 0.681406514032874 9
11 4 322.70689722034723 323.10983348251324 23.189722068965608 0.7887039357702257 10
12 4 320.50701539150276 325.3322396986837 22.948655172413883 0.7887039357702257 11
13 4 318.30713356265835 327.5546459148542 22.707588275862157 0.7794439098695154 12
14 4 316.313099606877 329.957247229633 23.20374896551733 0.7794439098695154 13
15 4 314.3190656510957 332.36047422183765 23.699909655172505 0.8239608587097543 14
16 4 312.32065195333433 334.7668296011709 23.824520689655262 0.8105901321220396 15
17 4 310.2046108995369 337.051177882488 23.02531379310354 0.800479184922345 16
18 4 308.1373726849459 339.3987195838032 23.017484827586294 0.800479184922345 17
19 4 306.0701344703549 341.74688696254407 23.00981896551733 0.800479184922345 18
20 4 304.00227057833814 344.09442866385933 23.002153103448364 0.6783844920666288 19
21 4 301.75483726513875 346.2567698471603 22.365723448275947 0.6783844920666288 20
22 4 299.50740395193935 348.41911103046124 21.729130689655257 0.7612742374265001 21
23 4 297.25871928388847 350.59334008485104 21.52427275862077 0.7612742374265001 22
24 4 295.0106602932633 352.76694346181506 21.31941482758629 0.7612742374265001 23
25 4 292.7619756252125 354.940546838779 21.114556896551804 0.9664401220955477 24
26 4 290.5132909571616 357.1141502157431 20.90969896551732 0.9664401220955477 25
27 4 288.2652319665365 359.28775359270713 20.70484103448284 0.9664401220955477 26
28 4 286.0165472984856 361.4613569696711 20.499820000000078 1.2508480527324979 27
29 4 284.0206363104271 363.87084073613295 20.46931965517249 0.9182129061207674 28
30 4 282.5146307467103 366.6106821833769 20.72963275862077 0.9648759285312386 29
31 4 280.58191317864987 369.06271201478796 20.203134827586283 1.0258294233452383 30
32 4 278.22623767080023 371.1205650679931 20.08700517241387 0.8136809786051146 31
33 4 275.7254050001828 373.000100054867 20.02421034482766 0.9172556196594104 32
34 4 273.564940849159 375.26254962628377 19.961578620689732 0.9172556196594104 33
35 4 271.4044766981351 377.5243735202748 19.898946896551802 0.9172556196594104 34
36 4 269.2440125471113 379.7868230916916 19.83631517241387 0.9510985116168035 35
37 4 266.9978305887633 381.96042646865567 19.487273793103526 0.9510985116168035 36
38 4 264.7516486304154 384.13402984561964 19.138069310344903 1.0105065831892657 37
39 4 263.19684022749203 386.834453615043 19.86224862068973 1.1038826822042658 38
40 4 262.0280747962402 389.73571983812366 19.701265517241456 1.0686132457162225 39
41 4 260.57712884598703 392.4693045111103 20.89192068965525 0.950003576121787 40
42 4 258.50926495397033 394.7461446633187 22.382849310344913 0.950003576121787 41
43 4 256.44202673937934 397.0229848155272 23.873614827586298 0.809808035339885 42
44 4 254.20397858756579 399.2078503861543 24.039001724138025 0.8441639827863715 43
45 4 251.78698669199525 401.1099097603542 25.53743310344837 0.8159584444347486 44
46 4 249.29679053761504 402.9400162305959 26.799038275862173 0.7895173164236665 45
47 4 246.98240973986324 405.0397896713245 27.192280689655277 0.7895173164236665 46
48 4 244.6680289421114 407.1395631120531 27.58552310344838 0.7817151189248923 47
49 4 242.39807124158588 409.24371629476184 28.76671827586218 0.844626984081407 48
50 4 239.5662552127606 410.57328082442467 28.716156206896663 0.844626984081407 49
51 4 236.73443918393528 411.90221967666173 28.665757241379417 0.8384265207924856 50
52 4 233.75996870204494 412.8701426542562 28.84288758620701 0.7099374046458733 51
53 4 231.41743242013555 414.9267443526099 28.165355862069074 0.7099374046458733 52
54 4 229.07489613822614 416.98334605096363 27.487824137931142 0.9434464767002031 53
55 4 226.72735443691093 419.02931123308 26.690411379310447 0.7874713512415501 54
56 4 224.74207996508974 421.4350409349875 26.070781379310443 0.8643295662174453 55
57 4 222.59976045941193 423.68435128046406 25.096727586206992 0.8764864785992562 56
58 4 220.06576688523106 425.51320639585435 24.73773689655182 0.9362136456588375 57
59 4 217.2689887922463 426.8652953128432 23.76759758620699 0.7499870166664452 58
60 4 214.25322360025822 427.60922577202865 22.797458275862155 0.9381720160013525 59
61 4 211.16613118173763 427.83321829043774 21.612511724138013 0.6955530806284862 60
62 4 208.0621454727225 428.16733003577417 21.107869655172493 0.8059350920746555 61
63 4 204.9669192476675 428.09913119637025 19.926348275862146 0.8389333195073218 62
64 4 202.16138167072262 426.723266537204 20.317144137931113 0.6103990086649208 63
65 4 197.35680471859055 425.3286315552659 19.946899310344904 0.6103990086649208 64
66 3 343.0176378141889 310.27906651319796 19.45008620689663 0.6995449026046032 1
67 3 339.5563902950855 305.8330027260056 22.67790344827595 1.7055028109088577 66
68 3 337.7825947931589 302.52942591818464 23.14421620689664 1.7055028109088577 67
69 3 336.37857464983506 299.74015595430853 23.646574827586296 1.3953169703320927 68
70 3 334.96454366769956 296.949634635581 23.680174137931125 1.0514759410256513 69
71 3 333.60369526675055 294.1403429940817 23.12888448275871 1.1640165395905673 70
72 3 332.108326219271 291.39737315970916 22.720636551724223 0.8363617852875974 71
73 3 330.2569467165547 288.8765188114685 22.56683000000009 1.0015030850331021 72
74 3 328.25039921225886 286.4770458838183 22.412860344827674 1.0015030850331021 73
75 3 326.2438517079631 284.07757295616796 22.259053793103533 1.0015030850331021 74
76 3 324.2366785262415 281.67810002851775 22.105247241379395 0.89398041942249 75
77 3 321.90477876056946 279.5939685234322 22.236219310344914 0.89398041942249 76
78 3 319.5722533174716 277.5098370183467 22.36719137931043 1.3154492469384667 77
79 3 318.63623988858905 274.52723272992193 22.052891034482844 1.203133892246811 78
80 3 319.28506737906446 271.4676701181332 22.242580344827672 1.1162836087821089 79
81 3 320.0139815800325 268.4381400227792 22.973446896551813 1.1162836087821089 80
82 3 320.74352145842636 265.40923560485095 23.704313448275954 1.1600622582599938 81
83 3 321.6132130801822 262.40473260652584 23.90590931034492 1.2401614823011378 82
84 3 322.2401418607573 259.34579567216286 23.425895862069055 1.0195789058622589 83
85 3 322.9139964482617 256.2931155120571 23.09577448275871 1.0187842955315898 84
86 3 324.0126860078325 253.3661965145218 23.369951379310436 1.1171407868553502 85
87 3 324.62897827217034 250.3028798381787 22.97393620689664 1.0797753309911329 86
88 3 324.61083362682433 247.17636974183753 23.282854137931125 1.034864205372688 87
89 3 324.00017245931804 244.1105503557916 23.589488620689746 1.0861447271849998 88
90 3 323.12797812785925 241.10792438974372 23.83740586206906 1.0861447271849998 89
91 3 322.2551581189747 238.1052984236958 24.08516000000009 0.9893711997483202 90
92 3 322.01552366492257 235.01007219864084 25.100152758620784 1.057939188833377 91
93 3 322.35651786194194 231.92047707041738 26.018098965517343 1.111578514540667 92
94 3 323.1755296122142 228.9015834913007 25.993959655172514 1.2109611168426142 93
95 3 323.62789439101243 225.8063572662457 25.82628931034493 0.749242460529834 94
96 3 323.9319736199141 222.69361207327046 25.985967586206996 0.7972068919858103 95
97 3 324.23605284881586 219.58086688029522 26.145645862069067 1.0200168800602654 96
98 3 324.35555723712906 216.45435678395404 26.221978275862167 1.0561872920413506 97
99 3 323.9038181357565 213.3653873331563 25.70901793103458 1.1449771755257963 98
100 3 324.011434652981 210.24075426909232 25.42831689655182 1.1329516554033872 99
101 3 324.69530007929706 207.20496739948106 24.58654000000009 0.842218125992371 100
102 3 324.8761208553312 204.08283704511996 24.799716206896647 1.4743900833950496 101
103 3 325.89347234955784 201.12963959570428 25.24564103448286 0.958356369755198 102
104 3 328.55635547343775 196.89130071385216 25.144027586206995 0.958356369755198 103
105 3 343.0176378141889 310.27906651319796 19.45008620689663 0.6995449026046032 1
106 3 340.97104695464674 304.4978070995113 13.63613331034488 1.4161895692542343 105
107 3 340.26152875387606 298.2935897460354 12.617389172413843 1.4161895692542343 106
108 3 339.3755695190514 295.29346648969045 12.618302551724186 1.0327619292222565 107
109 3 337.9640412466188 292.5167100743288 13.38280103448281 0.7993842494273288 108
110 3 335.85112857994994 290.2104630831114 13.216125620689706 0.9420199321695532 109
111 3 334.0929750136665 287.6239126051697 13.049450206896601 1.2245633440778465 110
112 3 332.07516531570764 285.2557235488057 12.185311827586254 1.0276313743313226 111
113 3 329.4610850310342 283.58579049954915 11.13531706896556 1.2662772580508435 112
114 3 327.0666175227897 281.57924299525337 10.709160379310386 1.4093947124108752 113
115 3 324.97873195314986 279.2836325202733 9.671382068965555 0.9019515498262094 114
116 3 323.0979456114245 276.79343636589306 9.103896241379346 0.9019515498262094 115
117 3 321.2171592696991 274.3032402115129 8.536426724137963 1.006733748312152 116
118 3 318.9603407951139 272.16404909296364 7.643712620689684 1.0112636528743915 117
119 3 316.4219674789529 270.3358196549991 7.455377068965546 1.0787679903357177 118
120 3 313.81789803309107 268.6959191221773 5.997493206896575 1.0392314338042392 119
121 3 310.84843297060655 267.77742466121504 5.062339586206916 0.8290476161808877 120
122 3 305.82111485491686 267.1398593644026 5.171260068965537 0.8290476161808877 121
123 3 343.0176378141889 310.27906651319796 19.45008620689663 0.6995449026046032 1
124 3 344.3653469891977 304.743072650395 18.01966896551731 1.3301151257974293 123
125 3 344.2883886658336 299.1157298834363 18.522516896551792 1.3301151257974293 124
126 3 345.0016609311586 296.0724348847164 18.8542693103449 1.0161877342148364 125
127 3 345.99398532835636 293.1292482741123 17.889349310344898 0.943709261219007 126
128 3 347.08704379109565 290.1979495345969 17.932571724138 0.9385161385855005 127
129 3 348.18010225383483 287.26665079508155 17.975794137931103 1.0229450504126523 128
130 3 348.77074174371796 284.20333411873844 17.377530689655238 1.1608506118164057 129
131 3 349.8231311737852 281.2714097017974 16.612412413793166 1.1608506118164057 130
132 3 350.8755206038524 278.340110962282 15.847440931034543 1.1608506118164057 131
133 3 351.92728435649394 275.4088122227666 15.082387896551783 0.7941223022769927 132
134 3 353.3250477255605 272.61328548463325 14.713040137931092 0.7941223022769927 133
135 3 354.7221854172015 269.81775874649986 14.3436923793104 0.8017242829995351 134
136 3 355.7664410407343 266.86956671648994 14.482265068965573 0.9263905100749759 135
137 3 356.33518182071714 263.79373649163244 14.610774275862124 1.1783946068336972 136
138 3 356.9815066014897 260.7710888479614 13.348125241379362 0.8741652153498213 137
139 3 358.00448919254785 257.8366617213174 12.413151034482805 1.1595804866421866 138
140 3 358.92048094380726 254.84592362635826 12.521973655172461 1.0815835387514743 139
141 3 360.43587166891 252.12297546960886 11.799523241379354 1.075552008367498 140
142 3 362.74086730527597 250.02257635145452 12.454465137931082 1.0781861103297947 141
143 3 365.32178668638613 248.25441194635943 12.454448827586255 0.7767785240359326 142
144 3 367.6048836128518 246.1358681828591 13.216419206896603 0.8891376761473887 143
145 3 369.60767705259326 243.7326411906545 13.226026000000052 0.8891376761473887 144
146 3 371.61047049233474 241.32941419844988 13.235632793103498 0.89398041942249 145
147 3 373.0970800558541 238.5770592026915 13.335207448275913 0.9570862445809789 146
148 3 374.11005180810076 235.62886717268157 12.651673517241429 0.9570862445809789 147
149 3 375.1236492377731 232.68067514267165 11.968123275862114 1.0096368915675098 148
150 3 375.7105346631019 229.62486659543725 11.127439172413837 1.0700835876666732 149
151 3 375.80814034151484 226.49835649909608 11.149360275862112 1.070290061217162 150
152 3 375.69802111458745 223.41001272572407 9.879502068965555 0.881003869612981 151
153 3 375.30509569123296 220.3079040489861 9.601981551724176 0.8763738566626259 152
154 3 375.10112485044704 217.21017511422826 8.606104517241413 0.8219962315929821 153
155 3 376.3868919603092 214.37585637570004 7.783329172413824 0.8202067941554123 154
156 3 378.20886462401654 211.85249931775647 6.960537517241406 0.8543437545028956 155
157 3 380.30175561306214 209.52748200376732 7.0619389310345095 0.8072928120884759 156
158 3 380.7478636176032 208.77979748002755 6.804675862068991 0.8072928120884759 157
159 3 343.0176378141889 310.27906651319796 19.45008620689663 0.6995449026046032 1
160 3 350.35433130822463 309.90240870291234 15.199594034482816 1.1927539037540553 159
161 3 354.0233037326681 313.59828525666205 13.232811103448325 1.0949104679193884 160
162 3 355.75330181479416 316.2023547025239 13.559735655172465 1.342084334951523 161
163 3 357.5746488010757 318.7413536961106 13.155891517241429 1.0812644432643552 162
164 3 359.28337385072706 321.35918804533844 12.867557241379359 1.0812644432643552 163
165 3 360.9927245778041 323.97702239456623 12.579222965517289 0.7872335938197751 164
166 3 363.19573479377715 326.1969259010338 12.738591344827634 0.7872335938197751 165
167 3 365.39937068717586 328.4174550849271 12.897976034482808 1.0229200233156233 166
168 3 368.02095910095807 330.1142922634897 12.433424793103496 1.1504893936464216 167
169 3 370.9966809376998 330.9983744660372 11.423683965517284 0.7769787408121641 168
170 3 373.99492716176763 331.8868364105648 11.187004551724181 0.8635474694352907 169
171 3 376.81297828722705 333.1863684237929 10.150221172413833 1.106585608683392 170
172 3 379.7449027041681 334.26065656376045 9.66012793103452 1.106585608683392 171
173 3 382.67745279853494 335.3343190263022 9.170034689655209 0.8347975917232883 172
174 3 385.6644368289397 336.249685100136 8.74780879310348 1.101273607338998 173
175 3 388.3667376306403 337.79260563197056 7.904792310344858 0.6480579072418027 174
176 3 391.1153385618443 339.28359493747 8.130168655172445 0.8986980272124464 175
177 3 393.9740587199758 340.544960627729 7.725933068965547 0.8986980272124464 176
178 3 396.8327788781072 341.80632631798784 7.321681172413821 0.943947018640782 177
179 3 399.88170497365866 342.48894038945235 6.917445586206923 0.9067630092300244 178
180 3 402.7942333904023 343.5870042715974 6.094588689655196 0.9513425258128357 179
181 3 405.39705148141275 345.32013074085194 5.897233517241402 0.9492277361138898 180
182 3 407.8935044100502 347.2059225019831 5.941874931034505 0.983339669364344 181
183 3 410.78913953629933 348.3853244494722 6.1975722068965755 0.670407104888652 182
184 3 413.71918692096324 349.4120611050847 7.204621827586235 0.7531404308920924 183
185 3 416.62483288602397 350.5626818909906 6.840085620689682 0.7531404308920924 184
186 3 419.5304788510847 351.7133026768964 6.475549413793128 0.8993174478639128 185
187 3 422.040696683088 353.5803241152558 6.385010689655196 0.7256043673859939 186
188 3 424.5509145150914 355.44734555361526 6.294471965517265 0.8155892947535717 187
189 3 426.70199350472933 357.71792893156646 6.203933241379334 0.9727657208696141 188
190 3 428.66912333120456 360.14368031109706 5.7129918620689875 0.813987560543719 189
191 3 431.6417167808177 364.1642834487974 5.12400900000002 0.813987560543719 190
192 3 343.0176378141889 310.27906651319796 19.45008620689663 0.6995449026046032 1
193 3 345.77499822935306 315.5691691476916 19.64042793103456 0.9730973299052476 192
194 3 347.2503455992095 319.69300906063626 19.58154758620697 0.9730973299052476 193
195 3 348.4516462565989 322.57925902549954 19.86502137931042 0.8329893839629469 194
196 3 349.6535725914141 325.4655089903629 20.148332068965594 0.8025814610727766 195
197 3 351.95669119550286 327.523362043568 21.44386275862077 0.8025814610727766 196
198 3 354.2598097995917 329.58184077419884 22.73923034482767 0.8025814610727766 197
199 3 356.5629284036806 331.63969382740396 24.034597931034575 0.8497325118753123 198
200 3 358.5131649396612 334.0767074005976 24.586866206896648 0.915159600283236 199
201 3 359.98475824496325 336.8109177510101 25.574457586206993 0.6956344186938302 200
202 3 361.0014840617642 339.7428421679512 26.611632413793206 0.6956344186938302 201
203 3 362.01758420113947 342.6747665848923 27.648807241379416 0.6956344186938302 202
204 3 363.0336843405147 345.6066910018334 28.68581896551735 0.9301883720491185 203
205 3 364.08857648028476 348.53736406392306 29.434137586207008 0.9576368407156157 204
206 3 365.25796758896234 351.4148545448262 30.407538965517357 0.9741296976576918 205
207 3 366.476787214272 354.2416651542457 31.862421724138052 1.0060329895953415 206
208 3 367.88518709957606 356.82195885793016 34.65410034482772 1.1629028337727791 207
209 3 368.8581154965763 359.586827402203 37.50188655172428 1.1490378220187427 208
210 3 370.23398015574264 362.10017362133493 40.77651448275878 0.9013446427232575 209
211 3 370.8871873881982 363.1381724706106 41.425503103448435 0.9013446427232575 210
212 4 242.39807124158588 409.24371629476184 28.76671827586218 0.844626984081407 49
213 4 245.2874495935778 411.08320792638943 31.458251379310465 0.7887790170613126 212
214 4 247.4729408416306 413.14293801187176 33.7426782758622 0.951880608398958 213
215 4 249.09281969682917 415.5724434559568 36.66973275862083 0.7071468833271457 214
216 4 249.34934744137584 418.54315987329267 39.13797724137946 0.7744697743350123 215
217 4 249.70660925146407 421.6290009369618 40.10306034482774 0.8414610563072453 216
218 4 251.5798874640807 427.540401255199 42.268584827586366 0.8414610563072453 217
219 4 253.39935741808515 428.5890366207119 44.03793103448293 0.625677425723667 218
220 4 254.608791882009 429.0695568836677 44.03793103448293 0.625677425723667 219
221 4 260.57712884598703 392.4693045111103 20.89192068965525 0.950003576121787 41
222 4 259.3958498662208 395.7603677704168 19.276544137931108 0.9112366028239486 221
223 4 258.12947875655607 398.5878040572621 18.141017931034554 0.9112366028239486 222
224 4 256.44703215878513 401.2237830518359 17.89832000000007 0.8577411829245751 223
225 4 254.97231046635446 403.9823948218515 17.922785517241447 1.0250535833373409 224
226 4 253.74785974421323 406.856756915626 18.340004137931107 1.034889232469717 225
227 4 252.18929727673554 409.5584320399008 17.69802896551731 0.9656017143450781 226
228 4 250.59882526054602 412.24821929308695 18.06827379310352 0.8838694722227954 227
229 4 248.92638950158664 414.8923320941951 18.058976896551794 0.8283155735927912 228
230 4 247.51986664855986 417.679725025794 17.540471034482827 0.8253060651750601 229
231 4 245.8374200507889 420.3138269880907 17.193550000000066 0.8253060651750601 230
232 4 244.154973453018 422.94792895038734 16.846465862069028 0.832651518153056 231
233 4 241.98324710833114 425.19661361843816 16.54293034482765 0.8713872075796082 232
234 4 240.09119857294277 427.6767989340068 15.943084793103509 0.8713872075796082 233
235 4 238.19915003755438 430.1576099270011 15.343288172413851 0.8713872075796082 234
236 4 236.30647582474026 432.6384209199955 14.743491551724196 0.9381907863241242 235
237 4 234.91496922993085 435.42894223872304 14.10136958620695 0.9381907863241242 236
238 4 233.52408831254712 438.22008923487635 13.459247620689707 0.9803176473980988 237
239 4 232.70007114286906 441.2202124912213 12.600377482758669 0.9779150460833198 238
240 4 231.76906313339222 444.20281677964607 13.013567448275912 0.9484393825574778 239
241 4 230.78612389758038 447.17165616470487 12.810552586206946 0.930438643019408 240
242 4 229.4840891746494 450.01035464521306 12.337536275862115 0.930438643019408 241
243 4 228.18205445171847 452.84905312572135 11.864519965517287 0.9312269965758199 242
244 4 226.4514306921668 455.45374824900904 11.654263310344872 0.9719773673132023 243
245 4 224.99860770963645 458.19233834140147 10.560964586206937 1.0545104765404112 244
246 4 224.42486151024784 461.25940908229893 9.973107137931072 0.7566755083474312 245
247 4 224.46427918806845 464.36902588814553 9.07636437931038 0.7824784453842752 246
248 4 224.76898409439585 467.4604980486461 8.110351586206928 0.7824784453842752 247
249 4 225.07306332329756 470.5513445317211 7.144338793103476 1.0203922865156996 248
250 4 225.09308500092072 473.6797316603394 7.125614517241406 0.7028672497351958 249
251 4 225.60676616743984 476.76307001430564 6.788691724137958 0.7215249505702755 250
252 4 226.71546656582217 479.68811197956376 6.643366551724164 0.9656767956361649 251
253 4 227.98934580459556 482.540575363438 7.0642386896552 1.324871948969865 252
254 4 228.49677019685748 485.62141100770134 7.574100068965547 0.7893608970672354 253
255 4 228.2070815487474 488.7329048458251 7.189224862068993 0.7893608970672354 254
256 4 227.836680512719 492.71534166055625 6.696587206896578 0.7893608970672354 255
257 4 310.2046108995369 337.051177882488 23.02531379310354 0.800479184922345 17
258 4 311.2538719424754 338.25560692700606 23.84751827586216 1.1670260480082983 257
259 4 312.88251028163415 340.8928372764313 24.95499068965527 0.7672619703906757 258
260 4 314.5117742982186 343.5294419484308 26.0623000000001 0.7672619703906757 259
261 4 316.3881808979639 346.01901242538526 26.746355862069066 0.6859489321436278 260
262 4 318.70193601829 348.12253993066827 26.998187586207003 0.6880574650683166 261
263 4 320.96000584772673 350.1753875644676 28.792162413793214 0.769151516216361 262
264 4 323.3757463884458 352.12187003589395 29.83749241379322 0.7651221535947006 263
265 4 325.9666766083675 353.7511340524784 31.52496068965529 0.7125902769309417 264
266 4 328.7083950878886 354.9974834845199 33.73109793103461 0.7211245170178124 265
267 4 331.25740492028683 356.5685595005121 36.09185724137945 0.8718502088746438 266
268 4 333.5154747497236 358.30731706659816 39.45619206896567 0.7585400270760877 267
269 4 335.3756137364 360.24441437663864 42.95932793103464 0.7585400270760877 268
270 4 314.3190656510957 332.36047422183765 23.699909655172505 0.8239608587097543 15
271 4 312.23430846858446 332.65579396677924 23.294597586206987 1.718804712979743 270
272 4 308.60850778651576 331.9713028630375 23.907540344827677 0.9264280507205193 271
273 4 305.66782388561455 330.9170364006932 24.337481034482852 0.9264280507205193 272
274 4 302.72713998471335 329.862144260923 24.767258620689752 0.9264280507205193 273
275 4 300.18939234597815 328.03641753266135 25.051547931034577 1.167601671239964 274
276 4 297.89190483872085 325.91599673688387 25.34676517241389 0.625677425723667 275
277 4 295.6275782350269 323.79182187655204 26.34300103448286 0.8381574794994243 276
278 4 293.1511469840126 321.92417476076685 27.40708793103459 1.0205487058721305 277
279 4 290.1998265668741 320.98002752534984 28.526140689655282 1.0302654762936192 278
280 4 287.4493486033928 319.8663217075618 31.11084103448288 0.882004953494139 279
281 4 284.52305528328327 318.9371907303621 32.673535172413914 0.9826451674217908 280
282 4 281.5535902207987 319.6298156406382 34.49931517241393 0.8725196837201681 281
283 4 278.62541986841194 319.1649373133255 37.09999965517256 0.6593201009048286 282
284 4 275.58587893424635 317.97927859157915 40.43008275862085 0.6593201009048286 283
285 4 322.70689722034723 323.10983348251324 23.189722068965608 0.7887039357702257 11
286 4 323.40452755002906 325.7939896388678 23.108496551724226 1.111109256471374 285
287 4 324.17974188050067 328.82039134709316 22.703347586206984 1.111109256471374 286
288 4 325.7814760903533 331.50705021315054 22.536982068965603 0.9913420836393497 287
289 4 327.39822655842323 334.18432391782216 22.740045862069053 0.9913420836393497 288
290 4 329.0149770264932 336.860971945068 22.9431096551725 0.9913420836393497 289
291 4 330.63172749456317 339.53824564973957 23.146173448275952 0.7880031770534152 290
292 4 332.24847796263316 342.2148936769854 23.39931000000009 0.7880031770534152 291
293 4 333.8646027532774 344.89154170423126 23.65244655172423 0.8522227080296924 292
294 4 334.9526557966108 347.82221476632094 23.969193448275956 0.9239503681146536 293
295 4 336.50496148983126 350.5270182777243 24.606601724138024 0.8402347285528269 294
296 4 337.45786820920836 353.4989860499117 25.175017241379408 0.8402347285528269 295
297 4 338.0241062794883 356.5679338230863 25.74326965517251 0.8402347285528269 296
298 4 338.5897186723425 359.63688159626093 26.311685172413895 1.2738667252248714 297
299 4 336.5118439415142 361.9418772326269 25.281034482758717 1.1412981922625411 298
300 4 335.3925070268946 364.8606624236278 24.97619413793113 0.922110876483026 299
301 4 335.25235528353244 367.9852954876918 24.775087586206993 0.922110876483026 300
302 4 335.11220354017036 371.10930287433 24.573981034482852 0.9397925205339769 301
303 4 334.60790753503704 374.19639529285064 24.455567931034576 0.9844283480851033 302
304 4 333.83331888199115 377.22279700107606 24.897252068965614 1.0096243780189953 303
305 4 333.1788602946842 380.23355677365834 26.308586206896653 1.0611426572530822 304
306 4 332.9967881637986 383.3506817086136 26.81012931034493 1.1485560504009356 305
307 4 333.3746973289357 386.4440309013914 27.51930310344838 0.8744780540626833 306
308 4 333.4672975879428 389.55990448149527 28.21477620689666 0.8389771169271224 307
309 4 333.7895214621905 392.6663929002133 28.676685172413904 0.9191701925821247 308
310 4 333.2051387465646 395.7384690605165 28.9402603448277 0.9875442216652071 309
311 4 332.060774734916 398.6497461224087 28.954939655172527 0.9640187504579971 310
312 4 331.1729384678141 401.649243701328 28.823478275862183 0.7983581384491418 311
313 4 330.5604002680306 405.50591935348865 27.422256551724242 0.7983581384491418 312
314 4 335.2392160575923 311.90082240067375 19.643363793103525 0.690259849606864 6
315 4 336.73583645992323 310.85343839001234 15.191846620689713 1.3545540860461958 314
316 4 332.9967881637986 313.1290271873693 14.825336862069022 1.3545540860461958 315
317 4 330.3639375563534 314.81585352712034 14.52687386206902 0.941306659904228 316
318 4 327.94006320909995 316.78360903102123 14.02366710344833 1.0954422937312533 317
319 4 325.3178491178921 318.4566704674063 13.154325724137982 1.251354851447334 318
320 4 322.69563502668416 320.13035758121714 12.28500065517246 1.4596866638905435 319
321 4 320.1115872584454 321.88913682492637 11.95491189655177 1.4504704354096338 320
322 4 317.6983494274292 323.8737856193218 12.355069896551772 1.0916444317571108 321
323 4 315.38084024254874 325.97543609232764 12.297151862069013 1.0916444317571108 322
324 4 313.0633310576683 328.07646088790773 12.239233827586254 0.9931565481739483 323
325 4 310.806512583083 330.24255613576304 12.099388931034529 1.1456779342426067 324
326 4 308.562833334438 332.42053925470714 12.305437517241426 1.1393585922427976 325
327 4 306.07701692203784 334.3044539835611 11.669040482758666 0.7756585614438873 326
328 4 303.7663901888403 336.4067301339926 12.11059413793108 0.8202005373811551 327
329 4 301.4357417780197 338.49086163907816 11.82462486206901 0.8723069533954221 328
330 4 299.105093367199 340.57499314416367 11.538655586206941 0.8723069533954221 329
331 4 296.7744449563784 342.6591246492492 11.25268631034487 0.7469649947002 330
332 4 294.69219048357 344.9810135761097 10.635029862069006 0.6897029966979699 331
333 4 292.41159626680724 347.1039370815901 9.901292689655211 0.8065482559518647 332
334 4 290.231736115586 349.33322574944356 9.228800862069 0.8196624547950329 333
335 4 288.4310364843533 351.88098422699034 8.632723000000034 0.8987480814065042 334
336 4 286.5145865293617 354.3398965100844 7.950135068965548 0.8968960762263622 335
337 4 284.2571423773507 356.50536608051397 7.827171379310374 0.8968960762263622 336
338 4 282.0003239027654 358.67083565094356 7.7042076896552025 0.632922770313547 337
339 4 279.5958455557094 360.6529817356361 6.979441206896578 0.748185065680361 338
340 4 277.3202567583524 362.7940498864625 6.559025758620715 0.748185065680361 339
341 4 275.04529363842113 364.93511803728893 6.138610310344851 0.748185065680361 340
342 4 272.76970484106414 367.07556051068957 5.718194862068987 0.853505346752426 341
343 4 270.5354107538049 369.26042608131667 5.331900655172434 0.853505346752426 342
344 4 268.4143642806017 371.54977978203954 5.9071828275862295 0.6921994496266073 343
345 4 265.0957712145634 374.56929903858196 4.85945520689657 0.6921994496266073 344
346 3 319.5722533174716 277.5098370183467 22.36719137931043 1.3154492469384667 78
347 3 316.72354399815174 276.4192812653103 22.131180689655256 1.0349080027924886 346
348 3 313.80475880715085 275.29744164098776 22.367354482758707 1.0349080027924886 347
349 3 310.97231710089983 273.96975414360213 22.5079496551725 0.7714289820459953 348
350 3 308.157394362569 272.6045260006731 22.505013793103533 1.0530401345899607 349
351 3 305.48199769017464 270.9959093391376 21.97036068965526 1.220771738877961 350
352 3 302.97866230985426 269.138273062164 22.643325517241465 1.054291489441408 351
353 3 300.359576605775 267.42954801251267 22.396713103448363 1.0533842571741086 352
354 3 297.5171240607124 266.12939032185886 22.736457586206985 1.053665812015684 353
355 3 294.93432764732506 264.3668570135953 22.97507793103457 1.0560121023621478 354
356 3 292.1700847804779 262.9234191924508 23.622924827586296 1.0011401921261824 355
357 3 289.8506985633203 260.8317795582566 24.080266896551816 1.0011401921261824 356
358 3 287.5306866687369 258.73951424663665 24.53744586206906 1.3233703231481282 357
359 3 285.05112703059405 256.83933190471384 24.957600344827682 0.8391147659607815 358
360 3 282.2612313892922 255.46471860039895 25.83770655172424 0.9464247012466477 359
361 3 279.3762327792803 254.30909239508736 26.77946586206907 0.9464247012466477 360
362 3 276.49185984669424 253.15346618977577 27.72138827586218 0.949027519337658 361
363 3 274.0398300152832 251.29958397735652 29.2382503448277 1.1597181356758457 362
364 3 271.3650590203145 249.7710540263136 30.654151379310463 0.8087944379102127 363
365 3 268.84858441405396 247.97410845963523 31.884766896551845 0.7618373471096513 364
366 3 266.4315925184834 246.02637463335745 32.89535586206909 0.8588611455166205 365
367 3 264.4750992082455 243.65755989956764 34.43749896551738 0.9934193326927523 366
368 3 262.41912318731755 241.49021329686087 36.86056379310359 0.9934193326927523 367
369 3 260.36377284381524 239.3228666941541 39.283791724138084 0.9934193326927523 368
370 3 257.4862823629121 236.2883311793943 42.67618034482775 0.9934193326927523 369
371 3 326.2438517079631 284.07757295616796 22.259053793103533 1.0015030850331021 75
372 3 324.0577347824846 284.8046101248589 21.319577931034562 1.3088671204198534 371
373 3 321.00943436435887 284.43108070170183 19.768953448275937 1.3088671204198534 372
374 3 317.98115562385635 284.06067966567343 17.961767241379377 1.0760838341793633 373
375 3 314.9046997215731 283.58704185440064 17.152121724137995 0.9385161385855005 374
376 3 311.79195452859784 283.5901702415292 16.34378103448282 0.9385161385855005 375
377 3 308.6785836581968 283.59329862865786 15.53540772413799 1.0636140830846905 376
378 3 305.60400478819076 284.0982203112169 14.80858613793109 1.0320298866341597 377
379 3 302.47624333699815 284.0437863751789 14.867417551724195 1.1315063405499655 378
380 3 299.0738094959128 282.8061964270975 13.863793103448328 0.8848392722326671 379
381 3 297.19677721874183 281.5548415756502 13.456034482758673 0.8848392722326671 380
382 3 294.0683900901235 279.67780929847913 12.640517241379358 0.8848392722326671 381
383 3 291.56568038722884 278.4264544470318 12.232758620689703 1.0070153031537277 382
384 3 289.0629706843342 279.05213187275547 11.825000000000045 1.1291850773005307 383
385 3 286.5602609814395 278.4264544470318 11.825000000000045 1.251354851447334 384
386 3 284.05755127854485 278.4264544470318 11.825000000000045 1.251354851447334 385
387 3 282.74488003937654 278.5741143195026 11.825000000000045 1.251354851447334 386
388 3 278.11361573416997 279.05213187275547 11.009482758620733 1.1902699643739323 387
389 3 274.04671246696614 280.9291641499265 10.193965517241418 1.0070153031537277 388
390 3 270.9183253383478 281.5548415756502 9.78620689655176 0.8848392722326671 389
391 3 269.0412930611768 281.5548415756502 9.78620689655176 0.8848392722326671 390
392 3 268.1446973101148 282.5421605534421 9.78620689655176 0.8848392722326671 391
393 3 267.1642607840058 282.8061964270975 8.970689655172448 0.7984519900630005 392
394 3 263.4101962296638 283.4318738528212 8.155172413793135 0.7984519900630005 393
395 3 260.90748652676916 285.621744842854 6.795982448275888 0.8848392722326671 394
396 3 257.9574174644821 286.5696461428253 5.708620689655194 0.8848392722326671 395
397 3 336.37857464983506 299.74015595430853 23.646574827586296 1.3953169703320927 69
398 3 330.8231847868346 301.36128616435855 29.516504827586324 1.1246739430610633 397
399 3 335.9650018714317 299.07443517333854 28.995552413793217 1.1246739430610633 398
400 3 338.61912551135146 297.6766718042719 31.30901172413805 1.1230847223997251 399
401 3 341.2945221837459 296.30894095163995 33.58136896551737 0.8537368473999437 400
402 3 343.16091794467957 293.91635047567263 35.56372827586221 0.8242173864543011 401
403 3 344.76014944482927 291.3560784496114 37.70315620689669 0.7430607675636842 402
404 3 347.07765862970973 289.2544279766056 37.68831379310359 0.8766241276329154 403
405 3 349.57473723577294 287.3805240865632 38.21236517241394 0.9874816539226348 404
406 3 352.19132023014924 285.6780558111691 38.73543793103463 0.9355879682331137 405
407 3 354.7766193532395 283.9662023743892 39.81697689655188 0.9535949645454409 406
408 3 357.3788117668242 282.35320597087355 41.493843448276024 0.6981371283967249 407
409 3 359.74136972635677 281.333351766944 42.88218000000016 0.6981371283967249 408
410 3 327.0666175227897 281.57924299525337 10.709160379310386 1.4093947124108752 114
411 3 329.86151858349734 276.284134941354 10.376820793103489 1.647665189674962 410
412 3 332.17464802639773 274.2081372428029 9.45714568965521 1.2900154595827993 411
413 3 334.6604644387978 272.3292279333547 8.723359586206929 1.3092800675208311 412
414 3 336.86973142902815 270.1162068785701 8.945930551724173 1.2025645257894024 413
415 3 338.46208047749485 267.4470669804329 8.020253241379342 1.2083708123001182 414
416 3 339.7872652651776 264.61337391933046 8.06275800000003 0.7754520878933984 415
417 3 341.6029811546276 262.0656154417837 8.105262758620722 0.7754520878933984 416
418 3 343.41807136665204 259.5178569642369 8.147751206896583 1.1742588790496638 417
419 3 344.9641202856152 256.79803719461614 8.246379862068999 0.9874190861800624 418
420 3 346.71539140021576 254.22462594261467 7.437664034482787 1.0928019349946996 419
421 3 348.3158742552169 251.53859275398295 7.170288551724165 1.3172762250215797 420
422 3 349.61978601042495 248.69926859604897 7.566026448275891 0.8215895412662617 421
423 3 351.0069128632544 245.9137526967272 6.717333965517267 1.0257605988284086 422
424 3 352.30769623133386 243.0719258290903 6.364198689655197 0.7563376425375404 423
425 3 353.3532032097182 240.1243594765061 6.1503211379310585 0.9250640739324416 424
426 3 354.7009123847269 236.91025454056364 5.212117482758641 0.9250640739324416 425
427 3 327.0666175227897 281.57924299525337 10.709160379310386 1.4093947124108752 114
428 3 324.2873583977252 281.5704835112932 10.047694344827624 1.167151183493443 427
429 3 320.9362301055492 284.6750948977341 7.977177620689685 0.9991755650094101 428
430 3 319.24001860441234 287.29730898894195 7.513621310344856 0.9397925205339769 429
431 3 316.8511821929994 289.30823623521786 6.9947566206896825 0.9009504659450515 430
432 3 314.35222655465907 291.17463199615156 6.363171137931059 0.9081895537606743 431
433 3 309.9993887038995 293.53593860083265 4.468023241379328 0.9081895537606743 432
434 3 340.97104695464674 304.4978070995113 13.63613331034488 1.4161895692542343 106
435 3 343.5688596262514 301.48204190752324 12.203873000000046 1.0293207033807763 434
436 3 346.45135552656035 300.4284011226046 10.626271206896591 1.0293207033807763 435
437 3 349.2368714258821 299.05816756026974 9.612110275862106 1.019954312317693 436
438 3 352.02238732520385 297.68855967536064 8.597949344827619 1.019954312317693 437
439 3 354.80790322452566 296.3183261130258 7.583788413793132 1.019954312317693 438
440 3 357.04094595693346 294.22042970457437 5.9403254482758845 1.296879140942988 439
441 3 359.16074107528516 290.24550101895187 6.005175379310368 1.296879140942988 440
442 3 351.92728435649394 275.4088122227666 15.082387896551783 0.7941223022769927 133
443 3 354.6471041261147 275.2505158340585 15.528508448275922 0.9765573260694995 442
444 3 357.5296000264236 274.04170704756035 15.173595344827646 0.9765573260694995 443
445 3 360.4120959267325 272.83352393848793 14.818682241379367 0.9765573260694995 444
446 3 363.4159732476319 271.9607039296034 14.908438068965575 0.9575993000700723 445
447 3 366.41985056853116 271.0878839207189 14.998177586206953 0.9575993000700723 446
448 3 369.21850569379313 269.6913719065037 15.171719655172472 0.7584524322364864 447
449 3 372.0171608190551 268.29548556971423 15.345278034482817 0.7584524322364864 448
450 3 374.9684812361936 267.2593637527158 15.148412172413853 1.2224986085729586 449
451 3 377.94733146006405 266.5079251644217 13.615500724137984 1.1527355756047697 450
452 3 381.0337982011589 266.0342873531489 13.121672413793153 1.159855784709505 451
453 3 384.15530287809423 266.2025945806686 12.795742793103498 1.0633950959856873 452
454 3 387.2699251033467 265.90977754542985 12.881094827586256 1.0559245075225467 453
455 3 390.3751621672132 265.7521068341475 11.989228862069012 1.0579517023818914 454
456 3 393.4647572954367 265.2841001197062 12.388489793103496 1.1821862120335827 455
457 3 396.3747830024775 264.17039430191807 11.647298793103493 1.1821862120335827 456
458 3 399.2841830320925 263.05668848412995 10.906107793103489 0.8837756206089369 457
459 3 401.88762680052866 261.3241876923011 10.71196575862073 0.7890230312573447 458
460 3 404.6437358608415 259.8457119353161 10.502394137931075 0.7890230312573447 459
461 3 407.3992192437285 258.3666105009053 10.292822517241419 0.7605859922582041 460
462 3 410.1234187553293 256.8380805498624 10.733642206896592 0.7605859922582041 461
463 3 412.8482439443559 255.31017627624522 11.174461896551767 1.1875232404750056 462
464 3 415.9203201046591 254.72454220576788 11.38000486206901 0.9175997422435583 463
465 3 420.0973425987903 253.06524567274872 12.170192137931082 0.9175997422435583 464
466 3 357.5746488010757 318.7413536961106 13.155891517241429 1.0812644432643552 163
467 3 361.00836651344724 320.59523590852984 14.230792172413846 0.7975009603759006 466
468 3 363.8076473161349 321.9335599221527 15.2776879655173 0.7975009603759006 467
469 3 366.83968012119175 322.671233607081 15.860766482758683 0.8636913752432072 468
470 3 369.9267725397123 323.1461227732052 16.3114865517242 0.8455842705427642 469
471 3 373.01386495823294 323.62101193932943 16.762304482758687 0.8455842705427642 470
472 3 375.9626826656686 324.6515026594963 17.212959310344893 0.6689367629382014 471
473 3 378.87833946954083 325.7558233158986 17.88837068965524 0.904347894366731 472
474 3 381.9472872427154 326.3389546766731 18.337231379310413 1.0274999820719204 473
475 3 384.9117468857942 327.31626281565343 18.869927241379383 0.8701921636964761 474
476 3 387.39130652393703 329.2126910930219 19.41681310344835 0.9117121176674986 475
477 3 390.0041354537591 330.9276729169304 19.76291862068973 0.8999681523866655 476
478 3 393.02740877485587 331.68974802146187 20.42952241379318 0.8091886146884185 477
479 3 396.0744578381301 332.34983770560035 19.744977241379388 0.8172661102545111 478
480 3 399.1521650952648 332.8816635174655 19.2887768965518 0.9220357951919391 479
481 3 402.2048452553706 333.5530153952669 18.9576768965518 0.8855150038524486 480
482 3 405.07545328459076 334.79623644017994 18.889010344827657 0.9136266905902131 481
483 3 407.8935044100502 336.15333077657453 18.702583103448347 1.2271974460401431 482
484 3 410.9386764410472 336.8584692353651 18.36186000000007 0.599061733710808 483
485 3 414.052672988874 337.1500349157523 18.55546379310352 0.5108543559097112 484
486 3 417.79422399470144 337.365893627627 19.101044827586282 0.5108543559097112 485
487 3 350.35433130822463 309.90240870291234 15.199594034482816 1.1927539037540553 160
488 3 353.41952501684483 310.30784767478127 12.250960965517288 1.4392708094891802 487
489 3 356.4434240153673 310.4073303854713 10.17909048275866 1.4392708094891802 488
490 3 359.3127806897361 311.17628794168576 7.621938310344857 1.2556782824590846 489
491 3 361.5821127128358 312.03847143433296 4.997457034482777 1.2556782824590846 490
492 3 351.95669119550286 327.523362043568 21.44386275862077 0.8025814610727766 197
493 3 355.53306336093937 327.96634166098033 22.312877931034567 1.3803695366315543 492
494 3 358.5876205533223 327.34003855783095 22.97507793103457 1.3803695366315543 493
495 3 361.6340439391709 326.6292690022089 22.981438965517327 0.651455335663482 494
496 3 364.6804673250194 325.91912512401245 22.98796310344836 0.651455335663482 495
497 3 367.7275163882936 325.2089812458161 22.994324137931123 0.9219482003523378 496
498 3 370.73577345117303 324.36744510821785 22.55361862068974 0.9390729914943946 497
499 3 373.64579915821383 323.22120406429207 22.719657931034572 0.7019600174678965 498
500 3 376.6490508016874 322.34525566827887 22.806102758620778 0.6677792597006126 499
501 3 379.7211269619906 321.75711888809866 22.932018620689743 0.717332911817927 500
502 3 382.8025882836797 321.2396836570252 23.347280000000087 0.717332911817927 501
503 3 385.883423927943 320.72162274852604 23.762541379310438 0.8258504045354399 502
504 3 388.9548744108205 320.24986196953034 24.702017241379405 0.8656247184886933 503
505 3 392.06887095864715 320.37875151922947 25.412658965517338 0.8714560320964378 504
506 3 395.1772364096424 320.41879487447574 26.327016896551825 0.8651617171936578 505
507 3 398.28560186063754 320.1065818390396 26.755815862069067 0.9536012213196982 506
508 3 401.40272679559286 320.34496493824037 27.06603862068976 0.9536012213196982 507
509 3 404.5198517305481 320.5839737148668 27.376261379310453 0.8443391724655742 508
510 3 407.64573614946363 320.6296481669446 27.11023965517252 0.8443391724655742 509
511 3 410.77224624580475 320.6746969415967 26.84438103448286 0.8081312198389455 510
512 3 413.8912482130373 320.4381908746731 26.990684827586314 0.8212141348108274 511
513 3 416.9908541800723 320.7960783621871 27.57818344827597 0.8790204721734372 512
514 3 419.9884747267144 321.6920484358234 27.55730620689666 0.7757086156379451 513
515 3 422.8872382400921 322.8614395445009 27.87649965517252 0.9461118625337859 514
516 3 425.9324102710892 323.57846587438024 27.827079310344935 0.9720899892498326 515
517 3 429.0464068189159 323.839373360907 28.2178751724139 0.8737898088943872 516
518 3 432.1253654309021 324.38496407613803 27.96946862068976 1.1542684852977927 517
519 3 435.2431160432831 324.1497093640659 28.22619344827597 0.9607527142957196 518
520 3 438.2651380095284 323.36073013022843 28.67962103448287 0.9761944331625797 519
521 3 441.2615072013191 322.4691397985722 28.98380896551735 0.7225886021940058 520
522 3 443.953797164208 320.8799191372341 29.28701827586218 0.7848184789564818 521
523 3 446.8869729360006 319.79311744875207 29.1720303448277 0.7848184789564818 522
524 3 450.0554034198652 318.6199722755202 29.047908620689768 0.7848184789564818 523
525 3 348.4516462565989 322.57925902549954 19.86502137931042 0.8329893839629469 195
526 3 348.30273502927673 324.95745892067526 18.63147000000007 0.986380461653361 525
527 3 348.30523773897954 328.0739581782048 17.920991379310415 0.986380461653361 526
528 3 348.913396196783 331.12788969316205 17.126514482758687 0.9466812289911944 527
529 3 349.12925490865763 334.2350037893058 16.370856206896615 0.9334043540173381 528
530 3 349.3451136205323 337.3427435628752 15.615328413793165 0.9334043540173381 529
531 3 349.560972332407 340.44985765901896 14.859719068965573 0.9334043540173381 530
532 3 349.77683104428166 343.55759743258835 14.104109724137984 0.9334043540173381 531
533 3 350.08529001516337 346.66283449645493 13.538124448275916 1.2357629699983002 532
534 3 350.08529001516337 349.7799594314103 12.842520862069016 0.8335837775173843 533
535 3 350.56205621356486 352.862046430525 12.207559137931081 0.8525730873880977 534
536 3 351.15707544542806 355.9272401391453 11.680180448275907 1.0766657141852862 535
537 3 351.9235302919395 358.9311174600446 10.595265241379352 1.1019493389587796 536
538 3 353.0416158517077 361.8092336183735 9.284843206896587 1.1229157894947797 537
539 3 354.46690902750623 364.59412384026956 9.355467000000035 1.0501557616573745 538
540 3 356.6911922759539 366.7864975400052 8.877508655172448 1.0487542442237534 539
541 3 359.0919165584556 368.741113817966 7.702478793103478 0.9301070339837745 540
542 3 361.38439864630715 370.86904274285223 7.592400275862098 0.7809392789169951 541
543 3 363.99785325355487 372.58152185705785 7.181754724137959 0.7791998956734832 542
544 3 366.89974515406124 373.7402764494981 6.771092862068992 0.7791998956734832 543
545 3 369.8010113771419 374.8990310419383 6.360431000000025 1.0264238168996758 544
546 3 372.23301953092977 376.8392567391074 7.218404068965545 1.1046022112438478 545
547 3 374.4860839409607 379.0091060515171 7.19614044827589 0.7007462032619926 546
548 3 376.9362367400946 380.9487060712604 7.569337448275891 0.7007462032619926 547
549 3 379.38701521665416 382.88893176842953 7.942518137931065 0.7293772022631076 548
550 3 381.47928052827416 385.20644095331 7.456942862068994 0.9100165318437875 549
551 3 383.5721715173198 387.52457581561623 6.971383896551751 1.140109405153666 550
552 3 386.57980290277345 388.38175388885765 6.819665068965543 0.6971986122581394 551
553 3 389.64875067594807 388.9636338947806 6.359843827586231 0.9135328389763545 552
554 3 392.6482482548673 389.84083364564526 5.978018655172437 0.8665882617243078 553
555 3 394.8731571807407 390.9858233347195 5.931077482758644 0.8665882617243078 554
556 4 306.07701692203784 334.3044539835611 11.669040482758666 0.7756585614438873 327
557 4 305.3969055602762 332.56882480460365 12.52671996551729 1.4209322041412196 556
558 4 305.200442848599 329.46296206331135 13.347538068965568 1.4209322041412196 557
559 4 306.39360969945403 326.59548242121974 14.323907931034537 1.2072508497080727 558
560 4 307.7782338425805 323.80683813476935 15.119526551724196 0.8699856901459874 559
561 4 308.85627604710237 320.9105773310945 16.391407241379373 1.251354851447334 560
562 4 309.93494392904995 318.0149422048454 17.66328793103455 1.245223212675242 561
563 4 310.98170226228564 315.0686272071127 17.906801379310412 1.2803362298068544 562
564 4 311.34459516920543 311.98528885314647 18.914454482758693 1.3078159823446378 563
565 4 311.6405405915727 309.0320914037307 21.494098620689737 1.4563080057916358 564
566 4 311.62177026880096 306.20966053629127 25.011098275862164 0.9672284756519596 565
567 4 310.7013987755615 302.97303121302275 30.66817827586219 0.9672284756519596 566
568 4 308.45897088176787 301.5765191988075 32.62068965517254 0.9672284756519596 567
569 4 306.82532712320335 300.99589054773594 32.62068965517254 0.9672284756519596 568
570 4 320.1115872584454 321.88913682492637 11.95491189655177 1.4504704354096338 321
571 4 316.28744683242235 320.5076410689285 9.67167565517245 1.0355899911865274 570
572 4 314.0813082293207 318.36782427295356 8.150295620689688 1.0355899911865274 571
573 4 311.8751696262191 316.2280074769786 6.62893189655175 1.0355899911865274 572
574 4 309.3505612134241 312.5928216335241 4.4381590000000175 0.9886579274829953 573
575 3 285.05112703059405 256.83933190471384 24.957600344827682 0.8391147659607815 359
576 3 282.0835390003867 253.02707934977954 24.62454310344837 1.7749717754869565 575
577 3 279.96812362401494 250.72208371341358 24.632208965517336 1.1405911767714734 576
578 3 278.04291418506324 248.26567414002247 25.197525517241477 0.8630156436234256 577
579 3 275.82113364631846 246.0751774725639 25.78045724137941 0.8683026178707907 578
580 3 273.1732667806559 244.43214855261354 26.50316862068976 1.1818358326751774 579
581 3 270.22882881520036 243.3741280257148 26.528612758620792 0.5830775525158455 580
582 3 267.20805820380644 242.56950685623417 26.8414451724139 0.8187301954307046 581
583 3 264.18728759241264 241.76551136417928 27.154440689655274 0.5622381144972672 582
584 3 261.07579375428884 241.46894026438628 26.83426862068976 0.6430212039647271 583
585 3 258.077547530221 241.38071974735922 26.44118931034493 0.6430212039647271 584
586 3 257.15342197242717 239.63445405216447 26.09655172413803 0.6430212039647271 585
587 3 255.9020671209798 239.0087766264408 26.640175517241484 0.6372399445510404 586
588 3 254.65071226953248 238.38309920071714 27.183962413793207 0.6314586851373537 587
589 3 253.39935741808515 237.75742177499347 27.727586206896657 0.625677425723667 588
590 3 252.1480025666378 237.1317443492698 27.727586206896657 0.625677425723667 589
591 3 250.89664771519048 236.50606692354614 27.727586206896657 0.625677425723667 590
592 3 249.64529286374315 235.88038949782248 27.727586206896657 0.7120647078933336 591
593 3 247.35093374361446 234.00335722065148 27.727586206896657 0.856045597100864 592
594 3 244.95271217081563 231.81348623061862 28.54310344827597 0.7552614773652957 593
595 3 243.38851860650647 230.24929266630946 29.358620689655286 0.625677425723667 594
596 3 242.7415681483082 228.42794568002788 28.54310344827597 0.625677425723667 595
597 3 242.13716375505913 227.12090553769113 29.358620689655286 0.625677425723667 596
598 3 241.19864761647364 225.55671197338197 29.358620689655286 0.625677425723667 597
599 3 240.26013147788814 223.9925184090728 29.358620689655286 0.625677425723667 598
600 3 239.63445405216447 221.80264741903997 29.358620689655286 0.625677425723667 599
601 3 238.8523572700099 219.14351835971436 29.358620689655286 0.668874195195629 600
602 3 238.69593791357897 216.48438930038878 29.358620689655286 0.8416487595349624 601
603 3 238.38309920071714 214.6073570232178 29.358620689655286 1.0070153031537277 602
604 3 238.13845932725917 212.14156228844084 29.358620689655286 1.251354851447334 603
605 3 235.8897746592083 209.16584045169907 28.54310344827597 1.0681001902271292 604
606 3 278.11361573416997 279.05213187275547 11.009482758620733 1.1902699643739323 388
607 3 276.3548364904608 277.08312501400314 11.706603206896597 1.0516448739305968 606
608 3 273.6093639463853 275.6221682249383 10.821457103448317 1.0516448739305968 607
609 3 270.97713901636587 273.949732465979 10.188729896551763 0.6399178439331377 608
610 3 268.2829720211997 271.721695152977 9.57436813793107 0.6399178439331377 609
611 3 330.8231847868346 301.36128616435855 29.516504827586324 1.1246739430610633 398
612 3 333.17510623012987 299.3365940147168 30.872383793103566 0.8432630072933295 611
613 3 334.0016261095108 296.35836946827214 32.141002413793224 0.8432630072933295 612
614 3 334.82752031146606 293.3807705992532 33.40962103448288 0.8432630072933295 613
615 3 335.3618488330341 290.3074430840985 34.018649310344955 0.8458533118358255 614
616 3 335.4450639306553 287.18844111686604 34.613161379310476 0.5776935982674933 615
617 3 335.1128292175961 284.09571760151397 35.496692758620824 0.8335086962262975 616
618 3 334.5678641797908 281.03427795744807 36.38022413793117 0.7404454359241592 617
619 3 334.6354373417689 277.9071421836812 36.52962689655186 0.876717979246774 618
620 3 334.70301050374707 274.7818834421915 36.843601034482894 0.8954007071788826 619
621 3 334.863809602158 271.65725037812746 36.87051310344842 0.9544458858444251 620
622 3 335.61337115817497 268.62146350851623 37.10081517241394 0.9675162872677925 621
623 3 335.8273528377725 265.5256116060355 38.13750068965532 0.9610467826858099 622
624 3 336.1245496149912 262.42350292929757 38.84520655172428 0.9854982564830908 623
625 3 335.98439787162914 259.30637799434226 39.44510103448291 0.8291477245690035 624
626 3 335.07966831403274 256.3412926738378 40.53071758620705 0.8051592520667581 625
627 3 334.4752639207837 253.29987470739508 41.6163341379312 0.8995927459312312 626
628 3 334.40143398454825 250.20026874036003 42.70178758620706 0.9447603992942228 627
629 3 334.8844569572069 247.11380199926518 43.14069896551741 0.9447603992942228 628
630 3 335.36685425243985 244.02733525817035 43.57944724137948 0.6742112236370518 629
631 3 335.2517296061067 240.9014508392549 43.453857586207064 0.7064085839647918 630
632 3 334.99082211957995 237.91008706687006 43.602444827586375 0.7064085839647918 631
633 4 311.6405405915727 309.0320914037307 21.494098620689737 1.4563080057916358 565
634 4 313.4531280938942 305.28428362364593 22.810995862069053 0.9400427915042663 633
635 4 315.6173463094723 303.0725139237128 24.01306827586216 0.9400427915042663 634
636 4 317.6664398787173 300.81069002972174 25.800682068965617 0.8526356551306701 635
637 4 319.38517576718027 298.2141287129685 26.58553586206907 0.8140438715120343 636
638 4 320.6283968120932 295.38606674869754 27.872258965517346 0.7570071173830647 637
639 4 321.41987875563365 292.3809380729468 28.806841724138042 0.886634966444494 638
640 4 321.70643901661504 289.2750753316545 29.432506551724252 1.2071194574486708 639
641 4 321.4486599172169 286.1798491065995 30.40623413793115 0.8441639827863715 640
642 4 321.1064143653461 283.097136430059 31.48173827586219 0.9899092823344426 641
643 4 321.2891121736573 280.0050385921327 32.62134206896564 1.239829873265504 642
644 4 321.68954572612046 276.9410962383638 33.89289655172427 0.8877674425850539 643
645 4 322.48916147619536 273.9422243368703 34.9150658620691 0.8877674425850539 644
646 4 323.2887772262702 270.94335243537677 35.93739827586221 0.8877674425850539 645
647 4 324.0890186537708 267.9444805338832 36.95956758620704 0.9654640653114188 646
648 4 325.419834538285 265.1376916020869 37.92514000000014 1.072404850916108 647
649 4 326.8839197144784 262.4241286067233 39.308257241379465 0.8059100649776265 648
650 4 328.65959224868215 260.5383368455922 40.461072413793254 0.8059100649776265 649
