# Supplementary material for: Cross-Regional Gradient of Dendritic Morphology in Isochronically-Sourced Mouse Supragranular Pyramidal Neurons
Source: Front Neuroanat. 2018 Dec 4;12:103. doi: 10.3389/fnana.2018.00103 (PMC6288488; doi:10.3389/fnana.2018.00103)
Supplement: Supplementary file 3 [file Data_Sheet_1.ZIP › SWC reconstructions/X046.S3.Z1.C01.20X-exported-000.swc]

# Exported from "Simple Neurite Tracer" version 3.1.0 on 2018-06-06T17:24:54.701
# https://imagej.net/Simple_Neurite_Tracer
#
# All positions and radii in microns
# Voxel separation (x,y,z): 0.625677425723667, 0.625677425723667, 1.631034482758627
#
1 1 343.7183965309994 260.3593931018352 10.995145965517283 1.0498429229445125 -1
2 1 342.8681009094409 266.375907227594 10.843916448275904 1.0498429229445125 1
3 4 343.7183965309994 260.3593931018352 10.995145965517283 1.0498429229445125 1
4 4 342.78738852152253 268.63522841188217 12.07586941379315 1.7623393482615957 3
5 4 341.563563476807 274.7699955711027 12.272392758620738 1.356362293806537 4
6 4 340.6638393386164 277.76573908546766 12.376305965517288 1.356362293806537 5
7 4 339.7641152004258 280.76148259983256 12.480202862069012 1.0913378498185062 6
8 4 338.01409544067667 283.3542898520314 12.652880482758668 1.0926955698323266 7
9 4 335.8605137413358 285.62299619770545 12.608124896551772 1.4108337704900396 8
10 4 334.0028774643623 288.13821944911456 12.330979517241428 1.4082747498188297 9
11 4 332.52440170737725 290.8930771545759 12.603916827586255 1.1082749377328458 10
12 4 330.88700388425843 293.55846298815874 12.716588689655222 1.1082749377328458 11
13 4 329.2496060611396 296.2238488217415 12.829260551724186 1.1082749377328458 12
14 4 327.611582560595 298.8886089778986 12.94194872413798 1.1082749377328458 13
15 4 325.9741847374762 301.55399481148146 13.054620586206948 1.1082749377328458 14
16 4 324.33678691435733 304.2193806450643 13.167292448275912 1.1082749377328458 15
17 4 322.6993890912385 306.88414080122135 13.279964310344878 1.1140499403722754 16
18 4 321.37983540038726 309.7040689589579 12.474004931034532 1.1542497149750208 17
19 4 319.90636506280805 312.4495415030334 13.19231251724143 1.1471482761930574 18
20 4 318.6199722755202 315.30075353205615 13.387302689655224 1.1471482761930574 19
21 4 317.3329538108066 318.1513398836532 13.582292862069018 1.1430751161515962 20
22 4 316.0534434752017 320.98690997703284 12.735671793103498 1.2507354307958676 21
23 4 314.83587520474345 323.864400457936 13.174273275862118 1.2090340303713853 22
24 4 313.7528275808158 326.79882758457995 13.176051103448328 1.2090340303713853 23
25 4 312.66977995688814 329.7338803886497 13.177828931034535 0.7945665332492564 24
26 4 311.84075736780426 332.74714287093485 12.80856272413798 0.9115682118595823 25
27 4 310.62819451675176 335.6277617389666 13.157865068965569 1.0945475750124687 26
28 4 309.1415849532324 338.3713572507649 12.577428827586255 1.1567336543551439 27
29 4 307.90399500515093 341.2419652799851 12.277546827586253 1.198241094777652 28
30 4 307.1100103519076 344.2552277622703 13.01276824137936 0.8587735506770191 29
31 4 306.49684647469843 347.3204214708905 12.71680072413798 1.1242109417660278 30
32 4 305.734771370167 350.3518285985217 12.352949551724185 1.089873764642313 31
33 4 304.6930184563371 353.2993949511059 12.063587724137978 1.0614742662887156 32
34 4 303.43540683063253 356.1631205286431 11.964094620689702 1.113724588110899 33
35 4 302.68834798431845 359.1920249465714 12.58949848275867 0.7985771255481452 34
36 4 301.9049998473124 362.2190523322225 12.851312137931084 0.880628463157547 35
37 4 301.04093932238806 365.22292965312187 12.523229551724187 0.880628463157547 36
38 4 300.1775044748894 368.22680697402114 12.195146965517289 1.0210742749097383 37
39 4 299.1995706584833 371.1943950042285 12.62497348275867 0.9816691106376618 38
40 4 298.2103746484142 374.1613573570101 12.784684379310395 0.9816691106376618 39
41 4 297.2274354126023 377.11205209672295 11.90227841379315 1.0387809460577182 40
42 4 296.19882172471256 380.0558643847528 12.558557758620738 1.0309474646876577 41
43 4 295.3191192641451 383.05536196367206 12.259719620689703 1.0309474646876577 42
44 4 294.4387911261519 386.05548522001703 11.960897793103493 1.0309474646876577 43
45 4 293.55846298815874 389.05560847636207 11.66205965517246 0.8194622380188011 44
46 4 292.0799872311737 391.7835620525172 10.627103034482799 0.8978596194619767 45
47 4 290.49577198924135 394.44456814411996 9.475739482758657 0.9973360733777824 46
48 4 288.5061177754401 396.85029784602744 8.955423172413827 1.0559683049423474 47
49 4 286.3012305271899 399.05205670714906 8.223561689655204 0.9321154585203475 48
50 4 283.4106008203466 400.2395924611726 7.847738724137962 0.9613533646244143 49
51 4 280.43175059647615 401.1743545352037 7.3344195517241655 1.00155313922716 50
52 4 277.33214462944113 401.58855299103277 7.592677551724167 0.9326285140094409 51
53 4 274.2375440818119 402.0465488666625 7.543567103448305 0.9326285140094409 52
54 4 271.1429435341826 402.5045447422922 7.494440344827615 0.9326285140094409 53
55 4 268.0483429865534 402.962540617922 7.445313586206924 0.9456175773674641 54
56 4 264.996914181299 403.6482830765151 7.281851310344855 0.7720358891489472 55
57 4 262.0337058930718 404.64874128024724 7.082326862068992 0.8957761136343168 56
58 4 259.12242883117955 405.79122825961866 6.882786103448303 0.9595013594442723 57
59 4 256.47956738492275 407.4630383411523 6.683261655172439 0.6345808154917147 58
60 4 254.10011613489564 409.49461294247703 6.756005793103474 0.6345808154917147 59
61 4 251.72129056229426 411.52556186637605 6.828749931034508 0.7391940810727119 60
62 4 249.06153582554296 413.1723448508808 6.700289655172439 0.9897153223324683 61
63 4 246.60324921987467 415.1044367415154 6.964044241379337 1.0696894108884674 62
64 4 244.54289345696665 417.4563581848107 7.203480103448303 0.6971297877413098 63
65 4 242.33863188614217 419.67501033642685 6.953801344827612 0.9633805594837591 64
66 4 240.3483519949152 422.0869968125915 6.775284620689681 0.6884829257178087 65
67 4 239.01503340069803 424.9175614865654 6.80684513793106 0.9041038801706989 66
68 4 237.23685815679138 427.48972138371545 6.588400689655197 0.9118435099269007 67
69 4 235.3760934926892 430.001816247996 6.296592310344852 0.6092684095566382 68
70 4 233.32011747176122 432.35749175584556 6.583833793103474 0.7349081907065048 69
71 4 232.02871926506756 435.2024470106111 6.179549275862093 0.9207531564692056 70
72 4 230.99697719004925 438.13437142755214 5.253317413793123 0.6816880688744498 71
73 4 229.8013076294913 441.01624165043535 4.649426896551742 0.9180502299900793 72
74 4 227.00515521393226 444.5369285249825 3.9255574827586357 0.9180502299900793 73
75 1 343.7183965309994 260.3593931018352 10.995145965517283 1.0498429229445125 1
76 1 343.82726440307533 254.2709260721182 8.116647379310375 1.0498429229445125 75
77 3 343.7183965309994 260.3593931018352 10.995145965517283 1.0498429229445125 1
78 3 339.6921622964676 256.6797841611543 14.919496482758676 1.679862550002702 77
79 3 336.6006901359669 254.60503781745467 16.178883448275922 1.679862550002702 78
80 3 334.1586711433675 252.72112308860068 17.542591379310412 1.2515112708037648 79
81 3 331.164178983854 251.84267198288467 18.11280103448283 0.9979867779005351 80
82 3 328.0933541784022 251.264546041516 18.51746068965524 0.787152255754431 81
83 3 325.1902109230444 250.13332125580757 19.23462655172421 0.8105776185735251 82
84 3 322.1675632793734 249.3318284734556 19.478140000000074 0.9874315997285767 83
85 3 319.195595507186 248.35764872160385 19.705506206896626 1.1379570748091765 84
86 3 316.3037144454912 247.17574406441182 20.12207241379318 1.1298920927915985 85
87 3 313.2535369950883 246.56883696145988 21.003483448275944 1.3407954394545323 86
88 3 310.1457972215189 246.61013167155764 20.06873758620697 0.9026710788657916 87
89 3 307.15693615883686 247.48295168044214 20.861909655172493 0.9026710788657916 88
90 3 304.16870077358067 248.35577168932667 21.655081724138014 0.9400553050527807 89
91 3 301.06721777426844 248.32573917289193 22.725855862069054 0.9373899192191979 90
92 3 298.03393361436014 247.68066574697085 23.796630000000093 0.9363325243697249 91
93 3 295.1889783595946 246.44557850859232 24.86740413793113 0.9396798985973466 92
94 3 292.97783433708713 244.2694724219254 25.918116551724236 0.7307599493739569 93
95 3 291.4005015468378 241.57968516873933 26.572487586206996 0.8370500304558935 94
96 3 290.25113211578343 238.69030681674744 27.470698275862176 0.9150407215723485 95
97 3 288.61373429266456 236.03117775742186 27.9482651724139 0.9150407215723485 96
98 3 286.97571079212 233.37204869809628 28.425995172413902 1.088215719464145 97
99 3 284.7639410921869 231.20595345024094 29.601155517241494 1.116602704269228 98
100 3 282.10356067800984 229.5917056918739 30.44456344827598 0.8114660805180527 99
101 3 279.43442077987265 227.97120115924957 30.92947000000012 1.0580705810927789 100
102 3 276.90480694767183 226.14610010841366 31.55024172413805 0.82834060068982 101
103 3 273.9947812406311 225.02676319379404 32.22190172413806 0.82834060068982 102
104 3 271.08475553359034 223.9080519566001 32.89356172413806 1.0166820193811583 103
105 3 268.0195618249701 223.43566550017874 33.960584482758755 1.0166820193811583 104
106 3 264.9543681163498 222.96390472118307 35.02760724137944 1.0785427464624573 105
107 3 262.0080531186171 221.93529103329337 35.60695068965531 0.9258899681343968 106
108 3 258.9115755387107 221.70441606320136 36.60449137931048 0.6909918921949606 107
109 3 255.91708337919718 221.48855735132668 36.76172310344842 0.6909918921949606 108
110 3 343.7183965309994 260.3593931018352 10.995145965517283 1.0498429229445125 1
111 3 347.07327888772966 256.8399575821396 10.364066103448316 1.1299484037599137 110
112 3 348.9715841973753 251.18633636330054 8.747694620689687 1.058289568191782 111
113 3 349.1861915543985 248.08860742854267 7.759108310344858 0.929168517845189 112
114 3 349.0698155532139 244.9814933323989 6.858777275862095 0.8114785940665671 113
115 3 348.7826296148067 241.86749678457224 7.0717903793103725 0.8815169251020745 114
116 3 348.96032200371224 238.74536643021113 7.2781162413793385 0.8889750000167006 115
117 3 349.4496017506282 235.67078756020504 6.476120275862094 0.9315335785144244 116
118 3 350.4106422765397 232.7031995299977 7.104460000000028 1.1630467395806956 117
119 3 351.6357186761067 229.83759692018327 7.815379000000029 0.8047963591598385 118
120 3 352.9671602380466 227.0070322462094 7.760853517241409 0.8047963591598385 119
121 3 354.2986017999866 224.17584189480982 7.706344344827616 0.956160241990908 120
122 3 355.22022464807753 221.19886870321665 8.405748241379342 0.5284446510565063 121
123 3 356.09679872151645 218.1981197694459 8.068907000000031 0.5284446510565063 122
124 3 356.97274711752954 215.19799651310095 7.7320657586207195 0.9655892007965635 123
125 3 358.3254617119441 212.3843251296216 7.203121275862097 0.9460054973714128 124
126 3 359.978501470706 209.75522858673077 6.219150793103472 0.9460054973714128 125
127 3 361.631541229468 207.1261320438399 5.23516400000002 0.9379405153538347 126
128 3 363.1419265351649 204.3869162740217 5.179170586206917 0.9613408510759 127
129 3 364.226225513944 201.48565005094105 4.027268793103464 0.9814688938614303 128
130 3 365.5201264303405 198.6563367318186 3.178038068965529 0.6550216969901069 129
131 3 367.58298490295147 194.65387823946432 3.5467823448275997 0.6550216969901069 130
132 3 343.7183965309994 260.3593931018352 10.995145965517283 1.0498429229445125 1
133 3 351.88160990441605 258.28026701615545 11.834981931034529 1.0946414266263271 132
134 3 354.8567060637321 259.24818999375 11.91335313793108 1.1329766825004162 133
135 3 357.84806983611696 259.4734338670105 14.224871517241434 0.8387769001508908 134
136 3 360.88823644770827 259.91641348442283 15.76252927586213 0.8486125492832668 135
137 3 363.882102929796 260.29870239154 17.906312068965587 0.980536634497102 136
138 3 363.62682654010075 263.38892319718923 18.978227931034557 0.980536634497102 137
139 3 363.3715501504055 266.47976968026416 20.050143793103523 1.5590567526439763 138
140 3 364.41267738680966 269.2978208057235 22.326089310344912 1.3544977750778806 139
141 3 365.7760284974615 272.26415748107945 25.64442896551734 1.3544977750778806 140
142 3 343.7183965309994 260.3593931018352 10.995145965517283 1.0498429229445125 1
143 3 349.9776734979389 261.557565372096 3.846256586206911 1.2258835234461236 142
144 3 353.6873149550546 261.0695369800316 4.654466793103466 1.2258835234461236 143
145 3 356.66866788862785 260.5445936198494 6.711478551724164 1.3320985232369733 144
146 3 359.76264275883136 260.4344743929221 7.882577620689685 1.2295687634836359 145
147 3 362.7934242090368 259.72307915987426 8.688210793103481 1.2295687634836359 146
148 3 365.5119926238062 258.2227046929889 9.66931065517245 0.8540872267583489 147
149 3 368.1185647793709 256.70731396788614 11.847589827586251 1.2781526155910787 148
150 3 370.87279680740653 255.5604472465347 14.301758482758677 1.3028668739071634 149
151 3 374.8151902668913 256.25995460849373 15.748877517241441 0.9975488037025285 150
152 4 286.3012305271899 399.05205670714906 8.223561689655204 0.9321154585203475 49
153 4 286.2981021400613 404.58429650539773 7.881060758620721 0.8467980847486681 152
154 4 286.0371946535345 407.69391331124433 7.298846689655201 0.8467980847486681 153
155 4 285.3746022596932 410.75097321333016 7.446585793103476 0.8172848805772829 154
156 4 285.10305825692905 413.86684679343404 7.594324896551753 0.7992903978134701 155
157 4 284.8459048349566 416.98334605096363 7.337861034482787 0.6328602025709746 156
158 4 285.1624976123728 420.0923371793845 7.001150275862096 0.6328602025709746 157
159 4 285.4797160672147 423.2019539852311 6.664439517241406 0.7475406179318658 158
160 4 285.5898352941421 426.3284640815723 6.559058379310371 0.7631575264779283 159
161 4 285.1299623862352 429.4161821775186 7.093368965517269 0.8560581106493784 160
162 4 284.2915546357655 432.4256905952494 6.662319172413818 0.6682172338986191 161
163 4 283.26043823817287 435.3732569478336 7.151499034482786 0.8310685542659753 162
164 4 282.08041061325804 438.2701434289342 7.287103241379339 0.8303114845808495 163
165 4 280.78713537428723 441.09945674805664 6.437888827586232 0.8344284420421112 164
166 4 279.4262869733383 443.91500516381313 6.164576379310368 0.844307888594288 165
167 4 277.76323637576473 446.55286119066415 6.817022793103474 0.5161163030600471 166
168 4 276.37298113580675 449.35276767077755 6.516064310344853 0.7752331007943952 167
169 4 275.5846275793949 452.38042073385435 6.559188862068991 0.8461724073229444 168
170 4 275.93187855067157 455.4800267008894 7.18803420689658 0.6967043270918177 169
171 4 276.1971657791784 458.5946489261418 7.503851413793132 0.9178437564395906 170
172 4 275.30494977009647 463.002546390365 8.176326931034515 0.9178437564395906 171
173 4 294.4387911261519 386.05548522001703 11.960897793103493 1.0309474646876577 44
174 4 293.6316672469684 389.7695064191127 14.438504413793158 0.8571780732414239 173
175 4 292.5016938161114 392.68140915843065 14.911618586206952 1.102518705416188 174
176 4 291.2153010288236 395.53262118745346 14.928891241379366 1.1680709293092566 175
177 4 289.44025417204557 398.09226753608897 15.686979758620751 0.8689658359420578 176
178 4 287.7284007352656 400.70509646591097 16.148774551724202 1.2717769626229545 177
179 4 286.4069700121372 403.5337841076077 16.64584862068972 1.0218626284661503 178
180 4 285.6086056169138 406.55830878355584 16.837658275862132 1.3705464010476927 179
181 4 284.6093987680331 409.48647913594266 18.039893793103516 1.023758431066093 180
182 4 283.4143548849009 412.3746061330831 18.378496551724208 0.9874941674711492 181
183 4 282.28876119602404 415.29276564665827 18.195168275862137 1.2222420808284118 182
184 4 281.2363717659568 418.2246900635993 18.94495482758628 1.0111385173892464 183
185 4 280.1833566584639 421.15661448054044 19.69474137931042 1.251354851447334 184
186 4 279.46883303828747 424.1974067695575 20.14931068965525 1.022494562666131 185
187 4 279.2285729068096 427.3051465431269 20.83760724137939 0.9076389576260375 186
188 4 278.9889384527574 430.41288631669636 21.52590379310353 0.993675860437299 187
189 4 279.2767500685903 433.4981017029398 22.652785517241465 0.993675860437299 188
190 4 279.5645616844232 436.58331708918325 23.779830344827676 1.7306112460031484 189
191 4 280.5700253075611 437.69639722954565 27.938315862069075 1.7306112460031484 190
192 4 316.0534434752017 320.98690997703284 12.735671793103498 1.2507354307958676 22
193 4 314.2671344247606 320.6033697150642 13.576372206896602 1.728133563397283 192
194 4 308.08669281346226 321.3060054641519 14.877350551724195 1.3275123077064186 193
195 4 305.00398013692177 321.4912059821661 16.176241172413857 1.5295873458923916 194
196 4 302.00010281602243 322.25015269956896 17.30967965517248 1.132757695401413 195
197 4 299.56246356540305 324.1866243321836 18.102199310344897 1.126838786954067 196
198 4 297.3913628981419 326.41841570974 18.894555862069037 1.3667985932676079 197
199 4 294.81357190416037 328.06519869424466 20.606000344827663 1.2000555593122506 198
200 4 291.74524980841153 327.8962657892993 22.13819413793112 0.8628029132986795 199
201 4 288.81645377859905 326.80508435883723 22.477449310344916 0.8628029132986795 200
202 4 285.8876577487866 325.71327725094943 22.81670448275871 0.7124588846715396 201
203 4 283.05333901025836 324.39497491494967 23.14144344827595 0.8272081245492602 202
204 4 280.0588468507449 323.4889940025018 23.211741034482845 0.7607799522601785 203
205 4 276.9323367544037 323.4602128409185 23.444489655172504 0.7607799522601785 204
206 4 273.8052009806368 323.43080600190945 23.677075172413886 0.794022193888877 205
207 4 270.68619901340435 323.2049364512232 23.90982379310354 0.8321572329867343 206
208 4 267.66918246656485 322.3821706363966 24.14240931034492 0.6135761986327456 207
209 4 264.9781438585273 320.7929499750585 24.487046896551817 0.9464309580209049 208
210 4 262.5843020277086 318.78264840620835 24.15023827586216 0.9894212539423781 209
211 4 260.4388541349021 316.51707044766295 24.727950689655266 0.9434715037972319 210
212 4 258.3659848234796 314.1764111980307 25.00799931034492 1.1388205096566753 211
213 4 256.39760364215294 311.75879362503446 24.33160931034492 1.2074010122902465 212
214 4 256.5258675144263 309.76163128212454 24.496017586206992 1.2074010122902465 213
215 4 330.88700388425843 293.55846298815874 12.716588689655222 1.1082749377328458 12
216 4 329.5793380644959 294.6089753859487 12.278231862069012 1.352871013770999 215
217 4 327.08351081328425 296.47286843717956 11.526732724137975 1.352871013770999 216
218 4 324.0539807179302 295.7733610752205 10.628522034482799 1.603354714385212 217
219 4 321.29787165761746 294.3899882869455 9.260883310344864 1.217781000783002 218
220 4 318.7845254384855 292.5448655584864 8.585129413793137 1.1572842504897807 219
221 4 316.01465147480684 291.09767367278755 8.210839620689686 1.072298485753735 220
222 4 312.94758073390943 290.50765986033014 7.739699000000029 0.9476572857753233 221
223 4 309.88113567043774 289.91702037044695 7.2685746896552 0.9476572857753233 222
224 4 306.9973884152773 288.71822242276045 6.773360000000026 1.3744381146356939 223
225 4 304.6855103272284 286.62720846599194 6.083269310344851 0.7418344398092659 224
226 4 302.74716166233645 284.1758043120066 6.4367471034483 1.0878528265572254 225
227 4 300.8125670619989 281.72627719029845 5.876111620689677 1.199517476726128 226
228 4 298.4731591672181 279.6609160079846 5.327790448275882 0.8215269735236893 227
229 4 296.35086133916343 277.37156230726174 4.77945296551726 1.1900822611462152 228
230 4 293.10422117708333 274.50595969744734 3.06755179310346 1.1900822611462152 229
231 4 339.7641152004258 280.76148259983256 12.480202862069012 1.0913378498185062 7
232 4 340.37164798080346 283.65899475835886 13.218311206896603 1.0135411187040255 231
233 4 341.61674605799357 286.52397169074754 13.657956551724189 1.0135411187040255 232
234 4 343.18093962230273 289.23190358927957 13.423446413793155 0.9915610707383531 233
235 4 344.92345125294315 291.8247108414784 13.84289955172419 0.8719941146825603 234
236 4 346.87181075664665 294.26485280180077 13.332304206896602 0.858610874546331 235
237 4 348.9284124550004 296.6217796645018 13.407103448275915 1.110471065497136 236
238 4 351.30848938245316 298.6521029109751 13.392309965517292 1.098626991828187 237
239 4 353.4157709522905 300.9402052568465 12.525725034482807 1.2325970422241386 238
240 4 355.5781121355915 303.1995264411347 12.312336793103496 0.8629405623323388 239
241 4 358.4337039065943 304.469025937928 12.689676620689704 0.8629405623323388 240
242 4 361.2886700001714 305.73915111214706 13.067000137931085 0.9159980080337058 241
243 4 364.34385286998 306.4123800222257 13.026126413793154 0.8712120179004057 242
244 4 367.44846425642083 306.7896635099371 13.272282137931086 0.9628111930263504 243
245 4 370.4779943517749 307.51732635605373 13.999462551724193 1.1429875213119949 244
246 4 373.3410942518864 308.74991088472933 14.679294034482815 0.7412275327063138 245
247 4 376.07029918289305 310.27906651319796 14.693369862069023 0.9541956148741357 246
248 4 378.9415328895389 311.51853349355656 14.916267034482816 0.9541956148741357 247
249 4 381.8133922736106 312.75737479648944 15.139180517241437 0.9541956148741357 248
250 4 384.68462598025644 313.9962160994223 15.36209400000006 1.0196727574761173 249
251 4 387.3287387813647 315.6480045033328 14.687106689655229 1.05519246493445 250
252 4 389.6950508054516 317.69021562089483 15.014406379310405 0.6699691306906453 251
253 4 391.82423108518924 319.97831796676627 14.65939541379316 0.9957155688451582 252
254 4 394.00221420413334 322.20948366689686 15.324058275862129 0.9605274704224591 253
255 4 396.53871048801705 324.02207116921835 16.012028620689716 0.9727406937725851 254
256 4 399.5770000673312 324.6264755624674 17.143640344827652 0.9727406937725851 255
257 4 402.6152896466453 325.2315056331422 18.275415172413865 1.452172278007602 256
258 4 403.8797837240329 322.3702827653079 18.121282413793175 1.1081435454734438 257
259 4 405.6717238713054 319.806882352118 18.316191034482827 1.3248406650985787 258
260 4 407.1720983381908 317.0676665822998 18.772065172413864 1.2233119892263993 259
261 4 408.49227770646775 314.2446100374346 19.493471724138004 1.2995570403250856 260
262 3 304.16870077358067 248.35577168932667 21.655081724138014 0.9400553050527807 90
263 3 300.60484215665866 250.89351932806187 21.09384275862077 0.8643233094431881 262
264 3 297.9275684519871 252.5102697961318 20.92780344827594 0.8643233094431881 263
265 3 295.0200454546492 253.66464464659197 20.769593103448354 0.70419368587773 264
266 3 292.2420376844361 255.04864311229275 21.784912068965603 1.0215685600760602 265
267 3 289.6079357221395 256.734843774618 21.98373517241388 1.0277189691709239 266
268 3 286.72919388638485 257.9179997866615 22.80838620689664 0.9785031828635 267
269 3 283.62020275796397 258.25836830625514 23.00672000000009 1.0658039540747235 268
270 3 280.60819163053026 257.4262173300427 22.63924793103457 1.2441971016970554 269
271 3 277.84520011853454 255.95962944414637 22.706120344827674 0.7216813699267065 270
272 3 274.7593590548654 255.4471996324787 22.80920172413802 0.7216813699267065 271
273 3 271.67289231377055 254.93476982081103 22.912283103448367 0.8354170123747547 272
274 3 268.54513086257793 254.91662517546504 23.05075793103457 0.9617475414026203 273
275 3 265.4511559923744 255.31393034079957 23.65521931034492 0.7908437525662008 274
276 3 262.54863841444234 256.48207009462567 23.674139310344916 1.019904258123635 275
277 3 259.50909748027675 257.21661539242524 23.903788965517332 0.4822865503285942 276
278 3 256.3832130613613 257.16656119836733 24.208140000000093 0.4822865503285942 277
279 3 253.25732864244588 257.1171326817352 24.512491034482853 0.6864432173099496 278
280 3 250.1783700304597 256.56215680511826 24.551798965517335 0.7168073427803192 279
281 3 247.08627219253336 256.10854067146863 24.908180000000094 0.7734686904538545 280
282 3 243.96101345104364 256.2436869954249 24.970974827586303 0.9241881255364286 281
283 3 240.83575470955392 256.16234893008084 24.671353793103545 0.9241881255364286 282
284 3 237.7104959680642 256.08101086473675 24.371732758620784 0.879414648951643 283
285 3 310.1457972215189 246.61013167155764 20.06873758620697 0.9026710788657916 88
286 3 306.67141047647533 245.49454882149232 18.73210482758628 0.6755126326825571 285
287 3 303.71383328507955 244.48345410152288 18.40524551724145 0.6755126326825571 286
288 3 300.62110976972747 244.03797177440765 17.999770344827656 0.6143338939952969 287
289 3 297.49897941536636 243.8415090627304 17.949697586206966 0.721218368631671 288
290 3 294.37684906100526 243.6450463510532 17.899624827586273 0.7755334259587424 289
291 3 291.33167703000817 243.02812840928962 16.950688965517305 0.9387288689102465 290
292 3 288.27586848277383 243.51553112392835 15.75502651724144 0.8503394189782641 291
293 3 285.2550978713799 244.25821022826236 14.879552448275918 0.9108611963685145 292
294 3 282.1548662269192 244.43652829459361 13.892956000000053 1.0153680967871386 293
295 3 279.14348077691113 243.5899867375895 13.803249103448328 0.6584816931543589 294
296 3 276.0976830684883 242.89298208533336 13.402210344827639 0.7806452105269048 295
297 3 273.0037081982848 242.59077988870882 12.485079655172461 0.7806452105269048 296
298 3 269.910359005507 242.28795201465854 11.567948965517285 0.7856944273524948 297
299 3 267.7035947249796 240.07117689531958 11.411940517241423 0.9469002160901977 298
300 3 265.89976670661827 237.5152846112384 11.389367000000044 0.7900929396553322 299
301 3 263.5065505532253 235.51999930060563 10.668090931034524 0.6546650608574445 300
302 3 260.41445271529886 235.0807737477476 10.177426827586245 0.6546650608574445 301
303 3 257.3229805547983 234.6415481948896 9.686762724137967 0.952725272923685 302
304 3 254.25653549132656 234.33872032083934 8.280028103448307 0.9637184252936499 303
305 3 250.75587029440263 234.20670238401166 8.114037724137962 0.9637184252936499 304
306 3 339.6921622964676 256.6797841611543 14.919496482758676 1.679862550002702 78
307 3 339.4687954554842 254.11888645766734 10.41369848275866 1.2996571487132011 306
308 3 337.16254846426676 252.00597379099855 10.275337827586247 1.2996571487132011 307
309 3 334.6448225031547 250.15772267541084 9.815859103448314 1.1166902991088292 308
310 3 331.85054711987283 248.7668417580271 9.251488551724174 1.003217441179585 309
311 3 328.76345470135226 248.2719309142797 8.984912275862104 0.8571092487245943 310
312 3 325.6657257665944 248.50781130377752 8.028799862068995 0.9045731382399916 311
313 3 322.5467237993619 248.38705556061282 7.459748241379338 0.9359821450113196 312
314 3 319.4708935745044 247.88213387805385 8.147327137931066 0.8901387600285465 313
315 3 316.4232188338044 247.17511838698613 8.181268965517273 0.8901387600285465 314
316 3 313.3761697705301 246.46810289591838 8.21521079310348 0.6878384779693134 315
317 3 310.2953341262668 245.9344000517761 7.932731931034513 0.6878384779693134 316
318 3 307.2151241594292 245.40069720763378 7.650269379310374 0.9481202870703588 317
319 3 304.1762089026893 244.66677758725993 7.967456655172444 0.9272414313739601 318
320 3 301.3093549380235 243.4260592520499 7.5128384137931326 0.6648385757997113 319
321 3 298.54636342602777 241.96134839843077 7.713569827586237 0.6648385757997113 320
322 3 295.78337191403205 240.49601186738596 7.9143012413793405 0.7804449937506733 321
323 3 292.83580556144784 239.45175624385317 8.15161675862072 0.8885683096899801 322
324 3 289.84694449876594 238.5307590731879 8.324555344827619 0.8951566929828505 323
325 3 286.7661088545026 237.98704539023407 8.244634655172446 0.8616766939323769 324
326 3 283.8729764379563 236.79825828135907 8.174027172413824 0.8616766939323769 325
327 3 280.97921834398437 235.60947117248412 8.10343600000003 0.9089653937685717 326
328 3 278.2906824456498 234.01649644659167 8.472604344827618 1.0620311191976097 327
329 3 275.405683835638 232.80706198266782 8.621354689655206 0.6598081292968931 328
330 3 272.61641387176184 231.3924053231066 8.444469000000032 1.0478282416336824 329
331 3 269.7664531975905 230.12478285859044 7.820109000000031 1.0478282416336824 330
332 3 266.91649252341927 228.85653471664858 7.195749000000027 1.0478282416336824 331
333 3 264.06653184924795 227.58828657470673 6.571389000000026 1.0325554556717678 332
334 3 261.32105930517247 226.0997999789101 6.120799413793127 0.9486395993337096 333
335 3 258.7939481826746 224.2646880892626 6.594745413793128 0.9486395993337096 334
336 3 256.2668370601767 222.42895052218933 7.068691413793131 1.0102312851219473 335
337 3 253.66151625946335 220.6983267626377 7.178003344827615 0.8195748599554314 336
338 3 251.09311042686772 218.91514609932523 6.875381206896578 0.7613618322661014 337
339 3 248.52533027169775 217.1325911134385 6.572759068965543 0.953726356804843 338
340 3 245.87370934148086 215.4720432255679 6.5723839310345085 0.953726356804843 339
341 3 243.22208841126397 213.812121015123 6.572025103448301 0.9755124447685409 340
342 3 240.2964207685801 212.70654900386927 6.424514344827611 0.9755124447685409 341
343 3 237.3701274484705 211.6016026700413 6.2770198965517485 0.7007086626164492 342
344 3 234.44008006380656 210.5097955621535 6.508023310344853 1.0005645688945166 343
345 3 231.4455879042931 209.65762290831785 7.3189247241379585 0.7681879729807467 344
346 3 228.33409406616934 209.3522923245647 7.581390793103477 0.7989650455520939 345
347 3 225.2063326149767 209.42487090594864 7.656010620689684 0.7989650455520939 346
348 3 222.07919684120984 209.49744948733263 7.730630448275891 0.9448417373595669 347
349 3 218.97583680962046 209.77963000633397 7.01416593103451 0.9858173519702097 348
350 3 215.8549578101108 209.59192677861685 7.314993931034511 0.6633619770750034 349
351 3 212.76911674644165 209.1426903869473 6.66292265517244 0.7530841199237773 350
352 3 209.74208936079054 208.35433683053543 6.765155896551751 0.9665214601608918 351
353 3 207.03353178483277 206.7982770727607 6.324107862068989 0.8999994362579515 352
354 3 204.11912633581198 204.43446775837668 6.0248782758620925 0.8999994362579515 353
355 3 339.6921622964676 256.6797841611543 14.919496482758676 1.679862550002702 78
356 3 339.4744265523158 253.25545161016868 16.11106503448282 0.9718397182795431 355
357 3 340.70137998415987 250.44678564609515 17.744350344827655 0.9718397182795431 356
358 3 341.9277077385782 247.63749400459588 19.377505172413866 0.9718397182795431 357
359 3 342.62095832628006 244.68304520032876 21.354318965517322 1.7157326368194397 358
360 3 343.73341278921674 241.7605059447735 21.590003448275944 1.2480763017365422 359
361 3 344.8114549937386 238.86424514109865 22.86188413793112 1.251354851447334 360
362 3 345.35391732184104 235.80468252930993 23.803480344827676 1.1132678435901209 361
363 3 345.82880648796527 232.71258469138354 23.720623793103538 1.1132678435901209 362
364 3 346.30369565408955 229.62048685345718 23.637930344827677 1.1308368657044412 363
365 3 346.81612546575724 226.55591882226264 24.581320689655268 1.1199688488196213 364
366 3 347.4949854726674 223.50511569443407 24.94243172413803 1.2314645660835788 365
367 3 347.67893463583016 220.38548804977586 25.3014224137932 0.9793353338397125 366
368 3 347.3879946328687 217.27336853422634 25.660413103448374 0.9758628241269462 367
369 3 347.4949854726674 214.15123817986523 26.089212068965615 0.9856797029365506 368
370 3 347.35858779385967 211.06226872906748 27.32781965517252 0.9856797029365506 369
371 3 347.2221901150519 207.97329927826974 28.56642724137942 1.2473755430197315 370
372 3 346.9062230150614 204.8786987306405 29.43169103448287 1.0649530327757393 371
373 3 346.21860352419117 201.84729160300932 30.352899310344945 0.7116017065982981 372
374 3 346.1084842972638 198.73642344231126 31.176082413793225 0.9520933387237042 373
375 3 346.3844080420079 195.66372160458232 32.5277206896553 0.6804805114428031 374
376 3 346.6578290770492 192.6204266058624 34.276352758620824 0.7406393959261336 375
377 3 347.45744482712405 189.62593444634894 35.38529310344841 0.900168369162897 376
378 3 347.94109347720837 186.16906666922569 36.17406137931048 0.900168369162897 377
379 3 347.07327888772966 256.8399575821396 10.364066103448316 1.1299484037599137 111
380 3 348.87522987381385 253.95057923014767 8.384251206896584 1.5137264231502967 379
381 3 350.09154678942065 251.31647726785104 5.334249344827606 1.5137264231502967 380
382 3 352.79384759112116 249.63715905720875 2.3679847931034574 1.1519722491453868 381
383 3 360.88823644770827 259.91641348442283 15.76252927586213 0.8486125492832668 136
384 3 365.7040755935033 255.5929824726723 11.092518724137973 1.205961954211082 383
385 3 368.2856206520392 258.3171819842732 11.317128482758665 0.7673245381332481 384
386 3 369.9655645401072 260.95566368854986 11.237126241379354 0.8967208865471596 385
387 3 370.8227426133486 263.964546428855 11.235283172413837 0.8967208865471596 386
388 3 371.6792950091643 266.9734291691601 11.23344010344832 0.6401743716776843 387
389 3 372.7592142459634 269.9072306183784 11.54615834482763 0.6401743716776843 388
390 3 373.83850780533675 272.84103206759664 11.85889289655177 0.8633597662075736 389
391 3 375.6460898882524 275.39442164197493 11.861681965517288 0.9257961165205384 390
392 3 377.2853647436484 278.05855612070627 11.962626689655218 1.1137058177881274 391
393 3 379.3551056679423 280.4029694348929 12.178477793103495 0.8134494779575968 392
394 3 381.4373601407506 282.7323664908621 12.598860620689702 0.8134494779575968 393
395 3 383.519614613559 285.06113786940557 13.019243448275912 0.8369248949707487 394
396 3 385.1413705010347 287.73590886437427 12.839519758620739 0.9532946393810935 395
397 3 385.57058521508117 290.81236476665754 13.795713724137983 1.1703233680418619 396
398 3 386.95145529365334 293.5834900851877 14.963175586206953 0.9548588329454026 397
399 3 389.10065725101407 295.84093423719867 15.669837586206958 0.9591322097630954 398
400 3 391.32056075748164 298.0289281949543 16.376564827586268 0.773062000127134 399
401 3 394.46208711204025 300.0605027962791 17.174303793103515 0.773062000127134 400
402 3 357.84806983611696 259.4734338670105 14.224871517241434 0.8387769001508908 135
403 3 359.87088495348155 257.17907474688184 15.186023827586265 1.040282571879455 402
404 3 361.92560961955803 254.83778981982385 14.433268793103503 1.040282571879455 403
405 3 364.1254914484025 252.63477960385083 13.632969103448328 1.0520015100632594 404
406 3 366.94979934811914 251.352766558543 12.572372620689704 1.4333894416873778 405
407 3 369.9492969270384 251.54109546368585 10.309834206896591 1.1609569769787786 406
408 3 372.94879450595766 252.24498256762496 8.888240862068999 1.1685777280240928 407
409 3 375.7293049858736 253.50447122560672 7.1042153448276135 0.7793187743843707 408
410 3 378.74882424241605 254.16956632915097 5.866994137931058 1.0457760196773087 409
411 3 381.74519343420667 254.93289278853388 4.623248793103466 0.80012880556394 410
412 3 385.2014355339042 256.25119512453364 2.95072079310346 0.80012880556394 411
413 3 354.8567060637321 259.24818999375 11.91335313793108 1.1329766825004162 134
414 3 356.40150362784385 262.18762253979975 14.259840896551779 1.0714600780032653 413
415 3 356.6486462110047 265.2815974100033 15.272387103448333 1.0714600780032653 414
416 3 357.1191556351489 268.3743209253554 15.420599206896611 1.07063418380131 415
417 3 357.58966505929305 271.46641876328175 15.568811310344888 1.0527272958770986 416
418 3 357.0634703442595 274.54412602041646 16.074725586206956 1.0527272958770986 417
419 3 356.5379013066516 277.62183327755116 16.580607241379372 1.220821793072019 418
420 3 356.81507640624716 280.73332711567497 17.026368965517307 0.7584086348166857 419
421 3 357.4895566711773 283.78287888865214 17.48517896551731 0.7584086348166857 420
422 3 358.1640369361074 286.833056339055 17.94398896551731 0.9813500151505428 421
423 3 359.0894138487527 289.8200403694598 17.721842068965586 0.9948145933521161 422
424 3 360.36204173267464 292.6762578178883 17.468379310344897 1.047102455819843 423
425 3 361.9055879419349 295.3960775875091 17.689547586206963 1.1174536255682121 424
426 3 363.6355860240609 297.9463387747588 19.09403137931042 0.8202067941554123 425
427 3 365.1403402329263 300.6774207380426 19.752480000000077 0.925652210712622 426
428 3 366.27281637348614 303.59245186448914 19.583178620689733 1.05786410754229 427
429 3 367.3952816752344 306.47995318420385 20.727675517241458 1.0640082598628964 428
430 3 368.4601846538161 309.4206370851051 20.587406551724214 1.0142606477436076 429
431 3 368.7254718823229 312.500221374517 21.847870000000082 1.1044708189844459 430
432 3 368.4833347185678 315.59419624472054 22.878846896551813 0.8629593326551105 431
433 3 367.939621035614 318.65563588878643 23.773958620689747 0.8793020270150127 432
434 3 367.18317702791404 321.69079708097195 23.801686206896644 1.0194600271513714 433
435 3 366.8371774114889 324.7985368545414 24.086464827586298 1.0194600271513714 434
436 3 366.49117779506366 327.90565095068513 24.37108034482768 1.1553321369215228 435
437 3 365.806686691322 330.9539513688108 24.800857931034578 1.053340459754308 436
438 3 366.03818733883975 334.07357901346904 24.922043793103544 1.2650321599736536 437
439 3 366.8759694118837 337.080584721497 24.3851072413794 0.8290914136006884 438
440 3 367.94775484214836 340.0193915901211 24.496996206896643 0.8201629967356117 439
441 3 368.4245210405498 343.1071096860673 24.903776206896648 0.9422639463655853 440
442 3 368.4827090411421 346.21672649191396 25.78110965517251 0.9608653362323499 441
443 3 368.2099136835266 349.32258923320626 26.447224137931137 1.0596723153026315 442
444 3 368.03096993976965 352.43658578103293 25.82661551724148 0.7214185854079025 443
445 3 367.9633967777915 355.5618445225227 26.168317241379413 0.9677790717865964 444
446 3 368.03972942372974 358.6883546188638 26.36159482758631 0.9677790717865964 445
447 3 368.11606206966803 361.81486471520503 26.55470931034493 0.9692306434142755 446
448 3 367.99155226194904 364.9288612630317 25.846351034482858 1.047709362922795 447
449 3 367.536684773448 368.0178307138294 26.355233793103547 0.7333252268194239 448
450 3 366.7846205077281 371.87763475311874 25.639046551724235 0.7333252268194239 449
451 4 318.7845254384855 292.5448655584864 8.585129413793137 1.1572842504897807 220
452 4 323.49462509933323 297.31628160705503 8.51713158620693 0.8469482473308418 451
453 4 324.1184254927798 300.32015892795437 6.924377482758648 0.8469482473308418 452
454 4 324.74160020880055 303.3246619262794 5.331639689655193 0.8469482473308418 453
455 4 325.5393389265982 307.16944970735136 3.2929118275862197 0.8469482473308418 454
456 4 355.5781121355915 303.1995264411347 12.312336793103496 0.8629405623323388 240
457 4 356.6211164042728 306.13583060005584 12.079033620689701 1.342478511729729 456
458 4 357.85182390067126 309.0101926938304 12.335399620689701 1.342478511729729 457
459 4 359.72447643586224 311.479115815736 11.213182655172456 1.180772181051447 458
460 4 362.0238409753967 313.5995366115135 11.081183034482802 1.2348932783765443 459
461 4 364.2074551911723 315.8394617956042 11.167171172413836 0.9439845592863254 460
462 4 366.4993116015981 317.96551368821326 11.477997413793148 0.7894922893266375 461
463 4 368.7911680120239 320.09156558082225 11.78882365517246 0.7894922893266375 462
464 4 371.1243191325474 322.159429472839 11.115532620689697 0.7416717636785776 463
465 4 373.1558937338722 324.5376293680146 11.262211551724182 0.8518222744772292 464
466 4 374.80768213778265 327.18361920140006 11.894351586206941 0.8518222744772292 465
467 4 376.4588448642674 329.8296090347854 12.526507931034532 0.9284427320313495 466
468 4 377.6050859081932 332.7358806772719 12.935799724137981 0.9454236173654897 467
469 4 378.87896514696655 335.5783332223345 13.705305482758673 0.9710638782716456 468
470 4 380.25733251583586 338.37823970244784 14.274406034482812 0.8325826936362264 469
471 4 381.8503072417283 341.0674012782082 13.93818458620695 0.9780464383427219 470
472 4 383.46330364524385 343.72089924070224 14.92915220689661 0.6115321104829063 471
473 4 385.1344880493518 346.3631350095333 14.643704862069022 0.933823557892573 472
474 4 387.15667748929064 348.7463403241147 14.983824482758678 0.5522510514278661 473
475 4 389.3071308015029 351.01754937949164 14.836085379310402 0.846397651196205 474
476 4 391.0909371422411 353.58720656693873 14.688346275862125 0.8818297638149363 475
477 4 392.526866834277 356.35770620804317 15.262796620689713 0.8818297638149363 476
478 4 393.96279652631273 359.1288315265733 15.837246965517302 0.8959262762164905 477
479 4 394.8281084060886 362.1345858797498 15.938844103448337 0.8730014553379754 478
480 4 395.55264286507656 365.17788087846975 15.910284689655235 0.8894505148602506 479
481 4 395.57954699438267 368.29750852312793 16.509331034482823 1.0511756158613041 480
482 4 395.9368088044709 371.40462261927166 16.6851565517242 1.4310869487607145 481
483 3 316.4232188338044 247.17511838698613 8.181268965517273 0.8901387600285465 315
484 3 316.03091908787565 244.1193098397517 7.279094862068993 0.9504790909653371 483
485 3 315.76438050451736 241.06662967964593 5.639823655172435 0.9504790909653371 484
486 3 315.1455855304767 238.01332384211443 4.896381827586225 0.9252267500631299 485
487 3 314.1851706819908 235.03635065052126 4.845526172413812 0.664169100954187 486
488 3 312.8405898941107 232.81394443435076 3.8022838965517387 0.8721818179102774 487
489 3 340.70137998415987 250.44678564609515 17.744350344827655 0.9718397182795431 357
490 3 342.77362361815665 249.00960459920788 18.03157551724145 1.1189364810671771 489
491 3 345.2594400305568 247.14320883827418 18.94691206896559 1.1189364810671771 490
492 3 347.19466030832007 244.69868713597182 19.623628275862142 0.8570153971107356 491
493 3 348.77199309856945 241.99763768912274 19.45742586206904 0.7641711239076007 492
494 3 350.34870021139307 239.29658824227369 19.291223448275936 0.7641711239076007 493
495 3 352.0054940347094 236.6637376348285 20.151920344827662 0.8762987753715391 494
496 3 353.23495017625635 233.78812418620254 20.372110000000077 0.6331417574125504 495
497 3 354.79538967601115 231.0958342233136 21.20736275862077 0.7506627482862267 496
498 3 356.42340233774416 228.42982271230503 21.652308965517324 0.8316879749174417 497
499 3 358.41368222897114 226.02096462326892 21.258577241379392 0.9180752570871084 498
500 3 360.21938727960963 223.48947375879098 22.152221034482842 0.9180752570871084 499
501 3 362.06388433064296 220.9636139911445 22.00803758620698 0.8064168636924627 500
502 3 364.4577261614618 218.9608205514031 22.573354137931123 0.8064168636924627 501
503 3 367.0661753493037 217.23395085640573 22.634028620689744 0.8757919766567029 502
504 3 369.47753614804276 215.2417939329016 22.823228620689743 1.1750847732516192 503
505 3 371.6367489442151 213.0268958458398 24.037044482758713 1.1821736984850681 504
506 3 340.70137998415987 250.44678564609515 17.744350344827655 0.9718397182795431 357
507 3 341.73499909145534 252.29253405197997 21.8646696551725 1.0172451290643096 506
508 3 339.2692043566784 249.91245712452715 28.97434896551735 1.0172451290643096 507
509 3 337.9990791824593 247.49045980955083 32.93303275862082 1.0599413565956926 508
510 3 336.9961182690243 245.83053759910595 35.584931724138066 1.0599413565956926 509
511 3 366.94979934811914 251.352766558543 12.572372620689704 1.4333894416873778 406
512 3 368.73235433400583 247.86086084557925 14.159679068965572 1.0246156091393344 511
513 3 370.69447874107533 245.4457459822859 15.002972827586264 1.0246156091393344 512
514 3 373.0651705071423 243.4341930585843 14.096085034482812 1.039037473802265 513
515 3 375.65046963023246 241.67729084715222 14.433464517241436 0.8764364244051982 514
516 3 377.63511842462793 239.259673274156 14.573195241379365 0.8764364244051982 515
517 3 379.6203928964491 236.84268137858547 14.712942275862124 0.9890395907126867 516
518 3 381.26342181639944 234.2054510291602 15.660540689655232 0.9316899978708554 517
519 3 382.28014763320044 231.2622644185561 16.4533865517242 1.2029149051478076 518
520 3 383.30000183712997 228.30781561428893 16.1170835517242 0.7645527871372921 519
521 3 384.63206907649567 225.47725094031506 16.17485479310351 0.8847954748128665 520
522 3 386.1343205756582 222.73866084792255 16.633452758620752 0.8122732043972363 521
523 3 387.85055375441823 220.12332920839762 16.69314862068972 0.8258879451809832 522
524 3 389.1594709290321 217.29526724412665 17.409662068965584 0.8258879451809832 523
525 3 390.46901378107174 214.4672052798557 18.126338620689726 1.2328598267429425 524
526 3 392.56190477011745 212.143439320718 18.295966206896622 0.9082959189230474 525
527 3 395.1590917642964 210.4015533675033 18.06778448275869 1.2990627551587637 526
528 3 397.26199359215366 208.1172050861862 19.0718493103449 0.7652034916600449 527
529 3 399.2704181287266 205.72649164249606 19.57567586206904 0.7652034916600449 528
530 3 402.48389738724336 201.90109986162156 20.381733103448354 0.7652034916600449 529
