# Supplementary material for: Cross-Regional Gradient of Dendritic Morphology in Isochronically-Sourced Mouse Supragranular Pyramidal Neurons
Source: Front Neuroanat. 2018 Dec 4;12:103. doi: 10.3389/fnana.2018.00103 (PMC6288488; doi:10.3389/fnana.2018.00103)
Supplement: Supplementary file 3 [file Data_Sheet_1.ZIP › SWC reconstructions/X046.S3.Z2.C01.20X-exported-000.swc]

# Exported from "Simple Neurite Tracer" version 3.1.0 on 2018-06-06T17:27:18.045
# https://imagej.net/Simple_Neurite_Tracer
#
# All positions and radii in microns
# Voxel separation (x,y,z): 0.625677425723667, 0.625677425723667, 1.6958333333333258
#
1 1 323.4495763246812 223.22481220770987 29.59144374999987 0.8715811675815825 -1
2 1 325.20522718126176 229.84760775899488 28.003126249999873 0.8715811675815825 1
3 1 323.4495763246812 223.22481220770987 29.59144374999987 0.8715811675815825 1
4 1 320.7766823619897 215.9738365209983 27.090259166666545 0.8715811675815825 3
5 3 323.4495763246812 223.22481220770987 29.59144374999987 0.8715811675815825 1
6 3 328.2216180506756 216.92486620809825 28.906327083333206 1.0163942077653254 5
7 3 332.8003254521214 215.01842709191823 27.08941124999988 1.0163942077653254 6
8 3 335.64778341658985 213.7670722404709 26.16891291666655 0.9576055568443297 7
9 3 338.6322647372917 212.87047648940887 25.421050416666553 1.1266135430808066 8
10 3 341.58170812215303 211.86626422112244 24.673018333333225 1.2759001768584735 9
11 3 344.5017446680054 210.77821117778893 23.917015833333227 1.4756351814722397 10
12 3 347.41239605247193 209.6376012306947 24.23362791666656 1.4675138884863463 11
13 3 350.5307723422786 209.38983297010813 24.084224999999893 0.9305637785045527 12
14 3 353.6485229546597 209.1426903869473 23.934652499999892 0.9305637785045527 13
15 3 356.0648891728045 207.16054430225472 23.575135833333228 1.0322238466361342 14
16 3 358.4812553909493 205.17839821756212 23.21544958333323 1.0322238466361342 15
17 3 360.92953115780597 203.23379277841298 22.912064999999895 1.2510983237027873 16
18 3 363.0962520830871 200.98072836838205 22.556787916666565 1.5731157243999871 17
19 3 364.6072630662097 198.25840588905837 23.377571249999896 1.5036405030476312 18
20 3 366.6719985710978 195.90961283289172 23.583106249999894 1.3820901495522944 19
21 3 369.4462522767566 194.48431965709324 22.90816458333323 0.9546773864919429 20
22 3 372.400075403598 193.45695732405497 22.720605416666565 0.9546773864919429 21
23 3 375.35452420786515 192.42959499101667 22.5330462499999 1.0563937655918394 22
24 3 378.36027856104164 191.56991420807236 22.808619166666563 1.0563937655918394 23
25 3 381.36665859164384 190.70960774770234 23.084361666666563 0.990422337823536 24
26 3 384.40494817095794 189.9788165144571 23.462362916666564 1.096749959551016 25
27 3 387.46513646017246 189.48390567070967 24.60213249999989 1.0865827013830063 26
28 3 390.5128112008724 188.79816321211652 24.134421666666558 0.7727116207687288 27
29 3 393.58301032889847 188.20376965767906 24.348435833333223 1.0128779006327584 28
30 3 396.6813649410821 187.77080087907828 24.24956874999989 0.908152013115131 29
31 3 399.706515294456 186.97493919355776 24.25007749999989 0.9016261975648332 30
32 3 402.5452137749643 185.66289363181522 24.045220833333225 1.2135701917078818 31
33 3 403.5769558499826 182.71282456952815 24.464600416666556 0.7896236815860395 32
34 3 404.96408270281194 177.90511923026747 24.141374583333224 0.7896236815860395 33
35 3 323.4495763246812 223.22481220770987 29.59144374999987 0.8715811675815825 1
36 3 318.76638079313955 225.64868655496335 31.61321624999986 1.5574049642400658 35
37 3 315.25069933799824 226.89941572898496 32.73178791666652 1.5574049642400658 36
38 3 312.56529182679225 228.4754971643829 33.55392791666652 1.1347348360666998 37
39 3 310.0406834139973 230.3143631185847 34.02553916666651 1.008160292842802 38
40 3 307.38655977407745 231.96677719992093 33.719271666666515 0.7470963869596018 39
41 3 304.9382840072208 233.913885348773 33.78099999999985 0.7029548445747972 40
42 3 301.89811739562947 234.65155903370118 33.65364291666651 0.7758525214458615 41
43 3 298.7741100089912 234.81736355151796 33.61989583333318 0.6718273926450448 42
44 3 295.6813864936391 235.26847697546472 33.98449999999985 0.6718273926450448 43
45 3 292.588662978287 235.71896472198577 34.349104166666514 0.6718273926450448 44
46 3 289.4959394629349 236.17007814593254 34.71370833333317 0.9437593154130649 45
47 3 286.3994618830285 236.57176305324714 34.19766624999985 0.8481370344397169 46
48 3 283.47754830489896 237.6898486130153 34.078788333333186 0.7979264210253926 47
49 3 281.12562686160373 239.74770166622045 34.46933874999985 0.9833459261386013 48
50 3 278.541579093365 241.50335252280107 34.01909499999985 0.8316066368520975 49
51 3 275.70600899998533 242.81164401998925 34.513430416666516 0.8316066368520975 50
52 3 272.87043890660567 244.11993551717742 35.007765833333174 0.8482809402476332 51
53 3 270.23696262173473 245.805510502077 34.738976249999844 0.8482809402476332 52
54 3 267.60348633686385 247.49108548697657 34.470186666666514 0.7650971264976718 53
55 3 264.9556194712013 249.15789014910442 34.38912583333318 0.8912837497176209 54
56 3 262.5392532530565 251.13127674983684 34.99776041666651 0.9103543976536783 55
57 3 259.9051512907599 252.81810308958788 35.16157791666651 0.9218168080929358 56
58 3 257.9342673997303 255.24760853367286 35.138853749999846 0.9290871797798449 57
59 3 255.5391742140601 257.2522790056915 34.66028958333318 0.6608592673721089 58
60 3 253.02707934977954 259.11492070207083 34.430334583333185 1.0070215599279848 59
61 3 251.13628216924263 261.6069938887282 34.29161541666652 0.6867998534426121 60
62 3 249.69409570294957 264.38312462666414 34.268382499999845 0.8189241554326787 61
63 3 248.49029233585725 267.27062594637886 34.20648458333318 1.1234100746611013 62
64 3 246.84538638362972 269.9303806831301 34.02299541666651 1.5381528698505484 63
65 3 244.41275255241612 271.8962591547539 33.86426541666652 1.490576358398521 64
66 3 241.28624245607494 272.0151378656414 33.88648083333318 0.812454650850696 65
67 3 238.2097865537917 271.45515656961874 33.663309166666515 0.812454650850696 66
68 3 235.13270497408269 270.8958009510218 33.44013749999985 0.5075194952306039 67
69 3 232.00869758744443 270.9064374672591 32.98989374999985 0.5075194952306039 68
70 3 228.88469020080615 270.9170739834964 32.539819583333184 0.5005807325793286 69
71 3 225.7719450078309 270.9277104997337 33.37773083333319 0.5717784438847017 70
72 3 222.66232820198428 271.26995605160454 33.31176291666652 0.8495197815505662 71
73 3 219.58149255772094 271.8142954119841 33.351784583333185 0.6488149769269282 72
74 3 216.7359116255297 273.11320174778643 33.28123791666652 0.6488149769269282 73
75 3 213.89033069333846 274.41273376101447 33.210860833333186 0.6351314116263516 74
76 3 210.81262343620375 274.9670839602057 33.44692083333318 0.6351314116263516 75
77 3 206.380950229803 275.7654483554291 33.78659624999985 0.6351314116263516 76
78 3 323.4495763246812 223.22481220770987 29.59144374999987 0.8715811675815825 1
79 3 318.2007684002853 214.64489766876122 30.721886249999862 1.86066455571407 78
80 3 316.7110304496373 211.89441970527997 30.716459583333197 1.2593885495936261 79
81 3 315.28260888671014 209.11140651566112 30.610809166666527 1.0743444509358515 80
82 3 314.1313624233786 206.2032578408975 30.39052041666653 0.8970024413887353 81
83 3 312.98011596004704 203.29573484355961 30.1700620833332 0.8970024413887353 82
84 3 311.8288694967155 200.38821184622174 29.949603749999863 0.8970024413887353 83
85 3 310.1464228989446 197.7509814967965 29.8597245833332 0.8416925569547631 84
86 3 308.7987137239358 194.93167901648562 29.44644999999987 0.8396278214498749 85
87 3 307.18008622358866 192.25503098923977 29.308069999999866 0.6937073322226013 86
88 3 305.5783520137361 189.5689978006081 29.481044999999867 0.7508879921594873 87
89 3 304.08986541793945 186.82540228880978 30.058306666666528 0.8115349050348823 88
90 3 303.15134927935395 183.84342367781082 30.366948333333198 0.8115349050348823 89
91 3 302.21220746334274 180.8614450668118 30.67542041666653 0.7721860517311209 90
92 3 300.51474460735443 178.23547691104957 30.95879416666653 0.8347725646262593 91
93 3 298.34489529494476 175.98428953329582 31.242337499999856 0.8347725646262593 92
94 3 296.1756716599608 173.73247647811635 31.52571124999986 0.6895403205672818 93
95 3 294.22480944655445 171.28732909838823 31.520454166666525 0.731135355829391 94
96 3 292.57614942977256 168.62820003906265 31.51519708333319 0.7628259174422949 95
97 3 290.87305547695274 166.0066116252805 31.816546666666525 0.7628259174422949 96
98 3 289.16996152413293 163.38502321149832 32.11806583333319 0.8318381374996152 97
99 3 287.9824257701094 160.49189079495213 32.34005041666652 0.8318381374996152 98
100 3 286.79489001608584 157.59875837840588 32.56203499999985 0.9058995743825258 99
101 3 286.0190500081885 154.58174183156635 33.35314124999985 0.8460285015150281 100
102 3 284.9497672876268 151.6454376726452 33.750814166666515 0.8460285015150281 101
103 3 283.880484567065 148.70975919114974 34.14865666666652 0.8582980358334692 102
104 3 283.18785965678893 145.66020741817258 34.39014333333318 0.8135933837655132 103
105 3 282.0847903552381 142.74329925944883 35.07831249999984 0.6997826600263782 104
106 3 280.3084921436086 140.3288100735812 35.584688333333176 0.6997826600263782 105
107 4 323.4495763246812 223.22481220770987 29.59144374999987 0.8715811675815825 1
108 4 325.21648937492483 232.31653088090044 29.8419183333332 1.4529168341442136 107
109 4 325.46112924838275 237.3513571256988 29.647745416666535 1.2731346826367749 108
110 4 326.02987002836556 240.42718735055635 29.8388658333332 1.3112384378633462 109
111 4 327.1804908142714 243.33533602531998 29.642488333333205 1.2894711202224198 110
112 4 328.3311116001772 246.24348470008357 29.446280416666536 1.2894711202224198 111
113 4 329.3734901914329 249.1923024075192 29.561257916666534 1.1422304516268693 112
114 4 330.824436141686 251.95529391951493 28.95397999999987 0.9061936427726158 113
115 4 332.27913615649356 254.7232908509164 28.711475833333203 1.0383930260537695 114
116 4 333.73321049387533 257.49191345974367 28.46880208333321 1.0383930260537695 115
117 4 334.70801592315286 260.4613785222282 28.106572083333205 1.0946789672718706 116
118 4 335.6828213524303 263.4308435847127 27.74451166666654 1.0946789672718706 117
119 4 336.6576267817078 266.40093432462294 27.382281666666543 1.251354851447334 118
120 4 337.211976980899 269.4636253235403 28.237320833333207 1.2605523096054718 119
121 4 337.5279440808894 272.5651083228525 27.532023749999876 1.216273118187008 120
122 4 336.842827299722 275.61403441840395 27.907481249999872 1.216273118187008 121
123 4 336.15771051855455 278.6635861913811 28.282938749999875 1.216273118187008 122
124 4 335.4725937373871 281.7125122869325 28.65822666666654 0.9274416481501916 123
125 4 334.8093756661201 284.76706947931547 29.032327499999873 1.1702295164280032 124
126 4 334.36201630672764 287.86104434951903 28.736065416666538 0.969962686002372 125
127 4 333.99662069010503 290.96815844566277 28.819500416666536 1.0425475241605746 126
128 4 334.1086169493096 294.09341718715245 28.64042041666654 1.0960241737371765 127
129 4 333.87899333406904 297.20240831557334 29.3626758333332 1.0848746020107807 128
130 4 333.8752392695146 300.3257900247859 28.878345833333203 1.0973380963311963 129
131 4 333.6024439118992 303.4329041209296 29.53327666666653 1.1519910194681586 130
132 4 333.79077281704195 306.5519060881621 29.126615833333204 0.8298609968343286 131
133 4 333.8977636568407 309.6784161845033 29.211577083333204 0.9358194688806315 132
134 4 333.76449436516157 312.80242357114156 29.443058333333198 0.9358194688806315 133
135 4 333.63122507348237 315.92705663520553 29.6745395833332 0.9526001374385403 134
136 4 333.32214042517495 319.03980182818077 29.7091345833332 0.9933129675303793 135
137 4 333.0993992616173 322.1575524405618 29.3550445833332 1.019979339414722 136
138 4 333.158838617061 325.28155982720006 29.793078333333202 1.0054198257181322 137
139 4 333.172603520427 328.4099469558184 29.7803595833332 1.0054198257181322 138
140 4 333.18699410121866 331.5383340844367 29.76747124999987 1.0054198257181322 139
141 4 333.20075900458454 334.66672121305504 29.754752499999867 0.7985896390966596 140
142 4 332.8891716465742 337.7794664060303 29.686071249999863 1.0066461534725506 141
143 4 333.03558016419345 340.9015967603914 29.325028333333204 1.0066461534725506 142
144 4 333.1813630043871 344.0237271147525 28.963985416666535 1.0283884440164481 143
145 4 333.3909649420045 347.1446061142622 28.89326916666654 1.0100686089912592 144
146 4 334.00725720634233 350.21042550030813 29.160871666666534 0.9750994976675633 145
147 4 334.11612507841824 353.33380720952067 29.511400416666536 0.9808995274040216 146
148 4 334.6967537294898 356.4077604021011 29.432035416666533 1.0295647175768086 147
149 4 334.67235230988655 359.5361475307194 29.54972624999987 0.9973736140233259 148
150 4 334.77120934315093 362.6582778850805 30.00336166666653 1.019898001349378 149
151 4 334.9445219900764 365.78165959429305 30.063054999999864 1.0274499278778626 150
152 4 335.572702125503 368.84622762548753 30.074586666666534 0.9403118327973274 151
153 4 335.6327671583725 371.9746147541059 30.097649999999867 0.9757877428358593 152
154 4 336.29535955221377 375.0297976239146 29.80003124999987 0.9937884823739294 153
155 4 336.4048531017154 378.1519279782757 30.257058333333195 0.9937884823739294 154
156 4 336.51434665121707 381.273432655211 30.713915833333196 0.9798671596515777 155
157 4 336.91227749397734 384.37491565452325 30.428846249999864 0.9834835751722606 156
158 4 336.82343129952454 387.5008000734387 30.680338333333196 1.0102000012506611 157
159 4 337.33335840148936 390.5866411371078 30.495322916666534 1.0444433267605173 158
160 4 337.2589027878282 393.7112742011718 30.850260833333195 0.7100562833567607 159
161 4 337.44097491871383 396.8334045555329 31.00763416666653 0.8841259999673422 160
162 4 337.9446452464214 399.92112265147927 31.083777083333192 0.8595055932651159 161
163 4 337.9402655044413 403.0495097800976 31.151440833333194 0.9838902654989808 162
164 4 338.15737557116745 406.1678860699043 31.473988333333192 0.9736541828141416 163
165 4 338.40889789630836 409.28563668228537 31.331707916666527 0.967872923400455 164
166 4 339.0558483545066 412.3464506489255 31.189427499999862 0.7351334345797654 165
167 4 339.2804665503414 415.46670397100945 31.14821874999986 0.9058933176082685 166
168 4 339.5789146824116 418.5807005188361 31.065122916666528 0.9049172608241396 167
169 4 340.26152875387606 421.63275500151616 31.227074999999864 0.9032967562915154 168
170 4 340.8283925015818 424.707959548948 30.984401249999863 0.7245719996335499 169
171 4 341.23258011859923 427.81006822568594 31.073093333333194 0.9744675634675825 170
172 4 341.24384231226225 430.93845535430427 31.16076791666653 0.9744675634675825 171
173 4 341.2551045059253 434.0662168054969 31.24844249999986 0.9439595321892964 172
174 4 341.74688696254407 437.14955515946315 30.726464999999862 0.9610968368798677 173
175 4 342.23929509658865 440.23226783600364 31.278458749999857 0.988545305546365 174
176 4 342.33564942015005 443.34876709353324 30.573331249999864 1.007396966383419 175
177 4 342.1254218051069 446.4552555122512 31.386313749999857 1.0085982670408085 176
178 4 342.4958228411353 449.5611182535435 31.582691249999858 1.249765630785996 177
179 4 343.5163027224906 452.50993596097913 30.982705416666526 1.28358349564636 178
180 4 344.09943408326507 455.57950941157947 30.54772416666653 1.28358349564636 179
181 4 344.68319112146526 458.648457184754 30.112742916666534 1.0832666110266709 180
182 4 345.26694815966545 461.7217846999087 30.033038749999868 0.7815023886001463 181
183 4 345.82442674598525 464.7707107954601 28.881907083333203 0.7565441160880292 182
184 4 346.4663717847777 467.8327761169517 28.962628749999872 0.8171222044465946 183
185 4 346.8361471433804 470.9380131808183 28.786431666666534 0.8705800837004248 184
186 4 346.64719256081185 474.04700430923924 27.98718541666654 0.9567734058681171 185
187 4 347.0100854677316 477.15224137310577 27.68447916666654 0.9567734058681171 186
188 4 347.37360405207704 480.25747843697235 27.381772916666545 1.1432127651852553 187
189 4 347.31228766435606 483.3833628558878 27.079066666666545 1.270919784549713 188
190 4 348.0305653490869 486.4260321771819 26.79331874999988 1.0161439367950358 189
191 4 349.07419529519393 489.35107414244015 25.773105416666553 1.016732073575216 190
192 4 349.80185814131056 492.38936372175425 25.337276249999885 1.016732073575216 191
193 4 350.52952098742725 495.4276533010684 24.90144708333322 1.016732073575216 192
194 4 351.2571838335439 498.4659428803825 24.465617916666556 1.016732073575216 193
195 4 351.9848466796605 501.5048581371223 24.02978874999989 1.0368538595864893 194
196 4 352.10059700341935 504.6226087495034 23.41454041666656 1.0368538595864893 195
197 4 352.2157216497525 507.74035936188443 22.799461666666566 1.0719105657497863 196
198 4 352.9008384309199 510.76175565070395 21.617465833333238 0.7788933137348786 197
199 4 353.6253728899079 513.7912857460581 20.82992083333324 0.9632491672243572 198
200 4 354.39620747839945 516.8233185511149 20.908946666666573 0.962241826568942 199
201 4 354.85983445086066 519.9166677438927 21.016462499999907 0.739857299143979 200
202 4 354.73094490116165 523.0275359045908 20.184317083333244 0.5848088019528228 201
203 4 354.3079869613724 526.1252648393487 19.91807124999991 0.8439825363329118 202
204 4 354.61144051284845 529.2386357097496 19.78053916666658 0.8439825363329118 203
205 4 354.9148940643244 532.3520065801506 19.643007083333245 0.8823866167238303 204
206 4 355.2458774225322 535.4459814503541 20.52314458333324 0.9372209863142525 205
207 4 355.40229677896315 538.5681118047152 20.80753583333324 0.9553280910146954 206
208 4 355.03001871065754 541.6664664168987 20.21229833333324 1.0105879212546096 207
209 4 354.85983445086066 546.6524898224907 21.32510416666657 1.0105879212546096 208
210 4 352.2563906824245 547.4677475082086 23.74166666666656 1.0908435646521846 209
211 4 351.0050358309772 548.0934249339323 24.306887916666557 1.1710992080497593 210
212 4 349.75368097952986 550.596134636827 24.87227874999989 1.2203337646799546 211
213 4 347.87664870235886 553.0988443397216 26.002721249999883 1.5091464643939994 212
214 4 344.79643873552124 556.0714377893348 27.133333333333212 1.012364845143665 213
215 3 328.2216180506756 216.92486620809825 28.906327083333206 1.0163942077653254 6
216 3 330.0504731660659 216.8541646589915 33.017535833333184 0.9884264268354774 215
217 3 332.5050057071798 216.4005485253418 33.497626249999854 0.9884264268354774 216
218 3 335.61086844847205 216.73653730295544 33.05501374999985 0.6922369902721507 217
219 3 338.67919054422094 217.34594711561027 33.21136958333318 0.5005419405789336 218
220 3 341.74688696254407 217.95285421856224 32.98056666666652 0.7925768790354553 219
221 3 344.72949125096886 218.84819861477283 33.78812249999985 0.7007024058421919 220
222 3 348.474170643925 220.18464559611854 35.072885833333174 0.7007024058421919 221
223 0 315.25069933799824 226.89941572898496 32.73178791666652 1.5574049642400658 37
224 0 313.13903802618086 226.09041481752425 32.999899166666516 0.8083189230666626 223
225 0 310.14392018924167 225.1931933890365 33.293787083333186 0.8083189230666626 224
226 0 307.09311706141307 224.51495905955204 33.69196874999985 0.9375963927696866 225
227 0 304.16870077358067 223.405632983744 33.567494583333186 0.7612054129096705 226
228 0 301.4582661653457 221.86271245190943 32.894757499999855 0.6663214312986764 227
229 0 298.3667940048451 221.46478160914916 32.18369458333319 0.5464128553684385 228
230 0 295.27031642493864 221.26456483291759 31.09564791666653 0.6719024739361316 229
231 0 292.18197265156664 221.27832973628352 29.752208749999866 1.0859570239572827 230
232 0 289.06797610373997 221.27332431687773 28.93210374999987 0.8240359400008411 231
233 0 286.02092704046566 221.94279916240205 28.29701416666654 0.9352063050034223 232
234 0 283.7027921781595 224.04319828055642 28.363321249999874 0.9575555026502717 233
235 0 281.59989035030225 226.3475682394967 27.72687499999988 1.32112414118978 234
236 0 278.8850760000873 227.89862257786564 27.453676249999877 0.858316806156241 235
237 0 275.7986092589924 228.40542129270182 27.656158749999875 0.858316806156241 236
238 0 272.7127681953233 228.91159433011228 27.858810833333212 0.8635912668550914 237
239 0 269.6144135831397 229.2432033657458 27.093311666666544 1.2117619839475404 238
240 0 266.49416026105575 229.46469317445198 27.162671249999878 0.963881101424338 239
241 0 263.36702448728886 229.47970943266935 26.95679708333321 0.963881101424338 240
242 0 260.2392630360963 229.49472569088672 26.75109249999988 0.9715268795666812 241
243 0 257.1765720371789 228.9359957497155 25.915894583333216 0.8911773845552479 242
244 0 254.06695523133232 228.59562723012183 25.974400833333217 0.7368915881460489 243
245 0 251.13440513696546 227.5063228319369 26.011539583333217 0.9079079989190987 244
246 0 248.31760536635753 226.14860281811656 26.263540416666547 0.9298880468847712 245
247 0 245.40507694961386 225.01299829042807 26.587953333333214 0.8107277811556988 246
248 0 242.27981820812414 224.87472357934317 26.635097499999883 1.030922437590629 247
249 0 239.2277637254441 225.54544977971895 26.23250666666655 0.802593974621291 248
250 0 236.19698227523864 226.31253030365616 25.914877083333216 0.8222214754662426 249
251 0 233.07798030800618 226.4695753375128 25.42935999999989 1.1066231493289354 250
252 0 229.95084453423928 226.38886294959443 25.574862499999885 0.8216458522345768 251
253 0 226.83559663156112 226.10668243059308 25.421219999999884 0.4988207019807678 252
254 0 225.1081012591381 225.82825597614604 25.193978333333224 0.4988207019807678 253
255 0 318.76638079313955 225.64868655496335 31.61321624999986 1.5574049642400658 36
256 0 317.31042942348057 226.4883456602845 20.160914583333245 1.492935162293499 255
257 0 316.06720837856767 221.10814547648667 17.166920833333254 1.492935162293499 256
258 0 315.9145430866911 218.0442031227179 15.506377791666598 1.2883198737590882 257
259 0 315.33266308076804 215.03219199528414 13.845766916666607 1.325353720587672 258
260 0 314.88655507622707 211.99202538369286 12.249869041666612 1.237177000980436 259
261 0 314.9222186894933 208.90618432002373 10.861066333333286 1.2196330059631442 260
262 0 312.9607199598496 206.4816842953445 10.177509833333287 1.0648341540648516 261
263 0 310.51306987041863 204.54333563045262 10.689346249999952 1.2029524457933511 262
264 0 307.9502951346545 202.75765225743726 10.209900249999954 1.2367265132339147 263
265 0 305.44007730265116 200.9162835935325 9.375346749999958 1.2587190747481014 264
266 0 302.924854051242 199.05802163913324 9.62119170833329 1.2647756322291068 265
267 0 300.3057683471627 197.38996562215394 8.592567041666628 1.1274519508312764 266
268 0 297.5183754155638 195.97155489803836 8.371243833333295 0.9541017632602771 267
269 0 294.827962484952 194.3785801721459 8.087954874999964 1.0904744149710075 268
270 0 292.5304749776947 192.26128776349702 7.661486708333299 0.8065482559518647 269
271 0 290.9462597357624 189.5639923812023 7.585275958333299 0.8598997700433217 270
272 0 289.9045068219325 186.61454899634091 7.4334479999999665 0.9097787744220125 271
273 0 288.31403480574295 183.92163335602626 7.281620041666634 0.8494572138079939 272
274 0 285.96148768502195 181.98954146539157 6.288099124999972 0.8494572138079939 273
275 3 318.2007684002853 214.64489766876122 30.721886249999862 1.86066455571407 79
276 3 315.74310747204277 214.07115146937258 29.8754958333332 1.1774560906951117 275
277 3 312.96447402440396 212.68214758426606 28.884111666666534 1.1774560906951117 276
278 3 309.97936702627635 211.75802202647222 28.479485833333207 1.3113322894772048 277
279 3 306.87850970438984 211.341946538366 28.440142499999876 1.2040348677398531 278
280 3 303.9140500613111 210.34399104433672 28.364508333333205 1.1443827819713586 279
281 3 301.16357209782984 208.87239773903465 27.717208749999877 1.0520265371602882 280
282 3 298.4130941343487 207.4014301111583 27.07007874999988 1.0520265371602882 281
283 3 295.6075565574037 206.05184390387237 26.229284583333218 1.3544664912065945 282
284 3 292.64121988204784 205.07328441004054 25.759538749999884 0.9415882147458037 283
285 3 289.7387023041157 203.94331097918362 24.973859166666553 0.7393192165578566 284
286 3 286.93817014657657 202.56744632001727 24.36030666666656 0.7666425497392092 285
287 3 283.99060379399236 201.54446372895907 23.746754166666562 0.7666425497392092 286
288 3 281.0430374414082 200.52085546047513 23.13320166666656 0.849569835744624 287
289 3 278.1104873470414 199.4540754496163 22.519649166666568 0.8863221277316322 288
290 3 275.23111983386104 198.25277479222686 21.907962083333235 0.876029734078478 289
291 3 272.3354847076119 197.0677417479062 21.87404541666657 0.9264155371720049 290
292 3 269.28780996691194 196.36635735367 22.083480833333233 0.9210034274394951 291
293 3 266.2301243874004 195.7800976057669 21.256253333333238 0.8736333895379563 292
294 3 263.1736901627403 195.14315798638023 20.725457499999905 0.6945519967473283 293
295 3 260.12664109946604 194.44865604382696 21.126691666666574 0.9188636106435202 294
296 3 257.0883515201519 193.74602029473928 20.465147083333243 0.698906711630365 295
297 3 254.11763510281594 192.77121486546181 20.144125833333245 0.778905827283393 296
298 3 251.02366023261237 192.32448118349512 19.823104583333244 0.778905827283393 297
299 3 247.92968536240883 191.87774750152843 19.502083333333246 0.778905827283393 298
300 3 244.8357104922053 191.43163949698743 19.18106208333325 1.093709167261999 299
301 3 241.79929794516835 190.6795752312676 19.25313499999991 0.8775689005457581 300
302 3 238.7228420428851 190.12272232237353 18.91803833333325 0.8898697187354855 301
303 3 235.73147827050025 189.3080903140813 17.79353124999992 0.8898697187354855 302
304 3 232.73948882068967 188.49408398321484 16.668990249999926 1.1840006765681812 303
305 3 228.03502025667342 187.20018306681828 13.642165166666606 1.1840006765681812 304
306 3 227.7465829634148 189.5802599942711 10.45764454166662 1.1840006765681812 305
307 3 226.49522811196746 193.3343245486131 9.327083333333292 1.0842802084563432 306
308 3 223.36684098334914 195.21135682578412 8.196522124999964 1.1067295144913085 307
309 3 221.45289373806042 196.42079128970795 7.631249999999966 1.0681001902271292 308
310 4 347.31228766435606 483.3833628558878 27.079066666666545 1.270919784549713 189
311 4 350.10280898308366 485.48939307087363 28.194246666666537 0.8836317148010204 310
312 4 351.89412345293056 488.054044838915 28.13489249999987 0.6758880391379912 311
313 4 353.6848122453517 490.61932228438195 28.075538333333206 0.6758880391379912 312
314 4 355.4755010377728 493.1839740524233 28.016353749999876 0.6758880391379912 313
315 4 357.01654453733016 495.9069222091727 27.99379916666654 0.7895611138434672 314
316 4 358.8547848141064 498.43591036394776 27.70092874999988 0.7054575542776919 315
317 4 360.6467249613789 500.9949310351576 28.150324583333205 0.7362095997520101 316
318 4 361.8987054902519 503.8567795804176 28.59972041666654 0.7362095997520101 317
319 4 363.15068601912503 506.7192538031034 29.048946666666538 0.596405733038611 318
320 4 364.40016383829516 509.5760969289576 28.367899999999874 1.000683447605404 319
321 4 366.02567379032524 512.2464881819462 28.045352499999876 0.8349540110797192 320
322 4 367.878304647893 514.7673425301869 28.021949999999876 0.8850269754603842 321
323 4 369.0107807884529 517.6823736566334 27.804883333333212 0.8857527612742236 322
324 4 369.7709788607072 520.7169091713932 27.817941249999876 0.8436947247170787 323
325 4 371.59232584698873 523.2602879069599 27.912568749999874 0.8436947247170787 324
326 4 373.41367283327037 525.803040965101 28.007196249999875 0.8606380694056757 325
327 4 375.38831078885426 528.2206585380973 28.592089166666536 0.8672076823757743 326
328 4 377.5950750693816 530.4374336574361 28.486099583333203 0.9508232135494851 327
329 4 379.95387896435983 532.4539920005435 29.561427499999866 0.9040851098479272 328
330 4 382.3621113759702 534.4280042787017 30.37220541666653 0.8283843981096206 329
331 4 384.9405280473775 535.9652937137048 30.62624124999986 0.8283843981096206 330
332 4 345.26694815966545 461.7217846999087 30.033038749999868 0.7815023886001463 182
333 4 347.4274123106893 463.55689658955623 32.585267916666524 0.8294480497333508 332
334 4 349.4996559446861 465.8449989354276 33.959740833333186 0.7206364886257479 333
335 4 350.2586026620889 467.59001327577096 35.64539916666651 0.7206364886257479 334
336 4 344.68319112146526 458.648457184754 30.112742916666534 1.0832666110266709 181
337 4 343.83664956446114 461.46901101991637 30.932847916666528 1.3903428347975895 336
338 4 343.13901923477925 464.5160600831906 30.600464583333196 1.3903428347975895 337
339 4 342.46015922786904 467.56874024329636 30.815157083333194 1.0529525397503592 338
340 4 342.1247961276812 470.6771056942916 30.49939291666653 1.0599914107897506 339
341 4 341.78943302749326 473.7854711452867 30.183459166666534 1.0599914107897506 340
342 4 340.1069864297224 476.42207581728627 30.32183916666653 1.240593199724887 341
343 4 337.50667104841483 478.1589563510951 30.05271041666653 0.8889186890483854 342
344 4 335.2010497346231 480.2656122435067 29.57312874999987 1.1054969299626327 343
345 4 333.26207539230546 482.7145136877891 29.093547083333203 1.1455778258544909 344
346 4 331.60653292384063 485.3630062308775 28.60243374999987 1.167363913818189 345
347 4 330.28823058784087 488.17104651752527 27.504212083333208 0.9489837219178574 346
348 4 329.03750141381926 491.0366491273397 27.22253416666655 1.0028044940786072 347
349 4 327.26871133129845 493.61694283102406 27.281209999999877 0.9317901062589711 348
350 4 324.9849887274071 495.7167162717527 26.195707083333218 0.9345618572549269 349
351 4 322.7125283171787 497.86716958396494 26.18451458333322 1.001765869551906 350
352 4 320.58772777942113 500.1246137359759 25.05254583333322 1.2450292526732678 351
353 4 318.61934659809447 502.55599621233813 24.93536374999989 0.9199022351702215 352
354 4 317.1652722607127 505.313982304928 24.237189166666557 0.9218168080929358 353
355 4 316.14604373420883 508.26405136721513 23.663658333333228 1.080544914224773 354
356 4 315.5322541795739 511.31047475306366 22.6902499999999 0.847135950558559 355
357 4 314.8396292692978 514.3600265260409 22.937502499999898 1.016412978088097 356
358 4 314.461094426735 517.45024733169 22.116379999999904 0.9826013700019901 357
359 4 313.2241301560793 520.323358070613 21.944931249999904 0.9955216088431839 358
360 4 311.4872496222704 522.9186680325148 22.4374012499999 1.0115952619100248 359
361 4 309.58206186094185 525.4001047029349 22.386017499999898 1.0115952619100248 360
362 4 307.67687409961326 527.8815413733549 22.334803333333234 1.2933503202619065 361
363 4 305.9643949854076 530.4993757225828 22.419934166666565 1.276970085256461 362
364 4 304.72930774702905 533.3624756226943 21.732443333333237 1.325666559300534 363
365 4 304.6398358751506 536.4389315249776 20.214502916666575 1.4004412684487695 364
366 4 305.3875203988904 539.4384291038969 18.909559166666583 1.1961325618529632 365
367 4 305.3818893020588 542.5630621679608 18.51816083333325 1.2843030246859424 366
368 4 304.7386929084149 545.5143825850994 17.089251666666588 1.2843030246859424 367
369 4 328.3311116001772 246.24348470008357 29.446280416666536 1.2894711202224198 112
370 4 330.9501973042565 245.79111992128534 31.29846958333319 1.1052779428636295 369
371 4 334.0028774643623 246.405535153346 32.11535249999986 0.9591947775056677 370
372 4 337.0812103989227 246.70398328541617 33.398928749999854 0.8556201364513719 371
373 4 340.5593512085205 246.94862315887414 34.324684166666515 0.8556201364513719 372
374 4 326.02987002836556 240.42718735055635 29.8388658333332 1.3112384378633462 110
375 4 324.23918123594444 242.7909966649404 29.12135874999987 1.1972212405737224 374
376 4 321.5462655956298 244.3652010680611 28.470328333333207 1.1972212405737224 375
377 4 318.4773178224552 244.9646000419044 28.207474166666543 0.8628529674927375 376
378 4 315.4215092752208 245.62156133891426 28.533413333333208 1.0226697523453339 377
379 4 312.4764456323395 246.6783305109615 28.55189791666654 0.8318193671768436 378
380 4 309.35744366510704 246.87041348065867 28.167622083333207 0.7416717636785776 379
381 4 306.2478268592604 246.5613288323512 28.581235833333206 0.8025689475242622 380
382 4 303.20140347341186 245.85431334128342 28.371461249999875 0.7979702184451931 381
383 4 300.3063940245885 244.67178300666572 28.16151708333321 0.7235521454296203 382
384 4 297.38760883358754 243.54931770491746 27.951572916666546 0.7235521454296203 383
385 4 294.46882364258664 242.42622672574348 27.741798333333207 1.0086858618804098 384
386 4 291.42928270842106 241.73360181546738 27.021917083333214 0.7803261150397858 385
387 4 288.36283764494937 241.16235832578167 26.373599999999882 0.7803261150397858 386
388 4 285.2963925814777 240.59174051352167 25.72511333333322 1.0291455137015737 387
389 4 282.383864164734 239.60004179374965 24.19241916666656 0.8435758460061913 388
390 4 279.3618421984887 238.9505886258485 22.87967458333323 0.8435758460061913 389
391 4 276.34044590966914 238.30113545794737 21.56709958333324 0.8203632135118433 390
392 4 273.3152955562952 237.5997510637111 20.535184999999906 0.8394401182221579 391
393 4 270.2507275251007 236.97094525085882 20.56740583333324 0.8105400779279818 392
394 4 267.2462245267756 236.1300347906862 19.95368374999991 0.8105400779279818 393
395 4 264.24172152845057 235.2891243305136 19.339961666666582 0.8360364330262211 394
396 4 261.37173917665615 234.0440262533235 19.400672499999914 0.8921221574680906 395
397 4 258.7783062470315 232.304017332386 18.89819708333325 1.2087837594010957 396
398 4 256.6040771926418 230.12665989086761 17.367198749999922 1.1863281965918733 397
399 4 253.81167884163705 228.80210078061063 16.05070637499993 0.8509650964039878 398
400 4 251.0530670716214 227.3549088949118 15.270249958333263 0.8509650964039878 399
401 4 248.29445530160575 225.90771700921292 14.489810499999933 0.9598830226739637 400
402 4 245.78361179217666 224.08637002293133 13.404273666666606 0.9631865994817848 401
403 4 242.96430931186583 222.8006029130692 12.237150291666612 0.5653602448516284 402
404 4 240.0373903143305 221.69878496636983 12.01613233333328 0.7874588376930356 403
405 4 237.19493776926788 220.41739759848775 11.309936458333283 0.9831457093623697 404
406 4 234.71975787310507 218.55725861181128 10.093311708333289 0.6916363399434561 405
407 4 232.43040417238217 216.42682697722222 9.955677874999955 0.6916363399434561 406
408 4 230.14042479423355 214.29576966520742 9.81802708333329 0.9940825507640194 407
409 4 227.7465829634148 212.31299790308913 8.854929416666627 1.0037117263459068 408
410 4 225.5441984248675 210.09309439662155 8.589344958333294 1.1017178383112618 409
411 4 223.17726072335486 208.06840224697973 7.812721124999965 0.8585107661582153 410
412 4 221.00866276579663 205.85037577278936 6.710582083333303 1.2095470858604787 411
413 4 218.14931693023948 204.705386083715 5.22131820833331 0.878569984426916 412
414 4 213.35099675236467 203.22190490732422 3.387969749999985 0.878569984426916 413
415 4 325.21648937492483 232.31653088090044 29.8419183333332 1.4529168341442136 108
416 4 328.1089961140453 233.54285863531885 26.768559583333214 1.3437048394841473 415
417 4 331.02840698247195 234.03964651134345 24.034706666666562 1.3437048394841473 416
418 4 334.0779587554491 234.38877451489725 22.398566666666568 1.3219500353917355 417
419 4 337.0455467856564 235.30601762100812 21.37496166666657 1.3352018832685626 418
420 4 340.1370189461571 235.61885633386999 20.40138374999991 1.3090548236475708 419
421 4 343.2616520102211 235.50811142951687 20.086297916666577 0.916611171910915 420
422 4 346.370643138642 235.17525103903188 19.863974166666576 0.6949461735255342 421
423 4 349.4833883316172 234.94625310121702 19.273484999999912 0.9952400540016082 422
424 4 352.58424565350373 234.55770741984264 19.673532083333246 1.0051758115221001 423
425 4 355.64193123301527 233.9645652202566 18.888361249999914 0.8107090108329271 424
426 4 358.69961681252687 233.37079734324482 18.103190416666585 0.8107090108329271 425
427 4 361.80798226352204 233.1136439212724 17.440458749999923 0.8781570373259383 426
428 4 364.87067326243937 232.4842124309944 17.16403791666659 0.8950002736264195 427
429 4 367.7700624532428 231.32232945142553 17.640058333333254 1.0064209095992902 428
430 4 370.2759005432661 229.45030259366035 17.468100833333253 1.0064209095992902 429
431 4 372.7811129558637 227.57765005846943 17.296312916666587 0.7884036106058784 430
432 4 375.48466511241566 226.00532268762583 17.12435541666659 0.9041852182360429 431
433 4 377.89540023372894 224.01254008669594 16.952380958333258 0.9317525656134277 432
434 4 379.8737922538672 221.5974252234026 16.40959558333326 1.0443369615981444 433
435 4 381.1614363960065 218.766234872003 15.501493791666599 0.895857451699661 434
436 4 380.7722650372064 215.66287484041362 15.697447333333264 0.895857451699661 435
437 4 380.3824680009805 212.55951480882422 15.893417833333263 0.9832082771049422 436
438 4 381.0375522657132 210.8532924688758 16.958333333333258 0.8848392722326671 437
439 4 383.54026196860787 209.60193761742846 16.958333333333258 0.8848392722326671 438
440 4 386.0429716715025 208.9762601917048 16.958333333333258 0.8848392722326671 439
441 4 389.1713588001209 209.60193761742846 16.958333333333258 0.8848392722326671 440
442 4 390.14491287454695 209.34603555030748 16.958333333333258 0.8848392722326671 441
443 0 229.95084453423928 226.38886294959443 25.574862499999885 0.8216458522345768 252
444 0 227.32049663649698 227.3267534107542 25.008962916666555 0.8467292602318386 443
445 0 224.54937131796686 228.77832503843314 25.079170416666557 0.8467292602318386 444
446 0 222.05416974418085 230.66474247698997 25.149547499999887 0.8276648690700384 445
447 0 219.51579642801997 232.4923462375288 25.341346249999887 0.859217781649283 446
448 0 217.00182453146226 234.34622844994803 25.81736666666655 0.859217781649283 447
449 0 214.48785263490458 236.20011066236728 26.293556666666547 0.8635724965323197 448
450 0 211.73362060686898 237.64605119321465 27.19031333333321 0.8635724965323197 449
451 0 208.97563451427908 239.1201472082196 27.005467499999877 0.8902576387394342 450
452 0 206.03244790367495 240.17316231571255 27.36888458333321 0.9190075164514366 451
453 0 202.97914206614345 240.75128825708123 28.349415416666538 0.6634808557858909 452
454 0 199.93647274484925 241.41450632834832 29.15697124999987 0.847692803467453 453
455 0 196.87002768137756 241.9882525277369 29.78917791666653 0.9773456796259113 454
456 0 193.78481229513417 241.4751970386435 29.964187916666532 0.6900283489593463 455
457 0 190.77843226453194 240.62052167510498 30.323534999999865 0.6900283489593463 456
458 0 187.7720522339297 239.76584631156643 30.68305166666653 0.703874590390611 457
459 0 182.31614508161934 238.63962694526384 32.910528749999855 0.703874590390611 458
460 3 309.97936702627635 211.75802202647222 28.479485833333207 1.3113322894772048 278
461 3 310.40545335319416 210.23324613998363 26.897273333333214 1.0218438581433786 460
462 3 312.5734256333267 208.08967527945435 24.992174166666555 1.0218438581433786 461
463 3 315.43152011403237 206.9903600424579 23.261067499999896 1.037660983465673 462
464 3 317.1108383246747 206.4047259719805 21.634084999999903 1.037660983465673 463
465 3 315.96709999045186 205.22219563736277 20.34999999999991 1.251354851447334 464
466 3 315.29324540294743 202.25711031685833 20.34999999999991 1.251354851447334 465
467 3 315.3414225647282 202.09380850874444 13.029647124999942 1.251354851447334 466
468 3 315.3414225647282 197.08838910295512 10.768541666666618 1.0427977951308642 467
469 3 316.5927774161755 195.21135682578412 8.366105458333296 0.834234482040137 468
470 3 318.4698096933465 195.21135682578412 6.783333333333303 0.625677425723667 469
471 3 320.3468419705175 195.8370342515078 6.076730458333307 0.7120647078933336 470
472 3 323.47522909913584 193.9600019743368 5.228813791666644 1.0934025853233942 471
473 3 326.44969958102615 192.24877421498255 4.239583333333314 1.7696848012395916 472
474 4 337.0455467856564 235.30601762100812 21.37496166666657 1.3352018832685626 419
475 4 338.3732342830421 237.0128656383823 20.294715833333242 1.2854980685690747 474
476 4 341.22256927978765 238.22480281200905 19.077616249999917 1.2854980685690747 475
477 4 344.24709395573586 239.02316720723246 19.05692708333325 1.1550505820799473 476
478 4 347.2716186316841 239.5843998581066 17.51660166666659 1.1154139171603528 477
479 4 350.24608911357444 240.31081134937176 15.77557437499993 1.1102520783981327 478
480 4 353.0841619166569 241.5071065873554 14.291279291666601 1.5826635619165303 479
481 4 355.79021678291184 243.06003795800157 13.65973399999994 1.2766635033178564 480
482 4 358.1690423555132 245.08785849477195 13.320397749999941 1.191602657290724 481
483 4 360.6504790259333 246.93485825550823 12.058273791666613 1.5579430468261881 482
484 4 364.84314345570755 247.82457155488726 8.761675541666628 1.9455627256105144 483
485 4 368.883768271031 246.3598607012682 3.8028723333333163 1.5694867953307898 484
486 4 372.2780683055819 254.65071226953248 3.3916666666666515 0.8848392722326671 485
487 4 376.0321328599239 259.03045424959817 3.3916666666666515 0.7984519900630005 486
488 4 380.41187483998954 262.1588413782165 3.3916666666666515 0.7120647078933336 487
489 4 381.5762605292613 263.0879723554161 3.3916666666666515 0.625677425723667 488
