# Supplementary material for: Cross-Regional Gradient of Dendritic Morphology in Isochronically-Sourced Mouse Supragranular Pyramidal Neurons
Source: Front Neuroanat. 2018 Dec 4;12:103. doi: 10.3389/fnana.2018.00103 (PMC6288488; doi:10.3389/fnana.2018.00103)
Supplement: Supplementary file 3 [file Data_Sheet_1.ZIP › SWC reconstructions/X046.S3.Z4.C01.20X-exported-000.swc]

# Exported from "Simple Neurite Tracer" version 3.1.0 on 2018-06-06T17:29:19.258
# https://imagej.net/Simple_Neurite_Tracer
#
# All positions and radii in microns
# Voxel separation (x,y,z): 0.625677425723667, 0.625677425723667, 1.7203125000000057
#
1 1 331.5571044072085 275.4920273203878 33.034988906250106 0.8920595897255184 -1
2 1 332.3029118986711 270.00358494193983 35.37409781250012 0.8920595897255184 1
3 1 331.5571044072085 275.4920273203878 33.034988906250106 0.8920595897255184 1
4 1 330.38521058882804 281.369641057636 26.936825156250087 0.8920595897255184 3
5 4 331.5571044072085 275.4920273203878 33.034988906250106 0.8920595897255184 1
6 4 328.76533173362947 282.24621513107485 35.05549593750012 2.0092692010976982 5
7 4 328.182200372855 286.891870017073 35.31921984375012 1.6731302609019154 6
8 4 327.6353583027725 289.96457185480193 34.71745453125012 1.2755310271772966 7
9 4 326.92333739229895 293.00724117609616 35.115362812500116 1.1342530644488926 8
10 4 326.79569919745137 296.1281201756058 34.646577656250116 1.1370123018963338 9
11 4 327.0159376513061 299.24899917511544 34.71865875000012 1.2548023340630716 10
12 4 326.95649829586233 302.3642470777936 33.95810859375011 1.244904117188123 11
13 4 326.6930880996327 305.4813720127489 33.829429218750114 1.244904117188123 12
14 4 326.4290522259773 308.59849694770423 33.70074984375011 1.299913676457748 13
15 4 326.2238300303399 311.69247181790774 34.841833125000115 1.11494465909106 14
16 4 325.9116169949038 314.7995859140515 34.34844750000011 1.11494465909106 15
17 4 325.5994039594677 317.9073256876209 33.85523390625011 1.141485895490258 16
18 4 324.7290866602861 320.9112030085203 34.04756484375011 1.200093099957794 17
19 4 324.1384471704029 323.98327916882346 34.19035078125012 1.2241879376224125 18
20 4 323.400147808049 327.02282010298904 34.095561562500116 1.2231305427729395 19
21 4 322.75820276925657 330.0554785854717 32.93297437500011 1.2793726865712398 20
22 4 322.1112523110583 333.111287132706 33.42360750000011 1.2891269976382718 21
23 4 321.27096752831136 336.1232982601398 33.21871828125011 1.2891269976382718 22
24 4 320.4306827455645 339.1359350649992 33.01382906250011 1.095830213735202 23
25 4 320.90619758911447 342.2280329029256 32.991637031250114 1.095830213735202 24
26 4 321.38108675523875 345.32013074085194 32.96961703125011 0.9140146105941617 25
27 4 322.25953786095477 348.32275670689984 33.02587125000011 0.9920240720333886 26
28 4 323.6685634236844 351.1151550579046 32.86226953125011 1.1486373884662797 27
29 4 324.8141787901845 354.02580644237105 32.69883984375011 1.2272099595886579 28
30 4 325.87595338163754 356.96836737554946 32.69539921875011 1.3440051646484947 29
31 4 326.8926791984385 359.9221905023909 32.2305707812501 1.1576408866224432 30
32 4 326.7112327449787 363.04494653417777 32.14472718750011 1.2296626150974945 31
33 4 325.9673022857932 366.0801077263633 32.523540000000104 1.2296626150974945 32
34 4 325.2233718266078 369.1158945959745 32.9021807812501 0.9229180003622096 33
35 4 325.05318756681095 372.2367735954841 33.26155406250011 1.062806959205507 34
36 4 325.2640408592798 375.35452420786515 33.665999531250115 1.062806959205507 35
37 4 325.4755198291744 378.4722748202462 34.070617031250116 1.062806959205507 36
38 4 325.68637312164327 381.5900254326272 34.475062500000114 1.1422116813040977 37
39 4 326.4490739036005 384.62393526996124 34.45837546875011 1.1443264710030436 38
40 4 327.79991146573786 387.4463661374008 34.44151640625011 1.0880155026879135 39
41 4 329.70822761419504 389.8965189365346 35.465790468750114 1.0880155026879135 40
42 4 331.61654376265216 392.3472974130942 36.49006453125012 1.11922429268301 41
43 4 331.91937163670246 395.4594169286437 36.77047546875013 1.097569596978714 42
44 4 332.51001112658565 398.5095943790466 37.775654062500124 0.8800966373456818 43
45 4 332.93860016320633 401.5966867975672 38.52450609375013 1.087314743971103 44
46 4 333.72632804219245 404.6005641184665 39.56787562500013 1.1452024193990566 45
47 4 335.898680064305 406.6609198813745 42.05992031250014 1.0539911642770605 46
48 4 338.00721298899373 408.7763352577462 44.61871312500015 0.6125976391389137 47
49 4 337.91711543968955 411.90284535408745 44.62387406250014 0.6125976391389137 48
50 4 337.8270178903853 415.0299811278543 44.62886296875015 0.6125976391389137 49
51 4 337.7369203410811 418.15711690162124 44.63385187500015 0.6518995666357459 50
52 4 338.0122184083996 421.2711134494479 44.957098593750146 0.6973925722601138 51
53 4 338.6585431891721 424.3313017386624 45.19381359375015 0.6973925722601138 52
54 4 339.3054936473704 427.3908643504511 45.430528593750154 0.7828350815169377 53
55 4 339.616455327955 430.49797844659486 45.95367562500015 0.7985958958709168 54
56 4 340.3147113350626 433.5444018324433 46.29963046875015 1.1319568282964867 55
57 4 341.3339398615665 436.5007276689877 46.55905359375015 0.8067547295023535 56
58 4 342.48518632489805 439.39698847266254 47.29947609375016 0.8067547295023535 57
59 4 343.63705846565534 442.2932492763374 48.03972656250016 0.871299612740007 58
60 4 344.7219831218601 445.2251736932785 48.36761812500016 0.8764426811794556 59
61 4 345.73120080955243 448.1852535943772 48.203156250000156 0.8764426811794556 60
62 4 346.7410441746704 451.14595917290154 48.038694375000155 1.1163649468474528 61
63 4 348.9959856169785 453.3139314530341 47.952506718750165 0.8585921042235594 62
64 4 350.75413918326205 455.90110760840145 47.84722359375016 1.1674640222063049 63
65 4 352.2338662950985 458.6547139590113 48.185092968750155 0.8978533626877193 64
66 4 353.79055173029894 461.36827695437483 48.26697984375016 0.8658499623619539 65
67 4 355.09634051778426 464.19321053151714 47.39374921875015 0.7727303910915005 66
68 4 355.54244852232523 467.2840570145921 47.92498171875016 1.0000327430826514 67
69 4 355.9891822042919 470.3761548525185 48.33974906250016 1.0000327430826514 68
70 4 356.4365415636844 473.46887836787056 48.75451640625016 1.0000327430826514 69
71 4 356.883275245651 476.56160188322264 49.16911171875016 1.0291079730560302 70
72 4 356.60297175892686 480.03473727341475 50.18770875000017 1.0291079730560302 71
73 3 331.5571044072085 275.4920273203878 33.034988906250106 0.8920595897255184 1
74 3 334.11612507841824 279.9568614303519 29.884408593750102 0.947832475454526 73
75 3 337.20134046466166 282.9938996548146 28.066554375000095 0.947832475454526 74
76 3 339.60331610201484 284.9973187719818 28.224823125000093 0.8834752954445895 75
77 3 342.17547599916486 286.77361698361125 28.581099843750096 0.7985145578055728 76
78 3 344.6375166693874 288.7025804871173 28.415433750000098 0.702053869081755 77
79 3 347.02322469367175 290.71538476567036 27.85065515625009 0.7962058081046525 78
80 3 349.3282203300378 292.8176609161019 27.196936406250092 0.9016324543390903 79
81 3 351.55312925591113 295.0144143578177 26.95316812500009 0.9595952110581308 80
82 3 353.50962256614906 297.45518199556574 26.76685828125009 0.9132325138120071 81
83 3 355.73453149202237 299.64755569530143 27.234783281250092 0.89445593426604 82
84 3 358.1640369361074 301.618439586331 27.20261343750009 1.0060893005636566 83
85 3 360.88635941543106 303.15885740846267 27.059483437500088 1.0832353271553847 84
86 3 363.75696744465125 304.3157349686257 25.804859531250084 1.3118766288375843 85
87 3 366.24466088932854 306.18588479411375 24.936273750000083 1.432044235222072 86
88 3 368.3775952336205 308.45146275265915 24.05117296875008 0.9162482790039952 87
89 3 370.6375420953344 310.55874432249647 22.703652187500076 1.298543442895413 88
90 3 373.3861430265385 311.96651853037474 21.32602593750007 1.0499555448811428 89
91 3 376.39690279912077 312.56779453649517 19.673665781250065 0.9477699077119536 90
92 3 378.2720580440146 312.60971492401865 19.839503906250066 0.9477699077119536 91
93 3 331.5571044072085 275.4920273203878 33.034988906250106 0.8920595897255184 1
94 3 337.9239978913725 272.18782483514116 28.724745937500092 1.400772877484403 93
95 3 341.88829006075764 274.01542859567996 27.73298578125009 1.2418508113505915 94
96 3 344.46545537731345 275.75105777463745 26.742773906250086 1.2735976839318106 95
97 3 347.14398043683644 277.287095854789 25.357750312500084 1.2735976839318106 96
98 3 349.8218798189338 278.82375961236636 23.97289875000008 1.4896753829054787 97
99 3 352.660578299442 280.001910205004 22.367675156250076 1.1602562182619682 98
100 3 355.5868716195516 281.10873357110916 22.402081406250073 1.4002535652210522 99
101 3 358.6827235220323 280.7527231158724 21.64411171875007 0.9356004817816281 100
102 3 361.5489518092724 279.5076250386823 21.22676390625007 1.239166655194237 101
103 3 364.3544893862174 278.18556863812825 20.109592968750068 0.9697186718063399 102
104 3 367.66494864572127 277.04308165875676 19.780497187500067 0.9697186718063399 103
105 3 331.5571044072085 275.4920273203878 33.034988906250106 0.8920595897255184 1
106 3 336.4993303929997 270.83323320844937 36.97467656250012 1.5364385137040655 105
107 3 339.5557646176598 267.7805530483436 38.95596046875013 1.5364385137040655 106
108 3 341.97776193263616 265.8102948347398 39.503707968750135 1.061461752740201 107
109 3 344.7438818317605 264.3568461747837 39.93619453125013 1.0470961990455858 108
110 3 347.86038108929006 264.1128319787515 40.24241015625013 1.0328495240618578 109
111 3 350.9687465402852 264.45820591775094 40.480157343750136 0.6367018619649181 110
112 3 354.0833687655376 264.7466432110096 40.491683437500136 0.9136955151070426 111
113 3 357.19423692623576 264.41628553022747 40.50338156250013 0.8878863212959414 112
114 3 360.0873693427819 263.28944048649913 41.553460312500135 0.7802948311684996 113
115 3 362.77527956369084 261.73525776100155 42.61919390625014 0.9764447041328692 114
116 3 365.60709559251615 260.407570263616 42.50169656250014 0.9764447041328692 115
117 3 368.43953729876716 259.0792570888046 42.38402718750014 0.6612471873760576 116
118 3 371.32516158620473 257.88233617339523 42.84059812500014 0.7052635942757175 117
119 3 374.40036613363657 257.31985216766964 43.15868390625015 0.7052635942757175 118
120 3 377.4755706810684 256.7573681619441 43.476769687500145 0.7842929099188738 119
121 3 380.4262654207812 255.73125718375724 43.03533750000014 0.8228534096662234 120
122 3 383.22366919119173 254.33474516954203 43.34895046875014 0.8146945760347869 121
123 3 385.99917425170185 252.9194628325551 42.56758453125014 0.8933609987710235 122
124 3 388.78969557042944 251.5210737860627 43.136319843750144 0.803701423664822 123
125 3 391.52202888856465 250.01819660947444 42.44492625000014 0.8359425814123626 124
126 3 394.2818920134318 248.55098304615242 42.79948265625014 0.6838967101872543 125
127 3 397.3001599151227 247.76262948974062 42.15470953125014 0.8462787724853175 126
128 3 400.35972252691147 247.11067361213657 42.11617453125014 0.8462787724853175 127
129 3 403.4192851387003 246.4580920571068 42.077639531250135 0.8686967946489965 128
130 3 406.53328168652695 246.7546631568998 41.97098015625014 0.8061415656251443 129
131 3 409.5108805555459 247.71507800538564 41.890641562500136 0.8061415656251443 130
132 3 412.487853747139 248.67549285387145 41.81047500000014 0.816684230248588 131
133 3 415.22143842012576 250.18274977243976 41.25034125000014 0.9170804299802078 132
134 3 417.6728425741111 252.11734437277735 40.75506328125014 0.7946416145403432 133
135 3 419.7081712399902 254.49116452597295 41.033925937500136 0.7946416145403432 134
136 3 421.74349990586927 256.8649846791685 41.31261656250014 0.7637894606779092 135
137 3 424.6860608390476 257.92613359319586 41.29937015625014 0.8763988837596548 136
138 3 427.41839415718295 259.4502838022587 41.28612375000014 0.8725759946884832 137
139 3 430.3227887673922 260.6127924592533 41.27287734375013 0.8725759946884832 138
140 3 433.2271833776015 261.7759267936736 41.25945890625013 1.3917130683599244 139
141 3 436.2792378602815 262.45603815543524 41.04287156250014 1.1983537167142821 140
142 3 439.3851006015738 262.63185351206357 41.95721765625014 1.268085465811185 141
143 3 331.5571044072085 275.4920273203878 33.034988906250106 0.8920595897255184 1
144 3 328.306710180574 271.80991567000405 39.52417968750013 1.41533864795525 143
145 3 323.5966105197262 267.9939090505154 43.787630156250145 1.41533864795525 144
146 3 322.0493102459116 265.3710692818818 45.75549562500015 0.860225122304698 145
147 3 320.0584046772589 263.06669932294153 47.72336109375016 0.7797442350338628 146
148 3 318.3434228533503 260.46951232876256 48.59693578125016 0.7080290884974161 147
149 3 316.56211922231506 257.99370675517406 50.51147156250016 0.8707239895083413 148
150 3 314.3810077162423 255.77380324870646 51.37850906250017 0.7278004951502839 149
151 3 311.96213878839467 253.24919483591145 52.00040203125017 0.7278004951502839 150
152 3 331.5571044072085 275.4920273203878 33.034988906250106 0.8920595897255184 1
153 3 325.94790628559576 275.3600093835601 32.0435728125001 1.6612861872329663 152
154 3 320.3305743574487 275.09659918733047 26.856658593750087 1.585460340009515 153
155 3 315.92267689322546 273.88466201370375 24.354292031250083 1.2672533148349723 154
156 3 312.83370744242774 274.05734898320344 23.078508281250077 1.2646066993241614 155
157 3 309.73285012054123 274.4540284711123 22.721543437500078 1.1324636270113229 156
158 3 306.6082170564772 274.4152364707174 22.322430937500073 1.0349643137608038 157
159 3 303.4923434763734 274.17935608121957 21.923318437500072 1.0441179744991411 158
160 3 302.02950965503146 271.4144875369467 21.772619062500073 1.020373516192928 159
161 3 300.78753996496994 268.5438795077265 21.837990937500074 0.787996920279158 160
162 3 299.9948066665781 265.5349967674214 22.738402500000074 0.9742047789487784 161
163 3 298.9636902689855 262.5868047374115 22.255854843750072 0.9365327411459565 162
164 3 297.03597812033087 260.1241383897631 22.037203125000072 1.0202921781275838 163
165 3 294.69031345129287 258.0562744977464 21.818551406250073 0.7377362526707758 164
166 3 292.8570785939225 255.5210295687141 21.870504843750073 0.7658604529570546 165
167 3 290.9400029615052 253.04897805967988 21.922630312500072 0.7873712428534343 166
168 3 288.5830760988041 250.9948790710291 21.606092812500073 0.7873712428534343 167
169 3 286.2267749135288 248.94015440495255 21.289383281250068 0.7873712428534343 168
170 3 283.87047372825344 246.88605541630176 20.97284578125007 0.5664389127335759 169
171 3 281.51229551070094 244.8300793953738 20.92089234375007 0.8684277533559354 170
172 3 278.1261292826845 241.18675974538488 19.38035250000006 0.8684277533559354 171
173 4 331.61654376265216 392.3472974130942 36.49006453125012 1.11922429268301 42
174 4 334.07921011030055 393.22262013168165 36.34607437500012 0.9606213220363178 173
175 4 337.01050884981595 394.31442723956945 36.17507531250012 0.9606213220363178 174
176 4 340.0994783006137 394.8074610510397 36.18900984375012 0.9483643012663912 175
177 4 343.2247370421034 394.7398878890615 35.840474531250116 0.7281759016057182 176
178 4 346.3224659768613 395.1684769256823 35.60702812500012 0.8826931986624349 177
179 4 349.341359555978 395.9843602888259 35.34364828125011 0.7440055404765269 178
180 4 352.2951826828194 397.0073428798841 35.032615781250115 0.801242511381728 179
181 4 354.18034876652484 399.49628767941283 34.49209359375011 0.6524877034159262 180
182 4 356.0655148502302 401.9852324789416 33.95174343750011 0.6524877034159262 181
183 4 357.680388286023 404.64874128024724 33.151454062500115 0.8729576579181747 182
184 4 358.7346547483674 407.58004001976263 32.34686390625011 0.8621584655501843 183
185 4 359.5674314020055 410.59205114719634 31.972695937500106 0.6966417593492454 184
186 4 360.10676534297943 413.6578705332423 31.109959218750102 0.9009379523965371 185
187 4 360.7249346395943 416.72431559671406 31.025663906250102 1.0556366959067138 186
188 4 362.43053130211706 419.3465296879219 30.941368593750102 0.7940972751799636 187
189 4 364.7918379067982 421.37560157954374 30.100995937500098 0.7940972751799636 188
190 4 367.153770188905 423.40467347116567 29.260795312500097 0.8912399522978202 189
191 4 369.1359162735976 425.8079004633702 28.466527031250095 0.8912399522978202 190
192 4 371.11806235829016 428.2105017781491 27.67208671875009 0.7895360867464382 191
193 4 372.7829899881409 430.8589943212374 27.600865781250093 0.8620270732907822 192
194 4 373.9286053546409 433.76964570570385 27.480271875000092 0.8620270732907822 193
195 4 375.074220721141 436.68029709017037 27.35967796875009 0.9044104621093034 194
196 4 376.13036421576254 439.6253607330517 27.34574343750009 0.94048702247653 195
197 4 377.4330246161192 442.4559254070256 26.586741562500087 1.121495501738387 196
198 4 379.10733740735566 445.0862733047678 25.892939531250086 0.6764761759181717 197
199 4 380.97435884571513 447.5964911367712 25.970009531250085 0.8415611646953611 198
200 4 382.7675503478392 450.15801451768385 25.701296718750083 1.030584571780738 199
201 4 384.4825321717477 452.77209480235734 25.37770593750008 1.0277815369134962 200
202 4 385.84963734695395 455.5832634761338 25.054115156250084 1.1576158595254142 201
203 4 387.6271869134349 458.157300405561 25.154753437500084 1.1576158595254142 202
204 4 389.40536215734153 460.7307116575624 25.255391718750083 1.0224820491176168 203
205 4 391.33244862857043 463.15959142422173 24.10381453125008 1.1683587409250897 204
206 4 393.7569486532496 465.135480734657 23.936256093750078 0.919414206778157 205
207 4 396.6607175860332 466.299240746503 23.97169453125008 0.9674474627509629 206
208 4 400.329064333051 467.0437968831142 24.754436718750082 0.9674474627509629 207
209 4 404.81329444321256 466.1296821641319 24.08437500000008 1.2551902540670203 208
210 4 409.2718717789194 467.3466247571645 24.08437500000008 1.39905852133792 209
211 4 327.79991146573786 387.4463661374008 34.44151640625011 1.0880155026879135 40
212 4 327.7041828196021 390.55598294324733 34.601161406250114 1.3771848385346206 211
213 4 327.2893586863473 393.63056181325345 33.48966750000011 1.3771848385346206 212
214 4 326.68245158339533 396.6982582315766 33.25536093750011 1.114093737792076 213
215 4 326.4922456459754 399.8066236825718 32.44991062500011 1.0447373951506074 214
216 4 326.37461828993935 402.9218715852499 31.716197343750103 1.2480512746395132 215
217 4 326.8057100362629 406.0202261974335 31.6747378125001 1.2440719662119104 216
218 4 327.4013549455519 409.0685266155593 30.642550312500102 1.3164565875938816 217
219 4 328.7077694104629 413.53523775780053 30.841074375000105 1.6986141024516404 218
220 4 329.5367919995467 418.0463719972681 29.292621093750096 1.1662064105806003 219
221 4 328.90861186412013 421.08966699598807 28.295183906250095 1.1274144101857329 220
222 4 328.17406656632056 424.1091862525305 27.29774671875009 0.8619832758709816 221
223 4 330.26132645853477 426.41480756632217 26.370154218750088 0.8619832758709816 222
224 4 332.3479606733232 428.7204288801139 25.442733750000084 1.0161126529237496 223
225 4 334.27629849940354 431.183720905188 25.287217500000082 1.0161126529237496 224
226 4 336.2046363254839 433.6463872528363 25.131701250000084 0.8737022140547859 225
227 4 337.18194446446427 436.6152266378951 25.503288750000085 0.8799339612149936 226
228 4 337.8539220196914 439.66102434631796 26.161824375000084 0.9870812203701715 227
229 4 338.2224460234427 442.7675127650359 26.224615781250087 0.9870812203701715 228
230 4 338.5909700271939 445.87400118375393 26.287407187500087 1.367674541663621 229
231 4 339.77037197468303 448.7708876648545 26.07185203125009 0.9455487528506346 230
232 4 341.34144799067514 451.46880872457496 25.523588437500084 0.9595138729927868 231
233 4 342.2142679995597 452.98294809482627 25.204298437500082 0.9595138729927868 232
234 4 325.2640408592798 375.35452420786515 33.665999531250115 1.062806959205507 36
235 4 326.56294719508213 377.37733932522974 33.206332031250106 1.301984668736893 234
236 4 328.40681856868974 379.90445044772764 33.077996718750114 1.301984668736893 235
237 4 329.81083871201366 382.69872583100954 32.84730281250011 1.1308618928014702 236
238 4 331.0765841442527 385.55932302141815 32.87586000000011 1.264806916100393 237
239 4 333.44852726517115 387.5439718158136 31.577196093750104 1.7559636952934716 238
240 4 336.2008822609296 389.02620163735304 31.2463800000001 1.2444661429901165 239
241 4 339.2010055172745 389.8721175169314 30.5066456250001 1.420312783489753 240
242 4 341.8657656734316 391.50263288836726 30.0579881250001 1.420312783489753 241
243 4 344.5305258295887 393.13314825980314 29.6091585937501 0.7353148810332252 242
244 4 347.0451234035721 394.97201421400496 28.828308750000094 0.8781382670031667 243
245 4 349.5603466549813 396.8108801682069 28.047286875000093 0.8781382670031667 244
246 4 352.0749442289647 398.6497461224087 27.266437031250092 0.8800215560545949 245
247 4 354.7015380621526 400.24710059028126 25.671363281250084 0.9422138921715275 246
248 4 357.19673963593857 402.10160848012623 24.709192500000082 0.9970420049876924 247
249 4 359.57181114398566 404.13693714600527 24.907200468750084 0.9854044048692322 248
250 4 361.8342607154024 406.245470070694 23.614557656250078 0.9862240422969301 249
251 4 363.8627069295985 408.62366996586974 23.27789250000008 0.72801322547503 250
252 4 365.95622359606995 410.93742508619584 22.663568906250074 0.72801322547503 251
253 4 368.0497402625413 413.25180588394767 22.049245312500073 1.030315530487677 252
254 4 369.95805641099855 415.7201033284275 21.42563203125007 0.9052989240538311 253
255 4 371.6705355252042 418.32980387112093 20.847607031250067 0.9052989240538311 254
256 4 373.724634513855 421.4619450642936 20.153977031250065 0.9052989240538311 255
257 4 326.8926791984385 359.9221905023909 32.2305707812501 1.1576408866224432 31
258 4 324.65025130464494 362.12144665380964 35.05910859375012 0.9248826274789819 257
259 4 322.28519063540944 364.11297789988805 36.36861046875012 0.9248826274789819 258
260 4 319.7511970612286 365.94621275725837 36.53118000000012 0.7871147151088875 259
261 4 317.1652722607127 367.70311496869044 36.20707312500012 0.9428708534685373 260
262 4 314.5405554598019 369.40558324408454 36.26435953125012 0.681562933389305 261
263 4 311.9740266594834 371.188763907397 36.658139062500126 0.6979431683947506 262
264 4 309.6264849581682 373.25662779941365 36.58244531250012 0.7677187149114539 263
265 4 307.5217060980338 375.5265854999392 37.82072625000013 0.9106046686239677 264
266 4 305.91809485590403 378.2119930111452 37.98019921875013 0.8245427387156773 265
267 4 304.8832243937571 380.16598361168013 39.16325812500013 0.8245427387156773 266
268 4 320.4306827455645 339.1359350649992 33.01382906250011 1.095830213735202 24
269 4 317.96801639791613 341.6004784449248 32.03789578125011 1.190970723090743 268
270 4 315.921425538374 343.96553911416026 31.813050937500105 1.0386057563785156 269
271 4 316.2486548320275 347.0263530808004 30.2733712500001 1.1014675673409724 270
272 4 316.9181296775518 350.0721507892232 29.608126406250097 1.165643300897449 271
273 4 317.8028375575251 353.03911314200485 28.376726718750096 1.1332019263736768 272
274 4 318.7688835028424 355.9610267201344 26.82689718750009 1.2791099020524361 273
275 4 318.97348002105406 358.9367485568761 24.232321875000082 0.8720128850053319 274
276 4 318.82769718086047 362.01070174945653 22.689545625000076 1.2273413518480596 275
277 4 319.22249963649205 365.10029687767997 21.873773437500073 0.9059183447052974 276
278 4 319.7543254483572 368.1654905863002 20.96854500000007 0.9059183447052974 277
279 4 320.39251642259535 371.8438481721297 19.882339687500064 0.9059183447052974 278
280 4 326.2238300303399 311.69247181790774 34.841833125000115 1.11494465909106 15
281 4 327.8925117247449 314.578721782771 37.67535984375013 1.0915255530462233 280
282 4 330.2287912323971 316.4945460603369 39.904024687500126 1.0915255530462233 281
283 4 332.51313951371424 318.55490182324496 41.47071328125014 0.9869122874652262 282
284 4 333.4403934586367 321.54251153107543 41.59973671875014 0.9869122874652262 283
285 4 334.36702172613343 324.53012123890596 41.72858812500014 0.9869122874652262 284
286 4 335.1115778627446 327.54150668891396 42.83320078125014 1.0431168906179833 285
287 4 336.1339347763771 330.49345278347823 43.30525453125014 0.8386079672459453 286
288 4 337.7700812446445 333.15821293963535 43.048583906250144 0.8431879260022426 287
289 4 339.6758946833988 335.63589554550106 43.41690281250014 0.8431879260022426 288
290 4 341.58170812215303 338.11295247394105 43.785221718750144 1.1293602669797336 289
291 4 343.5338216904109 340.5374524986202 42.929022187500145 1.2236873956818335 290
292 4 343.4969067222932 343.4969067222932 45.15820312500015 1.251354851447334 291
293 4 344.4354228608787 347.56380998949703 46.01835937500015 1.251354851447334 292
294 4 344.74826157374054 351.0050358309772 47.02181765625016 1.1291850773005307 293
295 4 344.74826157374054 352.8820681081482 47.595369843750156 1.0070153031537277 294
296 4 346.074072038849 354.91551974175013 48.16875000000016 0.8848392722326671 295
297 4 326.95649829586233 302.3642470777936 33.95810859375011 1.244904117188123 12
298 4 329.0781704464913 302.81974024372045 32.95619859375011 0.9609028768778933 297
299 4 332.14899525194306 303.38597831400034 32.43098718750011 0.9609028768778933 298
300 4 335.0953102496758 304.42210013099873 31.931924531250104 0.9412440921616557 299
301 4 338.0416252474085 305.4582219479971 31.432861875000103 0.9669782046816702 300
302 4 341.09055134296 305.9662720176848 30.1047806250001 1.3603666293311687 301
303 4 343.98994053376344 307.14004286834233 29.9974331250001 0.9906225545997676 302
304 4 344.6056071206756 310.20335954468544 29.580429375000097 1.0326931047054269 303
305 4 345.80690777806495 313.0864811224201 29.094097031250094 1.2367202564596576 304
306 4 348.2708254805648 315.0141932710747 29.191294687500093 1.1320757070073741 305
307 4 351.3310137697792 314.37224823228223 28.910367656250095 1.184576299799847 306
308 4 354.4080953494882 314.9097051409789 28.445539218750096 0.9326535411064697 307
309 4 357.14230569990065 316.4232188338044 28.059157031250095 1.0543102597641796 308
310 4 359.59245849903454 318.3590647889934 27.54357937500009 1.0582019733521808 309
311 4 362.10392768588935 320.2141983562641 28.09167093750009 1.1510963007493737 310
312 4 364.63666990521875 322.04993592333733 28.206415781250094 0.8651054062253427 311
313 4 366.8909856701011 324.208523042084 27.615488437500094 0.8651054062253427 312
314 4 369.14530143498354 326.36711016083063 27.024561093750087 1.103363369940915 313
315 4 371.59357720184016 328.2973250191881 26.314072031250085 1.103363369940915 314
316 4 374.04185296869684 330.22753987754567 25.603582968750086 1.1458656374703238 315
317 4 376.06466808606154 332.5982316436127 24.851290312500083 1.1458656374703238 316
318 4 378.51794927232396 334.53282624395024 24.413814843750078 0.5268272749110106 317
319 4 381.6419566589623 334.6867428906782 24.251245312500078 0.8279339103630997 318
320 4 384.76346133589766 334.4915315338524 24.01435828125008 1.127182909538215 319
321 4 387.8399172381809 334.9795599259169 23.214240937500076 0.856233300328581 320
322 4 390.78873494561657 336.0150560654896 22.856243906250075 0.8560518538751213 321
323 4 393.6455780714708 337.2764217557485 23.369069062500074 0.6233730557647268 322
324 4 396.9698022343407 338.3238057664099 22.376964843750073 0.6233730557647268 323
325 3 337.9239978913725 272.18782483514116 28.724745937500092 1.400772877484403 94
326 3 337.4209532410907 269.34349525780135 29.5678710937501 1.1266197998550638 325
327 3 338.21556357175973 264.4094030785445 28.813858125000092 1.1266197998550638 326
328 3 339.01017390242873 261.3873811122992 29.2475489062501 1.0592468546531393 327
329 3 339.8041585556721 258.3659848234796 29.681411718750095 1.0592468546531393 328
330 3 340.42921030397 255.30517085683942 29.210046093750098 1.4008229316784608 329
331 3 340.62755004792444 252.1874202444584 29.6636925000001 0.9932754268848359 330
332 3 341.1237122465233 249.10032782593785 29.4149353125001 1.3655159545448743 331
333 3 341.3164208936462 246.00322456860567 28.31479546875009 1.2765321110584542 332
334 3 341.2632383124597 242.88609963365036 27.604994531250096 1.2534008166294506 333
335 3 341.34395070037806 239.76271792443782 27.166658906250092 0.8421305311527696 334
336 3 341.23258011859923 236.6368335055224 27.20467781250009 1.1146318203781982 335
337 3 341.0017051485072 233.51658018343844 27.242868750000092 1.283533441452302 336
338 3 340.6582082417849 230.43699589402658 26.068755468750084 0.857472141631514 337
339 3 340.4811415303051 227.31423986223976 25.844770781250087 1.0586024069046438 338
340 3 340.43171301367295 224.19273518530437 25.309925625000083 0.9791914280317962 339
341 3 341.21380979582756 221.16758483193044 24.873654375000083 0.9791914280317962 340
342 3 341.9965322554078 218.14306015598223 24.43721109375008 0.9826138835505046 341
343 3 343.08458529874133 215.2111357390411 24.66326015625008 1.008767199945754 342
344 3 343.89859162960784 212.20538138586463 23.83819828125008 0.85340523836431 343
345 3 344.49423653889676 209.1351822578386 24.08007421875008 0.8914088852027656 344
346 3 344.52990015216295 206.01117487120035 23.64208265625008 1.219019842085935 345
347 3 344.4992419583025 202.89717832337362 24.45974718750008 1.2760628529891616 346
348 3 344.6268801531502 199.7825560981212 23.72465765625008 0.9743424279824378 347
349 3 344.90530660759714 196.6729392922746 23.19084468750008 0.9894149971681209 348
350 3 346.12600326518407 193.79294610166855 23.048918906250076 1.10865034418828 349
351 3 347.7796687013717 191.13882246174876 23.298880312500078 0.8814543573595022 350
352 3 349.5916305262674 188.58981262935052 23.51099484375008 0.8814543573595022 351
353 3 352.85266126913916 184.00172006651889 23.89256015625008 0.8814543573595022 352
354 3 362.77527956369084 261.73525776100155 42.61919390625014 0.9764447041328692 115
355 3 364.10609544820505 259.7931550315553 43.81842375000014 1.0997094137746888 354
356 3 365.0414831996619 256.8330751304566 44.88931828125015 0.7830603253901983 355
357 3 365.9768709511188 253.87362090678369 45.96004078125015 0.7830603253901983 356
358 3 366.9122587025757 250.913541005685 47.030935312500155 0.7830603253901983 357
359 3 368.5896998809409 248.28819852734853 47.79699046875016 0.9139457860773322 358
360 3 370.4229347383112 245.76859553395929 48.58403343750016 1.1117474474456122 359
361 3 373.01198792595574 244.03359203242758 49.314478125000164 0.9114243060516658 360
362 3 376.01023415002356 243.26338312136176 50.56273687500017 0.9526939890523988 361
363 3 380.97060478116083 242.97369447325167 52.226623125000174 0.9526939890523988 362
364 3 336.4993303929997 270.83323320844937 36.97467656250012 1.5364385137040655 106
365 3 338.58095918838234 269.27279370869456 32.00142515625011 1.1584730375986556 364
366 3 342.6516165201405 266.38591806640557 32.995249687500106 0.9433150844408011 365
367 3 345.1555775778866 264.5264047571548 33.657742031250116 0.9433150844408011 366
368 3 347.48434895643015 262.43914486494066 33.85007296875011 1.159855784709505 367
369 3 349.982053239919 260.56398962004687 33.344817187500105 0.9034844595192324 368
370 3 352.35775042539177 258.5286609541678 33.26705906250011 1.3165128985621968 369
371 3 355.10384864689297 257.03767164866827 32.87723625000011 0.9651825104698433 370
372 3 358.19156674283926 256.55152028888097 32.52612046875011 1.0695079644350074 371
373 3 361.3199538714576 256.60032312808744 32.50134796875011 0.6778276391577347 372
374 3 364.43958151611577 256.36882248056963 32.46057656250011 1.0199417987691786 373
375 3 367.5473212896852 256.01156067048146 32.41997718750011 1.0199417987691786 374
376 3 370.65506106325466 255.65492453781897 32.37920578125011 1.0662606985955017 375
377 3 373.6370396742537 254.72516788319362 31.881003281250106 1.0662606985955017 376
378 3 376.618392607827 253.7954112285682 31.382800781250104 1.1770494003683913 377
379 3 379.4427005075436 252.47210347316266 30.717900000000103 1.154969244014603 378
380 3 382.0148604046936 250.6989336486618 30.2470504687501 0.8525418035168114 379
381 3 384.09774055492767 248.36891091526684 30.6090042187501 1.0378549434676472 380
382 3 386.2832318029804 246.1465046990964 29.865141093750097 1.0355086531211835 381
383 3 388.51189479340815 243.9553823542121 30.211095937500097 1.0844616549098032 382
384 3 390.94577997947323 241.98950388258837 30.253931718750103 1.0525333358751243 383
385 3 393.22262013168165 239.84530734463334 30.0688260937501 1.000226703084626 384
386 3 395.75536235101106 238.01582655181736 29.626017656250095 0.8475864383050801 385
387 3 398.36193450657584 236.2939622762258 29.183037187500094 1.1471482761930574 386
388 3 400.8583874352133 234.40817051509467 29.2967498437501 1.2235935440679748 387
389 3 403.6313897860206 232.96035295197012 29.346982968750098 0.9410563889339386 388
390 3 406.6696793653347 232.3096484292175 28.347653437500096 0.9382158134211531 389
391 3 409.6954553961343 231.51566377597416 28.374662343750092 1.119806172688933 390
392 3 412.512880844168 230.21863447244903 27.25663125000009 0.8516908822178272 391
393 3 415.2126789361656 228.63817329507103 27.387030937500093 0.8491506318693892 392
394 3 417.98067586756713 227.2153828289754 26.523606093750086 1.0487792713207824 393
395 3 420.90696918767674 226.1129392048503 26.269171875000087 0.828446965852193 394
396 3 423.9396276701593 225.35023842289317 26.014565625000085 0.7994092765243577 395
397 3 426.9791686043249 224.61506744766785 25.760131406250085 0.9247887758651232 396
398 3 429.66833018008526 223.04962252850723 24.86470875000008 1.104126696400298 397
399 3 432.16978852812844 221.21701334856263 23.73566765625008 1.151452936882036 398
400 3 434.9646895888361 219.86367307672234 22.689545625000076 1.1097890771030972 399
401 3 437.8778436830055 218.74934158150847 22.04081578125007 1.0228261717017646 400
402 3 440.50631454847064 217.0693976934404 21.37591500000007 0.8351980252757514 401
403 3 442.5041025688063 214.6630423141072 21.172746093750067 0.8351980252757514 402
404 3 444.50126491171625 212.25668693477397 20.96940515625007 1.0691325579795734 403
405 3 446.75495499917287 210.10748497741318 20.151052500000066 0.7393067030093422 404
406 3 448.9298097309883 207.86067734163947 19.883199843750067 0.7393067030093422 405
407 3 452.4098275728634 204.266160530857 19.454670000000064 0.7393067030093422 406
408 3 323.5966105197262 267.9939090505154 43.787630156250145 1.41533864795525 145
409 3 324.65025130464494 265.38796257237635 43.001963437500144 0.8963329665432109 408
410 3 325.8903439624292 262.519857252859 42.58031484375014 0.8963329665432109 409
411 3 326.76691803586806 259.5172312868112 42.48053671875014 0.9597641439630763 410
412 3 326.7312544226018 256.3969779647272 43.094344218750145 1.0073594257378757 411
413 3 326.1049513194524 253.35118025630442 44.04412875000015 0.7430357404666552 412
414 3 325.89722641411214 250.23468099877485 44.535277968750144 0.8536555093345997 413
415 3 326.09118641608654 247.14446019312564 45.764441250000154 0.923750151338422 414
416 3 326.85388719804365 244.14371125935494 46.993604531250156 1.2049921542012103 415
417 3 327.82118449821246 241.20240168102796 48.22276781250016 0.8927916323136149 416
418 3 329.19079238312156 238.4162601042805 49.27697531250016 0.9717646369884562 417
419 3 329.56307045142717 235.33229607288854 50.289551250000166 0.9717646369884562 418
420 3 329.93534851973277 232.24770636407086 51.30229921875017 0.9717646369884562 419
421 3 330.78501846386547 229.23757226891428 51.231766406250166 0.8666946268866809 420
422 3 332.6895805477683 227.84106025469907 45.58982953125015 1.1377506012586878 421
423 3 336.5812941357695 224.93791699934127 34.738786406250114 1.1377506012586878 422
424 3 328.306710180574 271.80991567000405 39.52417968750013 1.41533864795525 144
425 3 324.38934381811816 271.3093737294251 41.92814437500014 1.85846842794978 424
426 3 318.3596904664192 272.7897265186873 40.245850781250134 1.6584831523657242 425
427 3 315.32452927423367 273.5430421392586 40.08964640625013 1.4616888316528593 426
428 3 310.9904617462458 275.32497144771963 39.60142171875013 1.9739309400928253 427
429 3 306.4749477647981 276.51938965342606 39.818181093750134 1.4598243129242028 428
430 3 303.46981908904735 277.3746906943903 40.26322593750013 1.6161685880640326 429
431 3 300.4872148006226 278.29756489733273 39.71771484375013 0.8994300698005431 430
432 3 297.45580767299145 279.06714813097284 39.507320625000126 0.8994300698005431 431
433 3 294.4244005453603 279.836731364613 39.29692640625013 0.8994300698005431 432
434 3 291.3929934177291 280.60568892082733 39.08653218750013 0.9229242571364668 433
435 3 288.38598770970117 281.4078073806051 39.95752640625013 1.0548608558988164 434
436 3 285.3201683236552 282.0078320318741 39.494762343750125 1.0766031464427137 435
437 3 282.2405840342433 282.50774829502734 40.11373078125013 1.0491671913247311 436
438 3 279.3192961335395 283.6283365644984 40.136094843750136 1.0441805422417134 437
439 3 276.2891403607598 284.3904116690298 40.542948750000136 1.3392124755674515 438
440 3 273.225198006991 285.0210945141593 40.69227187500013 0.936463916629127 439
441 3 270.10807307203567 285.27449387157736 40.92915890625013 0.8935111613531972 440
442 3 267.09606194460196 286.11853271887855 41.010701718750134 0.8750349069715773 441
443 3 264.09906707538556 287.01450279251486 41.092072500000135 0.9711389595627326 442
444 3 261.2966578855693 288.4053837098986 41.17344328125014 0.993675860437299 443
445 3 258.46484185674393 289.71680359421543 41.76557484375014 1.1575658053313564 444
446 3 255.43593743881567 290.3831500526111 42.89840062500014 1.2960970441608335 445
447 3 252.4658466989054 291.2578470937728 44.12653171875015 0.7993779926530714 446
448 3 249.7816905425509 292.8013933030331 45.35689921875015 0.8047713320628095 447
449 3 247.10066277332498 294.4006248031828 45.89638921875015 0.9319214985183731 448
450 3 244.71245203933773 296.41217772688435 46.436051250000155 0.9319214985183731 449
451 3 242.32486698277626 298.42435632801164 46.975541250000155 0.9480201786822431 450
452 3 239.5981647614725 299.9578916984604 46.94612390625016 0.7958116313264465 451
453 3 236.73694189363817 301.2217600984222 47.029559062500155 0.7958116313264465 452
454 3 233.87509334837813 302.48562849838396 47.113166250000155 0.7958116313264465 453
455 3 231.01324480311806 303.7494968983458 47.19660140625015 0.7958116313264465 454
456 3 228.15202193528376 305.01336529830763 47.28020859375015 0.8543687815999246 455
457 3 225.12624590448408 305.7585471123445 48.03714609375016 0.6461683614161171 456
458 3 222.2687771012041 307.0242925445835 48.43677468750016 0.8927603484423288 457
459 3 219.5139193957428 308.50589668869713 48.54205781250016 0.8961828039610372 458
460 3 216.52318130078368 309.4206370851051 48.32719078125016 0.7243092151147459 459
461 3 213.39541984959104 309.36870585877006 48.21571453125016 0.7499244489238728 460
462 3 210.2989422696846 308.92697759620916 48.104238281250154 0.8507961634990423 461
463 3 207.17681191532353 308.7317662393834 48.240142968750156 0.598296530219148 462
464 3 204.0571842706653 308.89256533779434 48.72131437500016 0.8079935708052863 463
465 3 200.93004849689842 308.9563844352182 48.65886703125016 0.760873803874037 464
466 3 198.0588147902525 307.713789067731 48.73782937500016 0.974192265400264 465
467 3 195.0267819851956 306.95484235032814 48.35368359375016 1.1138622371445583 466
468 3 192.05543989043395 306.5387668622219 48.70737984375016 1.1138622371445583 467
469 3 303.4923434763734 274.17935608121957 21.923318437500072 1.0441179744991411 159
470 3 300.4165132515158 276.3197985546202 21.912824531250074 1.099815778937062 469
471 3 297.32191270388654 276.70959559084605 21.26564296875007 0.8667759649520249 470
472 3 294.2266864788316 277.10001830449767 20.61846140625007 0.8667759649520249 471
473 3 291.18964825436893 277.84707715081174 20.467762031250068 0.7679877562045151 472
474 3 288.3202915800002 279.094052260279 20.398605468750066 0.8405663375884604 473
475 3 285.3157885816751 279.965620914312 20.329620937500067 0.831331338784779 474
476 3 282.50712261760157 281.3358544766469 19.947195468750067 0.746570817921994 475
477 3 279.9556100755005 283.10089049461334 21.05008781250007 0.8040830868945134 476
478 3 277.54174656705857 285.0849136115831 20.64065343750007 0.7615745625908475 477
479 3 275.19420486574336 287.0995949224133 21.930715781250075 0.748447850199165 478
480 3 272.559477226021 288.7839185524614 22.170011250000073 0.6881575734564325 479
481 3 269.9247495862986 290.4682421825095 22.409478750000076 0.7573011857731549 480
482 3 267.3600978182573 292.2470431038419 21.822508125000073 0.6060092558460436 481
483 3 264.73100127536645 293.9363721532958 22.209062343750073 0.8947437458818728 482
484 3 262.31338370237023 295.91601552828547 21.76935046875007 0.9109112505625724 483
485 3 260.5646152974726 298.5094484579101 21.837646875000072 0.9061185614815291 484
486 3 258.50050547001024 300.86011854635393 21.84143156250007 0.8800903805714245 485
487 3 256.74610596828103 303.4504230888499 21.84521625000007 0.9294813565580508 486
488 3 254.53871601032796 305.66219278878305 22.255510781250074 0.6309268593254885 487
489 3 252.51652657038906 308.0447724259388 22.645161562500075 0.7785053937309299 488
490 3 250.74836216529394 310.46864677319223 23.019329531250076 0.7785053937309299 489
491 3 320.3305743574487 275.09659918733047 26.856658593750087 1.585460340009515 154
492 3 319.129899377485 273.2571075557029 25.435508437500083 1.213044622670274 491
493 3 319.3107201535191 270.1487421047077 24.59806031250008 1.213044622670274 492
494 3 320.3017931958654 267.1892878810348 24.00644484375008 0.839602794352846 493
495 3 321.75524185582145 264.42692204646477 23.415001406250077 0.7335504706926844 494
496 3 323.69108781101056 261.97113815049937 23.212348593750075 1.1079558422457267 495
497 3 325.8928466721321 259.75311167630895 22.831987500000075 0.9501224548326747 496
498 3 327.92567262830835 257.3786658456877 22.483452187500074 0.9093783408695494 497
499 3 328.99808373599865 254.4892874936958 21.003295312500068 1.1747343938932138 498
500 3 329.4929945797461 251.48853855992508 18.985884843750064 1.4439133359880498 499
501 3 331.5827571816631 249.31305815068387 21.26547093750007 1.3627442035489186 500
502 3 335.5720764480772 244.70118984567475 25.117594687500084 1.3627442035489186 501
503 3 320.3305743574487 275.09659918733047 26.856658593750087 1.585460340009515 154
504 3 322.0668292138319 270.8920468864674 27.21362343750009 1.2444974268614026 503
505 3 321.93606263185563 267.7680394998291 26.939405625000088 1.2444974268614026 504
506 3 321.8059217273051 264.64340643576514 26.665015781250087 1.2444974268614026 505
507 3 321.5174844340465 261.52878421051275 26.637662812500086 1.2726841948902539 506
508 3 321.2290471407879 258.4135363078346 26.610309843750088 1.2726841948902539 507
509 3 320.45758687487063 255.39526840614363 25.821374531250086 1.172331792578435 508
510 3 318.80892685808874 252.74051908879812 25.424670468750083 0.9974737224114417 509
511 3 316.21111418648405 250.9980074581577 25.555930312500085 0.9760880680002068 510
512 3 313.31923312478926 249.80609196215414 25.677384375000084 0.9745113608873831 511
513 3 310.42735206309453 248.61417646615052 25.799010468750087 0.9745113608873831 512
514 3 307.84768403683586 246.84851477075833 25.451507343750084 1.0889415052779845 513
515 3 305.5796033685875 244.700564168249 24.978593437500084 0.825168416141401 514
516 3 303.5273814122139 242.4105847901004 23.39848640625008 0.9447103451001648 515
517 3 301.201738420799 240.31894515590616 23.219229843750075 0.9091405834477744 516
518 3 299.13512588363375 237.98329132567972 22.541082656250076 0.8983038504342404 517
519 3 296.74003269796356 235.97736949880962 22.994729062500078 0.8755980166547286 518
520 3 294.9643601637598 233.45276108601465 21.598179375000072 0.7687698529866697 519
521 3 292.6218238818504 231.3949080328095 20.89457156250007 0.7687698529866697 520
522 3 290.27866192251525 229.3376806570301 20.19096375000007 0.8399594304855085 521
523 3 287.83789428476723 227.38181302421788 20.318094843750067 0.871168220480605 522
524 3 285.4183996794938 225.42657106883144 19.406329218750063 0.8638728216966671 523
525 3 283.12842030134516 223.29926782137096 19.051944843750064 1.1182294655761096 524
526 3 281.4609899617916 220.6695456010544 19.894725937500066 1.1854897888414035 525
527 3 278.5703602549483 215.12917199627134 20.72632500000007 1.1854897888414035 526
528 3 325.94790628559576 275.3600093835601 32.0435728125001 1.6612861872329663 153
529 3 323.47522909913584 275.6265479669184 36.870597656250126 1.0651407360034564 528
530 3 320.3731204223979 276.0307355839359 36.85511484375012 1.0651407360034564 529
531 3 317.27226310051145 276.4349232009534 37.10662453125013 0.6088004028421968 530
532 3 311.02049426268053 276.5431653956036 37.704089062500124 0.6088004028421968 531
533 4 315.921425538374 343.96553911416026 31.813050937500105 1.0386057563785156 270
534 4 311.1049607151532 346.76857398140226 30.922617187500105 1.0482537022831744 533
535 4 308.6773323033454 348.7388321950061 31.206984843750103 1.234693061600313 534
536 4 306.37171098955366 350.8173326032601 30.133165781250103 1.2788158336623459 535
537 4 303.93782580348864 352.7744515909237 30.631540312500103 1.2146776407514128 536
538 4 301.5727651342532 354.81165728907996 30.071406562500098 1.354297558301649 537
539 4 299.188934142246 356.8294669870388 29.578537031250097 1.4207945551075603 538
540 4 297.0315983783508 359.08628546162413 30.134025937500102 1.4849828022125515 539
541 4 295.06071448732126 361.4901381312544 29.161877343750096 0.8907394103572414 540
542 4 293.34823537311553 364.10797248048226 29.282299218750097 0.9449293321991682 541
543 4 292.1050143282026 366.9673183160394 28.574906718750093 0.9797357673921757 542
544 4 291.23782541614963 369.9655645401072 29.155856250000095 1.0232516323512568 543
545 4 290.6033885064658 373.00885953882715 28.190932968750094 0.8839195264168535 544
546 4 290.00086114549396 376.077181634576 28.40476781250009 0.9628737607689228 545
547 4 288.8771444888942 378.99471547072545 28.11850781250009 1.3593530319014964 546
548 4 287.012000082812 381.50368194787734 27.78803578125009 1.041002100919037 547
549 4 284.7370369628807 383.651006872961 27.859772812500093 1.1341341857380052 548
550 4 281.93275074078724 385.03563101608745 27.665377500000094 1.165643300897449 549
551 4 278.9044720002847 385.7808128301244 28.344900937500096 0.9310080094768165 550
552 4 275.80611738810114 386.2131559312994 28.315999687500096 0.9310080094768165 551
553 4 272.7077627759175 386.6461247099002 28.287098437500095 1.296722721586557 552
554 4 269.5931405506651 386.8926416156353 27.86166515625009 1.1356295547854847 553
555 4 266.4660047768982 386.99400135860253 27.867686250000094 0.8211015128741972 554
556 4 263.43960306867285 387.78172923758865 28.077048281250097 0.8211015128741972 555
557 4 260.41320136044743 388.5700827940004 28.28641031250009 1.008429334135863 556
558 4 257.3799172005391 389.33153222110616 28.08444562500009 0.6007541911473905 557
559 4 254.29532749172145 389.78890241931015 27.38066578125009 0.8759108553675904 558
560 4 251.23764191220988 390.43022178067685 26.957812968750087 0.8759108553675904 559
561 4 248.1793306552726 391.0715411420437 26.53513218750009 0.8759108553675904 560
562 4 245.1210193983353 391.7128605034104 26.11227937500009 0.9564855942522843 561
563 4 242.02078775387454 391.99942076439186 25.272938906250083 0.9315335785144244 562
564 4 238.908668238325 392.2365525087411 24.690097031250083 0.9315335785144244 563
565 4 232.68442920722597 392.7108159974397 23.524413281250077 0.9315335785144244 564
566 4 232.12632494348045 395.42813305735757 24.08437500000008 0.625677425723667 565
567 4 230.24929266630946 397.93084276025223 24.08437500000008 0.625677425723667 566
568 4 230.24929266630946 400.4335524631469 23.94107296875008 0.625677425723667 567
569 4 229.6236152405858 402.3105847403179 23.74994625000008 0.625677425723667 568
570 4 229.6236152405858 404.1876170174889 23.558647500000077 0.625677425723667 569
571 4 228.99793781486213 406.69032672038355 23.128569375000076 0.625677425723667 570
572 4 228.37226038913846 409.1930364232782 22.746315937500075 0.625677425723667 571
573 4 228.447967357651 412.0042050970547 22.364062500000074 0.625677425723667 572
574 4 228.05942167627663 413.25993969048204 22.364062500000074 0.625677425723667 573
575 4 227.12090553769113 414.82413325479126 22.364062500000074 0.625677425723667 574
576 4 225.8695506862438 416.0754881062386 22.364062500000074 0.625677425723667 575
577 4 223.9925184090728 417.9525203834096 22.364062500000074 0.625677425723667 576
578 4 222.74116355762547 419.2038752348569 22.364062500000074 0.625677425723667 577
579 4 221.48980870617814 419.8295526605806 22.07728640625007 0.625677425723667 578
580 4 219.65281978425347 420.43520840868104 20.823866718750068 0.7210118950811821 579
581 4 213.8252602410632 422.33226236347525 19.783593750000065 1.1902699643739323 580
582 4 212.31424925794053 422.7408297224728 18.923437500000063 1.251354851447334 581
583 3 342.6516165201405 266.38591806640557 32.995249687500106 0.9433150844408011 366
584 3 341.1387285047407 267.2668718818245 31.972523906250107 0.7609989393591817 583
585 3 347.1909062437657 265.87724231929224 29.873226562500097 0.7609989393591817 584
586 3 350.31178524327544 265.65825522028894 29.828498437500095 0.7211933415346421 585
587 3 353.43266424278505 265.4392681212857 29.783770312500096 1.0980638821450355 586
588 3 356.2951384654708 264.4776019179484 27.542719218750094 1.262297949623241 587
589 3 359.0449907515263 263.14928874313705 25.672223437500087 1.0670865927974569 588
590 3 361.1610318053238 260.9794394307274 23.54144437500008 0.8181295451020097 589
591 3 363.13566976090766 258.6713154072328 21.48102609375007 1.0454193835446464 590
592 3 365.3849801063842 256.0528553805792 19.833654843750065 1.0454193835446464 591
593 3 303.46981908904735 277.3746906943903 40.26322593750013 1.6161685880640326 430
594 3 298.4500091024663 281.18193782991887 41.287500000000136 1.251354851447334 593
595 3 296.57109979301816 281.5548415756502 41.287500000000136 1.251354851447334 594
596 3 291.8791447775164 283.203501592432 42.57773437500014 1.251354851447334 595
597 3 289.68864811005784 282.18051900137385 42.14765625000014 1.251354851447334 596
598 3 285.93458355571585 283.4318738528212 42.14765625000014 1.251354851447334 597
599 3 282.18051900137385 282.8061964270975 41.71757812500014 1.251354851447334 598
600 3 278.2187295416916 282.34069242235904 41.272189218750135 1.2990815254815355 599
601 3 275.12725738119093 281.8883276435609 41.73426515625014 1.2990815254815355 600
602 3 272.00137296227547 281.7738286746535 41.83507546875014 0.9960909753005923 601
603 3 268.8867507370231 281.7168920289126 42.623666718750144 1.5707193798594654 602
604 3 265.7990326410768 282.2193110017687 42.679576875000144 1.6343320037327906 603
605 3 262.6743995770128 282.1292134524645 43.01331750000014 1.0372793202359814 604
606 3 259.54788948067164 282.22369074374876 42.872767968750146 1.2045228961319174 605
607 3 256.42325641660767 282.193658227314 43.28220234375014 1.5641935643091676 606
608 3 253.54451458085305 280.9817210536873 43.75098750000014 0.9767325157487021 607
609 3 250.93418836073388 279.25923110067004 44.014367343750145 0.9767325157487021 608
610 3 248.3244878180405 277.5373668250785 44.27774718750015 0.6852356598783029 609
611 3 246.26413205513245 275.1866967366347 43.92267468750015 0.6852356598783029 610
612 3 243.3803847999721 271.89500779990243 43.42567640625014 0.6852356598783029 611
613 3 324.38934381811816 271.3093737294251 41.92814437500014 1.85846842794978 425
614 3 321.4567937237513 275.17230615584305 45.86783203125015 1.2852165137274991 613
615 3 321.0450979776251 278.2206065739687 47.43675703125016 1.2852165137274991 614
616 3 320.6302738443703 281.28955434714334 48.65749078125016 0.9519807167870739 615
617 3 320.311804034677 284.3797751527925 49.66249734375017 0.7705092362301814 616
618 3 319.2706767982728 289.24066307323966 51.27047343750017 0.7705092362301814 617
619 3 324.38934381811816 271.3093737294251 41.92814437500014 1.85846842794978 425
620 3 322.25140405442033 272.21910870642733 42.878272968750146 1.4675451723576327 619
621 3 320.0027193863695 274.29448072755275 44.66739796875015 1.2022579438507979 620
622 3 317.322942971995 275.2736658988103 52.392977343750175 1.2022579438507979 621
623 4 275.80611738810114 386.2131559312994 28.315999687500096 0.9310080094768165 552
624 4 270.1424853304505 388.5375475678628 29.285051718750097 1.747936253921437 623
625 4 267.93446969507164 394.3794976918447 30.3050250000001 1.0993027234479684 624
626 4 266.68436619847574 397.247603011362 30.2126442187501 1.6729738415454842 625
627 4 264.9011855351633 399.7972385211859 31.1004975000001 1.0794812626010428 626
628 4 262.5624033178082 401.8719848648856 31.379704218750103 1.1598682982580195 627
629 4 260.3913026505471 404.11003301669916 32.08503234375011 1.1598682982580195 628
630 4 258.22082766071173 406.3480811685127 32.79036046875011 0.7008963658441663 629
631 4 255.9095752500885 408.45473706092434 32.54177531250011 0.7008963658441663 630
632 4 253.59832283946525 410.56076727591017 32.293190156250105 1.2010628999676658 631
633 4 251.32210836468258 412.7068408461423 32.37008812500011 0.8850957999772139 632
634 4 249.1072102776208 414.9004659007295 31.657706718750106 1.2874939795571332 633
635 4 247.47857193846207 417.562097669758 31.025491875000103 1.284052753715653 634
636 4 246.13962224741343 420.34949060135693 29.725279687500098 0.8731829017914352 635
637 4 244.57480300567855 423.05742249988896 29.5305403125001 1.0882845439809747 636
638 4 243.22459112096686 425.85732898000236 28.558219687500095 1.0882845439809747 637
639 4 241.87437923625518 428.6572354601158 27.58589906250009 1.129635565047052 638
640 4 240.7406517408439 431.57226658656236 27.773069062500095 1.1894878675917777 639
641 4 239.97544824918387 434.6005453270649 27.30273562500009 1.1837942030176924 640
642 4 239.02942398148969 437.5374751634118 25.888466718750085 0.813537072797198 641
643 4 237.66794990311502 440.3542749340197 25.815697500000084 0.813537072797198 642
644 4 236.307101502166 443.1710747046277 25.742928281250084 0.813537072797198 643
645 4 234.94562742379128 445.9872487978099 25.670159062500083 0.8909834245532735 644
646 4 233.30384985869242 448.65075759911554 25.681513125000084 1.0036241315063053 645
647 4 231.2334832569728 450.99329388102495 25.972245937500087 1.303042063586366 646
648 4 228.9441295562499 453.1162173865054 25.438260937500086 1.3477342021058079 647
649 4 226.73861663057397 455.33361818327006 25.225630312500083 0.9613220807531283 648
650 4 225.78007881436534 456.13823935275065 25.210147500000083 0.9613220807531283 649
651 4 284.7370369628807 383.651006872961 27.859772812500093 1.1341341857380052 549
652 4 284.5449539931836 385.6838328291372 28.15566656250009 1.17304506484376 651
653 4 283.9324157934001 388.75152924746027 28.274712187500093 1.17304506484376 652
654 4 285.2069207095992 391.60524398618594 27.92359640625009 1.4169216118423307 653
655 4 287.39554034478056 393.8382867185937 27.660044531250087 0.8423682885745446 654
656 4 289.76060101401606 395.87987215873005 27.20072109375009 0.6263406437949341 655
657 4 292.3277554917603 397.6661812091711 27.393912187500092 1.0074345070289625 656
658 4 294.89490996950445 399.4524902596122 27.587103281250094 0.6729848958826334 657
659 4 297.50335915734644 401.1762315674809 27.283296093750092 1.037298090558753 658
660 4 300.1418408616231 402.83803081020295 26.597235468750085 1.0366473860360006 659
661 4 302.4117985621486 404.98723276756374 26.24388328125009 0.9756250667051712 660
662 4 304.31010387179424 407.46679240570666 25.723660781250086 0.9756250667051712 661
663 4 306.20840918143983 409.9457263664238 25.203266250000084 1.0721295528487895 662
664 4 307.8808449403992 412.57357155446323 26.008200468750086 1.1288784953619262 663
665 4 309.51386302153793 415.2408344203232 26.179887656250084 0.8133431127952238 664
666 4 311.0836876826786 417.9400068348951 25.630419843750083 1.0695017076607503 665
667 4 312.375711566798 420.78871615421497 25.572273281250084 1.0695017076607503 666
668 4 313.66710977349163 423.6380511509605 25.514126718750084 1.195863520559902 667
669 4 315.41525250096356 426.23210975801084 25.455980156250085 0.9071384156854587 668
670 4 317.0814314856657 428.87997662367343 25.412456250000083 0.8560831377464074 669
671 4 318.9866192469943 431.3545308424105 24.895674375000084 0.8560831377464074 670
672 4 320.89243268574853 433.8284593837219 24.37889250000008 0.8560831377464074 671
673 4 322.7976204470771 436.30238792503326 23.862110625000078 0.8989295278599642 672
674 4 324.7828949188983 438.71812846575233 23.62797609375008 0.9051174776003712 673
675 4 326.7750518424025 441.1100932642939 24.490024687500078 0.9822071932237842 674
676 4 328.5726230865066 443.6628571612465 23.96016843750008 0.9903535133067064 675
677 4 329.87653484171466 446.49217048036894 24.75460875000008 1.0615743746768314 676
678 4 331.1222585963305 449.3615271547377 24.91717828125008 1.084217640713771 677
679 4 332.1352303485771 452.3184786687077 25.257972187500084 1.0094116476942492 678
680 4 333.09001410023143 455.2973288925781 25.297367343750082 0.8290601297294021 679
681 4 333.53862481447527 458.38692402080153 24.733276875000083 0.8290601297294021 680
682 4 333.98660985129345 461.4758934715993 24.16918640625008 1.2175182162641982 681
683 4 333.980978754462 464.57800214833725 23.056316250000076 1.0583583927086118 682
684 4 333.18949681092147 468.8695236113759 22.021720312500072 1.0583583927086118 683
685 3 359.0449907515263 263.14928874313705 25.672223437500087 1.0670865927974569 589
686 3 362.1790089769762 262.33715944454775 26.47423312500009 0.9992694166232686 685
687 3 365.2604702986652 261.89042576258106 27.29568234375009 0.9992694166232686 686
688 3 368.2956314908507 261.13585878715827 27.548396250000092 1.1270390037302986 687
689 3 371.3952374578858 261.51314227486967 28.051931718750094 1.120725918504747 688
690 3 374.49546910234653 261.8898000851553 28.555467187500096 1.120725918504747 689
691 3 377.5957007468073 262.26645789544096 29.059002656250097 1.2492776023939314 690
692 3 380.7046918752282 262.5555208661253 28.528114218750098 1.2040348677398531 691
693 3 383.7673828741456 263.1586739045229 29.107515468750094 0.9409938211913662 692
694 3 386.816308969697 263.7693350720292 28.162547812500094 1.0780734883931644 693
695 3 389.92655145296936 263.4364746815442 28.051415625000093 1.1438884968050371 694
696 3 392.9191665802057 262.5242369948391 28.147237031250093 0.9215665371226464 695
697 3 395.9092789977391 261.6126249855597 28.46996765625009 0.9215665371226464 696
698 3 398.8993914152725 260.70101297628037 28.792526250000094 1.3154617604869812 697
699 3 401.572285377964 259.18749928345477 30.4240706250001 1.2382656797011948 698
700 3 403.675812883247 257.0827204233204 32.452491093750105 1.2382656797011948 699
701 4 249.1072102776208 414.9004659007295 31.657706718750106 1.2874939795571332 634
702 4 246.44682986344375 418.1827696760759 33.85093312500011 1.1606629085886886 701
703 4 245.2267588832826 421.04274118905875 34.793836406250115 1.1606629085886886 702
704 4 244.13933151737487 423.94776147669376 35.910319218750125 1.0769785528981481 703
705 4 242.91675782751082 426.8258776350226 36.16612968750012 0.9170804299802078 704
706 4 241.69480981507252 429.7039937933515 36.42194015625012 0.9170804299802078 705
707 4 240.50351999649465 432.5933721453434 36.81761203125012 0.9636933981966209 706
708 4 238.4819562339815 434.9390368143814 38.044538906250125 0.746570817921994 707
709 4 236.5867793114645 437.4236018719301 38.437630312500126 0.746570817921994 708
710 4 234.6916023889475 439.9087926069045 38.83089375000013 0.746570817921994 709
711 4 232.79642546643052 442.39335766445316 39.22398515625013 0.8691597959440321 710
712 4 230.65973705758418 444.67395188121594 39.62068921875013 0.8691597959440321 711
713 4 228.52304864873787 446.95392042055295 40.017393281250136 1.1694411628715915 712
714 4 225.68247313595242 448.2284253367521 40.87101234375013 0.7553991263989549 713
715 4 222.6942377506962 449.079972313162 41.86328859375014 0.97096376988353 714
716 4 219.7710728177152 450.1605172273868 42.61540921875014 0.6736356004053862 715
717 4 217.0218462090854 451.6308591778374 43.33140328125014 0.9356192521044 716
718 4 214.31579134283055 453.17690809680056 44.070277500000145 1.0061330979834573 717
719 4 208.43066947647375 455.19722050446234 45.87729375000015 1.0061330979834573 718
720 4 264.9011855351633 399.7972385211859 31.1004975000001 1.0794812626010428 627
721 4 266.9133641362906 405.4483570303221 31.193222343750104 0.927266458470989 720
722 4 267.8162166616099 408.4390951252812 31.642395937500105 0.927266458470989 721
723 4 268.71969486435484 411.42983322024037 32.0915695312501 0.927266458470989 722
724 4 269.464251000966 414.4681227995545 32.08004343750011 1.1537116323888985 723
725 4 270.12496636253024 417.5201772822345 32.589255937500106 0.8117413785853711 724
726 4 271.15483140527135 420.47462608650164 32.662197187500105 0.667923165508529 725
727 4 272.1840707705868 423.4284492133431 32.73531046875011 0.667923165508529 726
728 4 273.21331013590225 426.3822723401845 32.808251718750114 0.897471699458028 727
729 4 274.0054177568684 429.40804837098415 32.63415609375011 0.897471699458028 728
730 4 275.2730402213845 434.2495402912339 32.35563750000011 0.897471699458028 729
731 4 272.7659507765098 437.41171400084136 32.68593750000011 1.0045563908706336 730
732 4 270.1424853304505 388.5375475678628 29.285051718750097 1.747936253921437 624
733 4 269.4335928071056 393.20822955089 32.136641718750106 1.138282427070553 732
734 4 270.0329917809488 396.23087719456106 33.623335781250105 1.138282427070553 733
735 4 270.63176507736637 399.25352483823207 35.11002984375011 1.138282427070553 734
736 4 268.9311738342495 401.84633209043096 36.23872687500012 0.7637706903551376 735
737 4 266.9096100717363 404.22578334045807 36.771679687500125 0.5932523188129637 736
738 4 264.6102455322018 406.30928916811786 37.87027125000012 0.9302822236629771 737
739 4 262.4816909298899 408.5917604171578 38.47203656250012 0.8154078483001118 738
740 4 260.77609426736717 411.19958392757405 39.23688750000013 0.8154078483001118 739
741 4 259.0698719274187 413.80678176056455 40.001566406250134 1.1219147056136218 740
742 4 256.4708079009626 415.5192608747702 40.87342078125013 1.1173660307286106 741
743 4 254.03129161806604 417.36438360322927 42.68026500000014 0.8604566229522158 742
744 4 251.89773159634836 419.59617498078563 44.06219203125015 0.8834878089931041 743
745 4 249.79545544591682 421.83234610032207 45.72969093750015 0.978184087376381 744
746 4 246.19530753830284 425.6627433006023 51.27769875000017 0.978184087376381 745
747 4 318.9866192469943 431.3545308424105 24.895674375000084 0.8560831377464074 671
748 4 317.9304757523727 433.2572158940362 24.988227187500083 1.4108150001672677 747
749 4 317.7415211698042 436.3762178612687 25.387855781250085 1.4108150001672677 748
750 4 318.74510776066495 439.33442073009013 25.850275781250087 1.340420032999098 749
751 4 319.1805792489686 442.4290212777194 26.253689062500086 1.251354851447334 750
752 4 319.6154250598466 445.5236218253487 26.657102343750086 1.4769803879375456 751
753 4 320.2423538404217 448.58631282426603 26.969167031250088 1.4769803879375456 752
754 4 320.8692826209968 451.64900382318336 27.28123171875009 1.2100789116723436 753
755 4 321.77338650116747 455.40932515178264 27.13225265625009 1.201200549001325 754
756 3 368.2956314908507 261.13585878715827 27.548396250000092 1.1270390037302986 688
757 3 370.8859360333467 258.7770548921801 28.416465937500096 1.342559849795073 756
758 3 373.5663381251469 257.16405848866447 28.450356093750095 1.2250200885986249 757
759 3 376.4532137674359 255.95962944414637 28.621355156250093 0.9904911623403655 758
760 3 379.58034954120285 255.88705086276244 28.652492812500096 0.9904911623403655 759
761 3 382.7081109923954 255.8144722813785 28.683630468750096 0.9904911623403655 760
762 3 385.835872443588 255.74189369999456 28.714768125000095 0.9904911623403655 761
763 3 388.9630082173549 255.6693151186106 28.745905781250098 0.9904911623403655 762
764 3 393.3414988425691 255.56795537564338 28.789601718750095 0.9904911623403655 763
