# Supplementary material for: Cross-Regional Gradient of Dendritic Morphology in Isochronically-Sourced Mouse Supragranular Pyramidal Neurons
Source: Front Neuroanat. 2018 Dec 4;12:103. doi: 10.3389/fnana.2018.00103 (PMC6288488; doi:10.3389/fnana.2018.00103)
Supplement: Supplementary file 3 [file Data_Sheet_1.ZIP › SWC reconstructions/X046.S4.Z1.C01.20X-exported-000.swc]

# Exported from "Simple Neurite Tracer" version 3.1.0 on 2018-06-06T17:30:50.396
# https://imagej.net/Simple_Neurite_Tracer
#
# All positions and radii in microns
# Voxel separation (x,y,z): 0.625677425723667, 0.625677425723667, 1.7770833333333182
#
1 1 340.2477638505102 280.38857885410124 33.337194791666384 0.8734519430844964 -1
2 1 343.38115639853436 286.1047678155127 28.458034791666424 0.8734519430844964 1
3 1 340.2477638505102 280.38857885410124 33.337194791666384 0.8734519430844964 1
4 1 336.4092328436955 273.21331013590225 33.515258541666384 0.8734519430844964 3
5 4 340.2477638505102 280.38857885410124 33.337194791666384 0.8734519430844964 1
6 4 344.92845667234894 287.02951905073223 31.44762208333307 1.8376271128989246 5
7 4 347.03010714535475 289.34515120333555 31.69214874999973 1.524788400037091 6
8 4 348.9747125845039 291.79467832504366 31.93969645833306 1.1503142039672192 7
9 4 350.9193180236531 294.2435797693261 32.187066458333064 1.1503142039672192 8
10 4 352.4209438453899 296.9871752811244 31.984301249999728 0.915685169320844 9
11 4 353.45894269466544 299.9378700208372 32.085417291666396 0.915685169320844 10
12 4 354.496941543941 302.88919043797574 32.1867110416664 1.2196705466086875 11
13 4 355.6500650395497 305.7967134353136 32.05360749999973 0.9174495796613846 12
14 4 357.28558583039137 308.46209926889645 31.840535208333065 0.9174495796613846 13
15 4 358.92110662123304 311.128110779905 31.6274629166664 0.9174495796613846 14
16 4 360.5572530895005 313.79349661348783 31.41439062499973 0.8559767725840344 15
17 4 362.18776846093635 316.45137431796195 32.12931124999972 1.2944077151113795 16
18 4 363.9033759622706 319.05732079610107 32.78718749999972 1.5581620339251914 17
19 4 365.4369113327193 321.7815203077019 33.124477916666386 1.6568438775103282 18
20 4 366.4605196012032 324.73659478939476 32.94001666666639 1.0039119431221382 19
21 4 367.7700624532428 327.54964049544833 31.79841833333306 1.0039119431221382 20
22 4 369.0789796278567 330.36206052407624 30.656642291666408 1.1767553319783013 21
23 4 370.39665628643087 333.1926251980501 30.092596041666415 1.1767553319783013 22
24 4 371.7143329450049 336.023189872024 29.528372083333082 0.9772205441407666 23
25 4 373.5369312861379 338.5653172527393 29.61349437499975 0.9772205441407666 24
26 4 375.3595296272709 341.1074446334545 29.698616666666414 0.9772205441407666 25
27 4 377.18212796840396 343.6501976915955 29.783561249999746 0.9772205441407666 26
28 4 379.0053519869627 346.1923250723107 29.868683541666414 0.9772205441407666 27
29 4 380.82795032809577 348.734452453026 29.953805833333078 1.039487961548786 28
30 4 382.4791130545805 351.39045312522296 29.729004791666412 1.1545625536878827 29
31 4 383.6923015830588 354.2704463158291 29.30108312499975 1.0999096305509204 30
32 4 385.3941441810271 356.8945374393141 29.498694791666413 1.066454658597476 31
33 4 387.0165257459286 359.56930843428273 29.55556145833308 1.0574198765700262 32
34 4 388.3235658882653 362.40675555993954 29.09209812499975 1.0889415052779845 33
35 4 390.11675739038935 364.96827894085226 29.381051874999752 1.1579912659808484 34
36 4 391.4394394683692 367.79946929225184 28.979786458333088 0.9410063347398808 35
37 4 392.6570077388275 370.67758545058075 29.409129791666416 1.017495400034599 36
38 4 394.1905431092762 373.40178496218164 29.742332916666413 1.0581456623838656 37
39 4 396.03754287001243 375.91700821359075 29.105070833333087 1.1236228049858474 38
40 4 397.6937110159029 378.5705061760848 29.013373333333085 1.1097202525862675 39
41 4 399.48627684060125 381.1138849116515 29.935857291666416 0.9257272920037087 40
42 4 401.2644520845079 383.67603396998993 29.24670437499975 0.9669406640361268 41
43 4 403.2666198468237 386.0755068976402 28.842062499999756 1.128815927619354 42
44 4 405.362639222998 388.39739582450073 28.761027499999756 1.128815927619354 43
45 4 407.459284276598 390.7192847513613 28.679992499999756 1.0137538490287714 44
46 4 409.38574507040113 393.1750686473266 29.271938958333088 1.0074783044487632 45
47 4 411.1933271533168 395.7240784797248 28.81362916666642 1.0074783044487632 46
48 4 413.32125607820296 397.99779024480466 29.661297916666413 1.0426538893229476 47
49 4 415.39349971219974 400.33907517186265 29.899604791666412 1.0276564014283514 48
50 4 417.36500928065504 402.75043597060164 29.064908749999752 1.0461952235525436 49
51 4 419.58741549682554 404.9403069606345 29.71709833333308 0.7779735679190648 50
52 4 421.809821712996 407.1295522732416 29.04678249999975 0.8117038379398277 51
53 4 423.9815480576828 409.3807396509953 29.201744166666423 0.8117038379398277 52
54 4 426.1532744023697 411.6319270287491 29.356528124999752 0.8117038379398277 53
55 4 428.3250007470565 413.88311440650284 29.511489791666417 0.8472485724951893 54
56 4 430.34844154184685 416.24692372088685 28.598779791666423 1.0538284881463724 55
57 4 432.2073291736719 418.75213613348444 27.93948187499976 1.0538284881463724 56
58 4 434.0662168054969 421.2579742235077 27.280361666666437 1.088365882046319 57
59 4 436.0277155351406 423.6718377319496 26.33815208333311 1.2361759170992779 58
60 4 438.619271432488 425.3968303946698 25.45387541666645 0.759209501921612 59
61 4 441.2227152009242 427.1287055090729 25.20170729166645 0.7634766219650474 60
62 4 443.858694195498 428.7867506872406 26.061637916666445 0.8174100160624276 61
63 4 446.73681035382685 430.01182708680756 25.954479791666447 0.7294710538769662 62
64 4 449.61492651215576 431.23690348637444 26.09451395833311 0.7294710538769662 63
65 4 452.4930426704846 432.46260556336716 26.234370416666444 0.7702464517113775 64
66 4 455.0789674710005 434.22326183935354 26.307941666666444 0.940987564417109 65
67 4 457.4853228503337 436.2047822466204 27.055916041666435 0.9798296190060343 66
68 4 459.5600691940334 438.5079008507092 28.24371854166643 0.9798296190060343 67
69 4 461.6348155377331 440.8116451322237 29.431521041666414 0.8288599129531706 68
70 4 463.7183213653929 443.12477457512415 30.313665208333074 0.6653140906432613 69
71 4 465.6022360942469 445.60183150356414 31.22104395833307 0.6948710922344473 70
72 4 466.22165674571335 448.65764005079853 31.954268541666398 1.3625252164499153 71
73 4 467.68949598646105 451.4112464014084 32.589042708333054 1.2404805777882568 72
74 4 470.030780913519 453.47160216431644 33.27019874999972 0.8534740628811397 73
75 4 472.7487236508626 455.0070145670423 33.86996437499971 0.8771058992507227 74
76 4 475.1125329652466 457.04547162005 34.46990770833304 0.9470003244783135 75
77 4 477.08529388855334 459.4630891930463 35.10112770833303 1.0939156408124877 76
78 4 479.6286726241201 461.27067127596194 35.71955270833303 0.847455046045678 77
79 4 482.10760658483724 463.11516832699533 37.11616249999968 0.9077265524656389 78
80 4 483.34895059747294 465.98014525938396 37.66652520833301 0.9077265524656389 79
81 4 485.8316386227445 471.71009912416133 38.76742833333301 0.9077265524656389 80
82 3 340.2477638505102 280.38857885410124 33.337194791666384 0.8734519430844964 1
83 3 335.36310018788555 285.93458355571585 23.102083333333137 1.49927327461608 82
84 3 332.013223250561 287.0132514376634 24.953981874999787 1.5994817711199825 83
85 3 328.936141670852 287.57448408853753 24.752282916666456 1.038005106049821 84
86 3 326.00421725391095 288.66191145444526 24.52143979166646 1.0721483231715614 85
87 3 322.8789585124212 288.54741248553785 24.29059666666646 0.9954527843263542 86
88 3 319.77684983568327 288.19765880455833 23.703092916666467 1.0903117388403194 87
89 3 316.87871199973125 287.0207595667721 23.715354791666467 0.9325033785242962 88
90 3 314.270888489315 285.29201283949766 23.7277943749998 1.0094554451140498 89
91 3 312.02595788581846 283.1146553979793 23.493041666666468 0.8621897494214704 90
92 3 310.24215154508033 280.54750092023505 23.8120281249998 0.8621897494214704 91
93 3 308.4577195269164 277.9803464424908 24.130836874999797 0.9229180003622096 92
94 3 306.29600402104114 275.75543751661746 25.283808541666453 1.2080141761674557 93
95 3 303.7914172858693 273.8971755622182 25.99890687499978 0.8500203234911451 94
96 3 300.9814999669443 272.5288190321605 26.353790416666445 0.9488523296584556 95
97 3 298.06959722762633 271.4194929563525 27.145481041666436 0.7405893417320757 96
98 3 295.00815758356043 270.78943578864875 27.523466666666433 0.7405893417320757 97
99 3 291.94671793949453 270.1587529435193 27.901274583333095 0.9802425661070119 98
100 3 288.86963635978555 269.69324893878087 28.80847562499975 0.7530027818584333 99
101 3 285.78629800581933 269.2358787405769 29.547919999999745 0.8085754508112093 100
102 3 282.7955599108602 268.32301537644605 29.275137708333087 0.7424413469122177 101
103 3 280.16396065826643 266.6324349721407 29.459598958333086 0.9613596213986716 102
104 3 277.82392708605994 264.55581159616384 29.516287916666418 0.8025063797816898 103
105 3 275.2611523502958 262.7626200940398 29.621668958333085 1.2700626064764717 104
106 3 273.14823968362697 260.45762445767383 29.90280354166641 0.8654370152609763 105
107 3 271.1529543729942 258.0493920460635 30.14342062499974 0.8892940955038197 106
108 3 268.72657731603783 256.07475409047953 30.07909020833308 0.8892940955038197 107
109 3 266.3008259365072 254.09949045746995 30.01458208333308 1.0010025430925231 108
110 3 263.418955713624 252.88379921928885 30.102547708333077 0.6684362209976225 109
111 3 260.4432338768822 251.91837895139722 30.190691041666412 0.7152556627645245 110
112 3 257.32798597420407 251.63369572269295 30.281855416666406 0.7152556627645245 111
113 3 254.2127380715259 251.3496381714144 30.37319749999974 0.7152556627645245 112
114 3 251.0974901688478 251.06558062013585 30.464539583333075 0.9511735929078903 113
115 3 247.9891247178526 250.79466229479752 31.114774374999737 1.1290411714926145 114
116 3 243.62377331857854 250.43865183956075 30.983803333333068 1.1290411714926145 115
117 3 340.2477638505102 280.38857885410124 33.337194791666384 0.8734519430844964 1
118 3 340.0093807513095 272.12400573771737 27.95796354166643 1.8292242650714556 117
119 3 340.94414282534063 266.40156000204865 30.941153333333073 1.4916525235707656 118
120 3 341.5210174118578 263.33636629342845 30.257864791666414 1.192716363108512 119
121 3 342.0503405140201 260.25490497173934 29.93301395833308 0.982357355805958 120
122 3 342.5402459383617 257.1659355209416 29.81981374999975 1.155594921440327 121
123 3 343.03015136270335 254.07634039271815 29.706613541666414 1.155594921440327 122
124 3 343.922993049211 251.07809416865035 29.64654812499975 0.9832458177504855 123
125 3 345.19124119115287 248.21812265566746 29.586482708333083 1.0151365961396208 124
126 3 346.0934680390464 245.22300481872827 29.52641729166642 1.1029253957429086 125
127 3 347.52126392454784 242.43936595168367 29.50207124999975 1.2362197145190785 126
128 3 349.2162240708332 239.82403431215874 28.713579374999753 1.2362197145190785 127
129 3 350.91055853969294 237.20932835005956 27.925265208333098 1.0443745022436877 128
130 3 351.1539470582995 234.11910754441035 26.725911666666438 1.077185026448637 129
131 3 350.86613544246654 231.0063623514351 26.40639208333311 1.2771640452584352 130
132 3 349.898212464872 228.0638014182567 25.165632499999784 0.7798068027764352 131
133 3 348.72131322708583 225.17504874369052 24.481099999999792 0.7798068027764352 132
134 3 347.54441398929964 222.28629606912438 23.79674520833313 0.8118665140705158 133
135 3 346.0834572002348 219.5245559119801 23.3370137499998 0.861889424257123 134
136 3 344.8245942196788 216.67396956038306 22.56238312499981 0.9630864910936688 135
137 3 343.65645446585273 213.78459120839116 21.787930208333147 0.9586003839512303 136
138 3 342.7317032306332 210.8539181463015 20.124580208333164 1.0328495240618578 137
139 3 341.50662683106617 207.9770533428241 19.84611124999983 1.0399071654240208 138
140 3 340.4911523691167 205.026984280537 19.189656666666504 0.9371897024429664 139
141 3 339.59831068260905 202.1132045089419 17.181054916666522 0.9621792588263696 140
142 3 338.3882505412595 199.27137764130498 15.778100937499866 1.2081205413298286 141
143 3 337.45911956405985 196.42391967683656 13.210251062499887 0.8143379399021244 142
144 3 336.73959052447765 193.43380725930317 11.588182708333235 1.046357899683232 143
145 3 335.93058961301693 190.42805290612668 10.695411583333241 0.9388852882666776 144
146 3 334.49215721127814 187.70197636224864 9.175436666666588 0.9384160301973848 145
147 3 332.9123217113259 185.0065580122311 8.713288374999925 1.1600247176144505 146
148 3 332.0670315091732 182.0083117881633 7.902565187499933 0.8631783197541139 147
149 3 331.83365382937836 178.89556659518806 7.315523479166606 0.8725885082369977 148
150 3 331.2111047907833 175.84038372537938 6.5725604791666115 0.8692536475578906 149
151 3 330.9827325303942 172.7295155646813 5.90164043749995 0.9519056354959871 150
152 3 330.8006603995085 171.4343632934333 6.261766374999947 0.9519056354959871 151
153 4 465.6022360942469 445.60183150356414 31.22104395833307 0.6948710922344473 71
154 4 468.7224894163308 445.7782725376182 32.025884999999725 0.807824637900341 153
155 4 471.84587112554334 445.8933971839514 32.407602499999726 0.807824637900341 154
156 4 474.96925283475593 446.0091475077102 32.78931999999972 0.807824637900341 155
157 4 478.02381002713884 445.33466724278014 32.980001041666384 0.810020765664631 156
158 4 481.077741542096 444.6608126552758 33.17085979166639 0.810020765664631 157
159 4 484.1316730570533 443.98633239034564 33.36154083333305 0.810020765664631 158
160 4 487.2018721850793 443.39506722303673 33.673418958333045 0.8503832163980648 159
161 4 490.29522137785716 442.92893754087265 33.72868624999972 0.8503832163980648 160
162 4 493.38857057063495 442.4621821812828 33.783775833333046 0.5498146635320981 161
163 4 496.5019414410359 442.28386411495154 33.084848958333055 0.6503854272654946 162
164 4 499.58778250470505 441.8070979165501 32.51707083333305 0.6503854272654946 163
165 4 502.6729978909484 441.32970604072295 31.94929270833306 0.6503854272654946 164
166 4 508.22651072167173 440.47190229005577 30.92729208333307 0.6503854272654946 165
167 4 459.5600691940334 438.5079008507092 28.24371854166643 0.9798296190060343 68
168 4 460.58805720449743 440.64584061440695 27.4625127083331 1.0194913110226576 167
169 4 461.22249411418125 443.6891356131269 26.46308104166644 0.8173849889653986 168
170 4 461.9388947666348 446.73368196669827 26.32873354166644 0.6733603023380678 169
171 4 462.25235915692235 449.845175804822 26.593874374999775 0.8805596386407173 170
172 4 461.8256471525788 452.9435304170056 26.797172708333107 0.5170785949408101 171
173 4 461.40331489021537 456.03062283552623 25.99837374999978 0.8152138882981375 172
174 4 461.08484508052203 459.11896660889823 24.905645208333123 0.8245114548443911 173
175 4 462.1053249618773 462.07404109059115 25.209171041666455 0.4934273625710298 174
176 4 462.92871645412964 465.09105763743065 24.99289999999979 0.7757711833805174 175
177 4 464.03804252993774 468.01484824783734 24.776806666666456 0.7757711833805174 176
178 4 465.1473686057457 470.9392645356698 24.560535624999794 1.0228011446047358 177
179 4 466.4531573932311 473.7817170807324 24.664850416666457 1.0475466867921068 178
180 4 468.21756773377183 476.35074859075377 23.886310208333132 1.1161146758771634 179
181 4 469.6666366517478 479.11749416730385 24.38176104166646 0.7423287249755874 180
182 4 470.9824362780447 481.9511872284063 23.907635208333133 0.7423287249755874 181
183 4 472.2976102269158 484.7842546120831 23.4335093749998 0.7423287249755874 182
184 4 473.6134098532127 487.6179476731856 22.959383541666472 1.1810474791187655 183
185 4 474.42679050665345 490.63809260715374 22.77794333333314 1.2285426525054493 184
186 4 475.01805567396235 493.71016876745693 22.79180458333314 0.821282959327657 185
187 4 475.5761599377078 496.7797422180572 23.428533541666468 0.9618914472105368 186
188 4 475.76511452027637 499.8793481850923 24.50544604166646 0.7195790937762749 187
189 4 475.22452922445115 502.95330137767263 25.114274791666453 0.7122899517665943 188
190 4 474.82096728485936 506.04164515104463 25.940973958333114 0.8496699441327399 189
191 4 474.77716986505874 509.133742988971 27.295466874999768 1.043930271271424 190
192 4 474.7227359290208 513.019199802715 29.167979583333086 1.043930271271424 191
193 4 438.619271432488 425.3968303946698 25.45387541666645 0.759209501921612 60
194 4 440.1678230611541 426.6456825364142 23.479002708333134 0.9049798285667119 193
195 4 445.1676113701119 422.92665591791274 21.887446874999814 0.9049798285667119 194
196 4 447.6678183633037 421.06651693123627 21.091668958333155 0.9049798285667119 195
197 4 450.2274647119392 419.30148091326976 20.11391770833316 0.8800403263773665 196
198 4 452.680120220776 417.390036377684 19.13616645833317 1.0479721474415988 197
199 4 455.1327757296128 415.47921751952396 18.158415208333178 1.2837274014542766 198
200 4 457.6711490457737 414.9348781591443 16.994638874999854 1.2837274014542766 199
201 4 457.99587562972425 419.8295526605806 15.40139481249987 1.251354851447334 200
202 4 458.6215530554479 423.5836172149226 14.809021854166541 1.0427977951308642 201
203 4 459.2472304811716 426.08632691781725 14.216666666666546 0.834234482040137 202
204 4 460.2714644270812 427.9952687437002 14.216666666666546 0.625677425723667 203
205 4 460.4985853326189 429.2147140464356 12.143396854166564 1.0070153031537277 204
206 4 462.85426084046856 430.9816270966792 10.470646083333245 1.2370080680754905 205
207 4 464.56548859982274 433.2816173136394 9.181603145833256 1.251354851447334 206
208 4 465.2299580259413 435.04164791220006 8.885416666666591 1.251354851447334 207
209 4 417.36500928065504 402.75043597060164 29.064908749999752 1.0461952235525436 50
210 4 418.2453374186482 405.81437832437047 29.684399999999748 1.022832428476022 209
211 4 418.58195187368756 408.9246208076428 29.70590270833308 1.022832428476022 210
212 4 419.32588233287305 411.96353606438265 29.727227708333082 0.7318548848689733 211
213 4 419.9265326615677 415.0331095149829 29.828876874999747 0.5977991166656976 212
214 4 420.36951227898015 418.1252073529093 30.317397083333073 0.6154050537481358 213
215 4 420.84064738055 421.2004119003411 31.263338541666403 0.824849320654282 214
216 4 421.7560134543837 424.19177567272595 31.184080624999734 0.7583836077196567 215
217 4 422.67075385079175 427.18313944511084 31.104644999999735 0.7234457802672473 216
218 4 424.0553779939182 429.98367160265 31.5693522916664 0.7234457802672473 217
219 4 425.4400021370447 432.78420376018914 32.03423729166639 0.7234457802672473 218
220 4 426.82525195759695 435.58473591772827 32.498944583333056 0.9597328600917902 219
221 4 427.68243003083836 438.5879875612018 32.00740333333306 0.6435780568736211 220
222 4 428.38193739279734 441.6369136567533 31.954623958333062 0.8627966565244224 221
223 4 429.2841642406909 444.63078013884103 32.230427291666395 0.9184193796712564 222
224 4 430.6600288998572 447.4338150060831 32.78203395833305 0.8384765749865434 223
225 4 431.4671527790408 450.452082907774 33.24283166666638 0.8384765749865434 224
226 4 432.2742766582243 453.470350809465 33.703451666666375 0.8403035530696565 225
227 4 432.68972646890484 456.56557703452 34.22484791666638 0.8403035530696565 226
228 4 433.1058019570111 459.6608032595749 34.74606645833304 0.7569758335117787 227
229 4 433.41676363759575 462.77167142027304 34.448582708333035 0.7146550124358296 228
230 4 433.61197499442153 465.89380177463414 34.54703312499971 0.9117434015387847 229
231 4 433.42239473442726 469.01280374186655 34.98081916666637 0.6639939112749844 230
232 4 433.5200004128401 472.1380624833563 35.266574166666366 0.6639939112749844 231
233 4 433.61760609125304 475.263321224846 35.55232916666637 0.7427041314310218 232
234 4 434.2633051945998 478.322258159209 35.85994229166636 0.915447411899069 233
235 4 434.53297216508673 481.4337519973329 36.366766458333025 0.7288391196769852 234
236 4 434.7463281672585 484.5540053194168 36.56473354166636 0.7863388751009902 235
237 4 435.5334303688189 487.5797813502164 36.86559374999969 0.9642940485253155 236
238 4 436.3123987638449 490.601177639036 37.52489166666635 0.6488024633784139 237
239 4 436.9443329638258 493.64259560547873 38.575503333333 0.6934257773810256 238
240 4 437.6250700030131 497.325958610714 39.291667916666334 0.6934257773810256 239
241 4 350.9193180236531 294.2435797693261 32.187066458333064 1.1503142039672192 9
242 4 353.86688437623724 291.5431559999028 32.52364604166639 1.0565189010769842 241
243 4 356.34706969180587 289.6379682385742 32.64804187499973 1.0565189010769842 242
244 4 357.98196480522176 286.97133105013995 32.44367729166639 0.8956822620204583 243
245 4 359.43666482002936 284.202082763887 32.30453166666639 0.7070092342934865 244
246 4 361.0196287071102 281.50666441386943 32.66136999999972 0.6008993483101583 245
247 4 362.4386651086515 278.7242769016763 32.16965104166639 0.8960952091214358 246
248 4 363.3596622793167 275.73416448414287 32.092170208333066 0.8959700736362911 247
249 4 364.3720083541376 272.7753359378957 31.88265208333306 0.9626672872184341 248
250 4 365.91930862795226 270.05989591025497 31.506443541666396 1.0021537895558548 249
251 4 366.94854799326765 267.10732413826497 31.785445624999728 1.0038994295736237 250
252 4 368.2505827161986 264.26799998033096 31.300834999999736 1.0693828289498628 251
253 4 369.4218508571533 261.3948892414079 32.44136708333306 1.044749908699122 252
254 4 370.60625822404825 258.49925411515875 32.46908958333306 1.012396129014951 253
255 4 370.4129238994996 255.39339137386648 33.37717916666638 1.2367390267824292 254
256 4 369.8548196357541 252.32319224584043 32.74507062499973 1.0343699202063663 255
257 4 369.6683677628884 249.20231324633076 32.419686666666394 0.6701630906926197 256
258 4 369.69965163417464 246.13524250543335 34.16869208333304 0.825143389044372 257
259 4 369.4099629860646 243.06817176453595 35.7097787499997 1.0493173539069047 258
260 4 369.363662856561 239.9554265715607 36.58801333333302 1.2726967084387684 259
261 4 370.6957300959267 235.15397800655728 37.94943687499968 1.2726967084387684 260
262 3 266.3008259365072 254.09949045746995 30.01458208333308 1.0010025430925231 109
263 3 264.5276561120063 251.82890707951876 30.741409166666404 0.9663087298361458 262
264 3 263.32948384174546 248.9407800823783 31.017212499999737 0.9663087298361458 263
265 3 262.3077526055387 246.0257489559317 32.41897583333306 0.7384933223559014 264
266 3 261.3454607247757 243.06003795800157 33.14562520833306 0.957298974905725 265
267 3 261.42554743526836 239.93477921651183 32.82628333333306 0.7744447472379834 266
268 3 261.77404976139644 236.00927904752155 32.60468104166639 0.7744447472379834 267
269 3 259.03045424959817 234.00335722065148 32.87604166666639 0.8112470934190493 268
270 3 257.36177255519317 231.81348623061862 33.468343541666385 0.7739191782003755 269
271 3 256.84058325956534 229.93645395344763 33.76458333333305 0.8848392722326671 270
272 3 255.11997033882523 228.37226038913846 33.76458333333305 0.8848392722326671 271
273 3 254.0250348438088 226.49522811196746 33.76458333333305 0.8848392722326671 272
274 3 252.1480025666378 225.24387326052013 33.76458333333305 0.7984519900630005 273
275 3 250.89664771519048 223.67967969621097 33.76458333333305 0.668874195195629 274
276 3 249.80171222017407 219.92561514186895 33.76458333333305 1.0070153031537277 275
277 3 249.1760347944504 217.42290543897428 33.76458333333305 1.2930124544520158 276
278 3 247.3628216147032 214.15999766382538 33.76458333333305 0.625677425723667 277
279 3 316.87871199973125 287.0207595667721 23.715354791666467 0.9325033785242962 89
280 3 314.78081559127975 290.1322534048959 22.951742083333137 1.1547127162700563 279
281 3 312.6854218925312 292.4553936866079 23.01909354166647 1.1547127162700563 280
282 3 310.9160061325847 295.0344360354408 23.12145354166647 0.9711827569825332 281
283 3 309.82670173439976 297.9651090975305 22.803533333333142 0.9319089849698586 282
284 3 309.3812194072845 301.06158667743694 22.850448333333137 1.2799733368999344 283
285 3 309.12344030788637 304.17683458011504 23.214039583333136 1.251354851447334 284
286 3 309.12344030788637 307.30021628932764 23.713044583333133 1.3203608147303973 285
287 3 307.97594790910915 310.20961631894266 23.95579416666646 1.5530752764540579 286
288 3 306.2834904725267 312.82307092619044 24.81003812499979 0.8297108342521549 287
289 3 303.8095619312153 314.72137623583603 25.539886249999785 0.9765510692952422 288
290 3 301.5902841021734 316.91062154844315 26.269556666666446 0.9765510692952422 289
291 3 299.37038059570585 319.09986686105026 26.999404791666436 1.0208365174879634 290
292 3 297.5171240607124 321.6132130801822 27.552433124999766 0.8079372598369712 291
293 3 295.66449320314456 324.12593362188846 28.10563916666643 1.0295084066084934 292
294 3 293.4502207935085 326.32331274103 28.77666583333309 1.05614349462155 293
295 3 290.7898403793315 327.9481970156343 29.529438333333086 0.9636871414223637 294
296 3 287.8504078332817 329.01810541362187 29.583106249999748 1.0062957741141454 295
297 3 284.76081270505824 329.49987703142904 29.828166041666414 1.0068401134745248 296
298 3 281.8288882881171 330.5841760102081 30.196199999999745 0.7819528763466673 297
299 3 279.11344826047645 332.1133316386768 30.97349624999974 0.7425602256231052 298
300 3 276.54191404075215 333.8877528180291 31.426830208333065 0.9707760666558128 299
301 3 274.26006846913793 336.0250669043012 31.7346210416664 0.7194602150653875 300
302 3 271.9500674133661 338.1260916998813 32.28640541666639 0.7194602150653875 301
303 3 269.6406920350201 340.2271164954613 32.83836749999972 0.7390188913935093 302
304 3 267.33131665667406 342.3287669684671 32.29529083333306 0.5287925277052087 303
305 3 264.8874206317974 344.2802548592992 32.53857354166639 0.7782801498576695 304
306 3 262.83207028829514 346.6359303671489 32.84902999999972 0.7876590544692672 305
307 3 261.09268704478336 349.2343687161792 33.159486458333056 0.8384765749865434 306
308 3 258.9728919264316 351.5343589331394 33.279794999999716 1.1850643281919115 307
309 3 256.45266325561664 353.37572759704415 32.67825229166639 1.2359193893547311 308
310 3 253.44378051531154 354.1953650247422 33.36616124999972 0.7455885043636079 309
311 3 250.33604074174207 354.5388619314645 33.67768395833305 1.0590341243283934 310
312 3 247.20765361312374 354.5588836090876 33.576567916666384 1.2756436491139267 311
313 3 244.21503848588745 353.6472715998082 33.60606749999971 0.8226156522444484 312
314 3 242.10150014179288 349.8243825286367 34.503494583333044 0.8226156522444484 313
315 3 335.36310018788555 285.93458355571585 23.102083333333137 1.49927327461608 83
316 3 337.2851812397086 283.4806766920276 20.09365895833316 1.0815585116544453 315
317 3 339.12842693589056 278.16804967020795 19.252032291666506 1.0815585116544453 316
318 3 340.24588681823303 275.2774199633646 18.03632958333318 1.1993110031756393 317
319 3 340.90785353464867 272.24663851315916 16.89917395833319 1.2369017029131173 318
320 3 340.1764366239777 267.63852427270433 15.708279333333198 1.7105958251542484 319
321 3 339.40747906776335 263.03291274195243 14.660901958333211 1.467895551716038 320
322 3 338.65729183432063 260.0015056143213 14.14284662499988 1.2955339344776822 321
323 3 337.91461272998663 256.9776066157988 13.270867374999888 1.4300545810082708 322
324 3 337.1456551737723 253.96434413351363 12.312077604166562 0.9023582401529299 323
325 3 337.0155142692217 250.8572300373699 11.341772333333237 0.9343991811242388 324
326 3 337.449734402674 247.76075245746347 11.076773666666574 1.1644169731430305 325
327 3 338.201172990968 244.72621694270364 10.725444291666577 0.9329350959480454 326
328 3 339.17097300083975 241.76676271903074 9.88260920833325 0.9329350959480454 327
329 3 340.1407730107114 238.80730849535777 9.039791895833257 0.9504352935455364 328
330 3 341.3458277326552 235.92356124019742 9.42181149999992 0.9802738499782981 329
331 3 342.9901080074571 233.266309213149 8.98665710416659 1.025472787212576 330
332 3 345.03795022185056 230.9456716411399 7.699604499999935 1.0805887116445736 331
333 3 346.80110920753987 228.36162387290116 7.853411062499934 0.9708511479468996 332
334 3 347.8641351538444 225.43658190764302 6.954899958333274 0.9419698779754951 333
335 3 348.57427903204075 222.3964152960517 6.399294854166612 0.8425372214794901 334
336 3 348.6068142581784 221.27144728460058 6.533624583333278 0.8425372214794901 335
337 3 350.91055853969294 237.20932835005956 27.925265208333098 1.0443745022436877 129
338 3 353.23432449883063 236.7544608615584 27.698864791666434 1.0249659884977396 337
339 3 356.0861622052791 237.1286159621412 26.962974583333104 1.0249659884977396 338
340 3 359.2076668822145 236.96531415402728 26.595118333333108 1.0249659884977396 339
341 3 362.31728368806114 236.64997273146258 26.24254499999978 0.714955337600177 340
342 3 365.4425424295508 236.73256215165813 25.889971666666447 0.9451545760724287 341
343 3 370.9847930666111 235.8209501423787 27.029615208333105 0.9451545760724287 342
344 3 374.1551005827529 233.3776797949278 26.360010208333108 0.9049422879211685 343
345 3 376.0321328599239 230.24929266630946 26.360010208333108 0.9049422879211685 344
346 3 377.7508687483868 228.1326259350863 26.43411458333311 0.8848392722326671 345
347 3 379.1605199885422 226.49522811196746 24.28686479166646 0.8848392722326671 346
348 3 380.41187483998954 225.24387326052013 23.69438520833313 0.8848392722326671 347
349 3 382.28890711716053 223.36684098334914 22.95405229166647 0.8848392722326671 348
350 3 384.7916168200552 221.48980870617814 22.361572708333142 0.8848392722326671 349
351 3 386.60045025782233 220.8866556677805 21.36285187499982 0.8848392722326671 350
352 3 389.0312070567588 219.01838287456965 21.324999999999818 0.8848392722326671 351
353 3 349.2162240708332 239.82403431215874 28.713579374999753 1.2362197145190785 128
354 3 351.1026415093901 236.69877557066903 34.576177291666376 1.4657307078230342 353
355 3 353.5227617920892 234.80359864815205 36.230286458333026 1.1612698156916406 354
356 3 355.2903005197586 232.34218365535514 37.54657208333301 1.1121228539010466 355
357 3 342.0503405140201 260.25490497173934 29.93301395833308 0.982357355805958 121
358 3 340.86843585682806 258.0587772074493 30.553926874999743 1.0947227646916713 357
359 3 339.46942113290993 255.2638761467417 30.178784583333076 1.0947227646916713 358
360 3 337.9139870525609 252.55531857078392 29.689553541666417 0.911906077669473 359
361 3 336.3585529722119 249.84613531740047 29.20032249999975 0.911906077669473 360
362 3 334.40143398454825 247.4185069055926 29.919330416666416 1.0238397691314371 361
363 3 332.5325355139117 244.92080262210374 29.25523437499975 1.0244279059116173 362
364 3 330.9777271109883 242.2072396267402 29.502248958333084 1.0073093715438177 363
365 3 329.422918708065 239.4943023088024 29.749263541666416 1.0073093715438177 364
366 3 327.48019030119303 237.04227247739132 29.802931458333084 0.8498513905861996 365
367 3 325.64132434699115 234.5114072903391 29.711767083333083 0.8765052489220279 366
368 3 323.5440536159655 232.202031911993 29.05957749999975 1.0233267136423436 367
369 3 321.3817124326645 229.94145937285342 29.09689624999975 0.7085358872122522 368
370 3 319.2494037657982 227.66023947866495 29.655078124999747 0.7520892928168768 369
371 3 317.5406787161469 225.0417794520114 29.40628645833308 0.800504212019374 370
372 3 315.35581314551985 222.80373130019785 29.15767249999975 0.8490442667070162 371
373 3 313.3392548024124 220.41990030819068 28.631300416666424 0.8490442667070162 372
374 3 311.32207078187935 218.03544363875776 28.105106041666428 0.9071634427824875 373
375 3 309.0258346294735 215.9287877463462 28.881158333333087 0.7723674981845808 374
376 3 306.63011576637757 213.91660914521887 28.91332354166642 0.8738648901854741 375
377 3 304.60917768129013 211.52839841123162 28.945488749999754 0.880766112191206 376
378 3 302.51315830511584 209.20650948437108 28.929672708333086 0.934086342411377 377
379 3 300.0192080861813 207.32259475551714 28.54528958333309 0.9404619953795011 378
380 3 297.4889685765548 205.4981193821069 27.878172499999764 1.0203046916760983 379
381 3 294.4675722877352 203.80190788097008 26.39786208333311 1.0203046916760983 380
382 3 340.94414282534063 266.40156000204865 30.941153333333073 1.4916525235707656 119
383 3 342.2336639997571 268.3211383441689 30.607239374999736 1.0837921800642787 382
384 3 344.8765254460139 269.92787797342726 29.278869583333083 1.0837921800642787 383
385 3 347.4799692144501 271.53712031238854 27.438166666666433 1.0725237296269956 384
386 3 350.4112679539655 272.4537377410737 25.749582083333117 1.2743672671654505 385
387 3 353.43641830733935 273.1864060065961 24.85482062499979 1.0523706597444362 386
388 3 356.47157949952486 273.92032562697 24.31458729166646 1.2590193999124488 387
389 3 359.5780679182429 273.83836188420014 23.289032499999802 1.33015892321723 388
390 3 362.69957259517827 273.8759025297436 23.858587708333133 1.000026486308394 389
391 3 365.8004299170648 273.6844452374722 24.90386812499979 0.8828183341475796 390
392 3 368.9275656908316 273.7701630447963 24.905645208333123 0.9841780771148138 391
393 3 371.9946364317291 274.3883323414113 24.90759999999979 0.8138874521556033 392
394 3 374.7957942666939 275.7692024199834 24.39775479166646 0.8138874521556033 393
395 3 377.5975777790845 277.1494468211298 23.88790958333313 0.8441577260121143 394
396 3 380.61584568077546 277.9534423131847 23.378242083333134 0.8983851884995845 395
397 3 383.68604480880146 278.530316899702 22.902339166666472 1.0112949367456774 396
398 3 386.7743885821735 278.933253161868 22.080615833333145 1.0236145252581765 397
399 3 389.8858824202974 279.1929092935433 21.50786187499982 0.8458533118358255 398
400 3 392.9917451615896 279.5633103295717 21.572903124999815 0.8546065390216996 399
401 3 396.0143928052606 280.31975433727166 20.774459583333158 0.8830560915693546 400
402 3 399.0470512877433 281.0793267321002 21.073542708333154 0.8814168167139588 401
403 3 402.05968809260276 281.9227399019757 21.065901249999822 0.9097162066794401 402
404 3 405.1398980594403 282.3006490671128 19.939763541666498 1.0697832625023258 403
405 3 408.2664081557815 282.40388584235717 19.920393333333163 1.075839819983331 404
406 3 411.31846263846154 281.761315126139 19.22093333333317 0.7655663845669645 405
407 3 414.28041957183734 280.8446976974538 18.04699208333318 1.287594087945249 406
408 3 417.39128773253543 280.7940178259702 17.119123562499855 0.7981516648986531 407
409 3 420.471497699373 281.3302233798154 16.793153166666524 0.7981516648986531 408
410 3 423.5510819887849 281.86642893366053 16.467182770833194 0.8380636278855658 409
411 3 426.48050369602316 280.8791099558686 15.102293916666538 0.9210221977622668 410
412 3 429.544446049792 281.5029103493151 14.830044749999875 0.9210221977622668 411
413 3 432.60901408098647 282.1267107427616 14.557813354166543 1.011520180618938 412
414 3 435.5234195300073 283.25918688332143 14.285564187499878 1.6768467848107138 413
415 3 436.9993925772894 286.0165472984856 14.08910762499988 1.2397297648773884 414
416 4 457.99587562972425 419.8295526605806 15.40139481249987 1.251354851447334 201
417 4 460.32902675024786 421.1647482870749 15.536773020833202 1.0979199763371192 416
418 4 463.45428549173755 421.03460738252437 15.731665749999866 1.0979199763371192 417
419 4 466.56327662015843 421.34682041796043 16.147609874999862 0.7230828873603276 418
420 4 469.6728934260051 421.65903345339655 16.563553999999858 0.7230828873603276 419
421 4 472.6048178429462 422.74646081930433 16.33247985416653 0.8023499604252589 420
422 4 475.53674225988726 423.8345138626377 16.101405708333196 0.8023499604252589 421
423 4 478.23716602931063 425.40996962060996 16.44758154166653 0.7241903364038584 422
424 4 480.8249678621037 427.16061505778475 16.018007187499865 0.9827890732297072 423
425 4 483.49661046994373 428.78800204209205 15.8797323333332 0.9415569308745176 424
426 4 486.9334565694439 430.8427267081685 16.006971499999864 0.9415569308745176 425
427 4 487.4027146387366 429.2147140464356 15.993749999999864 1.0448187332159515 426
428 4 491.1567791930786 429.84039147215924 15.993749999999864 1.148086792331643 427
429 4 492.4081340445259 431.71742374933024 15.993749999999864 1.148086792331643 428
430 4 496.4750373117298 432.3431011750539 15.993749999999864 1.386976690247196 429
431 4 501.49171891118215 434.39594880885323 15.993749999999864 1.7696848012395916 430
432 4 506.7987148361703 437.3485205808432 15.993749999999864 0.625677425723667 431
433 4 511.8041342419596 439.8512302837379 15.993749999999864 0.625677425723667 432
434 4 515.4149186658109 440.704654292425 15.993749999999864 0.625677425723667 433
435 4 516.809553647749 441.1025851351853 15.993749999999864 0.7984519900630005 434
436 4 520.1650616819051 440.1302824156107 15.993749999999864 0.8848392722326671 435
437 4 523.0663279049857 441.1025851351853 15.697563520833201 1.3005894080775293 436
438 4 527.4460698850513 441.1025851351853 14.51285314583321 1.3005894080775293 437
439 4 529.1422813861882 441.27840049181356 14.216666666666546 1.3252035580054986 438
440 4 531.825811865117 442.3539399866326 14.216666666666546 1.0316294530816967 439
441 4 535.579876419459 444.2309722638036 14.216666666666546 1.0316294530816967 440
442 4 538.466752061748 444.9298539483369 14.216666666666546 0.8848392722326671 441
443 4 541.210973250972 444.2309722638036 12.143396854166564 1.0070153031537277 442
444 4 542.4623281024193 443.60529483807994 11.10677083333324 1.0070153031537277 443
445 4 543.7136829538666 441.1025851351853 9.773958333333251 0.8848392722326671 444
446 4 545.2778765181758 438.9127141451524 9.181603145833256 0.8848392722326671 445
447 4 546.4954447886341 437.52245890519447 8.885416666666591 0.8848392722326671 446
448 4 433.61197499442153 465.89380177463414 34.54703312499971 0.9117434015387847 230
449 4 436.0302182448435 466.76161636411285 34.510780624999704 0.8147070895833013 448
450 4 438.8695424027775 468.07553895813254 34.44360687499971 0.8147070895833013 449
451 4 441.7082408832857 469.3894615521523 34.376255416666375 0.8147070895833013 450
452 4 444.546939363794 470.7033841461719 34.30908166666637 0.8147070895833013 451
453 4 447.43631771578595 471.9028077712842 34.24173020833304 1.0544228817008099 452
454 4 449.72879980363746 474.03136237359615 34.12604208333304 1.0544228817008099 453
455 4 452.02065621406325 476.159916975908 34.010176249999716 0.7919699719325032 454
456 4 454.26871520468836 478.33352035287203 33.734728333333045 0.8481057505684306 455
457 4 456.8815441345104 480.0459994670777 33.26131333333305 0.9485832883653943 456
458 4 459.17152351265906 482.17017432740954 32.77510333333306 0.9862615829424737 457
459 4 461.3207254700198 484.44326041506366 32.643954583333056 0.9065502789052783 458
460 4 463.30162019986096 486.8633806977628 32.458427083333056 0.9447478857457082 459
461 4 465.71798641800575 488.8499065244354 32.29493541666639 0.9447478857457082 460
462 4 468.13435263615054 490.83643235110816 32.13162145833306 0.8186050599455597 461
463 4 470.5338255638008 492.84360553282966 32.218165416666395 0.9121375783169907 462
464 4 473.24738855916434 494.3996652906044 32.24730958333306 0.8895381096998519 463
465 4 476.3419891067936 494.80572993989904 32.84583124999972 0.930175858500604 464
466 4 479.40468010571095 494.18943767556124 33.33328520833305 0.9943328217343089 465
467 4 482.31971123215754 493.0569615350014 33.15593229166638 0.7851250608950863 466
468 4 485.3824022310749 492.4175192059118 33.25065083333305 0.7791873821249687 467
469 4 487.8006454814969 490.44600963745654 33.901241041666374 0.7791873821249687 468
470 4 490.2188887319188 488.47450006900124 34.55183124999971 0.7609613987136383 469
471 4 492.99251676015183 487.0298108930053 34.37056874999971 0.7606485600007764 470
472 4 496.09525111431554 487.42711605833983 34.54223499999971 0.6069859383075982 471
473 4 500.08269334845244 490.4973151863659 35.2902093749997 0.6069859383075982 472
474 4 369.4218508571533 261.3948892414079 32.44136708333306 1.044749908699122 253
475 4 369.2729396298311 259.63360728799574 31.4360710416664 1.4145440376245808 474
476 4 369.38868995358996 256.50834854650606 31.1998966666664 1.4145440376245808 475
477 4 369.23164491973336 253.38809522442213 30.75349333333307 1.0957050782500575 476
478 4 369.17470827399245 250.26408783778385 30.307089999999743 1.1195496449443862 477
479 4 369.89611434585186 247.2276752907469 29.696128749999747 1.1195496449443862 478
480 4 370.61752041771126 244.19126274370996 29.085167499999756 0.9963787869164252 479
481 4 370.7933357743396 241.071009421626 28.69083270833309 1.1798274081386044 480
482 4 370.7076179670155 237.9613926157794 27.75164416666643 0.9214163745404726 481
483 4 370.88906442047534 234.83801090656684 27.837832708333096 0.9214163745404726 482
484 4 371.07051087393523 231.71525487478002 27.924021249999765 0.6624297177106753 483
485 4 371.35957384461955 228.60188400437906 27.613564791666434 0.6624297177106753 484
486 4 371.6486368153039 225.4891388114038 27.302930624999767 0.7217376808950215 485
487 4 371.9758661089574 222.3801476829829 26.957110208333106 0.7761528466102089 486
488 4 372.8174022465557 219.3925379751524 25.842523541666445 0.853799415142516 487
489 4 373.53004883445493 216.3517456861354 25.346006458333118 0.8412358124339847 488
490 4 374.31777671344105 213.32471830048428 25.157991041666453 0.7956301848729868 489
491 4 375.1499276896535 210.3095787859219 25.313663541666454 0.7956301848729868 490
492 4 375.98145298844025 207.29443927135958 25.46915833333312 0.898266309788697 491
493 4 377.68392126383435 204.6697224704488 25.354181041666454 0.681112445642784 492
494 4 379.2249647633917 201.95428244280805 24.808083333333123 0.9113617383090933 493
495 4 380.995006200764 199.37836848110376 24.411971458333127 0.9401303863438676 494
496 4 382.23134479399397 196.50525774218065 24.295750208333125 0.6928501541493598 495
497 4 383.81556003592635 193.80921371473738 24.0103506249998 0.8608945971502223 496
498 4 385.8583968309141 191.44165033579904 23.7672456249998 0.8756981250428444 497
499 4 388.0451394338183 189.20547921626263 23.5737212499998 0.9554907671453837 498
500 4 390.5891438468107 187.39038900423827 23.181341249999804 1.0245342710739902 499
501 4 393.3452529071235 185.99512834487447 21.78259895833315 1.0666110779539069 500
502 4 395.5876808009171 183.81464251622754 21.547668541666482 0.869585256593524 501
503 4 397.7074759192689 181.522160428376 20.996417291666486 0.921585307445418 502
504 4 399.81037774712615 179.21341072745565 20.476264999999824 0.9067755227785389 503
505 4 401.89450925221166 176.88213663920928 20.247376666666494 1.0986770460222448 504
506 4 404.3990959873835 175.00698139431546 20.21396749999983 1.0986770460222448 505
507 4 406.90305704512963 173.13182614942164 20.180558333333163 0.7659042503768554 506
508 4 409.1404795195175 170.955094385329 19.605849583333168 1.0719668767181014 507
509 4 410.99123334480805 168.46176984382018 18.525738333333177 0.9145026389862262 508
510 4 412.0480025168553 165.52296297519612 17.982128541666516 0.9483455309436193 509
511 4 413.64911104928217 162.85132036735604 17.15059570833319 0.9428270560487366 510
512 4 415.09129751557526 160.0902058876375 16.342982416666526 0.9607965117155203 511
513 4 416.4565256585043 157.28153992356397 15.7991771458332 1.0418217383467352 512
514 4 417.37627147431806 154.29455589315918 16.160049458333194 1.0274436711036055 513
515 4 418.36359045211003 151.32696786295182 15.896898958333196 1.0315168311450664 514
516 4 419.8414405316693 148.57586422204486 15.38726699999987 1.0315168311450664 515
517 4 421.3199162886543 145.8247605811379 14.877652812499873 1.4699978278664696 516
518 4 421.9737491985356 142.80899538914983 13.419502624999886 0.9718021776339996 517
519 4 420.8850704777764 139.88332774646597 12.82217160416656 0.7786180156675602 518
520 4 419.1682116215907 135.73008099451226 11.935282624999898 0.7786180156675602 519
521 3 337.2851812397086 283.4806766920276 20.09365895833316 1.0815585116544453 316
522 3 339.18911764618576 283.50320107935363 18.955081666666505 1.1424682090486444 521
523 3 342.1542029666902 284.4848889603141 18.448790624999845 1.1400593509596082 522
524 3 344.8721457040338 285.9865147820509 17.36930135416652 1.0996155621608303 523
525 3 347.2009170825773 288.00995557684126 15.8986582708332 1.0300652595173876 524
526 3 349.5622236872584 289.9933530163853 14.407401020833209 1.257511517316455 525
527 3 351.35729222165963 292.50795059036864 13.012035187499889 0.9862490693939591 526
528 3 352.43220603905286 295.4217303619638 11.936846458333232 0.9879008577978695 527
529 3 353.12670798160616 298.44813207018916 10.861657729166575 1.0617057669362333 528
530 3 354.3674263168162 301.30810358317206 10.113167999999915 1.1081310319249296 529
531 3 355.6938624593504 304.1217749666514 9.169447895833256 1.158160198885794 530
532 3 357.52209189731497 306.6570198956837 8.810299354166592 0.9983183869361686 531
533 3 359.80456314635484 308.75178791700654 7.575848416666603 1.5136763689562387 532
534 3 362.8578689838863 309.3505612134241 6.656758687499944 1.1954067760391238 533
535 3 367.04177392970047 312.0979107897767 6.8162696874999416 1.1954067760391238 534
536 3 297.4889685765548 205.4981193821069 27.878172499999764 1.0203046916760983 380
537 3 296.01487256154985 202.5524300617999 26.83644624999977 0.8670387494708289 536
538 3 294.82921383980346 199.65804629040224 26.66353604166644 0.8670387494708289 537
539 3 293.2618918883657 196.98264961800783 25.48835083333312 0.7935717061423558 538
540 3 291.7233510985112 194.26032713868415 25.234583333333116 0.8064293772409773 539
541 3 289.71117249738387 191.8727420821226 24.67355812499979 1.075339278042752 540
542 3 286.9894756954859 190.3517202601884 23.950285208333128 0.7622127535650857 541
543 3 284.16078805378925 189.01715031111982 23.76369145833313 0.7622127535650857 542
544 3 281.33210041209253 187.6819546846255 23.577097708333135 0.8155892947535717 543
545 3 278.9044720002847 185.9288065377478 22.92899541666647 0.8155892947535717 544
546 3 278.4264544470318 182.69780831131078 22.95405229166647 0.8848392722326671 545
547 3 276.23658345699897 180.19509860841612 22.065510624999813 0.9459241593060688 546
548 3 274.04671246696614 177.69238890552143 21.324999999999818 0.9206217642098037 547
549 3 272.61891658146476 177.21186864256566 21.324999999999818 0.9385161385855005 548
550 3 270.4490672690551 176.597453410505 20.732698124999825 1.0427977951308642 549
551 3 269.6669704869005 173.93832435117943 20.140218541666496 0.9385161385855005 550
552 3 269.0412930611768 172.06129207400843 19.547916666666502 0.9385161385855005 551
553 3 268.41561563545315 169.55858237111377 19.547916666666502 0.834234482040137 552
554 3 267.6816960150793 165.98909265736026 19.325781249999835 0.625677425723667 553
555 3 266.53858335828215 163.92748553960075 15.993749999999864 0.7120647078933336 554
556 3 264.81797043754204 162.20687261886067 15.697563520833201 0.8416487595349624 555
557 3 263.4101962296638 160.17342098525876 14.809021854166541 0.8848392722326671 556
558 3 261.84600266535466 158.29638870808776 14.216666666666546 0.7552614773652957 557
559 3 259.9045256133341 156.04207294320537 13.859419604166549 0.625677425723667 558
560 3 259.03045424959817 153.7082961452561 12.637035062499892 0.7984519900630005 559
561 3 258.1244733371503 150.35153675624863 11.285900833333237 1.3855501457165462 560
562 3 258.1013232723985 148.2674052511631 8.885416666666591 1.7696848012395916 561
563 3 251.52232514091415 146.40851761933808 7.922823937499933 1.7696848012395916 562
564 3 247.1425831608485 142.02877563927242 7.404519812499937 1.4747342059791977 563
565 3 245.25178598031155 137.54829959366523 6.8861979166666085 1.3272620367361292 564
566 3 323.5440536159655 232.202031911993 29.05957749999975 1.0233267136423436 368
567 3 321.05886288099106 231.38489719399792 27.16538437499977 1.5011503068932508 566
568 3 318.14258039969303 231.2072048050924 23.989381041666462 1.5011503068932508 567
569 3 315.50159598571344 229.68555730573243 21.985364166666482 1.372723758489211 568
570 3 312.86061157173384 228.1645354837982 19.9813472916665 1.372723758489211 569
571 3 309.87112483162616 227.5613824454006 18.000610208333182 1.006183152177515 570
572 3 307.1456739651739 226.1342122373249 16.38900887499986 0.980749364821848 571
573 3 305.80359588699656 225.16316087260176 15.451153145833203 0.980749364821848 572
574 3 307.20761603032054 222.74116355762547 14.216666666666546 0.980749364821848 573
575 3 307.3640353867514 220.55129256759264 13.031938520833222 0.980749364821848 574
576 3 306.5819386045968 217.11006672611245 11.847228145833233 0.980749364821848 575
577 3 305.7153753699696 216.3336010407894 11.10677083333324 0.980749364821848 576
578 3 303.4535514759785 216.48438930038878 6.664062499999943 0.8848392722326671 577
579 3 301.30622655089485 214.2713682456042 6.664062499999943 0.8848392722326671 578
580 3 329.422918708065 239.4943023088024 29.749263541666416 1.0073093715438177 365
581 3 329.8859200031005 236.1381685972206 31.434649374999733 1.2336294099765825 580
582 3 330.8281902062404 233.25754972918884 33.63450083333305 1.2336294099765825 581
583 3 331.9262540883854 230.35753486095967 34.802044583333036 0.8721880746845346 582
584 3 333.0080503574616 227.47316192837354 36.35432687499969 0.7950170209957775 583
585 3 333.7607403006072 223.57644292096654 37.86520312499968 0.8101896985695763 584
586 3 362.69957259517827 273.8759025297436 23.858587708333133 1.000026486308394 390
587 3 366.95042502554486 277.9315436032844 21.249118541666487 0.8545752551504133 586
588 3 369.7741072478358 279.18665251928604 19.854996666666498 1.0264676143194764 587
589 3 372.71228843903407 277.0906331431118 18.92487124999984 1.0264676143194764 588
590 3 374.1551005827529 274.04671246696614 17.770833333333183 0.892872970378959 589
591 3 374.78077800847655 271.5440027640715 17.770833333333183 0.7592720696641844 590
592 3 374.76951581481353 270.53290804410204 17.770833333333183 0.826069391634443 591
593 3 374.78077800847655 269.0412930611768 16.58610518749986 0.8652493120332592 592
594 3 376.0321328599239 267.1642607840058 16.289936479166528 0.8848392722326671 593
595 3 377.9091651370949 265.9129059325585 15.697563520833201 0.8848392722326671 594
596 3 379.1605199885422 265.2872285068348 15.105208333333206 0.7984519900630005 595
597 3 380.41187483998954 262.78451880394016 14.51285314583321 0.7120647078933336 596
598 3 381.66322969143687 260.90748652676916 14.216666666666546 0.625677425723667 597
599 3 382.44344944131427 259.95833387194637 14.216666666666546 0.625677425723667 598
600 3 384.16593939433153 258.4047768238745 12.439583333333228 0.625677425723667 599
601 3 385.41729424577886 256.5277445467035 12.439583333333228 0.625677425723667 600
602 3 385.41729424577886 255.9020671209798 11.847228145833233 0.625677425723667 601
603 3 387.9200039486736 252.77367999236148 11.254855187499905 0.625677425723667 602
604 3 389.791405129013 250.63761726094089 10.662499999999909 0.8848392722326671 603
605 3 391.6740685030156 249.64529286374315 10.662499999999909 0.8848392722326671 604
606 3 393.5511007801866 248.39393801229582 10.070144812499914 0.8848392722326671 605
607 3 395.11529434449574 246.20406702226296 9.181603145833256 0.8848392722326671 606
608 3 398.5565201859759 241.19864761647364 8.441145833333263 0.9459241593060688 607
609 3 399.18219761169956 239.0087766264408 7.552604166666603 1.1291850773005307 608
610 3 399.18219761169956 235.88038949782248 7.108333333333273 1.251354851447334 609
611 3 398.9738470289336 232.54365178643815 6.0223399374999484 1.0427977951308642 610
612 3 397.7281232743178 230.14042479423355 5.3312499999999545 0.625677425723667 611
