# Supplementary material for: Cross-Regional Gradient of Dendritic Morphology in Isochronically-Sourced Mouse Supragranular Pyramidal Neurons
Source: Front Neuroanat. 2018 Dec 4;12:103. doi: 10.3389/fnana.2018.00103 (PMC6288488; doi:10.3389/fnana.2018.00103)
Supplement: Supplementary file 3 [file Data_Sheet_1.ZIP › SWC reconstructions/X046.S4.Z1.C02.20X-exported-000.swc]

# Exported from "Simple Neurite Tracer" version 3.1.0 on 2018-06-06T17:32:00.264
# https://imagej.net/Simple_Neurite_Tracer
#
# All positions and radii in microns
# Voxel separation (x,y,z): 0.625677425723667, 0.625677425723667, 1.7083333333333333
#
1 1 348.0862506399763 295.50119139503073 26.1882375 0.9648133607886663 -1
2 1 341.3408223132494 291.22718889991233 24.430704166666665 0.9648133607886663 1
3 1 348.0862506399763 295.50119139503073 26.1882375 0.9648133607886663 1
4 1 354.87797909620673 299.98792421489514 23.7226 0.9648133607886663 3
5 3 348.0862506399763 295.50119139503073 26.1882375 0.9648133607886663 1
6 3 350.01583982090807 291.5594236129716 20.2944875 1.964877387742604 5
7 3 354.4512670918632 286.05971904086056 17.54048333333333 1.6916190288320496 6
8 3 358.3630023574875 283.7059205652881 14.751765833333334 1.1232411417561559 7
9 3 361.37689051719843 283.060847139367 13.290167083333333 1.4219395447966345 8
10 3 364.46585996799615 282.811827523929 12.125169166666666 1.0981389634361225 9
11 3 367.4428331595894 281.9796765477165 10.80150125 1.0953421853431378 10
12 3 370.2721464787118 280.7364555028036 9.472383749999999 1.1882365127403305 11
13 3 372.6515977287389 278.77370541830845 8.052468333333334 1.2192951401532535 12
14 3 375.21750085163166 277.0067923680648 7.267335416666667 1.1398904180546627 13
15 3 378.0468141707541 275.78922409760656 5.781034166666666 1.1613386402084702 14
16 3 381.08322671779104 275.11411815525076 4.857235833333333 1.1613386402084702 15
17 4 348.0862506399763 295.50119139503073 26.1882375 0.9648133607886663 1
18 4 354.4687860597834 299.84526976183014 28.499441666666666 2.0091127817412673 17
19 4 358.7509223614362 301.74420074890145 28.2618125 1.6895417797786472 18
20 4 361.54206935758947 303.15635469875974 28.209366666666664 1.3033111048794273 19
21 4 364.3989124834438 304.43023393753316 28.072529166666666 0.9778775054377764 20
22 4 367.2538785770208 305.7059902085837 28.32655833333333 1.2468186901108376 21
23 4 369.44374956705366 303.5198732831052 28.479454166666663 1.1469167755455396 22
24 4 371.6617760412441 301.31874009940935 28.0937125 1.1469167755455396 23
25 4 373.88167954771166 299.1157298834363 27.850104166666664 0.9832270474277138 24
26 4 375.7280536310222 296.59737824489855 27.337433333333333 0.9739670215270034 25
27 4 377.69142939294306 294.16349305883347 27.083404166666664 1.2391228577744364 26
28 4 380.3624463233574 292.5473682681893 27.629729166666667 1.213150987832647 27
29 4 383.06537280248364 290.99318554269166 28.314941666666666 0.808882032749814 28
30 4 385.7689249590356 289.4390028171941 29.000154166666665 0.849619889938682 29
31 4 388.44432163142994 287.81787260714407 28.924133333333334 0.8553385816097963 30
32 4 391.01648152857996 286.0691042022464 29.842362499999997 1.0620561462946385 31
33 4 393.7162796205776 284.49990521853147 30.371604166666668 1.0620561462946385 32
34 4 396.5937701014808 283.2879680449047 30.90084583333333 0.8358111891529606 33
35 4 399.3179696130816 281.7625664809904 31.43333333333333 0.8358111891529606 34
36 4 402.04216912468246 280.23716491707614 31.965820833333332 0.972709409901299 35
37 4 404.93342450895153 279.05713729216126 32.46499583333333 0.7750766814379643 36
38 4 407.63071989124626 277.4785531470605 32.87157916666667 0.7750766814379643 37
39 4 410.3280152735409 275.9005946793854 33.2781625 0.7829664737763397 38
40 4 412.7906816211893 274.03169620874877 34.58213333333333 0.7972632029541254 39
41 4 417.50828941114577 272.3880416113727 35.42058333333333 0.7972632029541254 40
42 3 348.0862506399763 295.50119139503073 26.1882375 0.9648133607886663 1
43 3 342.91940645835024 290.1948211474683 29.023216666666666 1.5460176350918953 42
44 3 340.9141103089059 286.3012305271899 28.94429166666667 1.5460176350918953 43
45 3 339.83106268497824 283.3674290779716 29.194220833333336 1.236388647424024 44
46 3 338.6141200919457 280.48743588736556 29.475241666666662 0.9271037823403008 45
47 3 337.1907039484244 277.70254566546953 29.657179166666662 1.0475466867921068 46
48 3 335.54704935104826 275.04591931584685 30.09724583333333 1.237289622917066 47
49 3 333.45666107170547 272.72090200185767 30.393470833333332 1.0183776052048694 48
50 3 331.28806311414723 270.4659605595496 30.534237499999996 0.9690429401865582 49
51 3 329.1663909635183 268.17723253625246 31.11455833333333 1.1148758345742307 50
52 3 327.4626713332728 265.55501844504454 31.339204166666665 0.7975885552155018 51
53 3 325.48803337768885 263.2281240987782 29.459866666666667 0.8366558536776875 52
54 3 323.3113016135963 260.9844448501332 29.151854166666663 0.8366558536776875 53
55 3 321.1339441720779 258.74013992406236 28.844012499999998 0.782659891837735 54
56 3 319.3138485406477 256.2061463498815 28.212099999999996 0.782659891837735 55
57 3 317.4937529092176 253.67215277570065 27.5801875 0.8908708026166433 56
58 3 316.0878557336165 250.8891395860818 26.892241666666663 0.7176832911763322 57
59 3 314.1832936497137 248.41020562536463 26.563558333333333 0.8645485533164486 58
60 3 312.6191000854045 245.70352508168403 26.234704166666663 0.8645485533164486 59
61 3 311.05490652109535 242.99684453800347 25.906020833333333 0.9073198621389185 60
62 3 310.04568883340306 240.0373903143305 25.681204166666664 0.9073198621389185 61
63 3 309.0364711457108 237.07731041323186 25.456558333333334 0.9031465937093417 62
64 3 307.6912646804049 234.2630133523268 24.79850833333333 0.9232120687522997 63
65 3 306.69706325093 231.29980506409947 24.42950833333333 1.0033175495677007 64
66 3 305.18229820325297 228.57247716537003 23.794179166666666 0.8188991283356499 65
67 3 303.39098373340613 226.01658488128888 23.23282083333333 0.9638998717471097 66
68 3 301.44575261683127 223.56830911443214 22.969566666666665 0.8483309944416912 67
69 3 299.06567568937845 221.53861154538455 22.7954875 0.8902013277711189 68
70 3 296.75692598845814 219.42820158841863 22.636270833333334 0.6861554056941167 69
71 3 294.7847907425771 217.00119885403655 22.4131625 0.9051863021172009 70
72 3 292.7469593669951 214.62737870084092 22.3368 0.7139354833962475 71
73 3 290.41005418191725 212.5476269377355 22.2604375 0.9350186017757053 72
74 3 288.05563002891904 210.48852252967887 22.184074999999996 0.9280798391244297 73
75 3 285.4046347761279 208.83047735151118 21.8981 1.1294353482708204 74
76 3 283.20412726985774 206.607445457915 22.0047 0.947594718032751 75
77 3 281.62116338277684 203.91265278532313 22.40103333333333 0.947594718032751 76
78 3 280.0375738182703 201.21848579015705 22.797195833333333 0.95010994128416 77
79 3 277.6318441163628 199.22069776982138 22.571012500000002 0.6665904725917376 78
80 3 274.73370628041073 198.04442420946089 22.361741666666667 0.6665904725917376 79
81 3 271.83619412188443 196.8681506491004 22.152470833333332 0.9980180617718213 80
82 3 269.072576932463 195.40281411805555 22.161866666666665 0.77060308784404 81
83 3 266.5905145846172 193.49887771157842 22.003845833333333 0.6725281513618553 82
84 3 264.0196060423187 191.83082169459914 22.24437916666667 0.6725281513618553 83
85 3 348.0862506399763 295.50119139503073 26.1882375 0.9648133607886663 1
86 3 340.75393688792064 293.8381407974572 28.699316666666668 0.7141294433982218 85
87 3 335.77792432114035 296.47286843717956 28.46442083333333 0.7141294433982218 86
88 3 333.2307915210193 298.2823275523724 28.032725000000003 0.9246824107027503 87
89 3 331.2561535654354 300.7087046093288 27.943379166666663 0.8714873159677241 88
90 3 328.84166437956776 302.6971074682786 27.844125 1.0080664412289433 89
91 3 326.12184460994695 304.2406536775389 27.5914625 1.0080664412289433 90
92 3 323.4026505177519 305.7841998867992 27.3388 1.0744508160982245 91
93 3 320.3668636481407 306.5331357653904 27.036595833333333 0.8031570843044424 92
94 3 317.24348193892814 306.6632766699409 26.73422083333333 0.8167405412169032 93
95 3 314.1570151978333 306.1733712455993 26.334129166666667 1.0294708659629501 94
96 3 311.14125000584517 305.3518567856241 25.982554166666667 1.0294708659629501 95
97 3 308.1248591364314 304.53096800307463 25.631149999999998 1.0294708659629501 96
98 3 305.1090939444433 303.70945354309947 25.279745833333333 0.7223070473524301 97
99 3 302.01824746136845 303.257714441727 24.8055125 0.9149906673782906 98
100 3 298.9862146563115 302.50064475660133 24.450520833333332 0.9149906673782906 99
101 3 295.9535561738289 301.74357507147573 24.095699999999997 0.9149906673782906 100
102 3 292.9208976913463 300.98587970892436 23.740879166666666 0.7771914711369102 101
103 3 289.8325539179743 300.5416487366606 23.127758333333333 0.9746990641151002 102
104 3 286.74233311232507 300.09741776439677 22.57272083333333 1.2289618563806841 103
105 3 283.6345933387556 300.2525857659762 21.695149999999998 1.2289618563806841 104
106 3 280.52622788776046 300.40712809012996 20.817579166666665 1.2289618563806841 105
107 3 277.418488114191 300.56229609170947 19.940179166666667 1.3699269803962262 106
108 3 275.40192977108364 298.2272679389087 18.530291666666667 1.1294040643995342 107
109 3 273.1388545222411 296.082445723528 17.83107083333333 0.9603773078402854 108
110 3 270.3326912678705 294.70345267723303 17.534845833333332 1.9443739385016392 109
111 3 267.23183394598396 295.0945010683103 17.17097083333333 1.2519242179047427 110
112 3 264.67281327477417 296.8814357961771 16.592648750000002 0.9478825296485838 111
113 3 262.07437492574377 298.5970432975114 15.767301666666667 1.0033676037617587 112
114 3 259.19813579969207 299.7895844709407 14.941971666666667 1.156445842739311 113
115 3 256.23430183403906 300.73373170635773 14.032557500000001 1.156445842739311 114
116 3 253.27046786838605 301.67850461920045 13.123143333333333 1.044668570633778 115
117 3 250.7389770039081 303.4666907019187 11.964295416666667 0.8747408385814871 116
118 3 247.98724768557543 304.90887716821175 10.957318333333333 0.8747408385814871 117
119 3 245.23551836724275 306.3510636345048 9.950358333333334 0.8235917090285774 118
120 3 242.146548916445 305.8567784681831 9.833012916666666 0.8240234264523267 119
121 3 239.14392295039713 304.98520981415004 9.573414583333333 0.8980097820441503 120
122 3 236.1744578879126 304.0016449009124 9.424875 0.8980097820441503 121
123 3 233.2056185028538 303.0174543102491 9.276335416666665 0.6487962066041566 122
124 3 230.17483705264834 302.2434913346289 9.422978749999999 0.7811582660159982 123
125 3 227.15907186066025 301.4125917132679 9.4085775 0.6946083077156435 124
126 3 224.2359069276793 300.29826021805405 9.336195416666666 0.6946083077156435 125
127 3 221.3127419946983 299.1833030454145 9.263813333333333 0.6946083077156435 126
128 3 218.39020273914306 298.0683458727749 9.191431249999999 0.6946083077156435 127
129 3 215.46703780616212 296.95401437756107 9.119049166666667 0.8649489868689118 128
130 3 212.45189829159975 296.12186340134855 9.016480833333333 0.8649489868689118 129
131 3 209.43613309961168 295.2897124251361 8.9139125 0.9407122663497905 130
132 3 206.34966635851686 294.78729345228 9.14930375 0.6731100313677781 131
133 3 203.2344184558387 294.49823048159567 9.1953775 0.9553280910146954 132
134 3 200.10665700464608 294.4444222229834 9.126753749999999 0.7100375130339891 133
135 3 196.98577800513644 294.27986906001814 8.741712499999998 0.7100375130339891 134
136 3 193.8648990056268 294.11531589705277 8.35667125 1.056568955271042 135
137 3 190.74402000611713 293.9207302176527 8.085934583333332 1.0579266752848624 136
138 3 187.68821145888273 293.2556351141085 8.248772916666667 0.9161043731960788 137
139 3 184.6574300086773 292.6324603980877 6.987390833333333 1.0928457324145002 138
140 3 348.0862506399763 295.50119139503073 26.1882375 0.9648133607886663 1
141 3 343.35049820467384 292.4585220737365 23.88045 1.278371602690082 140
142 3 337.4960345321775 290.319956632613 22.386170833333335 1.278371602690082 141
143 3 334.4377232752402 289.7850024336193 21.339475 0.8227032470840497 142
144 3 331.4363486640438 288.90342294077465 21.249616666666668 0.7978012855402478 143
145 3 328.38366850393805 288.2896333861397 20.42654166666667 0.625677425723667 144
146 3 325.33098834383225 287.67521815407906 19.6036375 0.625677425723667 145
147 3 322.2783081837265 287.0608029220184 18.780733333333334 0.625677425723667 146
148 3 319.1824562812458 286.6553639501495 18.241583333333335 1.0385994996042585 147
149 3 316.06971108827054 286.46828639985813 17.564741666666666 0.7900929396553322 148
150 3 312.993880863413 286.96069453390265 16.7863225 0.6476074194952816 149
151 3 309.9336925741985 287.54507724952856 16.007835 0.9435716121853478 150
152 3 306.81844467152035 287.7822089938778 15.544107916666666 0.9539078032583027 151
153 3 303.7864118664635 288.49422990435136 14.73996125 0.8492507402575049 152
154 3 300.66365583467666 288.5305191950433 14.253291249999998 0.8492507402575049 153
155 3 297.5402741254641 288.5668084857353 13.766604166666667 0.9363387811439822 154
156 3 294.46068983605227 288.0481218998104 13.279917083333332 1.2467373520454934 155
157 3 291.46807470881595 287.14589505191685 12.913889583333333 1.2467373520454934 156
158 3 288.4754595815796 286.2436682040233 12.547862083333333 0.8839695806109112 157
159 3 285.592338003845 285.0323567078223 12.378019583333332 0.8839695806109112 158
160 3 282.70859074868457 283.8210452116213 12.20816 0.8839695806109112 159
161 3 279.8248434935242 282.60973371542025 12.0383175 1.0309599782361725 160
162 3 276.79906746272457 281.82450854613705 11.685068333333334 1.1683274570538034 161
163 3 273.7513927220246 281.12562686160373 11.433533333333333 0.8732079288884642 162
164 3 270.6499097227124 280.78025292260423 10.837205416666666 0.9810809738574816 163
165 3 267.6116201433982 280.0388251731217 11.073895 1.021699952335462 164
166 3 264.62150772586483 279.13284426067383 10.653610833333332 0.9700815647132596 165
167 3 261.7233698899128 277.9571963777391 10.843867916666666 0.7288328629027281 166
168 3 258.8521361832669 276.78154849480427 9.746639583333334 1.1404660412863286 167
169 3 256.0516040257277 275.43446499722126 8.76257125 1.1676704957567936 168
170 3 253.1603486414587 274.2688279530981 8.036580833333334 1.121019986894837 169
171 3 248.60103724021036 273.54116510698145 6.671844583333334 1.695222930804218 170
172 3 241.34005071468718 270.7156058524133 7.094212916666666 2.3860771739655195 171
173 3 233.8794730903582 268.59017963723005 7.699338749999999 2.0214824244478242 172
174 3 228.39353342161306 265.6363565103886 6.90014625 1.6968496921110994 173
175 3 224.26406241183687 263.4633788108503 5.626225 1.509934817950411 174
176 3 221.54486831964184 261.9529935051534 4.7191 1.3593843157727825 175
177 3 217.34844982531317 260.80237271924756 4.270833333333333 0.9925308707482248 176
178 3 350.01583982090807 291.5594236129716 20.2944875 1.964877387742604 6
179 3 348.89900561599137 295.2684393926615 15.68675375 1.4040451704209378 178
180 3 344.9641202856152 299.1983193036319 13.273527916666666 1.4040451704209378 179
181 3 342.6960396173669 301.3093549380235 12.091925 1.4675201452606037 180
182 3 340.5117997241656 303.543023347857 11.658572083333333 1.7264004369280284 181
183 3 337.4597452414855 303.26772528053857 9.936281666666668 1.3642208022736264 182
184 3 334.54096005048467 302.295422560964 8.394681666666667 1.4917213480875953 183
185 3 331.8173862163095 300.8626212560568 6.853081666666667 1.4917213480875953 184
186 3 329.0944380595601 299.43044562857534 5.311464583333334 1.4917213480875953 185
187 3 326.370864225385 297.9976443236681 3.7698645833333333 1.0977385298836593 186
188 3 325.3115923436348 297.3319235426982 3.779311666666666 1.0977385298836593 187
189 4 375.7280536310222 296.59737824489855 27.337433333333333 0.9739670215270034 26
190 4 378.6950159838038 290.3224593423159 26.0268 1.1287033056827236 189
191 4 380.3780882590005 287.6871060251678 25.774820833333333 1.2063999284090885 190
192 4 381.71578659519764 284.85966973832257 25.736383333333333 0.9701629027786036 191
193 4 382.6893406696237 281.8877019661351 25.471762499999997 0.9725279634478391 192
194 4 383.75924906761117 278.951397807214 25.091316666666664 0.9523874071137942 193
195 4 385.4104117940959 276.2978998447199 24.73735 0.9539328303553317 194
196 4 387.46388510532097 273.9409729820189 24.383554166666666 1.0223506568582148 195
197 4 389.08626667022247 271.26933037417876 24.751016666666665 1.0822842974682847 196
198 4 391.1003223036269 268.8848737047459 24.173770833333332 1.0800631426069658 197
199 4 393.04868180733047 266.4434803895722 24.66320833333333 0.7842240854020442 198
200 4 395.0702455698436 264.0677832040994 24.033516666666667 0.9979617508035061 199
201 4 397.2964058505684 261.88479466574955 23.33515 0.9979617508035061 200
202 4 399.5225661312932 259.7018061273996 22.636783333333334 0.9979617508035061 201
203 4 401.748726412018 257.51819191162406 21.938245833333333 0.9979617508035061 202
204 4 403.9748866927428 255.33520337327417 21.239879166666665 1.186872535952253 203
205 4 405.9370110998123 252.90757496146634 20.688258333333334 0.9846160513128203 204
206 4 407.82155150609196 250.41988151678905 20.0894875 0.9846160513128203 205
207 4 409.7054662349459 247.93218807211176 19.490545833333332 0.9072823214933751 206
208 4 411.53056728578184 245.3963174656537 19.04655 1.0227135497651345 207
209 4 413.73357750175484 243.18955318512636 18.350575 1.0378361731448755 208
210 4 415.9985297828745 241.041602582617 17.79058333333333 0.9641626562659137 209
211 4 418.5882086479448 239.28720308088782 17.673904166666667 0.9641626562659137 210
212 4 421.17788751301504 237.53217790173295 17.557054166666667 1.027224684004602 211
213 4 423.847653088578 235.91355040138583 17.031331666666667 0.8869978593514137 212
214 4 426.65694473007727 234.56271283924843 16.30687875 0.8869978593514137 213
215 4 429.46623637157654 233.21187527711103 15.582442916666666 0.8869978593514137 214
216 4 432.2755280130758 231.86103771497363 14.85799 0.9162607925525096 215
217 4 435.18930778467086 230.73294131639386 15.288524166666665 0.9420136753952958 216
218 4 438.1719120730956 229.87576324315245 14.219637083333332 0.9710763918201603 217
219 4 441.18142049082644 229.02546762159398 13.955716666666666 0.9710763918201603 218
220 4 444.1903032311315 228.17579767746122 13.691813333333334 0.9717834073112279 219
221 4 447.25987668173184 227.65711109153634 12.84207125 0.9860551093919847 220
222 4 450.24310664758235 226.7267287594852 13.24735625 0.7163130576139974 221
223 4 453.0949443540308 225.45597790784046 12.724144999999998 0.9305575217302955 222
224 4 455.673361025438 223.69031621244827 12.308832083333332 0.9305575217302955 223
225 4 458.2511520194195 221.92528019448181 11.893519166666666 0.9305575217302955 224
226 4 460.82956869082676 220.15961849908962 11.47820625 0.9305575217302955 225
227 4 463.40798536223394 218.39458248112314 11.062893333333333 1.0537033526612276 226
228 4 465.9344708073061 216.5638503334557 10.443485833333334 1.0630760004985682 227
229 4 468.6567932866298 215.06034747944173 9.50600375 1.0642898147044721 228
230 4 471.2502262162544 213.3122047519698 9.358010833333333 0.9685111143746932 229
231 4 473.952527017955 211.81120460765874 8.044592916666668 0.7680190400758012 230
232 4 476.73679156242525 210.38528575443448 7.933824583333333 0.9622042859233986 231
233 4 479.4466004932345 208.8498733517086 7.133453333333333 0.9499410083792147 232
234 4 482.2477583281993 207.47901411194806 6.4541345833333335 1.0223506568582148 233
235 4 485.3248399079083 207.24688778700457 5.04766375 0.8121856095576349 234
236 4 490.32024847488606 207.28192572284507 4.205489583333333 0.8121856095576349 235
237 4 367.2538785770208 305.7059902085837 28.32655833333333 1.2468186901108376 22
238 4 369.8060167965477 307.5148236463508 28.347229166666665 1.2138016923553996 237
239 4 371.8576130754956 309.87675592845767 28.426495833333334 1.0885410717255215 238
240 4 374.18701013146483 311.96464149809754 28.50593333333333 1.0412461151150694 239
241 4 376.21983608764094 314.3428413932732 28.5201125 1.0412461151150694 240
242 4 378.25203636639145 316.7210412884489 28.534120833333333 1.0412461151150694 241
243 4 380.2848623225677 319.0986155061988 28.5483 1.041577724150703 242
244 4 382.6042485397253 321.1983889469274 28.5385625 1.0231702942859127 243
245 4 384.8523075303504 323.3732436787429 28.528824999999998 1.0231702942859127 244
246 4 387.1009921984013 325.54872408798406 28.519087499999998 0.9371396482489085 245
247 4 389.12318163834016 327.93505778969416 28.674545833333333 0.8193808999534571 246
248 4 391.1366115943189 331.77671718363746 29.134941666666666 1.2243756408501294 247
249 4 392.21590515369223 334.68424018097534 30.2585125 1.2243756408501294 248
250 4 393.7863554922586 337.35901117594403 31.36927083333333 0.854406322245468 249
251 4 395.64274041438074 339.84295055606697 32.49335416666666 0.7839049899149252 250
252 4 396.5925187466293 342.8036561345914 33.447116666666666 0.7839049899149252 251
253 4 398.1122892137121 347.5394085698938 34.973170833333334 0.7839049899149252 252
254 3 329.1663909635183 268.17723253625246 31.11455833333333 1.1148758345742307 51
255 3 328.25165056711035 267.0923078800476 31.455370833333333 1.0446372867624918 254
256 3 326.982151070317 264.34433262626925 33.61248333333333 1.0446372867624918 255
257 3 327.0078038447717 261.90544202079843 35.14383333333333 1.0033488334389868 256
258 3 335.54704935104826 275.04591931584685 30.09724583333333 1.237289622917066 48
259 3 335.9806438070748 272.55196909691233 30.19000833333333 0.9900093907225583 258
260 3 336.22278097082983 269.4398495813628 30.767766666666667 0.9900093907225583 259
261 3 336.7996555573471 266.3665220662082 31.03836666666667 0.7331813210115076 260
262 3 337.3339840789151 263.2856864219448 31.309137500000002 0.9415006199062024 261
263 3 338.3500842182903 260.3274835531233 31.236533333333334 0.8323762200857376 262
264 3 339.23166371113496 257.3398738452928 32.027833333333334 0.7933214351720664 263
265 3 340.3159626899141 254.40544671864882 31.90995833333333 0.8391648201548395 264
266 3 340.80524243683 251.31585159042535 31.79208333333333 0.9215102261543313 265
267 3 341.86138593145154 248.37203930239548 31.94019583333333 0.807643191446881 266
268 3 342.91002129696443 245.4244729498113 31.880404166666665 0.8222027051434708 267
269 3 343.47813639952153 242.34864272495375 31.796866666666666 0.8222027051434708 268
270 3 344.0462515020786 239.27218682267045 31.713329166666664 0.8872981845157611 269
271 3 344.3321860856343 236.16382137167528 32.275370833333334 0.9345118030608691 270
272 3 344.6106125400813 233.04794779157143 32.328670833333334 0.9604899297769157 271
273 3 344.39412815078094 229.9270687920618 32.3818 0.7709784942994742 272
274 3 344.8671402846281 226.83497095413543 32.491475 0.923299663591901 273
275 3 345.836314617074 223.86112614967084 32.671191666666665 0.923299663591901 274
276 3 346.80611462694566 220.88728134520622 32.8507375 1.3135409307900094 275
277 3 347.6163668932578 217.86713641123808 33.0670125 1.2737353329654695 276
278 3 348.6262102583758 214.92394980063395 33.955175 0.9807681351446198 277
279 3 349.4051786534018 211.90881028607163 33.13688333333334 0.7289955390334162 278
280 3 350.09780356367787 208.89617348121217 31.825054166666668 0.666546675171937 279
281 3 350.46757892228055 205.79844454645428 31.191262499999997 0.666546675171937 280
282 3 350.8367286034575 202.7007156116964 30.557641666666665 0.7399636643063521 281
283 3 351.10201583196437 199.58734474129545 30.150033333333333 0.7789996788972516 282
284 3 350.75726757039064 196.4783536128745 29.950841666666665 0.7789996788972516 283
285 3 350.41314498624257 193.36998816187938 29.751820833333333 0.7789996788972516 284
286 3 350.0683967246689 190.26162271088418 29.552629166666666 0.7789996788972516 285
287 3 349.72427414052083 187.153257259889 29.353608333333334 0.8847579341673231 286
288 3 348.924658390446 184.12998393879224 29.081812499999995 0.9580810716878796 287
289 3 348.3484094813545 181.06103616561768 29.585258333333332 0.9580810716878796 288
290 3 347.7727862496887 177.99146271501735 30.08853333333333 0.9560601336027922 289
291 3 347.5400342473195 174.87183507035917 30.051120833333336 0.8734581998587536 290
292 3 347.91481502532804 171.77660884530417 30.749145833333333 0.8728074953360011 291
293 3 349.21247000627886 168.9297765582615 30.654504166666662 0.7089488343132299 292
294 3 350.27299324288055 165.98721562508305 30.650745833333332 1.1400843780566372 293
295 3 333.2307915210193 298.2823275523724 28.032725000000003 0.9246824107027503 88
296 3 330.0536015531945 298.58828381355124 29.29842916666667 0.941012591514138 295
297 3 326.94273339249645 298.7822438155256 30.042749999999995 0.941012591514138 296
298 3 323.94073310387427 297.9338252262443 30.667145833333333 0.612526937589807 297
299 3 320.9381071378264 297.085406636963 31.291541666666667 0.612526937589807 298
300 3 317.8898067197007 296.3977871460927 30.879320833333335 0.6812375811279286 299
301 3 314.841506301575 295.7107933326481 30.46727083333333 0.6812375811279286 300
302 3 311.98528885314647 294.46068983605227 31.162562499999996 0.6878134508722844 301
303 3 309.03584546828506 293.4195625996481 30.975841666666668 0.8356923104420731 302
304 3 306.14271305173884 292.251422845822 31.601433333333333 0.8356923104420731 303
305 3 303.24958063519256 291.0839087694216 32.22685416666666 0.864955243643169 304
306 3 300.2338154432045 290.2536348254863 32.12486666666666 0.6404997239390607 305
307 3 297.29000315517465 289.19749133086475 31.931995833333332 0.8611886655403125 306
308 3 294.34994493169916 288.1307113200059 32.13562916666667 0.8677582785104111 307
309 3 291.5650547098031 286.71855737014755 32.680587499999994 0.8810977212268397 308
310 3 288.7357413906807 285.39900367929636 33.225545833333335 0.8810977212268397 309
311 3 285.90642807155825 284.07882431101945 33.770675 0.8845764877138632 310
312 3 283.269197722133 282.40889126176296 34.315804166666666 0.8845764877138632 311
313 3 280.631341695282 280.73895821250653 34.860933333333335 0.8817046283297916 312
314 3 277.6212076001255 278.9701681299857 35.676320833333335 0.8817046283297916 313
315 4 389.12318163834016 327.93505778969416 28.674545833333333 0.8193808999534571 247
316 4 391.3574757255994 330.124928779727 28.710933333333333 0.8193808999534571 315
317 4 393.5917698128586 332.31417409233404 28.747320833333333 0.9141084622080203 316
318 4 395.923043901105 334.4001826296968 28.640208333333334 0.9141084622080203 317
319 4 398.2536923119256 336.4861911670595 28.533095833333334 0.9141084622080203 318
320 4 400.584966400172 338.57219970442225 28.425983333333335 0.9141084622080203 319
321 4 402.9156148109927 340.6582082417849 28.318870833333328 1.0638142998609221 320
322 4 405.16054541448915 342.83243729617465 28.701879166666668 1.0728177980170857 321
323 4 407.3522934367992 345.06485435115667 28.580245833333333 1.0728177980170857 322
324 4 409.2587325529792 347.54378831187387 28.819070833333335 1.1094574680674636 323
325 4 411.59814044776004 349.61790897814785 28.574437500000002 1.2490085611008703 324
326 4 413.7110531144288 351.9204019048109 28.98204583333333 1.1004539699113 325
327 4 416.14806668762253 358.7665642970793 30.0535125 1.1825178210692162 326
328 4 417.5201772822345 361.5664707771927 30.765375 0.7845932350832212 327
329 4 418.6520277453687 364.475245129382 31.340570833333334 0.7845932350832212 328
330 4 419.78387820850276 367.38401948157133 31.915766666666666 1.0838109503870506 329
331 4 420.5540871195686 370.41417525435105 32.17252916666666 0.9260651578135995 330
332 4 421.3480717728119 373.43869993029926 32.429120833333336 0.9260651578135995 331
333 4 422.14143074862955 376.4632246062475 32.685712499999994 0.8223090703058439 332
334 4 422.92352753078416 379.48962631447284 32.323375 0.9939886991501609 333
335 4 423.52730624660745 382.55732273279597 32.020829166666665 0.9939886991501609 334
336 4 424.1310849624308 385.62501915111915 31.718454166666668 1.0125963457911829 335
337 4 425.1884798119038 388.5675800842975 31.97709583333333 0.7920012558037894 336
338 4 426.1801785316758 391.5332910822277 32.235566666666664 0.7920012558037894 337
339 4 427.17250292887354 394.4983764027322 32.4940375 0.9880885610255866 338
340 4 427.85824538746664 397.54917953056076 32.24735416666667 0.9034218917766601 339
341 4 428.5446135234855 400.60123401324086 32.30372916666667 0.9034218917766601 340
342 4 429.2309816595044 403.65328849592083 32.360104166666666 0.9517304458167845 341
343 4 430.12632605571497 406.650909042563 32.2752 0.9262278339442876 342
344 4 431.13554374340725 409.61098894366165 32.506166666666665 0.9262278339442876 343
345 4 432.1447614310995 412.5710688447603 32.7369625 0.6884578986207799 344
346 4 433.2171725387899 415.508624358533 32.5186375 0.7650345587550994 345
347 4 434.79325397418785 418.20967380538195 32.26768333333333 0.8589800242275081 346
348 4 436.7278485745254 420.65669821738726 32.8917375 0.8589800242275081 347
349 4 438.6630688522887 423.1043483068183 33.5159625 0.9731473840993056 348
350 4 440.3880615150088 425.71404884951164 33.61794999999999 0.9731473840993056 349
351 4 442.1136798551547 428.3231237147794 33.720108333333336 0.8059413488489128 350
352 4 442.8976536695865 431.3507767778562 33.909391666666664 0.8059413488489128 351
353 4 443.6816274840182 434.3790555183587 34.098845833333336 0.7810143602080818 352
354 4 444.103334068956 437.4724047111365 33.57199583333333 0.8678771572212985 353
355 4 445.0818935627878 440.4356129993638 32.97425 0.6609093215661668 354
356 4 446.10299912156876 443.39256451333387 32.97425 0.6609093215661668 355
357 4 447.12473035777555 446.3501417047296 32.97425 0.7336943765006009 356
358 4 447.58773165281104 449.44349089750744 32.919241666666665 0.7336943765006009 357
359 4 447.82423771973464 452.5437225419682 31.963941666666663 0.8904453419671512 358
360 4 448.02633152824336 455.66522721890357 32.044916666666666 0.6216974916186389 359
361 4 447.8736662363668 458.7861062184133 31.612025 0.6216974916186389 360
362 4 447.7210009444902 461.9063595404972 31.179304166666665 0.8801529483139968 361
363 4 447.6621872664722 465.0334953142641 31.390625 0.8801529483139968 362
364 4 447.60337358845413 468.1600054106052 31.601774999999996 0.6477388117546836 363
365 4 447.2630050688605 471.26774518417466 31.255666666666663 0.9061248182557863 364
366 4 446.77998209620176 474.3492065058637 30.612479166666663 1.0378737137904188 365
367 4 445.39348092079814 477.15349272795726 30.5875375 0.7366413171757593 366
368 4 443.64846658045485 479.7406688833246 29.997991666666664 0.982651424196048 367
369 4 441.5831053981411 482.0756970361253 29.273316666666666 1.0032800089221574 368
370 4 440.0070239627431 484.7404571922824 28.042975000000002 1.1407288258051325 369
371 4 439.15735401861036 487.7468372228846 27.626141666666662 1.272002206496215 370
372 4 439.3613248593963 490.8677162223943 27.8384875 0.9441409786427564 371
373 4 440.3893128698603 493.8115285104242 28.538904166666665 0.9972046811183806 372
374 4 441.46485236467925 496.74845834677103 28.7046125 0.9972046811183806 373
375 4 442.54039185949824 499.6853881831179 28.87015 1.0351332466657492 374
376 4 443.1103839943325 502.75120756916385 28.187329166666665 1.0351332466657492 375
377 4 443.67975045174103 505.8170269552099 27.504337500000002 0.8540559428870628 376
378 4 444.37487807172005 508.86720440561277 27.574891666666666 0.8540559428870628 377
379 4 445.070005691699 511.91738185601565 27.645445833333333 1.0409457899507222 378
380 4 446.05231925008513 514.8874725959258 27.7339375 0.8075493398330226 379
381 4 447.06091126035176 517.8469268195988 27.443862499999994 0.8075493398330226 380
382 4 448.06950327061827 520.8063810432718 27.1537875 1.085381400725617 381
383 4 448.9479543763343 523.8027502350624 27.6693625 1.094772818885729 382
384 4 448.6463778571355 526.9136183957604 27.277812499999996 0.8792832566922409 383
385 4 447.88492843002985 529.9400201039858 26.691170833333334 0.9352438456489657 384
386 4 445.48795821208245 531.945941930856 26.337204166666666 0.8435195350378762 385
387 4 443.30496967373256 534.1864927923724 26.415104166666666 0.8707427598311129 386
388 4 441.6050041080413 536.8130866255603 26.493175 0.9391167889141953 387
389 4 440.4099602249092 539.7024649775523 26.2482 0.9491401412742884 388
390 4 439.3725870530593 542.6537853946908 26.3655625 0.9907539468591695 389
391 4 437.78586910142405 545.3467010350054 26.702104166666665 1.0131094012802762 390
392 4 435.83688392029484 547.7887200276049 26.27075 1.0342009873014208 391
393 4 433.7471213183778 550.0949670188223 25.3928375 0.7657415742461671 392
394 4 431.1392978079616 551.8093231653052 24.8055125 0.5840504809128457 393
395 4 428.04719997003525 551.7417500033271 26.088470833333332 0.8134369644090822 394
396 4 423.1293754038472 550.8795665106798 27.055558333333334 0.8134369644090822 395
397 4 422.33226236347525 552.4731669139979 27.333333333333332 0.625677425723667 396
398 4 420.96328015599187 555.1904839739159 27.333333333333332 0.625677425723667 397
399 4 420.7680687991661 556.5400701812018 27.333333333333332 0.625677425723667 398
400 4 418.8134525212053 558.2594317470905 26.053449999999998 0.8523478435148371 399
401 4 417.0227637287842 560.3516970587104 25.625 0.8848392722326671 400
402 4 442.1136798551547 428.3231237147794 33.720108333333336 0.8059413488489128 351
403 4 445.7413575695005 429.91234437611746 34.10550833333333 0.8845639741653487 402
404 4 448.5519005658512 431.2807009061751 33.76315833333333 0.8845639741653487 403
405 4 451.2579554321061 432.822995760584 34.548137499999996 0.7708095613945288 404
406 4 453.9496197175693 434.414719131625 34.24969166666666 0.766874050386727 405
407 4 456.7113598747136 435.85440288821513 35.04885 0.8610322461838816 406
408 4 459.19217086770794 437.7508311655836 35.57125833333333 0.8610322461838816 407
409 4 461.673607538128 439.6466337655263 36.093495833333336 0.6995011051848026 408
410 4 465.06728189525313 441.7695572710067 36.36050833333333 0.6995011051848026 409
411 4 413.7110531144288 351.9204019048109 28.98204583333333 1.1004539699113 326
412 4 416.17684784920584 353.8437343114855 28.742195833333334 0.7464581959853638 411
413 4 418.5925883899249 355.8290087833067 28.455708333333334 0.7568444412523766 412
414 4 420.73615925045414 358.1052232580893 28.16922083333333 0.7568444412523766 413
415 4 422.8797301109835 360.3814377328721 27.88273333333333 0.844626984081407 414
416 4 425.39245065268966 362.2447051066772 27.8374625 0.844626984081407 415
417 4 427.90517119439596 364.108598157908 27.792191666666664 0.844626984081407 416
418 4 430.4178917361022 365.9718655317131 27.746920833333334 0.844626984081407 417
419 4 432.9306122778084 367.8351329055181 27.701649999999997 0.8717000462924702 418
420 4 435.1955645589281 369.9924686694133 27.88068333333333 0.9556597000503291 419
421 4 437.7889974885527 371.74186275173673 27.930054166666665 0.7182776847307697 420
422 4 440.247284094221 373.6764573520743 27.90237916666667 0.7182776847307697 421
423 4 442.7055706998893 375.61105195241186 27.874533333333332 0.9566732974800014 422
424 4 445.08439627249066 377.63949816660795 27.541408333333333 1.0169510606742194 423
425 4 447.03338145361994 380.07901444950454 27.022758333333332 1.0169510606742194 424
426 4 448.9829923121749 382.51853073240113 26.504279166666663 0.7515762373277832 425
427 4 450.8762922024146 385.00872688678135 26.421083333333332 0.9826138835505046 426
428 4 452.7827313185947 387.4870351700728 26.1595375 1.0313916956599216 427
429 4 455.0126456638738 389.6287289983249 24.860691666666664 1.0403451396220273 428
430 4 457.4133699463755 391.62463998638344 24.310608333333334 1.0601040327263807 429
431 4 460.0399637795635 393.2770540677196 23.217616666666665 1.0884221930146338 430
432 4 462.28364302820853 395.3924694440913 21.7899625 1.0884221930146338 431
433 4 464.5279479542794 397.5085104978888 20.36230833333333 1.131462543130165 432
434 4 466.3643111987783 400.02310807187223 19.5277875 1.0398320841329338 433
435 4 467.6951270832925 402.83114835852 18.543445833333333 1.3650216693785526 434
436 4 468.3458316060452 405.853796002191 17.24015833333333 1.3945911845182533 435
437 4 468.55105380168254 408.84453409715013 14.797651666666665 1.266821597411223 436
438 4 468.4546994781211 412.30640729367923 13.345482916666665 1.266821597411223 437
439 4 471.91719835207584 410.7572299875874 8.826394583333332 1.2642438064172417 438
440 4 478.24279712614214 408.403431512015 6.833333333333333 1.251354851447334 439
441 4 468.55105380168254 408.84453409715013 14.797651666666665 1.266821597411223 437
442 4 463.1070345204609 412.73061658831983 14.046787916666666 1.3745820204436103 441
443 4 463.7508565915305 418.9385880063501 12.8665175 1.264756861906335 442
444 4 464.8132568604093 421.87364081041983 12.287665833333334 1.471518224010978 443
445 4 466.1960039712586 424.65039722578143 11.175284583333331 1.0136912812861991 444
446 4 467.8021179230913 427.32391686589864 10.520053333333333 1.3465641853197043 445
447 4 471.8859144807897 430.1094327652204 8.371567916666667 1.3465641853197043 446
448 4 474.8891661242633 426.7120043435409 5.89375 1.3283819993281747 447
449 4 475.9847272967054 423.9490128315452 5.89375 1.3283819993281747 448
