# Supplementary material for: Cross-Regional Gradient of Dendritic Morphology in Isochronically-Sourced Mouse Supragranular Pyramidal Neurons
Source: Front Neuroanat. 2018 Dec 4;12:103. doi: 10.3389/fnana.2018.00103 (PMC6288488; doi:10.3389/fnana.2018.00103)
Supplement: Supplementary file 3 [file Data_Sheet_1.ZIP › SWC reconstructions/X046.S4.Z1.C03.20X-exported-000.swc]

# Exported from "Simple Neurite Tracer" version 3.1.0 on 2018-06-06T17:33:15.444
# https://imagej.net/Simple_Neurite_Tracer
#
# All positions and radii in microns
# Voxel separation (x,y,z): 0.625677425723667, 0.625677425723667, 1.7354166666666704
#
1 1 302.668951984121 334.90322727997864 12.940446750000028 0.7706468852638407 -1
2 1 308.56220765701227 339.0264415154976 13.390006437500029 0.7706468852638407 1
3 1 302.668951984121 334.90322727997864 12.940446750000028 0.7706468852638407 1
4 1 296.7850814726157 330.7706278830738 7.254492875000015 0.7706468852638407 3
5 4 302.668951984121 334.90322727997864 12.940446750000028 0.7706468852638407 1
6 4 309.4700656017373 339.5050847461762 13.429348333333364 1.3963243109875076 5
7 4 311.41717375058937 341.5147606376006 11.797171604166692 1.3864511212095882 6
8 4 313.74657080655857 343.60264620724047 11.806022229166693 1.3864511212095882 7
9 4 316.0002608940152 345.7543508743042 11.028503500000024 1.301452842925028 8
10 4 318.3259038854301 347.82096341146945 11.92271164583336 1.25917581926888 9
11 4 320.69722132892275 349.86004614190284 11.716787104166691 1.25917581926888 10
12 4 322.7857325759884 352.1894431978721 11.616705625000025 1.271839530365527 11
13 4 324.874243823054 354.5182145764156 11.516624145833358 1.271839530365527 12
14 4 327.0246971352662 356.7819155026838 10.97359491666669 1.3708842668575834 13
15 4 329.46921883756863 358.7334033935159 11.138043000000023 1.152053587210731 14
16 4 331.99445292778927 360.57664908969787 10.852792562500023 1.1785134855445847 15
17 4 334.775589085131 362.0069476849021 10.630260083333356 1.1680584157607423 16
18 4 337.19696072268164 363.9859653824661 10.907249937500024 1.1680584157607423 17
19 4 339.61770668280644 365.96498308003004 11.184239791666691 1.1680584157607423 18
20 4 342.0384526429313 367.944000777594 11.461229645833358 1.196339035403452 19
21 4 344.56431241057777 369.7884978286274 11.334249208333357 1.196339035403452 20
22 4 347.09079785564995 371.6329948796608 11.207286125000024 1.1150259971564043 21
23 4 349.8537893676456 373.0933259912998 10.81683472916669 1.1200376733364508 22
24 4 352.4078046194496 374.8940256225326 10.426400687500022 1.2722900181120478 23
25 4 355.10072025976433 376.47949221931634 10.845226145833356 1.2277793260460663 24
26 4 357.7035383507748 378.18196049471044 9.91410568750002 1.2373521906596383 25
27 4 360.34952818416014 379.82686644693797 10.700249437500021 1.2362885390359082 26
28 4 362.98738421101115 381.4949224639172 10.101322437500022 1.2650384167479105 27
29 4 365.6252402378621 383.1748663519853 9.85793025000002 1.299969987426063 28
30 4 368.3269153621369 384.7515734648089 9.904821208333354 1.271389042619006 29
31 4 370.95851461473063 386.3958537396107 11.011236104166692 1.2641124141578395 30
32 4 373.55382457663245 388.12898020886524 10.406512812500022 1.225476833119403 31
33 4 376.11722498982226 389.92029467871214 10.187607354166689 1.2378277055031883 32
34 4 378.70377546776393 391.65154411568955 11.06100785416669 1.2378277055031883 33
35 4 381.2959570425371 393.40031252058714 11.311428479166691 1.2378277055031883 34
36 4 383.888764294736 395.1490809254848 11.561866458333359 1.0227448336364207 35
37 4 386.45717012733166 396.9353899759259 11.546230354166692 1.0227448336364207 36
38 4 389.02495028250155 398.72169902636693 11.530594250000025 1.1554635291809248 37
39 4 391.5157721143074 400.614373239181 11.488336854166691 1.1554635291809248 38
40 4 394.00659394611336 402.5076731294209 11.446096812500024 1.1554635291809248 39
41 4 396.49679010049357 404.40034734223497 11.403856770833357 1.1554635291809248 40
42 4 398.9876119322995 406.29364723247477 11.36161672916669 1.2074010122902465 41
43 4 401.810042799739 407.6419820849092 11.207424958333357 1.2378026784061593 42
44 4 404.68065082895913 408.8113731935868 12.378032916666694 1.2261525647391847 43
45 4 407.5781629874854 409.9745075280071 12.926684895833361 1.2163294291553233 44
46 4 410.48568598482336 411.1107377331213 12.371577166666693 1.2729094387635145 45
47 4 413.4538996924564 412.09868238833894 12.40689289583336 1.2729094387635145 46
48 4 416.4227390775152 413.08600136613086 12.442208625000026 0.9717458666656845 47
49 4 419.3102403972299 414.25977221678846 13.181183750000027 1.0436612299783627 48
50 4 422.08136571576006 415.71196952189314 13.153607979166695 1.0436612299783627 49
51 4 424.8518653568645 417.16416682699776 13.126014854166694 1.1915150624511226 50
52 4 427.46719699638936 418.81845794061115 14.39929006250003 1.1702044893309744 51
53 4 430.1088070877947 420.4902680221448 14.713504604166697 1.1702044893309744 52
54 4 432.75104285662576 422.16145242625265 15.0277017916667 1.1702044893309744 53
55 4 435.39265294803107 423.83326250778634 15.341916333333366 1.222035607277923 54
56 4 438.2307257511136 425.1465594243803 15.07360356250003 1.3191595140730077 55
57 4 441.2051962330039 426.1144824019748 15.2099726041667 1.2150405336583323 56
58 4 444.1496341984595 427.10805815402404 16.2023879791667 1.2150405336583323 57
59 4 447.0946978413408 428.1016339060732 17.194803354166705 1.0996718731291455 58
60 4 449.9646801931353 429.3004318537597 18.12087375000004 1.1634033757133582 59
61 4 452.8246517061182 430.4842135432289 19.38234812500004 0.9107360608833697 60
62 4 455.70902463870425 431.4196012946858 21.520034375000044 0.9223048364850003 61
63 4 458.5521028611926 432.6653250493016 22.595819166666715 0.9372147295399953 62
64 4 461.30758624407963 433.92794209441195 24.74652104166672 1.2145087078464671 63
65 4 463.7345889784618 435.82875011376046 26.220236875000058 1.1140499403722754 64
66 4 466.32927326293776 437.57001038954945 26.62215937500006 0.787759162857383 65
67 4 469.1379392270113 438.8876870481235 27.746362291666728 0.787759162857383 66
68 4 471.94597951365915 440.20536370669754 28.87073875000006 1.0617683346788056 67
69 4 475.01305025455656 440.8103937773723 29.20827729166673 1.257755531512487 68
70 4 478.13330357664046 440.82103029360957 29.8321595833334 0.9425267308843892 69
71 4 481.19036347872634 440.543855194014 31.501630416666735 0.9829767764574242 70
72 4 483.99902944279984 439.33754911721877 33.352105208333406 0.8256001335651504 71
73 4 486.5786974690585 438.0818145237914 36.34899625000008 0.8256001335651504 72
74 3 302.668951984121 334.90322727997864 12.940446750000028 0.7706468852638407 1
75 3 307.62744558298107 332.24660093035595 15.678309500000033 1.3036552274635753 74
76 3 311.35523168544273 331.9975813149179 16.694066229166705 1.3036552274635753 75
77 3 314.4473295233691 331.78109692561753 17.866461666666705 0.9328975553025021 76
78 3 317.49250155436613 331.200468274546 19.02624062500004 1.1416548283952035 77
79 3 320.46884906853364 330.23755071635725 19.194749583333376 1.0137726193515433 78
80 3 323.3519706462683 329.0556460591652 19.96301854166671 1.3339818122884015 79
81 3 326.0555228028203 327.5390039792111 21.127483125000047 1.0391626092874096 80
82 3 328.9642971550096 326.5172727430043 22.596686875000046 1.2735726568347814 81
83 3 331.87369718462463 325.4955415067976 24.066064166666717 1.0010588540608383 82
84 3 334.76182418176506 324.4362696250474 25.642343125000053 1.0139665793535175 83
85 3 337.3827869181215 322.82515025380894 27.21879562500006 1.0286574853095092 84
86 3 339.6396053927068 320.7222484259517 28.664224166666727 1.044067920305083 85
87 3 341.76815999501866 318.53488014562174 30.565373125000065 1.2460053094573966 86
88 3 344.11820440603685 316.56649896429514 32.29714541666674 0.9975675740253002 87
89 3 346.92624469268463 315.24193985403815 33.3604352083334 0.7239400654335689 88
90 3 349.9564004654643 314.5881069441569 34.53322979166674 0.7239400654335689 89
91 3 353.83497482752534 313.75095054853864 36.03436520833341 0.7239400654335689 90
92 3 302.668951984121 334.90322727997864 12.940446750000028 0.7706468852638407 1
93 3 305.77168633828467 330.2469358777431 9.561972291666688 1.3037553358516913 92
94 3 309.47381966629166 327.9075279829623 9.421559729166686 1.3037553358516913 93
95 3 311.83199788384417 325.85530602658866 9.067465312500019 0.9398613450508064 94
96 3 314.1901761013967 323.80370974764077 8.713353541666686 0.9398613450508064 95
97 3 316.806759095773 322.09999011739524 9.261519604166686 1.2899153511946837 96
98 3 319.7274213190511 320.9806532027756 9.440510479166687 0.9385161385855005 97
99 3 322.54234405738185 319.61792776954945 9.263480625000021 1.1470731949019703 98
100 3 325.4217115705622 318.3953540796854 9.16409331250002 1.2883886982759178 99
101 3 328.3617697940377 317.32607135912366 9.064706000000019 1.5417755421454886 100
102 3 330.6442410430776 315.2012708213661 8.386453104166685 1.0745446677120831 101
103 3 332.66079938618503 312.8412155715364 7.304264625000016 1.417221937006678 102
104 3 334.4195786298942 310.26342457755493 6.706083854166681 1.188274053385874 103
105 3 335.78418109539757 307.46226674259003 5.9252851875000125 1.1923034160075343 104
106 3 336.9241653650661 304.5785194874297 4.7816803125000105 1.2716956245576103 105
107 3 337.6574593080142 301.53710152098694 4.741817791666677 1.273059601345688 106
108 3 338.7811759646139 297.30689644566917 4.293577020833342 1.273059601345688 107
109 3 302.668951984121 334.90322727997864 12.940446750000028 0.7706468852638407 1
110 3 297.5884512872448 330.6861614306011 7.5302679375000166 0.7706468852638407 109
111 3 294.06088196101484 329.07566773678843 7.210881854166682 1.3385179736248982 110
112 3 291.45743819257865 327.3569318483255 6.567024916666681 1.3385179736248982 111
113 3 289.22376978274514 325.1676865357184 6.37980816666668 0.8431503853566992 112
114 3 287.45810808735297 322.5898955417369 5.936669520833346 0.8122356637516929 113
115 3 286.1667098806593 319.74181189984273 5.6569724166666795 0.7275439674057372 114
116 3 285.59671774582506 316.69351148171705 4.523606500000009 0.9936132926947266 115
117 3 285.32705077533814 313.5776379016132 4.284466083333343 0.9936132926947266 116
118 3 285.05738380485127 310.462389998935 4.045308312500009 1.0027043856904916 117
119 3 285.38211038880183 307.3527731930884 4.33113143750001 1.1101644835585314 118
120 3 285.1111920634635 304.23689961298453 4.5774391250000095 1.0513633190890213 119
121 3 284.95352135218116 301.1128922263463 4.50980993750001 1.0957363621213436 120
122 3 285.34019000127836 298.02267142069707 3.679135395833341 1.095692564701543 121
123 3 285.78692368324505 294.9311992601964 3.20437745833334 0.6742863049281388 122
124 3 287.00261492142613 292.05058039216465 3.5028691250000077 0.6742863049281388 123
125 3 288.4616946782137 288.5943382924671 3.8610591250000086 0.6742863049281388 124
126 3 302.668951984121 334.90322727997864 12.940446750000028 0.7706468852638407 1
127 3 296.8845641833057 335.40940031738904 18.883242291666708 1.5516362183748935 126
128 3 293.107349564212 332.13022492917133 19.376794791666708 1.5516362183748935 127
129 3 290.88869741259583 329.93910258428707 20.07946500000004 0.8028630159143523 128
130 3 288.556171969498 327.8975171441507 21.25225958333338 1.1979470263875618 129
131 3 285.8970429101724 326.2507341596461 21.462418541666715 1.1647047847588634 130
132 3 283.3930818524263 324.4174993022757 22.55243375000005 1.1676704957567936 131
133 3 281.78133680376214 321.77776624314754 23.850525416666716 1.428133751311299 132
134 3 281.02239008635934 318.8183120194746 25.71818083333339 1.0988522357014474 133
135 3 280.24842711073916 315.8000441177836 26.49287083333339 0.9572238936146382 134
136 3 279.16412813196 312.9331901531178 28.22880812500006 1.029126743378802 135
137 3 277.31087159696654 310.4486250955691 29.406808958333396 1.029126743378802 136
138 3 275.457615061973 307.96468571544614 30.584636250000063 0.8885683096899801 137
139 3 274.4340067934891 305.06279381493977 32.15657666666673 0.8885683096899801 138
140 3 273.4103985250052 302.1615275918591 33.72851708333341 0.8692974449776912 139
141 3 274.198752081417 299.6857220182706 34.81818520833341 0.8692974449776912 140
142 4 452.8246517061182 430.4842135432289 19.38234812500004 0.9107360608833697 61
143 4 453.89268307182846 432.24236710951243 16.469347125000034 1.2758814065357018 142
144 4 455.96492670582523 434.55862493954146 15.472437020833366 1.2758814065357018 143
145 4 458.42133627921635 436.4218923133465 14.007311500000032 1.2631926683420258 144
146 4 461.256906372596 437.7439487139006 13.99596187500003 0.6407499949093501 145
147 4 464.21323220914036 438.76255156297873 13.735111395833362 0.8304804174857949 146
148 4 467.0513050122229 440.0708430601669 14.128599770833363 0.7085984549548247 147
149 4 469.12104593651674 442.40461985811623 14.7828518541667 0.7192537415148986 148
150 4 470.69212195250896 445.10003820813375 15.437121291666697 0.7052948781470038 149
151 4 472.2657006782039 447.79921062270563 15.004499270833367 0.837250247232125 150
152 4 473.68035733776514 450.58973194143323 14.9668927916667 1.2337107480419267 151
153 4 476.45523672084965 454.7304651448724 13.69858087500003 1.2337107480419267 152
154 4 475.51484354998695 456.11884335255326 13.59409143750003 0.7120647078933336 153
155 4 475.51484354998695 461.1242627583426 13.087939812500029 0.7984519900630005 154
156 4 474.8891661242633 463.62697246123724 12.50945602083336 0.8848392722326671 155
157 4 472.46466609958406 469.4144886491812 11.735755208333359 1.0681001902271292 156
158 4 471.76077899564496 472.3864564213686 11.04882522916669 1.251354851447334 157
159 4 471.28901821664925 474.04262456725917 10.84635416666669 1.251354851447334 158
160 4 469.88374671847396 479.26890810432894 9.197708333333352 1.251354851447334 159
161 4 468.7963193525662 480.42453430964053 9.197708333333352 1.251354851447334 160
162 4 449.9646801931353 429.3004318537597 18.12087375000004 1.1634033757133582 60
163 4 452.508058928702 428.2849573918102 17.25110027083337 0.8356610265707869 162
164 4 455.25102876307454 426.7827058926477 17.427401250000035 0.8356610265707869 163
165 4 457.88387937051976 425.095253875471 17.144667166666704 0.5251679783779915 164
166 4 460.3834606862858 423.2326121790916 17.87097375000004 0.9680168292083714 165
167 4 462.9593746479901 421.4982343549856 18.917430000000042 0.956529391672085 166
168 4 465.50087635127966 419.7382037564249 20.247106250000044 0.9407998611893919 167
169 4 468.2088082498117 418.1815183212244 20.741700000000044 0.9397049256943755 168
170 4 471.0781649241804 416.9376715988858 20.92721604166671 1.3044248106972156 169
171 4 474.0751597933968 416.040450170398 20.89649916666671 0.9379655424508637 170
172 4 477.13096834063117 415.3853659056654 21.301718958333378 1.20363443418739 171
173 4 479.8232583035201 413.8368142769993 22.34053937500005 0.6339989354857919 172
174 4 482.4792589757171 412.1875285827917 22.64718750000005 0.9048672066300818 173
175 4 485.16404080949735 410.58892276006776 23.06976145833338 0.9048672066300818 174
176 4 487.8488226432776 408.9903169373438 23.492508958333385 0.9048672066300818 175
177 4 490.53360447705785 407.3917111146198 23.915082916666716 0.9048672066300818 176
178 4 493.21838631083807 405.79310529189587 24.337656875000054 0.9048672066300818 177
179 4 495.90316814461835 404.19449946917183 24.760404375000054 0.9642377375570005 178
180 4 498.7731504964128 402.97880823099075 24.02684375000005 0.9477135967436384 179
181 4 501.6888073002851 401.87761596171714 24.78348541666672 0.947331933513947 180
182 4 504.64888720138373 400.88841995164796 24.196046875000054 1.0070778708963 181
183 4 507.3568190999158 399.3210980002102 24.241688333333386 1.0070778708963 182
184 4 510.0641253210221 397.7537760487724 24.287156250000052 0.8303803090976791 183
185 4 512.6788312831213 396.04442532169537 24.746173958333387 0.8303803090976791 184
186 4 515.2935372452205 394.33507459461833 25.205191666666718 0.8303803090976791 185
187 4 517.9082432073197 392.62572386754124 25.664209375000056 0.9265907268512074 186
188 4 520.5123126531817 390.91512178561277 24.884313125000055 0.9066503872933942 187
189 4 523.2121107451792 389.3553079632836 25.589586458333386 0.9180189461187933 188
190 4 525.7098150286681 387.4876608474985 24.90392333333339 0.8520475183504896 189
191 4 528.0460945363203 385.41729424577886 25.477652083333385 0.80814373338746 190
192 4 530.3173035916973 383.26871796584385 25.77440833333339 0.7797379782596056 191
193 4 532.5903896793512 381.1188903310573 25.783432500000057 0.9109237641110868 192
194 4 535.0336600268022 379.20181469864 24.74547979166672 0.7966562958511735 193
195 4 537.8354435391929 377.81030810383055 24.746347500000056 0.8943933665234676 194
196 4 540.7348327299962 376.6352858983215 24.66582416666672 0.8943933665234676 195
197 4 543.6342219207997 375.4602636928125 24.585474375000054 0.6323283767591096 196
198 4 546.5148407888315 374.240818390077 24.613067500000053 0.8146945760347869 197
199 4 549.2434200424124 372.710411406757 24.58720979166672 0.8146945760347869 198
200 4 551.9726249734191 371.1806301008626 24.561352083333386 0.7574701186781002 199
201 4 554.9984010042186 370.5918676432566 26.03975354166672 0.7574701186781002 200
202 4 559.1666640143898 370.19831654247645 29.603952291666733 0.7574701186781002 201
203 4 438.2307257511136 425.1465594243803 15.07360356250003 1.3191595140730077 56
204 4 439.28812060058664 427.83134125816053 14.511137666666698 1.2817878014345332 203
205 4 440.6514717112385 430.64688967391703 14.501124312500032 1.2817878014345332 204
206 4 442.01544849931605 433.4624380896735 14.491128312500031 1.2817878014345332 205
207 4 441.92910501456623 436.5895738634405 14.406197020833364 1.0371979821706374 206
208 4 441.2596301690419 439.64287970097195 14.76263425000003 0.9899030255601853 207
209 4 439.8912736389842 442.45279701989693 15.119071479166701 1.0670803360231997 208
210 4 438.3189462681407 445.1569748538746 14.992420770833364 0.8620646139363256 209
211 4 437.1889728372837 448.06825191576684 15.506381770833366 0.8620646139363256 210
212 4 436.2448256018667 451.0464764622115 15.05512137500003 0.8620646139363256 211
213 4 435.30005268902397 454.02470100865617 14.603878333333366 0.7432359572428867 212
214 4 433.4580583476935 456.5367958729367 13.808814541666697 0.7432359572428867 213
215 4 431.6154383289373 459.04889073721716 13.013733395833363 0.8662879365599604 214
216 4 429.9135957309689 461.66860211872216 12.58223939583336 0.8893378929236203 215
217 4 428.7629749450631 464.5723710515057 12.090335541666693 1.0289515536995992 216
218 4 427.8382237098435 467.5493442430989 11.353373500000025 0.8016241746114194 217
219 4 427.4315333831231 470.6445704681539 10.798682270833357 0.8798526231496495 218
220 4 426.7645612473017 473.6909938540025 10.111839062500021 0.9044104621093034 219
221 4 425.9005007223773 476.6967482071789 10.355942770833355 1.11340549262378 220
222 4 425.31674368417714 479.7700757223336 10.377531354166688 0.8654182449382045 221
223 4 424.91318174458536 482.87218439907156 10.403840270833355 0.8654182449382045 222
224 4 424.51024548241935 485.9742930758095 10.430149187500021 0.9158103048059887 223
225 4 423.96340341233685 489.05450304264707 10.389158645833357 0.9204841151761444 224
226 4 423.70687566779014 492.15911442908794 9.590554604166687 1.0007647856707482 225
227 4 423.51666973037015 495.2793677511719 9.263098833333352 1.0007647856707482 226
228 4 423.3270894703759 498.3996210732558 8.93564306250002 1.0007647856707482 227
229 4 423.13688353295584 501.5205000727654 8.608187291666685 0.9841155093722415 228
230 4 422.7983920456394 504.63011687861206 8.485927187500018 1.1153012952237227 229
231 4 422.7558459806902 507.75787832980467 8.506891020833352 1.1036636951052623 230
232 4 423.3339719220588 510.8324571998108 8.50305575000002 1.1048086847943368 231
233 4 424.560925353903 514.7485722074152 7.68779170833335 1.11197894809313 232
234 4 334.775589085131 362.0069476849021 10.630260083333356 1.1680584157607423 17
235 4 337.24013246505655 362.2885025264778 11.192847458333357 1.2623855444628422 234
236 4 340.34849791605166 361.9500110391613 10.907978812500025 1.019291094246426 235
237 4 343.4299592377408 361.4769989053142 11.632983833333359 0.9627298549610064 236
238 4 346.51142055942984 361.0039867714671 12.357971500000026 0.9627298549610064 237
239 4 349.6091494941877 360.5666382508863 12.397539000000027 1.1273706127659322 238
240 4 352.667460751125 359.912805341005 12.217142437500026 1.0740628960942757 239
241 4 355.5743580710371 358.8278806848002 11.101252166666692 0.8774813057061568 240
242 4 358.63642339252874 358.18906403313633 11.094015479166691 0.867545548185665 241
243 4 361.69911439144613 357.5502473814725 11.086796145833357 0.867545548185665 242
244 4 364.76117971293775 356.91143072980867 11.079559458333357 0.8661878281718447 243
245 4 367.8707965187844 356.62361911397574 10.557997333333356 0.8909521406819874 244
246 4 370.9134658400785 355.9059671066707 10.234585083333355 0.8959888439590629 245
247 4 373.9223485803837 355.0487890334292 10.154356770833356 0.8940680142620913 246
248 4 377.02633428939885 354.7440841271018 10.82979829166669 0.8068986353102698 247
249 4 380.1315713532654 354.40934670433967 11.32168479166669 0.8555513119345423 248
250 4 383.24744493336925 354.30923831622385 10.597321875000022 0.8282342355274469 249
251 4 386.3645698683245 354.3173721227583 11.325468000000026 0.8728200088845155 250
252 4 389.4754380290226 354.29297070315505 10.404430312500022 0.5482704916454121 251
253 4 392.5856805122949 353.96574140950156 10.651033020833356 0.7096308227072686 252
254 4 395.6759013179441 353.50148875961463 10.245518208333356 0.7326870358451858 253
255 4 398.71919631666407 352.7944732685469 10.685324854166689 0.7648906529471828 254
256 4 401.8294387999364 352.5554644919204 10.033051145833355 0.8664255855936196 255
257 4 404.89087844400234 351.91164242085074 10.052123375000022 0.8757231521398733 256
258 4 407.8628462161897 350.94809918523634 9.619102208333354 0.6633932609462896 257
259 4 410.75535295531023 349.91635711021803 7.96278583333335 0.7328935093956745 258
260 4 412.9471009776202 349.1280035538062 7.230908562500015 0.8848392722326671 259
261 4 414.1984558290676 347.87664870235886 7.0862789375000155 0.8848392722326671 260
262 4 415.6431450050635 347.26536185742685 6.9416666666666815 0.8848392722326671 261
263 4 324.874243823054 354.5182145764156 11.516624145833358 1.271839530365527 13
264 4 323.3913883240889 357.27932905613415 9.374252270833352 1.6248404771845626 263
265 4 318.167607496722 360.62920599345864 7.330174395833349 1.2390164926120633 264
266 4 315.3207752096793 361.92185555500373 7.035292395833349 1.2429832874911515 265
267 4 312.7567491190637 363.7112929925734 6.747525604166681 1.149676012992981 266
268 4 310.3191098684443 365.6715403673657 6.613291125000014 1.0415964944734746 267
269 4 307.97657358653487 367.68184193621585 5.2047575416666785 1.2932439550995334 268
270 4 305.6790860792776 369.80476544169625 5.043572041666677 0.9865306242355347 269
271 4 303.2358157318267 371.72496946124215 4.048084979166675 1.1392709974031963 270
272 4 301.4094633261393 374.2639684548288 4.220481270833343 0.8620395868392967 271
273 4 300.00231479568674 377.0563668058335 3.9414436250000087 0.6958221219215472 272
274 4 298.3323817464303 379.70047960694177 3.7236488333333413 0.6958221219215472 273
275 4 296.6618230197481 382.34459240805 3.505854041666674 0.6958221219215472 274
276 4 293.98955473448234 386.57479748336766 3.1573997291666736 0.6958221219215472 275
277 3 341.76815999501866 318.53488014562174 30.565373125000065 1.2460053094573966 87
278 3 345.53536377530094 320.0408857093387 29.923442500000064 0.7856631434812087 277
279 3 348.59742909679255 320.5445560370462 28.8289152083334 0.7856631434812087 278
280 3 351.62883622442365 320.9011921697087 30.728849375000067 0.9600644691274236 279
281 3 354.299853154838 322.39906392689113 32.50574250000007 0.7169575053624928 280
282 3 356.7187220826857 324.3668194307921 33.198520833333404 0.8635286991125191 281
283 3 359.3572037869625 326.02861867351413 33.8914727083334 0.8635286991125191 282
284 3 363.051203308435 328.3555130197804 34.86139708333341 0.8635286991125191 283
285 3 330.6442410430776 315.2012708213661 8.386453104166685 1.0745446677120831 102
286 3 334.0504289487173 314.0706717130834 9.725622083333354 1.1543748504601656 285
287 3 336.1070306470709 311.716873237511 9.392942708333353 0.7423099546528158 286
288 3 338.3876248638337 309.5783077963875 9.718524229166688 0.7276628461166248 287
289 3 340.66821908059654 307.4403680326897 10.044088395833354 0.7276628461166248 288
290 3 342.4758011635122 304.8907325228658 10.422964562500022 1.3580703931787628 289
291 3 343.58074749734016 301.96881894473626 10.89149235416669 1.2518679069364276 290
292 3 344.05250827633586 298.8767211068099 11.08776797916669 1.0411710338239826 291
293 3 344.42228363493854 295.7714840429433 11.329129729166691 1.0411710338239826 292
294 3 344.79268467096693 292.6662469790768 11.570474125000024 0.9557535516641875 293
295 3 346.0271462319197 289.79188488530224 11.466175583333358 1.0974694885905982 294
296 3 346.7954781107084 286.75985208024537 11.553015833333358 1.076584376119942 295
297 3 347.7271117976109 283.79101269518657 10.65523272916669 1.0792935593733257 296
298 3 349.50966678349766 281.2232325400166 10.997508958333357 1.0792935593733257 297
299 3 351.29222176938435 278.65482670742097 11.339785187500024 0.8120855011695192 298
300 3 353.70483392297484 276.6764346872827 10.705178020833356 0.9051800453429436 299
301 3 356.10493252805077 274.6767696346699 10.275350020833354 1.0138977548366879 300
302 3 357.9807134503704 272.17593696405237 9.918964854166688 1.0138977548366879 301
303 3 359.85649437268995 269.67572997086063 9.562562333333354 1.0138977548366879 302
304 3 361.73227529500946 267.17552297766883 9.20615981250002 1.016306612925724 303
305 3 363.9922221567233 265.0231926331794 9.814110979166689 1.0129842657951313 304
306 3 365.70157288380045 262.41286641306027 10.436500812500022 1.0623627282332433 305
307 3 367.1781716085083 259.66176277215334 9.894773145833355 1.0447811925704082 306
308 3 368.3068936845138 256.75987087164697 10.732927333333356 0.735809166199547 307
309 3 369.9280238945638 252.02536979119594 10.47889704166669 0.735809166199547 308
310 3 314.1901761013967 323.80370974764077 8.713353541666686 0.9398613450508064 96
311 3 312.87625350737693 320.187294226958 8.643919520833352 0.82157077094349 310
312 3 311.823238399884 317.2422305840767 8.461093375000019 0.82157077094349 311
313 3 310.84593026090363 314.2715141667407 8.278267229166685 0.7151430408278941 312
314 3 310.13328367300437 311.2250907808922 8.263030270833351 0.8447708898893236 313
315 3 309.2185432765964 308.24874326672466 7.434282041666682 1.2336857209448977 314
316 3 307.7044039063451 305.5126558840351 7.158489625000015 0.9035470272618048 315
317 3 306.1902645360938 302.7771941787712 6.882697208333348 0.9035470272618048 316
318 3 305.04402349216804 299.86716847173045 6.676460291666681 0.8176415167099453 317
319 3 303.898408125668 296.9571427646897 6.470223375000014 0.9065315085825066 318
320 3 303.2796131516273 293.89507744319803 6.01188247916668 0.7340322423104916 319
321 3 302.8597835989667 290.79484579873724 6.044751270833346 0.7340322423104916 320
322 3 302.4405797237319 287.6946141542765 6.077620062500013 1.0098621354407704 321
323 3 301.5202082304924 284.7088814787232 5.659037562500012 1.066930173441026 322
324 3 299.8527778909388 282.07039977444646 5.050010437500011 0.7191286060297539 323
325 3 297.8224546444655 279.69094852441935 5.190804791666678 0.9633054781926722 324
326 3 295.7627245589832 277.36530553300446 4.179924583333342 0.7735813123904848 325
327 3 293.41455718024224 274.19937775884273 4.016205375000008 0.7735813123904848 326
328 3 305.77168633828467 330.2469358777431 9.561972291666688 1.3037553358516913 93
329 3 306.6232333146946 327.7041828196021 11.023852583333358 1.1389956993358779 328
330 3 307.3715435158601 324.66964730484233 10.649714104166689 1.1389956993358779 329
331 3 307.897112553468 321.5875603057275 10.319446958333357 1.2199583582245206 330
332 3 308.4226815910759 318.5060989840385 9.989179812500021 1.2199583582245206 331
333 3 309.11780921105486 315.4671837272987 9.275628541666686 1.0029296295637522 332
334 3 310.06758754330343 312.49459027768546 8.651381812500018 1.3460323595078394 333
335 3 310.2997138682469 309.39748702035337 9.691208770833354 1.8358627025583838 334
336 3 311.35523168544273 306.4536747323235 9.867648583333354 1.1132052758475484 335
337 3 312.73985582856915 303.6512655425072 10.249284062500022 1.2587691289421594 336
338 3 314.1232286168442 300.846353642988 10.475599750000022 1.7846948026827023 337
339 3 316.1041233466853 296.60238366430434 10.205378020833356 1.7468851158462213 338
340 3 318.1807467226622 292.51733575175456 12.10191077083336 1.182724294619705 339
341 3 319.01039498917174 289.52472062451824 13.158310958333363 1.1611884776262964 340
342 3 319.84630002993856 286.5102067873816 13.117736916666695 1.1611884776262964 341
343 3 320.6822050707054 283.495692950245 13.077162875000027 0.9744613066933252 342
344 3 321.7984135981965 280.5938010497386 14.03870518750003 1.0102125147991756 343
345 3 323.25061090330104 277.82580411833715 13.675933687500029 1.057970472704663 344
346 3 325.77334228381886 275.991943583541 14.358073916666697 1.2944202286598943 345
347 3 328.5450932797747 274.5422489881393 14.28381543750003 0.924169355213657 346
348 3 331.59151666562326 273.8421159487545 14.658613375000032 0.924169355213657 347
349 3 334.63731437404607 273.141357231944 15.0334286666667 0.6276107689691531 348
350 3 337.48101827396016 271.846204960696 15.4470131666667 0.7626257006660633 349
351 3 340.4673766269392 270.9158226286449 15.311268875000033 0.7626257006660633 350
352 3 343.4537349799183 269.9848146191681 15.175541937500032 0.9727344369983278 351
353 3 346.28742804102075 268.6602555089111 15.303650395833365 0.7682130000777756 352
354 3 348.98347206846404 267.0772916218302 15.618489687500034 0.902996431127168 353
355 3 351.0231804763232 264.7053485009118 15.723360916666701 0.7481975792288755 354
356 3 352.9865562382441 262.2702119599953 15.8282147916667 0.7481975792288755 355
357 3 354.95055767759067 259.8357010965045 15.933068666666701 0.7481975792288755 356
358 3 356.91455911693726 257.400564555588 16.037939895833368 0.8386893053112894 357
359 3 358.4812553909493 254.70326917329328 15.389779125000032 0.8068861217617554 358
360 3 359.92093914753946 251.9258870805059 15.513201958333367 0.9265844700769502 359
361 3 361.8167417474821 249.4375679584029 15.538782000000033 0.9265844700769502 360
362 3 363.7131700248506 246.94924883629986 15.564379395833365 1.024502987202704 361
363 3 365.80418398161913 244.62298016745927 15.6785351041667 1.4284716171211898 362
364 3 367.5404388380023 242.02829588298323 15.119973895833366 0.7741068814280926 363
365 3 369.15531227379506 239.35665327514315 15.689450875000032 0.9331791101440777 364
366 3 371.2982574568986 237.07793609065754 15.706145583333367 0.9907664604076839 365
367 3 373.86353490236564 235.31665413724545 16.597906791666702 0.939004166977565 366
368 3 376.8886852557396 232.70007114286906 17.127590666666705 0.939004166977565 367
369 3 285.32705077533814 313.5776379016132 4.284466083333343 0.9936132926947266 117
370 3 287.81161583288684 310.6907622593242 5.585577375000012 0.9204278042078293 369
371 3 290.12849934034153 308.58848610889265 5.687914895833345 0.9204278042078293 370
372 3 292.1619509739435 306.21216324599413 5.532265375000012 0.9132387705862643 371
373 3 293.8162420875569 303.57680992884605 4.624937479166676 0.7850562363782566 372
374 3 295.54999423423715 300.97524319268706 4.320233020833343 0.970119105358803 373
375 3 298.39244677929975 295.4154735877066 5.409692895833345 0.970119105358803 374
376 3 296.57109979301816 294.0683900901235 3.4708333333333408 0.970119105358803 375
377 3 295.20712300494057 291.35732980446284 3.4708333333333408 0.970119105358803 376
378 3 294.06088196101484 329.07566773678843 7.210881854166682 1.3385179736248982 111
379 3 290.9400029615052 331.6090356335435 6.9416666666666815 1.251354851447334 378
380 3 288.9497230702782 333.6606319124914 6.9416666666666815 1.251354851447334 379
381 3 279.16412813196 312.9331901531178 28.22880812500006 1.029126743378802 136
382 3 279.95873846262907 310.3259923201272 27.852569791666724 1.097381893750997 381
383 3 280.82530169725635 307.32774609605946 28.442437916666726 1.097381893750997 382
384 3 281.125001184178 304.2137495482327 28.408423750000065 1.0716164973596962 383
385 3 280.74896905131806 301.124780097435 29.300254375000065 0.8042582765737161 384
386 3 279.9218234945114 298.1083892280212 29.112829375000064 0.9164234686831979 385
387 3 279.2398351004726 295.0844902294987 30.28545041666673 1.029520920157008 386
388 3 279.83923407431587 292.01491677889845 30.438861250000066 0.7324430216491535 387
389 3 280.7896380839901 289.054211200374 31.39056375000007 1.0950794008243336 388
390 3 281.0787010546744 285.9733755561107 32.67199541666673 1.0896798046403384 389
391 3 280.36167472479514 282.9519792672911 33.7201870833334 0.8160084986288065 390
392 3 277.90088540942395 280.49932375845435 34.981835000000075 0.8160084986288065 391
393 3 296.8845641833057 335.40940031738904 18.883242291666708 1.5516362183748935 127
394 3 295.4430033944384 335.672184836193 11.26634235416669 1.4264006248420444 393
395 3 291.76714851831184 336.4336342632987 11.227521083333357 1.4264006248420444 394
396 3 288.6994520999887 337.0255251080333 10.781866083333357 1.0119143573971439 395
397 3 285.7112167147325 337.92837763335257 10.208362937500022 1.0548420855760448 396
398 3 282.75739358789104 338.928210159659 10.898729041666689 0.9412628624844274 397
399 3 279.89679639748243 340.193955591898 10.859543333333356 1.0307284775886547 398
400 3 277.29835804845203 341.9314618031326 11.217820104166691 1.2634929935063732 399
401 3 274.81316731347766 343.8034886608978 10.320089062500022 0.8921159006938334 400
402 3 272.73216419552074 346.13100868458986 9.761631979166689 0.7541039741277069 401
403 3 270.8751535959729 348.63872380689025 9.128725520833353 0.8636350642748921 402
404 3 269.8421601661031 351.5687711915542 8.115294250000018 0.9989002669420917 403
405 3 269.1432784815698 354.6026810288883 7.273252729166682 0.6742800481538814 404
406 3 268.8955102209832 357.72105731869505 7.227802166666683 0.7731183110954492 405
407 3 269.1645515140444 360.83567954394744 6.901127333333348 0.7731183110954492 406
408 3 269.4335928071056 363.9503017691999 6.574452500000015 1.0097745406011691 407
409 3 269.7827208106594 367.05929289762076 6.542902625000014 1.0097745406011691 408
410 3 270.13122313678747 370.1682840260417 6.511352750000014 1.0097745406011691 409
411 3 270.48035114034127 373.2772751544626 6.479802875000014 0.9937134010828425 410
412 3 270.9064374672591 376.37437841179474 6.16229104166668 0.926553186205664 411
413 3 271.06786224309576 379.49650876615584 5.889448833333345 0.8589925377760225 412
414 3 270.06239861995783 382.4515832478487 5.299511291666678 0.9420950134606398 413
415 3 268.5457565400037 385.1795368240039 4.70957375000001 0.8957072891174873 414
416 3 267.0879281380675 387.93939994887097 4.1322179791666755 0.8957072891174873 415
417 3 265.6294740587057 390.6992630737381 3.554862208333341 0.7299653390432878 416
418 3 264.2242025605303 393.4941641344457 3.445878041666674 0.7425602256231052 417
419 3 262.83394732057235 396.2590326787186 4.715213854166676 0.807111365635016 418
420 3 261.65391969565746 399.1559191598191 4.55536462500001 0.8599811081086658 419
421 3 260.77484291251574 402.1579194484413 4.67214081250001 0.8599811081086658 420
422 3 259.89576612937395 405.15991973706343 4.788934354166677 0.6492717214477065 421
423 3 259.56478277116616 408.2707878977615 4.744681229166678 0.9150031809268052 422
424 3 259.29761851038216 411.38353309073676 4.304648979166676 0.9150031809268052 423
425 3 259.03045424959817 414.49627828371206 3.8646167291666753 0.5526840202064669 424
426 3 259.05485566920134 417.62403973490467 3.6533123958333413 0.5526840202064669 425
427 3 259.0817597985075 421.00144647896104 3.425105104166674 0.5526840202064669 426
428 3 296.8845641833057 335.40940031738904 18.883242291666708 1.5516362183748935 127
429 3 298.06521748564626 337.50541969356334 18.468304166666705 1.3135784714355527 428
430 3 298.8529453646324 340.49803482079966 19.74279416666671 1.3135784714355527 429
431 3 299.302181756302 343.5726136908057 20.75124479166671 1.763991136665506 430
432 3 299.3259574984795 346.6984981097212 20.419606666666713 1.348478758242419 431
433 3 299.3259574984795 349.80623788329063 21.411744375000048 1.251354851447334 432
434 3 299.3259574984795 352.91460333428586 22.404055625000048 1.0333625795509511 433
435 3 300.74061415804067 355.70324762073625 22.662459166666714 1.1851706933542845 434
436 3 302.3536105615563 358.37051048659623 23.397581666666717 1.1851706933542845 435
437 3 303.9666069650719 361.03777335245616 24.13270416666672 0.9139770699486183 436
438 3 304.89323523256866 364.0253830602867 23.991788333333385 0.9461932005991299 437
439 3 305.5495708521528 367.07618618811534 24.614629375000053 1.1695475280339647 438
440 3 306.96610454399115 369.8617020874371 24.243770833333386 0.8034699230173042 439
441 3 308.58848610889265 372.53647308240573 24.133398333333385 1.1300735392450585 440
442 3 310.0826038015208 375.2769402070754 24.73350541666672 1.1268200166312954 441
443 3 311.9139616266139 377.8034256521476 25.333612500000054 1.2315959583429807 442
444 3 312.91567118519754 380.74536090790025 26.339460000000056 1.2315959583429807 443
445 3 313.9173807437811 383.68667048622723 27.345307500000057 0.9039599743627825 444
446 3 315.12681520770496 386.549144708913 28.351155000000063 0.9039599743627825 445
447 3 316.3356239942031 389.4109932541731 29.35700250000006 1.319453582463098 446
448 3 318.0599909794975 392.0156883774607 29.82348250000006 0.9593449400878414 447
449 3 319.86694738498744 394.5390454354042 30.92113354166673 1.059134232716509 448
450 3 321.2797270122715 397.3270640444289 31.294942291666736 1.016387950991068 449
451 3 321.79215682393914 400.3935091079006 32.26070166666674 1.0647465592252505 450
452 3 322.25328108669754 403.4730933973124 33.1011639583334 0.7060206639608431 451
453 3 321.932934244727 406.5827102031591 33.39792020833341 0.8058537540093115 452
454 3 322.14253618234443 409.70421488009447 33.37050062500007 0.834791334949031 453
455 3 323.25248793557824 412.62487710337257 33.79845437500007 0.834791334949031 454
456 3 324.362439688812 415.5455393266506 34.22640812500008 0.88465156900495 455
457 3 326.2776382889522 418.00945702915044 34.843175208333406 0.6876257476445673 456
458 3 328.6408219259104 421.1647482870749 34.904088333333405 0.6876257476445673 457
459 4 551.9726249734191 371.1806301008626 24.561352083333386 0.7574701186781002 200
460 4 554.3758519656237 369.24103008111916 23.866664791666718 0.9742923737883799 459
461 4 556.5194228261529 366.9648156063365 23.59472500000005 0.9742923737883799 460
462 4 558.5097027173799 364.5509520978946 23.578932708333383 0.6904100121890376 461
463 4 560.6144815775143 362.2378226549942 23.411117916666715 0.7854441563822053 462
464 4 562.2337347552872 359.5636773374512 23.06715833333338 0.7311979235719634 463
465 4 563.7391146415783 356.83009266446453 23.684098958333387 0.7374609546034574 464
466 4 565.557958918157 354.28796528374926 24.026496666666716 0.8367559620658034 465
467 4 567.5282171317608 351.86346525907004 24.48759687500005 0.6520622427664341 466
468 4 569.8995345752536 349.82500820606236 24.23995291666672 0.6520622427664341 467
469 4 572.2708520187463 347.78717683048035 23.992135416666716 0.9740733866893765 468
470 4 574.854899786985 346.03653139330555 23.399143541666717 0.9727594640953569 469
471 4 577.0610383900867 343.8185049191152 23.269507916666715 0.9727594640953569 470
472 4 579.2665513157625 341.6004784449248 23.139872291666716 0.7885537731880521 471
473 4 580.8201083638345 338.88754112698695 23.459709583333385 0.7789934221229944 472
474 4 582.0420563762727 336.0081736138066 23.37849208333338 0.8445519027903202 473
475 4 583.735139490281 333.38846223230166 22.706885833333384 0.8421805853468276 474
476 4 585.5708770573542 330.8600997549523 22.265742916666714 0.7710973730103617 475
477 4 587.0481014594878 328.68962476511683 22.572391041666716 0.7710973730103617 476
478 4 442.01544849931605 433.4624380896735 14.491128312500031 1.2817878014345332 206
479 4 444.74527910774844 433.6726657047167 12.910753770833361 1.5472689899433423 478
480 4 447.8298688165661 433.5212517676916 11.523600520833359 1.5242690877737404 479
481 4 450.61413336103647 432.428818982378 8.978611979166686 0.992167977841305 480
482 4 453.3502207437261 430.9490918705416 8.06378708333335 1.1447456748782785 481
483 4 455.85355612404646 429.08081907733066 7.590521604166684 0.7538036489633595 482
484 4 458.0490582109108 426.85403311918014 7.881446854166684 0.7773103498477978 483
485 4 460.1231788771847 424.5127481921222 7.719983687500016 0.5160337136398516 484
486 4 461.8731986369338 421.92682339160626 7.191896395833349 0.8999869227094371 485
487 4 464.0949791756786 419.7888836279085 5.729044270833346 1.0657914405262088 486
488 4 466.6846580407488 418.10643703013756 4.341353041666676 1.191740306324383 487
489 4 468.1274701844676 418.1014316107318 7.6710970000000165 1.191740306324383 488
490 4 349.6091494941877 360.5666382508863 12.397539000000027 1.1273706127659322 239
491 4 354.11778102395243 360.9570609645378 12.881546708333362 1.524050100674737 490
492 4 358.71651010302145 361.6647021330313 14.445486854166699 1.6492982077561007 491
493 4 364.87505300441944 362.52938833538144 15.4770532291667 1.777099078734417 492
494 4 369.1790880159726 364.19807002978644 17.1240504166667 1.4816792254047302 493
495 4 372.95254857051196 366.9310290253474 18.671000833333373 1.6102496796166867 494
496 4 378.459135594306 369.76096802189556 20.67488645833338 1.7334831053872202 495
497 4 382.87954660704366 371.2350640369005 21.88395125000005 1.7161956381144752 496
498 4 385.9660133481385 371.6811720414415 22.57204395833338 0.5858718278991273 497
499 4 389.07437879913374 371.6711612026299 23.552901458333384 0.906143588578558 498
500 4 392.14833199171414 371.14121242304196 24.213921666666717 0.906143588578558 499
501 4 395.2222851842945 370.61188932087975 24.874941875000054 0.8924037123096662 500
502 4 398.28622753806326 370.05503641198567 25.69787645833339 0.8929355381215314 501
503 4 401.33077389163464 369.399952147253 26.520637500000056 0.8908582890681288 502
504 4 404.34841611589985 368.66352981717625 27.55720187500006 0.9501662522524753 503
505 4 407.44364234095485 368.5121158801511 28.74335916666673 0.9501662522524753 504
506 4 412.3965048429834 368.2699787163961 30.641037291666734 0.9501662522524753 505
507 4 303.2358157318267 371.72496946124215 4.048084979166675 1.1392709974031963 271
508 4 301.72105068414965 372.1929761756835 4.678874229166676 0.8972401988105102 507
509 4 298.71467065354744 373.05641102318214 4.581291750000009 0.7407332475399923 508
510 4 294.2191783497229 373.2997995417887 4.132513000000008 0.7407332475399923 509
511 4 318.167607496722 360.62920599345864 7.330174395833349 1.2390164926120633 265
512 4 315.8382104407528 360.04857734238703 6.452227104166681 1.025985842701669 511
513 4 313.0257904121249 358.6820978446066 6.160225895833347 1.025985842701669 512
514 4 310.21337038349697 357.31624402425183 5.868224687500013 1.025985842701669 513
515 4 307.4009503548691 355.9503902038971 5.5762234791666785 1.025985842701669 514
516 4 304.58853032624125 354.5845363835423 5.284222270833345 1.025985842701669 515
517 4 300.2012802170669 353.7573908267356 3.614924979166674 0.8311874329768627 516
518 3 346.0271462319197 289.79188488530224 11.466175583333358 1.0974694885905982 295
519 3 348.7131794205514 286.5158378842131 11.20761585416669 1.2485142759345487 518
520 3 351.7433351933311 285.8175818771055 12.15340058333336 0.9138832183347598 519
521 3 354.79476399858544 285.18689903197605 11.385773729166692 0.8961390065412366 520
522 3 357.88561048166036 284.70637876902026 11.603221437500025 0.8718064114548432 521
523 3 360.9207716738458 283.94930908389466 11.644507000000026 0.7990025861976373 522
524 3 363.95593286603133 283.1928650761947 11.685792562500026 0.7990025861976373 523
525 3 367.0129927681173 282.52776997265045 11.727095479166692 1.1280838850312571 524
526 3 370.05065667000565 281.7963530619795 12.179640083333359 0.9725091931250673 525
527 3 372.98570947407535 280.72707034141774 11.72529064583336 0.9498408999910989 526
528 3 375.8175255029007 279.4419289089813 12.677218750000026 0.9664401220955477 527
529 3 378.6912619192495 278.23687418703753 11.932898541666692 1.0765468354743988 528
530 3 381.58814840035006 277.08187365915165 12.638553666666695 1.063069743724311 529
531 3 384.6727381091677 276.5650641055039 12.783790687500028 1.0930834898362751 530
532 3 387.7992482055089 276.6657981710454 12.929027708333361 0.6833899114724181 531
533 3 392.15271173369416 276.5500478472865 14.210684979166697 0.6833899114724181 532
534 3 297.8224546444655 279.69094852441935 5.190804791666678 0.9633054781926722 325
535 3 297.8787656127806 277.096889917369 5.807155375000012 1.081470916814844 534
536 3 297.6491419975401 273.99916098261116 6.836222750000014 1.081470916814844 535
537 3 297.3994967046763 270.8807846928044 6.803805166666681 0.7445436230626493 536
538 3 297.14985141181256 267.76240840299766 6.771404937500014 0.7445436230626493 537
539 3 297.0366037977566 264.6384010163594 7.111685437500015 0.8417238408260492 538
540 3 297.0641336044884 261.5200247265526 6.418924458333348 0.6832522624387588 539
541 3 297.40825618863647 258.4141619852603 6.8321965833333484 0.6832522624387588 540
542 3 297.7517530953587 255.30829924396804 7.2454860625000155 0.8324763284738534 541
543 3 298.0708485824778 252.21432437376453 6.3086560833333465 0.9811873390198547 542
544 3 298.339889875539 249.09782511623493 6.271171083333347 1.260683701864874 543
545 3 299.0738094959128 245.26555088367746 5.495491895833345 1.3068086416892228 544
546 3 297.19677721874183 242.13716375505913 5.784716437500013 1.095135711792649 545
547 3 297.19677721874183 239.63445405216447 6.36320022916668 0.8373440988459836 546
548 3 297.8224546444655 237.75742177499347 6.652424770833348 0.625677425723667 547
549 3 297.19677721874183 234.00335722065148 6.9416666666666815 0.625677425723667 548
550 3 297.3963683175477 230.81553073658938 6.9416666666666815 0.625677425723667 549
551 3 331.59151666562326 273.8421159487545 14.658613375000032 0.924169355213657 348
552 3 330.08425974705494 267.3920073669692 14.36498087500003 1.203208973537898 551
553 3 329.8139670991423 264.2980324967657 15.4147344166667 1.2109861439396432 552
554 3 329.39601457875887 261.1978008523049 15.374299208333367 0.9623294214085433 553
555 3 328.7434330237291 258.1457463696249 15.947594104166699 1.1727134558081262 554
556 3 328.5957731512583 255.0292471120953 15.297663208333367 0.6854546469773062 555
557 3 328.40869560096695 251.90649108030846 15.340857729166698 0.6854546469773062 556
558 3 328.2216180506756 248.78373504852163 15.384034895833368 0.6854546469773062 557
559 3 328.03516617780997 245.66097901673484 15.4272294166667 0.8033135036608734 558
560 3 327.3663170097114 242.60579614692617 15.255666125000033 1.0563124275264952 559
561 3 327.2192828146663 239.4867941796937 14.7143896666667 0.870849124993486 560
562 3 327.76862759445163 236.41096395483615 14.26923793750003 0.7750266272439063 561
563 3 329.0506406397594 233.56413166779345 13.743371979166696 1.0454819512872187 562
564 3 329.6225098068709 230.48830144293592 13.649572708333363 0.7139730240417909 563
565 3 329.3534685138097 227.37242786283204 13.83847281250003 0.9014447511113732 564
566 3 329.0894326401543 225.1393851304243 13.486356770833362 0.9014447511113732 565
567 3 319.01039498917174 289.52472062451824 13.158310958333363 1.1611884776262964 341
568 3 318.5861856945311 288.2402048695075 9.432649041666687 0.9920053017106168 567
569 3 316.20485741222683 283.1584528177799 8.144570729166684 0.9920053017106168 568
570 3 314.3709968774308 280.62445924359906 8.010232125000016 1.0013216385796422 569
571 3 312.5371363426347 278.09109134684394 7.87589352083335 1.0013216385796422 570
572 3 311.2125772323777 275.25677260831577 7.821887354166683 1.231477079632093 571
573 3 309.9017830254866 272.4199511600846 8.241771416666683 1.1944056921579658 572
574 3 309.1716174696671 269.3785331936419 8.391850250000017 1.2385096938972273 573
575 3 308.75178791700654 266.280804258884 8.068247104166684 0.8266575284146234 574
576 3 308.09732932969956 263.240011969867 7.138254666666681 1.032111224699504 575
577 3 307.4459991295212 260.1873318097612 6.557323937500014 0.6364328206718569 576
578 3 307.0255438994349 257.0896028750033 6.876831500000015 0.9674349492024484 577
579 3 306.45555176460067 254.0194037469773 6.342809083333347 1.1120665429327312 578
580 3 305.1610251707784 251.18821339557772 5.484246395833345 1.129116252783701 579
581 3 302.98742179381435 248.94015440495255 5.731022645833345 0.6520434724436623 580
582 3 300.7112073190317 246.7997119315519 5.301767333333345 0.6520434724436623 581
583 3 299.0738094959128 245.26555088367746 5.206250000000011 1.0515823061880243 582
584 3 297.50961593160366 242.7628411807828 5.206250000000011 0.8683276449678196 583
585 3 296.1537729500605 240.05178089512214 5.206250000000011 0.6832710327615306 584
586 3 294.0683900901235 236.50606692354614 5.206250000000011 0.625677425723667 585
587 3 293.85065434597163 235.54627775248605 5.206250000000011 0.625677425723667 586
588 3 293.44271266439983 233.69051850778965 5.206250000000011 0.625677425723667 587
589 3 292.81703523867617 231.81348623061862 5.206250000000011 0.625677425723667 588
590 3 292.81703523867617 229.93645395344763 5.206250000000011 0.625677425723667 589
591 3 292.81703523867617 228.6850991020003 5.206250000000011 0.625677425723667 590
592 3 292.42848955730176 226.7129638561193 5.206250000000011 0.625677425723667 591
593 3 292.81703523867617 225.24387326052013 5.206250000000011 0.625677425723667 592
594 3 293.44271266439983 224.61819583479647 5.206250000000011 0.625677425723667 593
595 3 293.44271266439983 223.0540022704873 5.206250000000011 0.625677425723667 594
596 3 294.69406751584717 220.86413128045447 5.206250000000011 0.625677425723667 595
597 3 294.69406751584717 219.29993771614528 5.061637729166677 0.625677425723667 596
598 3 294.69406751584717 217.11006672611245 4.0492997708333425 0.668874195195629 597
599 3 294.69406751584717 215.23303444894145 3.4708333333333408 0.7984519900630005 598
600 3 294.38122880298533 213.35600217177046 3.4708333333333408 0.8848392722326671 599
601 3 294.75788661327095 210.7907247263034 3.4708333333333408 0.8848392722326671 600
602 3 294.0683900901235 208.9762601917048 3.4708333333333408 0.625677425723667 601
603 3 293.44271266439983 205.22219563736277 3.4708333333333408 0.625677425723667 602
604 3 292.81703523867617 203.34516336019178 3.4708333333333408 0.625677425723667 603
605 3 291.56568038722884 202.09380850874444 3.4708333333333408 0.625677425723667 604
606 3 290.3143255357815 201.46813108302078 3.4708333333333408 0.625677425723667 605
607 3 289.29071726729757 199.75377493653792 3.4708333333333408 0.625677425723667 606
608 3 286.7686115642055 197.71406652867879 3.4708333333333408 0.8272519219690608 607
609 3 284.05755127854485 196.14987296436962 3.4708333333333408 0.8848392722326671 608
610 3 282.18051900137385 194.58567940006046 3.4708333333333408 0.8848392722326671 609
611 3 279.8342286549101 191.77013098430393 3.4708333333333408 0.8848392722326671 610
612 3 278.11361573416997 190.83161484571843 3.4708333333333408 0.8848392722326671 611
613 3 277.074365530043 189.86744593267827 3.4708333333333408 0.8848392722326671 612
614 3 318.1807467226622 292.51733575175456 12.10191077083336 1.182724294619705 340
615 3 315.3733321134401 289.2775780413574 14.582393875000031 0.9144087873723676 614
616 3 313.64333403131417 286.75359530598814 16.387348687500037 0.9144087873723676 615
617 3 312.03033762779853 284.1151136017114 17.69691145833337 1.2330412731964024 616
618 3 310.1514283183503 281.7112609320811 19.619579583333376 0.8484373596040642 617
619 3 309.1052956625404 278.9407612909767 22.41533583333338 1.2162856317355226 618
620 3 309.10466998511464 275.8937122277024 24.376183125000054 0.8451775802160438 619
621 3 309.30363540649483 272.7797156798757 25.01516354166672 0.9010318040103957 620
622 3 309.7484920561843 269.69199758392944 25.653970416666724 0.9958469611045602 621
623 3 311.11997697337057 266.88771136183595 26.23238479166672 1.011201085131819 622
624 3 312.27685453353365 264.1222171401373 26.722813541666724 1.011201085131819 623
625 3 318.1807467226622 292.51733575175456 12.10191077083336 1.182724294619705 340
626 3 321.35856236791267 291.32792296545387 14.324458895833363 0.9088465150576842 625
627 3 324.4631737543535 291.54002761277417 15.218597625000033 0.9088465150576842 626
628 3 327.527741785548 292.10126026364827 16.0016349791667 0.7462767495319038 627
629 3 330.604823365257 292.6556104628395 16.276125833333367 0.7462767495319038 628
630 3 333.6825306223917 293.2099606620306 16.55059933333337 0.772054659471719 629
631 3 336.7777568474467 292.82204065808196 17.192096104166705 1.0059579083042547 630
632 3 339.8535870723043 292.83455420659647 18.778076041666704 1.0660166843994694 631
633 3 342.88124013538106 292.52797226799186 20.791159375000042 0.7902180751404769 632
634 3 345.0773678996712 290.3424810199391 21.988249791666714 0.7872335938197751 633
635 3 346.5295652047758 287.5726070562604 22.17064208333338 1.1650801912142976 634
636 3 347.6007249576147 284.6381799296164 22.656385208333383 1.1650801912142976 635
637 3 348.67188471045364 281.7043784803981 23.142128333333382 1.3638328822696777 636
638 3 351.3266340277992 280.17209446480086 24.87667729166672 0.7444622849973053 637
639 3 354.2810828320663 279.2141823260179 25.918100833333387 0.8983038504342404 638
640 3 360.40583915247527 278.0798291531809 27.55286333333339 0.8983038504342404 639
641 3 316.1041233466853 296.60238366430434 10.205378020833356 1.7468851158462213 339
642 3 313.66460706378876 298.82916962245486 9.64161056250002 1.4100892143534283 641
643 3 316.1041233466853 296.60238366430434 10.205378020833356 1.7468851158462213 339
644 3 317.6101289104022 294.0683900901235 6.982310125000015 1.4100892143534283 643
645 3 320.2310916467586 292.38469213750113 6.19430947916668 1.351945011180928 644
646 3 323.0528968367724 291.0357316076409 6.002806250000013 1.1823864288098143 645
647 3 325.8052518325308 289.71805494906687 4.093830562500009 1.1815167371880584 646
648 3 327.95320243504017 288.20454125624127 3.910917645833342 1.0841300458741696 647
649 3 269.7827208106594 367.05929289762076 6.542902625000014 1.0097745406011691 409
650 3 269.04379577087974 369.0514498211249 6.240003000000014 1.0561247242987781 649
651 3 265.69266747870375 374.3302902619555 5.618220562500012 1.0561247242987781 650
652 3 263.8450420405418 376.8448878359389 5.000221333333344 0.8534678061068824 651
653 3 261.8572648590177 379.2593770218066 5.220046562500011 0.919651964199932 652
654 3 259.32952805909406 381.0581996207621 4.104138937500009 0.8735019972785544 653
655 3 254.44611575132083 383.8549777137469 3.561422083333341 0.8735019972785544 654
656 3 274.81316731347766 343.8034886608978 10.320089062500022 0.8921159006938334 401
657 3 271.780508830995 344.57620028166656 9.342181770833355 1.2768261794485445 656
658 3 268.66338389603976 344.31654414999116 9.447400083333354 1.2768261794485445 657
659 3 265.6300997361314 343.6001434975376 8.687599958333351 1.160306272456026 658
660 3 263.07858719403026 341.7900587049191 8.767134104166686 0.7113514356280087 659
661 3 261.1164627869609 339.3536708091511 8.791221687500018 0.8790392424962088 660
662 3 259.2588265099873 336.8371962028905 8.801807729166685 0.7788370027665635 661
663 3 257.3085899740066 334.3989312748453 8.235263604166684 0.7403140436647573 662
664 3 254.65947175349262 332.7365063546976 8.459219125000018 0.7575952541632449 663
665 3 251.95404256466347 331.17106143553696 8.774006354166685 0.8380511143370513 664
666 3 249.06341285782014 329.99916761715656 8.092386750000017 0.9550340226246053 665
667 3 246.1120924406816 328.97117960669254 7.734179395833349 0.9610029852660091 666
668 3 243.04377034493274 328.36051843918625 7.79556108333335 1.140791393547705 667
669 3 240.0286308303704 327.53212152752815 7.5410275208333495 0.7938094635641308 668
670 3 237.02475350947105 326.70247326101855 6.772133812500014 0.8667384243064815 669
671 3 234.0340154145119 325.786481509759 6.931358291666681 0.9057306414775804 670
672 3 231.16966415954897 324.5332496260346 6.613672916666681 0.9057306414775804 671
673 3 228.30593858201175 323.28001774231006 6.295987541666681 1.2477822333464519 672
674 3 225.37651687477353 322.2169917960056 7.058009000000016 0.8039266675380826 673
675 3 222.36575710219125 321.3685732067243 6.874106895833348 0.8039266675380826 674
676 3 219.3556230070347 320.520154617443 6.6902221458333475 1.1252683366155007 675
677 3 216.60702207583066 319.03417073134926 7.094921312500015 1.1163649468474528 676
678 3 213.7727033373024 317.71711975020094 7.518293562500016 1.1472045871613723 677
679 3 211.00595776075238 316.33186992964875 6.24782972916668 1.1452274464960857 678
680 3 208.19604044182736 314.95725662533386 6.080171125000013 0.8561457054889797 679
681 3 205.28789176706377 313.85231029150583 5.1664048333333445 0.8561457054889797 680
682 3 202.37974309230017 312.74736395767786 4.252638541666675 0.8023124197797155 681
683 3 274.81316731347766 343.8034886608978 10.320089062500022 0.8921159006938334 401
684 3 272.07895696306525 342.80615884429426 11.669184625000025 0.8458783389328544 683
685 3 269.02314841583086 342.166090837779 12.197809895833359 0.8458783389328544 684
686 3 265.9091518680042 342.0597256754059 12.97635252083336 0.7140230782358488 685
687 3 262.84270680453244 341.4409307013653 12.871429229166694 0.6765074597894577 686
688 3 259.8619795483849 340.5092970144627 13.376539604166696 0.6413506452380449 687
689 3 256.854973840357 339.6452364895383 13.405902854166696 0.8345598343015133 688
690 3 254.02002942440302 338.32568279868707 13.64959006250003 0.8485249544436656 689
691 3 251.46726552745045 336.5306142642859 14.258478354166698 0.844758376340809 690
692 3 249.16414692336164 334.4252097267257 14.867366645833366 0.8746094463220853 691
693 3 246.49438134779876 332.7959457101413 15.081083208333366 0.6305577096443117 692
694 3 243.96226480589505 330.96834194960246 15.607400375000035 0.6571177163662812 693
695 3 241.3225317467669 329.2959061906431 15.195343041666698 0.8477991686298261 694
696 3 238.8473518506041 327.40636036495766 16.0102773541667 0.8263321761532471 695
697 3 236.6430902797796 325.1927136327473 16.4835254791667 0.9151908841545222 696
698 3 234.61777245271213 322.8082569633144 16.560352375000033 0.9151908841545222 697
699 3 232.5924546256446 320.42442597130724 16.637196625000033 0.9657456201529945 698
700 3 229.92081201780456 318.797038987 16.724713687500035 0.9646068872381774 699
701 3 227.06334321452456 317.5237854256523 16.812230750000037 1.002716899239006 700
702 3 224.45927376866263 315.7906589563978 16.762476354166704 0.9719836240874595 701
703 3 221.8013960641885 314.1413732621902 16.575519916666703 1.0012590708370699 702
704 3 219.19795229575232 312.40762111550987 16.388563479166702 0.7135851040378423 703
705 3 217.02810298334268 310.1564337377562 16.1222117291667 0.7167885724575475 704
706 3 214.60673134579207 308.1886782338552 15.506347062500035 0.8445519027903202 705
707 3 212.09651351378872 306.3260365374759 15.115045312500031 0.7243968099543472 706
708 3 209.59130110119116 304.46714890565084 15.751613500000035 0.7872148234970034 707
709 3 206.6869064909819 303.334672765091 15.026955562500032 0.8792957702407556 708
710 3 203.55914503978926 303.27273069994436 14.875176020833363 1.025716801408608 709
711 3 200.46517016958575 303.1676168924228 13.625814854166697 1.1009482550776217 710
712 3 197.68340833481832 304.99084091098155 15.272430250000033 1.1009482550776217 711
713 3 277.29835804845203 341.9314618031326 11.217820104166691 1.2634929935063732 400
714 3 275.8987176471082 343.9498971785172 11.731711687500024 1.1054969299626327 713
715 3 275.12225196178514 346.9737961770396 12.299522666666693 1.1054969299626327 714
716 3 274.48030692299267 350.01709117575956 13.226582250000028 0.8401346201647111 715
717 3 273.83836188420014 353.06038617447945 14.153641833333365 0.8401346201647111 716
718 3 272.82288742225063 356.01671201102374 13.783147729166696 0.9575805297473007 717
719 3 272.2441358034563 359.0493704935064 15.180106083333365 0.974667780243814 718
720 3 271.54775682862584 362.0976709116321 14.8903609166667 0.6128766912707865 719
721 3 270.96462546785136 365.1634902976781 15.481669437500035 0.6128766912707865 720
722 3 270.3814941070769 368.2299353611497 16.072960604166703 0.9290058417145007 721
723 3 269.53870661462713 371.2425721660092 15.992541395833367 0.9347558172569013 722
724 3 268.2817206663483 374.10629774354646 16.213199625000033 0.9574991916819566 723
725 3 266.6925000050102 376.74352809297164 17.741338125000038 0.973691723459685 724
726 3 264.7785527597215 379.21745663428305 17.874097500000037 1.0135849161238262 725
727 3 262.4347651229606 381.2678015583796 18.712650833333374 1.0135849161238262 726
728 3 260.0903518087741 383.31752080505026 19.551377708333376 1.2555781740709686 727
729 3 258.26024533853234 385.854017088934 19.63658666666671 0.8946624078165287 728
730 3 256.5909379667016 388.4968785351908 19.994082500000044 0.8946624078165287 729
731 3 254.92100491744512 391.1391143040218 20.351578333333375 0.9098976531329 730
732 3 253.59957419431672 393.9728073651243 20.67419229166671 0.9098976531329 731
733 3 252.27876914861406 396.80587474880105 20.996806250000045 0.9098976531329 732
734 3 250.95733842548566 399.63894213247784 21.319246666666714 1.0461389125842284 733
735 3 248.55974253011257 401.6473666690508 21.125574166666713 0.7880907718930165 734
736 3 246.0676693434552 403.53566113988484 21.43378416666671 0.9543708045533382 735
737 3 244.3045103577659 406.1034412950548 22.243356041666715 1.0392689744497827 736
738 3 242.92739434374812 408.91148158170256 22.098622291666715 0.9914922462215234 737
739 3 242.41433885465472 411.98793748398583 21.431528125000046 0.8755354489121562 738
740 3 242.70527885761624 415.103185386664 21.445237916666713 0.9825137751623888 739
741 3 243.5693393825406 418.1095654172662 21.361070208333377 0.967053285972757 740
742 3 244.27385216390547 421.15473744826335 20.987087916666713 0.9396798985973466 741
743 3 244.50285010172033 424.2637285766842 20.25665104166671 1.026329965285817 742
744 3 242.7678466001886 426.8640439579918 19.951217708333374 0.7931212183958348 743
745 3 241.29375058518363 429.6126448891958 20.63878979166671 0.9126068363862835 744
746 3 295.4430033944384 335.672184836193 11.26634235416669 1.4264006248420444 394
747 3 295.1989891984062 336.2978622619167 19.482481666666708 1.2599954566965779 746
748 3 293.24687563014834 342.1354326439185 22.590092291666714 1.2599954566965779 747
749 3 292.2714445234451 345.05484351234514 24.143984375000052 1.251354851447334 748
750 3 290.67596708784976 347.71209553939354 25.320076250000053 1.3251034496173826 749
751 3 288.7476292617694 350.0458723373428 27.508957291666725 1.3915503922292363 750
752 3 287.7377858966514 352.8776883661682 29.90851791666673 0.9888769145819984 751
753 3 286.2417911717461 355.51617007044484 32.03422979166673 1.312477279166279 752
754 3 283.7453382431087 357.27745202385694 33.903447083333404 0.8950253007234484 753
755 3 280.77712453547565 358.7008681673783 36.01163125000008 0.8950253007234484 754
756 3 299.3259574984795 349.80623788329063 21.411744375000048 1.251354851447334 433
757 3 296.1687892082779 355.8490304609298 21.788503333333377 1.0459449525822542 756
758 3 293.9695330568592 358.0570460963086 22.541847708333382 0.9523936638880516 757
759 3 291.9223165198913 360.4158499912869 22.046386250000047 1.1414108141991712 758
760 3 289.93015959638717 362.81845130606575 22.66523583333338 0.8628842513640236 759
761 3 288.6656655189996 365.6596524962769 23.59732812500005 1.0568442533383604 760
762 3 287.8422740267473 368.6772947205422 23.78596791666672 0.7629698232502113 761
763 3 287.41806473210664 371.76313578421133 24.58564791666672 0.863578753306577 762
764 3 287.3605024089401 374.8777580094637 25.385501458333387 0.9624670704422026 763
765 3 287.4756270552732 377.9911288798647 26.174942500000057 0.9958281907817884 764
766 3 287.9980677057525 381.0707131692766 25.68954645833339 1.0144733780683537 765
767 3 288.6925696483058 384.10274597433346 26.599772500000057 0.9496782238604108 766
768 3 289.1236613946293 387.1948438122598 27.176277916666727 0.6302949251255077 767
769 3 291.21780373852647 389.4967110614972 28.060472708333393 0.6560415511940365 768
770 3 293.0297655634222 391.9975437321147 29.446723541666728 0.7691390026678466 769
771 3 295.56751320215744 393.8001203956246 30.3121758333334 0.538328477350663 770
772 3 298.66461645948954 393.6580916199853 31.466054375000066 0.5934988357186989 771
773 3 301.7842441041478 393.8945976869088 31.384142708333396 0.8443767131111176 772
774 3 304.2150009030842 395.7247041571506 33.3968789583334 0.7986834907105183 773
775 3 306.80905951013455 397.4496968198707 34.194129375000074 0.5682671421715405 774
776 3 309.89928031578376 399.95616058731974 35.45126520833341 0.5682671421715405 775
777 4 364.87505300441944 362.52938833538144 15.4770532291667 1.777099078734417 493
778 4 369.32236814646325 361.4400839371965 17.02671089583337 0.7770600788775083 777
779 4 372.1285314008339 360.1030112784251 18.00633625000004 0.7770600788775083 778
780 4 375.13240872173327 359.2295655921148 18.15783812500004 0.7168511402001199 779
781 4 378.08748320342613 358.3198306151126 19.473283958333376 0.8141126960288638 780
782 4 380.9900007813582 357.1541935709894 19.31883187500004 0.6411879691073568 781
783 4 383.73735035771085 355.66633265261856 19.753900833333375 0.860857056504679 782
784 4 386.51973786990396 354.24041379939433 20.058640000000043 0.8691222552984886 783
785 4 389.6381141597107 353.9970252807878 19.867397083333376 0.609603772656826 784
786 4 392.762121546349 354.080240378409 20.24571791666671 0.6832772895357878 785
787 4 395.8736153844728 353.8005625691105 20.72573416666671 0.6832772895357878 786
788 4 398.98448354517086 353.5215104372378 21.20592395833338 0.7761903872557524 787
789 4 402.0233988019108 352.7813340426067 21.06119020833338 0.9841280229207559 788
790 4 405.11925070439145 352.41593842598405 21.790932916666712 0.6519871614753472 789
791 4 408.22824183281233 352.32333816697695 22.73100812500005 0.7529026734703175 790
792 4 411.32972483212455 352.69311352557963 23.224907708333383 0.8136496947338283 791
793 4 416.7343264355256 353.5265158566436 26.949806041666722 0.8136496947338283 792
794 3 260.0903518087741 383.31752080505026 19.551377708333376 1.2555781740709686 728
795 3 258.11759088546734 384.8710778531221 21.598648750000045 0.8472610860437036 794
796 3 252.57471457098137 387.74794265659955 22.662112083333383 0.8472610860437036 795
797 3 249.8029635750255 389.18574938091257 23.19384375000005 0.8472610860437036 796
798 3 247.03121257906966 390.62418178265125 23.725748958333384 0.8472610860437036 797
799 3 244.09553409757422 391.6859563741043 24.292709583333387 1.2200647233868933 798
800 3 241.3882278764679 393.2526526481164 24.288371041666718 1.383003638593851 799
801 3 239.35289921058882 395.59456325260004 25.40042604166672 0.9352938998430237 800
802 3 237.6491795803433 398.21490031153076 25.757574791666723 0.9857923248731809 801
803 3 235.76589052891504 400.7132302724454 25.862741041666723 0.740464206246931 802
804 3 233.45338676344036 402.8186348100055 26.037323958333392 0.740464206246931 803
805 3 231.14025732053994 404.92403934756567 26.211906875000057 1.0864325388008327 804
806 3 228.44859303507675 406.5070032346465 25.688158125000058 1.1117286771228405 805
807 3 225.93900088049912 408.3646395116201 26.23238479166672 1.1816981836415184 806
808 3 223.77978808432675 410.5682754050188 27.667747916666727 0.7703528168737506 807
809 3 221.85520432280074 412.9965294942524 28.86466479166673 1.0785302329139428 808
810 3 220.0876655951314 415.54804203635354 29.94756479166673 1.1184109120295693 809
811 3 217.90092299222718 417.70725483252585 31.5741708333334 0.8202067941554123 810
812 3 216.57386117226727 418.95610697427037 32.81811750000007 0.8202067941554123 811
