# Supplementary material for: Cross-Regional Gradient of Dendritic Morphology in Isochronically-Sourced Mouse Supragranular Pyramidal Neurons
Source: Front Neuroanat. 2018 Dec 4;12:103. doi: 10.3389/fnana.2018.00103 (PMC6288488; doi:10.3389/fnana.2018.00103)
Supplement: Supplementary file 3 [file Data_Sheet_1.ZIP › SWC reconstructions/X046.S4.Z2.C02.20X-exported-000.swc]

# Exported from "Simple Neurite Tracer" version 3.1.0 on 2018-06-06T17:34:59.267
# https://imagej.net/Simple_Neurite_Tracer
#
# All positions and radii in microns
# Voxel separation (x,y,z): 0.625677425723667, 0.625677425723667, 1.6937500000000039
#
1 1 328.0514337908787 300.23256408835306 29.896889375000068 0.7075035194598082 -1
2 1 328.9649228324353 306.4505463451949 28.901811250000065 0.7075035194598082 1
3 1 328.0514337908787 300.23256408835306 29.896889375000068 0.7075035194598082 1
4 1 327.1010297812045 293.2887960176718 26.721277500000063 0.7075035194598082 3
5 4 328.0514337908787 300.23256408835306 29.896889375000068 0.7075035194598082 1
6 4 326.9771456509112 308.50339397899427 30.03764000000007 1.712885804532397 5
7 4 326.7224949386417 313.1872151879616 29.842520000000068 1.1523601691493355 6
8 4 327.2868559766444 316.2574143159876 30.41263625000007 1.1459344619871534 7
9 4 327.5433837211911 319.3751649283687 30.315584375000068 1.1459344619871534 8
10 4 327.7992857883121 322.49291554074966 30.218701875000068 1.265976932886496 9
11 4 327.92191856375393 325.6181742822394 30.385197500000068 1.2672032606409145 10
12 4 328.1984679859238 328.7046410233342 31.545077500000076 1.259125765074822 11
13 4 328.4024388267097 331.8205146034381 31.02814500000007 1.2120247684663443 12
14 4 328.7672087659066 334.9270030221561 30.883160000000068 1.2120247684663443 13
15 4 329.74076284033265 337.8983451169178 30.620120625000066 1.2120247684663443 14
16 4 330.7143169147587 340.87031288910526 30.357250625000074 1.2812935162682115 15
17 4 331.90060131393074 343.7646966605029 30.43245312500007 1.2812935162682115 16
18 4 333.08751139052856 346.6590804319006 30.50782500000007 1.1638976608796798 17
19 4 334.32447566118424 349.53031413854654 30.23394562500007 1.1638976608796798 18
20 4 335.5614399318399 352.4021735226181 29.96006625000007 1.2025832961121743 19
21 4 337.3358611111923 354.9787131617482 29.90315625000007 1.218356624014668 20
22 4 339.28985171172724 357.4213578317734 30.010031875000067 1.2471002449524131 21
23 4 341.74313289798977 359.3615835289425 30.18262500000007 1.1576971975907582 22
24 4 344.3134157628626 361.1072235467115 29.194321875000067 1.0085982670408085 23
25 4 347.13522095287635 362.44805027003736 28.764786875000066 1.0085982670408085 24
26 4 349.9576518203158 363.7882513159375 28.33542125000006 1.0085982670408085 25
27 4 352.9465128829977 364.7098741640284 28.490399375000067 1.0085982670408085 26
28 4 355.93599962310543 365.6314970121193 28.645208125000064 1.0085982670408085 27
29 4 358.9248606857874 366.55311986021036 28.800186250000063 0.9395047089181439 28
30 4 361.92248123242945 367.4284425787977 28.297989375000064 1.0216936955612048 29
31 4 364.7054944220484 368.84497627063615 27.789356250000065 0.8301988626442194 30
32 4 367.38652219127425 370.457346996726 27.755481250000063 1.045250450639701 31
33 4 369.83166957100235 372.4082092101324 27.679770625000067 1.0465393461366916 32
34 4 372.55461772775175 373.94674999998693 27.46534187500006 1.096887608584675 33
35 4 374.92656084867014 375.98207866586597 27.096273750000062 1.0288326749887118 34
36 4 377.6482576505681 377.5231221654234 27.01243312500006 1.0256792607630647 35
37 4 380.38622206553487 379.0241223097345 26.48483000000006 0.9970795456332358 36
38 4 383.1736149971338 380.43565058216706 26.04496312500006 1.1200376733364508 37
39 4 386.1049137366492 381.5074360124317 25.47145937500006 0.9494842638584364 38
40 4 389.1951345422984 381.99483872707043 25.47467750000006 0.9494842638584364 39
41 4 392.2853553479476 382.48161576428345 25.477895625000055 1.0537784339523144 40
42 4 395.2654569266694 383.40949538663165 24.895923125000056 0.7657916284402251 41
43 4 398.32689657073536 384.02891603809803 24.442167500000057 0.847298626689247 42
44 4 401.45090395737355 384.08147294185886 23.988242500000055 0.7928021229087157 43
45 4 404.56677753747744 384.3548939769001 23.911854375000054 0.7928021229087157 44
46 4 407.68327679500703 384.62768933451565 23.835296875000054 0.9518993787217298 45
47 4 410.7947706331308 384.93114288599156 23.539398750000053 0.810127130827004 46
48 4 413.86496976115683 385.5286648275577 23.31514625000005 0.810127130827004 47
49 4 416.98584876066656 385.72950728121504 23.090893750000053 0.8181921128445822 48
50 4 420.0535451789896 386.30763322258366 22.565831250000052 0.9094283950636073 49
51 4 423.134380823253 386.7975386469253 21.90916437500005 0.9094283950636073 50
52 4 426.2145907900906 387.28681839384126 21.252328125000048 0.9094283950636073 51
53 4 429.2948007569282 387.7767238181828 20.59566125000005 0.903259215645972 52
54 4 432.3055605295105 388.62013698805833 20.87462187500005 1.0859319968602539 53
55 4 435.1492644294246 389.92467442069216 20.86158000000005 1.1298670656945697 54
56 4 437.2728136123307 392.22153625052374 20.84870750000005 1.1298670656945697 55
57 4 439.5358888611732 394.35572194966716 21.74995187500005 0.9392481811735972 56
58 4 441.9366131436749 396.36039242168584 21.63731750000005 0.9723214898973502 57
59 4 444.4167984592435 398.24117876341114 22.48656375000005 1.1495884181533795 58
60 4 447.69159410548116 401.40460382787006 22.13443312500005 1.6378983650594154 59
61 4 448.74586056782556 405.27692141567377 22.666778750000052 1.3570818228461192 60
62 3 328.0514337908787 300.23256408835306 29.896889375000068 0.7075035194598082 1
63 3 322.88834367380707 298.35052639177627 28.23938562500006 0.9835899403346335 62
64 3 317.93735820405567 298.96807001096556 29.325926250000066 0.9835899403346335 63
65 3 314.8183562368232 298.9324063976993 28.668920625000066 0.8100019953418593 64
66 3 311.7218786569168 298.49756058682135 28.429763125000065 0.85120911060002 65
67 3 308.7611730783924 297.4895942539805 28.596089375000062 0.9132950815545795 66
68 3 306.0432303410488 295.9416683027402 28.770715000000067 1.0484226351881198 67
69 3 303.2858699258846 294.4932250621899 29.566946875000063 1.2618850025222634 68
70 3 300.4046253804271 293.32320827608663 30.48275750000007 1.2459177146177953 69
71 3 297.50961593160366 292.1475603931518 30.049326875000066 1.3057387332912354 70
72 3 294.82921383980346 290.5358153444877 30.241228750000072 1.3393501246011106 71
73 3 291.93733277810867 289.34515120333555 30.418395000000068 0.8147196031318158 72
74 3 288.9553541671097 288.40037829049277 30.32506937500007 0.7356089494233153 73
75 3 285.98338639492226 287.42870124834394 30.02815500000007 0.7356089494233153 74
76 3 283.0114186227348 286.45764988362083 29.731240625000066 0.7356089494233153 75
77 3 280.04007652797316 285.48597284147195 29.434326250000066 0.9979304669322199 76
78 3 276.9554868191555 284.9791741266358 29.085921875000064 0.7529339573416036 77
79 3 273.8602605941005 284.52618367041185 28.957535625000062 0.7529339573416036 78
80 3 270.7656600464712 284.0731932141879 28.829318750000066 0.7529339573416036 79
81 3 267.6704338214163 283.62020275796397 28.700932500000064 0.7529339573416036 80
82 3 264.5752075963613 283.16783797916577 28.57271562500006 0.7529339573416036 81
83 3 261.47998137130634 282.71484752294185 28.444329375000066 0.8564084900077837 82
84 3 258.3528455975394 282.7767895880885 28.316112500000063 0.9561164445711073 83
85 3 255.28202079208768 283.37055746510026 28.18772625000006 0.7775543640438299 84
86 3 252.29065701970282 284.2621477967565 28.768513125000066 0.7775543640438299 85
87 3 249.29991892474368 285.1537381284127 29.349300000000067 0.8608257726333929 86
88 3 246.29103618443858 286.00966484680265 29.344388125000066 0.8599936216571804 87
89 3 243.16640312037455 285.8501171032431 29.339476250000065 0.8743779456745674 88
90 3 240.0874445083884 285.2982696137549 29.215155000000067 0.5944260896636213 89
91 3 236.99910073501638 284.84778186723383 28.626407500000063 0.5944260896636213 90
92 3 233.9113826390701 284.3972941207128 28.037660000000063 0.8632033468511426 91
93 3 230.8055198977778 284.7733262535727 27.963981875000066 0.8691535391697749 92
94 3 227.69277470480256 285.0555067725741 27.630990625000067 0.9411064431279965 93
95 3 224.57815247955014 284.7576843179296 27.584920625000063 0.9406371850587038 94
96 3 221.52672367429585 284.0725675367622 27.756328125000064 1.0269931833570842 95
97 3 218.60731280586919 282.9563590092712 27.38505812500006 0.9315398352886817 96
98 3 215.67601406635384 281.8651775788091 27.19840687500006 0.9122689705763928 97
99 3 213.02752152326553 280.2027526586613 26.95958812500006 0.6866246637634095 98
100 3 210.4015533675033 278.5046641252473 26.72076937500006 0.898291336885726 99
101 3 207.6917444366941 276.9504813997497 26.25939187500006 1.1285406295520355 100
102 3 204.81675666549384 275.7216509356284 26.52649625000006 1.1320631934588596 101
103 3 201.8341523770691 274.81692137803196 25.80529750000006 0.952381150339537 102
104 3 198.73767479716273 274.39020937368844 26.16725187500006 1.2359882138715608 103
105 3 195.71189876636305 275.18356834950606 26.24635000000006 0.958775573630433 104
106 3 192.74556209100714 276.17213868214947 25.933175625000057 0.8219774612702102 105
107 3 189.67160889842677 276.75089030094387 25.871353750000058 0.8651742307421723 106
108 3 186.5638691248573 277.11002914330925 25.843237500000058 0.8651742307421723 107
109 3 183.45612935128784 277.46916798567463 25.81495187500006 1.0112386257773625 108
110 3 180.38530454583608 278.06543857238927 25.84527000000006 1.0112386257773625 109
111 3 177.3138540629586 278.6610834816782 25.87541875000006 1.1415171793615442 110
112 3 174.1936007408747 278.8137487735548 25.427421875000057 0.6474447433645935 111
113 3 171.0739730962165 279.04587509849824 25.507366875000056 0.7382555649341264 112
114 3 167.954971128984 279.28676090740186 25.478065000000058 0.5900594869094958 113
115 3 165.08186039006094 280.5162170489489 25.84459250000006 0.8077745837062831 114
116 3 162.10801558559632 281.48601705882055 26.02142000000006 0.9086400415071955 115
117 3 159.07285439341084 282.2268191308774 26.46111750000006 0.9086400415071955 116
118 3 156.03769320122532 282.9682468803599 26.900815000000062 1.152028560113702 117
119 3 153.1395553652733 284.14389476329467 26.71009875000006 0.7710660891390755 118
120 3 150.6437281140616 285.9865147820509 27.800704375000063 0.7758900620914051 119
121 3 147.9946098935476 287.64831402477296 28.020891875000064 0.8248117800087386 120
122 3 145.30231993065863 289.2356576538339 28.401646875000065 0.85625832742561 121
123 3 328.0514337908787 300.23256408835306 29.896889375000068 0.7075035194598082 1
124 3 322.94590599697364 296.5961268900471 31.66736625000007 0.9739670215270034 123
125 3 318.60745872700573 295.9973535936296 31.71174250000007 0.9739670215270034 124
126 3 315.5084784373964 295.5693902344346 31.74358500000007 0.9739670215270034 125
127 3 312.3844710507581 295.4430033944384 31.458357500000073 0.6528193124515597 126
128 3 309.3123948904549 295.7702326880919 30.123851875000067 1.7067979631801058 127
129 3 302.20219662453115 294.69406751584717 32.18125000000008 0.8848392722326671 128
130 3 297.19677721874183 292.81703523867617 32.18125000000008 0.8848392722326671 129
131 3 292.1913578129525 289.68864811005784 32.18125000000008 0.8848392722326671 130
132 3 289.53660849560697 288.1920277077268 32.18125000000008 0.8848392722326671 131
133 3 328.0514337908787 300.23256408835306 29.896889375000068 0.7075035194598082 1
134 3 329.2471033514367 291.84973793850736 28.317128750000062 1.3533277582917773 133
135 3 329.49049187004323 289.2362833312596 26.64438125000006 1.0546794094453564 134
136 3 335.3887529623402 287.1803073103316 25.660651250000058 1.0546794094453564 135
137 3 338.37823970244784 286.2899683335269 25.029898750000054 0.8172473399317394 136
138 3 341.36835211998124 285.3996293567221 24.399315625000057 0.8172473399317394 137
139 3 344.357838860089 284.5086647024916 23.768563125000053 0.8172473399317394 138
140 3 347.46682998850986 284.6200352842704 22.86647187500005 1.0585460959363289 139
141 3 350.5007398258439 285.2857560652404 21.86648187500005 1.0972755285886238 140
142 3 353.61098230911625 285.34582109810987 20.95846250000005 0.9896715249126676 141
143 3 356.64364079159884 284.59000276783564 20.604638125000047 0.9896715249126676 142
144 3 359.67692495150726 283.8348101149872 20.25081375000005 1.2903908660382337 143
145 3 362.73711324072167 283.39683591698065 18.956111250000045 1.109995550653586 144
146 3 365.8073123687477 282.8431113952152 18.31265562500004 0.8969649007431918 145
147 3 368.9044156260798 282.5258929403733 17.48661375000004 0.9837964138851224 146
148 3 372.0146581093522 282.3600884225565 16.69398956250004 0.9837964138851224 147
149 3 375.12490059262456 282.19428390473973 15.901348437500035 1.0555741281641413 148
150 3 378.13816307490976 281.46787241347454 14.751800312500034 1.0555741281641413 149
151 3 381.22650684828176 281.12562686160373 13.77962168750003 1.0555741281641413 150
152 3 384.31547629907953 280.7833813097329 12.80742612500003 1.1198687404315053 151
153 3 387.25741155483223 279.9806371725294 10.919945000000025 1.104764887374536 152
154 3 390.1680629392987 279.02522774344936 9.19943375000002 1.1365618141498128 153
155 3 393.02240335545 277.7494714723988 8.89422000000002 0.8609383945700231 154
156 3 395.9405628690252 276.6520332676795 8.19439637500002 1.0077285754190526 155
157 3 398.9100279315098 275.7053833225596 7.471300625000017 1.0962807014817233 156
158 3 401.6517464110309 274.2431751786434 6.486672937500015 1.0962807014817233 157
159 3 406.0383708427795 271.9037672838626 4.911265250000011 1.0962807014817233 158
160 4 386.1049137366492 381.5074360124317 25.47145937500006 0.9494842638584364 39
161 4 387.2755562001782 383.02720647951446 25.497204375000056 1.4709738846505984 160
162 4 389.51610706169464 385.21019501786435 25.53971750000006 1.4709738846505984 161
163 4 391.49262204955573 387.63469504254357 25.60458812500006 1.2586439934570148 162
164 4 393.4691370374168 390.05982074464845 25.66962812500006 1.3971314348666912 163
165 4 395.1303106027131 392.70330786833097 26.19502937500006 1.3339442716428582 164
166 4 397.27700985037103 394.8675260839092 28.099143125000065 1.3221627657164816 165
167 4 401.05922988887056 391.6740685030156 32.520000000000074 1.3221627657164816 166
168 4 402.4645013870459 388.9523717011176 32.520000000000074 1.3221627657164816 167
169 4 339.28985171172724 357.4213578317734 30.010031875000067 1.2471002449524131 22
170 4 341.4603267015627 361.3837729688814 30.81236125000007 1.2010628999676658 169
171 4 342.57465819677645 364.2937986759222 31.57251625000007 1.2010628999676658 170
172 4 343.86543072604445 367.135625543559 32.14043062500007 1.0085732399437795 171
173 4 345.1555775778866 369.97807808862166 32.70834500000007 1.0085732399437795 172
174 4 346.3668890740876 372.86119966635636 32.88669687500008 0.9969106127282903 173
175 4 348.02243154255245 375.5153233062761 33.00542875000007 0.8959951007333201 174
176 4 350.37185027614487 380.62648219701276 33.715787500000076 0.8959951007333201 175
177 4 333.08751139052856 346.6590804319006 30.50782500000007 1.1638976608796798 18
178 4 333.1788602946842 350.5201358260414 30.03238937500007 1.2021766057854537 177
179 4 332.1483695745173 353.4733332754571 30.221581250000067 1.2021766057854537 178
180 4 330.5566462034763 356.16624891577175 30.119448125000066 0.8952442878224517 179
181 4 328.9649228324353 358.8591645560864 30.01748437500007 0.8952442878224517 180
182 4 326.76629235844234 361.08219644968256 30.296783750000067 0.8978345923649477 181
183 4 324.1772391707978 362.83409324170884 30.613176250000073 0.9103543976536783 182
184 4 321.71207011344654 364.76055403551203 30.545765000000074 0.9408624289319643 183
185 4 319.2982066050047 366.7345663136702 31.224789375000075 1.0039995379617395 184
186 4 317.264129293977 369.11026349914295 31.366386875000067 1.073036785116089 185
187 4 315.07613533622134 371.3433062315507 31.041525625000073 1.0620248624233524 186
188 4 312.880633249357 373.5544502540581 31.793550625000073 1.0534843655622244 187
189 4 312.69730976361996 376.67595493099356 31.522211875000075 1.1038013441389216 188
190 4 313.10712847746896 379.7693041237713 30.91669625000007 1.1038013441389216 189
191 4 313.51632151389225 382.8626533165492 30.31101125000007 1.1799275165267202 190
192 4 313.79912771031934 385.9703930901186 29.70549562500007 0.8679584952866426 191
193 4 313.9180064212068 389.0875180250739 29.065766250000063 0.9389040585894493 192
194 4 314.5486892663363 392.1164224430022 27.81069750000006 1.0786053142050296 193
195 4 315.2657155962156 395.16159447399923 27.880310625000064 1.0204548542582719 194
196 4 315.5716718573945 398.24680986024265 26.75532187500006 0.8719378037142452 195
197 4 313.8216520976454 400.83961711244154 26.62812125000006 0.8622210332927566 196
198 4 313.0257904121249 403.85100256244954 25.83680125000006 0.9333542998232802 197
199 4 312.7692626675782 406.9668761425534 25.53734625000006 1.1338150902508861 198
200 4 311.85639930344735 409.9563628826611 25.19165187500006 0.8171785154149098 199
201 4 310.5944079357627 412.81258033108963 24.683357500000056 0.9177061074059313 200
202 4 309.12344030788637 415.5711921011053 24.364932500000055 1.1470857084504849 201
203 4 306.54752634618205 417.34436192560617 24.169135000000058 0.7493675960149787 202
204 4 303.8658728995304 418.9417163934787 23.593090625000055 0.9628111930263504 203
205 4 301.06221235486265 420.2981850524476 22.793132500000052 1.066773754084595 204
206 4 298.2904613589068 421.73849448646354 22.34005437500005 1.1022809479944131 205
207 4 295.85157075343596 423.6693350222467 21.44084250000005 1.1136933042396127 206
208 4 293.6635767956803 425.8929925932687 20.802976250000047 1.1340841315439472 207
209 4 291.12144941496507 427.65927996608656 19.571789375000044 0.8070613114409582 208
210 4 288.7601428102839 429.6695815349367 18.464923750000043 1.046382926780261 209
211 4 286.488933754907 431.80439291150583 17.73457875000004 1.7335957273238505 210
212 4 284.4848889603141 436.57393192779733 17.996093750000043 1.4924721609984637 211
213 4 282.8061964270975 444.2309722638036 15.667187500000036 1.251354851447334 212
214 4 283.1528217209484 447.784820041914 15.667187500000036 1.251354851447334 213
215 4 282.18051900137385 451.11342394676393 13.550000000000031 1.251354851447334 214
216 4 282.18051900137385 453.6161336496586 13.550000000000031 1.251354851447334 215
217 4 282.8061964270975 457.6830369168624 12.703125000000028 1.251354851447334 216
218 4 282.8061964270975 461.1242627583426 11.291672312500026 1.251354851447334 217
219 4 283.8079059856811 465.2937771233651 10.162500000000023 1.251354851447334 218
220 4 285.7506343925531 467.92349934368167 7.621875000000017 1.251354851447334 219
221 4 331.90060131393074 343.7646966605029 30.43245312500007 1.2812935162682115 17
222 4 335.80983386985224 346.80361191724273 29.962268125000072 0.863447361047175 221
223 4 338.1586269260188 348.8639676801508 29.53493500000007 0.863447361047175 222
224 4 340.7051340487142 350.6803092470266 29.392490625000068 0.7897363035226698 223
225 4 343.25164117140946 352.49727649132814 29.250046250000068 0.7897363035226698 224
226 4 345.79814829410486 354.313618058204 29.107601875000068 0.7897363035226698 225
227 4 348.3446554168002 356.1299596250798 28.965157500000064 0.7897363035226698 226
228 4 351.1157807353303 357.56463796226416 28.354391250000067 0.8190993451118814 227
229 4 353.89066011841476 358.96678107331087 29.28595375000007 0.7712850762380788 228
230 4 356.70620853417125 360.3288808291113 29.49479312500007 0.7712850762380788 229
231 4 359.52175694992775 361.6909805849117 29.703801875000064 0.7496491508565544 230
232 4 362.25596730034016 363.18822666466843 29.007501250000068 0.8072740417657042 231
233 4 365.11781584560026 364.4514693872045 29.008856250000065 0.8122544340744645 232
234 4 367.796966582549 366.06634282299734 29.143340000000062 0.8122544340744645 233
235 4 370.47549164207203 367.68184193621585 29.27799312500007 0.8122544340744645 234
236 4 373.1546423790207 369.29671537200863 29.41247687500007 0.8084440585518075 235
237 4 375.6123033072633 371.2319356497719 29.310174375000067 0.8998117330302344 236
238 4 378.144419849167 373.0689245716966 29.398588125000064 0.934217734670779 237
239 4 380.73785277879153 374.81831865401995 29.48700187500007 0.934217734670779 238
240 4 383.33066003099043 376.5677127363433 29.57524625000007 0.934217734670779 239
241 4 385.92409296061504 378.31710681866673 29.663660000000068 0.8468043415229255 240
242 4 388.371743050046 380.2635892900931 29.894856875000066 0.9206405345325753 241
243 4 390.7518199774988 382.29140982686346 30.15620250000007 0.9206405345325753 242
244 4 393.1318969049517 384.31923036363384 30.41754812500007 0.8688782411024564 243
245 4 395.80791925477183 385.9397348962582 30.545256875000067 0.8688782411024564 244
246 4 398.48331592716625 387.5602394288824 30.672796250000072 0.8688782411024564 245
247 4 401.1593382769863 389.180118284081 30.80033562500007 0.9455612663991491 246
248 4 403.54254359156783 391.19041985293114 30.116907500000067 0.954233155519679 247
249 4 406.2780052968317 392.6889172875393 29.45143312500007 0.8753164618131529 248
250 4 409.14736197120044 393.93213833245227 29.694655625000067 0.8753164618131529 249
251 4 412.01671864556914 395.1753593773652 29.938047500000067 0.9924182488115945 250
252 4 414.7778331252877 396.6394445535586 29.557123125000068 1.2602019302470666 251
253 4 417.6903615420314 397.77004366184127 29.98106875000007 0.9172931603049538 252
254 4 420.5396965387769 399.0620675459606 30.022904375000067 0.9331227991757625 253
255 4 423.36025037393927 400.408525366118 30.367074375000065 0.9882512371562748 254
256 4 425.86984252851687 402.2724184173487 30.710228125000068 1.005626299268621 255
257 4 428.42260642546944 404.08062617769014 30.643494375000067 1.033037227289575 256
258 4 431.03543535529144 405.80061342100447 30.76934000000007 0.7867080247821673 257
259 4 433.8647486744139 407.1333063377959 30.922455000000067 0.985085309382113 258
260 4 436.52137502403656 408.78509474170636 30.98173625000007 1.02851983627585 259
261 4 439.4489196989976 409.8875383658315 31.04101750000007 1.02851983627585 260
262 4 442.37709005138436 410.98998198995656 31.10046812500007 0.832332422665937 261
263 4 445.33904698476016 411.9178616123048 32.152964375000074 0.8502956215584635 262
264 4 448.32540533773926 412.80444652455526 32.92531437500008 1.3124334817464784 263
265 4 450.934480203007 414.5294391872754 33.10485187500008 1.2564791495640109 264
266 4 453.3971465506553 416.45715133593 33.321143750000076 0.8829810102782679 265
267 4 455.8892197373127 418.34231741963544 33.71697312500008 0.6475886491725099 266
268 4 458.38442131109866 420.2281091807665 33.93580562500008 0.9295501810748804 267
269 4 460.79077669043187 422.2208917816964 33.50711750000008 0.6304263173849096 268
270 4 463.0188140034339 424.4095114168778 33.01948687500008 0.821201621262313 269
271 4 465.25498512297025 426.5768580195846 32.20225250000007 0.8590801326156238 270
272 4 467.86280863338646 428.26493571418706 31.209715000000074 1.1132991274614068 271
273 4 470.57136620934426 429.81348734285314 30.587431250000073 0.8375568291707297 272
274 4 473.517681207077 430.86274838579175 30.79017312500007 0.8879989432325717 273
275 4 476.61103039985477 431.32449832597575 30.946167500000072 0.9145964906000847 274
276 4 479.53294397798436 431.9708231067483 31.63603187500007 0.9145964906000847 275
277 4 327.92191856375393 325.6181742822394 30.385197500000068 1.2672032606409145 11
278 4 325.4079466671963 327.1335650073421 31.048639375000068 1.2546334011581262 277
279 4 322.93401812588485 329.0462608977794 30.80829625000007 1.2546334011581262 278
280 4 320.46008958457355 330.95895678821665 30.56795312500007 1.2546334011581262 279
281 4 317.6101289104022 332.20718325253534 29.67568562500007 1.4940864087568306 280
282 4 314.6575571384122 333.18949681092147 28.81102625000007 1.1373126270606813 281
283 4 311.58860936523763 333.7770079136761 28.399106250000063 0.9796857131981179 282
284 4 308.4896290756283 334.1862009500993 28.055105625000063 0.9796857131981179 283
285 4 305.39064878601897 334.5953939865226 27.710935625000065 1.0274999820719204 284
286 4 302.270395463935 334.3945515328653 27.42638562500006 1.0199355419949214 285
287 4 299.1495164644254 334.592265599394 27.191970625000064 1.1296293082727946 286
288 4 296.1838054664952 333.6143317829879 26.679950000000062 0.8426561001903775 287
289 4 293.3738881475702 332.24034415609873 26.54292562500006 0.8426561001903775 288
290 4 290.56397082864527 330.8663565292095 26.40607062500006 1.0460888583901706 289
291 4 287.820375316847 329.429801159748 25.208758750000058 1.0752892238486942 290
292 4 285.3583346466243 327.5083457853506 24.712828750000057 1.0752892238486942 291
293 4 282.8962939764017 325.58689041095323 24.216898750000055 1.0995154537727145 292
294 4 280.1658376905436 324.13657013812576 22.930495625000052 1.1791767036158518 293
295 4 277.07686823974586 323.809966521898 21.92305312500005 0.8709617469301163 294
296 4 273.9572405950877 323.99391568506076 21.50198687500005 0.8709617469301163 295
297 4 270.8382386278552 324.1772391707978 21.08092062500005 0.885815329016796 296
298 4 267.7523975641861 324.201640590401 19.693061875000044 0.926102698459143 297
299 4 264.6396523712108 324.3524288500005 18.959329375000042 0.9661335401569432 298
300 4 261.5137679522954 324.4275101410873 19.232870000000045 1.0338944053628163 299
301 4 258.421670114369 324.5251158195002 17.969840625000042 0.9987438475856607 300
302 4 255.5604472465347 325.7770963483732 17.46239312500004 1.0687258676528528 301
303 4 252.64541612008813 326.8839197144784 16.774425750000038 1.030159111131246 302
304 4 249.56896021780486 327.2555721053583 15.623742812500035 1.1615326002104445 303
305 4 246.44432715374086 327.09352165209583 15.648657875000037 1.1928414985936566 304
306 4 243.40666325185245 326.4309292582545 14.719026250000034 0.9007690194915917 305
307 4 240.46910773807986 325.35476408600977 14.741163562500033 0.9041163937192133 306
308 4 237.45021415896315 324.5732929812809 14.065679125000033 1.1543122827175933 307
309 4 234.61839813013785 323.2662528389442 13.39447987500003 0.9807556215961053 308
310 4 231.9079635219029 321.7051876617636 13.32483287500003 1.2696621729240085 309
311 4 228.8496522649656 321.0469750099023 13.44700306250003 0.9853543506751742 310
312 4 225.7619341690193 321.44177746553396 12.60686918750003 1.0558619397799744 311
313 4 222.80435697762354 322.3959355397625 11.637265062500026 1.152028560113702 312
314 4 220.06263849810244 323.85751800625303 10.638884125000024 0.9882324668335032 313
315 4 217.1426019522501 324.97685492087265 10.865694187500024 1.3257791812371642 314
316 4 214.50787431252772 323.3087989038934 10.198492187500024 1.1938300689263002 315
317 4 211.99577944824722 321.44740856236547 10.479146562500025 1.2761191639574767 316
318 4 209.23716767823154 319.97268686993476 10.376268187500024 0.9008128169113924 317
319 4 206.3778218426744 318.7038130505672 10.273372875000023 0.9008128169113924 318
320 4 203.51847600711724 317.43493923119956 10.170477562500023 0.9008128169113924 319
321 4 200.65913017156007 316.1666910892577 10.067599187500024 1.289758931838253 320
322 4 197.71344085125307 315.1330719819622 10.615662812500025 1.0010713676093528 321
323 4 194.74898120817434 314.1338651330815 10.559836812500023 1.3539784628145297 322
324 4 191.62184543440742 314.15951790753616 10.792541125000024 0.820175510284126 323
325 4 188.5309989513325 314.5455608792077 10.007809812500023 1.0614492391916865 324
326 4 185.47644175894956 315.20314785364326 9.574633250000021 0.7758650349943761 325
327 4 182.42688998597242 315.8601091506531 8.94980887500002 0.7758650349943761 326
328 4 179.37671253556954 316.51707044766295 8.32500143750002 0.8727261572706569 327
329 4 176.34655676278982 317.2954131652632 8.390989937500018 0.8596807829443186 328
330 4 173.271352215358 317.7859442670305 9.186900000000021 0.8591239300354244 329
331 4 170.1986503776291 318.3452998856275 9.690519625000022 1.0493110971326474 330
332 4 167.09153628148536 317.9942948497965 9.934182500000022 1.0428103086793785 331
333 4 163.99818708870754 317.6451668462427 9.096961875000021 0.9586754652423171 332
334 4 160.97929350959086 316.8255294185447 8.936716187500021 0.7942974919561954 333
335 4 158.90767555301977 314.4842444914868 8.62593000000002 0.7942974919561954 334
336 4 156.42185914061963 311.6749528499875 8.25298318750002 0.7942974919561954 335
337 4 326.7224949386417 313.1872151879616 29.842520000000068 1.1523601691493355 7
338 4 325.4104493768991 312.03847143433296 29.251062500000067 1.1490440787929999 337
339 4 322.66372547797226 310.6338256135833 27.84982312500006 1.1490440787929999 338
340 4 319.66798196360736 309.83671257321134 26.71416375000006 0.9377715824488894 339
341 4 316.652842449045 309.0345941134336 26.08595187500006 1.5235245316371293 340
342 4 313.58014061131604 308.8306232726477 24.591725625000056 1.690023551396454 341
343 4 311.16940549000276 310.75896109872804 23.222667500000053 1.3191094598789501 342
344 4 309.33554495520673 313.2892006083546 22.835476250000053 1.099527967321229 343
345 4 308.12423345900567 316.1610599924262 22.09869500000005 1.1577660221075878 344
346 4 307.3896881612061 319.2018522814432 22.217088125000053 1.1167591236256589 345
347 4 307.25141345012116 322.31772586154705 21.57820562500005 1.1781881332832085 346
348 4 306.59194944340845 325.3672776345242 20.939492500000046 1.2318712564102992 347
349 4 305.54894517472707 328.2403883734473 19.134971250000042 1.280511419486057 348
350 4 303.98350025556647 330.8457091741606 17.132789375000037 1.3093238649406318 349
351 4 302.2153358504714 333.33089990913504 15.250237062500036 1.472888457573313 350
352 4 300.24945737884764 335.16538612135685 10.921113687500025 1.504722924994133 351
353 4 297.47520367318884 335.8235987732181 7.436985250000017 1.1778377539248033 352
354 4 295.2759475217702 333.68691036437184 5.759766250000013 0.9498659270881279 353
355 4 293.43207614816254 331.36064169553117 4.52734293750001 0.9498659270881279 354
356 3 294.82921383980346 290.5358153444877 30.241228750000072 1.3393501246011106 72
357 3 292.2301498133474 287.97429196357496 28.144874375000065 0.9801111738476099 356
358 3 289.9651975322277 285.8175818771055 27.923331875000063 0.9801111738476099 357
359 3 287.70087092853373 283.660871790636 27.70178937500006 0.9801111738476099 358
360 3 285.6167394234482 281.32772067011246 27.64335500000006 0.7471589547021743 359
361 3 283.5463728217286 278.99269251731175 27.054776875000062 0.9801549712674107 360
362 3 281.91147770831265 276.32605532887743 27.231604375000064 0.8682963610965334 361
363 3 279.9912736887667 273.85713220697187 27.06087437500006 1.1089318990298558 362
364 3 277.43037598527974 272.06081231771924 26.927068125000062 1.0129842657951313 363
365 3 275.0521760901041 270.0292377163945 27.07086750000006 1.0129842657951313 364
366 3 272.95052561709826 267.71172853151404 27.107791250000062 0.9592698587967545 365
367 3 271.1047772112135 265.1877457961448 26.85660812500006 0.9592698587967545 366
368 3 269.2584031279029 262.66376306077547 26.605255625000062 1.1349913638112465 367
369 3 267.33131665667406 260.20109671312713 26.35390312500006 0.8456781221566229 368
370 3 265.17398089277884 257.9373957868589 26.12609375000006 1.0973756369767396 369
371 3 263.11174809759365 255.58610002098936 25.89845375000006 0.8126673811754421 370
372 3 261.17715349725603 253.13031612502397 25.599168125000055 1.0213746000740858 371
373 3 259.3939728339436 250.56879274411128 25.031084375000056 0.8077683269320258 372
374 3 257.8372873987431 247.86461491013358 24.400840000000056 0.9893461726512912 373
375 3 256.16735434948663 245.22550752843114 23.933703750000053 0.9893461726512912 374
376 3 254.49679562280446 242.585774469303 23.46639812500005 0.9893461726512912 375
377 3 252.82623689612228 239.94604141017484 22.999092500000053 0.9893461726512912 376
378 3 251.15630384686582 237.3069340284724 22.53178687500005 1.0210242207156806 377
379 3 249.21169840771665 234.85678122933854 22.356483750000052 1.035202071182579 378
380 3 246.61638844581486 233.1192750181039 21.86919187500005 1.041740400281391 379
381 3 243.72826144867443 231.93173926408042 21.38190000000005 0.8390271711211802 380
382 3 240.7750639992587 230.9243986086653 22.00028812500005 1.107962099019984 381
383 3 237.91822087340447 229.65302207959482 22.236227500000048 1.143913523902066 382
384 3 235.97173840197814 227.2047463127381 22.03094500000005 0.8776314682883305 383
385 3 234.3449770950966 224.53623209202667 22.412208125000053 0.9117246312160131 384
386 3 232.8014308858363 221.81641232240588 22.624265625000053 0.8980723497867227 385
387 3 231.2622644185561 219.09283848823074 22.559733750000053 0.8888123238860125 386
388 3 229.80693872632284 216.32484155682926 22.35716125000005 0.9870812203701715 387
389 3 228.52304864873787 213.4730038503808 22.133247500000053 0.9842093609860999 388
390 3 227.3186196042198 210.62492020848666 20.84786062500005 1.0258982478620677 389
391 3 226.53026604780797 207.59914417768698 20.616663750000047 1.1912272508352897 390
392 3 226.14109468900787 204.503917952632 19.969143125000045 0.7152306356674955 391
393 3 225.98154694544832 198.8778265405248 20.446272500000045 0.7152306356674955 392
394 3 329.49049187004323 289.2362833312596 26.64438125000006 1.0546794094453564 135
395 3 330.6673911078294 289.0736072005715 28.98903937500007 1.3533277582917773 394
396 3 332.4374325452016 286.5815340139141 30.792883125000067 0.6953090664324538 395
397 3 333.8076661075365 283.80164921142386 31.942939375000076 0.692405923177096 396
398 3 334.9207462478989 280.8822383429972 32.360448750000074 0.7553177883336109 397
399 3 336.57441168408656 278.22936605792887 32.69005250000007 0.7553177883336109 398
400 3 338.22745144284846 275.5758680954348 33.019825625000074 1.047922093247541 399
401 3 339.1859892590571 272.5995205812673 32.799299375000075 0.7880031770534152 400
402 3 339.5832944243917 269.49616054967794 32.69022187500008 0.7880031770534152 401
403 3 339.97997391230047 266.3934261955142 32.58097500000007 0.8365119478697711 402
404 3 340.4673766269392 263.31321622867665 33.24119875000008 0.857791237118633 403
405 3 340.86405611484804 260.21298458421586 32.86179875000008 1.1543247962661076 404
406 3 340.7501828233663 257.08710016530046 32.90295687500008 1.0367975486181742 405
407 3 340.1708055271462 254.02065510182874 33.500173125000074 1.1086440874140229 406
408 3 339.96933739606317 251.4046977848781 33.099093125000074 1.1086440874140229 407
409 4 255.5604472465347 325.7770963483732 17.46239312500004 1.0687258676528528 302
410 4 253.25857999729732 319.6898806735077 15.379775062500036 1.0440804338535976 409
411 4 251.79699753080683 316.98570283952995 13.808889687500033 1.0440804338535976 410
412 4 249.89431247918117 314.5111486207929 13.24397325000003 1.0365410208736274 411
413 4 248.14366704200634 311.9314805945342 12.532039312500029 0.8275147064878647 412
414 4 246.29479024899288 309.4100005688678 12.266899687500027 0.9705257956855234 413
415 4 244.36832945518972 306.94670854379376 12.024625687500027 1.1608380982678912 414
416 4 242.52383240415637 304.42522851812737 11.599629937500026 1.1608380982678912 415
417 4 240.67870967569726 301.903748492461 11.174651125000025 0.8472360589466748 416
418 4 238.7897895274375 299.41230098322933 10.866541062500026 0.8472360589466748 417
419 4 236.90086937917775 296.9214791514234 10.558414062500024 0.8472360589466748 418
420 4 235.01132355349228 294.4306573196175 10.250304000000025 0.8472360589466748 419
421 4 233.12240340523255 291.9392098103859 9.942193937500022 0.8472360589466748 420
422 4 231.2334832569728 289.44838797857994 9.634066937500023 1.112642166164397 421
423 4 228.62753677883373 287.73027776754276 9.072944500000022 0.9122689705763928 422
424 4 225.76756526585083 286.5152122067874 8.089451625000018 1.1077305983724663 423
425 4 223.24733659503593 284.6657097363482 7.765606625000018 1.1280651147084855 424
426 4 221.11565360559536 282.4070142294858 6.746816000000015 0.8809600721931804 425
427 4 296.1838054664952 333.6143317829879 26.679950000000062 0.8426561001903775 288
428 4 294.5814455792169 336.76461762150655 26.68672500000006 1.223862585361036 427
429 4 292.7619756252125 339.3054936473704 26.28378187500006 1.223862585361036 428
430 4 290.94313134863376 341.84636967323416 25.88083875000006 1.223862585361036 429
431 4 289.4565217851144 344.5893395076067 25.251949375000056 1.232109013832074 430
432 4 287.56572460457744 347.04574908099784 24.115612500000054 1.251354851447334 431
433 4 285.2194342581137 349.10798187618303 23.650339375000055 1.0539223397602309 432
434 4 283.46691178866166 351.6989120961048 23.730453750000056 0.9981369404827088 433
435 4 281.3302233798154 353.9482224415813 22.640864375000053 1.1416423148466892 434
436 4 278.84941238682103 355.8283831058809 21.78721437500005 1.0062957741141454 435
437 4 276.7677835914384 358.15402609729585 21.22997062500005 1.0062957741141454 436
438 4 274.68552911863003 360.4802947661364 20.672726875000045 1.0062957741141454 437
439 4 272.60327464582167 362.8059377575513 20.115483125000047 1.0062957741141454 438
440 4 270.5210201730133 365.13158074896614 19.558239375000046 1.0062957741141454 439
441 4 268.4387657002049 367.457223740381 19.00099562500004 1.0985706808598719 440
442 4 266.7694583283742 370.09132570267764 18.324850625000042 0.7734248930340538 441
443 4 264.66530514566546 372.39757269389514 17.80436125000004 0.7734248930340538 442
444 4 262.56052628553107 374.7044453625383 17.28370250000004 0.9656204846678498 443
445 4 260.2267494875818 376.78607415792095 17.07350812500004 0.7976135823125307 444
446 4 258.13886391794193 379.08606437488106 16.065388125000034 0.8828183341475796 445
447 4 256.45328893304236 381.71766362747485 15.649589437500037 0.9110551563704888 446
448 4 255.31831008277965 384.6301920442185 15.327285750000035 0.9934568733382957 447
449 4 253.99500232737407 387.46513646017246 15.297882250000034 1.0556366959067138 448
450 4 252.18366617990407 390.00788951831345 14.750445312500034 0.8215895412662617 449
451 4 250.30725958015879 392.5093478663567 14.541148625000032 0.8382888717588263 450
452 4 247.98537065329825 394.59598208114505 13.98832556250003 0.8382888717588263 451
453 4 245.66348172643774 396.6826162959335 13.43551943750003 0.8497763092951129 452
454 4 243.0957015712678 398.4614172172659 12.98877593750003 0.9319027281956014 453
455 4 240.8088505802478 400.5818380130434 12.309819312500027 1.0809015503574355 454
456 4 239.34539108148013 403.340449783059 11.794478937500028 1.1323822889459787 455
457 4 238.41438307200332 406.299904006732 10.704279812500024 0.9094972195804368 456
458 4 237.4408289975773 409.2712461014937 10.945554500000025 0.9839090358217525 457
459 4 236.43473969701364 412.20317051843483 9.804780000000022 0.7231016576830992 458
460 4 235.22217684596114 415.0862920961694 9.648497687500022 0.7231016576830992 459
461 4 234.008988317483 417.9694136739041 9.492198437500022 0.7231016576830992 460
462 4 232.79642546643052 420.85253525163876 9.33589918750002 0.8677395081876392 461
463 4 231.2672698379619 423.58048882779394 9.07958400000002 0.7450441650032282 462
464 4 229.2400749786172 425.95931440039533 9.457408812500022 0.7450441650032282 463
465 4 227.2128801192725 428.33813997299677 9.835216687500022 0.9980055482233068 464
466 4 224.86658977280877 430.397870058479 10.350032000000024 0.9753560254121101 465
467 4 222.5784874269373 432.5276760156424 10.695760250000024 1.0296397988678954 466
468 4 220.9548545071844 435.20056997833393 10.479417562500023 1.2557283366531424 467
469 4 220.41990030819068 438.2814056225972 10.221086812500022 0.9878382900552972 468
470 4 220.2947648230459 441.3991562349783 9.612522437500022 1.095823956960945 469
471 4 219.69223746207405 444.4687296855786 9.636861625000021 1.1260566901719125 470
472 4 218.4621556431013 447.3130592629184 8.46810637500002 1.2622854360747264 471
473 4 216.28354684673147 449.5292087048316 7.505666812500018 1.037930024758734 472
474 4 214.54791766777402 452.1138821504961 6.661163062500015 1.1970272805717481 473
475 4 212.68652732624614 454.6215972727965 6.186184750000014 1.2216351737254598 474
476 4 210.63180266016963 456.94911729648857 7.2249785625000165 1.133790063153857 475
477 4 208.21105670004474 458.7204100887123 6.8234073750000155 1.133790063153857 476
478 4 307.25141345012116 322.31772586154705 21.57820562500005 1.1781881332832085 347
479 4 305.134746718898 323.5459306482427 22.19303687500005 1.088190692367116 478
480 4 303.06062605262406 325.8853385430234 21.88951687500005 1.088190692367116 479
481 4 300.9865053863501 328.2247464378042 21.58582750000005 1.088190692367116 480
482 4 298.30672897197564 329.80708464745936 20.730991875000047 1.095348442117395 481
483 4 295.22276494058366 330.3339050399187 20.715748125000047 1.1689155938339837 482
484 4 292.1275387155287 330.4252539440743 19.510136875000047 1.1414733819417435 483
485 4 289.0560882326512 330.27634271675214 17.95781500000004 1.2250576292441684 484
486 4 285.9577336204676 329.8740321320118 17.50964875000004 1.0193098645691976 485
487 4 282.83998300808656 330.0923935535894 17.13719312500004 1.003430171504331 486
488 4 279.7291148473885 330.41712013753994 17.01304125000004 1.0832290703811276 487
489 4 276.73211997817214 331.28806311414723 16.417180000000037 1.0153618400128812 488
490 4 273.65003297905736 331.77546582878597 15.821284875000035 1.0366536428102577 489
491 4 270.5679459799426 332.2628685434247 15.225389750000035 1.0366536428102577 490
492 4 267.4545751095416 332.26599693055334 14.385933375000032 1.0567754288215307 491
493 4 264.3418299165663 332.26849964025627 13.54647700000003 1.2786969549514582 492
494 4 261.267876723986 332.63264390202744 12.314968312500028 1.2786969549514582 493
495 4 258.19454920883135 332.9967881637986 11.083459625000025 1.7265756266072307 494
496 4 255.07304453189596 332.891674356277 10.585903625000023 1.1864971294968187 495
497 4 251.96843314545512 333.20451306913884 9.982047875000022 1.1864971294968187 496
498 4 248.86382175901426 333.51797745942645 9.378192125000021 1.4034507768665003 497
499 4 245.74419411435608 333.575539782593 8.76900106250002 1.4011357703913228 498
500 4 242.67712337345867 333.2270374564649 7.396165875000017 1.1121291106753037 499
501 4 239.62068914879856 332.57820996598946 6.968460125000017 1.1121291106753037 500
502 4 236.56425492413845 331.929382475514 6.540754375000015 1.1121291106753037 501
503 4 233.50782069947834 331.28055498503863 6.113065562500013 1.1121291106753037 502
504 4 230.45201215224395 330.63172749456317 5.685359812500013 1.1121291106753037 503
505 4 227.39557792758384 329.9829000040877 5.257654062500012 1.1675391034973917 504
506 4 224.27469892807417 330.10928684408384 5.737679750000013 0.7742758143330379 505
507 4 221.27958109113496 331.00588259514586 5.434125875000013 0.7259672602929136 506
508 4 218.42649202983503 332.28539293075085 5.161703125000011 1.0466331977505503 507
509 4 215.47704864497368 333.3252688123036 5.387412250000012 0.8334774123550113 508
510 4 210.8883304047163 335.3161743809562 4.9191920000000104 0.8334774123550113 509
511 3 338.22745144284846 275.5758680954348 33.019825625000074 1.047922093247541 400
512 3 340.49365507881964 273.1513680707556 32.47985812500008 0.9129509589704315 511
513 3 343.0914677504243 271.4151132143724 32.90549750000008 0.9129509589704315 512
514 3 345.95519332796147 270.15625023381637 32.95580187500008 0.8348476459173462 513
515 3 349.0022423912357 269.44735771047146 33.005936875000074 0.7593096103097279 514
516 3 352.0711901644103 268.8448303494996 32.83046437500007 0.724734675764238 515
517 3 355.09383780808133 268.24105163367625 31.380106250000072 0.8433818860042169 516
518 3 358.0845759030405 267.44518994815576 32.60807500000007 0.8156205786248578 517
519 3 361.1116032886916 266.6549593594667 32.712748750000074 0.8156205786248578 518
520 3 364.13863067434266 265.86535444820345 32.81759187500007 0.8156205786248578 519
521 3 367.16503238256803 265.0751238595145 32.92226562500007 0.7781049601784668 520
522 3 370.19143409079345 264.28551894825125 32.75831062500007 0.8262383245393884 521
523 3 373.23598044436477 263.5991508122324 32.16329625000007 0.49755307951625166 522
524 3 376.362490540706 263.50404784352236 32.23257062500007 0.49755307951625166 523
525 3 379.48962631447284 263.4089448748124 32.30184500000008 0.8232726135414583 524
526 3 382.564205184479 262.8389527399781 32.55980312500008 0.8138373979615454 525
527 3 385.5518148923095 261.9123244724814 32.41617312500007 0.8138373979615454 526
528 3 388.5387989227143 260.9850705275589 32.27237375000007 0.8138373979615454 527
529 3 391.5264086305448 260.0584422600621 32.12857437500008 0.8582855222849547 528
530 3 394.28126633600607 258.5899773418887 31.561506875000074 0.9751808357329074 529
531 3 397.22257591433305 257.57637991221634 30.68312812500007 0.9751808357329074 530
532 3 400.16451117008575 256.562782482544 29.804580000000072 0.6608154699523081 531
533 3 403.2534806208834 256.069122993648 29.68652562500007 0.9343741540272098 532
534 3 406.29614994217764 255.3433371798086 29.553227500000066 0.8544751467622976 533
535 3 409.13234571298307 254.02628619866027 29.744451875000067 0.9178750403108767 534
536 3 411.670719029144 252.19743108326998 29.752412500000066 0.6356382103411877 535
537 3 414.30607234629207 250.51185609837043 29.627244375000068 0.6356382103411877 536
538 3 416.94079998601444 248.82628111347086 29.501906875000067 0.6356382103411877 537
539 3 419.5761533031625 247.1407061285713 29.37656937500007 1.1019180550874934 538
540 3 422.3497813313955 245.69351424287248 29.41484812500007 0.843569589231934 539
541 3 425.38306549130385 244.92893642863814 29.437883125000063 0.8694914049796656 540
542 3 428.50644720051645 244.76751165280143 29.63452750000007 1.045331788705045 541
543 3 431.63170594200614 244.88639036368895 29.86250625000007 0.9638623311015663 542
544 3 434.70440777973505 245.46076224050327 30.176358125000068 1.2063623877635452 543
545 3 437.8227840695418 245.68287772663516 30.490379375000067 1.2444286023445732 544
546 3 439.8512302837379 249.01961543801949 30.487500000000068 0.625677425723667 545
547 3 442.86073870146873 249.88993273720112 30.487500000000068 0.625677425723667 546
