# Supplementary material for: Cross-Regional Gradient of Dendritic Morphology in Isochronically-Sourced Mouse Supragranular Pyramidal Neurons
Source: Front Neuroanat. 2018 Dec 4;12:103. doi: 10.3389/fnana.2018.00103 (PMC6288488; doi:10.3389/fnana.2018.00103)
Supplement: Supplementary file 3 [file Data_Sheet_1.ZIP › SWC reconstructions/X046.S4.Z2.C03.20X-exported-000.swc]

# Exported from "Simple Neurite Tracer" version 3.1.0 on 2018-06-06T17:36:17.947
# https://imagej.net/Simple_Neurite_Tracer
#
# All positions and radii in microns
# Voxel separation (x,y,z): 0.625677425723667, 0.625677425723667, 1.4916666666666742
#
1 1 341.5648148316585 303.334672765091 15.93189500000008 1.089905048513599 -1
2 1 342.949438974785 309.9712332197419 15.442926666666745 1.089905048513599 1
3 1 341.5648148316585 303.334672765091 15.93189500000008 1.089905048513599 1
4 1 339.91365210517375 296.03677127145016 13.921381916666737 1.089905048513599 3
5 4 341.5648148316585 303.334672765091 15.93189500000008 1.089905048513599 1
6 4 342.0578486431288 311.45909413811285 17.501874166666756 1.8081952467928832 5
7 4 342.1623367732246 319.2512807980754 18.203405000000092 1.594032120741929 6
8 4 342.6610016815264 323.9144546519939 17.975627500000094 1.1578223330759032 7
9 4 343.0714460728011 327.0134349416032 17.65253250000009 1.1066231493289354 8
10 4 344.3365658276143 329.8734064545861 17.86062000000009 1.336265534892293 9
11 4 345.93830003746695 332.55881396579207 18.080790000000093 1.1221774901324257 10
12 4 346.9881867578313 335.5051289635248 18.226525833333426 1.079168423888181 11
13 4 348.5611398061006 338.20367570067094 17.813930833333423 1.1239356436987091 12
14 4 350.01458846605664 340.95603069642937 18.566625833333426 1.134772376712243 13
15 4 351.4010896414603 343.7528087894142 18.076613333333423 1.1269639224392118 14
16 4 352.7907192039926 346.55584365665624 18.125838333333427 1.231208038339032 15
17 4 354.0608443782116 349.4126867825105 18.37226166666676 1.2366389183943134 16
18 4 355.4830091668815 352.1612877137145 19.460134166666766 1.2812121782028674 17
19 4 356.88953201990824 354.9536860647193 19.709540833333435 1.4067355833515494 18
20 4 358.4731215844149 357.6472273824596 19.338712500000096 1.0686945837815667 19
21 4 360.24879411861866 360.22126431188684 19.544711666666768 1.2837899691968488 20
22 4 362.07764923400896 362.759011950622 19.612284166666765 1.2067377942189794 21
23 4 364.3551150636431 364.9019571337256 19.835288333333434 1.2735476297377526 22
24 4 367.00298192930563 366.5662590861505 20.0582925000001 1.134184239932063 23
25 4 369.91676170090074 367.6793392265129 20.620949166666772 1.134184239932063 24
26 4 372.8311671499216 368.7924193668753 21.18360583333344 1.1886244327442792 25
27 4 375.92138795557076 369.21725433894164 21.74268250000011 1.1886244327442792 26
28 4 379.01223443864575 369.6420893110081 22.30175916666678 1.2498094282057965 27
29 4 382.13499047043257 369.4781618254685 22.504327500000116 0.9225238235840036 28
30 4 385.1764084368753 368.7761517538065 22.992251666666785 1.183199809463255 29
31 4 388.19592769341773 367.97403329402874 23.391869166666783 1.2041224625794544 30
32 4 391.0884344325382 366.79713405624256 23.826988333333453 1.07871793614166 31
33 4 394.0854293017546 365.96310604775294 24.620555000000127 1.0867954317077524 32
34 4 397.10244584859413 365.1653673299552 25.132644166666797 1.0500306261722299 33
35 4 400.21331400929216 364.83688668145027 25.274800000000127 1.0596660585283741 34
36 4 403.29102126642687 364.2794080951305 25.26450750000013 1.0596660585283741 35
37 4 406.4006380722735 364.0328911893954 25.848793333333468 1.0703964263795351 36
38 4 409.5121319103973 364.3563664184946 25.826865833333464 1.0703964263795351 37
39 4 412.6236257485211 364.67921597016795 25.804938333333464 1.0703964263795351 38
40 4 415.7351195866449 365.00206552184136 25.78316000000013 1.0703964263795351 39
41 4 418.8472391021944 365.3255407509405 25.76123250000013 1.0270182104541132 40
42 4 421.96498971457544 365.20478500777585 26.295100000000133 0.8646111210590209 41
43 4 425.03894290715584 364.62353067927853 26.227975000000132 0.8646111210590209 42
44 4 428.11289609973625 364.04227635078126 26.160850000000135 0.8646111210590209 43
45 4 431.1862236148908 363.46164769970966 26.09372500000013 0.9940387533442188 44
46 4 434.2601768074712 362.8803933712124 26.026600000000133 0.9940387533442188 45
47 4 437.3341300000516 362.2991390427151 25.95947500000013 1.2550901456789043 46
48 4 440.4543833221356 362.5056125932039 25.7492991666668 0.9540329387434474 47
49 4 443.26555199591195 363.8770975103902 25.912040000000133 1.043773851914993 48
50 4 445.9584676362266 365.46318978459965 26.224096666666803 1.043773851914993 49
51 4 448.652008953967 367.04928205880924 26.536302500000133 1.0593094223957118 50
52 4 451.44565865982315 368.45580491183597 26.39653333333347 0.8127236921437573 51
53 4 454.2637097852826 369.8141506030821 26.3229941666668 0.8127236921437573 52
54 4 457.0811352333163 371.17249629432814 26.2496041666668 1.0272059136818303 53
55 4 460.06373952174096 372.1097610780622 25.9663366666668 0.7523270502386518 54
56 4 462.932470518684 373.3542334778266 25.755415000000134 0.9882449803820176 55
57 4 465.8900477100797 374.36219981066745 25.3823491666668 0.9882449803820176 56
58 4 468.84762490147557 375.3695404660825 25.009283333333457 0.7131784137111219 57
59 4 471.8364859641575 376.27990112051043 24.63621750000012 0.7131784137111219 58
60 4 474.8253470268395 377.1902617749384 24.263002500000123 0.837513031750929 59
61 4 477.87677583209376 377.88038397551156 24.298951666666788 1.0075971831596506 60
62 4 480.9594885086343 378.4059530131195 24.08638916666679 0.9453172522031168 61
63 4 484.0866242824012 378.39907056143653 23.883224166666785 0.7634453380937614 62
64 4 487.19186134626773 378.13566036520683 23.23241000000012 1.023307943319572 63
65 4 488.92436213809657 375.5347193064736 22.87187416666678 1.848557697526317 64
66 4 491.4345799700999 373.69084793286595 22.171089166666782 1.0179584013296346 65
67 4 494.52354942089767 373.24849399287933 21.641398333333445 1.0179584013296346 66
68 4 497.6125188716954 372.80614005289266 21.111707500000108 1.0179584013296346 67
69 4 500.70148832249316 372.363786112906 20.582165833333438 1.0179584013296346 68
70 4 503.7904577732909 371.92143217291937 20.0524750000001 1.227078567329256 69
71 4 506.9050799985433 371.63174352480934 19.93940666666677 1.2262839569985866 70
72 4 509.9020748677597 370.797089838894 19.15866833333343 1.2262839569985866 71
73 4 512.899069736976 369.96243615297857 18.377780833333425 1.0492047319702744 72
74 4 515.8053413794624 368.8080613025184 18.595862500000095 1.1799588003980064 73
75 4 518.8173525068962 367.9640224552172 18.468772500000092 0.7801196414892969 74
76 4 521.8462569248245 367.2482474801893 17.710409166666757 0.7105505685230825 75
77 4 524.8751613427527 366.4730331497177 17.48024500000009 0.6415320916915047 76
78 4 527.8414980181086 365.4788317202428 17.351514166666757 0.9643253323966018 77
79 4 530.9016863073231 364.83188126204453 17.365237500000088 0.7002706884184426 78
80 4 534.017559887427 364.57597919492355 17.637019166666757 0.9330602314331902 79
81 4 537.1446956611939 364.4977695167081 17.723983333333422 0.9819569222534948 80
82 4 540.230536724863 364.9495086180806 17.127167500000088 0.9800173222337514 81
83 4 543.2256545618022 365.83484217547954 17.55095000000009 1.226477917000561 82
84 4 545.997405557758 367.2676434803867 17.01380083333342 0.7392441352667699 83
85 4 548.2805024842237 369.39557240527296 16.49902666666675 0.7751705330518228 84
86 4 550.328970376043 371.7581303648055 16.27527666666675 0.7751705330518228 85
87 4 552.3774382678622 374.1206883243381 16.051675833333412 0.7751705330518228 86
88 4 554.4252804822559 376.48324628387064 15.827925833333415 0.9029526337073673 87
89 4 556.6564461823864 378.67249159647776 15.497670833333412 0.9326535411064697 88
90 4 559.1034705943916 380.59457264830087 14.727762000000075 0.7118457207943305 89
91 4 561.452889327984 382.65930815318893 14.883477083333409 0.9189074080633208 90
92 4 564.0106586443425 384.4393604293728 14.22566700000007 0.6499411962932309 91
93 4 566.490843959911 386.3320346421869 13.682506416666737 0.8620083029680106 92
94 4 569.0905336637928 388.0689151759958 13.414707500000068 0.6826516121100641 93
95 4 571.931734854004 389.3728269312039 13.137272416666733 0.9094847060319224 94
96 4 574.6722019786737 390.8269012685857 12.179324083333396 0.7042061994262445 95
97 4 577.225591553052 392.6238468352641 11.711552333333394 0.7519328734604458 96
98 4 580.0743008723719 393.90148013859175 11.243795500000058 0.9948208501263733 97
99 4 583.1426229681207 394.4764776928319 10.747786500000053 1.0467145358158942 98
100 4 586.040135126647 395.6302268658663 10.162322250000052 0.8869603187058703 99
101 4 588.9395243174505 396.79836661969244 9.865435833333382 0.7545982592940287 100
102 4 590.7352185292774 397.34520868977484 9.826533166666717 0.7545982592940287 101
103 3 341.5648148316585 303.334672765091 15.93189500000008 1.089905048513599 1
104 3 335.4031435431318 303.6844264460706 16.08285166666675 1.1063415944873598 103
105 3 330.6417383333747 305.21045368741056 15.52019500000008 1.1063415944873598 104
106 3 327.6541286255442 306.1126805353041 16.035565833333415 0.8188991283356499 105
107 3 324.67089865969376 307.0518223513153 16.183539166666748 0.8883305522682052 106
108 3 321.60007385424205 307.6430875186242 16.386107500000083 0.662529826098791 107
109 3 318.5173611777015 308.0773076520764 17.11672583333342 1.03214250857079 108
110 3 315.41587817838933 308.354482751672 17.84734416666676 1.1164024874929963 109
111 3 312.38759943788676 307.67186868020747 18.76740416666676 1.1145755094098833 110
112 3 309.27110018035717 307.6036698408036 19.399721666666764 1.1145755094098833 111
113 3 306.15460092282757 307.534845323974 20.032039166666767 0.8717938979063287 112
114 3 303.0462354718324 307.76384326178885 20.66435666666677 0.8717938979063287 113
115 3 299.9372443434115 307.992215522178 21.296674166666776 0.9379342585795775 114
116 3 296.9045858609289 308.75804469126376 21.42436083333344 0.7734812040023689 115
117 3 293.8331353780514 309.3292881809495 21.820249166666777 1.0847744936226649 116
118 3 290.7191388302247 309.4794507631231 22.43526333333345 1.0266866014184797 117
119 3 287.688983057445 308.78745153027273 23.276861666666786 0.8942682310383229 118
120 3 284.8715576094113 307.50606416239066 24.365778333333456 0.962454556893688 119
121 3 281.8576694497004 306.7690161548882 25.319400833333464 0.73591553136192 120
122 3 278.7718283860313 306.298506730744 25.82060083333346 0.8738899172825029 121
123 3 275.7585659037461 305.47136117393734 26.176512500000133 0.9474820960961207 122
124 3 272.9430174879896 304.1092614181369 26.30121583333347 0.9474820960961207 123
125 3 270.1268433948074 302.74716166233645 26.42606833333347 1.0507188713405258 124
126 3 267.22119742974667 301.59841790870786 26.787350000000135 0.7367289120153606 125
127 3 264.1785281084525 300.8857713208086 27.125958333333468 0.721005638306925 126
128 3 261.13523310973255 300.17375041033506 27.46471583333347 0.721005638306925 127
129 3 258.0925637884384 299.4617294998615 27.80332416666681 0.7969003100472057 128
130 3 254.96980775665153 299.313443949965 28.08480166666681 0.8317755697570429 129
131 3 251.86957611219077 298.9436685913623 28.549455833333475 0.9009066685252508 130
132 3 248.8857204689146 298.00828083990547 28.801398333333477 0.9009066685252508 131
133 3 245.90249050306414 297.07351876587427 29.053340833333483 0.9594012510561565 132
134 3 242.79537640692044 296.72439076232047 29.280521666666814 0.9594012510561565 133
135 3 239.68763663335096 296.37526275876667 29.50770250000015 0.5685361834646017 134
136 3 236.58052253720726 296.45159540470496 30.34885333333349 0.7994092765243577 135
137 3 233.46402327967766 296.2626408221364 30.829170000000158 1.2295750202578932 136
138 3 341.5648148316585 303.334672765091 15.93189500000008 1.089905048513599 1
139 3 340.2064691404124 297.24808276765117 13.170432166666734 1.4027437613754326 138
140 3 337.29394072366875 298.237904455146 18.794552500000098 1.000495744377687 139
141 3 334.18995501465366 296.1681635308521 19.7884500000001 1.000495744377687 140
142 3 331.70288724740203 294.28424880199816 20.326345000000103 0.9172743899821821 141
143 3 330.2225344581399 291.5287654191111 20.1719575000001 0.9623982459253729 142
144 3 329.2627452870798 288.56055171147807 19.60825666666677 0.9019828336974957 143
145 3 328.2910682449309 285.59984613295364 20.25489416666677 0.7675497820065085 144
146 3 327.4676767526785 282.5815782312627 20.249822500000104 0.7833606505545455 145
147 3 326.8238546816089 279.5401602648199 21.08306750000011 0.7833606505545455 146
148 3 326.18003261053923 276.4987422983772 21.916312500000114 0.8091886146884185 147
149 3 325.34287621492103 273.49048523549783 22.37872916666678 0.8634598745956894 148
150 3 324.3336585272287 270.5291539795477 22.331145000000113 0.9239503681146536 149
151 3 323.8431274254613 267.4545751095416 21.608581666666776 0.8069174056330417 150
152 3 323.91257761971667 264.32806501320044 21.419289166666776 0.8595431339106593 151
153 3 324.5075968515799 261.2572402077487 21.28205583333344 0.9281987178353174 152
154 3 325.03254021176207 258.1732761763567 21.369318333333442 1.2313957415667491 153
155 3 325.21648937492483 255.0580282736786 21.876783333333446 0.9215477667998747 154
156 3 325.7114002186722 251.9703101777323 21.618874166666778 0.9372710405083104 155
157 3 326.2882748051895 248.89635698515193 21.49387250000011 1.140766366450676 156
158 3 327.1517096526881 245.8899769545497 21.368721666666776 1.140766366450676 157
159 3 328.01577017761247 242.88359692394747 21.243570833333443 0.8657435971995808 158
160 3 328.7903588306584 239.85281547374203 21.324120833333442 0.8657435971995808 159
161 3 329.56494748370426 236.8220340235366 21.40482000000011 0.8657435971995808 160
162 3 330.34016181417593 233.79125257333115 21.48537000000011 0.9793103067426836 161
163 3 329.9954135526022 230.6866411868903 21.096492500000107 1.0588839617462196 162
164 3 328.5200661827458 227.92990644915184 20.836495000000106 0.8257440393730668 163
165 3 326.8013302942829 225.31770319675553 21.03742250000011 1.0711597528389178 164
166 3 325.5837620238246 222.4458438126839 21.616636666666775 0.8753790295557252 165
167 3 324.4700562060365 219.5245559119801 21.890954166666777 0.8753790295557252 166
168 3 322.66497683282375 214.792557541232 22.335172500000112 0.8753790295557252 167
169 3 341.5648148316585 303.334672765091 15.93189500000008 1.089905048513599 1
170 3 347.4968625049446 303.1820074732144 16.433393333333417 1.0731118664071757 169
171 3 351.5681455141285 298.43186445712035 16.69055666666675 1.0731118664071757 170
172 3 352.78321107488387 295.5518712665143 16.994409166666752 1.0439365280456812 171
173 3 353.50586850159465 292.51045330007156 17.29841083333342 0.9240880171483127 172
174 3 354.22790025087977 289.46966101105454 17.60241250000009 0.7313981403481951 173
175 3 355.0225105815489 286.44638768995776 17.311388333333422 0.9566607839314868 174
176 3 355.4317036179722 283.3480330777742 17.656112500000088 0.7311103287323621 175
177 3 355.6657069751928 280.228405433116 17.667896666666756 0.8536179686890562 176
178 3 355.75142478251695 277.103772369052 17.985920000000093 0.964619400786692 177
179 3 355.95351859102567 273.98727311152237 18.414475833333427 0.8643796204115033 178
180 3 356.9164361492144 271.0390810815125 19.3861475000001 0.8569590861424206 179
181 3 357.58903938186734 267.98765227625813 19.75548416666677 0.8805471250922029 180
182 3 358.4649877778805 265.0131817943679 20.742072500000106 1.01688223615739 181
183 3 359.24896159231224 261.9849030538653 20.90212833333344 0.8844075548089179 182
184 3 360.00790830971505 258.99541631375763 22.14379166666678 1.0536532984671698 183
185 3 361.0171259974073 256.0372134449361 22.470317500000114 0.7133035491962666 184
186 3 361.60025735818175 252.9726454137416 23.033869166666786 0.7133035491962666 185
187 3 362.1833887189562 249.9080773825471 23.59757000000012 0.9903597700809635 186
188 3 362.92106240388443 246.86978780323298 23.812817500000122 1.1150322539306614 187
189 3 363.33588653713923 243.77581293302944 23.32504250000012 1.0526960120058126 188
190 3 363.50607079693606 240.65493393351974 23.005080000000117 1.0872208923572446 189
191 3 363.11689943813593 237.55282525678183 23.289391666666784 1.16294663119258 190
192 3 363.03868975992043 234.44696251548956 22.41527500000011 1.0024103173004013 191
193 3 362.9041691133899 231.323580806277 22.68989083333345 0.9758753376754606 192
194 3 362.6833049821094 228.2033274841931 22.700034166666782 1.0501870455286606 193
195 3 362.82595943517447 225.09871609775223 21.843668333333444 1.030159111131246 194
196 3 362.8484838225005 221.97345735626254 21.50998250000011 1.109388643550634 195
197 3 363.4441287317894 218.90325822823647 21.335308333333444 1.109388643550634 196
198 3 364.03977364107834 215.83305910021045 21.16078333333344 1.109388643550634 197
199 3 364.63541855036726 212.76285997218443 20.986109166666772 1.109388643550634 198
200 3 365.23043778223047 209.69203516673267 20.811435000000106 0.7635266761591054 199
201 3 365.75538114241266 206.60869681276642 20.98044083333344 0.7635266761591054 200
202 3 366.2803245025948 203.5259841362259 21.149446666666773 0.9519556896900448 201
203 3 367.01049005841435 200.48832023433752 21.534893333333443 0.6543021679505248 202
204 3 368.4870887831222 197.73596523857913 21.96151000000011 0.8690847146529452 203
205 3 369.8147762805078 194.90602624203098 22.26864416666678 0.9068130634240823 204
206 3 370.5868622238508 191.8746191143998 22.16169166666678 0.9071321589112014 205
207 3 371.3589481671938 188.84383766419433 22.294002500000115 1.034707786016257 206
208 3 372.2186289501381 185.87499827913553 23.45332583333345 0.9410251050626525 207
209 4 548.2805024842237 369.39557240527296 16.49902666666675 0.7751705330518228 85
210 4 547.5515882832557 367.93148722907955 18.488462500000097 1.0150302309772479 209
211 4 553.7927206048493 368.1198161342224 17.532751666666755 1.0150302309772479 210
212 4 556.9060914752502 367.8701708413587 17.104792500000087 0.8008733617005511 211
213 4 559.9619000224845 367.2250974154375 16.676833333333416 0.8008733617005511 212
214 4 563.0852817316971 367.3471045134537 16.355230000000084 0.847160977655588 213
215 4 566.2105404731868 367.2382366413778 16.555113333333416 0.847160977655588 214
216 4 569.3357992146765 367.1293687693018 16.754996666666752 1.0289953511193999 215
217 4 572.4354051817115 367.470988643747 16.149230833333416 0.8238795206444103 216
218 4 575.4155067604335 368.41075613718385 16.49246333333342 0.822578111598905 217
219 4 578.3142702738112 369.5732647941785 16.06748750000008 0.8906956129374407 218
220 4 581.3219016592648 370.3897738347478 16.72232916666675 0.9071321589112014 219
221 4 584.3226505930355 371.20440584304004 15.899078333333414 0.8956134375036287 220
222 4 587.3315333333406 372.02717165786675 15.339106666666746 1.004437512159746 221
223 4 590.4117433001783 372.53271901785143 14.838354166666742 0.5570080768956431 222
224 4 593.5344993319651 372.71103708418264 14.996620000000075 0.5570080768956431 223
225 4 596.6566296863261 372.8887294730882 15.154885833333411 0.6836777230882509 224
226 4 599.7618667501928 372.64972069646177 14.44392766666674 0.6836777230882509 225
227 4 602.8664781366336 372.4107119198353 13.732894916666737 0.5856046636383433 226
228 4 605.9823517167374 372.1466760461799 13.476432666666735 0.5592367398860708 227
229 4 609.1076104582272 372.25554391825585 13.264571250000067 0.6086539943245775 228
230 4 612.2197299737767 372.0008932059863 12.8308393333334 0.8877862129078256 229
231 4 615.3356035538806 372.07597449707316 12.174327000000062 0.8877862129078256 230
232 4 618.4508514565587 372.15105578815997 11.517814666666725 0.9950273236768621 231
233 4 621.5416979396335 371.68742881569875 11.200223916666724 0.6632430983641161 232
234 4 625.9026695969276 371.28887229551276 10.857677583333388 0.6632430983641161 233
235 4 487.19186134626773 378.13566036520683 23.23241000000012 1.023307943319572 64
236 4 490.28896460359994 379.663564638824 25.3622116666668 1.259839037340147 235
237 4 493.41046928053527 379.86127870535273 25.447236666666797 0.7111324485290054 236
238 4 496.46440079549245 380.5276251637484 25.75854750000013 0.5716132650443108 237
239 4 499.5183323104497 381.19397162214415 26.069858333333467 0.5716132650443108 238
240 4 502.46214459847954 382.2513664716172 26.074780833333467 0.7008775955213946 239
241 4 505.3052228209679 383.55152416227094 25.764066666666796 0.6686927487421692 240
242 4 508.14016723692185 384.8485534657961 26.372815833333465 0.6886456018484969 241
243 4 511.1490499772269 385.68883824854294 26.785112500000135 0.7599478012839659 242
244 4 514.0959906523855 386.73872496890726 26.817780000000138 0.9075075653666356 243
245 4 516.841463196461 388.22721156470385 27.241711666666802 0.9286930030016389 244
246 4 519.8296985817171 389.1475830579434 27.51170333333347 0.7533406476683241 245
247 4 522.8154312572705 390.06732887375716 27.879548333333478 0.7533406476683241 246
248 4 525.8017896102494 390.9877003669967 28.24739333333348 0.7533406476683241 247
249 4 528.7875222858029 391.90744618281053 28.615238333333476 0.6034358445940421 248
250 4 531.7156926381896 393.00738709723265 28.46622083333348 0.6034358445940421 249
251 4 534.6438629905764 394.1073280116549 28.317203333333477 0.6034358445940421 250
252 4 537.5720333429631 395.20664324865135 28.168185833333478 0.7251726499622445 251
253 4 540.3206342741672 396.69950958642806 28.186384166666812 0.8847391638445514 252
254 4 542.7807979121127 398.63097579963704 28.010665833333473 0.937602649543944 253
255 4 545.5531745854943 400.06502845939565 27.50886916666681 0.9787722241565613 254
256 4 547.9933165458166 402.011510930822 27.00692333333347 0.6740860881519071 255
257 4 550.5679791526694 403.7828037230457 26.675325833333467 0.9751307815388495 256
258 4 553.3785221490201 405.1517859305291 26.4142841666668 1.100397658942985 257
259 4 556.4380847608088 405.8043674855588 26.4711166666668 0.7201296899109118 258
260 4 559.5339366632895 406.24421871584263 26.728429166666803 0.9017888736955213 259
261 4 562.6466818562648 406.41753136276805 27.351945833333474 0.6956657025651165 260
262 4 567.5788970032445 407.23153769363455 27.948463333333475 0.6956657025651165 261
263 4 445.9584676362266 365.46318978459965 26.224096666666803 1.043773851914993 50
264 4 445.6487573104934 368.66665820430484 25.15308000000013 1.093052205964989 263
265 4 448.43990430664667 369.58515266526723 29.48756500000015 1.093052205964989 264
266 4 451.5000925958612 369.79725731258753 30.953724166666824 0.927053728146243 265
267 4 454.5834309498274 369.43999550249936 31.884225833333495 0.9009880065905951 266
268 4 457.704309949337 369.52195924526916 32.3576808333335 0.8294355361848365 267
269 4 460.8258146262724 369.60329731061324 32.8311358333335 0.8294355361848365 268
270 4 463.946693625782 369.685261053383 33.30444166666684 0.8294355361848365 269
271 4 467.05005365737145 369.33550737240347 32.8723058333335 0.7574826322266147 270
272 4 470.1534136889609 368.98575369142395 32.440170000000165 0.7574826322266147 271
273 4 473.23925475263 369.0983756280542 31.237290000000158 0.6847664018090102 272
274 4 476.2587740091724 369.73844363456953 32.451357500000164 0.6500162775843177 273
275 4 480.40513830944315 371.03171887354034 33.79311166666684 0.6500162775843177 274
276 4 437.3341300000516 362.2991390427151 25.95947500000013 1.2550901456789043 47
277 4 439.6441310558234 362.8991636939841 24.82580833333346 0.8173599618683697 276
278 4 444.5187838796365 359.17450597865115 27.751414166666805 0.8173599618683697 277
279 4 446.59916132016764 356.8726387294138 28.704290833333477 0.7795377614833741 278
280 4 448.67953876069885 354.57014580275063 29.657167500000153 0.7795377614833741 279
281 4 450.6942200715291 352.2476311984644 31.032335000000156 0.750481301832767 280
282 4 452.7702177700802 349.5816196874559 33.244029166666834 0.750481301832767 281
283 4 382.13499047043257 369.4781618254685 22.504327500000116 0.9225238235840036 29
284 4 383.29562209514995 375.5347193064736 23.674390833333455 1.0529400262018447 283
285 4 383.8074262293919 378.6143035958854 24.143520000000123 0.9444976147754188 284
286 4 384.31923036363384 381.69451356272305 24.61264916666679 0.9444976147754188 285
287 4 384.8310344978758 384.77409785213496 25.08177833333346 0.9444976147754188 286
288 4 385.14011914618334 387.8630673029327 26.011981666666795 0.9787159131882461 287
289 4 385.4316848265706 390.97706385075935 26.1126691666668 0.9334356378886244 288
290 4 385.5931096024072 394.07166439838863 27.144156666666802 0.9888143468394262 289
291 4 385.16890030776653 397.15562842978056 27.878802500000138 1.0286699988580237 290
292 4 385.3365818578605 400.2758817518646 28.24515583333348 1.0326493072856262 291
293 4 386.1180529625894 403.2979037181098 28.736063333333476 1.1414108141991712 292
294 4 387.7523223985796 405.95953548713834 29.158801666666815 1.1414108141991712 293
295 4 389.3872175119956 408.6211672561668 29.58154000000015 1.1414108141991712 294
296 4 391.02148694798575 411.2821733477696 30.00442750000015 0.8548693235405035 295
297 4 392.06824528122144 414.21722615183927 30.67508083333349 0.8548693235405035 296
298 4 393.11437793703146 417.152278955909 31.345734166666826 0.8925476181175828 297
299 4 393.8689449124542 420.1780549867087 30.76010583333349 1.1004727402340717 298
300 4 395.4831926708212 425.56826600931805 31.30366916666683 1.1004727402340717 299
301 4 400.7570276922461 426.9022102809609 32.36916666666683 1.1004727402340717 300
302 4 364.3551150636431 364.9019571337256 19.835288333333434 1.2735476297377526 23
303 4 363.35277982763375 367.03364012316615 19.703126666666765 1.1411855703259108 302
304 4 363.3058540207045 370.160775896933 19.883469166666767 1.1411855703259108 303
305 4 363.1682049870453 373.2860346384227 19.8099300000001 0.993119007528405 304
306 4 363.0299302759604 376.4112933799124 19.736390833333434 0.993119007528405 305
307 4 362.414889366474 379.45646541090946 18.85660583333343 1.1789890003881347 306
308 4 361.39440948511873 382.4140426023053 18.88390333333343 1.089667291091824 307
309 4 360.37392960376343 385.37099411627537 18.911200833333428 1.089667291091824 308
310 4 359.07126920340676 388.195302015992 18.11047416666676 1.2508355391839834 309
311 4 357.9788364180932 391.12660075550735 18.07094500000009 1.360804603529175 310
312 4 355.87656026766166 393.4290936821704 17.45951083333342 1.360804603529175 311
313 4 353.7742841172302 395.73158660883354 16.848076666666753 1.360804603529175 312
314 4 350.85549892622925 399.35676161347646 15.819721666666746 1.6645397098467292 313
315 4 348.52797890253726 403.365476880088 14.118267000000072 1.5030148256219074 314
316 4 346.59400997962535 405.5203099342803 11.293318833333391 1.1750096919605322 315
317 4 344.23458040722136 407.3948395017484 9.288951416666713 1.1935297437619528 316
318 4 341.54291612175814 408.7713298383405 7.371548166666704 0.9096473821626105 317
319 4 338.6754364796666 409.8844099787029 6.01301275000003 0.9791476306119955 318
320 4 334.8419108922577 410.7659894715475 5.408619250000028 0.9791476306119955 319
321 4 343.0714460728011 327.0134349416032 17.65253250000009 1.1066231493289354 9
322 4 339.83857081408695 328.07771224275916 18.354660000000095 0.892209752307692 321
323 4 336.9573262686294 329.2552371579711 19.106609166666765 0.892209752307692 322
324 4 333.9184110118896 329.9941621977507 18.920449166666764 0.8466041247466939 323
325 4 330.80504014148863 330.19625600625943 19.471620000000097 0.8827369960822355 324
326 4 327.68603817425617 330.42963368605444 19.6277975000001 1.03452008278854 325
327 4 324.6515026594963 331.17418982266554 20.005338333333437 1.2855543795373898 326
328 4 321.64074288691404 332.02198273452115 19.9567100000001 0.8914464258483091 327
329 4 318.790156535317 333.3064984895318 19.6622550000001 0.8914464258483091 328
330 4 315.94019586114575 334.5903885671168 19.3678000000001 0.9338173011183158 329
331 4 313.87045493685184 336.9360532361548 19.2962000000001 0.985955001003869 330
332 4 312.27622885610793 339.620835069935 18.84944583333343 1.0312853304975487 331
333 4 311.48537258999323 342.64661110073473 19.072002500000096 1.127020233407527 332
334 4 310.3166071587414 345.53348674302373 18.37599083333343 0.8197938470544347 333
335 4 308.8306232726477 348.28521606135644 18.16715750000009 0.9435653554110905 334
336 4 307.392190870909 351.06072112186666 17.902983333333424 0.9169865783663491 335
337 4 306.84910286538087 354.14030541127846 17.69966916666676 0.9210659951820674 336
338 4 306.40487189311705 357.2361573137592 17.49635500000009 0.9210659951820674 337
339 4 305.9606409208532 360.3313835388141 17.293190000000088 1.000708474702433 338
340 4 304.9545516202896 363.2927147947643 17.09390333333342 1.014823757426759 339
341 4 304.5553694226779 366.3941977940765 16.89476583333342 0.9327286223975566 340
342 4 304.25879832288484 369.5056916322003 16.56928416666675 1.081921404561365 341
343 4 302.97115418074554 372.35314959666874 16.218145833333416 1.1075491519190064 342
344 4 301.4795391978204 375.09299104391266 15.663096666666748 1.1075491519190064 343
345 4 299.9885498923208 377.83283249115664 15.108047500000076 1.1075491519190064 344
346 4 298.4969349093956 380.5732996158263 14.553013250000072 0.9009567227193088 345
347 4 297.7530044502102 383.6115891951404 14.45457816666674 1.0140416606446045 346
348 4 297.0109510233019 386.6461247099002 14.070265166666738 1.103150639616169 347
349 4 296.79008689202146 389.7663780319841 14.156229916666737 0.6833711411496463 348
350 4 296.4659859854966 392.8759948378308 13.859492666666737 0.9725091931250673 349
351 4 296.2632664995621 395.97747783714294 13.0106448333334 1.1397715393437753 350
352 4 296.0924565623396 399.3886711621884 11.147687416666724 1.1397715393437753 351
353 4 299.0738094959128 399.80787503742323 8.950000000000045 1.6989644818100453 352
354 4 303.4535514759785 402.3105847403179 7.458333333333371 1.214158328488062 353
355 4 305.95626117887315 404.81329444321256 6.4638839166667 1.1291850773005307 354
356 4 306.74273770300783 407.31475279125584 5.966666666666697 1.0681001902271292 355
357 4 342.1623367732246 319.2512807980754 18.203405000000092 1.594032120741929 7
358 4 339.5445024239968 322.0455561813573 20.643920833333436 0.9490525464346871 357
359 4 336.9685884622925 323.7292541339796 21.983735833333444 0.8425309647052327 358
360 4 334.07858443287483 324.74660562820634 23.49464500000012 0.8425309647052327 359
361 4 331.1892060808829 325.76333144500734 25.00570333333346 1.108675371285309 360
362 4 328.27792901899073 326.57546074359664 26.931594166666805 0.9661335401569432 361
363 4 325.3516356988811 327.3312790738708 28.857485000000146 0.745144273391344 362
364 4 322.3984382494654 328.00701069365243 30.71804083333349 0.8038015320529378 363
365 4 319.3050890566876 328.3354913421573 31.504745833333494 0.8108591734151008 364
366 4 316.1929695411381 328.170938179192 32.14854916666683 0.8108591734151008 365
367 4 313.08022434816286 328.00575933880094 32.79250166666683 0.8108591734151008 366
368 4 309.96810483261334 327.84058049840985 33.43645416666684 0.5357619485503445 367
369 4 305.46948414166013 327.75924243306576 33.984790833333506 0.5357619485503445 368
370 3 290.7191388302247 309.4794507631231 22.43526333333345 1.0266866014184797 118
371 3 287.81161583288684 310.33600315893887 23.618005833333452 1.1015739325033453 370
372 3 284.05755127854485 313.4643902875572 23.990922500000124 1.1764675203624684 371
373 3 280.9291641499265 313.4643902875572 24.239583333333456 1.251354851447334 372
374 3 278.4264544470318 313.4643902875572 24.73675583333346 1.251354851447334 373
375 3 275.92374474413714 313.4643902875572 25.10967250000013 1.251354851447334 374
376 3 273.56556652658463 313.2773127372658 25.358333333333462 1.251354851447334 375
377 3 271.5440027640715 314.09006771328086 25.358333333333462 0.625677425723667 376
378 3 265.2872285068348 315.3414225647282 25.358333333333462 0.625677425723667 377
379 3 261.5331639524928 317.2184548418992 25.358333333333462 0.834234482040137 378
380 3 257.77909939815083 317.84413226762285 25.544791666666796 1.0427977951308642 379
381 3 256.22491667265325 318.53738285532467 25.638020833333464 1.251354851447334 380
382 3 252.1480025666378 318.4698096933465 25.358333333333462 0.8848392722326671 381
383 3 249.64529286374315 319.0954871190702 25.358333333333462 0.8848392722326671 382
384 3 247.1425831608485 319.0954871190702 25.358333333333462 0.8848392722326671 383
385 3 244.62298016745927 320.3487190027947 25.358333333333462 0.8848392722326671 384
386 3 243.38851860650647 322.2238742476885 26.1041666666668 0.625677425723667 385
387 3 242.13716375505913 323.47522909913584 26.35282750000013 0.625677425723667 386
388 3 240.26013147788814 324.7265839505832 26.601339166666804 0.7120647078933336 387
389 3 238.38309920071714 327.22929365347784 26.850000000000136 0.7984519900630005 388
390 3 236.50606692354614 328.48064850492517 26.850000000000136 0.8848392722326671 389
391 3 235.03697632794695 329.8959308419121 26.850000000000136 0.8848392722326671 390
392 3 232.75200236920412 331.6090356335435 26.850000000000136 0.7120647078933336 391
393 3 230.87497009203312 332.23471305926716 26.850000000000136 0.7984519900630005 392
394 3 228.37226038913846 333.4860679107145 26.601339166666804 1.0070153031537277 393
395 3 225.8695506862438 334.1117453364382 26.1041666666668 1.1291850773005307 394
396 3 223.00269672157796 335.5958521902547 25.358333333333462 1.251354851447334 395
397 3 220.23845385473078 335.9887776136092 24.363839166666793 1.1291850773005307 396
398 3 216.48438930038878 337.24013246505655 23.866666666666788 0.9206217642098037 397
399 3 214.6073570232178 338.4914873165039 23.12083333333345 0.7120647078933336 398
400 3 211.47896989459946 340.3685195936749 22.62366083333345 0.625677425723667 399
401 3 210.03302936375206 341.3426993455266 22.375000000000114 0.625677425723667 400
402 3 208.35058276598113 344.12258414801687 22.375000000000114 0.625677425723667 401
403 3 207.0992279145338 345.3739389994642 22.375000000000114 0.625677425723667 402
404 3 205.84787306308644 347.1627507596082 21.947935833333442 0.7862575370356462 403
405 3 205.06202221637756 347.9705003162174 20.88333333333344 0.8848392722326671 404
406 3 205.22219563736277 350.3793584052535 20.88333333333344 0.7120647078933336 405
407 3 203.97084078591544 352.8820681081482 20.88333333333344 0.7984519900630005 406
408 3 202.40664722160628 354.44626167245735 20.88333333333344 0.8848392722326671 407
409 3 199.7393843557463 357.20987886187885 20.88333333333344 0.8848392722326671 408
410 3 309.27110018035717 307.6036698408036 19.399721666666764 1.1145755094098833 112
411 3 304.9132569101918 303.82770657656124 19.11660333333343 1.107912044825926 410
412 3 302.4505905625435 301.9043741698867 19.46699583333343 0.9996948772727606 411
413 3 299.98792421489514 299.98041608578643 19.817388333333433 0.9996948772727606 412
414 3 297.31815863933224 298.35052639177627 19.754589166666765 0.9918238552571569 413
415 3 294.41000996456864 297.22055296091935 19.202374166666765 0.9291747746194461 414
416 3 291.50186128980505 296.08995385263665 18.650308333333427 0.9291747746194461 415
417 3 288.4053837098986 295.7627245589832 19.359595833333433 0.7799381950358372 416
418 3 285.30828045256646 295.43549526532973 20.0690325000001 0.7912129022473776 417
419 3 282.1855244207796 295.4986886853278 19.6403275000001 0.650128899520948 418
420 3 279.07966167948734 295.1320417138537 19.4528250000001 0.646374834966606 419
421 3 276.02322745482724 294.4663209328838 19.501304166666763 0.7248347841523537 420
422 3 273.0681529731343 293.4420869869741 19.31350333333343 0.9098601124873565 421
423 3 270.18190300827104 292.2364065876046 19.216992500000096 0.7902118183662197 422
424 3 267.36260052796024 290.8805636060614 19.120481666666763 0.7902118183662197 423
425 3 264.5439237250751 289.52472062451824 19.024120000000096 0.7902118183662197 424
426 3 261.72462124476425 288.1688776429751 18.927609166666763 0.9747053208893574 425
427 3 258.8064617311891 287.0420325992467 19.040230000000097 0.7256419080315373 426
428 3 255.93272531484027 285.8113251028483 19.2939625000001 0.7256419080315373 427
429 3 253.05836322106575 284.58124328387555 19.5476950000001 0.7256419080315373 428
430 3 250.18400112729122 283.3505357874771 19.8014275000001 0.9259963332967699 429
431 3 247.2595848394588 282.2562259698864 19.3409500000001 0.9839841171128394 430
432 3 244.43527693974218 280.91414789170915 19.12868583333343 0.980962095146594 431
433 3 241.74924375111047 279.3455745854199 19.926429166666768 0.9784593854436994 432
434 3 239.0481943042614 277.76886747259624 19.771295833333433 1.054741977187929 433
435 3 236.50669260097183 275.9994517126497 20.833810000000106 0.9203589796909997 434
436 3 233.84193244481477 274.3601768572537 20.85051666666677 0.9726968963527844 435
437 3 230.5164569270935 274.6348492471464 22.105455833333444 0.9726968963527844 436
438 3 321.60007385424205 307.6430875186242 16.386107500000083 0.662529826098791 108
439 3 318.3265295628558 312.7004381507486 14.631310833333407 1.4685963104328486 438
440 3 316.0784705722307 314.83712655959494 13.656954166666736 1.5017134165764021 439
441 3 314.00309855110527 317.15713845417827 12.909539666666731 1.315993586298846 440
442 3 312.7874073129242 319.9795693216177 11.515651750000059 1.6754515241513501 441
443 3 311.86203040027885 322.9627992874682 11.080607166666724 1.4449019063206934 442
444 3 311.29892071712754 326.0373781574743 11.38317683333339 1.35741968865601 443
445 3 310.31473012646427 328.9968323811472 10.811838666666722 1.1814479126712287 444
446 3 308.6673214645338 331.6559614404728 10.69208766666672 1.2060182651793971 445
447 3 306.9216814467648 334.2181104988112 9.692730666666716 1.3667047416537492 446
448 3 305.5170356260152 337.0067547852616 9.24493233333338 1.0783300161377112 447
449 3 304.4383677440676 339.9430589441828 9.091141500000045 1.139396132888341 448
450 3 303.89089999655937 343.0176378141889 9.535867000000048 1.2165233891572975 449
451 3 303.0093205037147 346.0052475220194 8.851684250000046 1.1162710952335944 450
452 3 301.4739081009888 348.72819567876877 9.15050983333338 1.185496045615661 451
453 3 299.62190292084676 351.22777699453485 8.371874750000043 1.130380121183663 452
454 3 297.7592612244674 353.7417488910925 8.357435416666709 0.9925684113937681 453
455 3 295.7176757843311 356.08365949557617 7.481737583333372 1.1217833133542199 454
456 3 293.43457885786546 358.2059573236309 6.8539100000000355 0.7950420480928065 455
457 3 291.1652468347657 360.35891334554606 6.968007583333368 0.8185237218802156 456
458 3 288.81144835919326 362.3961190437023 6.228394500000032 0.8414172588874447 457
459 3 286.7060438216331 364.70236603491975 6.671702916666701 0.9096035847428098 458
460 3 284.8396480606994 367.1950648990028 5.9608790000000305 0.9306576301184113 459
461 3 283.2479246896584 369.88672918446605 5.731893250000029 0.9306576301184113 460
462 3 281.65557564119166 372.57776779250355 5.502922416666695 0.823848236773124 461
463 3 280.13768220638605 374.71633323362704 5.11558133333336 0.823848236773124 462
464 3 334.18995501465366 296.1681635308521 19.7884500000001 1.000495744377687 141
465 3 331.4075675024605 297.2599706387399 21.86574500000011 1.0815397413316736 464
466 3 328.4625038595792 298.2103746484142 22.953319166666784 1.0815397413316736 465
467 3 325.3866736347216 298.55699994226507 24.040893333333457 1.0716790651022687 466
468 3 322.40719773342556 299.4717403386731 24.67261416666679 1.0233267136423436 467
469 3 319.36140002500275 299.8765536331163 26.074780833333467 1.1803529771762122 468
470 3 316.61592748092727 301.28119945386595 27.33106250000014 1.2092092200505877 469
471 3 314.187047714268 303.2039061831148 28.371947500000143 1.1161647300712214 470
472 3 311.46409955751864 304.6623602624766 29.549767500000147 1.101780406053834 471
473 3 308.7061134649287 306.1045467287697 30.30932416666682 0.9527190161494278 472
474 3 305.67345498244606 306.46931666796655 31.918385000000164 1.0604606688590432 473
475 3 303.10254644014753 306.32916492460447 33.17362250000017 1.0604606688590432 474
476 3 301.35127532554696 302.79158475956285 32.619319166666834 0.8356234859252435 475
477 3 299.4029158218435 300.3551968637949 32.04502750000017 0.8356234859252435 476
478 3 299.6994869216365 299.0738094959128 31.673005833333495 1.251354851447334 477
479 3 300.32516434736016 294.69406751584717 31.697916666666828 1.251354851447334 478
480 3 300.2225532495415 292.83705691629933 31.697916666666828 1.251354851447334 479
481 3 340.2064691404124 297.24808276765117 13.170432166666734 1.4027437613754326 139
482 3 337.6949999535576 294.8604977110897 11.522990750000059 1.3108442610851403 481
483 3 334.7881026336455 290.8111134118061 10.604407500000054 0.9204027771108003 482
484 3 333.16384403646686 288.13821944911456 10.485536583333387 0.8475176137882504 483
485 3 331.1960885325659 285.7256072955241 9.748712916666717 0.868177482385646 484
486 3 329.22770735123925 283.31362081935936 9.011904166666712 0.868177482385646 485
487 3 327.2599518473383 280.90163434319464 8.275080500000042 1.0508752906969567 486
488 3 325.0412996957222 278.70926064345895 7.6917642500000385 0.9418134586190643 487
489 3 323.43330871161237 276.03136126136167 7.285479000000038 0.9418134586190643 488
490 3 321.8253177275026 273.35346187926433 6.879193750000034 0.9418134586190643 489
491 3 320.21732674339273 270.67556249716705 6.472923416666699 1.007396966383419 490
492 3 319.10487228045605 267.7793016934922 5.5093962500000275 1.0239836749393534 491
493 3 318.29712272384677 264.75978243694976 5.804492666666696 0.7945853035720282 492
494 3 317.7046062016865 261.69020898634943 5.547657500000028 0.9594012510561565 493
495 3 317.2985415523918 258.60249089040315 4.8308221666666915 0.9570549607096929 494
496 3 317.5707112325816 255.49662814911085 4.219641583333354 0.9570549607096929 495
497 3 318.59494517849123 251.24014462191275 4.525388500000023 0.9570549607096929 496
498 3 340.2064691404124 297.24808276765117 13.170432166666734 1.4027437613754326 139
499 3 343.3336049141793 294.26297576952356 13.2671070833334 0.974799172503216 498
500 3 345.40772558045325 291.92106516503986 13.177636916666733 0.974799172503216 499
501 3 347.8140809597865 289.9314109512386 12.728003833333398 0.791669646768156 500
502 3 350.2204363391197 287.9411310600116 12.278370750000063 0.791669646768156 501
503 3 352.78696513943817 286.15169362244194 12.267630750000063 1.0016532476152757 502
504 3 355.2890491649071 284.30907360368576 11.410981500000059 0.8623336552293868 503
505 3 357.95568635334143 282.6773068773984 11.143958250000058 0.8623336552293868 504
506 3 360.6223235417757 281.0455401511111 10.876935000000056 0.9465248096347634 505
507 3 362.9567260171507 278.9632856783027 10.93276808333339 0.9465248096347634 506
508 3 365.2917541699514 276.88040552806865 10.988616083333389 1.0062770037913737 507
509 3 367.27765431919835 274.4878150521013 10.169169000000052 1.0062770037913737 508
510 3 369.26292879101953 272.095224576134 9.349721916666715 1.0993527776420264 509
511 3 370.96664842126506 269.47301048492614 9.142067000000045 0.8401346201647111 510
512 3 369.45376040586524 270.8513778537954 9.42648308333338 1.0801569942208242 511
513 3 375.1605642058908 268.29423421486274 8.944212333333379 1.0801569942208242 512
514 3 378.15943610738435 267.4070236251866 9.152807000000045 0.8505458925287529 513
515 3 381.2565393647165 266.9997076210405 8.769687333333378 1.1376692631933438 514
516 3 384.3692845576918 266.9890711048032 8.022407083333373 0.7437802966032664 515
517 3 387.38755245938273 267.80870853250116 7.84122925000004 1.0022601547182277 516
518 3 390.43335016780554 268.5163497009947 7.598326250000039 0.8041018572172851 517
519 3 393.54421832850363 268.19287447189555 7.470162250000038 0.8041018572172851 518
520 3 396.6557121666274 267.8700249202221 7.341998250000038 1.068857259912255 519
521 3 399.5782514221827 266.75757045728545 7.5058429166667056 1.068857259912255 520
522 3 402.5014163551636 265.64511599434877 7.66970250000004 0.9232683797206148 521
523 3 404.85271212103316 263.58601158629216 7.321070166666704 1.019898001349378 522
524 3 406.8692704641405 261.1965494974535 7.098349416666704 0.802406271393574 523
525 3 409.27562584347373 259.20314121909786 7.466641916666704 1.0015281121301312 524
526 3 411.81399915963465 257.40181591043944 8.211908416666708 1.0671929579598298 525
527 3 351.5681455141285 298.43186445712035 16.69055666666675 1.0731118664071757 171
528 3 349.9363787878412 300.93645119229217 16.529307500000083 0.9307452249580125 527
529 3 356.19127601280064 300.8194495136819 16.38312416666675 0.9307452249580125 528
530 3 359.3190374639933 300.76063583566383 16.309883333333413 0.9307452249580125 529
531 3 362.4286542698399 301.09912732298034 16.208599166666747 1.0350331382776334 530
532 3 365.0665102966909 302.7396535332278 17.089577500000086 1.095429780182739 531
533 3 367.9671508423458 303.84585122190725 18.01635000000009 0.7923954325819953 532
534 3 371.0598743576979 304.2725632262508 18.48503166666676 0.7923954325819953 533
535 3 374.1532235504757 304.6992752305943 18.953564166666762 0.9995259443678153 534
536 3 377.22154564622457 305.0753073634542 20.0954350000001 0.9864680564929624 535
537 3 380.33053677464545 305.4150502056222 20.295318333333437 1.0592843952986828 536
538 3 383.39510480584 304.9827071044472 21.37528500000011 0.9269661333066417 537
539 3 386.2331776089225 303.7357319949799 22.379325833333446 1.1061726615824143 538
540 3 389.3027510595229 303.2595914740042 23.274176666666786 0.8508712447901293 539
541 3 392.4054854136865 303.6306181874583 23.617110833333456 0.7952860622888387 540
542 3 395.4994602838901 303.22267650588645 24.14038750000012 0.8264573116383918 541
543 3 398.52148225013536 302.4355743043261 24.574015000000124 0.9212536984097845 542
544 3 401.4089835698501 301.24178177604534 24.191402500000123 0.6098377760140467 543
545 3 404.41786631015526 300.4077537675557 24.657846666666792 0.6098377760140467 544
546 3 407.42674905046033 299.5743514364918 25.124141666666794 0.8441514692378571 545
547 3 410.48506030739765 298.9255239460163 24.861310000000124 1.0112699096486486 546
548 3 413.45640240215926 297.9519698715903 24.62696916666679 0.7563251289890259 547
549 3 416.30886578603355 296.66807979400534 24.519718333333458 0.821151567068255 548
550 3 419.21326039624273 295.5199617178024 24.95289833333346 0.7933965164631532 549
551 3 422.30911229872345 295.0707253261328 24.928733333333458 0.7933965164631532 550
552 3 425.4049642012041 294.6208632570375 24.904568333333458 0.7859134144514981 551
553 3 429.13838140049734 294.4112613194201 25.702013333333465 0.7859134144514981 552
554 4 386.1180529625894 403.2979037181098 28.736063333333476 1.1414108141991712 293
555 4 386.12556109169805 407.5281087934276 29.633599166666816 1.0712848883240627 554
556 4 385.6337786350793 410.6126985022452 30.042912500000153 1.0712848883240627 555
557 4 385.3497210838008 413.7223153080919 30.501749166666823 0.7119208020854173 556
558 4 385.46672276241105 416.8425686301758 30.960585833333493 0.7066463413865668 557
559 4 386.08802044615464 419.8958744677073 31.621692500000158 0.6869875566703292 558
560 4 387.00150948771125 422.8878639175179 31.748633333333494 0.9312269965758199 559
561 4 387.69913981739313 425.93366162594066 32.120058333333496 0.9132200002634927 560
562 4 388.2841482104447 429.0038607539667 32.4337558333335 0.7249348925404695 561
563 4 388.6895871823137 432.1015896887246 32.81472750000017 1.2956966106083705 562
564 4 346.59400997962535 405.5203099342803 11.293318833333391 1.1750096919605322 316
565 4 348.7419605821347 405.10235741389687 14.44656791666674 0.9778775054377764 564
566 4 353.17926488536693 409.5133832652487 14.289301500000073 0.9778775054377764 565
567 4 355.6081446520262 411.4767590271696 13.872902750000069 1.190363815987791 566
568 4 358.63892610223166 414.8128710611282 11.35619258333339 1.7028436818495323 567
569 4 359.50110959487887 418.99740168436807 7.3844361666667035 1.0718354844586995 568
570 4 359.19577901112575 421.9843857147729 5.292821166666694 0.8216708793316058 569
571 4 307.392190870909 351.06072112186666 17.902983333333424 0.9169865783663491 336
572 4 305.19230904206455 352.4265749422214 19.055146666666765 1.2229428395452224 571
573 4 302.71149804907026 354.32988567127273 19.2890400000001 1.2229428395452224 572
574 4 300.0661338931106 355.9985673656778 19.407478333333433 1.069076247011258 573
575 4 297.3519452203213 357.5521244137497 19.601544166666766 0.8950190439491912 574
576 4 295.31473952216504 359.92281617981666 19.9182250000001 0.6805806198309188 575
577 4 293.2775338240088 362.2928822684579 20.235055000000102 0.6805806198309188 576
578 4 291.24032812585256 364.66357403452486 20.55173583333344 0.6805806198309188 577
579 4 289.20312242769626 367.03426580059187 20.868565833333438 0.9812061093426263 578
580 4 287.1878154394403 369.4193481474505 20.41644166666677 0.6951463903017657 579
581 4 284.8296372218878 371.4703187489726 20.751171666666774 0.9213412932493859 580
582 4 282.20241771127417 373.1627761855551 21.085901666666775 0.9063750892260758 581
583 4 280.316625950143 375.6517209850839 21.529075833333444 1.2719896929477004 582
584 4 279.5545508456116 378.6799997255864 21.998503333333446 1.1018492305706638 583
585 4 278.4621180602981 381.6050416908446 22.44227416666678 1.1018492305706638 584
586 4 277.36968527498453 384.5307093335284 22.886045000000117 0.9086087576359092 585
587 4 315.94019586114575 334.5903885671168 19.3678000000001 0.9338173011183158 330
588 4 311.9946740145323 334.6010250833541 18.291562500000094 1.2371394603348922 587
589 4 308.9845399193757 333.82143101090236 17.479051666666756 1.2371394603348922 588
590 4 306.0125721471883 332.94673396974076 16.43965833333342 0.916823902235661 589
591 4 303.0412300524266 332.07203692857905 15.40011583333341 0.916823902235661 590
592 4 300.0692622802392 331.19733988741734 14.360603166666738 0.916823902235661 591
593 4 297.0134537330048 330.60920310723714 13.596765416666736 1.0743194238388225 592
594 4 293.9570195083447 330.02169200448253 12.832927666666732 1.0743194238388225 593
595 4 290.9012109611103 329.43418090172804 12.069089916666728 1.395560984528125 594
596 4 287.8084874457582 329.228333028665 11.059738750000056 0.9906413249225392 595
597 4 285.0292283206937 330.60920310723714 10.118929666666718 0.9906413249225392 596
598 4 282.25059487305487 331.99069886323497 9.178135500000046 1.0002454734073976 597
599 4 279.3324353594797 332.9454826148893 7.745896833333372 1.0612114817699116 598
600 4 276.2716213928395 333.5811708794246 7.465090583333371 0.7310039635699891 599
601 4 273.1626302644186 333.6743968158574 6.670375333333367 0.7368477907262482 600
602 4 270.053013458572 333.34153642537234 6.490525083333366 0.6625611099700772 601
603 4 266.9446480075768 333.64811836397695 6.062297416666698 0.9373586353479119 602
604 4 263.8225176532157 333.8251850754568 5.860847833333364 0.8591990113265112 603
605 4 260.6953818794488 333.90840017307795 5.8181414166666965 0.7013718806877163 604
606 4 257.7597033979534 334.9626666354224 6.388524916666698 0.7870083499465145 605
607 4 254.87095072338718 336.1564591637032 6.703952750000035 0.8820988051079974 606
608 4 252.27126101950537 337.89333969751203 6.969275500000035 0.8820988051079974 607
609 4 249.6715713156235 339.6295945538952 7.234598250000037 0.6985813593689887 608
610 4 246.98053270758604 341.221943602362 7.4577814166667045 0.7439429727339546 609
611 4 244.03484338727904 342.2755843872806 7.409660250000037 0.7439429727339546 610
612 4 241.089154066972 343.3285994947735 7.361554000000038 1.0410521551130951 611
613 4 236.83517324947678 344.3440739567231 7.924792416666707 1.0410521551130951 612
614 4 232.75200236920412 343.4969067222932 7.458333333333371 1.1812539526692545 613
615 4 230.24929266630946 342.87122929656954 7.458333333333371 1.251354851447334 614
616 4 227.90613070697432 343.16592336408536 7.458333333333371 1.251354851447334 615
617 4 324.6515026594963 331.17418982266554 20.005338333333437 1.2855543795373898 327
618 4 317.3154348428863 331.0434232406893 21.49029250000011 1.055617925583942 617
619 4 314.2790222958494 330.30887794288975 21.88991000000011 0.9744425363705536 618
620 4 311.27389362009865 329.4435660631139 22.063092500000113 0.8343783878480534 619
621 4 308.2681392669221 328.57762850591234 22.236125833333446 0.8343783878480534 620
622 4 305.7034874988808 326.7869397134912 22.157813333333447 0.8679209546410992 621
623 4 303.5423976704313 324.5288698840545 22.480311666666783 0.7492549740783485 622
624 4 300.9977675800131 322.70939993005004 22.47628416666678 0.6743113320251677 623
625 4 298.45251181216923 320.8905556534714 22.472107500000114 0.6743113320251677 624
626 4 295.61005926710664 319.5903979628176 22.78297083333345 0.6090594332964464 625
627 4 292.8727205295656 318.0762585925663 22.891116666666782 0.6090594332964464 626
628 4 290.13538179202453 316.5627448997408 22.999411666666784 0.6090594332964464 627
629 4 287.3980430544835 315.0486055294895 23.107706666666783 0.9289495307461857 628
630 4 284.44046586308775 314.0594095194204 23.68990416666679 1.2068504161556097 629
631 4 281.3621329285273 313.50318228795203 23.786862500000122 0.8220525425612972 630
632 4 278.43208554386337 312.40762111550987 23.91589166666679 0.8220525425612972 631
633 4 275.5026638366251 311.31205994306777 24.044920833333453 0.8220525425612972 632
634 4 272.5726164519612 310.21649877062566 24.173800833333456 0.8239733722582687 633
635 4 269.6400663575944 309.1684890825385 24.88010500000013 0.8239733722582687 634
636 4 266.70751626322755 308.12047939445137 25.58655833333346 0.8239733722582687 635
637 4 263.774340491435 307.0724697063642 26.292862500000133 0.8907394103572414 636
638 4 260.7016386537061 306.5819386045968 27.05435833333347 0.9094847060319224 637
639 4 257.67711397775787 306.4805788616296 28.946239166666814 0.9094847060319224 638
640 4 254.65258930180963 306.3792191186624 30.838269166666823 0.9255521023245061 639
641 4 251.71190540090842 305.4407029800769 32.042939166666834 0.9733476008755372 640
642 4 248.53909517506372 304.44962993773055 33.49224250000017 0.9733476008755372 641
643 3 314.00309855110527 317.15713845417827 12.909539666666731 1.315993586298846 441
644 3 307.65309835743574 315.2200411441378 10.880604500000056 1.091569350466024 643
645 3 304.6248196169332 314.4373186845575 10.768908500000055 0.9661147698341715 644
646 3 301.71729661959534 313.28356951152307 10.639655583333386 0.9587943439532046 645
647 3 298.9198928491848 311.9346089816628 9.738987250000049 0.6485897330536677 646
648 3 296.12311475620004 310.58564845180257 8.838333833333378 0.6485897330536677 647
649 3 293.4840073744976 308.91634107997186 8.383912500000042 0.8373753827172697 648
650 3 290.8111134118061 307.2920824827932 8.247783000000041 0.8412295556597276 649
651 3 288.17638577208373 305.60650749789363 8.38929741666671 0.8129614495655323 650
652 3 285.4891012286006 304.08110593397936 7.222918500000037 0.6017890616095374 651
653 3 282.7498854587824 302.5700949508567 7.219084916666704 0.8204820922227307 652
654 3 280.0388251731217 301.0421906772395 6.449489333333367 0.8204820922227307 653
655 3 277.32776488746106 299.514912081048 5.679878833333362 0.8725009133973964 654
656 3 274.37394176061963 298.5388552969191 4.8946804166666915 1.1601561098738524 655
657 3 271.2543141159614 298.3073546494013 4.903421583333358 0.7961244700393084 656
658 3 299.4029158218435 300.3551968637949 32.04502750000017 0.8356234859252435 477
659 3 295.9454223672945 300.32516434736016 32.81666666666683 0.8848392722326671 658
660 3 293.0422791119367 297.90879812921537 32.81666666666683 0.8848392722326671 659
661 3 305.67345498244606 306.46931666796655 31.918385000000164 1.0604606688590432 474
662 3 302.7521670817423 308.5315494631518 29.890613333333484 0.7395507172053744 661
663 3 300.06425686083344 310.0994970920153 29.12180833333348 0.7349457313520482 662
664 3 297.4939739959606 311.88267775532773 29.08735083333348 0.7779110001764924 663
665 3 294.75976364554816 313.4005711901334 29.26829000000015 0.7779110001764924 664
666 3 292.02555329513575 314.9190903023647 29.449229166666814 0.7920700803206191 665
667 3 289.24691984749694 316.2536602514333 30.722366666666822 0.8244426303275615 666
668 3 286.4601525933237 317.67332233040025 30.873323333333488 0.8321322058897055 667
669 3 283.84982637320456 319.3732878960915 31.554716666666828 0.6992946316343137 668
670 3 280.97296156972715 320.59398455367835 31.89257916666683 0.9741734950774924 669
671 3 278.33260283317327 322.2720514094692 31.830525833333493 0.8020996894549695 670
672 3 275.69099274176796 323.94573852328 32.01608916666683 0.8217522173969498 671
673 3 274.26131982398937 324.8454626614707 31.950903333333493 0.8217522173969498 672
674 3 323.43330871161237 276.03136126136167 7.285479000000038 0.9418134586190643 489
675 3 320.1547590008203 276.34607700650065 7.141965750000036 0.7814335640833167 674
676 3 317.033254323885 276.5287748148119 6.933833500000036 0.7814335640833167 675
677 3 313.9111239695239 276.712098300549 6.725701250000034 0.7814335640833167 676
678 3 310.81402071219173 277.1519495308327 6.711261916666701 0.8795335276625303 677
679 3 307.74006751961133 277.5824155997306 5.78196850000003 0.666784432593712 678
680 3 304.64233858485346 277.2264051444938 5.171011666666693 0.666784432593712 679
681 3 301.5452353275213 276.87039468925707 4.560069750000023 0.913758082849615 680
682 3 298.42560768286313 277.08312501400314 4.333381166666689 0.7923453783879375 681
683 3 296.5179172118317 278.1586645088221 4.358306916666689 0.7923453783879375 682
684 3 370.96664842126506 269.47301048492614 9.142067000000045 0.8401346201647111 511
685 3 372.5402271469601 266.77383807035426 8.757306500000045 0.9902721752413622 684
686 3 374.3590714235388 264.22858230251035 8.715152000000044 1.0328244969648288 685
687 3 376.5858573816893 262.0499735061406 8.038904916666707 1.1715872364418236 686
688 3 378.41033275509955 259.5184826416626 7.5094527500000385 1.0114701264248802 687
689 3 379.253745924975 256.50584583680313 7.429514333333372 1.0114701264248802 688
690 3 380.09653341742484 253.49320903194368 7.349575916666704 0.9890208203899149 689
691 3 381.2715556229339 250.59757390569456 7.676534333333373 1.0707280354151687 690
692 3 381.89222762925175 247.53112884222287 7.721314166666707 0.7619374554977673 691
693 3 382.6324040238828 244.4947162951859 7.394669000000038 1.0313541550143783 692
694 3 383.73109358345357 241.56592026537342 7.2751268333333705 1.0212870052344845 693
695 3 384.4606334618474 238.5276306860593 6.912935250000035 1.0212870052344845 694
696 3 385.19079901766696 235.48934110674517 6.550758583333367 1.0212870052344845 695
697 3 385.9203388960607 232.45105152743105 6.188567000000032 1.0212870052344845 696
698 3 386.65050445188024 229.41276194811692 5.826390333333363 1.0212870052344845 697
699 3 387.3806700076998 226.3744723688028 5.464198750000028 1.0212870052344845 698
700 3 388.1102098860935 223.33618278948867 5.10202208333336 1.1522475472127052 699
701 3 387.4989230411615 220.2734917905713 4.693201000000024 1.1522475472127052 700
702 3 385.45233218161945 216.07144219941117 4.735310750000024 2.001366895210808 701
703 3 395.4994602838901 303.22267650588645 24.14038750000012 0.8264573116383918 542
704 3 393.4622545857338 303.0118232134176 24.295819166666792 0.9653389298262741 703
705 3 397.7149840483776 307.571134614666 25.54419500000013 0.9653389298262741 704
706 3 399.43997671109776 310.1082565759754 27.002597500000135 0.9318213901302573 705
707 3 401.4202457635131 312.41387788976715 28.77096833333348 0.7475656450288946 706
708 3 403.9204527567049 314.23084513406866 29.923430000000153 0.8008921320233228 707
709 3 406.720984914244 315.53913663125684 31.076040833333494 1.0102938528645196 708
710 3 409.59472133059285 316.64971406191637 32.366183333333495 0.8128363140803875 709
711 3 411.052549732529 316.5752584482552 33.2043508333335 0.8128363140803875 710
712 3 380.33053677464545 305.4150502056222 20.295318333333437 1.0592843952986828 537
713 3 381.98545356568457 308.0109858449497 21.025041666666773 0.888086538072173 712
714 3 382.87704389734085 310.9829536171371 21.983288333333444 0.888086538072173 713
715 3 383.2424395139634 314.0881906810037 22.213750833333446 0.8869540619316131 714
716 3 383.607835130586 317.19342774487023 22.444362500000114 0.8869540619316131 715
717 3 384.332369589574 320.2354713887387 22.670499166666783 0.6781780185161399 716
718 3 385.6181366994362 323.08418070805857 23.008212500000116 0.8004103604055155 717
719 3 387.59152330016866 325.50617802303486 23.39888000000012 0.9744362795962962 718
720 3 389.86586074267416 327.6516259158413 23.654104166666787 0.7702652220341493 719
721 3 391.8492581822182 330.06674077913465 23.980033333333456 0.7702652220341493 720
722 3 393.8326556217622 332.481855642428 24.305813333333457 0.8471046666872728 721
723 3 395.3574315082507 335.2041781217517 24.858923333333458 0.8471046666872728 722
724 3 396.88220739473934 337.92587492364964 25.412033333333465 0.917405782241584 723
725 3 398.9369320608159 340.21835701150115 26.733650000000136 0.8533301570732232 724
726 3 401.5679056359839 343.0107553625059 28.890600000000145 0.8533301570732232 725
727 3 362.4286542698399 301.09912732298034 16.208599166666747 1.0350331382776334 531
728 3 364.5841130014579 299.73702756717995 15.539885000000078 0.8555575687087995 727
729 3 367.5973754837431 298.9042509135417 15.265716666666744 0.8555575687087995 728
730 3 370.6300339662257 298.14655555099034 14.958284166666743 0.7930523938790052 729
731 3 373.7409021269238 297.9250657422842 14.383067666666738 1.0091551199497026 730
732 3 376.85552435217625 298.1884759385138 14.051306083333404 1.1287095624569807 731
733 3 379.88317741525304 298.86233052601824 13.0810813333334 1.1436569961575194 732
734 3 382.8820493167466 299.7489154382687 12.907600500000067 1.1900196934036429 733
735 3 385.75516005566965 300.81131570714746 11.38792033333339 1.2768324362228016 734
736 3 388.7458981506288 301.6053003603908 10.296229166666718 1.006708721215123 735
737 3 391.86677715013843 301.7898752009793 10.02784850000005 1.0621937953282978 736
738 3 394.9219600199471 302.44370811086054 9.638314666666716 1.0757522251437297 737
739 3 398.00279566421045 302.9417473417366 9.121288083333381 0.6621544196433569 738
740 3 401.0892624053053 303.43790954033545 8.845016500000044 0.8524291815801811 739
741 3 404.1400655331339 304.1224006440771 8.591895583333377 1.2732848452189487 740
742 3 407.08012375660945 305.1904320097874 8.590165250000044 0.9964851520787982 741
743 3 409.98138997969005 306.35606905391063 8.321411666666709 1.0973380963311963 742
744 3 412.7669058790118 307.7732284231747 7.996929416666707 0.7446187043537361 743
745 3 415.5392825523934 309.1928905021417 7.293981500000037 1.005914110884454 744
746 3 418.55692477665866 309.9712332197419 6.6513416666667 1.005914110884454 745
747 3 421.5751926783496 310.7495759373422 6.008686916666697 0.9586128974997447 746
748 3 424.64539180637564 311.29454097514747 5.408231416666695 0.9094784492576651 747
749 3 427.7643937736081 311.51915917098233 5.17729158333336 0.9094784492576651 748
750 3 430.8827700634149 311.7437773668171 4.946351750000026 0.7020163284362116 749
751 3 434.0086544823303 311.72688407632256 4.620527000000024 0.6383223664975424 750
752 3 437.122651030157 311.9921713048294 4.287035083333355 0.6703570506945941 751
753 3 440.2128718358062 312.4751942774881 4.194253416666688 0.8511778267287338 752
754 3 443.27931689927794 313.08585544499437 4.45630941666669 0.9337484766014862 753
755 3 446.1924709934473 314.22458835981143 4.3568600000000215 0.5608747633866153 754
756 3 449.1663157979119 315.19626540196026 4.332172916666689 0.5608747633866153 755
757 3 452.14016060237645 316.16794244410914 4.307485833333356 0.6138802778616473 756
758 3 455.23601250485723 316.587146319344 4.6871150000000235 0.810258523086406 757
759 3 457.4759376889479 316.80550774092154 4.476670666666689 0.810258523086406 758
760 4 358.63892610223166 414.8128710611282 11.35619258333339 1.7028436818495323 568
761 4 362.58507362627086 419.9628219522597 15.103125000000077 1.1642605537865995 760
762 4 362.8929069197269 421.7065849377516 16.955327500000084 1.1642605537865995 761
763 4 365.7084553354834 427.6505204821264 17.477410833333423 1.024553041396762 762
764 4 366.9729494128709 431.2744441319179 17.90000000000009 0.8848392722326671 763
765 4 366.6469714740689 434.2201334522249 17.90000000000009 1.1291850773005307 764
766 4 367.81949096987506 438.6055065291221 17.774550833333425 1.1987604070410025 765
767 4 367.285162448307 442.8820117339434 16.440702500000082 0.639267139410385 766
768 4 367.27264889979256 445.48232711525094 16.408333333333417 0.625677425723667 767
769 4 366.0212940483452 447.35935939242194 16.408333333333417 0.625677425723667 768
770 4 364.7699391968979 451.11342394676393 16.408333333333417 0.7120647078933336 769
771 4 364.2312309333498 453.463468357782 16.408333333333417 0.7552614773652957 770
772 4 362.8929069197269 457.3701982040006 14.585188500000074 1.7116657335522358 771
773 4 361.0158746425559 459.2472304811716 14.087956333333405 0.668874195195629 772
774 4 359.777033339623 462.3443337385038 13.431682666666733 0.6261153999216735 773
775 4 359.0787773325154 463.9867369810284 13.425000000000068 0.625677425723667 774
776 4 357.80740080344486 465.54404809365457 13.361111916666735 0.636776943256005 775
777 4 356.32329394962835 466.44252087699374 12.181949416666729 0.902733646608364 776
778 4 352.8820681081482 468.6323918670266 11.933333333333394 1.2148841143019016 777
779 4 351.2959758339387 469.2086407761181 11.933333333333394 1.3252035580054986 778
780 4 349.1280035538062 471.76077899564496 11.933333333333394 1.1784196339307262 779
781 4 347.2509712766352 474.2634886985396 11.933333333333394 1.0316294530816967 780
782 4 344.74826157374054 478.0175532528816 11.933333333333394 0.8848392722326671 781
783 4 342.8099129088486 480.55717792389396 11.933333333333394 0.8848392722326671 782
784 3 376.5858573816893 262.0499735061406 8.038904916666707 1.1715872364418236 687
785 3 379.73489186535653 261.19029272319625 7.495968083333371 1.1432941032505997 784
786 3 382.5660822167561 262.43851918751494 6.395043500000033 0.7770413085547365 785
787 3 386.76124935623335 263.1136251298708 3.869815916666686 0.7770413085547365 786
788 3 394.9219600199471 302.44370811086054 9.638314666666716 1.0757522251437297 738
789 3 398.1886218596504 300.7550047388323 8.791943000000046 0.874365432126053 788
790 3 401.2850994395568 300.429652477456 8.076196583333374 0.812373312785352 789
791 3 404.3509188256028 300.60421647923295 6.648447833333368 0.7498681379555577 790
792 3 407.3917111146198 301.22613984040225 5.711472333333362 0.6917927592998869 791
793 3 412.8494952992074 302.3273321096759 3.7050016666666856 0.6917927592998869 792
794 3 385.75516005566965 300.81131570714746 11.38792033333339 1.2768324362228016 735
795 3 387.3418780073049 305.22109020364786 10.895521166666722 1.0909937272343582 794
796 3 387.47327026670683 308.3463489451376 10.726396000000054 1.0909937272343582 795
797 3 387.60528820353454 311.4709820092016 10.55725591666672 1.0909937272343582 796
798 3 387.50705684769594 314.5962407506913 10.339964833333386 1.0249972723690257 797
799 3 387.4063227821544 317.7046062016865 9.529945083333383 0.9666153117747505 798
800 3 387.65346536531524 320.8223568140675 9.713181416666716 1.0130656038604755 799
801 3 388.31418072687944 323.8581436836787 8.846030833333378 1.0064396799220618 800
802 3 389.3102591886315 326.8194749396289 8.455989833333376 1.0536470416929125 801
803 3 389.8539728715854 329.84712800270563 7.1022277500000355 1.0495488545544225 802
804 3 390.05043558326264 332.8722783560796 5.256379750000026 0.9784906693149856 803
805 3 390.69050358977796 336.30474471359963 4.56276966666669 0.9784906693149856 804
806 3 376.85552435217625 298.1884759385138 14.051306083333404 1.1287095624569807 732
807 3 378.7363106939016 296.1156066270913 14.202307500000073 0.724603283504836 806
808 3 381.39481407580143 294.4707006748638 13.920054333333404 0.724603283504836 807
809 3 384.28732081492194 293.30130956618626 13.370897250000068 0.9049673150181975 808
810 3 387.2530318128521 292.30898516898856 13.1577828333334 0.7544105560663116 809
811 3 389.97410293732435 290.76856734685686 12.944668416666731 1.090774740135355 810
812 3 392.7283349653599 289.3263808805638 12.116196750000062 0.8586421584176172 811
813 3 395.54138067141355 287.967409511892 11.716877583333392 0.9205153990474306 812
814 3 398.56402831508456 287.1634140198371 11.532239083333392 0.7719545510836031 813
815 3 401.5923070555871 286.38256859253397 11.351374500000059 0.7719545510836031 814
816 3 404.6205857960897 285.60109748780513 11.170495000000056 0.7719545510836031 815
817 3 407.64886453659227 284.82025206050196 10.989630416666722 1.058126892061094 816
818 3 410.52635501749535 283.5939243060836 11.109112916666723 0.8196124006009748 817
819 3 413.4889376282969 282.610359392846 10.621487083333387 1.1653992867014167 818
820 3 416.4077228192978 281.5004076396122 10.172465583333386 1.0166945329296726 819
821 3 419.0005300714967 279.79981639649526 9.177643250000047 1.1387516851398458 820
822 3 421.6753010664654 278.3613839947566 7.390790666666704 0.838995887249894 821
823 3 424.69544600043355 277.7225673430927 6.1762309166666975 0.7988774507124926 822
824 3 428.57402036249454 277.37531637181604 3.9533194166666865 0.7988774507124926 823
825 3 419.0005300714967 279.79981639649526 9.177643250000047 1.1387516851398458 821
826 3 420.45523008630425 279.67780929847913 10.938883916666722 1.1387516851398458 825
827 3 424.5221333535081 280.1470673677719 11.436116083333392 1.0541162997622053 826
828 3 426.2921747908803 280.4292478867733 11.933333333333394 1.0117954786862564 827
829 3 429.84039147215924 277.80077702130814 12.927782750000066 0.625677425723667 828
830 3 434.84581087794857 278.4264544470318 13.425000000000068 0.625677425723667 829
831 3 435.4808734650581 278.4208233502003 13.425000000000068 0.625677425723667 830
832 3 436.0971657293959 278.4264544470318 13.92221725000007 0.625677425723667 831
833 3 437.3485205808432 279.05213187275547 14.41944941666674 0.625677425723667 832
834 3 438.59987543229056 279.67780929847913 14.916666666666742 0.625677425723667 833
835 3 439.8512302837379 279.67780929847913 14.916666666666742 0.625677425723667 834
836 3 441.1025851351853 280.3034867242028 14.916666666666742 0.7120647078933336 835
837 3 443.1285286396785 281.1181187324951 14.269507083333407 0.8793520812090706 836
838 3 445.0212028524926 282.38761822928836 13.425000000000068 0.8848392722326671 837
839 3 419.0005300714967 279.79981639649526 9.177643250000047 1.1387516851398458 821
840 3 421.1015548670768 278.5972643842544 9.891480333333384 1.0349830840835754 839
841 3 423.16816740424207 276.25222539264206 10.186129250000052 1.0349830840835754 840
842 3 425.23477994140734 273.90656072360406 10.480763250000052 1.0349830840835754 841
843 3 427.4909727385669 271.74109115317447 10.654080000000054 0.6738608442786467 842
844 3 430.04248528066796 269.93288339283305 10.464161000000054 0.8938114865175445 843
845 3 432.5939978227691 268.1240499550659 10.274256916666719 1.0506875874692396 844
846 3 434.8201581034939 265.9748479977051 9.170721916666713 0.837675707881617 845
847 3 436.4156355390893 263.28443506709334 9.168156250000047 0.8391085091865244 846
848 3 437.4505060012362 260.3324889725291 9.257357916666715 1.0589277591660202 847
849 3 437.8822234249855 257.23413436034554 9.346574500000047 1.0589277591660202 848
850 3 438.3145665261606 254.13577974816192 9.435776166666715 1.0589277591660202 849
851 3 438.7462839499099 251.0374251359783 9.524992750000049 1.0589277591660202 850
852 3 439.17800137365924 247.9396962012204 9.614209333333383 0.9404244547339577 851
853 3 440.6295730013382 245.17169926981893 9.944300250000051 1.367123945528984 852
