# Supplementary material for: Cross-Regional Gradient of Dendritic Morphology in Isochronically-Sourced Mouse Supragranular Pyramidal Neurons
Source: Front Neuroanat. 2018 Dec 4;12:103. doi: 10.3389/fnana.2018.00103 (PMC6288488; doi:10.3389/fnana.2018.00103)
Supplement: Supplementary file 3 [file Data_Sheet_1.ZIP › SWC reconstructions/X046.S4.Z3.C01.20X-exported-000.swc]

# Exported from "Simple Neurite Tracer" version 3.1.0 on 2018-06-06T17:37:37.409
# https://imagej.net/Simple_Neurite_Tracer
#
# All positions and radii in microns
# Voxel separation (x,y,z): 0.625677425723667, 0.625677425723667, 1.6395833333333296
#
1 1 363.3765555698113 273.2214439424366 17.745210416666627 0.9716144744062825 -1
2 1 363.8520704133613 280.39671266063567 16.582253958333297 0.9716144744062825 1
3 1 363.3765555698113 273.2214439424366 17.745210416666627 0.9716144744062825 1
4 1 362.97737337219957 265.9166599971128 15.420625562499966 0.9716144744062825 3
5 4 363.3765555698113 273.2214439424366 17.745210416666627 0.9716144744062825 1
6 4 363.9940991890005 279.8717693004535 16.437150833333295 1.9101306129917832 5
7 4 363.7069132505934 283.9636996646863 18.024267499999958 1.908516365233416 6
8 4 363.20574563258873 290.19044140548823 17.29629249999996 1.6090859196048408 7
9 4 363.0293045985346 293.3113204049979 16.991166041666627 1.3826094618156448 8
10 4 363.0843642119983 296.4365791464876 17.348923124999963 1.3806448346988727 9
11 4 363.442877376938 299.53931350065125 16.878526666666627 1.3280503902925411 10
12 4 364.2387390624585 302.56321249917374 17.09019687499996 1.1992046380132664 11
13 4 364.9244815210516 305.6152669818538 17.21562499999996 1.0846055607177196 12
14 4 365.7741514651844 308.6247753995846 17.462382291666625 1.352132714408645 13
15 4 366.62319573189137 311.63428381731546 17.70897562499996 1.2485205327088058 14
16 4 367.4284425787977 314.6387868156405 16.830486874999963 1.2404054964971698 15
17 4 368.3769695561948 317.6182627169366 16.597829999999963 0.9885891029661656 16
18 4 368.8831425936052 320.7053551354572 16.743424999999963 1.0764091864407395 17
19 4 368.9838766591468 323.8293625220955 17.057733124999963 1.1751410842199341 18
20 4 368.8731317547937 326.9533699087337 16.71194499999996 1.0505249113385513 19
21 4 368.4589332989646 330.052350198343 16.454202499999962 1.0505249113385513 20
22 4 368.0447348431356 333.15195616537807 16.196459999999963 1.0983579505351257 21
23 4 368.1110566502623 336.27784058429353 15.938733895833296 1.0983579505351257 22
24 4 368.17737845738895 339.40372500320893 15.68100779166663 1.183831743663236 23
25 4 367.7162541946306 342.4976998734125 15.83948991666663 1.2232869621293705 24
26 4 367.8163625827464 345.6185788729221 15.343548749999965 1.2421949339347396 25
27 4 368.23181239342694 348.7087996785714 14.674680729166635 1.2679665871002974 26
28 4 369.1115148539944 351.70704590263915 15.061294479166632 1.2679102761319825 27
29 4 370.25838157534594 354.61769728710567 15.087085124999964 1.3046563113447331 28
30 4 371.1537259715564 357.58528531731304 13.981497687499967 1.6145355699828938 29
31 4 372.0866110133104 360.5697666380149 14.2397484583333 1.0195789058622589 30
32 4 371.6811720414415 363.67187531475287 14.219745541666633 0.8571905867899383 31
33 4 370.8352561618631 366.68326076476086 14.069854833333302 0.8794021354031285 32
34 4 369.9893402822847 369.69464621476885 13.91996412499997 1.133683697991484 33
35 4 368.67479201083927 372.53271901785143 13.758711104166636 1.1831935526889978 34
36 4 366.8327976695088 375.06045581777505 13.595916874999968 1.0884659904344345 35
37 4 365.2779892665855 377.7746444905643 13.687389229166634 1.0884659904344345 36
38 4 363.7225551862365 380.4888331633536 13.778845187499968 1.1004101724914994 37
39 4 361.731023940158 382.8858033813009 13.05180474999997 1.1389268748190484 38
40 4 360.2400346346585 385.62814753824773 12.521711062499971 0.8422932072834577 39
41 4 358.8704267497494 388.44119324430136 12.607707208333306 0.9181941357979958 40
42 4 357.07973795732823 391.005219334917 12.423877124999972 1.0039181998963955 41
43 4 354.86171148313787 393.2076038734643 12.07708885416664 1.0039181998963955 42
44 4 352.6436850089475 395.40936273458584 11.730300583333307 1.0167696142207596 43
45 4 350.21855930684256 397.3821236578926 11.411647562499974 1.024553041396762 44
46 4 347.8247174760238 399.39305090416843 11.69849266666664 1.1070798938497137 45
47 4 345.4358810646109 401.3995984084642 12.312533020833305 1.1070798938497137 46
48 4 343.04767033062365 403.40614591276 12.926589770833305 1.1151824165128352 47
49 4 340.8058681142557 405.56661006378386 13.731953104166637 1.0843678032959445 48
50 4 338.851251836295 407.9873560239087 14.578879874999966 1.0843678032959445 49
51 4 336.89663555833425 410.4087276614593 15.425790249999965 0.8843262167435737 50
52 4 335.079042636607 412.95460910672887 15.527657562499964 0.8750974747141497 51
53 4 333.2652037794341 415.47796616467247 14.586569520833299 0.9939011043105594 52
54 4 331.5352056973081 418.0826612879601 14.884137499999966 0.9261777797502299 53
55 4 329.70197083993776 420.616654862141 14.920388687499967 0.9269786468551561 54
56 4 328.0914771461251 423.2832920505752 14.158703854166635 0.6702131448866776 55
57 4 326.334574934693 425.8642114316853 14.669073354166635 0.8234290328978893 56
58 4 324.6558824014764 428.5014417811106 14.3648814583333 0.8253874032404044 57
59 4 323.0497684496438 431.1718330340992 15.087937708333298 0.9585816136284586 58
60 4 321.53250069226385 433.89916093282864 14.519658124999967 0.8066483643399804 59
61 4 320.0052220960724 436.62961721868675 14.608474354166633 0.8066483643399804 60
62 4 318.47856917730667 439.35944782711914 14.697306979166633 0.8753665160072108 61
63 4 317.18279122863294 442.20690579158753 14.786139604166635 0.9248701139304673 62
64 4 316.8411713541878 445.31151717802834 15.255339166666632 1.0191784723097956 63
65 4 316.84993083814794 448.4311448226865 14.645889645833298 0.7994655874926728 64
66 4 317.1971818094246 451.54013595110746 14.7714161458333 0.7994655874926728 65
67 4 317.54380710327547 454.6485014021026 14.896926249999968 0.7994655874926728 66
68 4 317.8904323971264 457.75749253052356 15.022436354166633 0.7994655874926728 67
69 4 318.23768336840305 460.86585798151873 15.147946458333298 0.9793916448080278 68
70 4 318.2833578204809 463.9911167230084 14.7931570208333 0.9793916448080278 69
71 4 318.32903227255866 467.11637546449816 14.438351187499968 1.171568466119052 70
72 4 318.04059497930007 470.2234895606419 13.866218583333302 1.2335918693310393 71
73 4 317.187170970613 473.2329979783727 13.780304416666635 0.899455096897572 72
74 4 316.54585160924626 476.2888065256071 13.268164166666637 1.0332937550341217 73
75 4 316.3706619300436 479.41218823481967 13.197104624999971 1.0309724917846868 74
76 4 316.6315694165704 482.5180509761119 12.493444645833305 1.4335896584636092 75
77 4 317.7221251696067 485.4380875219643 13.19858024999997 0.9434277063774312 76
78 4 318.7407280186849 488.32809155138193 14.8451482083333 1.42228992415504 77
79 4 319.09298440936726 491.36200138871595 16.61832479166663 1.2969667357825896 78
80 4 318.45103937057485 494.2232242565503 19.477102291666622 1.1148132668316582 79
81 4 317.9073256876209 495.3431868485957 20.577754583333284 1.1148132668316582 80
82 3 363.3765555698113 273.2214439424366 17.745210416666627 0.9716144744062825 1
83 3 368.5271321383685 275.3456188027685 15.1161221458333 1.6880213836341385 82
84 3 372.73293579408295 272.27854806187105 12.441240312499971 1.6364405366574795 83
85 3 376.02399905338945 268.9906131896932 11.172530729166642 1.4923657958360907 84
86 3 378.5598696598475 267.16551213885725 10.764323666666641 1.084117532325655 85
87 3 381.39543975322715 265.84408141572885 10.633402937499977 1.1032882886498283 86
88 3 384.31610197650525 264.72537017853494 10.802509562499976 0.9905850139542242 87
89 3 387.0102689716714 263.15929958194863 10.079535291666643 1.1889122443601121 88
90 3 389.7419766123809 261.64265750199445 9.675230437499978 0.8971776310679378 89
91 3 392.52874386655407 260.2204927133246 9.717564479166645 1.2731659665080612 90
92 3 395.35618015339935 258.90344173217625 9.09998262499998 0.989684038461182 91
93 3 398.1517068915326 257.5088067502382 8.671149604166647 1.0806512793871461 92
94 3 401.12242330886863 256.5996974506617 7.708058354166649 1.1757292210001145 93
95 3 404.2163981790722 256.22804505978183 6.981149083333317 0.8882867548484046 94
96 3 407.34228259798766 256.13106505879466 6.7971550416666515 0.8882867548484046 95
97 3 410.46816701690307 256.0340850578075 6.613177395833318 1.207945351650626 96
98 3 413.5464999514635 255.64053395702732 5.573058520833321 1.207945351650626 97
99 3 416.62483288602397 255.24698285624712 4.532939645833323 1.250272429500832 98
100 3 419.56676814177666 254.2602895558809 3.4928207708333256 1.2774893975198116 99
101 3 422.48367630050035 252.3194381812861 3.4447645833333254 1.2774893975198116 100
102 3 363.3765555698113 273.2214439424366 17.745210416666627 0.9716144744062825 1
103 3 363.13003866407615 266.4929089062043 15.57520547916663 1.2844531872681162 102
104 3 361.22359954789613 263.54784526332304 17.868671041666627 1.1050089015705684 103
105 3 356.0467445274585 265.49182502504647 15.083396062499965 1.1050089015705684 104
106 3 353.4564399849625 266.96967510460576 12.603378708333304 1.140954069678393 105
107 3 350.73536886049027 268.026444276653 9.654981583333312 1.400453781997284 106
108 3 347.8678892183987 267.4301736899384 6.774299249999984 1.3750137378673595 107
109 3 344.9860189955155 266.2351298068062 6.178179541666652 0.9465811206030786 108
110 3 342.3175047748041 264.784183856553 4.216483666666657 0.7429481456270539 109
111 3 338.602232220857 262.3490473156365 2.251213499999995 0.7429481456270539 110
112 3 363.3765555698113 273.2214439424366 17.745210416666627 0.9716144744062825 1
113 3 366.9573074772278 270.0104673936228 27.20708187499994 1.296585072552898 112
114 3 368.48396039599356 264.2917757225085 32.518839999999926 1.296585072552898 113
115 3 368.1354580698655 262.73383893245654 35.10806999999992 1.2763444078307373 114
116 4 316.8411713541878 445.31151717802834 15.255339166666632 1.0191784723097956 64
117 4 315.701812761945 448.06825191576684 15.003827083333299 1.2091716794050444 116
118 4 314.0763028099149 450.7248782653895 14.227861479166634 1.2091716794050444 117
119 4 312.8912697655943 453.6198877142129 14.328499104166635 1.1663503163885165 118
120 4 312.13044601591434 456.6500434869927 14.7697929583333 0.9844346048593605 119
121 4 310.937904842485 459.54192454868746 14.658711187499966 0.9881949261879597 120
122 4 308.82937191779627 461.8400377333705 14.028848854166634 1.2113177529752766 121
123 4 306.72083899310746 464.1387765954792 13.398970124999972 0.9385161385855005 122
124 4 305.1629022030556 466.840451719754 12.753646520833305 1.0908748485234707 123
125 4 303.3959891528119 469.4094832297754 12.09833785416664 1.0866890665453794 124
126 4 301.70666010335805 471.9634984815794 10.416486062499978 0.7331875777857647 125
127 4 299.8471467941073 474.4637054747712 9.686855083333311 1.1046898060834494 126
128 4 297.54903360942427 476.57912085114293 9.225673083333312 1.096487175032212 127
129 4 294.87801667900993 478.1952456417871 8.71031924999998 1.0756208328843277 128
130 4 291.79530400246944 478.69516190494033 8.213837020833315 0.885652652886108 129
131 4 288.68318448691986 478.39421106316723 7.934140499999983 1.1102458216238755 130
132 4 285.57356768107326 478.63885093662526 7.314984645833317 0.889143932921646 131
133 4 282.515256424136 479.27391352373473 7.774428687499983 0.8486250628317813 132
134 4 279.4406775541299 479.7725784320365 7.003808124999984 0.8261319593770156 133
135 4 276.3310607482833 480.09730501598705 6.7129132499999855 0.7559434657593345 134
136 4 273.33844562104696 481.0070399929893 6.758083770833318 0.5826689851568478 135
137 4 270.1055703623328 481.9899792288012 6.806877770833317 0.5826689851568478 136
138 4 338.851251836295 407.9873560239087 14.578879874999966 1.0843678032959445 50
139 4 335.0646520558154 410.8254288269913 16.214282270833298 1.1498199188008973 138
140 4 332.5819640305438 412.7262368463398 16.449775624999962 1.1498199188008973 139
141 4 330.464671621895 414.99056345003373 17.559117708333293 1.1190553597780648 140
142 4 328.1546705661232 417.09847069729676 17.732913541666626 0.8753164618131529 141
143 4 326.1744015137077 419.5117085283129 18.276435416666626 0.8695727430450096 142
144 4 324.19475813871804 421.92494635932917 18.819957291666626 0.8695727430450096 143
145 4 322.55986302530215 424.576567289546 19.574493541666623 1.292098965410459 144
146 4 321.59381707998483 427.5516634488621 19.69500291666662 0.8341656575233074 145
147 4 320.8448812013936 430.58932735075047 19.815676249999957 0.8333773039668956 146
148 4 320.61713461843016 433.70895499540865 19.936185624999954 1.0122084257872341 147
149 4 320.710360554863 436.83296238204696 19.59990708333329 1.0013028682568705 148
150 4 321.3998570780104 439.88188847759835 19.263792499999955 0.9352813862945093 149
151 4 321.88538276037195 442.9721092832476 19.271006666666622 1.0598600185303486 150
152 4 321.475564046523 446.07359228255984 19.32986770833329 0.7604108025790015 151
153 4 321.0332101065364 449.17069553989194 19.388728749999956 0.9959095288471326 152
154 4 320.75290661981217 452.2853177651444 19.608596874999957 0.6956531890166019 153
155 4 320.9418612023807 455.4080737969312 19.660243749999953 0.6956531890166019 154
156 4 321.1308157849493 458.5302041512923 19.71172666666662 0.6956531890166019 155
157 4 321.3197703675178 461.65296018307913 19.76320958333329 1.0973631234282253 156
158 4 320.7247511356546 464.7237849885309 19.628599791666623 0.7740255433627485 157
159 4 319.455877316287 467.583130824088 19.577608749999957 0.7740255433627485 158
160 4 318.18700349691943 470.4424766596452 19.526453749999956 0.7740255433627485 159
161 4 316.9181296775518 473.3018224952023 19.47546270833329 0.7740255433627485 160
162 4 315.64925585818423 476.1617940081852 19.424471666666623 0.7740255433627485 161
163 4 314.3803820388166 479.0211398437424 19.373480624999956 0.7740255433627485 162
164 4 313.11150821944904 481.8804856792995 19.322325624999955 0.9290684094570733 163
165 4 312.23868821056453 484.87935758079306 19.78878708333329 1.2232431647095698 164
166 4 311.87391827136764 487.9864716769368 19.860928749999957 1.4184044673412959 165
167 4 311.2688882006928 491.0547937726856 20.054727499999956 1.0424786996437452 166
168 4 310.5543645805164 494.0999658036827 19.949138333333288 1.2652699173954285 167
169 4 310.1351607052815 497.1951920287377 20.418223124999955 1.149757351058325 168
170 4 310.0569510270661 500.2979263829014 21.440667291666617 1.272928209086286 169
171 4 310.05569967221464 503.301178026375 23.738707291666614 1.1693097706121895 170
172 4 309.9668534777619 504.9542177851369 24.614572708333277 1.1693097706121895 171
173 4 372.0866110133104 360.5697666380149 14.2397484583333 1.0195789058622589 31
174 4 373.97803387127306 362.308524204101 13.53079262499997 1.5519240299907264 173
175 4 376.10533711873353 364.5678453883891 12.498428979166638 1.5519240299907264 174
176 4 377.85535687848267 367.135625543559 11.54414229166664 1.315117637902833 175
177 4 379.60475096080603 369.703405698729 10.58983920833331 1.315117637902833 176
178 4 381.53871988371793 372.16231798182304 10.537421729166644 1.242207447483254 177
179 4 383.99074971512897 374.0762652271117 9.671016708333312 1.607696915719734 178
180 4 386.5985732255452 375.8037605995347 9.529077979166646 1.2443722913762578 179
181 4 388.491873115785 378.29270539906355 9.291945041666645 1.2443722913762578 180
182 4 390.38517300602484 380.78102452116656 9.054812104166647 1.3526770537690247 181
183 4 391.8649001178612 383.5315024846478 9.525257749999978 1.3341194613220608 182
184 4 393.4691370374168 386.21628431842805 9.75119233333331 1.3637515442043335 183
185 4 395.1309362801388 390.5910208790879 9.35747918749998 1.6502680077659726 184
186 4 397.27951256007384 394.7355081470815 9.833548604166644 1.6556613471757102 185
187 4 398.89688870556955 397.41153049690155 10.060450541666643 1.1829432817187082 186
188 4 400.51176214136234 400.08317310474166 10.594692374999976 1.1829432817187082 187
189 4 402.12726125458084 402.7548157125817 11.128934208333307 1.3979510722943893 188
190 4 404.59555869906075 404.67564540955334 10.957597749999975 1.3819587572928924 189
191 4 407.3335231140275 406.18039961841873 10.538831770833308 1.3558429815431863 190
192 4 409.9063086886032 407.916654474802 11.56322704166664 1.0004832308291725 191
193 4 412.0373660006181 410.20225411097056 11.945741833333306 1.0650593979381122 192
194 4 413.6991652433401 412.84198717009866 12.562175979166637 0.8207699038385636 193
195 4 415.6037273272429 415.3177927436872 13.035113791666637 1.0950168330817613 194
196 4 417.2004561176897 418.0057029645961 13.338748229166637 1.0928332188659857 195
197 4 418.6113587126966 420.7586836377802 14.554876374999965 1.181960968160322 196
198 4 420.37138931125725 423.3446084382962 14.681665354166634 0.9329976636906178 197
199 4 422.68076468960334 425.403087168927 15.900793937499964 1.0774415541931837 198
200 4 425.39245065268966 426.95977260412747 16.166914708333294 1.1834000262394866 199
201 4 428.3600386828971 427.9301982914249 16.678661458333295 0.7867518222019678 200
202 4 431.3801836168652 428.57026629794024 18.010167083333293 0.8101146172784897 201
203 4 434.451008422317 429.1533976587147 18.342838541666627 0.8206885657732196 202
204 4 437.48679529192816 429.7008654062229 19.708611458333287 0.9094596789348934 203
205 4 440.5895296460918 430.09817057155743 19.74107520833329 1.0028608050469225 204
206 4 443.7129113553044 429.9592701830468 20.043906249999953 0.8091072766230745 205
207 4 446.8212768062996 430.14321934620955 20.833365624999953 0.8091072766230745 206
208 4 449.9296422572947 430.32716850937226 21.622824999999953 0.9598955362224783 207
209 4 452.99108190136064 430.8959092893551 22.41228437499995 0.8755417056864135 208
210 4 455.72466657434734 432.41380272416075 22.670026874999948 0.9402054676349544 209
211 4 458.32310492337774 434.1331642900493 23.40554395833328 1.0220253045968384 210
212 4 459.52002583878715 435.20056997833393 24.798042083333275 1.0220253045968384 211
213 4 463.0012950355136 436.0971657293959 25.550118958333275 0.8899072593810288 212
214 4 466.1296821641319 435.47148830367223 26.369910624999942 0.6917364483315718 213
215 4 468.6323918670266 436.0971657293959 27.59959812499994 0.625677425723667 214
216 4 471.1351015699213 437.3485205808432 28.146235208333266 0.625677425723667 215
217 4 472.92766739461956 437.4523830335134 28.282812499999935 0.625677425723667 216
218 4 474.2634886985396 437.9741980065669 29.512499999999932 0.625677425723667 217
219 4 475.51484354998695 437.9741980065669 29.785818541666597 0.625677425723667 218
220 4 478.0175532528816 438.59987543229056 30.3322916666666 0.625677425723667 219
221 4 478.9560693914671 437.9741980065669 30.878764791666597 0.625677425723667 220
222 4 481.14594038149994 438.59987543229056 31.28866062499993 0.668874195195629 221
223 4 483.02297265867094 438.59987543229056 31.971874999999926 0.7984519900630005 222
224 4 485.36988868256043 439.5646700227565 32.79166666666659 0.8848392722326671 223
225 4 486.77703721301293 440.47690770946156 33.33813979166659 0.8848392722326671 224
226 4 488.02839206446026 441.72826256090895 33.88477687499992 0.8848392722326671 225
227 4 489.90542434163126 443.60529483807994 34.613407708333256 0.8848392722326671 226
228 4 491.1567791930786 445.48232711525094 35.06888395833325 1.0070153031537277 227
229 4 493.0338114702496 447.9850368181456 35.52436020833325 1.1291850773005307 228
230 4 493.27845134370756 449.2933283153338 35.797514791666586 1.251354851447334 229
231 4 368.8731317547937 326.9533699087337 16.71194499999996 1.0505249113385513 20
232 4 370.46235241613175 328.98244180035556 16.70489479166663 1.3792245469424798 231
233 4 373.0864435396169 330.67865330149243 16.310279874999964 1.3792245469424798 232
234 4 375.51970304825625 332.61825332123584 15.4666322708333 1.3458759401514082 233
235 4 377.9535882343213 334.55785334097914 14.622984666666634 1.3458759401514082 234
236 4 380.5338819380057 336.30662174587684 13.9478698333333 1.4269574777509386 235
237 4 383.3469276440593 337.6518282111827 13.272738604166637 0.9806054590139316 236
238 4 386.41212135267955 338.26749479809484 12.989402208333305 0.9806054590139316 237
239 4 389.4773150612998 338.88253570758116 12.706049416666637 0.9806054590139316 238
240 4 392.5431344473457 339.49820229449324 12.422696624999972 0.9806054590139316 239
241 4 395.608328155966 340.1138688814053 12.13936022916664 1.1542184311037347 240
242 4 398.7310841877528 340.3034491413996 12.201467645833306 1.1542184311037347 241
243 4 401.8532145421139 340.49240372396815 12.263591458333305 1.0328432672876007 242
244 4 404.7551064426203 341.63801909046816 12.87915662499997 1.0328432672876007 243
245 4 407.65637266570087 342.78363445696823 13.49473818749997 1.1921720237481324 244
246 4 410.6564959220459 343.6670909820901 13.681831041666635 1.1921720237481324 245
247 4 413.6572448558166 344.55054750721183 13.868940291666634 1.1795959074910867 246
248 4 416.49719469117633 345.85445926242 13.505903749999968 1.3594844241608983 247
249 4 419.5467464641535 346.4682488170549 14.384162958333299 1.4238666312678636 248
250 4 422.4417559129769 347.6445223774154 14.764464312499967 0.8872231032246743 249
251 4 425.2804543934852 348.9590706488608 14.675615291666634 1.2813748543335555 250
252 4 428.2805776498301 349.83439336744823 14.3102833333333 0.8253874032404044 251
253 4 431.35515651983627 350.3386893725815 13.57884881249997 0.8976281188144589 252
254 4 434.4722814547916 350.51200201950695 14.111008374999969 0.7342074319896943 253
255 4 437.82653813409615 349.5209289771607 14.648611354166635 0.7342074319896943 254
256 4 363.0843642119983 296.4365791464876 17.348923124999963 1.3806448346988727 10
257 4 359.92469321209376 297.1848893476531 17.124956041666625 0.9365702817914999 256
258 4 356.82508724505874 297.60722161001655 17.18955562499996 0.9365702817914999 257
259 4 353.70170553584614 297.43766302764544 17.06806249999996 0.8751537856824648 258
260 4 350.5858319557424 297.16486767002993 16.946897291666627 0.8826806851139205 259
261 4 347.8021930886977 295.75083668789443 16.413540833333297 1.2236435982620328 260
262 4 345.0191798990789 294.33680570575893 15.880053208333297 1.33056561354395 261
263 4 342.4607849052948 292.54173717135774 16.227513708333298 1.033356322776694 262
264 4 339.8842452661647 290.795471476163 15.402213041666633 0.86368511846895 263
265 4 337.1806931096128 289.221892750468 15.240484541666632 0.86368511846895 264
266 4 334.47776663048654 287.64831402477296 15.0787396458333 0.9400177644072373 265
267 4 331.7748401513603 286.07536097650365 14.857936958333301 0.9469815541555417 266
268 4 329.14574360846945 284.39103734645556 14.363881312499968 1.0156308813059425 267
269 4 326.72374629349315 282.42953861681184 13.654204062499968 1.0156308813059425 268
270 4 324.30112330109114 280.4680398871681 12.944526812499971 0.990660095245311 269
271 4 321.73209179106976 278.6848592238557 12.737676979166638 0.8404224317805441 270
272 4 318.72195769591315 277.83456360229724 12.609543541666637 0.9298317359164561 271
273 4 315.6486301807585 277.25330927379997 12.768468354166638 0.9256146700670784 272
274 4 312.55590666540644 276.8779028183657 12.03026235416664 0.9011444259470258 273
275 4 309.44316147243114 276.60823584787886 11.614250874999973 0.9011444259470258 274
276 4 306.33041627945596 276.33856887739194 11.198239395833308 0.9011444259470258 275
277 4 303.21767108648066 276.06890190690507 10.782244312499975 0.9011444259470258 276
278 4 300.1049258935055 275.79986061384386 10.36623283333331 0.7809267653684805 277
279 4 296.97904147459 275.8724391952278 10.092586374999977 0.7809267653684805 278
280 4 293.85315705567456 275.94501777661173 9.818939916666643 0.7809267653684805 279
281 4 290.72727263675915 276.01759635799567 9.545309854166645 0.7809267653684805 280
282 4 287.6013882178437 276.0908006168054 9.271663395833313 1.0942034524283206 281
283 4 284.48113489575974 275.8955892599796 9.566083374999979 0.7914006054750947 282
284 4 281.50729009129515 274.92578925010787 9.595300749999979 0.8787201470090897 283
285 4 278.75243238583386 273.44355942856856 9.503680833333313 0.8787201470090897 284
286 4 275.99757468037257 271.9619552844549 9.412060916666645 0.8787201470090897 285
287 4 273.2420912974855 270.48035114034127 9.32044099999998 0.6486585575704973 286
288 4 270.33769668727626 269.31971951562383 9.223246499999979 0.6486585575704973 287
289 4 267.43267639964125 268.15908789090645 9.12605199999998 0.9702192137469188 288
290 4 264.63527262923077 266.77946916718577 8.49684549999998 0.9702192137469188 289
291 4 261.83786885882023 265.3998504434651 7.867622604166648 0.7831979744238574 290
292 4 258.84900779613827 264.4744735308198 7.895233187499982 0.6986626974343327 291
293 4 255.88767654018815 263.50905326292815 7.146566645833317 1.008110238648744 292
294 4 253.36181677254172 261.67957247011213 6.484666854166652 1.008110238648744 293
295 4 250.836582682321 259.85071735472184 5.82278345833332 0.9994070656569278 294
296 4 248.08047362200827 258.4911203086243 4.2932817499999905 1.0386370402498017 295
297 4 245.07471926883176 257.68775049399517 3.4233844166666585 0.7642900026184882 296
298 4 242.34676569267654 256.15796918810076 3.511512020833325 0.9632929646441578 297
299 4 363.7069132505934 283.9636996646863 18.024267499999958 1.908516365233416 7
300 4 363.13566976090766 285.85825090977755 19.22460645833329 1.7949934531101137 299
301 4 360.8068983823642 290.98943147813736 25.473714374999943 1.2123250936306917 300
302 4 359.6118544992319 293.2625175657914 30.155380624999932 1.2804175678721985 301
303 4 357.10351369950575 297.0053199264704 35.86850874999992 1.2804175678721985 302
304 3 416.62483288602397 255.24698285624712 4.532939645833323 1.250272429500832 99
305 3 419.82579859602623 255.98090247662097 4.372604791666657 0.9168676996554617 304
306 3 422.8459435299944 256.74360325857816 5.118664395833322 0.9168676996554617 305
307 3 425.86671414138823 257.50692971796104 5.8647239999999865 0.9168676996554617 306
308 3 428.74733300942 258.7244979884193 5.684894499999987 0.7700274646123743 307
309 3 431.8644579443753 258.4736013407041 5.439842374999988 0.6763635539815414 308
310 3 434.9797058470535 258.7476480531711 5.6351167499999875 0.5589082592375659 309
311 3 438.0605414913168 259.2913617361249 5.748723479166653 0.762087618079941 310
312 3 441.1789177811235 259.5341245773057 5.679385499999987 0.7943600596987677 311
313 3 444.28165213528723 259.24130754206703 6.4041633124999855 0.8289099671472286 312
314 3 447.40190545737113 259.32952805909406 5.8693312291666535 1.184889138512709 313
315 3 450.40202871371616 260.1766952935239 6.547134979166652 1.234536642243882 314
316 3 452.84529906116705 262.1194237003959 7.094886979166651 1.234536642243882 315
317 3 455.65709341236914 265.46492089574036 7.861752895833316 1.234536642243882 316
318 3 407.34228259798766 256.13106505879466 6.7971550416666515 0.8882867548484046 96
319 3 411.1144917976756 254.9159994980393 8.453921208333314 1.1509398813929428 318
320 3 413.7385829211607 253.21665960977384 8.748177229166647 1.1509398813929428 319
321 3 416.3626740446457 251.5166940440826 9.042416854166646 1.1509398813929428 320
322 3 418.98676516813083 249.81735415581713 9.336672874999978 1.1509398813929428 321
323 3 421.9518504886353 248.82127569406506 9.508976687499977 1.243239815235698 322
324 3 425.01391581012683 248.20498342972724 9.06196068749998 1.152510331731509 323
325 3 427.7512545476679 246.69522380145608 9.376941041666646 1.152510331731509 324
326 3 430.48859328520894 245.18546417318484 9.691904999999979 0.7454258282329196 325
327 3 433.2659753779963 243.74640609402041 9.78296745833331 0.7454258282329196 326
328 3 436.0439831482094 242.30734801485596 9.87401352083331 1.312133156582131 327
329 3 439.1654878251448 242.21412207842315 10.360953374999976 1.1024436241251012 328
330 3 442.26071405019974 242.5432284043538 11.174908124999973 1.1749658945407315 329
331 3 445.3515605332747 242.28982904693572 12.256032979166639 1.1726884287110975 330
332 3 448.4405299840724 241.8030520097227 12.487738895833305 0.8485750086377234 331
333 3 451.5038466604155 241.33754800498428 13.617821708333302 0.8485750086377234 332
334 3 454.56716333675854 240.8726696776716 14.747920916666635 0.9175496880495005 333
335 3 457.6117096903299 240.23385302600775 15.613899645833298 1.2258522395748375 334
336 3 460.7388454640968 240.32269922046052 15.688057999999964 1.2258522395748375 335
337 3 463.86598123786365 240.41091973748752 15.76221635416663 0.7702652220341493 336
338 3 466.353674682541 242.27481278871835 16.68767916666663 0.7803699124595864 337
339 3 468.8945507084048 244.07613809737677 17.457791458333293 0.8524980060970108 338
340 3 471.5943488004025 245.63782895198307 18.078537708333293 0.8684340101301926 339
341 3 474.12771669715755 247.46605838994762 18.510239999999957 1.1293414966569617 340
342 3 477.2279483416184 247.69255361805958 19.43365333333329 1.0299088401609566 341
343 3 480.3369394700392 247.81518639350142 20.29607416666662 1.098445545374727 342
344 3 484.3243817041762 247.48107464816496 19.916182708333288 1.098445545374727 343
345 3 356.0467445274585 265.49182502504647 15.083396062499965 1.1050089015705684 105
346 3 351.59942938541474 266.5060481321445 15.560465624999965 0.9943077946372799 345
347 3 348.5217221282799 266.9778089111402 16.35531922916663 0.9943077946372799 346
348 3 345.39396067708736 266.9972049113376 16.207232062499962 0.9191201383880669 347
349 3 342.3781954850993 266.17131070938234 15.96654122916663 0.8990796904421379 348
350 3 339.5563902950855 264.8236015343736 15.725850395833296 0.8091385604943607 349
351 3 337.4441033058425 262.51735454315616 15.559711416666632 1.1094824951644926 350
352 3 335.82797851519825 259.8394551610589 15.393572437499964 1.080019345187165 351
353 3 334.75056198810205 256.902525324712 15.329349958333298 1.0207802065196483 352
354 3 333.7713768168445 253.93118322995028 15.265127479166633 0.946380903826847 353
355 3 332.55505990123766 251.04931300706707 15.306986041666633 0.8514280976990234 354
356 3 330.6555032367406 248.58101556258717 14.527675687499967 0.9208219809860352 355
357 3 328.3311116001772 246.49938676720453 13.939967041666636 0.9208219809860352 356
358 3 326.0067199636138 244.41775797182189 13.35224199999997 1.1256937972649927 357
359 3 323.46959800230434 242.61205292118342 12.561159437499972 0.7897926144909849 358
360 3 321.20089165663035 240.48287264144577 11.716478895833307 0.8762174373061951 359
361 3 319.997088289538 237.59724835400823 11.451095937499973 0.8762174373061951 360
362 3 318.79328492244565 234.71099838914492 11.185696583333309 1.2390352629348351 361
363 3 317.14650193794097 232.08628158823413 10.059614354166644 0.5963143841344554 362
364 3 315.647378825907 229.3408090441587 9.95669770833331 1.0236395523552055 363
365 3 313.84417648497146 226.79680463116628 9.305012520833312 1.0553176004195948 364
366 3 311.5823525909804 224.6375918349939 9.044499124999978 1.0553176004195948 365
367 3 309.3199030195636 222.47900471624726 8.783985729166647 0.6876132340960528 366
368 3 306.96610454399115 220.42115166304208 8.52345593749998 0.797807542314505 367
369 3 303.198900763709 217.12883704888415 8.106641062499982 0.797807542314505 368
370 3 302.8278740502548 214.6073570232178 8.197916666666648 0.625677425723667 369
371 3 303.4535514759785 209.60193761742846 8.197916666666648 0.625677425723667 370
372 3 303.6043397355779 207.8293934703533 8.197916666666648 1.012364845143665 371
373 4 449.9296422572947 430.32716850937226 21.622824999999953 0.9598955362224783 208
374 4 450.8174785243967 434.188223903513 21.04880687499995 0.9385161385855005 373
375 4 451.79290963109986 437.1601916757004 21.11307854166662 0.9385161385855005 374
376 4 452.7689664152287 440.1327851253136 21.177186249999952 0.9385161385855005 375
377 4 453.74439752193194 443.104752897501 21.24145791666662 0.9385161385855005 376
378 4 454.7198286286351 446.07734634711414 21.305729583333285 0.8621897494214704 377
379 4 455.82978038186894 449.00238831237226 21.28769416666662 0.9708636614954141 378
380 4 456.82836155332393 451.9343127293134 20.135722916666623 1.0187592684345608 379
381 4 458.2167397610047 454.7367219191297 20.27393979166662 0.7291331880670754 380
382 4 459.6795735823467 457.48407149548234 19.45152479166662 0.9547649813315442 381
383 4 461.191210242895 460.22203591044905 19.231820624999955 0.9596390084779315 382
384 4 463.11579400442105 462.6715630321572 19.97389604166662 0.9529254896999166 383
385 4 465.11295634733096 465.05664537901583 19.100981874999956 0.9024082943469878 384
386 4 468.1875352173371 465.6316429332559 19.29838770833329 0.7719044968895453 385
387 4 471.26148840991743 466.2060148100702 19.495793541666625 0.8807973960624923 386
388 4 474.3892498611101 466.26295145581105 19.572689999999955 1.0845867903949478 387
389 4 477.48385040873933 465.8130893867158 19.802395624999956 1.1524102233433933 388
390 4 481.69591083871103 465.05727105644155 22.24947374999995 1.1524102233433933 389
391 4 409.9063086886032 407.916654474802 11.56322704166664 1.0004832308291725 192
392 4 412.13747438873384 406.6296360100884 9.452148729166645 0.9729721944201029 391
393 4 414.8848239650864 405.1686792210236 8.599844124999981 0.9729721944201029 392
394 4 417.6315478640133 403.7070967545331 7.747539520833317 0.9729721944201029 393
395 4 420.57911421659753 402.7942333904023 6.399441312499985 0.941306659904228 394
396 4 423.52668056918174 401.8807443488457 5.051326708333322 0.9214038609919583 395
397 4 426.52242408354664 400.98790266233806 4.7328540416666565 0.6622482712572153 396
398 4 431.08611522677506 399.0608161911092 2.8589578541666603 0.6622482712572153 397
399 4 253.36181677254172 261.67957247011213 6.484666854166652 1.008110238648744 294
400 4 254.4154575574604 263.3200986803596 6.362206374999986 0.6961161903116374 399
401 4 250.31539338669322 268.04521459942475 6.503620437499985 0.6961161903116374 400
402 4 248.26504846259672 270.40839823638305 6.574335666666652 0.6961161903116374 401
403 4 246.2147035385003 272.77095619591563 6.645050895833318 0.7132222111309225 402
404 4 244.18876003400703 275.15416151049703 6.7648880416666515 0.6927875864067875 403
405 4 241.62097987883712 276.93546514153235 7.133335208333317 0.6927875864067875 404
406 4 239.05257404624146 278.7167687725676 7.5017823749999835 0.7429794294983402 405
407 4 236.2539189209795 280.0369481408446 8.701268749999981 0.7888603551266566 406
408 4 233.42335424700562 281.3477423477356 9.321883833333313 1.3092174997782589 407
409 4 230.31498879601045 281.6580783508946 8.881524541666646 0.9681419646935162 408
410 4 227.20537199016383 281.33210041209253 9.158532145833313 0.787915582213814 409
411 4 222.73553246079393 280.8634680202255 9.97091289583331 0.787915582213814 410
412 4 315.6486301807585 277.25330927379997 12.768468354166638 0.9256146700670784 273
413 4 310.42610070824304 273.8502497552889 11.45442429166664 1.6269052126894505 412
414 4 307.84455564970716 272.0852137373225 11.616267562499972 1.2817440040147323 413
415 4 304.95955703969537 270.8782819831015 11.838693437499973 1.3936276412826387 414
416 4 302.1521424304733 269.50241732393516 11.53297672916664 1.1091884267744025 415
417 4 301.55274345663 266.4391006475921 10.968058291666642 1.1738209048516572 416
418 4 300.4190159612187 263.554727715006 9.851370874999978 1.0804573193851716 417
419 4 298.62207039454034 260.99946110835054 9.40550258333331 0.729308377746278 418
420 4 296.4978955342085 258.7063533430733 9.06338712499998 0.729308377746278 419
421 4 294.3737206738767 256.41324557779603 8.721255270833314 0.7790997872853673 420
422 4 292.7300660765006 253.75599355074763 8.31908187499998 0.7830290415189121 421
423 4 290.7610592177482 251.33024217121698 7.910432124999982 0.8422681801864289 422
424 4 289.09175184591743 248.6930118217917 7.35897466666665 0.8422681801864289 423
425 4 287.421818796661 246.05578147236645 6.80753360416665 0.8934360800621104 424
426 4 285.57356768107326 243.53242441442293 6.642919437499985 0.8890250542107585 425
427 4 283.0558417199612 241.69668684734967 5.9074679374999866 0.8890250542107585 426
428 4 280.5387414362749 239.86094928027646 5.172032833333321 0.9235186506909042 427
429 4 279.3443232305684 236.9884642187791 4.312825583333324 0.940724779898305 428
430 4 278.3488704462421 232.83709449910256 1.7494354166666626 0.940724779898305 429
431 3 337.4441033058425 262.51735454315616 15.559711416666632 1.1094824951644926 351
432 3 334.31884456435273 264.69909172665456 16.089969062499964 1.1472546413554303 431
433 3 331.3550105986997 265.6939188335552 15.782137291666631 1.1472546413554303 432
434 3 328.4118239880956 266.67623239194137 16.822780833333297 0.9049110040498825 433
435 3 325.580633636696 268.00579692160414 16.97903312499996 1.0697269515340109 434
436 3 322.95716819063665 269.71014222927545 16.97903312499996 1.0450314635406976 435
437 3 320.3337027445773 271.4144875369467 16.97903312499996 0.9527878406662574 436
438 3 317.483742070406 272.69274651770013 17.450413333333294 0.9527878406662574 437
439 3 314.63440707366044 273.97163117587934 17.921793541666627 0.9734101686181095 438
440 3 311.73188949572835 275.0640639611928 16.848358333333294 0.7317923171264009 439
441 3 308.72863785225474 275.94126371205743 16.839996458333292 0.7317923171264009 440
442 3 305.7260118862069 276.81783778549624 16.83179854166663 0.8569903700137067 441
443 3 302.8497727601552 278.04854528189475 16.787693749999963 0.988151128768159 442
444 3 299.8627887297504 278.9783019365201 16.80326979166663 0.9843407532455019 443
445 3 296.80322611796163 279.5883374266007 17.419589166666626 0.673766992664788 444
446 3 293.76243382894467 280.31725162756874 17.183489166666625 0.8346474291411146 445
447 3 290.67033599101825 280.7902637614159 17.326132916666626 0.826169500022559 446
448 3 287.54507724952856 280.6601228568653 17.290553958333295 1.0822217297257124 447
449 3 284.5637243159553 279.71972968600267 17.618634583333293 0.6186554479747703 448
450 3 281.4741291877318 279.247968907007 17.28825854166663 0.6549653860217919 449
451 3 278.35325018822215 279.3774841341318 16.821633124999963 0.8121543256863488 450
452 3 275.226740091881 279.44443161868423 17.03691041666663 0.8121543256863488 451
453 3 272.10022999553985 279.51137910323666 17.25202374999996 0.8329643568659179 452
454 3 269.0306565449395 279.0339872274095 18.22642812499996 0.6480328801447737 453
455 3 265.90414644859834 279.0008263238462 17.95048624999996 0.7472215224447466 454
456 3 262.8139256429492 279.46633032858455 17.576333333333295 0.9721150163468615 455
457 3 259.68678986918223 279.46570465115883 17.332855208333296 0.8247304419433945 456
458 3 256.5840555150186 279.8617584616419 17.453856458333295 0.6626987590037363 457
459 3 253.36431948224464 280.85158014913674 16.768018749999964 0.6626987590037363 458
