# Supplementary material for: Cross-Regional Gradient of Dendritic Morphology in Isochronically-Sourced Mouse Supragranular Pyramidal Neurons
Source: Front Neuroanat. 2018 Dec 4;12:103. doi: 10.3389/fnana.2018.00103 (PMC6288488; doi:10.3389/fnana.2018.00103)
Supplement: Supplementary file 3 [file Data_Sheet_1.ZIP › SWC reconstructions/X046.S4.Z3.C02.20X-exported-000.swc]

# Exported from "Simple Neurite Tracer" version 3.1.0 on 2018-06-06T17:39:22.483
# https://imagej.net/Simple_Neurite_Tracer
#
# All positions and radii in microns
# Voxel separation (x,y,z): 0.625677425723667, 0.625677425723667, 1.5534482758620596
#
1 1 297.6528960620944 285.223188322668 14.06532458620681 0.9879759390889564 -1
2 1 296.75692598845814 279.22544451968093 12.680580793103372 0.9879759390889564 1
3 1 297.6528960620944 285.223188322668 14.06532458620681 0.9879759390889564 1
4 1 297.9319481939672 291.35983251416576 13.724389293103366 0.9879759390889564 3
5 3 297.6528960620944 285.223188322668 14.06532458620681 0.9879759390889564 1
6 3 291.0232180591264 285.5216364547382 15.759422068965423 1.272077287787302 5
7 3 286.3788145279796 287.36863621547445 16.41823948275852 1.272077287787302 6
8 3 283.5701485639061 288.7069602290974 17.23115896551714 1.0421596041566261 7
9 3 281.1537823457613 290.69348605577005 17.125524482758518 1.035633788606328 8
10 3 278.86067458048404 292.81703523867617 17.468370517241272 1.1451335948822272 9
11 3 276.48685442728845 294.8536152594067 17.584257758620584 1.0188280929513904 10
12 3 274.067359822015 296.7731936015269 18.823598793103336 1.1082061132160161 11
13 3 271.92566599376295 299.0469053666067 19.269904482758506 1.21402693622866 12
14 3 270.0110930710485 301.43261339089105 20.89232586206884 1.267878992260696 13
15 3 267.93697240477456 303.597457283895 23.11266948275848 0.9307014275382121 14
16 3 266.2901894202699 306.2321849236173 24.01351413793089 1.0160000309871193 15
17 3 264.5727048866584 308.81873540155897 24.96670999999985 1.0594283011065992 16
18 3 262.633104866915 311.2419840713867 25.93435293103433 1.1120164887386734 17
19 3 260.3130929723317 313.25291131766255 27.428148793103286 0.9064188866458764 18
20 3 257.5807596541964 314.7338897843505 28.314235689655003 0.9782341415704389 19
21 3 254.6144229788405 315.7061925039251 28.824543448275687 0.9782341415704389 20
22 3 251.6480863034846 316.67912090092534 29.334851206896378 1.0210742749097383 21
23 3 248.7793553065416 317.9054486553438 28.765357068965344 1.0723547967220501 22
24 3 246.06892069830667 319.44649215490114 29.401028103448102 0.7817088621506351 23
25 3 240.80384516084203 321.4267612073166 28.758211206896377 0.7817088621506351 24
26 3 297.6528960620944 285.223188322668 14.06532458620681 0.9879759390889564 1
27 3 297.27373554210584 281.6274201570341 10.900624224137866 1.29843707773304 26
28 3 298.3561574886078 275.54270719187144 8.478829431034432 1.29843707773304 27
29 3 298.7453288474079 272.4399728377078 8.241509137930985 0.8288223723076272 28
30 3 298.5995460072143 269.3147140962181 8.264733189655121 0.7450817056487716 29
31 3 298.51195116761295 266.1882039998769 8.108269879310296 1.0029483998865238 30
32 3 298.04331877574595 263.1079940330393 7.413925103448231 0.7597163006364481 31
33 3 297.2993883165605 260.06970445372514 7.268304862068922 0.9942139430234215 32
34 3 295.8428112694758 257.3017075223237 7.357286379310301 0.9350060882271908 33
35 3 294.28424880199816 254.6331933016122 6.149682293103411 0.8374004098142986 34
36 3 292.7513391089752 251.53171030229998 4.761598586206867 0.8374004098142986 35
37 4 297.6528960620944 285.223188322668 14.06532458620681 0.9879759390889564 1
38 4 298.1822191642566 293.04415614421384 15.061613103448186 1.4751534098544323 37
39 4 298.8279182676035 299.24524511056114 13.972366241379225 1.6133217557769899 38
40 4 299.3672522085772 302.3267064322502 13.972723534482673 1.1952691270054645 39
41 4 301.7510832005844 305.1291156220665 10.481674758620626 1.2474506243108183 40
42 4 304.1730805155607 306.99300867329725 8.825450344827532 1.2474506243108183 41
43 4 306.89728002716157 308.5315494631518 8.902128551724084 0.9961160023976213 42
44 4 309.72158792687816 309.8698734767747 8.582428896551672 1.183700351403834 43
45 4 312.64287582758203 310.98858471396863 8.458650137930983 1.1452649871416292 44
46 4 315.4396539205668 312.375711566798 8.964048999999946 1.2301193596182727 45
47 4 318.3234011757272 313.564498675673 8.383960344827535 1.2014195361003281 46
48 4 321.05886288099106 315.0805150782014 8.143113724137882 1.4822923892819395 47
49 4 323.780559682889 316.52332722192017 6.791303034482718 1.274273415551592 48
50 4 326.0092226733167 317.89356078425504 6.185644620689618 1.274273415551592 49
51 3 297.6528960620944 285.223188322668 14.06532458620681 0.9879759390889564 1
52 3 293.47149382598315 280.79276647111874 20.524469310344703 1.2498344553028256 51
53 3 290.5207990862703 284.7038760593174 23.07057103448262 1.2498344553028256 52
54 3 288.38974177425547 286.9569404693483 24.093672068965372 0.7964811061719709 53
55 3 286.0165472984856 288.97787855443573 24.754664310344676 1.134584673484526 54
56 3 283.11402972055356 289.6329628191684 27.152722413792937 1.0480096880871423 55
57 3 280.07386310896226 290.18543598608244 28.365188793103275 0.7610615071017541 56
58 3 277.1075264336063 290.77294708883693 30.35577741379292 0.7206490021742625 57
59 3 274.17372498438806 291.3460676107998 32.64602620689635 0.8584294280928713 58
60 3 271.37381850427465 292.23452955532747 35.317646551723925 1.1823676584870426 59
61 3 268.99812131880185 296.45722650153647 38.43479586206873 1.1823676584870426 60
62 3 297.6528960620944 285.223188322668 14.06532458620681 0.9879759390889564 1
63 3 301.0665920968427 279.64026865293573 18.502967068965404 1.244766468154464 62
64 3 302.3686268197737 276.2128077148215 20.49883741379298 1.244766468154464 63
65 3 303.597457283895 273.4992447194579 22.872195689655033 0.9345055462866119 64
66 3 304.6536007785165 270.5585608185567 22.494241724137794 0.9890333339384294 65
67 3 305.69472801492066 267.6191282725069 21.86260965517228 1.058890218520477 66
68 3 306.41550840935435 264.5858441125986 21.23097758620677 1.3767531211108712 67
69 3 307.89085577921077 261.8760351817894 19.94518844827574 1.554289090659962 68
70 3 310.4617643215093 260.1942142614442 18.478888620689546 1.1255373779085618 69
71 3 313.13465828420084 258.6544221167382 17.185021551724034 1.190495208247193 70
72 3 315.63361392254114 256.789277710656 16.561622758620587 1.2302257247806458 71
73 3 317.95925691395604 254.76708827071707 15.22721068965508 0.9971295998272937 72
74 3 320.13536300062293 252.53216850603212 14.641327672413706 1.093102260159047 73
75 3 323.334451678348 248.84880550079689 11.857299810344756 1.093102260159047 74
76 3 270.0110930710485 301.43261339089105 20.89232586206884 1.267878992260696 14
77 3 268.6571271217825 304.68613600465414 21.57926068965504 1.2715266916526649 76
78 3 267.29252465627917 307.5004330655592 21.74563499999987 1.2715266916526649 77
79 3 265.5356224448471 310.08510651122367 22.091743275861937 0.8212203915850846 78
80 3 263.30070268016215 312.2699720818507 22.438006896551588 0.816471499923842 79
81 3 260.8317795582566 314.18079094001075 22.93169275862055 0.8640292410530979 80
82 3 258.16827075695096 315.8075522468923 23.453806724137788 0.6310019406165754 81
83 3 255.34834259921436 317.1533843896239 23.85428568965503 0.7762216711270385 82
84 3 252.4552101826681 318.3315349822616 23.459554482758477 0.7762216711270385 83
85 3 249.56145208869617 319.5096855748992 23.064667931034343 0.9017701033727497 84
86 3 247.02495580481244 321.3228987546464 23.717737586206752 0.973873169913145 85
87 3 244.7668859753757 323.4852399379474 23.44433068965503 0.968642506634095 86
88 3 244.00856493539862 326.5197754527072 23.408446034482616 0.9832020203306848 87
89 3 243.30592918631095 329.5674501934072 23.57652913793089 0.9570737310324645 88
90 3 242.60329343722327 332.61137086955284 24.00372741379296 0.9911981778314334 89
91 3 241.3769656828049 335.4582031565956 25.05214965517226 0.9545585077810554 90
92 3 240.1243594765061 338.32443144383564 25.14426913793088 1.2549962940650456 91
93 3 238.27110294151262 340.84215740494767 25.43585137931019 0.8151763476525941 92
94 3 236.26768382434543 343.23161949378635 26.056764655172255 0.8463913944219478 93
95 3 234.62152651726646 345.8913742305377 26.187564999999843 0.845897109255626 94
96 3 232.7570077886099 348.3878271591751 26.872791034482596 1.0625316611381885 95
97 3 231.06142196489878 351.01442099236306 27.165616034482596 0.8869165212860697 96
98 3 230.03030556730616 353.96699276435305 26.945647758620527 0.928980814617472 97
99 3 229.59420840157676 357.0634703442595 26.725834827586045 0.7064899220301358 98
100 3 228.8302562647682 360.9939759326556 26.87263568965501 0.7064899220301358 99
101 3 286.3788145279796 287.36863621547445 16.41823948275852 1.272077287787302 7
102 3 283.4831794017305 285.8701387808663 17.013365517241276 0.7640084477769126 101
103 3 281.0036197635876 283.96557669696347 16.766367241379207 0.7640084477769126 102
104 3 278.89446116147315 281.659329705746 17.12303896551714 0.70152204326989 103
105 3 276.9686260450957 279.21105393888934 17.840887413792995 0.8995677188342023 104
106 3 274.275710404781 277.6193305678483 17.877859482758513 0.76935798976685 105
107 3 271.3268926973454 276.5775776540184 18.06877827586196 0.714423511788312 106
108 3 268.37807498990975 275.5358247401885 18.259852413792995 0.714423511788312 107
109 3 265.32539482980394 274.92140950812785 17.51155637931024 0.625677425723667 108
110 3 262.2026387980171 274.7537279580339 17.269684482758517 0.6519058234100031 109
111 3 259.080508443656 274.5866720853657 17.027657241379206 0.8718940062944446 110
112 3 255.9783997669181 274.98522860555164 16.836117068965414 1.0568254830155888 111
113 3 252.93885883275254 275.7241536453313 16.78314448275852 0.8388895220875211 112
114 3 249.8104717041342 275.6884900320651 16.81064051724128 0.869397553365807 113
115 3 246.75090909234547 275.07282344515295 17.334773965517137 0.9947395120610293 114
116 3 243.6988546096654 274.42462163210325 16.75813396551714 0.7810956982734258 115
117 3 240.67245290144004 273.63877078539434 16.53288396551714 0.7810956982734258 116
118 3 237.64542551578896 272.85354561611115 16.307478620689558 0.7810956982734258 117
119 3 234.61839813013785 272.06832044682795 16.08222862068956 0.7859759821940705 118
120 3 231.6113924221099 271.2636992773473 16.84699120689645 0.8088695192012996 119
121 3 228.57247716537003 270.5573094637053 17.425495344827482 0.8354357826975264 120
122 3 225.52417674724433 269.85592506946904 17.499750172413687 0.9017888736955213 121
123 3 222.5102885875334 269.01814299642507 17.650123965517135 0.8236793038681787 122
124 3 219.651568429402 267.748017822206 17.675134482758516 0.9840779687266981 123
125 3 217.11319511324106 265.929799223053 17.185798275861966 0.8247054148463655 124
126 3 215.22677767468423 263.4458598429301 16.58492448275852 1.1236540888571336 125
127 3 213.47550656008366 260.8661918166714 15.943505689655074 1.1490628491157717 126
128 3 212.86421971515165 257.80725488230837 15.371696913793011 0.9454361309140044 127
129 3 212.1409366110151 254.77960181923157 14.591974620689568 0.7977324610234182 128
130 3 209.7295758122761 252.78869625057885 14.38696605172405 0.8129364224685034 129
131 3 207.08608868859358 251.1168861690452 14.181973017241294 0.8129364224685034 130
132 3 204.4432272423368 249.44507608751158 13.976964448275778 0.9670720562955286 131
133 3 201.9311323780563 247.58306006855793 13.774689948275778 0.9254269668393614 132
134 3 199.43718215912176 245.74356843693036 14.844285689655083 0.7678563639451131 133
135 3 197.18224071681365 244.39460790707014 14.755661465517152 0.7678563639451131 134
136 4 299.3672522085772 302.3267064322502 13.972723534482673 1.1952691270054645 40
137 4 299.84902382638444 305.41692723789936 14.160333482758535 1.1952691270054645 136
138 4 300.66928693150817 308.42330726850156 14.829931827586117 1.003774294088479 137
139 4 300.99589054773594 311.5141537515765 13.938205913793018 1.1265885159837776 138
140 4 301.40508358415923 314.6143853960373 14.171456172413706 1.228092164758928 139
141 4 302.2972995932412 317.6113802652536 13.964536862068883 1.228092164758928 140
142 4 303.1895156023231 320.6090008118957 13.757617551724055 1.0144921483911253 141
143 4 303.9127987064597 323.6510444557642 13.995466017241295 1.0831164484444973 142
144 4 304.0542018046732 326.7756775198282 14.046186103448191 1.0831164484444973 143
145 4 304.19560490288677 329.9009362613179 14.096906189655089 1.3284195399737182 144
146 4 304.14429935397743 333.0293233899362 14.0963003448275 1.3273996857697885 145
147 4 304.4077095502071 336.1451969700401 14.289378431034395 1.0301465975827315 146
148 4 304.55474374525215 339.2692043566784 14.111197913793019 1.0301465975827315 147
149 4 304.70177794029723 342.39383742074233 13.933032931034397 1.062093686940182 148
150 4 304.74182129554356 345.521598871935 13.906779655172329 1.1001849286182388 149
151 4 304.55098968069785 348.62933864550445 14.658539879310256 1.1579850092065913 150
152 4 304.6980238757429 351.7539717095684 14.496282206896465 0.8642544849263585 151
153 4 304.5503640032721 354.87860477363245 14.461780120689566 1.076553092248656 152
154 4 304.30822683951703 357.9976067408649 14.557115241379222 1.1952315863599212 153
155 4 304.5672572937666 361.1122289661173 14.206921396551639 1.425512162897517 154
156 4 304.92514478128055 364.2187173848353 14.024313551724054 1.425512162897517 155
157 4 305.2836579462202 367.3258314809791 13.84170570689647 1.1464850581217902 156
158 4 306.1940186006482 370.2909168014835 12.831684706896475 1.1464850581217902 157
159 4 307.10500493250186 373.256002121988 11.821648172413722 0.9198396674276491 158
160 4 307.9308991344571 376.2692646042732 11.428594689655103 1.1330392502429887 159
161 4 308.4095423651357 379.3563570227937 11.01599882758614 1.148994024598942 160
162 4 308.669198496811 382.4728562803233 10.812388362068901 1.1181168436394793 161
163 4 308.7905799174014 385.5974893443873 10.572349534482694 1.1694474196458486 162
164 4 309.4850818599547 388.6464154399387 10.807386258620625 1.0632949875975715 163
165 4 310.08510651122367 391.69283882578725 9.868140362068905 1.1696226093250515 164
166 4 310.4361115470546 394.7980758896539 9.480570551724082 1.0844679116840603 165
167 4 309.2135378571906 397.6386514024393 8.313604672413742 1.0434610132021311 166
168 4 307.2645526760614 400.514890528491 7.18938968965513 1.0434610132021311 167
169 3 290.5207990862703 284.7038760593174 23.07057103448262 1.2498344553028256 53
170 3 291.71459161455107 287.15090047132264 24.961272931034333 1.1150823081247194 169
171 3 294.0421116382431 289.07298152314576 26.999552413792944 1.1150823081247194 170
172 3 297.0341010880537 289.5122070760038 28.990762413792925 1.3169633863087178 171
173 3 300.07989879647647 289.03982061958243 30.32579586206878 0.9205654532414884 172
174 3 303.1913926346003 289.08737210393735 31.11121931034464 0.8338966162302461 173
175 3 306.2209227299543 289.5653896571903 32.64820103448256 0.967553827913336 174
176 3 309.1296970821436 290.52893289280473 34.21019327586186 1.0110321522268735 175
177 3 312.02095246641267 291.5850763874263 35.59819931034461 1.0110321522268735 176
178 3 314.91220785068174 292.6405942046221 36.98636068965495 0.7983331113521129 177
179 3 319.1467926679795 293.949511379236 38.98906620689632 0.7983331113521129 178
180 3 293.47149382598315 280.79276647111874 20.524469310344703 1.2498344553028256 52
181 3 290.7573051531939 277.56802501893895 20.150709655172292 0.9087026092497679 180
182 3 288.3334308059404 275.6259222894927 21.08635155172401 0.9087026092497679 181
183 3 285.4565660024629 274.41836485784603 21.65429224137918 1.1165964474949708 182
184 3 282.3507032611707 274.15245195191346 22.293691551724006 0.7174330202060427 183
185 3 279.3455745854199 273.3046590400579 22.772308965517105 0.9441722625140424 184
186 3 276.610112880156 271.83118870247864 23.69210568965503 1.0996155621608303 185
187 3 275.5170544174168 271.25994521279296 24.209248620689507 1.0996155621608303 186
188 3 275.2980673184135 267.7899382097295 24.855172413792953 0.625677425723667 187
189 3 274.04671246696614 266.53858335828215 24.855172413792953 0.625677425723667 188
190 3 271.5440027640715 266.53858335828215 24.855172413792953 0.625677425723667 189
191 3 268.41561563545315 265.2872285068348 24.855172413792953 0.625677425723667 190
192 3 266.53858335828215 263.4101962296638 24.855172413792953 0.625677425723667 191
193 3 264.0358736553875 262.1588413782165 24.855172413792953 0.625677425723667 192
194 3 261.5331639524928 260.90748652676916 24.855172413792953 0.625677425723667 193
195 3 259.5685368357205 259.8901350325425 24.855172413792953 0.625677425723667 194
196 3 257.77909939815083 259.65613167532183 24.855172413792953 0.7984519900630005 195
197 3 256.5277445467035 259.65613167532183 24.855172413792953 0.7984519900630005 196
198 3 254.0250348438088 258.09193811101267 24.855172413792953 0.8416487595349624 197
199 3 252.1480025666378 257.15342197242717 24.855172413792953 0.8848392722326671 198
200 3 250.89664771519048 255.27638969525614 24.855172413792953 0.8848392722326671 199
201 3 249.64529286374315 254.0250348438088 24.855172413792953 0.8848392722326671 200
202 3 248.081099299434 252.1480025666378 24.855172413792953 0.7552614773652957 201
203 3 247.31276742064532 249.99004112531688 24.855172413792953 0.625677425723667 202
204 3 247.1425831608485 248.39393801229582 24.855172413792953 0.625677425723667 203
205 3 247.1425831608485 247.1425831608485 24.855172413792953 0.625677425723667 204
206 3 247.1425831608485 245.5783895965393 24.855172413792953 0.625677425723667 205
207 3 247.76826058657215 243.38851860650647 24.855172413792953 0.625677425723667 206
208 3 247.76826058657215 242.13716375505913 24.855172413792953 0.625677425723667 207
209 3 248.39393801229582 240.8858089036118 24.855172413792953 0.625677425723667 208
210 3 248.03417349250472 239.34288837177724 24.855172413792953 0.625677425723667 209
211 3 247.76826058657215 237.75742177499347 24.855172413792953 0.625677425723667 210
212 3 247.1425831608485 236.1932282106843 24.855172413792953 0.625677425723667 211
213 3 246.5169057351248 234.62903464637515 24.855172413792953 0.7120647078933336 212
214 3 245.89122830940113 232.4391636563423 24.855172413792953 0.7120647078933336 213
215 3 245.26555088367746 229.93645395344763 25.114132241379156 0.7299590822690306 214
216 3 244.95271217081563 228.6850991020003 26.14966086206881 1.1470731949019703 215
217 3 244.6586437807255 226.2843748194986 26.408620689655013 1.251354851447334 216
218 3 243.38851860650647 223.36684098334914 24.855172413792953 1.251354851447334 217
219 3 242.7628411807828 220.86413128045447 24.570425344827438 1.251354851447334 218
220 3 242.7628411807828 217.73574415183612 24.285522931034336 1.1291850773005307 219
221 3 242.37742388653703 215.2743291590392 24.00077586206882 1.0681001902271292 220
222 3 241.51148632933547 212.10464732032312 23.301724137930893 0.8848392722326671 221
223 3 240.8858089036118 210.22761504315213 23.301724137930893 0.8848392722326671 222
224 3 239.63445405216447 208.35058276598113 23.301724137930893 0.8848392722326671 223
225 3 238.38309920071714 205.22219563736277 23.301724137930893 0.8848392722326671 224
226 3 237.1317443492698 202.7194859344681 23.301724137930893 0.8848392722326671 225
227 3 235.88038949782248 200.8424536572971 23.301724137930893 0.8848392722326671 226
228 3 234.44133141865802 198.79148305577493 23.301724137930893 0.8848392722326671 227
229 3 301.0665920968427 279.64026865293573 18.502967068965404 1.244766468154464 63
230 3 302.4831257886811 277.8226757312085 14.851307275861979 1.3078034687961233 229
231 3 304.7049063274258 275.6215425475126 14.726425568965428 1.3078034687961233 230
232 3 307.1969795140832 273.7326223992529 14.472048413793015 0.9837213325940354 231
233 3 309.660897216583 271.8074129603011 14.70108882758612 0.739619541722204 232
234 3 311.96714420780046 269.7051368098696 14.157428534482673 1.1183108036414535 233
235 3 313.9442848730872 267.29252465627917 13.562271431034402 0.9446415205833352 234
236 3 316.33937805875746 265.307250184458 12.743231362068887 0.9446415205833352 235
237 3 318.73447124442765 263.32197571263674 11.924191293103377 0.9798984435228639 236
238 3 321.4567937237513 261.7815578905051 11.777204017241308 0.8008170507322359 237
239 3 326.5598188079535 258.1676450795252 11.251299637930966 0.8008170507322359 238
240 4 306.1940186006482 370.2909168014835 12.831684706896475 1.1464850581217902 158
241 4 304.4859192284225 372.0396852063812 15.229742810344735 1.2830078724146945 240
242 4 303.5330125090454 375.00226781718277 16.023663620689558 1.2830078724146945 241
243 4 301.8593253952346 377.6301130052221 16.732036034482658 1.1023247454142138 242
244 4 300.1856382814238 380.2579581932615 17.440408448275758 1.1023247454142138 243
245 4 298.99434846284595 383.14295680327336 17.955221206896443 1.0080351573576571 244
246 4 298.30485193969844 386.16935851149873 18.92317482758609 1.1848766249641944 245
247 4 298.31799116563866 389.2770982850682 19.819359137930913 1.2290995054143432 246
248 4 298.8003884608716 392.36731909071733 19.75116275862057 1.0920636356323457 247
249 4 299.96477415014334 395.2554460878579 20.50505120689643 1.136461705761697 248
250 4 301.6534775221715 397.8557614691654 21.539492413792974 1.136461705761697 249
251 4 303.34280657162543 400.4554511730472 22.57393362068952 1.199880369633048 250
252 4 304.5215828416888 403.3385727507819 23.298461896551583 1.199880369633048 251
253 4 305.70098478917794 406.22169432851655 24.023145517241232 1.2048732754903229 252
254 4 306.18275640698516 409.30252997277984 24.64576758620675 1.2782026697851365 253
255 4 306.0782682768893 412.42153194001236 25.176425517241228 1.2017949425557624 254
256 4 305.5889885299734 415.4892283583355 26.103212758620533 1.3706277391130368 255
257 4 305.4863774321547 418.44054877547404 28.663450862068792 1.0645713695460477 256
258 4 305.3937771731476 421.48634648389685 30.421488275861886 0.7896862493286119 257
259 4 304.8757162646484 424.5396523214284 31.52226172413774 0.6350500735610075 258
260 4 302.63266269342904 426.6944853756206 32.35646344827567 0.7620313071116257 259
261 4 300.3977429287441 428.84181030070425 33.41156551724118 0.8343658742995389 260
262 4 296.759428698161 431.2400318735031 34.50472706896531 0.8343658742995389 261
263 4 304.14429935397743 333.0293233899362 14.0963003448275 1.3273996857697885 146
264 4 302.79283611441434 335.9043111611365 13.44562299999992 1.4218018957629754 263
265 4 300.300762927757 337.78634885771334 13.001787293103371 1.4218018957629754 264
266 4 297.61785812625385 339.3937141643974 13.198251896551644 0.8879989432325717 265
267 4 294.8160746138633 340.7489314685148 12.401503810344753 0.897102549776851 266
268 4 292.01491677889845 342.1035230952066 11.604755724137862 0.897102549776851 267
269 4 289.28946591244613 343.63330440110093 11.266585568965448 0.8764677082764845 268
270 4 286.6622464018325 345.3301415796635 11.463376396551656 1.008404307038834 269
271 4 284.1357609567603 347.1483601788165 10.691592224137866 1.008404307038834 270
272 4 281.6092755116881 348.96720445539523 9.919823586206837 0.748422823102136 271
273 4 279.3668476178945 351.14643892919077 10.13228870689649 0.748422823102136 272
274 4 277.12379404667513 353.32567340298624 10.344753827586144 0.8902075845453762 273
275 4 274.9351744114938 355.5218011672764 9.301100672413737 1.2270910808777702 274
276 4 273.8696457554864 358.46248506817756 9.284043810344771 0.8747658656785161 275
277 4 273.5930963333165 361.5695991643213 8.689508086206843 1.0602479385342973 276
278 4 272.6420666462165 364.53656151710294 7.978727827586159 1.1131802487505196 277
279 4 271.14419488903405 367.2770286417726 7.551156724137885 0.8538557261108312 278
280 4 269.6482001641288 370.0149930567394 6.973134155172372 0.8538557261108312 279
281 4 267.4939927873622 373.9573865162242 6.14079656896548 0.8538557261108312 280
282 4 305.4863774321547 418.44054877547404 28.663450862068792 1.0645713695460477 257
283 4 307.1150157713134 419.0049098134768 28.534980689655 1.0455382622555338 282
284 4 310.16081347973625 419.5511262061335 29.67971672413775 1.0455382622555338 283
285 4 313.2641735113256 419.9421745972108 29.775409137930858 0.731316802282851 284
286 4 316.28994954212527 420.7317795084741 30.022252068965336 0.731316802282851 285
287 4 319.3150998954992 421.52138441973733 30.26893965517223 0.8350666330163494 286
288 4 322.397186894614 422.0269317797221 30.73077982758602 0.8816232902644475 287
289 4 325.48928473254034 422.4329964290167 31.331032241379123 0.938847747621134 288
290 4 328.60703534492137 422.24842158842824 31.781998275861877 1.0499805719781719 289
291 4 331.70538995710496 422.6063090759422 32.374172758620496 0.6887582237851271 290
292 4 334.81625811780305 422.8296759169255 32.98094965517221 0.8867726154781532 291
293 4 337.9121100202837 423.0655563064234 33.941136034482554 0.9377715824488894 292
294 4 340.89471430870844 423.86517205649824 35.18327327586186 0.9377715824488894 293
295 4 343.8773185971331 424.66478780657303 36.42541051724116 0.9719711105389449 294
296 4 346.9437636606049 424.26748264123853 37.60245827586184 0.7282071854770044 295
297 4 349.81186898012214 423.0987172099868 38.704319137930796 0.7350520965144212 296
298 4 353.2092974018017 422.4511410743628 40.09900499999976 0.7350520965144212 297
299 4 305.5889885299734 415.4892283583355 26.103212758620533 1.3706277391130368 256
300 4 309.0733861138285 419.90901369364747 26.089853103448117 1.0916194046600818 299
301 4 311.11372019911335 422.2809568145659 25.997888965517088 1.0051132437795278 300
302 4 313.1521772521211 424.6522742580586 25.838039137930878 0.8150261850704204 301
303 4 315.701812761945 426.4054224049363 26.98526068965501 0.8641230926669565 302
304 4 318.5398855650276 427.63800693361196 28.132637586206727 0.6263844412147348 303
305 4 321.5462655956298 428.5001904262591 28.30693448275845 0.840053282099367 304
306 4 324.5000887224712 429.5250500495945 28.59307965517224 0.8473611944318195 305
307 4 327.2011381693203 431.10363419469536 28.55703965517224 0.9503789825772213 306
308 4 329.7764264535989 432.87930672889905 28.520844310344657 0.9503789825772213 307
309 4 332.3517147378775 434.6549792631029 28.48464896551707 0.9503789825772213 308
310 4 334.9276286995818 436.43065179730667 28.448608965517067 0.7853127641228034 309
311 4 337.1006063991202 438.68121349763464 28.41241362068948 0.7853127641228034 310
312 4 339.27420977608415 440.93114952053696 28.3762182758619 0.8034949501143333 311
313 4 341.7062179298721 442.896402314735 28.13139482758604 0.8256314174364365 312
314 4 343.7027545953562 445.3027576940682 27.886571379310176 1.317182373407721 313
315 4 346.34499036418737 446.97644480787903 28.006342241379144 1.3632009480696967 314
316 4 349.18306316726984 448.2190401753663 29.087852931034305 1.0545730442829835 315
317 4 351.9936061636206 449.5842683182953 29.47015655172396 1.050887804245471 316
318 4 353.70045418099477 452.20585673207745 29.478389827586028 0.78432419379016 317
319 4 355.8840683967704 454.4464075935939 29.486778448275686 0.9381031914845228 318
320 4 357.870594223443 456.8627738117387 29.63668620689637 1.0515510223167381 319
321 4 359.6518978544783 459.43055396690863 29.969900862068783 1.1344157405795807 320
322 4 360.93078251265746 462.2823916733571 30.303270862068786 0.9881323584453873 321
323 4 362.6601549173577 464.86894215129877 31.112617413792915 1.064102111476755 322
324 4 364.826250165213 467.1207552064782 31.483425517241187 1.064102111476755 323
325 4 366.99297109049405 469.3725682616577 31.854233620689463 0.9023394698301581 324
326 4 369.443123889628 471.3140453136782 31.541524482758433 0.613192658370777 325
327 4 371.4728214586755 472.9714648144202 31.048149310344638 0.613192658370777 326
328 4 299.96477415014334 395.2554460878579 20.50505120689643 1.136461705761697 249
329 4 298.52446471612745 397.2088110109671 20.838421206896427 1.2469313120474679 328
330 4 297.28061799378884 400.0769163304844 20.53052775862057 1.2469313120474679 329
331 4 295.83780585007 402.83803081020295 19.823398103448156 1.2449416578336665 330
332 4 293.9526397663646 405.33448373884033 19.872331724137812 1.1785885668356715 331
333 4 291.89603806801097 407.6882822144128 19.55993327586195 0.9385161385855005 332
334 4 289.880731079755 410.0764929484001 19.94270293103436 0.9385161385855005 333
335 4 287.86542409149905 412.46407800496155 20.32547258620677 1.0417967112497062 334
336 4 286.1129016220471 415.0418689989431 19.662926896551607 1.158641970503601 335
337 4 284.1288785050773 417.455732507385 20.022084137930914 1.1291913340747881 336
338 4 281.8995898372239 419.6506089168236 20.115291034482638 1.1090758048377722 337
339 4 279.4475600058129 421.5920859688442 20.280577931034358 0.7398135017241784 338
340 4 276.954235464304 423.4816317945296 20.212070862068845 0.7398135017241784 339
341 4 274.4609109227952 425.37055194278935 20.14356379310333 0.8913463174601932 340
342 4 272.0407906400961 427.34831828550193 20.47553568965505 0.9232683797206148 341
343 4 269.95978752213915 429.68397211572835 20.5549168965516 0.8791205805615528 342
344 4 268.2717098275367 432.31744840059923 20.38326086206884 1.0319923459886164 343
345 4 267.0266117503466 435.1817996555622 19.949848793103328 1.0319923459886164 344
346 4 265.51309805752106 437.9185127156775 20.183642758620568 0.9475196367416641 345
347 4 264.1810308181554 440.72780435717675 19.330178275861954 0.7946228442175716 346
348 4 262.47793686533555 443.3443873515531 19.827903103448154 0.9420950134606398 347
349 4 260.4394798123279 445.71695614989727 19.899517068965398 0.9235749616592195 348
350 4 258.6875830203016 448.30600933754187 19.569098620689537 0.9439657889635537 349
351 4 257.32548326450114 451.1209320758726 19.756133793103327 0.9635682627114762 350
352 4 255.55606750455462 453.6993487472799 19.956528620689536 0.6844785901931772 351
353 4 254.12076348994455 456.47798219491864 19.743861551724017 0.7068340446142839 352
354 4 252.59849031315886 459.2109411904796 19.65003327586195 0.9365953088885289 353
355 4 251.27455688032757 462.0440085741564 19.481018103448157 0.9452296573635154 354
356 4 250.15334293343076 464.96154241030587 19.129472758620572 1.221084577590823 355
357 4 248.7637133708985 467.737047470816 18.163383275861957 0.9817879893485494 356
358 4 246.77656186680014 470.1302636242091 17.343783965517137 0.8665632346272788 357
359 4 244.78503062072173 472.5234797776021 16.5738949999999 0.898504067210472 358
360 4 241.5071065873554 475.3046159349438 14.492227706896465 0.898504067210472 359
361 4 238.38309920071714 475.51484354998695 13.981034482758536 0.625677425723667 360
362 4 236.50606692354614 476.1405209757106 13.463223568965436 0.625677425723667 361
363 4 233.3776797949278 478.0175532528816 12.298137362068891 0.625677425723667 362
364 4 229.9727432441396 479.82701236807446 10.485775862068902 0.9385161385855005 363
365 4 313.1521772521211 424.6522742580586 25.838039137930878 0.8150261850704204 302
366 4 313.4312293839938 430.23018850838514 25.527504827586053 1.0821216213375966 365
367 4 314.19830990793105 433.2359428615616 24.517763448275712 1.003724239894421 366
368 4 314.5117742982186 436.3474366996854 24.361952586206748 0.9263905100749759 367
369 4 314.900319979593 439.45142240870047 24.48203413793089 1.051225670055362 368
370 4 315.0417230778066 442.574804117913 24.19573362068951 1.0441492583704273 369
371 4 315.5541528894742 445.66064518158214 24.26377465517227 0.8255500793710925 370
372 4 315.5216176633366 448.7865296004976 23.969240862068823 0.9425892986269616 371
373 4 315.55665559917713 451.908034277433 23.458933103448135 0.7984019358689425 372
374 4 316.18608708945516 454.9719766312018 23.296908448275722 1.018264983268239 373
375 4 317.2584981971455 457.89701859645993 22.59770137931021 1.0904931852937791 374
376 4 318.4516650480005 460.7832685613232 22.15667741379297 1.0844303710385168 375
377 4 319.6404521568755 463.6200900095543 20.732476034482634 1.1507146375196822 376
378 4 320.6571779736764 466.57641584609866 20.48330293103436 1.1436319690604904 377
379 4 321.90477876056946 469.3700655519548 18.85606586206885 1.0863324304127169 378
380 4 323.12109567617625 472.20250725820586 17.532061896551618 1.1158268642613305 379
381 4 324.5983200783098 474.90605941475786 16.18786310344818 1.1058598228695526 380
382 4 326.78756539091694 477.1347224051855 15.77557793103439 1.1038513983329796 381
383 4 329.48110670865736 478.70642409860335 15.156280241379218 0.7652910864996461 382
384 4 332.2478522852074 480.1604984359851 15.459839568965425 0.8537305906256865 383
385 4 335.0759142494784 481.49882244960804 15.522800827586114 0.8571092487245943 384
386 4 339.2616962275697 483.1030593691636 14.425677982758533 0.8571092487245943 385
387 4 248.7637133708985 467.737047470816 18.163383275861957 0.9817879893485494 357
388 4 247.0474801921385 476.05417749096074 18.72914913793092 0.860594271985875 387
389 4 244.0373460969819 478.2847175136656 19.320702241379195 0.8202443348009557 388
390 4 241.7680140738822 480.42641134191774 19.897497586206775 1.008823510914069 389
391 4 239.66260953632204 482.73828942996664 19.676752586206778 1.0366348724874859 390
392 4 237.4195559651027 484.9143955166336 19.342761206896434 1.0353584905390096 391
393 4 235.3241622663541 487.2281506369597 19.865962586206777 0.7488607973001425 392
394 4 232.7006968202948 490.2263968610275 18.871289655172298 0.7488607973001425 393
