# Supplementary material for: Cross-Regional Gradient of Dendritic Morphology in Isochronically-Sourced Mouse Supragranular Pyramidal Neurons
Source: Front Neuroanat. 2018 Dec 4;12:103. doi: 10.3389/fnana.2018.00103 (PMC6288488; doi:10.3389/fnana.2018.00103)
Supplement: Supplementary file 3 [file Data_Sheet_1.ZIP › SWC reconstructions/X046.S4.Z3.C03.20X-exported-000.swc]

# Exported from "Simple Neurite Tracer" version 3.1.0 on 2018-06-06T17:40:26.428
# https://imagej.net/Simple_Neurite_Tracer
#
# All positions and radii in microns
# Voxel separation (x,y,z): 0.625677425723667, 0.625677425723667, 1.3275862068965518
#
1 1 344.28088053672496 403.7108508190875 5.270105689655173 0.7541352579989932 -1
2 1 345.68677771232603 409.1930364232782 5.310344827586207 0.9289557875204429 1
3 1 344.28088053672496 403.7108508190875 5.270105689655173 0.7541352579989932 1
4 1 342.4607849052948 397.69245966105154 2.6551724137931036 0.9385161385855005 3
5 4 344.28088053672496 403.7108508190875 5.270105689655173 0.7541352579989932 1
6 4 346.2893050732979 412.54103632832556 6.5639977586206895 2.298457307267177 5
7 4 347.38924598772013 417.3086983123399 7.476315 2.006197124937395 6
8 4 348.85145413163633 423.39090856779967 7.257475689655172 1.7801085871521478 7
9 4 350.8173326032601 429.2866669503938 8.09284603448276 1.5957652472111838 8
10 4 351.438004609578 433.86287164213667 9.610064655172414 1.3221439953937097 9
11 4 350.8974193137527 436.5676751535401 12.740234137931035 1.192741390205541 10
12 4 349.99206407873055 439.33191802038726 15.18519655172414 1.358051622855991 11
13 4 348.222648318784 441.7464072062549 17.111656896551725 1.4243296325628991 12
14 4 346.27616584735773 444.1208530368762 18.38706896551724 1.4436317811464743 13
15 4 343.9661647915859 446.06170441147106 20.13988103448276 1.4489250121680965 14
16 4 341.5172633473035 447.91058120448446 21.435605172413794 1.43315794103986 15
17 4 339.0445861608436 449.6818739967082 22.987686206896555 1.4427120353306604 16
18 4 336.6363537492332 451.6152172421943 24.04816206896552 0.9209721435682089 17
19 4 334.6391914063232 453.9708927500439 25.09987586206897 1.1179479107345338 18
20 4 332.46871641648784 456.1764056757198 26.08467931034483 0.8775313599002147 19
21 4 329.84337393815133 457.81630620854156 27.04080689655173 0.8775313599002147 20
22 4 327.2174057823891 459.45620674136325 27.99680172413793 0.8775313599002147 21
23 4 324.5920633040526 461.09610727418504 28.952796551724138 1.226609309259963 22
24 4 322.3083407001612 463.16209413392454 30.12200172413793 1.2035843799933321 23
25 4 320.79420132991 465.84562461285344 31.27009827586207 1.2007187773835177 24
26 4 319.3714108638143 468.5717011567314 32.49107931034483 1.2454859971940462 25
27 4 318.5023449194842 471.516139122187 33.766491379310345 0.9378904611597769 26
28 4 317.9780272367277 474.54254083041235 35.02676896551724 0.6235000682821487 27
29 4 317.1264802603178 477.53515595764867 35.72415 0.6235000682821487 28
30 4 316.2749332839079 480.5271454074592 36.42153103448276 0.6850980108446437 29
31 4 315.357690177797 483.5147551152897 36.72222931034483 0.8108466598665862 30
32 4 314.6775788160354 485.6614543629476 36.81170862068966 0.8108466598665862 31
33 3 344.28088053672496 403.7108508190875 5.270105689655173 0.7541352579989932 1
34 3 337.8745693747403 399.68148819742703 6.751519310344828 0.9639248988441387 33
35 3 332.37674183490645 398.5590228956788 7.754922241379312 0.9639248988441387 34
36 3 329.25648851282256 398.33565605469545 7.666863448275862 0.9566670407057442 35
37 3 326.1531284812331 397.94273063134096 7.72067051724138 0.7978763668313347 36
38 3 323.2224554191435 396.84716945889886 7.7494791379310355 1.0513758326375355 37
39 3 320.4788599073452 395.34429228231056 7.74929327586207 1.0672117282826015 38
40 3 317.49562994149477 394.408278853428 7.553514137931035 1.6788239254760005 39
41 3 314.3741252645594 394.22182698056235 7.357721724137932 1.0700648173439016 40
42 3 311.36711955653146 394.7173635017355 5.859686724137931 0.7119583427309607 41
43 3 308.27377036375367 394.75302711500177 4.870980172413794 0.9249389384472969 42
44 3 305.1779184612729 394.3876314983791 4.3134337931034485 0.9454986986565767 43
45 3 303.68129805894193 394.4952480156036 4.166058448275862 0.9454986986565767 44
46 3 344.28088053672496 403.7108508190875 5.270105689655173 0.7541352579989932 1
47 3 347.7164752813736 397.9339711473808 11.108325344827588 1.4562516948233206 46
48 3 353.82934373069384 396.89346958840235 12.878183620689656 1.4562516948233206 47
49 3 356.9214415686202 397.2538597856192 13.535006896551725 2.295041108522726 48
50 3 359.99226637407196 397.8357397915422 13.814331034482759 1.2304822525251924 49
51 3 363.10501156704726 397.9840253414388 14.404708620689657 0.6903724715434941 50
52 3 366.2171310825967 398.13293656876095 14.995086206896552 0.7123462627349094 51
53 3 369.0939958860741 399.2704181287266 15.983474137931037 0.8925601316660972 52
54 3 371.8150670105464 400.7194870467026 17.11404655172414 1.1971836999281789 53
55 3 373.8935674188004 402.88808500426086 18.96602931034483 1.1238167649878217 54
56 3 375.5534896292453 405.4277096752732 20.58608275862069 0.7853941021881475 55
57 3 376.08594111853614 408.4666249320131 21.686917241379312 0.7853941021881475 56
58 3 376.618392607827 411.50554018875295 22.787751724137934 0.7839362737862113 57
59 3 377.31789996978597 414.47375389638603 24.26349655172414 0.8251559025928866 58
60 3 378.57363456321343 417.2536386988763 25.739374137931037 1.1077180848239518 59
61 3 380.0715063203959 419.944051629488 26.914022413793106 1.1612948427886693 60
62 3 381.01878194294153 422.8659652076175 28.169653448275863 1.1612948427886693 61
63 3 381.9666832429129 425.78787878574707 29.425151724137933 1.204028610965596 62
64 3 382.38275873101907 428.6785084925904 31.80644310344828 0.897021211711507 63
65 3 380.2191661928667 430.4009984456076 34.29221551724138 0.897021211711507 64
66 4 351.438004609578 433.86287164213667 9.610064655172414 1.3221439953937097 10
67 4 351.41297751254905 436.3805976032487 6.949820862068966 1.269380618082433 66
68 4 347.047626113275 440.8566939068758 6.478461379310345 1.269380618082433 67
69 4 344.7007100893855 442.91892670206107 6.1137601724137935 1.1863532236889023 68
70 4 342.1973747090651 444.7534129142829 5.281111379310345 1.0361843847409649 69
71 4 337.4165734991106 447.6778292021153 4.124146551724138 1.0361843847409649 70
72 4 350.8173326032601 429.2866669503938 8.09284603448276 1.5957652472111838 9
73 4 353.3031490156602 430.34093341273814 6.723467413793103 1.4301546893963863 72
74 4 356.18189085141483 431.550367876662 6.323200172413793 1.4301546893963863 73
75 4 359.1307085588504 432.4507176922784 5.198203620689656 1.336446981345753 74
76 4 362.1990306545993 433.03885447245864 4.857345862068966 1.3342258264844338 75
77 4 365.2973852667829 433.47057189620796 4.790475344827587 1.0583583927086118 76
78 4 368.36383033025464 434.07372493460554 4.496335344827586 0.8079685437082574 77
79 4 371.43402945828063 434.67062119874595 4.376600344827587 0.8219524341731814 78
80 4 374.5448976189788 434.94904765319296 4.754218965517242 0.8941430955531781 79
81 4 377.6732847475971 434.96594094368754 4.769804827586207 1.1795333397485144 80
82 4 380.7972921342353 434.9171381044811 4.429451551724138 1.025560382052177 81
83 4 383.8925183592903 434.4760355193459 4.206191379310345 0.6435029755825342 82
84 4 386.92267413207 433.70019551144856 4.358823965517241 0.6435029755825342 83
85 4 389.95220422742403 432.92435550355117 4.511443275862069 0.853323900298966 84
86 4 393.07370890435936 432.74478608236853 4.289019482758621 0.6748118739657466 85
87 4 396.18770545218615 433.0432342144387 4.3904868965517245 0.6748118739657466 86
88 4 399.3010763225871 433.3423080239346 4.491941034482759 1.3268178057638655 87
89 4 404.24017392124966 432.5821099516803 5.092381724137931 1.3268178057638655 88
90 4 350.8173326032601 429.2866669503938 8.09284603448276 1.5957652472111838 9
91 4 352.89333030181126 436.91367476996527 7.542880172413794 1.7643915702179693 90
92 4 354.8210424504659 439.29312601999237 8.900854827586206 1.3552298176659774 91
93 4 357.53898518780943 442.95521599275304 10.927906379310347 1.5695618766218764 92
94 4 359.60872611210334 447.05965990550027 12.935137068965517 1.536263324024863 93
95 4 360.67863451009083 449.9546693543237 14.018646551724139 1.3171698598592065 94
96 4 361.3018092261116 452.9435304170056 15.465981034482759 1.3279627954529398 95
97 4 362.6000898844882 455.6758637351409 17.15706034482759 1.3279627954529398 96
98 4 363.89837054286477 458.4081970532761 18.848006896551727 1.0270494943253994 97
99 4 365.4638154620254 461.06419772547315 19.97446379310345 1.120938648829493 98
100 4 367.50540090216174 463.3748244586706 21.093353448275863 1.1519722491453868 99
101 4 369.9267725397123 465.2343377679213 22.542812068965517 1.2835772388721027 100
102 4 372.03655681925255 467.4667548229034 23.800965517241384 1.335314505205193 101
103 4 374.7995483312482 468.7055961258362 25.471201724137934 1.3292454341756734 102
104 4 377.591946682253 469.8562169117421 27.202108620689657 0.956635756834458 103
105 4 380.2260486445496 471.34908324951874 28.87128275862069 0.766899077483756 104
106 4 382.55294299081595 473.3493739795573 30.163289655172417 1.0400573280061944 105
107 4 384.8422966915388 475.3740661291991 31.58247931034483 1.0400573280061944 106
108 4 387.13165039226175 477.39813260141517 33.00166896551724 1.0400573280061944 107
109 4 389.4210040929846 479.42282475105696 34.42072586206897 0.8254124303374332 108
110 4 391.76416605231975 481.43187496505567 35.5033724137931 0.7067464497746825 109
111 4 394.44269111184275 483.0473740782742 35.62033275862069 0.7743383820756103 110
112 4 396.91286558859986 484.92690906514804 36.442241379310346 0.6915800289751408 111
113 4 399.3905481944655 486.8327225039024 36.71386551724138 0.7199670137802237 112
114 4 401.6110773783588 489.03260433274676 36.98562241379311 0.6236320862189764 113
115 4 403.8309808848264 491.2331118390169 37.257246551724144 0.6236320862189764 114
116 4 406.4957410409835 493.87347057557076 37.58330172413793 0.6236320862189764 115
117 3 317.49562994149477 394.408278853428 7.553514137931035 1.6788239254760005 40
118 3 311.1450040703995 392.55001689902866 7.576255689655173 1.6159621145135437 117
119 3 309.77852457261906 389.8295714519822 9.104333965517242 1.5727903721386107 118
120 3 306.84910286538087 388.7809360864693 8.422140517241381 1.09986583313112 119
121 3 303.7357319949799 388.6902128597394 7.792253965517242 1.3162688843661643 120
122 3 300.69243699625997 388.0019676914433 7.309251551724139 0.8922785768245215 121
123 3 297.9388306456501 386.5222405796069 7.556381724137932 1.1162022707167647 122
124 3 295.53435229859406 384.5244525592712 7.8034986206896555 0.8385016020835724 123
125 3 293.35011240539274 382.2932868591406 8.216404482758621 0.9021392530539265 124
126 3 290.7785781856685 380.52074271206544 8.60180275862069 0.8855275174009632 125
127 3 288.13821944911456 378.85706643706624 9.06122724137931 1.019660243927603 126
128 3 285.06551761138564 378.26830397946026 9.129597931034484 0.9361698482390368 127
129 3 281.98843603167666 377.804677006999 9.80251155172414 0.5854157090557748 128
130 3 278.8850760000873 377.4092488739417 9.74206655172414 0.7741757059449222 129
131 3 275.81550254948695 376.8179837066328 9.992582068965518 0.7741757059449222 130
132 3 272.74530342146096 376.22734421674966 10.243084310344829 0.7747951265963885 131
133 3 269.6970030033352 375.5828964682543 9.653397068965518 0.7180899815030526 132
134 3 266.6180443913491 375.1098843344072 10.262201551724138 0.7180899815030526 133
135 3 263.5384601019372 374.6368722005601 10.870992758620691 0.7180899815030526 134
136 3 260.459501489951 374.163860066713 11.47979724137931 0.7962871461699965 135
137 3 329.25648851282256 398.33565605469545 7.666863448275862 0.9566670407057442 36
138 3 327.74985727167996 399.13652315962173 8.147024827586208 1.0896735478660813 137
139 3 324.80541930622434 400.1876612348375 8.393013275862069 1.0896735478660813 138
140 3 321.90415308314374 401.3558009886636 8.560169655172414 0.8030444623678121 139
141 3 318.9859935695685 402.4832717098176 8.61720275862069 1.1926850792372259 140
142 3 316.06783405599333 403.6101167535459 8.674249137931035 1.1926850792372259 141
143 3 313.1140109291519 404.63247366717843 8.945501551724139 1.1478240078128388 142
144 3 310.12014444706415 405.52906941824045 8.665447241379312 0.8404849995231164 143
145 3 307.12565228755074 406.4256651693025 8.385392931034485 1.0582770546432676 144
146 3 304.2037387094212 407.52623176115037 8.795152413793105 1.0582770546432676 145
147 3 301.28182513129167 408.62742403042404 9.204911896551724 1.0150865419455628 146
148 3 298.2879586492039 409.52589681376327 8.931588448275862 1.1591988234124952 147
149 3 295.6081822348294 411.11949721708135 9.470070689655174 1.1680146183409417 148
150 3 293.7405351190443 413.62721233938186 9.69161827586207 0.9912795158967774 149
151 3 292.0462006501846 416.2350358497981 10.414873965517241 0.9912795158967774 150
152 3 290.3524918587506 418.84285936021433 11.138129655172415 0.7377049687994895 151
153 3 288.7019548096916 421.49698300013415 11.438907586206897 1.0404264776873713 152
154 3 286.87247401687563 424.0278481871864 11.822898620689655 1.0708969683201142 153
155 3 284.60439334862735 426.15577711207254 12.534405172413793 1.1602562182619682 154
156 3 282.09229848434677 427.9915146791458 13.22824155172414 1.1403784464467273 155
157 3 279.247968907007 429.2847899181166 13.580277586206899 0.8600186487542093 156
158 3 276.170887327298 429.7334006323605 14.302617241379313 0.9366891605023874 157
159 3 273.05563942461987 430.01120140938184 14.462060344827586 0.9366891605023874 158
160 3 269.94039152194176 430.2883765089774 14.621503448275863 1.1132240461703202 159
161 3 266.8995992329247 431.01916774222263 14.76899827586207 0.7986271797422031 160
162 3 264.2379674638962 432.66031962989575 14.58061379310345 0.8472298021724176 161
163 3 261.9129501499071 434.7538362963672 14.573444827586208 0.9566420136087151 162
164 3 259.6311045782929 436.89302741491645 14.60331551724138 1.009430418017021 163
165 3 257.7997467531997 439.4288980213745 14.48038103448276 0.8595493906849165 164
166 3 256.35005215779796 442.2006490173303 14.614600000000001 0.8639729300847828 165
167 3 254.5587376879511 444.7653007853716 14.683368965517243 0.8639729300847828 166
168 3 252.76804889552994 447.3299525534129 14.752137931034484 0.8604190823066724 167
169 3 250.75149055242258 449.7187889648258 14.998803448275863 0.9201900467860543 168
170 3 248.32135943091188 451.6890471784297 14.962825862068966 0.9997449314668186 169
171 3 245.97569476187383 453.75753674787217 15.133553448275864 1.0029734269835526 170
172 3 243.69510054511107 455.8986048986985 15.232856896551725 0.7255981106117366 171
173 3 241.7692654287336 458.36189692377263 15.450050000000003 1.0910124975571298 172
174 3 239.49367663137664 460.5079704940048 15.47381379310345 1.1054906731883756 173
175 3 236.83705028175396 462.16038457534097 15.49744482758621 0.8719503172627596 174
176 3 234.57209800063427 464.3170946618104 15.673084482758622 0.8719503172627596 175
177 3 232.30777139694035 466.4738047482799 15.848724137931036 0.9245572752176054 176
178 3 229.6680383378122 468.1506202492194 16.039763793103447 0.8219962315929821 177
179 3 226.88565082561905 469.57779045729507 16.230803448275864 0.9478137051317543 178
180 3 222.08169955091273 472.48406209978145 17.137544827586208 0.9478137051317543 179
181 3 371.8150670105464 400.7194870467026 17.11404655172414 1.1971836999281789 54
182 3 375.162441238168 400.93909982313164 18.291615517241382 1.025447760115547 181
183 3 378.18821726896766 401.65237208845656 19.030018965517243 1.025447760115547 182
184 3 381.130778202146 402.60340177555656 20.03181551724138 0.9323719862648941 183
185 3 384.07396481275015 403.55443146265657 21.033744827586208 0.9323719862648941 184
186 3 386.8801280671208 404.91590554103124 21.543537931034482 1.0320987111509894 185
187 3 389.19450886487266 407.0188073688885 21.723824137931036 1.1924097811699075 186
188 3 391.2899025636212 409.2968988759484 22.68964310344828 0.8827557664050073 187
189 3 393.19884438950413 411.75581115904237 23.35131206896552 1.0492860700356186 188
190 3 395.3098800238958 414.0545500211511 23.80494827586207 1.0470148609802417 189
191 3 397.580463401847 416.20437765593766 24.031168965517246 1.1093135622595471 190
192 3 399.43872535624627 418.7170981976439 23.75609310344828 1.141010380646708 191
193 3 401.59793815241864 420.9563977043089 24.466617241379314 1.1001661582954672 192
194 3 403.5550571400823 423.39528830977974 24.275710344827587 0.9595013594442723 193
195 3 404.6462385705443 426.28278962949446 25.355834482758624 1.064496288254961 194
196 3 406.14473600515254 429.0188770121841 25.843722413793106 1.135266661878565 195
197 3 408.0912184765789 431.29884555152114 25.456200000000003 1.135266661878565 196
198 3 356.9214415686202 397.2538597856192 13.535006896551725 2.295041108522726 49
199 3 360.26506173168747 394.3106731750151 13.92624655172414 1.406034824634739 198
200 3 363.20011453575717 393.23826206732474 14.244601724137931 1.406034824634739 199
201 3 366.18584721131054 392.4073624459637 15.148156896551724 1.152034816887959 200
202 3 369.216628661516 391.718491600242 15.90527931034483 1.1240169817640533 201
203 3 372.14041927192267 390.649834557106 16.564027586206898 0.9162420222297379 202
204 3 375.0279205916374 389.59619377218723 17.8024 1.1440449161614679 203
205 3 377.9492084923412 388.61700860092975 18.952355172413796 1.1619392905371648 204
206 3 381.02441303977304 388.0557759500556 19.195436206896552 0.8913963716542512 205
207 3 384.06958507077013 387.35439155581935 19.519898275862072 0.7901993048177053 206
208 3 387.11413142434145 386.65238148415744 19.84449310344828 1.0708156302547698 207
209 3 390.2287536495939 386.4521647079258 20.303837931034483 0.9884451971582492 208
210 3 393.3002041324714 385.9835323160588 21.083794827586207 1.000789812767777 209
211 3 396.26716648525303 385.03625669351317 21.704574137931036 1.000789812767777 210
212 3 399.2341288380346 384.0883553935418 22.325220689655175 1.1060475260972695 211
213 3 401.99399196290176 382.6449175723973 22.946 0.996241137882766 212
214 3 404.50858953688515 380.84546929601606 23.952177586206897 0.8297671452204699 213
215 3 407.1089049181927 379.136118568939 24.640398275862072 0.9788097648021047 214
216 3 410.1465688200811 378.42847740044556 25.146872413793105 1.2418946087703921 215
217 3 413.1272960762287 377.8053026844247 26.66589655172414 1.0720794986547317 216
218 3 416.11553146148486 377.1320737743461 28.01990172413793 0.803463666243047 217
219 3 419.14005613743313 376.88242848148235 29.626679310344826 0.9117559150872994 218
220 3 422.07010352209704 376.1203533769509 31.298774137931037 0.9985186037124003 219
221 3 424.828089614687 374.82958084768296 32.82443620689656 1.0047065534528072 220
222 3 427.81569932251745 374.07689090453744 33.96947931034483 1.0770098367694343 221
223 3 430.6118517380765 372.7692250847749 35.04641724137931 0.6736293436311289 222
224 3 433.5537869938292 371.75375062282546 35.734637931034484 0.7949043990591472 223
225 3 436.3543191513683 370.3791373185106 36.216286206896555 0.751676345715899 224
226 3 439.29813143939816 369.3330046627006 36.57314137931035 0.7388061610687632 225
227 3 443.7961264529256 365.94621275725837 36.71506034482759 0.7388061610687632 226
228 3 347.7164752813736 397.9339711473808 11.108325344827588 1.4562516948233206 47
229 3 351.0719833155296 397.41278185175304 11.586455517241381 1.5069878772752527 228
230 3 346.2154751370625 393.71940800770625 14.527643103448277 1.5069878772752527 229
231 3 343.6708450466444 392.0957750879533 16.271958620689656 1.233666950622126 230
232 3 340.86217908257083 390.7918633327452 17.21348275862069 1.1418613019456922 231
233 3 336.67389439477665 389.36406744724377 19.918705172413794 1.6337188398555815 232
234 3 332.92733796954326 387.9844487235231 24.999510344827588 2.6386256100846204 233
235 3 332.9473596471665 387.4332269114605 32.87860172413793 2.6386256100846204 234
236 4 383.8925183592903 434.4760355193459 4.206191379310345 0.6435029755825342 83
237 4 385.62564482854486 435.67983888643823 3.9827586206896557 0.8848392722326671 236
238 4 389.48419751298275 440.47690770946156 3.9827586206896557 0.9459241593060688 237
239 4 392.45616528517013 442.82319805592533 3.9827586206896557 1.1902699643739323 238
240 4 394.9588749880648 443.9181335509418 3.9827586206896557 1.0681001902271292 239
241 4 397.6180040473904 445.37783898515505 3.9827586206896557 0.8848392722326671 240
242 4 398.0797539875745 446.7887415801619 3.9827586206896557 0.8848392722326671 241
243 4 400.4335524631469 449.23639166959293 5.199717068965517 0.8848392722326671 242
244 4 402.93626216604156 450.48774652104026 5.752869137931035 1.0070153031537277 243
245 4 405.75181058179805 452.36477879821126 6.47198275862069 1.1902699643739323 244
246 4 407.7733743443112 453.3927668086753 6.637931034482759 1.251354851447334 245
247 4 410.7810057297649 455.8379141884034 8.341556034482759 1.121389136576014 246
248 4 413.047209365736 457.9577093067551 9.189113620689655 0.9494842638584364 247
249 4 414.8034858997423 460.53988004271673 8.79945379310345 1.0103877044783782 248
250 4 416.1630829458399 463.3566798133246 8.660667931034483 1.3069275204001103 249
251 4 417.39942153906986 466.2272878425448 8.392668103448276 1.0822842974682847 250
252 4 418.63138039031975 469.0885107103792 7.7732694827586215 1.0822842974682847 251
253 4 419.86333924156963 471.9491079007878 7.153870862068966 1.3207549915086032 252
254 4 421.22356196509287 474.7415062517925 6.363505689655173 1.3617368628935032 253
255 4 422.3216258472379 477.670302281605 6.40434224137931 1.5662082456199977 254
256 4 422.5675170755473 480.2862595985556 6.277610862068966 1.5662082456199977 255
257 3 363.20011453575717 393.23826206732474 14.244601724137931 1.406034824634739 200
258 3 364.48400461334217 390.5653681046332 14.97703103448276 2.279712011592496 257
259 3 368.3882317498578 383.99450377968327 16.76728103448276 1.8586498744032396 258
260 3 371.734354622628 380.7309703271086 17.05563275862069 1.2243818976243868 259
261 3 373.82036315999073 378.40032191628796 17.214146551724138 1.0008085830905489 260
262 3 376.57459518802625 376.9769057727666 18.09539827586207 0.9761944331625797 261
263 3 379.47961547566126 375.85006072903826 18.692944827586206 0.9158228183545031 262
264 3 382.2957895688435 374.51298807026683 19.23871551724138 0.9310768339936462 263
265 3 384.8679494659935 372.74482366517174 19.702839655172415 0.9811623119228257 264
266 3 387.5008000734387 371.0798960353211 20.307820689655173 1.2963660854538948 265
267 3 389.8965189365346 369.0939958860741 20.994846551724137 0.9665089466123774 266
268 3 391.8354932788523 366.6763783130779 21.8962775862069 0.9665089466123774 267
269 3 393.7750932985956 364.25876074008164 22.797575862068967 0.9826201403247617 268
270 3 396.3954303575264 362.568806013202 23.328743103448275 1.019397459408799 269
271 3 399.2065990313028 361.33809851680354 24.617165517241382 1.010325136735806 270
272 3 402.0271528664651 360.03356108416966 25.381722413793106 1.2029023915992934 271
273 3 404.6524953448016 358.3623766800618 26.06848275862069 1.1404973251576147 272
274 3 407.5080871158044 357.0922515058428 26.345151724137935 1.2870935460046697 273
275 3 410.1046484325576 355.3509912300538 26.113487931034484 0.9281549204155166 274
276 3 412.2813801966503 353.18990140160423 27.422089655172414 0.9281549204155166 275
277 3 414.4581119607429 351.02943725058043 28.730691379310347 0.6499224259704591 276
278 3 416.9045106953225 349.09609400509424 29.266106896551726 0.8666821133381662 277
279 3 418.99364761981377 346.7779591427881 29.736470689655174 0.7529277005673464 278
280 3 421.02897628569286 344.4122727961269 30.206701724137933 0.7529277005673464 279
281 3 423.0636792741462 342.04658644946574 30.67693275862069 0.9035220001647758 280
282 3 425.14718510180603 339.722820490328 31.13733965517242 0.9098475989388422 281
283 3 426.9172265391783 337.15253762545524 31.597879310344826 0.6610156867285398 282
284 3 429.05516630287605 334.3807866294993 31.912782758620693 0.6610156867285398 283
285 3 346.2154751370625 393.71940800770625 14.527643103448277 1.5069878772752527 230
286 3 343.5995178201119 391.59961288935443 9.910603620689656 1.4801713428087364 285
287 3 340.4191994651585 392.7427255461516 6.334192586206897 1.084517965878118 286
288 3 336.98735878506415 394.7599095666847 5.424158793103448 1.084517965878118 287
289 3 364.48400461334217 390.5653681046332 14.97703103448276 2.279712011592496 258
290 3 366.41359379427394 386.36582122317594 17.496789655172414 1.1188426294533187 289
291 3 367.0286347037603 383.7154516478105 20.77406896551724 1.1188426294533187 290
292 3 365.0364777802562 381.36415588194103 21.91021724137931 1.1135306281089246 291
293 3 362.4661949153833 379.6404145740723 22.884001724137935 0.8477553712100254 292
294 3 359.75200624259406 378.1068792036236 23.442118965517242 0.7093304975429212 293
295 3 357.5514987363239 375.8951095036904 23.931334482758622 1.4723441182129333 294
296 3 356.60109472664965 372.9625594093236 25.05726034482759 1.2885451176323488 295
297 3 356.66491382407355 369.8785953779316 26.166724137931038 1.0827347852148057 296
298 3 357.80239538403913 367.03364012316615 27.50453275862069 1.0362594660320519 297
299 3 359.0399853321205 364.2130862880038 28.670020689655175 0.801799364290622 298
300 3 360.8488187698876 361.6978630365947 29.586453448275865 1.0068526270230396 299
301 3 362.84472975794614 359.3227915285476 30.439958620689655 0.7273124667582195 300
302 3 365.20478500777585 357.2893398949457 31.053303448275862 0.8529610073920463 301
303 3 367.5423158702795 355.23336387401775 31.707537931034487 1.2755122568545247 302
