# Supplementary material for: Cross-Regional Gradient of Dendritic Morphology in Isochronically-Sourced Mouse Supragranular Pyramidal Neurons
Source: Front Neuroanat. 2018 Dec 4;12:103. doi: 10.3389/fnana.2018.00103 (PMC6288488; doi:10.3389/fnana.2018.00103)
Supplement: Supplementary file 3 [file Data_Sheet_1.ZIP › SWC reconstructions/X046.S4.Z3.C04.20X-exported-000.swc]

# Exported from "Simple Neurite Tracer" version 3.1.0 on 2018-06-06T17:41:40.766
# https://imagej.net/Simple_Neurite_Tracer
#
# All positions and radii in microns
# Voxel separation (x,y,z): 0.625677425723667, 0.625677425723667, 1.3275862068965518
#
1 1 348.8896204546055 293.6604484085517 32.9804275862069 0.9425892986269616 -1
2 1 351.63071325670086 299.38664820877466 32.63645 0.9242444365047436 1
3 1 348.8896204546055 293.6604484085517 32.9804275862069 0.9425892986269616 1
4 1 346.3606322998304 289.0373179098795 28.26656724137931 0.9385161385855005 3
5 4 348.8896204546055 293.6604484085517 32.9804275862069 0.9425892986269616 1
6 4 352.8013557202298 301.5627542954416 33.81561206896552 1.598705931112085 5
7 4 355.323461423322 307.28520003111026 34.055905172413794 1.2687924813022526 6
8 4 356.6035974363526 310.1282782535986 34.60499482758621 1.3376920794229428 7
9 4 357.78737912582176 313.0239133798477 34.51790517241379 1.085199954272157 8
10 4 359.1094355263758 315.8551037312473 34.208444827586206 0.9273352829878185 9
11 4 360.556001734649 318.624977694926 33.88451379310345 1.0151303393653635 10
12 4 361.4306987758107 321.6263523061224 33.6362551724138 0.9657268498302228 11
13 4 362.09641955678063 324.6827865307825 33.66161206896552 0.9657268498302228 12
14 4 362.7627660151764 327.7398464328684 33.68710172413793 0.9657268498302228 13
15 4 363.42848679614633 330.7962806575285 33.71245862068966 0.9657268498302228 14
16 4 364.09420757711626 333.8527148821886 33.737948275862074 0.9657268498302228 15
17 4 364.81561364897567 336.8935071712056 33.43738275862069 1.0964746614836975 16
18 4 365.5376453982608 339.9342994602227 33.136950000000006 0.9295939784946811 17
19 4 366.7458285073332 342.8199237476602 33.12526724137931 0.9295939784946811 18
20 4 367.95338593897986 345.7055480350977 33.11358448275862 1.0016532476152757 19
21 4 368.95697252984064 348.65937116193913 32.611756896551725 1.0773414458050679 20
22 4 369.70027731160036 351.698286418679 32.54086379310345 1.0043999715142027 21
23 4 370.4442077707858 354.7365759979932 32.470103448275864 1.0233642542878871 22
24 4 370.96602274383935 357.82054002938514 32.323272413793106 1.0233642542878871 23
25 4 371.48846339431867 360.90387838335135 32.17644137931035 1.0233642542878871 24
26 4 372.0109040447979 363.9878424147433 32.02961034482759 1.0767783361219165 25
27 4 373.12085579803164 366.9097559928728 31.753870689655177 0.9991317675896094 26
28 4 374.12569374374385 369.87233860367434 31.796486206896557 0.9991317675896094 27
29 4 375.12990601203035 372.8349212144759 31.838968965517246 0.9991317675896094 28
30 4 376.13411828031684 375.7975038252775 31.881584482758626 1.115176159738578 29
31 4 377.07826551573385 378.77635404914787 31.546236206896555 1.058414703676927 30
32 4 377.7314727481894 381.8346653060852 31.68709310344828 0.8816295470387048 31
33 4 378.6875078546951 384.8135155299555 31.662001724137934 0.8816295470387048 32
34 4 379.64291728377515 387.79236575382595 31.63691034482759 1.151609356238467 33
35 4 380.4250140659297 390.82064449432846 31.51278103448276 1.4146066053671533 34
36 4 381.3385031074863 393.81263394413907 31.388651724137933 1.0073781960606474 35
37 4 383.05035654426626 396.4310939707926 31.466979310344833 0.8842261083554579 36
38 4 384.807884433124 399.01827012616 31.51317931034483 0.9002872478737846 37
39 4 386.98086213266237 401.2675804716365 31.33886724137931 1.0130656038604755 38
40 4 388.6564262787503 403.9085648856161 31.223632758620695 1.0521829565167191 39
41 4 389.7826456450529 406.82797575404277 31.2094275862069 0.6995636729273749 40
42 4 391.5076383077731 409.42891681277604 31.664922413793107 0.6995636729273749 41
43 4 393.2326309704932 412.0298578715093 32.120417241379315 0.9711452163369897 42
44 4 394.81121511559405 414.7284046086555 31.905613793103452 0.9825638293564467 43
45 4 396.50116984247364 417.3612552161007 31.89977241379311 0.9825638293564467 44
46 4 398.1904988919275 419.9941058235459 31.89379827586207 0.9825638293564467 45
47 4 399.88045361880717 422.6269564309911 31.887824137931037 0.8596057016532317 46
48 4 401.2131465355986 425.4568954275393 31.945706896551727 0.8998492736757778 47
49 4 403.0745368771265 427.9702416466712 32.06731379310345 1.1445266877792752 48
50 4 403.7139792062161 431.0310556133114 32.30973103448276 0.9247950326393806 49
51 4 404.2151468242207 434.11689667698056 32.55214827586207 0.9810559467604526 50
52 4 404.843952637073 437.18083903074927 32.638043103448275 1.0010150566410376 51
53 4 405.70738748457165 440.18346499679717 32.9945 0.9977239933817311 52
54 4 406.662171236226 443.1616895432419 33.144650000000006 0.9811247712772823 53
55 4 407.9842276367801 445.9966339591958 33.18739827586207 0.9442285734823577 54
56 4 408.8320205486357 449.00363966722375 33.53535862068966 0.9801549712674107 55
57 4 410.2541853373056 451.7854015019911 33.868981034482765 0.9801549712674107 56
58 4 411.6763501259755 454.56778901418426 34.20247068965517 0.9801549712674107 57
59 4 413.09851491464536 457.3495508489517 34.535960344827586 0.6606152531760765 58
60 4 414.64894357558865 460.0624881668895 34.86719310344828 0.9517241890425271 59
61 4 415.7588953288224 462.9831503901676 35.19842586206897 0.7380803752549239 60
62 4 416.8231726299784 465.91507480710874 35.695872413793104 0.7380803752549239 61
63 4 417.8874499311343 468.84762490147557 36.19331896551724 0.632603674826428 62
64 4 419.17321704099646 471.69508286594396 36.5493775862069 0.7576891057771036 63
65 4 420.0679357597813 474.69020070288315 36.796706896551726 0.7092929568973779 64
66 4 421.02209383400987 477.6671738944764 37.04390344827586 0.8927728619908433 65
67 4 422.8734733367262 480.18802824271705 36.88923965517242 0.9358632663004322 66
68 4 425.17096084398355 482.3109517481974 37.00301379310345 0.6685676132570245 67
69 4 427.8476088712294 483.9302049259703 37.03341551724138 0.813987560543719 68
70 4 430.47482838184305 485.6232880399785 37.32946724137931 0.7110260833666324 69
71 4 432.9556393748374 487.5284758013071 37.40367931034483 0.7110260833666324 70
72 4 435.4364503678317 489.4336635626356 37.47802413793104 0.716538301487258 71
73 4 438.1456336212152 490.9978571269448 37.47377586206897 0.729070620324503 72
74 4 440.6802528728218 492.81419869382063 36.93543965517242 0.8424683969626604 73
75 4 443.4451214170947 494.2638932892223 36.496805172413794 0.7170576137506086 74
76 4 446.3276173174036 495.47708181770054 36.35661206896552 0.9841655635662993 75
77 4 448.7952890844577 497.3997885469493 36.239386206896555 1.0168509522861036 76
78 4 451.32052317467844 499.24178288827983 35.98448965517242 1.0168509522861036 77
79 4 453.8463829423249 501.0837772296103 35.72946034482759 1.0154682051752544 78
80 4 456.09444193295 503.1704114443988 34.42125689655173 1.153861794971072 79
81 4 457.7412249174547 505.8201553423385 33.9327051724138 0.7580332283612515 80
82 4 459.21156686790533 508.5650022089882 33.28935689655172 0.7580332283612515 81
83 4 460.68128314093025 511.30984907563794 32.64587586206897 0.8936800942581425 82
84 4 462.712857742255 512.9491239310339 33.28245344827587 0.8936800942581425 83
85 3 348.8896204546055 293.6604484085517 32.9804275862069 0.9425892986269616 1
86 3 340.3416154643687 291.9667396171177 31.289481034482762 1.4339838352418153 85
87 3 337.4716331125743 290.8029796052717 30.35047931034483 0.8598559726235211 86
88 3 335.035870894232 288.8508660370138 29.91091551724138 0.8271330432581733 87
89 3 333.2038873917131 286.31562110798154 29.75744655172414 0.8271330432581733 88
90 3 331.37252956661996 283.781001856375 29.6039775862069 0.8329017891233456 89
91 3 329.46171070845986 281.308324669915 29.290401724137933 0.9433776521833734 90
92 3 327.4420239782239 278.9188625810763 29.232386206896557 0.9433776521833734 91
93 3 325.42233724798785 276.5300261696634 29.174370689655174 1.0522267539365198 92
94 3 323.97764807199195 273.7682860125191 29.748950000000004 1.1667632634894942 93
95 3 322.1619321825418 271.3168818585338 31.217658620689658 1.2453483481603869 94
96 3 319.9307664824113 269.2596544827544 32.829348275862074 1.2453483481603869 95
97 3 317.84413226762285 270.29264791262415 35.181034482758626 1.2453483481603869 96
98 3 315.9370674740171 271.3925888270463 35.181034482758626 1.2453483481603869 97
99 3 348.8896204546055 293.6604484085517 32.9804275862069 0.9425892986269616 1
100 3 343.85416853238144 289.5078273340237 33.926332758620696 0.8587610371285047 99
101 3 342.65474490726916 285.41714832464237 35.91359655172414 0.6366205238995739 100
102 3 341.1212095368204 281.2038365398192 36.83958793103449 0.6366205238995739 101
103 3 348.8896204546055 293.6604484085517 32.9804275862069 0.9425892986269616 1
104 3 353.4495575332796 285.85261981294605 28.301350000000003 2.1531750090141415 103
105 3 357.0941285381199 280.8290557618107 28.722858620689657 0.9678103556578826 104
106 3 358.72088984500147 278.15678747654493 28.774767241379312 0.9678103556578826 105
107 3 360.83630522137315 275.8530431950304 28.62448448275862 0.9321967965856915 106
108 3 363.0111599531886 273.6143693657911 29.07971379310345 0.9002622207767556 107
109 3 365.06588461926515 271.2680790193274 28.57443448275862 0.946562350280307 108
110 3 366.6256984415943 268.5613984756468 28.200718965517243 0.946562350280307 109
111 3 368.18551226392333 265.8553436093919 27.826870689655173 1.0265927498046212 110
112 3 370.095079767232 263.3801637132291 28.061056896551726 1.205380074205159 111
113 3 372.3875618550835 261.2534861431943 27.851962068965516 0.9679104640459985 112
114 3 375.1824629157912 259.8607281935335 27.45169482758621 0.9679104640459985 113
115 3 377.9773639764988 258.46797024387257 27.05156034482759 0.9568422303849468 114
116 3 380.8473463282932 257.2535303605429 26.46649310344828 0.7954362248710124 115
117 3 383.8593574557269 256.47894170749703 25.759155172413795 1.0013278953538995 116
118 3 386.8838821316752 256.046598606322 24.331070689655174 1.0810829968108953 117
119 3 389.88713377514875 255.3414601475314 23.230236206896553 1.0796939929257887 118
120 3 392.94294232238315 255.02048762813516 21.98044655172414 1.0796939929257887 119
121 3 396.0068846761519 254.4154575574604 21.600491379310345 1.0860321052483695 120
122 3 399.0188958035857 253.79415987371675 20.380041379310345 1.1352291212330214 121
123 3 401.8087914448875 252.4176695371247 19.6863775862069 1.5061306992020114 122
124 3 404.74134153925434 251.32773946151408 19.691289655172415 1.1349225392944169 123
125 3 407.5012046641215 249.8905584146268 19.010105172413795 0.8886496477553242 124
126 3 410.36493024165867 248.69176046694028 18.18832931034483 0.9757689725130876 125
127 3 412.9833902683122 247.0030570949121 17.58308275862069 0.9803802151406711 126
128 3 415.2139302910171 244.82882804052235 16.977836206896555 0.784136490562443 127
129 3 417.95502309311246 243.33533602531998 16.534953448275864 0.7578392683592772 128
130 3 420.76181202490886 241.95509162417355 16.452643103448278 0.9532946393810935 129
131 3 423.5404454725477 240.52103896441488 16.22788275862069 1.179389433940598 130
132 3 425.7365732368377 238.31177197418467 15.62024655172414 0.9039286904914963 131
133 3 427.8613737745953 236.08686304831127 14.416656896551725 1.2695057535675776 132
134 3 430.18764244343583 234.0940804473814 13.06796206896552 1.2935505370381382 133
135 3 432.62966143603535 232.41163384961047 10.952798620689656 1.3339255013200864 134
136 3 434.5930371979562 230.15606672987664 9.005322586206896 1.1010733905627665 135
137 3 348.8896204546055 293.6604484085517 32.9804275862069 0.9425892986269616 1
138 3 349.411435427659 287.05830021231554 24.950787931034483 1.8887449585805482 137
139 3 343.4299592377408 282.70358532927884 20.10974482758621 1.6248780178301059 138
140 3 339.8610952014129 279.67468091135055 19.46666206896552 0.9370708237320788 139
141 3 337.5254413711865 277.6024372773538 19.880072413793105 1.1472608981296877 140
142 3 335.3749880589743 275.405683835638 21.111010344827587 1.143913523902066 141
143 3 333.5423788790297 272.87544432601146 21.44927931034483 0.8753102050388957 142
144 3 331.709769699085 270.3452048163849 21.787548275862072 0.8753102050388957 143
145 3 330.0554785854717 267.6985893055738 21.33285 0.7645152464917487 144
146 3 328.4011874718583 265.0519737947627 20.878018965517242 0.7645152464917487 145
147 3 326.2513598370718 262.79452964275174 21.438393103448277 0.9656830524104222 146
148 4 381.3385031074863 393.81263394413907 31.388651724137933 1.0073781960606474 36
149 4 381.45738181837385 396.16518106486006 31.32439655172414 1.0473026725960746 148
150 4 381.4949224639172 399.2929425160527 31.441887931034483 1.0473026725960746 149
151 4 382.07617679241446 402.36627003120736 31.522206896551726 0.9289870713917291 150
152 4 382.65805679833755 405.44022322378765 31.60239310344828 0.9289870713917291 151
153 4 383.7811477775115 408.3527516405314 31.170927586206897 0.8954695316957123 152
154 4 384.7240436580771 411.3322275418274 31.47521034482759 0.9137017718812999 153
155 4 385.6669395386426 414.3117034431236 31.779625862068965 0.9137017718812999 154
156 4 386.2287978669425 417.385656635704 32.09067931034483 0.9373273514766256 155
157 4 387.04780961721474 420.4039245373949 31.90216206896552 0.6586068286395036 156
158 4 387.8661956900613 423.42219243908585 31.71364482758621 0.6586068286395036 157
159 4 389.05185441180765 426.31657621048356 31.75546379310345 0.6719087307103888 158
160 4 389.65813583733393 429.3855239836582 31.872689655172415 0.6719087307103888 159
161 4 390.2644172628601 432.453846079407 31.989915517241382 0.8412232988854703 160
162 4 390.7217874610641 435.54406688505617 31.636512068965523 0.7268557222374412 161
163 4 390.658594041066 438.67182833624884 31.619518965517244 0.7268557222374412 162
164 4 390.5960262984937 441.79958978744145 31.60252586206897 0.8139625334466901 163
165 4 390.6323155891857 444.9267255612083 31.404184482758623 0.8672139391500314 164
166 4 390.7743443648249 448.05198430269803 31.427018965517245 0.8672139391500314 165
167 4 390.9157474630385 451.176617366762 31.449720689655173 0.8490755505783024 166
168 4 391.1622643687736 454.29436797914303 31.280984482758623 0.8490755505783024 167
169 4 391.4087812745087 457.41211859152406 31.11224827586207 0.5742492440388844 168
170 4 391.65529818024385 460.5292435264794 30.887753448275866 0.5742492440388844 169
171 4 391.90181508597897 463.645742784009 30.66325862068966 0.7304533674353523 170
172 4 391.78543908479435 466.77100152549866 30.46956379310345 0.8053782391657615 171
173 4 391.78731611707155 469.8968859444141 30.230200000000004 0.8053782391657615 172
174 4 391.7891931493487 473.0233960407553 29.990703448275863 0.8053782391657615 173
175 4 391.7910701816259 476.1499061370965 29.751206896551725 0.9373899192191979 174
176 4 392.4061110911122 479.2138484908653 29.462456896551725 0.9616036355947039 175
177 4 393.1481645180205 482.2477583281993 29.07307586206897 0.9616036355947039 176
178 4 393.8908436223545 485.2810424881077 28.68369482758621 0.9616036355947039 177
179 4 394.0153534300735 488.4019214876173 28.29418103448276 0.9616036355947039 178
180 4 394.14048891521827 491.5221748097012 27.904800000000005 0.9654014975688465 179
181 4 394.2925285296691 494.63241729297357 27.269151724137934 0.812479677947725 180
182 4 395.0564806664777 497.6319148718929 26.30412931034483 1.03594662731919 181
183 4 395.51823060666175 500.69585722566165 25.392608620689657 0.8672139391500314 182
184 4 396.1213836450593 503.740403579233 24.553839655172418 0.9654390382143899 183
185 4 396.772088167812 506.7555430937954 23.449951724137932 1.0306283692005387 184
186 4 397.6442824992708 509.7193770594484 22.407929310344826 1.0591655165877953 185
187 4 397.91520082460914 512.7970843165831 21.365906896551728 1.2519429882275142 186
188 4 396.8096288133554 515.6464193133287 19.95043448275862 1.2393105610021535 187
189 4 394.68107421104355 517.8538092712818 18.6314775862069 1.0868705129988392 188
190 4 391.1134615295672 520.2614160054665 16.910793103448277 1.0868705129988392 189
191 4 369.70027731160036 351.698286418679 32.54086379310345 1.0043999715142027 22
192 4 368.4201412985697 353.9031736669292 31.758251724137935 1.1627776982876346 191
193 4 366.21775676002244 356.1130663345852 31.269567241379313 1.1627776982876346 192
194 4 363.9671950596944 358.2729048081833 30.767739655172416 0.8756793547200726 193
195 4 361.87993516748026 360.57602341227215 30.0159275862069 0.8742903508349662 194
196 4 359.8871525665504 362.9123029199243 28.746224137931033 0.951348782587093 195
197 4 358.42431874520844 365.6327483669708 27.69371379310345 1.0817524716564197 196
198 4 357.01717021475594 368.3957398789665 26.809541379310346 1.207995405844684 197
199 4 356.7412464700118 371.44591732936937 25.453677586206897 0.9826201403247617 198
200 4 356.919564536343 374.54552329640444 24.643186206896555 1.2029962432131518 199
201 4 358.3592482929332 377.29162151790564 23.757553448275864 1.0646965050311925 200
202 4 361.0371476750305 378.90274088914407 23.456722413793106 0.7894484919068369 201
203 4 363.70190783118755 380.50572645384807 22.743543103448275 1.1927539037540553 202
204 4 355.323461423322 307.28520003111026 34.055905172413794 1.2687924813022526 7
205 4 361.4081743884846 307.14254557804526 34.98415344827587 0.7646716658481797 204
206 4 364.50152358126246 306.6764158958811 35.093944827586206 0.7308788280848444 205
207 4 367.4497156112723 305.63090891749687 35.12208965517242 0.6551343189267372 206
208 4 370.39853331870796 304.5854019391126 35.15010172413793 0.6551343189267372 207
209 4 373.34422263901496 303.5411463155798 34.8553775862069 0.7442370411240447 208
210 4 376.28991195932207 302.49689069204703 34.56052068965517 0.7442370411240447 209
211 4 379.08606437488106 301.10037867783177 34.276018965517245 0.6827704908209516 210
212 4 381.88221679044017 299.70386666361657 33.99151724137931 0.6827704908209516 211
213 4 384.6783692059992 298.3073546494013 33.70701551724138 0.6827704908209516 212
214 4 387.3187279425531 296.66244869717383 33.01189137931035 0.901857698212351 213
215 4 389.86335803297123 295.04069280969804 31.256291379310348 1.237740110663587 214
216 4 392.9097814188198 294.4669466103095 30.368667241379313 1.6491793290452132 215
217 4 395.95057370783684 293.9038369271582 31.373118965517243 1.453642619958053 216
218 4 399.029532319823 293.35073808281845 31.449189655172415 1.0236645794522343 217
219 4 401.95082022052674 292.23202684562455 31.46379310344828 0.9494091825673495 218
220 4 404.8721081212306 291.11331560843064 31.478263793103448 0.9494091825673495 219
221 4 407.8415731837151 290.1291250177673 31.415468965517242 0.7570258877058365 220
222 4 410.66275269630313 288.77703610077845 31.352674137931036 0.9807431080475909 221
223 4 413.3750643368152 287.2184736333008 31.359975862068968 0.9014197240143442 222
224 4 416.08800165475304 285.65991116582313 31.3672775862069 0.9566169865116861 223
225 4 419.0499585881289 284.65319618783377 31.361834482758624 0.9566169865116861 224
226 4 422.01191552150476 283.6464812098444 31.356391379310345 0.9187947861266905 225
227 4 424.9425885835944 282.64352029640935 30.42721379310345 0.945004413490255 226
228 4 427.8457318389522 281.4991562847608 29.970922413793108 0.945004413490255 227
229 4 430.7495007717357 280.3541665956865 29.51463103448276 0.945004413490255 228
230 4 433.6532697045193 279.20980258403785 29.058339655172418 1.0107318270625263 229
231 4 436.7209661228424 278.6079009004917 28.815258620689654 1.020742665874105 230
232 4 439.68730279819835 277.6205819226997 28.572044827586208 0.772373754958838 231
233 4 442.776272248996 277.19512127320763 28.037425862068968 0.772373754958838 232
234 4 445.8652416997938 276.76966062371554 27.502674137931038 0.7855880621901218 233
235 4 448.878504182079 275.9281244861172 27.528296551724143 0.7855880621901218 234
236 4 451.8917666643642 275.0872140259446 27.55391896551724 0.7855880621901218 235
237 4 454.9044034692236 274.246303565772 27.57954137931035 0.7855880621901218 236
238 4 457.9176659515088 273.40476742817367 27.605163793103454 0.7855880621901218 237
239 4 460.930928433794 272.56385696800106 27.630786206896552 0.937020769538021 238
240 4 464.0048816263744 272.0038756719784 27.973967241379313 0.9330101772391323 239
241 4 467.0969794643008 271.5333662478342 28.084156896551725 0.7053949865351195 240
242 4 470.18219485054414 271.07224198507583 28.580275862068966 0.7438616346686104 241
243 3 337.4716331125743 290.8029796052717 30.35047931034483 0.8598559726235211 87
244 3 334.0710763037661 291.27223767456445 29.49976206896552 0.9378278934172044 243
245 3 331.123509951182 292.24892013611907 28.693253448275865 0.9378278934172044 244
246 3 328.06019327483887 292.8458164002594 28.227403448275865 1.1913211024491481 245
247 3 325.17456898740136 293.872553055872 26.877248275862073 1.1913211024491481 246
248 3 322.2889446999638 294.89991538891024 25.52709310344828 0.7586151083671745 247
249 3 319.1987238943146 295.339766619194 25.07982931034483 0.7656664929550803 248
250 3 316.08097328193355 295.4117195231522 24.55609655172414 0.7656664929550803 249
251 3 312.9632226695525 295.48367242711043 24.03249655172414 1.0157810438881163 250
252 3 309.9049114126152 295.9798346257093 23.11646206896552 0.8325514097649404 251
253 3 306.79904867132296 296.2019501118412 22.47351206896552 0.8325514097649404 252
254 3 303.69318593003067 296.4240655979731 21.83056206896552 1.050355978433606 253
255 3 300.5954569952728 296.6005066320272 20.984889655172417 0.8742715805121943 254
256 3 297.502107802495 296.30393553223416 20.222855172413794 1.0978949492400902 255
257 3 294.38748557724256 296.3239572098573 19.593977586206897 1.0978949492400902 256
258 3 291.2734890294159 296.3433532100548 18.964967241379313 1.2278418937886386 257
259 3 288.24833867604195 296.36900598450944 17.272825862068967 0.9014447511113732 258
260 3 285.18001658029306 296.66557708430247 16.146368965517244 1.2003183438310545 259
261 3 282.16737977543363 297.29062883260036 14.943177586206899 1.0829162316682657 260
262 3 279.48948039333635 298.8667102679983 14.169858620689658 1.0829162316682657 261
263 3 276.8122066886648 300.4427917033962 13.396672413793103 1.0829162316682657 262
264 3 274.13430730656745 302.0188731387941 12.62340655172414 1.124611375318491 263
265 3 271.2111423735865 303.0462354718324 11.709708620689655 1.2450480229960394 264
266 3 268.216650214073 303.7926686407207 10.623915689655174 1.2895399447392495 265
267 3 265.1039050210978 304.0717207725935 10.325182241379311 1.2330663002934312 266
268 3 262.0405883447547 303.9972651589324 8.98345724137931 1.1107150796931682 267
269 3 259.2219115418696 302.7240115975847 7.986612586206896 0.8941055549076347 268
270 3 256.82994674332804 300.75250202912946 7.097833448275863 0.8941055549076347 269
271 3 254.4373562673607 298.78036678324844 6.209054310344827 1.123372534015558 270
272 3 251.70689998150263 297.34506276863834 5.101635 1.1962576973381078 271
273 3 248.83128653287665 296.23010559599874 3.994228965517242 1.1987228663954592 272
274 3 245.29808610981513 294.4832142233783 4.089682413793104 1.1987228663954592 273
275 3 375.1824629157912 259.8607281935335 27.45169482758621 0.9679104640459985 114
276 3 374.6787925880836 256.8199359045164 28.601517241379312 1.312445995294993 275
277 3 375.7781078250801 253.89927368123833 29.062720689655176 1.312445995294993 276
278 3 376.76292409316915 250.95170732865418 29.824091379310346 0.9998950940489924 277
279 3 378.64371043489444 248.46839362595694 30.430532758620693 0.9814376099901441 278
280 3 380.69593239126806 246.1196005697903 30.93780344827586 0.8718376953261293 279
281 3 382.0035982110305 243.32595086393408 32.052843103448275 0.8295856987670102 280
282 3 383.3106383533673 240.53292683550364 33.167750000000005 0.9981995082252811 281
283 3 385.5511892148838 238.39060732982583 34.05922413793104 1.0895233852839075 282
284 3 388.15713569302284 236.6918931189861 34.76616379310345 0.7625756464720055 283
285 3 390.3495093927586 234.46323012855837 34.99636724137932 1.0207301523255903 284
286 3 392.51873302774254 232.2120427508046 35.24887413793104 0.784824735730739 285
287 3 395.15784040944493 230.53460157243947 35.43951551724138 0.6989192251788795 286
288 3 397.7950707588702 228.85778607150004 35.75601206896552 0.6989192251788795 287
289 3 400.4316754308697 227.1815962479863 36.07250862068966 0.6618478377047522 288
290 3 403.5932234630514 223.97499944115253 36.361258620689654 0.6618478377047522 289
291 3 353.4495575332796 285.85261981294605 28.301350000000003 2.1531750090141415 104
292 3 361.64155206827957 290.3143255357815 29.20689655172414 0.8848392722326671 291
293 3 366.8772207667352 291.50686670921084 29.20689655172414 0.8848392722326671 292
294 3 367.8983263255162 292.81703523867617 29.20689655172414 0.8848392722326671 293
295 3 370.4010360284109 293.44271266439983 29.20689655172414 0.8848392722326671 294
296 3 372.2780683055819 293.44271266439983 29.05940172413793 0.8848392722326671 295
297 3 374.78077800847655 294.69406751584717 28.727505172413796 0.8848392722326671 296
298 3 376.65781028564754 293.44271266439983 28.285020689655173 0.8848392722326671 297
299 3 379.78619741426587 294.38122880298533 27.934670689655174 0.8848392722326671 298
300 3 381.0050170395756 294.8848991306929 27.879310344827587 0.8848392722326671 299
301 3 383.54026196860787 295.31974494157083 27.879310344827587 0.7984519900630005 300
302 3 386.6686490972262 295.31974494157083 27.879310344827587 1.0249034207551673 301
303 3 393.23826206732474 294.69406751584717 27.879310344827587 1.251354851447334 302
304 3 396.05381048308124 295.9454223672945 27.547413793103452 1.251354851447334 303
305 3 398.5565201859759 296.57109979301816 27.10492931034483 1.1291850773005307 304
306 3 401.05922988887056 297.19677721874183 26.66231206896552 1.0070153031537277 305
307 3 402.9838136503966 297.6209865133825 26.551724137931036 0.8848392722326671 306
308 3 406.0646492946599 297.19677721874183 26.551724137931036 0.625677425723667 307
309 3 408.56735899755455 296.57109979301816 26.551724137931036 0.625677425723667 308
310 3 411.0700687004492 296.57109979301816 26.551724137931036 0.834234482040137 309
311 3 413.5727784033439 295.31974494157083 26.551724137931036 1.0427977951308642 310
312 3 416.0754881062386 295.31974494157083 26.551724137931036 1.251354851447334 311
313 3 417.9525203834096 295.9454223672945 26.551724137931036 1.251354851447334 312
314 3 420.9113489296568 294.8254597752491 26.551724137931036 1.251354851447334 313
315 3 426.08632691781725 297.19677721874183 26.551724137931036 1.1291850773005307 314
316 3 429.84039147215924 295.31974494157083 26.551724137931036 0.7120647078933336 315
317 3 432.3431011750539 295.31974494157083 26.551724137931036 0.625677425723667 316
318 3 434.84581087794857 295.9454223672945 26.551724137931036 0.625677425723667 317
319 3 438.9077087257466 295.92727772194854 26.551724137931036 0.625677425723667 318
320 3 439.8512302837379 296.57109979301816 26.551724137931036 1.0427977951308642 319
321 3 442.66677869949444 296.57109979301816 26.551724137931036 0.625677425723667 320
322 3 444.8566496895273 297.19677721874183 26.551724137931036 0.625677425723667 321
323 3 446.1080045409746 297.19677721874183 26.551724137931036 0.625677425723667 322
324 3 448.29787553100743 297.19677721874183 26.551724137931036 0.625677425723667 323
325 3 449.8620690953166 297.19677721874183 26.551724137931036 0.7120647078933336 324
326 3 452.06382795643816 297.5821945129876 26.551724137931036 0.8246240767810215 325
327 3 452.81088680275224 297.02846999122215 26.551724137931036 0.8848392722326671 326
328 3 454.8674885011059 297.19677721874183 27.215517241379313 1.251354851447334 327
329 3 458.6215530554479 296.57109979301816 27.768722413793103 1.1470731949019703 328
330 3 461.1242627583426 295.9454223672945 27.98989827586207 0.834234482040137 329
331 3 463.0012950355136 295.31974494157083 28.100618965517242 0.625677425723667 330
332 3 464.75194047268843 294.85236390455526 28.211206896551726 0.625677425723667 331
333 3 465.50400473840824 294.69406751584717 28.764412068965516 0.7120647078933336 332
334 3 467.5374563720102 294.38122880298533 29.20689655172414 1.3377421336170008 333
335 3 470.3010735614316 293.5816130529105 29.20689655172414 1.4360610842952177 334
336 3 471.76077899564496 292.81703523867617 29.20689655172414 0.8848392722326671 335
337 3 472.3670604211712 291.99677213355244 29.20689655172414 0.8848392722326671 336
338 3 474.2634886985396 290.9400029615052 27.879310344827587 0.8848392722326671 337
339 3 476.7661984014343 289.68864811005784 27.879310344827587 1.056249859783923 338
340 3 479.26890810432894 290.3143255357815 27.879310344827587 1.2276541905609215 339
341 3 480.93321005675386 288.4748339041539 27.879310344827587 1.39905852133792 340
342 3 486.15135978728927 285.93458355571585 27.879310344827587 1.251354851447334 341
343 3 488.8336389113667 284.3816521850697 27.879310344827587 1.251354851447334 342
344 3 343.4299592377408 282.70358532927884 20.10974482758621 1.6248780178301059 139
345 3 345.97771771528755 285.66116252067457 20.68724482758621 2.0775431217926643 344
346 3 340.93162927682613 280.4567776935051 15.63498275862069 1.7794954232749387 345
347 3 339.25481377588676 276.10644255244847 14.834581034482758 1.1114971764753228 346
348 3 338.76052860956503 273.0618961988771 13.728967241379312 1.008742172848725 347
349 3 338.0597698927545 270.0129701033257 13.84075 0.9638998717471097 348
350 3 336.6019414908184 267.2556096881615 13.327239655172415 1.2721711394011603 349
351 3 334.76182418176506 264.74852024328675 12.612626551724139 1.2285489092797064 350
352 3 333.1713521655755 262.06624111920934 12.074011551724137 1.233166408681547 351
353 3 331.80424699036934 259.2619548971159 11.588924827586208 1.2521494617780031 352
354 3 330.34016181417593 256.6209704831363 9.853915689655173 1.173914756465516 353
355 3 328.9436497999607 253.93806568163322 8.157061379310345 1.101167242176625 354
356 3 327.3062519768419 251.29520423537645 7.417011724137931 1.101167242176625 355
357 3 325.6694798311487 248.6523427891197 6.6769753448275875 0.8836567418980494 356
358 3 288.24833867604195 296.36900598450944 17.272825862068967 0.9014447511113732 259
359 3 285.43091322800825 294.5013588687243 18.34856896551724 1.2254643195708887 358
360 3 282.47959281086975 293.48025330994324 18.716177586206896 0.941544417326003 359
361 3 279.52764671630547 292.4585220737365 19.083786206896555 0.941544417326003 360
362 3 276.49185984669424 291.70833484029384 18.871903448275862 0.9123941060615375 361
363 3 273.5117582679724 290.76231057259963 19.06825344827586 0.870905435961801 362
364 3 270.3915049458885 290.72789831418487 19.545255172413796 1.0331686195489769 363
365 3 267.2668718818245 290.69286037834434 19.85564482758621 1.0331686195489769 364
366 3 264.14161314033475 290.6584481199295 20.16616724137931 0.7498243405357571 365
367 3 261.08205052854606 290.0077435971769 20.161255172413796 0.7498243405357571 366
368 3 258.0218622393316 289.35766475185 20.15634310344828 0.8269015426106555 367
369 3 255.13686362931975 288.1482302879262 20.190860344827588 0.8269015426106555 368
370 3 252.25123934188224 286.93942150142806 20.2253775862069 0.8887810400147262 369
371 3 249.64842125087176 285.2056693547477 20.066863793103447 0.8865723987019216 370
372 3 246.99867735293202 283.56076340252025 19.54671551724138 0.9819006112851796 371
373 3 244.09365706529704 282.41327100374303 19.16251206896552 0.6788975475557221 372
374 3 241.1579785838016 281.3533734445671 19.604200000000002 0.7237085647860512 373
375 3 238.25045558646372 280.1996242715327 19.52773103448276 0.7463455740487335 374
376 3 235.45868291288474 278.7887216765258 19.673898275862072 0.8061665927221733 375
377 3 232.98225166187044 276.8822825603458 19.948575862068967 0.9037660143608082 376
378 3 230.22051150472618 275.4150689970238 20.14001379310345 0.9419323373299517 377
379 3 227.2260193452127 274.513467826556 20.316184482758622 0.9419323373299517 378
380 3 224.23152718569924 273.61186665608824 20.492487931034486 0.9304636701164369 379
381 3 221.15757399311886 273.04375155353114 20.24064482758621 0.9852354719642867 380
382 3 218.10739654271597 272.36551722404664 20.584887931034483 0.8210389451316249 381
383 3 215.0728610279562 271.6053191517924 20.56723103448276 0.8823741031753158 382
384 3 211.95198202844654 271.4157388917981 20.354153448275863 0.8823741031753158 383
385 3 208.83110302893687 271.22553295437814 20.141075862068966 0.9527878406662574 384
386 3 205.72461461021888 270.8620143700327 20.256443103448277 0.8918468594007722 385
387 3 202.79456722555497 269.76895590729345 20.439251724137932 1.124642659189777 386
388 3 200.00216887455022 268.3580533122866 20.442703448275864 0.9999576617915646 387
389 3 197.44940497759768 266.5586050359053 20.066332758620693 1.3163564792057656 388
390 3 194.85034095114156 263.32072435778537 18.36463275862069 1.2214912679175434 389
391 3 325.17456898740136 293.872553055872 26.877248275862073 1.1913211024491481 247
392 3 321.0156911386161 296.1838054664952 25.939308620689655 1.6611172543280208 391
393 3 318.4579218222578 297.982002388025 26.158227586206902 1.6611172543280208 392
394 3 315.7937873435264 299.62065156599533 26.016706896551728 0.859987364882923 393
395 3 313.129652864795 301.2593007439656 25.875318965517245 0.859987364882923 394
396 3 310.78023413120263 303.3209078617251 25.605553448275863 0.7693204491213065 395
397 3 308.53968326968624 305.50014233552065 25.311625862068965 0.9903284862096774 396
398 3 307.0224155123063 308.2331013310816 25.574355172413796 0.6872002869950752 397
399 3 305.5045220775007 310.96543464921683 25.837084482758623 0.625677425723667 398
400 3 303.488589411819 313.35301970577837 26.164201724137936 0.7723987820558669 399
401 3 301.6103057797966 315.8500983118415 26.49131896551724 0.81996277995938 400
402 3 300.2513344111248 318.66627240502373 26.686075862068964 0.8311373787828047 401
403 3 298.54636342602777 321.2872351413802 26.915217241379313 0.8311373787828047 402
404 3 296.8413924409308 323.90757220031094 27.144225862068968 0.6833148301813312 403
405 3 294.95059526039387 326.39964538696825 27.073200000000003 1.0454694377387042 404
406 3 292.64747665630506 328.51693779561714 26.972568965517244 1.0700022496013293 405
407 3 290.6027628290401 330.8845011745555 26.92676724137931 0.7308850848591016 406
408 3 288.60184642157583 333.28835384418585 27.067491379310347 0.7308850848591016 407
409 3 286.60093001411155 335.69220651381613 27.20834827586207 1.1541120659413617 408
410 3 284.0913378595339 337.5586022747499 27.069084482758626 0.787415040273235 409
411 3 281.3871600255562 339.1315553230192 27.15484655172414 1.1649550557291528 410
412 3 279.1247104541394 341.28701405463715 27.452624137931036 1.0769535258011191 411
413 3 276.9654976579671 343.53194465813374 28.07858103448276 1.0769535258011191 412
414 3 274.80628486179467 345.77624958420455 28.704537931034487 1.0769535258011191 413
415 3 272.6470720656223 348.0205545102753 29.33036206896552 0.8962516284778669 414
416 3 270.8670197894385 350.5927144074253 29.186850000000003 0.8962516284778669 415
417 3 269.08759319068037 353.1648743045753 29.043205172413796 0.6847476314862385 416
418 3 267.30754091449654 355.7370342017253 29.1073275862069 0.9198459242019063 417
419 3 265.76837444721633 358.45685397134605 29.402715517241383 0.6881012624881172 418
420 3 263.78184862054366 361.8549080704513 29.860201724137934 0.6881012624881172 419
421 3 325.17456898740136 293.872553055872 26.877248275862073 1.1913211024491481 247
422 3 322.5504778639163 293.32383395351235 24.041922413793106 1.2385222074457416 421
423 3 319.9751895796377 291.91105432622834 21.75860689655173 1.2385222074457416 422
424 3 317.2672576811056 290.6152763775546 19.88949827586207 1.5263525936014002 423
425 3 314.5680852665337 290.26051727716924 16.62018448275862 1.4888056912837229 424
426 3 311.73689491513414 290.1241195983615 13.809684482758623 1.554977335828258 425
427 3 309.17036611481564 291.5456587096057 11.505910862068967 1.2748302684604862 426
428 3 305.0233761371192 292.7475850444209 7.6234248275862075 1.6854310790916427 427
429 3 302.3148185611614 293.1361307257952 4.793329655172414 1.7634905947249273 428
