# Supplementary material for: Cross-Regional Gradient of Dendritic Morphology in Isochronically-Sourced Mouse Supragranular Pyramidal Neurons
Source: Front Neuroanat. 2018 Dec 4;12:103. doi: 10.3389/fnana.2018.00103 (PMC6288488; doi:10.3389/fnana.2018.00103)
Supplement: Supplementary file 3 [file Data_Sheet_1.ZIP › SWC reconstructions/X046.S4.Z4.C01.20X-exported-000.swc]

# Exported from "Simple Neurite Tracer" version 3.1.0 on 2018-06-06T17:43:58.865
# https://imagej.net/Simple_Neurite_Tracer
#
# All positions and radii in microns
# Voxel separation (x,y,z): 0.625677425723667, 0.625677425723667, 1.5672413793103386
#
1 1 318.28398349790655 326.72750035804745 28.848995689655055 1.4434378211444998 -1
2 1 314.5061432013871 321.0551088164367 24.00183155172404 1.4434378211444998 1
3 1 318.28398349790655 326.72750035804745 28.848995689655055 1.4434378211444998 1
4 1 322.6355699938147 334.4177015976171 30.599604310344706 1.4434378211444998 3
5 3 318.28398349790655 326.72750035804745 28.848995689655055 1.4434378211444998 1
6 3 315.75937508511157 332.51814493311997 31.913266034482632 1.0658102108489806 5
7 3 315.0410974003808 335.77166754688307 33.99503275862055 1.1637412415232489 6
8 3 315.1656072080998 338.7104744155072 36.661537241379165 0.8711056527380326 7
9 3 315.72120876214245 341.5247714764122 39.787713620689495 0.8711056527380326 8
10 3 318.28398349790655 326.72750035804745 28.848995689655055 1.4434378211444998 1
11 3 317.2184548418992 336.6144550393329 18.023275862068893 0.789873952556329 10
12 3 317.0488962595281 339.8842452661647 17.86184999999993 0.9540704793889909 11
13 3 316.31560231657994 342.9244118777561 17.687416034482688 1.0601603436946958 12
14 3 315.7143263104595 345.9927339735049 17.41189499999993 0.9733913982953377 13
15 3 315.16498153067414 349.0685641983624 17.03418982758614 0.9800673764278093 14
16 3 314.2277167469401 352.0505428093615 16.68751603448269 1.0819902290781946 15
17 3 313.290451963206 355.03252142036047 16.380179999999932 0.8556263932256292 16
18 3 312.7824018935184 358.1158597743267 16.01532620689649 0.8556263932256292 17
19 3 312.273726146405 361.1991981282929 15.65040972413787 0.8807973960624923 18
20 3 311.3959007181148 364.19306461038065 15.073257413793042 1.1632907537767279 19
21 3 310.80338419595444 367.2394879962292 14.085378155172359 1.3990898052092064 20
22 3 311.28327878148446 370.3253290598983 13.637162793103395 1.3913689457757763 21
23 3 311.21883400663495 373.4161755429732 12.43653051724133 0.987281437146403 22
24 3 311.0211199401063 376.5358031876314 12.1168602931034 1.1445392013277895 23
25 3 310.4824116765582 379.57847250892564 10.898596551724093 0.7129719401606331 24
26 3 309.68967837816626 382.5967404106166 10.340219793103406 1.1053342538319446 25
27 3 309.38685050411607 385.7088599261661 10.102093137930995 1.2067941051872944 26
28 3 308.5972455928528 388.7158656341941 9.22051986206893 0.901857698212351 27
29 3 307.25641886952695 391.5226545659905 8.399238362068932 1.0006146230885746 28
30 3 306.37859344123666 394.5227778223354 8.063378534482727 1.061643199193661 29
31 3 306.0738885349092 397.62488649907334 7.406140189655144 1.018077280040522 30
32 3 305.5239180776981 400.70447078848525 7.466573017241349 1.0134284967673952 31
33 3 305.1197304606806 403.78718346502575 6.59482634482756 1.0419281035091084 32
34 3 304.60479793931006 406.8680191092891 7.032149379310317 1.056675320433415 33
35 3 303.93657444863715 409.89442081751446 5.970907551724115 0.7599603148324805 34
36 3 303.2802388290531 412.94960368732313 5.589801465517219 0.9583188291096546 35
37 3 302.1571478498791 415.8658861686211 5.232313706896531 0.9583188291096546 36
38 3 301.03405687070506 418.7821686499192 4.87481027586205 0.9721900976379483 37
39 3 300.5084878330972 421.8598759070539 4.370456327586189 0.9721900976379483 38
40 3 300.19314641053245 423.7062499903644 4.067853362068949 0.9721900976379483 39
41 3 318.28398349790655 326.72750035804745 28.848995689655055 1.4434378211444998 1
42 3 312.08664859611366 325.1270175030463 28.227271034482644 1.251354851447334 41
43 3 309.07276043640275 324.52449014207446 29.682924827586085 1.0225383600859317 42
44 3 306.0388505990687 323.9269682005083 30.87058034482746 1.0385557021844578 43
45 3 303.09003289163303 322.90335993202444 31.40971137931022 0.7320551016452049 44
46 3 300.31452783112286 321.4617991431571 31.542143275861946 0.7320551016452049 45
47 3 297.538397093187 320.02023835428975 31.674418448275738 0.8099456843735442 46
48 3 294.8148232590118 318.48232324186097 31.832396379310218 0.6820947592011701 47
49 3 292.4741640093796 316.40695122073555 31.88364517241367 0.6820947592011701 48
50 3 290.1335047597474 314.3315791996102 31.934893965517116 0.7351271778055081 49
51 3 287.4374607323041 312.7442355705492 31.928311551724008 0.8359613517351343 50
52 3 284.439840185662 311.92021840087114 31.05692534482746 0.6281989057493333 51
53 3 281.5060387364437 310.8503100028837 30.589887413792983 0.6609343486631956 52
54 3 278.4658721248524 310.1470485763703 30.036807931034367 0.6609343486631956 53
55 3 275.4250798358354 309.44316147243114 29.483885172413675 0.870373610149936 54
56 3 272.4843959349341 308.3920233972154 29.023586379310228 0.870373610149936 55
57 3 269.5437120340329 307.3408853219997 28.563287586206783 1.2351873467666343 56
58 3 266.7750894252057 305.888688016895 28.297953620689544 1.0547857746077296 57
59 3 264.2861446256769 304.00289625576386 27.822609310344717 0.6826390985615497 58
60 3 261.79407143901955 302.11460178492985 27.547244999999887 0.7188470511881784 59
61 3 258.98540547494605 300.7468709322979 27.1306722413792 0.9969982075678917 60
62 3 256.0459729288963 299.67633685688475 27.133023103448167 0.736103234589637 61
63 3 253.23605560997126 298.30672897197564 27.435970862068856 0.7338820797283181 62
64 3 250.27409867659543 297.30189102626343 27.561820344827478 0.7338820797283181 63
65 3 247.3121417432196 296.29642740312545 27.687513103448165 0.7338820797283181 64
66 3 244.34955913241802 295.29158945741324 27.813362586206786 0.7803010879427569 65
67 3 241.35944671488463 294.37747473843103 27.583604999999892 0.7967188635937458 66
68 3 238.45505210467536 293.3645029861844 26.156318275861963 0.812980219888304 67
69 3 235.4743248485278 292.48229781591397 25.275998793103348 0.812980219888304 68
70 3 232.4785813341629 291.6007183230694 24.800967931034386 0.812980219888304 69
71 3 229.48283781979796 290.71976450765044 24.32593706896542 0.9191639358078676 70
72 3 226.39136565929735 290.35812295558213 23.528681379310253 0.6919679489790895 71
73 3 223.27736911147065 290.61903044210896 23.182947931034388 0.6919679489790895 72
74 3 220.16274688621823 290.8799379286357 22.83721448275853 0.7432860114369447 73
75 3 217.06251524175744 291.03135186566084 21.85831551724129 0.7484666205219367 74
76 3 214.00107559769157 290.5683505706253 20.739932068965434 0.7824972157070469 75
77 3 211.6416460252876 288.52301106593467 20.258632241379228 0.7824972157070469 76
78 3 209.28221645288363 286.477671561244 19.777489137930957 0.9942827675402509 77
79 3 206.79452300820634 284.6112758003103 18.92898465517234 0.9806680267565039 78
80 3 203.8025335583958 283.70091514588233 18.766461724137855 1.035026881503376 79
81 3 200.691039720272 283.3836966910404 18.597513103448204 0.7763780904834695 80
82 3 197.76099233560805 282.29251526057834 18.305536034482685 0.6305076554502537 81
83 3 196.77993013207336 282.10731474256414 18.129378103448204 0.6305076554502537 82
84 3 318.28398349790655 326.72750035804745 28.848995689655055 1.4434378211444998 1
85 3 319.5422208010369 319.66798196360736 29.02013844827575 0.9013634130460292 84
86 3 320.9906640415872 316.8036307086444 29.351609999999884 0.6946583619097013 85
87 3 320.9725193962412 314.09006771328086 31.344827586206772 0.7810143602080818 86
88 3 320.9324760409949 311.2651341361385 31.133093275861942 0.7810143602080818 87
89 3 321.51873578889797 308.1924322984096 31.028558275861947 0.7810143602080818 88
90 3 322.10499553680097 305.1197304606806 30.924023275861945 0.8435883595547057 89
91 3 323.20869051577756 302.2053250116598 30.23271310344816 0.8435883595547057 90
92 3 324.3123854947541 299.2915452400647 29.541402931034366 0.8459784473209703 91
93 3 325.5412159588754 296.42218856569593 30.056398448275743 0.8776940360309029 92
94 3 327.1141690071447 293.73114995765843 29.38217120689643 0.8776940360309029 93
95 3 328.68774773283974 291.0407370270467 28.707787241379194 0.9254770210334193 94
96 3 330.7443494311934 288.710088616226 27.824176551724026 0.839815524677592 95
97 3 332.5663220949007 286.1667098806593 27.805839827586098 0.839815524677592 96
98 3 334.3882947586081 283.6239568225183 27.787503103448167 0.8359425814123626 97
99 3 336.3222636815199 281.1932000235819 26.849509137930927 0.8849080967494968 98
100 3 338.1773972487906 278.6836078690043 27.390364137930927 0.9305324946332665 99
101 3 339.77788010379174 276.01384229344137 26.614579655172307 0.9172618764336675 100
102 3 341.7049665750206 273.5686949137133 25.83895189655162 0.9172618764336675 101
103 3 343.6314273688238 271.1235475339852 25.063167413793003 0.9536012213196982 102
104 3 345.6454830022283 268.7422192516809 24.443166724137832 0.9536012213196982 103
105 3 347.65953863563277 266.36151664680233 23.823166034482664 0.9905349597601663 104
106 3 349.597261623099 263.9119895250942 23.368509310344734 0.7194039040970723 105
107 3 351.2233972525548 261.2415982721056 23.121041896551635 0.8894254877632216 106
108 3 352.8495328820106 258.57120701911697 22.873574482758528 0.9012695614321706 107
109 3 354.7872558694767 256.123556929686 22.353407068965428 0.9026773356400489 108
110 3 356.0855365278534 253.2817300620491 21.946864655172327 0.7308788280848444 109
111 3 356.92894969772885 250.27660138629832 21.4281077586206 0.9752997144437948 110
112 3 357.85182390067126 247.29775116242794 20.80293517241371 0.8578100074414048 111
113 3 359.0556272677636 244.4102498427132 20.708117068965436 0.8949126787868181 112
114 3 360.1499370853543 241.48145381290072 20.444036896551644 0.910004018295273 113
115 3 361.11535735324594 238.53201042803937 19.455891206896474 0.9435590986368333 114
116 3 361.4945178732345 235.439912590113 18.734803448275787 1.0581081217383224 115
117 3 361.5051543894718 232.3753445589185 17.162860344827518 0.7812145769843135 116
118 3 361.40942574333604 229.2751129144577 16.140235344827524 0.804176938508372 117
119 3 361.23548741898486 226.15736230207668 15.657744413793042 0.7879280957623284 118
120 3 361.45384884056244 223.04148872197283 15.215986086206835 0.8357298510876165 119
121 3 361.5721018740242 219.9162299804831 15.03652127586201 0.8529735209405608 120
122 3 361.0928329659199 216.83414298136833 14.437192499999943 0.8529735209405608 121
123 3 360.61356405781555 213.75205598225352 13.837863724137875 0.8529735209405608 122
124 3 360.13492082713697 210.66996898313874 13.238550620689601 0.914152259627821 123
125 3 360.098631536445 207.54533591907477 13.605849310344773 1.0281882272402165 124
126 3 359.5361475307194 204.4713827264944 13.973351741379254 0.9275792971838509 125
127 3 358.9523904925192 202.7269940635768 8.390634206896518 0.9275792971838509 126
128 4 318.28398349790655 326.72750035804745 28.848995689655055 1.4434378211444998 1
129 4 323.323189484685 334.89571915087 27.373751379310235 1.224338100204586 128
130 4 324.91678988800317 338.8281017715432 27.260596551724028 1.3046688248932476 129
131 4 326.8188492622032 342.29247767777514 27.359959655172304 1.2819942749850222 130
132 4 328.2203666958241 345.0855017062056 27.010934999999893 1.1766114261703848 131
133 4 329.15200038272667 348.07248573661036 26.977552758620583 1.225339184085744 132
134 4 330.54788671951616 350.8717665392981 26.94417051724127 1.225339184085744 133
135 4 332.1452411873887 353.56217946990984 26.904519310344718 1.2304885092994498 134
136 4 333.1025276487459 356.5341472420972 26.430742241379203 1.2433086397525277 135
137 4 333.95282327030435 359.5386502404223 26.916900517241274 1.2424577184535435 136
138 4 334.7668296011709 362.55816949696475 27.08882689655162 1.2196142356403725 137
139 4 335.51451412491065 365.59583339885313 27.060929999999892 1.2196142356403725 138
140 4 336.10390225994234 368.65101626866175 26.24674810344817 1.2774393433257538 139
141 4 336.4786830379508 371.7568790099541 26.235620689655065 1.2774393433257538 140
142 4 336.85408949338506 374.86274175124635 26.224493275861967 1.150020135577129 141
143 4 336.1414429054858 377.90103133056044 25.675331896551622 1.150020135577129 142
144 4 335.42817064016083 380.9393209098746 25.126170517241277 1.2638746567360646 143
145 4 334.75056198810205 383.9838672634459 24.51698379310335 0.9337922740212868 144
146 4 333.98598417386773 387.0108946490971 25.013485862068865 0.9337922740212868 145
147 4 333.22203203705914 390.03792203474814 25.50998793103438 0.9690804808321017 146
148 4 332.41553383530135 393.0530615493105 24.971170344827485 0.9927873984927714 147
149 4 331.0859693056385 395.88362622328435 25.13416344827576 1.0417841977011917 148
150 4 330.2982414266524 398.9081508992326 24.768839482758523 0.7315983571244266 149
151 4 329.84963071240855 402.000248737159 25.162530517241276 0.7688762181490426 150
152 4 329.75703045340146 405.1267588335001 25.225533620689557 0.7688762181490426 151
153 4 329.6644301943944 408.253894607267 25.28853672413783 0.7688762181490426 152
154 4 329.57182993538726 411.3810303810339 25.351696551724036 0.8858278425653106 153
155 4 328.9630458001581 414.4474754445056 25.082757931034383 0.7666237794164376 154
156 4 328.8960983156057 417.5746112182724 24.95032603448266 1.0323489821212788 155
157 4 328.4399794722531 420.6673347336246 24.627004137930935 1.0357213834459293 156
158 4 328.5701203768037 423.7744488297683 23.77583534482749 1.0357213834459293 157
159 4 328.7002612813542 426.881562925912 22.924666551724044 1.2473129752771592 158
160 4 328.82164270194454 429.9530134087895 21.471677068965434 1.0549171668671316 159
161 4 328.877327992834 432.91246763246244 18.93321620689648 1.0992526692539106 160
162 4 328.75970063679796 436.006442502666 17.820004655172344 1.1015176215350304 161
163 4 328.5269486344287 439.0816470500978 16.498976896551657 0.7995969797520748 162
164 4 328.38116579423513 442.1618570169354 15.177839431034423 0.8964643588026129 163
165 4 328.1089961140453 445.2777305970393 15.049278620689595 0.9442661141279011 164
166 4 327.5953149475262 448.3616946284312 14.765263137930974 0.9442661141279011 165
167 4 327.08225945843276 451.44565865982315 14.481263327586149 0.9435653554110905 166
168 4 326.5185240978558 454.5221145621064 14.606924741379252 0.8622085197442421 167
169 4 325.53871324917253 457.49283097944243 14.760012879310286 1.0033550902132442 168
170 4 324.2035176226782 460.32151862113915 14.885141431034423 1.0119644115912019 169
171 4 323.0904374823158 463.2415551669915 15.257800086206837 1.060904899831307 170
172 4 322.54109270253036 466.3211394564034 15.23049874137925 1.1230972359482396 171
173 4 321.83407721146267 469.36756284225186 15.421467103448215 1.1413670167793706 172
174 4 320.8048378461472 472.28572235582715 16.572480517241313 0.889012540662244 173
175 4 319.5109369297507 475.13255464286976 16.367015172413726 0.9839590900158105 174
176 4 318.4310176929516 478.0432060273363 17.33776448275855 0.8084440585518075 175
177 4 317.3435903270439 480.97638179912883 17.366758448275792 0.9218793758355083 176
178 4 316.45262567281344 483.96962260379087 17.8410056896551 1.0015593960014173 177
179 4 315.89327005421643 487.04107308666835 18.332806034482687 0.9520683116266752 178
180 4 315.6192233417495 490.1513155699407 17.83348293103441 0.780545102138789 179
181 4 316.041555604113 493.2477931498471 18.178432758620616 0.8015678636431043 180
182 4 317.01385832368754 496.2191352446088 17.887709482758552 1.0127277380505848 181
183 4 318.33591472424166 499.0522026282856 17.639771896551654 0.7661607781214019 182
184 4 319.6204304792523 501.89903491532823 17.160352758620622 0.7661607781214019 183
185 4 320.90432055683726 504.7452415249452 16.680933620689586 0.7817526595704357 184
186 4 322.51606560550147 507.42251522961675 17.037481034482692 0.7561436825355661 185
187 4 324.02269684664407 510.143586354089 16.195402241379245 0.7990901810372386 186
188 4 325.60878912085354 512.8371276718294 16.524366206896484 0.5454730878750016 187
189 4 327.33878720297946 515.4249295046225 15.752813275862005 0.7325306164887548 188
190 4 329.0775447690655 518.0158597245442 15.183105362068904 0.7325306164887548 189
191 4 330.8156766577259 520.6067899444658 14.613428793103388 0.7398135017241784 190
192 4 332.80282816182427 523.0231561626107 14.691320689655115 0.9263216855581463 191
193 4 333.96596249624463 525.9031493532167 13.754752913793048 0.9416507824883761 192
194 4 334.92825437700753 528.8626035768897 12.958798034482706 1.1614137214995568 193
195 4 334.99582753898574 531.9772258021421 12.247192086206848 1.1300297418252578 194
196 4 334.14991165940734 534.4630422145423 11.980149827586159 1.1300297418252578 195
197 4 330.3395361367502 533.5608153666487 9.420374482758582 0.7442432978983019 196
198 4 327.3462953320882 532.7643280037024 8.328116948275829 0.7442432978983019 197
199 4 324.3524288500005 531.9678406407562 7.2358437413792815 0.7651659510145012 198
200 4 321.29787165761746 531.3096279888949 7.636712741379279 0.8239983993552977 199
201 4 318.3265295628558 530.3986416570414 6.739028224137904 0.9020829420856114 200
202 4 315.20877895047477 530.1433652673461 6.687654051724111 1.0360217086102768 201
203 4 312.1279433062114 530.6858275954485 6.787205224137903 1.2754184052406663 202
204 4 309.06963204927416 531.3340294084982 7.075750034482731 0.7811770363387699 203
205 4 305.9994329212481 531.3922174090904 8.568907913793069 0.8032947333381015 204
206 4 302.906709405896 531.332152376221 9.74194106896548 0.8765052489220279 205
207 4 299.79584124519795 531.3959714736447 10.554994551724095 0.953807694870187 206
208 4 297.98825916228225 533.9180771767369 9.553684034482721 0.953807694870187 207
209 4 296.71750831063747 536.7498932055622 8.578389724137896 0.876029734078478 208
210 4 296.462857598368 539.8651411082404 8.267088568965486 0.9226239319721193 209
211 4 296.81636534390185 542.9710038495326 7.955787413793072 1.1370560993161345 210
212 4 296.13938236926884 546.0255610419156 8.009543793103417 0.9297816817223982 211
213 4 294.51950351407027 549.1195359121191 7.315773051724109 0.9297816817223982 212
214 3 318.28398349790655 326.72750035804745 28.848995689655055 1.4434378211444998 1
215 3 313.4643902875572 319.0954871190702 24.292241379310248 0.7350958939342218 214
216 3 312.21303543610986 317.2184548418992 24.292241379310248 0.8445143621447768 215
217 3 311.241358393961 315.4552958562099 25.37113034482749 0.8041831952826293 216
218 3 309.65651747460294 312.83746150698204 23.744960689655077 0.812930165694246 217
219 3 308.0241250708899 310.2102419963684 22.568432586206807 0.9806993106277901 218
220 3 306.4730707325209 307.52921422714246 21.468542586206812 0.9806993106277901 219
221 3 304.92139071672625 304.84818645791654 20.368652586206814 1.1763986958456387 220
222 3 303.447920379147 302.09833417186104 19.791907758620614 0.8677207378648676 221
223 3 301.6960235871207 299.50677827451364 19.8676055172413 0.9504916045138515 222
224 3 299.52805130698823 297.25496521933417 19.528141034482683 0.9463996741496187 223
225 3 297.6654096106089 294.7453730647565 19.18867655172406 0.9463996741496187 224
226 3 295.8027679142295 292.2357809101789 18.84921206896544 0.9463996741496187 225
227 3 293.93950054042443 289.72618875560124 18.50974758620682 0.8857277341771947 226
228 3 292.08937239255954 287.2522602142899 17.27852275862062 0.9101291537804178 227
229 3 290.43633263379763 284.6037676712016 16.77825931034476 1.0714851051002943 228
230 3 288.6544033253366 282.12045396850436 15.10410072413787 1.1304552024747498 229
231 3 286.7761196933142 279.6527822014502 14.077745689655115 1.1304552024747498 230
232 3 284.89783606129174 277.1851104343961 13.05139065517236 1.1304552024747498 231
233 3 283.01955242926925 274.7168129899162 12.0250512931034 1.1356608386567708 232
234 3 281.2438798950655 272.2047181256357 10.600460224137889 1.2645566451301036 233
235 3 279.1497375511684 269.9560334575848 9.133522293103413 1.402043002658622 234
236 3 276.8359824308423 267.85813704913335 8.668380724137895 1.1980158509043914 235
237 3 274.19499801686266 266.29769754937854 7.129913896551695 1.1980158509043914 236
238 3 271.55401360288306 264.7372580496237 5.591447068965495 1.0308348427510277 237
239 3 268.9931158993961 262.95282603145984 5.063803913793083 0.9948083365778589 238
240 3 267.2825138174676 261.5250301459584 4.234983982758604 0.9948083365778589 239
241 3 315.1656072080998 338.7104744155072 36.661537241379165 0.8711056527380326 8
242 3 312.70294086045146 341.5085038633434 35.82886189655158 0.8158458224981184 241
243 3 310.6713662591267 343.88545240366756 36.08024741379296 0.9031716208063706 242
244 3 309.0990388882832 346.5589720437848 37.1020887931033 0.6423767562162318 243
245 3 308.0241250708899 349.4946505252803 37.39343896551709 0.6423767562162318 244
246 3 306.9492112534966 352.4303290067757 37.684945862068815 0.8693224720747202 245
247 3 305.4525908511656 355.1514001312479 38.63030586206881 0.7353211378074824 246
248 3 304.1374169022945 357.9788364180932 39.243567413792945 0.7982893139323122 247
249 3 301.80989687860244 361.23048199957907 39.78536275862053 0.7982893139323122 248
250 3 306.37859344123666 394.5227778223354 8.063378534482727 1.061643199193661 30
251 3 305.05340865355396 396.5468442945515 8.976030206896516 0.9619227310818229 250
252 3 303.0956639884646 398.9438145124989 10.119411155172374 0.9619227310818229 251
253 3 301.13353958139515 401.357052343515 9.27532629310341 0.6941453064206079 252
254 3 298.77598704126837 403.35296333157356 8.043255155172382 0.8018369049361654 253
255 3 296.5798592769783 405.54846541843784 7.088820827586178 0.8420304227646539 254
256 3 293.997062863591 407.2728324037323 6.134402172413769 0.8341531439747928 255
257 3 290.3668824395423 409.42078300624166 3.184430741379298 0.8341531439747928 256
258 3 306.0388505990687 323.9269682005083 30.87058034482746 1.0385557021844578 44
259 3 304.6823819400998 324.0245738789213 31.786632931034358 1.55338811516692 258
260 3 301.67913029662617 324.7309636925632 33.08618948275849 1.702205490875294 259
261 3 299.13700291591095 323.34133413003093 36.04498448275847 1.231764891247926 260
262 3 297.6697893525889 320.66155771565656 37.729768965517096 0.8663630178510472 261
263 3 295.6507282997787 318.33090930483587 39.04484120689639 0.8263509464760187 262
264 3 320.9906640415872 316.8036307086444 29.351609999999884 0.6946583619097013 86
265 3 323.0710414821184 317.6864615563405 31.971724137930906 0.9003373020678423 264
266 3 325.9948320925251 318.77576595452535 33.17740293103435 0.9003373020678423 265
267 3 328.86856850887386 319.9689328053804 33.98453224137918 0.9331040288529908 266
268 3 331.85430118442724 320.90056649228296 33.7806341379309 0.697480167099715 267
269 3 334.7311659879046 319.6742387378646 33.93155948275849 0.6963476909591553 268
270 3 337.6987540181119 318.71069550225013 33.36155379310331 0.9602959697749414 269
271 3 340.728284113466 317.93735820405567 33.08211465517228 0.7035805220005208 270
272 3 343.8397779515898 317.673948007826 32.603792586206765 0.8669011004371696 271
273 3 346.89370946654697 317.015109678539 32.21213896551711 0.8669011004371696 272
274 3 349.9482666589299 316.3556456718262 31.82048534482746 1.0195351084424582 273
275 3 352.6881081061739 314.84713739840646 31.94022258620677 1.0195351084424582 274
276 3 355.42857523084353 313.3386291249867 32.05995982758608 0.7137978343625884 275
277 3 358.3999173256052 312.3650750505607 31.809357931034352 0.7137978343625884 276
278 3 361.3712594203669 311.3915209761347 31.5585993103447 1.0212244374919122 277
279 3 364.4696140325505 310.9691887137712 31.784438793103323 0.761693441301735 278
280 3 367.5247969023592 310.2947084488411 31.801208275861942 0.9679605182400564 279
281 3 370.6312853210772 309.928061477367 31.81813448275849 0.9679605182400564 280
282 3 373.7383994172209 309.56141450589297 31.835060689655045 0.8371814227152954 281
283 3 376.8442621585132 309.1953932118446 31.99507603448263 1.0564563333344117 282
284 3 379.8581503182241 308.383889590681 32.542826896551595 1.074995155458604 283
285 3 382.8563965422919 307.4922992590248 32.63341344827573 0.6987127516283906 284
286 3 385.73701541032364 306.28411614995235 33.06174051724125 0.8577224126018035 285
287 3 388.7221224084513 305.37312981809873 33.59695344827573 0.6528067989030453 286
288 3 391.8273594723179 305.0383923953366 34.04346051724124 0.6528067989030453 287
289 3 394.9325965361844 304.7036549725744 34.48996758620676 0.6528067989030453 288
290 3 398.037833600051 304.36891754981224 34.93663137931021 0.6528067989030453 289
291 3 401.14307066391757 304.0341801270501 35.383138448275716 0.6528067989030453 290
292 3 404.2483077277841 303.6994427042879 35.82964551724123 0.9906475816967966 291
293 3 407.3741921466995 303.8252038668584 35.91662741379296 0.9906475816967966 292
294 3 410.500076565615 303.95096502942886 36.00376603448262 0.8740087959933904 293
295 3 414.83226706132564 303.8658728995304 37.59937448275847 0.8740087959933904 294
296 4 316.041555604113 493.2477931498471 18.178432758620616 0.8015678636431043 181
297 4 313.3711643511244 494.7713176814843 18.46398413793096 0.7641898942303724 296
298 4 310.9260169713963 496.7215542174649 18.319641206896478 0.7641898942303724 297
299 4 308.4808695916682 498.6724164308713 18.175298275861994 0.7641898942303724 298
300 4 306.1045467287697 500.70711941932467 18.246137586206824 0.9486583696564812 299
301 4 303.6525168973586 502.64984782619666 18.32449965517234 1.0517387255444552 300
302 4 301.03843661268513 504.3667066823824 18.480753620689583 1.0458448441941384 301
303 4 298.3355101335589 505.89085689144525 19.483474655172333 0.9328537578827013 302
304 4 295.54498881483136 507.2973797444721 19.842059482758543 0.7449252862923408 303
305 4 292.90900982025755 508.97920066481726 19.58142724137923 0.7449252862923408 304
306 4 290.27365650310946 510.6610215851625 19.320794999999922 0.7824158776417028 305
307 4 287.3592510540886 511.7972517902767 19.17519827586199 0.7985458416768589 306
308 4 284.72264638208907 513.4678105169588 18.63810465517234 0.5391086971005404 307
309 4 282.1992893241455 515.3148102776951 18.832912758620616 0.7066088007410234 308
310 4 279.70721613748816 517.2049817808063 19.02772086206889 0.7080353452716732 309
311 4 277.0568465621227 518.8542674750139 18.52761413793096 0.9645192923985761 310
312 4 274.2250305332974 520.1794522626966 18.25742172413786 0.7542791638069096 311
313 4 271.25243708368424 521.1448725305883 17.899150344827515 0.7542791638069096 312
314 4 268.28046931149686 522.1109184759056 17.54072224137924 0.9766574344576152 313
315 4 265.1558362474329 522.2335512513474 17.303285172413723 0.8624087365204737 314
316 4 262.12130073267303 521.4933748567163 16.887809482758552 1.1221712333581686 315
317 4 259.021694765638 521.0735453040558 17.055034137930964 1.3574259454302673 316
318 4 256.1398245427548 520.5110612983302 19.758682241379233 1.227716758303494 317
319 4 254.75707743190551 519.5794276114276 26.389053620689552 1.0459887500020548 318
320 4 253.324901804424 518.0640368863249 32.23188620689642 0.8720566824251327 319
321 4 252.0679158561452 516.064371833712 39.54040293103432 0.8720566824251327 320
322 4 332.41553383530135 393.0530615493105 24.971170344827485 0.9927873984927714 148
323 4 330.5397529129818 397.18878933334395 24.92007827586197 0.9700502808419733 322
324 4 329.0262392201562 399.92299968375636 24.557105172413696 0.9700502808419733 323
325 4 325.9504089952987 400.48548368948195 24.808490689655073 1.2983056854736381 324
326 4 322.8301556732148 400.5223986575997 24.261523448275764 1.3290639877222135 325
327 4 320.1347373231972 398.9926173517053 23.19501568965508 1.0803697245455703 326
328 4 317.78844697673344 396.9885725571124 21.90235499999991 1.5918860471716971 327
329 4 314.88029830196984 396.95416029869756 19.015339655172337 1.2811871511058386 328
330 4 312.01031595017537 397.56482146620385 16.297899827586143 1.3549169789531152 329
331 4 309.12844572729216 398.26870857014296 13.811471379310289 1.7371057776821601 330
332 4 334.75056198810205 383.9838672634459 24.51698379310335 0.9337922740212868 145
333 4 335.8930489674735 387.50768252512165 22.131799137930944 1.2455423081623611 332
334 4 336.7996555573471 390.3720337800846 19.945340689655094 1.2455423081623611 333
335 4 338.22119466859124 393.09435625940824 18.450662586206825 1.2026145799834604 334
336 4 339.86422358854156 395.71031357635894 17.215676379310278 1.251354851447334 335
337 4 341.4684605080971 398.26495450558866 15.137890448275801 1.2673721935458597 336
338 4 342.54963109974756 401.1061556957999 13.287652293103395 1.0810579697138663 337
339 4 343.36801717259414 404.05121933868116 11.623053879310298 1.3463076575751578 338
340 4 344.2201898264297 406.94748014235597 9.565375655172376 1.3865637431462186 339
341 4 345.6617506152971 409.4989926844571 6.824427206896525 1.4791702589275786 340
342 4 346.637807399426 411.2990666382641 4.473471103448258 1.4791702589275786 341
343 4 336.85408949338506 374.86274175124635 26.224493275861967 1.150020135577129 142
344 4 339.05522267708085 377.2734768725597 26.40707689655162 1.082953772313809 343
345 4 340.8828264376197 379.8124758661463 26.318527758620583 1.082953772313809 344
346 4 342.19987741876804 382.6486716369517 26.15882586206886 1.0155620567891128 345
347 4 343.86042530663866 385.3002925671685 26.22637396551714 1.0155620567891128 346
348 4 345.22189938501333 388.11083556351923 25.759649482758515 1.0155620567891128 347
349 4 346.5839991408138 390.9207528824443 25.29276827586197 1.2004810199617426 348
350 4 348.3139972229397 393.5260736831576 25.499173965517137 1.2004810199617426 349
351 4 350.04399530506566 396.13076880644525 25.705579655172315 0.9065753060023073 350
352 4 351.9229046145138 398.6322271544884 25.672981034482657 0.9065753060023073 351
353 4 353.801813923962 401.1336855025317 25.640382413793 0.998487319841114 352
354 4 355.1964489059 403.93421766007083 25.607783793103348 0.998487319841114 353
355 4 356.5910838878381 406.73474981760995 25.57502844827576 0.998487319841114 354
356 4 357.9857188697762 409.53465629772336 25.542429827586105 0.998487319841114 355
357 4 359.37972817428846 412.33518845526254 25.50983120689645 1.0595534365917438 356
358 4 361.2655199354196 414.82663596449413 25.886282586206793 1.0595534365917438 357
359 4 363.15131169655075 417.3187091511515 26.26273396551714 1.0595534365917438 358
360 4 365.0371034576819 419.8101566603832 26.639028620689547 1.057182119148251 359
361 4 366.9185154768329 422.296598750209 26.01338586206886 1.0827535555375774 360
362 4 369.0802309827082 424.5446577408341 26.638401724137825 1.1425745742110174 361
363 4 371.55165681431674 426.45797930869713 26.290003965517137 1.153117238834461 362
364 4 374.1131801952294 428.20612203616906 25.267692413793 1.2139330846148015 363
365 4 377.0607465478136 429.1771734008922 24.281113965517147 1.285879731798766 364
366 4 379.75741625268256 430.6362531576798 22.721708793103357 1.9356207113157653 365
367 4 380.4387789692957 433.6639062207566 21.73528706896543 1.292724642836183 366
368 4 379.99329664218044 436.7097039291794 20.33903172413785 1.292724642836183 367
369 4 379.5478143150652 439.75612731502787 18.9429331034482 1.1787324726435882 368
370 4 378.77072295231636 442.7800263135504 18.46084965517234 1.142380614209043 369
371 4 378.22700926936255 445.7951658281128 16.877152241379246 1.1386953741715304 370
372 4 377.8240730071965 448.85597979475295 15.608125551724076 1.0640207734114109 371
373 4 377.0388478379133 451.85485169624644 14.553356431034425 1.2576491663501141 372
374 4 376.6822117052508 454.94194411476707 13.65158141379305 1.6469081199898363 373
375 4 378.1093819133265 458.9200011875181 10.09494651724134 1.602222238244652 374
376 4 381.7827340797501 461.31071463120827 6.123431482758597 1.3500930060007859 375
377 4 384.25541126621005 461.78372676505535 4.235642224137914 1.3500930060007859 376
378 4 326.8188492622032 342.29247767777514 27.359959655172304 1.2819942749850222 131
379 4 329.45795664390556 342.54400000291605 30.87622241379298 0.8266700419631378 378
380 4 331.84241331333845 343.05017304032646 34.220245344827454 0.7615557922680758 379
381 4 333.8764906243661 342.48330929262085 36.4314662068964 0.6339301109689622 380
382 4 336.1076563244967 341.89329548016343 39.57927051724122 0.9467688238307957 381
383 4 323.323189484685 334.89571915087 27.373751379310235 1.224338100204586 129
384 4 323.06228199815826 334.44898546890323 19.485041896551646 0.8492131996119615 383
385 4 320.5583209404121 336.94293568783775 10.606102293103405 1.2864741253532035 384
386 4 317.98178130128207 336.7621149118036 6.184632258620665 1.133740008959799 385
387 4 314.67695313860963 336.54563052250325 3.3183828620689524 1.133740008959799 386
388 3 301.67913029662617 324.7309636925632 33.08618948275849 1.702205490875294 260
389 3 300.59795970497566 328.7352992171947 35.16999362068952 0.8875985096801086 388
390 3 299.64630434045 331.7022615699764 35.867102586206755 0.8875985096801086 389
391 3 298.69402329849856 334.66922392275796 36.56405482758606 0.687594463773281 390
392 3 297.5846972226905 337.5279440808894 38.114213275861914 0.7203486770099151 391
393 3 296.6881014716285 340.508671337037 38.90943155172398 0.7203486770099151 392
394 3 295.683889203342 343.846034725847 39.79993810344812 0.7203486770099151 393
395 3 331.85430118442724 320.90056649228296 33.7806341379309 0.697480167099715 268
396 3 332.70397112855994 323.4145383888407 35.32640431034469 0.6226466442734616 395
397 3 334.3607649518762 326.00859699589097 36.72077896551709 0.635275317434268 396
398 3 335.99503438786644 328.6564638615535 37.530259137930884 0.8518848422198015 397
399 3 338.0478820216658 330.9814811755427 38.5564887931033 0.7486167831041104 398
400 3 339.6145782956778 333.07437216458834 39.22585758620674 0.7486167831041104 399
401 4 374.1131801952294 428.20612203616906 25.267692413793 1.2139330846148015 364
402 4 377.07075738662513 431.22126155073136 24.773384482758523 0.8469482473308418 401
403 4 378.74882424241605 433.8609946098596 24.900017586206797 0.8469482473308418 402
404 4 380.0940307077219 436.6853025095762 24.93857172413783 0.9951774862590358 403
405 4 381.3804234950098 439.5315091191931 25.37630224137921 0.8833188760881586 404
406 4 382.66681628229765 442.3777157288101 25.81418948275852 0.6789663720725517 405
407 4 383.9582144889913 445.22642504812995 26.01354258620679 0.7067777336459687 406
408 4 385.5943609572587 447.89306223656416 26.05993293103438 0.7067777336459687 407
409 4 387.22988174810035 450.55907374757277 26.106166551724034 0.7067777336459687 408
410 4 388.865402538942 453.22571093600703 26.152556896551623 0.7067777336459687 409
411 4 390.5015490072094 455.8923481244413 26.198790517241275 0.7766471317765307 410
412 4 392.6031994802152 458.2061032447674 25.89317844827576 0.8826494012426342 411
413 4 394.3769949821418 460.781391529046 25.6701599999999 0.8826494012426342 412
414 4 395.80791925477183 463.56190200896197 25.39902724137921 0.760291923868114 413
415 4 397.6786947576856 466.0652373892824 25.05078620689645 0.760291923868114 414
416 4 399.55009593802504 468.5685727696028 24.702701896551627 0.760291923868114 415
417 4 401.4208714409388 471.07190814992316 24.35446086206887 0.760291923868114 416
418 4 403.2922726212783 473.57524353024354 24.00621982758611 0.9749993892794476 417
419 4 405.03791263904736 476.1605426533338 23.41944465517232 1.032611766640083 418
420 4 406.28551342594034 478.99173300473336 22.261566724137843 1.0758460767575881 419
421 4 408.05430350846115 481.5175927723798 20.935367068965434 1.0758460767575881 420
422 4 409.82246791355624 484.04345254002624 19.609167413793028 0.9135265822020973 421
423 4 411.68448393250986 486.55679875915826 19.572180517241303 1.1510087059097724 422
424 4 413.87122653541405 488.7935955561203 19.751316206896472 1.1314062321618499 423
425 4 415.9878932666373 491.04978835327984 20.90888068965509 0.8957448297630307 424
426 4 417.66596012242815 493.6901470898337 20.96968965517233 0.9494905206326936 425
427 4 419.64122375543775 496.1027592434242 21.597839999999913 1.0023227224608 426
428 4 421.74662829299785 498.28074236236824 23.558145517241282 1.0121208309476326 427
429 4 424.16862560797415 500.099586638947 25.518451034482656 1.265388796106316 428
430 4 426.82525195759695 501.138836843074 28.733333275861956 1.0395004750973005 429
431 4 429.1971950785153 501.4785796852419 33.772014310344694 0.9374775140587992 430
432 4 432.0527868495181 501.1888910371319 38.23708499999985 0.9374775140587992 431
433 4 323.06228199815826 334.44898546890323 19.485041896551646 0.8492131996119615 384
434 4 324.97873195314986 335.4244165756064 18.403018448275787 0.9184444067682852 433
435 4 329.4197903209364 336.865351687048 17.497309655172344 0.8959700736362911 434
436 4 332.49124080381387 337.3821612406958 16.76415413793097 1.1209824462492937 435
437 4 335.2304565736321 338.87753028817536 16.22361258620683 0.82863466907991 436
438 4 338.0985618931494 340.1076121071481 15.692004310344764 0.9092907460299481 437
439 4 341.1412312144436 340.8058681142557 15.16050574137925 0.9498721838623851 438
440 4 343.98493511435765 342.0553459334259 14.23285556896546 1.0184088890761556 439
441 4 346.54395578556745 343.816627886838 13.305221068965464 0.9284927862254074 440
442 4 349.0616817466795 345.66863306698 13.617572275862013 0.9425142173358747 441
443 4 351.53248190086225 347.52314095682493 12.378432879310296 1.2020890109458524 442
444 4 354.08149173326046 349.30945000726604 11.593715120689609 1.2226800550264183 443
445 4 356.933329439709 350.55642511673335 10.808981689655129 1.0798504122822197 444
446 4 359.9572284382314 351.0719833155296 9.270029017241342 1.155413474986867 445
447 4 362.92669350071594 352.026767067184 8.67637365517238 1.1419363832367793 446
448 4 365.8279597237966 353.1504837237836 7.851722586206865 1.140422243866528 447
449 4 368.8631209159821 353.70045418099477 6.547417293103422 1.1512840039770909 448
450 4 371.57105281451413 352.228235198267 5.2030689827586 1.1342030102548346 449
451 4 375.47465427360413 349.11924406984605 4.233902586206879 1.1342030102548346 450
