# Supplementary material for: Cross-Regional Gradient of Dendritic Morphology in Isochronically-Sourced Mouse Supragranular Pyramidal Neurons
Source: Front Neuroanat. 2018 Dec 4;12:103. doi: 10.3389/fnana.2018.00103 (PMC6288488; doi:10.3389/fnana.2018.00103)
Supplement: Supplementary file 3 [file Data_Sheet_1.ZIP › SWC reconstructions/X046.S4.Z4.C02.20X-exported-000.swc]

# Exported from "Simple Neurite Tracer" version 3.1.0 on 2018-06-06T17:48:42.372
# https://imagej.net/Simple_Neurite_Tracer
#
# All positions and radii in microns
# Voxel separation (x,y,z): 0.625677425723667, 0.625677425723667, 1.5672413793103386
#
1 1 303.0600003751983 193.30679474188128 14.99734024137925 1.9577384083150968 -1
2 1 303.5117394765708 185.91879569893624 18.806896551724062 1.1360550154349767 1
3 3 303.0600003751983 193.30679474188128 14.99734024137925 1.9577384083150968 1
4 3 296.95338870013535 187.78143739531558 13.48543815517236 0.995471554649126 3
5 3 293.87067602359485 183.84217232295936 13.011331965517192 0.995471554649126 4
6 3 291.59383587138643 181.7073609463902 12.483782844827536 0.9623919891511157 5
7 3 288.8252132625592 180.31585435158075 11.405066275862024 0.6877696534524838 6
8 3 285.7856723283936 181.053528036509 11.4494348793103 0.6877696534524838 7
9 3 282.7455057168023 181.79120172143718 11.493803482758574 0.7667927123213829 8
10 3 279.8799031069879 183.04318225031025 11.267650551724092 0.7667927123213829 9
11 3 277.0136748197478 184.29453710175758 11.041497620689611 0.8665882617243078 10
12 3 274.3720647283425 185.9319349248764 10.158764586206855 0.8665882617243078 11
13 3 271.72982895951145 187.56995842542096 9.2760315517241 0.9277920275085969 12
14 3 268.794150478016 188.61358837152804 8.569001948275828 0.9087401498953112 13
15 3 265.9779763848337 189.97005703049695 8.262277137931003 0.9087401498953112 14
16 3 263.16180229165155 191.32652568946585 7.955552327586175 0.9087401498953112 15
17 3 260.34500252104357 192.6829943484348 7.648827517241349 0.726824438366155 16
18 3 257.3886766844992 193.70222287493863 7.421091672413763 0.7289142009680721 17
19 3 254.32410865330473 194.251567654724 6.6657126724137665 0.8504645544634089 18
20 3 251.32148268725683 195.12563901845996 6.458366637931008 1.33615916972992 19
21 3 248.78310937109595 196.93634948850428 5.815546913793081 1.33615916972992 20
22 3 246.244736054935 198.74705995854856 5.172727189655152 0.85358668481777 21
23 3 243.37600505799202 199.98152151950137 4.732473413793085 0.85358668481777 22
24 3 240.50664838362326 201.21660875787987 4.292203965517224 1.1450147161713395 23
25 3 237.57972938608796 202.3196780594307 4.393557465517224 0.8150261850704204 24
26 3 234.65656445310697 203.4252500706844 4.022685465517226 0.8150261850704204 25
27 3 231.73402519755172 204.5308220819381 3.6518291379310197 0.9013821833688009 26
28 3 228.65819497269416 205.09393176508945 3.4105836724137792 0.9013821833688009 27
29 3 225.58236474783664 205.65704144824073 3.169353879310332 0.8950628413689918 28
30 3 222.4858871679302 205.22156995993709 3.4155048103448142 0.8950628413689918 29
31 3 219.38940958802377 204.78609847163338 3.661655741379296 1.0682566095835602 30
32 3 216.60952478553352 206.21139164743192 4.063371051724122 0.7095244575448956 31
33 3 213.70075043334418 207.3557556590805 4.400704086206879 0.9391668431082532 32
34 3 210.87581685620185 208.68782289844617 4.8334977931034295 0.6852982276208753 33
35 3 208.2179391517277 210.33648291522803 4.988701706896532 0.6814690817754464 34
36 3 203.01105161485535 213.61190423889144 7.852365155172381 0.6814690817754464 35
37 3 303.0600003751983 193.30679474188128 14.99734024137925 1.9577384083150968 1
38 3 296.17129191798074 194.68703914302768 15.547724068965454 0.9942327133461931 37
39 3 290.6371750874549 193.76416494008527 16.754907413793035 0.9942327133461931 38
40 3 287.6764695089305 194.75273527272867 17.278366034482687 0.8217084199771492 39
41 3 284.396668443287 196.53779296831829 17.39637931034476 1.0064834773418625 40
42 3 281.2995651859549 197.84733582035793 21.46101982758612 1.0064834773418625 41
43 3 278.7274052888049 196.18240819050726 23.045344137930943 1.0833416923177577 42
44 3 276.1840265532382 194.423628946798 24.235350517241283 0.7940722480829348 43
45 3 274.45840821309235 191.8477149850937 25.280073620689553 0.7940722480829348 44
46 3 272.73278987294646 189.27180102338934 26.324953448275757 0.9267659165304101 45
47 3 270.1643840403508 187.49300010205695 26.713472586206787 0.770972237525217 46
48 3 267.5840903366664 185.77551556844548 27.769323103448162 0.83873310273109 47
49 3 265.3673152173274 183.6100459980159 28.844764137930923 0.9578057736205612 48
50 3 263.54346552134297 181.11547010165563 30.06846620689643 1.1333583457301077 49
51 3 261.16276291646443 179.14959163003186 31.32774465517229 1.2594573741104556 50
52 3 258.4842378569414 177.60104000136576 32.48687637931022 0.8624838178115605 51
53 3 255.59736221465238 176.42601779585672 33.15890948275849 0.8908457755196144 52
54 3 253.046475349977 174.62093842264395 33.52439017241366 0.7358467068450903 53
55 3 251.6643539165534 171.81602652312475 33.790194310344695 1.0190721071474227 54
56 3 249.83800151086604 169.27765320696383 34.014466551724 0.6834024250209325 55
57 3 248.20811181685588 166.61039034110385 34.325720689655036 0.7915570248315257 56
58 3 246.24849011948936 164.1777565098902 34.738061896551585 0.808907059846843 57
59 3 243.86090506292783 162.15619274737705 34.677096206896415 0.9067692660042816 58
60 3 241.36883187627046 160.27853479278033 35.252743965517105 0.9181002841841374 59
61 3 238.83296126981244 158.44717696768717 35.30258224137917 0.6852294031040457 60
62 3 236.10375633880582 156.93303759743588 35.84186999999986 0.7049632691113701 61
63 3 233.71929966937293 154.91147383492273 36.143877413792964 0.7049632691113701 62
64 3 231.33484299994004 152.88991007240955 36.44588482758606 0.8242424135513301 63
65 3 229.02546762159398 150.78325417999795 36.74381741379296 1.3377233632942291 64
66 3 226.28312346464713 149.279751325984 36.95273068965502 0.8788327689457199 65
67 3 223.25171633701595 148.54082628620432 37.52007206896537 0.8849769212663264 66
68 3 220.1508590151295 148.19420099235344 38.08741344827571 0.8849769212663264 67
69 3 217.050001693243 147.84820137592823 38.65459810344812 0.9277920275085969 68
70 4 303.0600003751983 193.30679474188128 14.99734024137925 1.9577384083150968 1
71 4 304.3345052913974 200.01906216504477 15.467669379310284 1.9411079023393618 70
72 4 305.3606162695842 202.97225961446048 15.731028620689592 1.2077388781001372 71
73 4 307.7832392619863 202.1870344451773 15.440900896551662 0.7930148532334618 72
74 4 310.8565667771409 202.40539586675482 14.078106155172359 0.7774605124299715 73
75 4 313.9761944217991 202.3991390924976 13.504245051724084 1.0202859213533266 74
76 4 317.0933193567545 202.17577225151422 13.129925120689602 1.1099392396852708 75
77 4 320.12347512953414 201.39930656619117 13.044040293103395 0.8355922020539572 76
78 4 322.7675879306424 199.73500461376622 12.64918949999995 0.863290941690744 77
79 4 324.63898911098187 197.2285408463172 12.521443655172364 0.930150831403575 78
80 4 326.0461376414344 194.43989655986684 12.969815741379259 0.930332277857035 79
81 4 327.106660878036 191.49733562668843 13.100586362068913 0.8555638254830568 80
82 4 328.80662644372717 188.8976459228066 14.033267379310288 0.8880927948464302 81
83 4 330.63297884941466 186.3817969939717 14.913571189655114 0.8753790295557252 82
84 4 334.10236017505235 184.04739451859672 14.684550206896494 1.6887471694479779 83
85 4 338.75302048045637 184.4140414900708 15.962039999999934 1.3546604512085687 84
86 4 341.85638051204575 184.41028742551646 16.94673775862062 0.6991569826006545 85
87 4 344.9822649309612 184.5141498781866 16.784998448275793 0.6991569826006545 86
88 4 348.1081493498766 184.61801233085671 16.62310241379304 0.6991569826006545 87
89 4 351.2346594462178 184.72187478352683 16.46136310344821 0.784267882821845 88
90 4 354.3449019294901 185.04972975460603 16.327520689655106 0.7896111680375251 89
91 4 357.32813189534056 185.98636886091435 16.07629189655166 0.8420679634101973 90
92 4 359.8865268891247 187.77768333076125 15.624033051724075 0.6594702634870022 91
93 4 362.7427443375532 189.0540652792375 15.728364310344766 0.712496425317083 92
94 4 365.740990561621 189.8805851586185 14.889278948275804 0.7401826514053552 93
95 4 368.86624930311075 189.78548218990846 14.638159862068909 0.8659000165560117 94
96 4 371.9158010760879 189.1097505701269 14.206478896551669 0.845628067962565 95
97 4 374.87400394490936 188.09114772104877 14.197310534482702 1.0045313637736046 96
98 4 377.0426019024676 185.8418373755722 13.813759551724083 0.9888206036136834 97
99 4 379.47961547566126 183.88596974276 13.430208568965465 0.9888206036136834 98
100 4 381.91600337142927 181.93010210994785 13.046657586206845 1.0275250091689494 99
101 4 384.6827489479793 180.4697709983088 12.983043258620638 0.8087694108131837 100
102 4 387.63469504254357 179.48495473021975 12.179816379310296 0.8466291518437228 101
103 4 390.35701752186725 177.97456942452283 11.411319568965473 1.3490606382483419 102
104 4 393.1794483893067 176.7000645083237 10.294017517241338 1.3731367055901886 103
105 4 396.2646637755501 177.20310915860554 9.990599586206857 0.807349123056791 104
106 4 399.26728974159795 178.02274658630355 9.204220551724102 0.8788202553972054 105
107 4 402.3687727409102 178.32682581520524 8.514352241379276 0.9320779178748041 106
108 4 405.3532540616121 179.22279588884155 7.8244996034482455 1.0508002094058697 107
109 4 410.1922432721589 180.2376446733653 5.867877103448253 1.0508002094058697 108
110 2 303.0600003751983 193.30679474188128 14.99734024137925 1.9577384083150968 1
111 2 304.07922890170215 198.96542138012612 14.105172413793047 1.604549758268344 110
112 3 303.0600003751983 193.30679474188128 14.99734024137925 1.9577384083150968 1
113 3 303.7157103173567 187.46859868245375 13.395917327586153 1.7806716968352991 112
114 3 307.3996990000177 183.18646238080095 13.124674862068915 1.4543183515778344 113
115 3 308.5346778502804 180.6180565482053 12.607203103448226 1.4543183515778344 114
116 3 310.1783324476565 177.9589274888797 12.32947225862064 0.8545064306335838 115
117 3 311.3521032983141 175.93986643606945 12.051757086206848 0.8545064306335838 116
118 3 312.2862396949195 174.72104681075973 11.715035275862023 0.6614849447978324 117
119 3 316.0403042492615 171.68963968312858 11.77260005172409 0.7770350517804794 118
120 3 318.41662711216003 169.65431101724948 11.701776413793057 0.7770350517804794 119
121 3 320.7923242976328 167.6189823513704 11.630952775862022 0.7770350517804794 120
122 3 323.1680214831055 165.58427936291704 11.56012913793099 0.785594318964379 121
123 3 325.27092331096276 163.26864721031373 11.688439189655126 0.785594318964379 122
124 3 327.3744508162457 160.9536407351362 11.816749241379263 0.9729409105488167 123
125 3 329.1451179310437 158.37522406372895 11.61937086206892 0.9606526059076038 124
126 3 331.3162185983049 156.12341100854945 11.674631793103401 0.9606526059076038 125
127 3 333.48731926556593 153.87097227594427 11.729892724137885 0.9748805105685601 126
128 3 336.35041916567747 152.61586335994258 11.463210931034437 0.6763760675300557 127
129 3 339.40810474518906 151.97516967600154 11.878859017241332 0.9194767745207294 128
130 3 342.5152188413328 151.61102541423037 11.838079396551677 0.9194767745207294 129
131 3 345.4884379683716 150.64059972693298 11.645308706896506 1.2055302367873326 130
132 3 348.29710393244517 149.26285803548947 11.545350051724093 1.2055302367873326 131
133 3 351.10514421909295 147.88574202147166 11.445391396551678 0.7497304889218984 132
134 3 353.74737998792403 146.2108035528094 11.573011862068919 0.9625296381847749 133
135 3 356.6273731785301 144.99010689522254 11.70063232758616 0.7317735468036293 134
136 3 359.41476611012905 143.57044481625553 11.70451908620685 0.8395402266102736 135
137 4 305.3606162695842 202.97225961446048 15.731028620689592 1.2077388781001372 72
138 4 306.1139318901555 206.00804648407168 15.915963103448213 1.1759231810020887 137
139 4 307.12440093269925 208.96437232061604 16.315452931034418 1.2642125225459555 138
140 4 307.5579953887258 212.05897286824532 16.670433103448207 1.2642125225459555 139
141 4 307.992215522178 215.1541990933003 17.025569999999934 1.1002912937806117 140
142 4 309.41813437540225 220.37234882383567 21.698143448275776 1.28310798080281 141
143 4 307.1419199006195 219.03903022961853 28.929238448275747 1.0193536619889982 142
144 4 304.45150697000776 218.4483907397354 32.64516775862056 0.9965289494985989 143
145 4 301.7504575231587 217.37472827719358 35.541273103448134 1.4450583256771241 144
146 4 299.37038059570585 215.6678802598194 38.29601327586192 0.7794501666437726 145
147 4 299.1976936262061 214.54729199034833 39.621429310344666 0.7794501666437726 146
148 3 312.2862396949195 174.72104681075973 11.715035275862023 0.6614849447978324 118
149 3 314.5011377819813 169.78320056694855 11.164573086206852 1.2393230745506678 148
150 3 315.60733547066076 166.86504105337337 10.60834344827582 1.2828577098325207 149
151 3 316.77422386963536 163.96377483029272 10.384008517241337 1.2252515892461426 150
152 3 317.721499492181 160.98304757414516 10.2379729655172 1.4615136419736565 151
153 3 318.9484529240251 158.10555709324203 10.391358879310303 0.8885870800127519 152
154 3 320.45883822972206 155.37197242025533 10.838289103448233 1.2459052010692808 153
155 3 322.4190856045143 152.93746155676456 10.505124931034441 1.2459052010692808 154
156 3 324.3787073018808 150.50295069327376 10.17196075862065 1.2392855339051245 155
157 3 326.3326979024158 148.0740709266145 10.836627827586163 1.2272224731371721 156
158 3 328.12338669483694 145.5231840619391 10.161052758620649 1.4732763775772617 157
159 3 329.7244952272639 142.83902790558454 10.525937896551682 1.101936825410265 158
160 3 331.27930363018714 140.12921897477537 10.134080534482719 1.101936825410265 159
161 3 332.83411203311044 137.41941004396617 9.74220749999996 1.101936825410265 160
162 3 334.38954611345946 134.70897543573122 9.350350137930997 1.6174699971095379 161
163 3 335.8336096120297 131.93847579462684 8.958492775862034 1.2378527326002173 162
164 3 335.7616567080715 127.76395601019853 8.104581310344795 1.1979032289677611 163
165 3 335.28489050967005 124.67310952712361 7.901043672413761 1.009824594795227 164
166 3 335.6659280619358 121.56849814068278 7.769818551724106 1.009824594795227 165
167 3 336.0469656142015 118.46388675424194 7.638593431034453 0.7095244575448956 166
168 3 336.50683852210835 115.37053756146413 7.855029465517211 0.7095244575448956 167
169 3 336.96608575258955 112.27718836868632 8.071465499999967 0.5604061309947483 168
170 3 337.9020991814722 109.2945840802616 8.365636706896519 0.9322343372312349 169
171 3 338.2831367337379 106.20749166174103 9.207323689655135 0.9153473035109532 170
172 3 338.44018176759454 103.08661266223137 9.557257344827548 1.1477676968445238 171
173 3 338.3388220246273 99.96010256589022 9.646746827586169 0.9537388703533574 172
174 3 339.2385461628179 96.96373337409956 9.727099293103409 1.1738271616259144 173
175 3 340.4385954653559 94.07560637695913 9.89526429310341 0.9169114970752623 174
176 3 341.90142928669786 91.31636892951776 10.360656620689614 1.1586795111491446 175
177 3 343.4775107220958 88.61406812781723 10.48335594827582 1.0936153156481403 176
178 3 345.0967638998686 85.93804577799712 10.51683222413789 1.2341737493369622 177
179 3 346.42007165527417 83.11060949115186 10.004673413793062 1.0140541741931188 178
180 3 348.11315476928246 80.47963591598383 10.024263931034442 0.8988294194718482 179
181 3 350.49823711614107 78.45744647604495 10.2575164655172 0.9520120006583601 180
182 3 353.33380720952067 77.155411753114 9.678734224137893 1.07710994515755 181
183 3 356.33518182071714 76.31575264779283 9.002375534482722 1.0437112841724205 182
184 3 359.13946804281056 74.93112850466636 8.85555636206893 1.2735226026407236 183
185 3 362.1014249761864 73.9250392041027 8.715883810344792 1.121257744316612 184
186 3 365.14284294262916 73.27496035877581 7.874447586206865 0.9198083835563629 185
187 3 303.7157103173567 187.46859868245375 13.395917327586153 1.7806716968352991 113
188 3 306.8778840269641 185.03909323836874 18.82131517241372 1.0207614361968766 187
189 3 310.6688635494238 181.79057604401146 19.74802499999992 1.0207614361968766 188
190 3 312.4814510517453 179.24156621161325 19.870269827586128 0.9378216366429473 189
191 3 314.1782882303079 176.6293629592169 20.591357586206815 1.025428989792775 190
192 3 316.2743076064822 174.30747403235637 20.610164482758538 1.0426038351288898 191
193 3 318.78327408363407 172.43982691657126 20.421938793103365 1.323282728308527 192
194 3 321.7214552748324 171.36491309917798 20.416766896551643 0.9215352532513602 193
195 3 324.79978820939283 170.82557915820416 20.7422829310344 0.9215352532513602 194
196 3 327.878746821379 170.28561953980466 21.06764224137923 0.7270246551423866 195
197 3 330.9983744660372 170.04973915030686 21.083941551724052 0.7996094933005892 196
198 3 334.1092426267353 170.37759412138607 21.07579189655164 0.7996094933005892 197
199 3 337.2207364648591 170.70482341503953 21.06764224137923 0.7010340148778256 198
200 3 340.1557892689288 171.77598316787842 21.450519310344742 0.7927082712948572 199
201 3 342.8674752320152 173.31389828030723 22.10390224137922 0.8491568886436465 200
202 3 345.80878481034216 174.31435648403937 23.024813275861977 1.0338693782657875 201
203 3 348.87898393836815 174.8974878448138 23.392958275861975 0.9557910923097309 202
204 3 351.82780164580385 175.93360966181223 23.718317586206805 1.1619142634401358 203
205 3 354.92740761283886 175.9698989525042 24.77432482758611 1.799072869925832 204
206 3 357.60155293038184 174.35252280700848 25.13400672413783 1.1743527306635224 205
207 3 359.15448430102794 171.66336123124816 26.084068448275758 0.7828851357109956 206
208 3 360.66549528415067 168.93603333251872 26.730085344827476 1.059315679169969 207
209 3 362.5275113031043 166.43582633932695 27.37594551724127 0.8181483154247815 208
210 3 365.07714681292816 164.63950645007426 27.990304137930924 0.8349602678539764 209
211 3 367.66557432314704 162.88760965804804 28.342306551724025 0.900299761422299 210
212 3 370.49551331969514 161.56680461234535 27.89611293103437 0.900299761422299 211
213 3 373.3254523162433 160.24537388921698 27.449762586206788 1.0974694885905982 212
214 3 376.2974200884307 159.283082008454 27.877776206896442 1.1133867223010083 213
215 3 379.37512734556543 158.7706521967863 28.446371379310232 1.0780171774248493 214
216 3 382.49162660309497 158.9295742629201 27.899560862068856 0.7376111171856311 215
217 3 385.4854930851828 159.8261700139821 28.258929310344712 0.959889279448221 216
218 3 388.3729944048975 161.03059905850017 28.22507689655161 0.9048108956617665 217
219 3 391.26049572461227 162.23440242559252 28.237614827586093 0.9557285245671586 218
220 3 394.1911687867019 163.32808656575747 28.25015275862058 0.9750682137962771 219
221 3 303.7157103173567 187.46859868245375 13.395917327586153 1.7806716968352991 113
222 3 302.91171482530183 184.13874342275238 19.573591034482682 0.9148092209248309 221
223 3 301.1466788073353 179.92918570248355 20.879103103448195 0.9148092209248309 222
224 3 299.40729556382354 179.769637958924 23.13640086206887 0.6575994879840885 223
225 3 297.56217283536444 181.32069229729296 25.737708103448174 0.9186884209643176 224
226 3 294.8498611948524 182.58643772953195 28.020081724137818 0.7610427367789824 225
227 3 292.07435613434217 183.7057746441516 30.302455344827468 0.9573427723255257 226
228 3 289.22376978274514 184.64491646016285 32.50991482758608 1.0398758815527345 227
229 3 286.28433723669536 184.9064496241153 35.111848965517105 0.7182276305367119 228
230 3 282.1085660974156 185.00217827025102 39.33838551724122 0.7182276305367119 229
231 4 309.41813437540225 220.37234882383567 21.698143448275776 1.28310798080281 142
232 4 310.2922057391382 223.35182472513176 22.65713844827577 1.2289681131549413 231
233 4 311.25762600702984 226.3269208844478 22.844267068965426 0.8808537070308073 232
234 4 312.5239971166945 229.18126130059918 23.303155344827495 0.7607236412918633 233
235 4 314.2396046180288 231.78658210131252 23.89996086206887 0.7207553673366355 234
236 4 315.56478940571156 233.08361140483765 25.43726793103438 0.8340092381668764 235
237 4 317.1734060672471 235.1458442000229 27.852700344827472 0.9058119795429245 236
238 4 319.87195280439323 235.31602845981973 29.214006206896435 0.6276295392919249 237
239 4 323.619760584478 236.53547376255517 27.594105517241267 0.5811761188190712 238
240 4 326.50538487191557 237.72801493598445 28.0714872413792 0.7930961912988058 239
241 4 329.1313530276778 239.40795882405249 28.730355517241268 0.7154183388952126 240
242 4 331.105365305836 241.65664349210337 31.018214482758495 0.7154183388952126 241
243 4 333.4860679107145 243.60500299580687 32.43938896551711 0.8105901321220396 242
244 4 336.1858660027122 245.11351126922662 33.619051551724006 0.7594660296661587 243
245 4 338.6403985438261 247.03621799847545 34.263657931034345 0.8814481005852448 244
246 4 340.7514341782177 249.33745957028708 34.74088293103434 0.7416217094845198 245
247 4 342.37882116252496 252.00347108129566 35.16153051724124 0.7412275327063138 246
248 4 343.6533260787241 254.85593446516984 35.56133379310331 0.832676545250085 247
249 4 345.41523370956196 257.43935655598284 35.805196551723995 0.832676545250085 248
250 4 347.17714134039977 260.02277864679587 36.04921603448261 0.8733142940508373 249
251 4 348.4009663851153 262.9008948051247 36.19920103448261 0.8030632326905838 250
252 4 349.1317576183605 265.9423127715675 36.09654672413779 0.8030632326905838 251
253 4 349.86254885160577 268.98373073801025 35.994049137930894 0.9391856134310248 252
254 4 350.86238137791224 271.9450619939604 36.35623862068951 0.9391856134310248 253
255 4 351.8622139042186 274.90576757248476 36.718428103448126 0.6633306932037173 254
256 4 353.17613649823835 277.74446605299306 36.80932810344813 0.6633306932037173 255
257 4 354.49005909225804 280.5831645335013 36.9000713793102 0.8702797585360774 256
258 4 355.345985810648 283.58704185440064 37.346578448275714 0.8561832461345231 257
259 4 356.4115144666554 286.52772575530184 37.46224086206882 1.0637767592153786 258
260 4 358.400543003031 288.92970139265503 38.08412224137916 0.9046294492083068 259
261 4 360.27569824792477 291.732736259897 38.60961827586192 0.9046294492083068 260
262 4 307.992215522178 215.1541990933003 17.025569999999934 1.1002912937806117 141
263 4 308.6160159156245 218.2181414470691 16.801611206896485 1.0377423215310169 262
264 4 309.90240870291234 221.04620341134003 15.875998448275798 1.0164567755078977 263
265 4 311.19756097416035 223.89366137580845 15.93978517241373 0.9988251856510048 264
266 4 312.4833280840225 226.7210976626537 15.010536413793044 1.0124524399832664 265
267 4 313.6552219024029 229.61798414375428 14.620794827586149 1.0357839511885019 266
268 4 314.71449378415303 232.5605450769327 14.458459965517184 1.0746885735199994 267
269 4 315.68179108432184 235.51937362317992 15.236877413793042 1.0951607388896778 268
270 4 316.64908838449065 238.47820216942714 14.46258181034477 1.0963182421272666 269
271 4 317.6658142012916 241.43139961884285 14.903634879310285 1.022331886535443 270
272 4 318.7476104703678 244.35581590667525 14.256050741379255 1.022331886535443 271
273 4 319.82940673944404 247.27960651708196 13.608482275862015 1.0910437814284162 272
274 4 321.0651196552483 250.14833751402494 14.05201158620684 1.2020201864290228 273
275 4 322.36652870075346 252.97389676859305 13.227000051724085 1.1640165395905673 274
276 4 323.56845503556866 255.85701834632772 13.651847844827532 0.9026585653172772 275
277 4 324.5745443361323 258.8177239248521 13.394773241379259 1.1054093351230314 276
278 4 325.50617802303486 261.79094305189096 12.6972567931034 1.188436729516562 277
279 4 326.5147700333014 264.7410121141781 12.040833413793056 1.3165379256592256 278
280 4 327.6691448837616 267.64165265983297 11.552653396551678 1.1574969808145268 279
281 4 328.9805647680784 270.4797254629155 11.850147155172365 1.1574969808145268 280
282 4 330.2919846523952 273.31717258857236 12.147656586206848 1.1487312400801382 281
283 4 331.599024794732 276.1458602302691 11.446112327586162 1.2024331335300005 282
284 4 332.9636272602352 278.9607829685998 11.335324034482714 1.2640561031895245 283
285 4 333.9947436578279 281.91398041801557 11.238468517241335 0.9735540744260259 284
286 4 335.0008329583915 284.87593735139137 11.349241137930989 0.9735540744260259 285
287 4 336.00692225895517 287.8372686073415 11.460013758620644 1.1133867223010083 286
288 4 336.6250915555702 290.8980825739817 11.960794396551677 1.125912784363996 287
289 4 337.5316981454438 293.87192737844623 11.097228724137887 1.125912784363996 288
290 4 338.4389304127431 296.8457721829109 10.233663051724097 0.9200899383979385 289
291 4 338.8869154495612 299.94162408539154 10.382582327586166 1.0616369424194037 290
292 4 339.43500887449517 303.02183405222917 10.394571724137888 1.0419906712516807 291
293 4 340.08508771982207 306.0813966640179 10.406561120689613 1.0419906712516807 292
294 4 340.7351665651489 309.1415849532324 10.418550517241338 1.0847619800741506 293
295 4 341.969002448676 312.0165727244326 10.430539913793062 0.9624357865709163 294
296 4 342.89500503874706 315.00480810968884 10.348385120689613 0.9624357865709163 295
297 4 343.82100762881805 317.99241781751937 10.266230327586166 0.9931628049482056 296
298 4 345.31700235372335 320.739767393872 10.18407553448272 1.0032612385993855 297
299 4 346.60840056041695 323.5878510357661 9.969535862068925 1.0131719690228485 298
300 4 347.31228766435606 326.63615145389184 9.882162155172376 1.1006979841073323 299
301 4 348.50858290233975 329.51739599934933 9.308018948275825 1.0937654782303141 300
302 4 349.6416847203254 332.4286730612415 9.719372793103409 0.852447951902953 301
303 4 350.75413918326205 335.32931360689645 8.792992086206862 0.9861614745543578 302
304 4 351.60443480482047 338.33757066977586 9.082978758620653 0.9981807379025094 303
305 4 352.1781810042091 341.41277521720764 9.141327155172377 0.9981807379025094 304
306 4 352.7481731390433 344.46608105473916 8.19894491379307 1.0449688957981251 305
307 4 353.6541540514912 347.45744482712405 8.521107051724103 1.0294771227372073 306
308 4 354.63646760987734 350.4162733733712 7.873820689655141 0.9848287816375664 307
309 4 355.65882452350985 353.3694708227869 7.499892568965487 0.9426643799180484 308
310 4 356.9508484076292 356.20441523874086 8.198600120689623 0.9332354211123928 309
311 4 358.14902067789 359.08691113904985 7.67489074137928 1.0804010084168565 310
312 4 359.54615836953093 361.88494058688605 7.858947568965485 1.1150259971564043 311
313 4 360.6254519289043 365.34055700915786 7.836206896551693 0.9999326346945357 312
314 4 363.6937740246531 367.11748089821305 7.836206896551693 0.94238908185073 313
315 4 364.7699391968979 369.7753586026872 7.836206896551693 0.8848392722326671 314
316 4 366.00002101587063 371.3745901028369 7.836206896551693 0.8848392722326671 315
317 4 366.6469714740689 373.5294231570292 7.836206896551693 0.8848392722326671 316
318 4 367.4190574174119 374.0355961944396 7.836206896551693 0.8848392722326671 317
319 4 369.14968117696355 376.65781028564754 7.836206896551693 0.8848392722326671 318
320 4 369.9912173145619 377.9379462986782 7.836206896551693 0.8848392722326671 319
321 4 371.02671345413455 380.41187483998954 7.836206896551693 0.8848392722326671 320
322 4 373.09582870100274 381.75207588588967 7.836206896551693 0.8848392722326671 321
323 4 374.1551005827529 384.16593939433153 7.836206896551693 0.8848392722326671 322
324 4 374.9584703973821 386.0980312849662 7.836206896551693 0.8848392722326671 323
325 4 376.0321328599239 387.9200039486736 7.836206896551693 0.8848392722326671 324
326 4 377.53063029453205 389.6456222888194 7.836206896551693 0.8848392722326671 325
327 4 378.53484256281854 391.6740685030156 6.268965517241354 0.8848392722326671 326
328 4 380.16598361168013 394.40515046629935 6.268965517241354 0.8848392722326671 327
329 4 381.66322969143687 396.98231578285515 6.268965517241354 0.8848392722326671 328
330 4 382.6743244114063 399.57950277703407 6.268965517241354 0.8848392722326671 329
331 4 384.16593939433153 401.6849073145942 6.268965517241354 0.625677425723667 330
332 4 386.0429716715025 403.5619395917652 6.268965517241354 0.625677425723667 331
333 4 387.19984923166567 405.57536954774395 6.268965517241354 0.625677425723667 332
334 4 389.1713588001209 407.9416815718309 6.268965517241354 0.625677425723667 333
335 4 390.42271365156824 409.8187138490019 6.268965517241354 0.625677425723667 334
336 4 392.29974592873924 412.32142355189654 6.268965517241354 0.625677425723667 335
337 4 392.9254233544629 414.1984558290676 6.268965517241354 0.625677425723667 336
338 4 394.8024556316339 416.0754881062386 6.268965517241354 0.625677425723667 337
339 4 396.05381048308124 418.57819780913326 6.791374086206869 0.7984519900630005 338
340 4 397.93084276025223 421.0809075120279 7.836206896551693 0.625677425723667 339
341 4 399.18219761169956 423.5836172149226 7.836206896551693 0.7984519900630005 340
342 4 401.05922988887056 426.08632691781725 7.836206896551693 0.625677425723667 341
343 4 402.31746719200083 427.81444796766596 7.836206896551693 0.625677425723667 342
344 4 402.93626216604156 428.5890366207119 9.403448275862031 0.625677425723667 343
345 4 404.81329444321256 430.4660688978829 9.403448275862031 0.625677425723667 344
346 4 406.55518039642726 432.36812827208286 9.403448275862031 0.625677425723667 345
347 4 408.5179304809224 434.2088712585619 9.403448275862031 0.7820967821545838 346
348 4 411.8440316760694 436.95246677036016 9.991163793103409 0.5474677475082086 347
349 4 415.037489256963 439.08102137267207 9.403448275862031 0.7161566382575665 348
350 4 419.2908443970325 437.5011858727198 9.168581482758583 0.6357633458263324 349
351 4 423.8945788955072 438.0617928461682 8.849224706896516 1.051707441673169 350
352 4 427.01921195957124 437.92476948993476 9.05048984482755 1.1167215829801154 351
353 4 429.768438568201 436.49822495928476 10.145991568965478 1.0480847693782291 352
354 4 432.36937962693435 434.8464365553743 11.506341413793058 0.7136163879091284 353
355 4 435.08231694487216 433.3341742174002 12.448645293103398 0.8361678252856231 354
356 4 437.9266465222119 432.0408989784294 12.833058258620637 0.8361678252856231 355
357 4 440.7709760995517 430.7476237394586 13.21747122413788 0.8361678252856231 356
358 4 443.61530567689147 429.45434850048775 13.601868517241325 0.906143588578558 357
359 4 446.16869525126975 427.6661624177695 14.263275724137875 0.9422576895913282 358
360 4 449.0161532157382 426.37101014652154 14.378185862068909 1.1157830668415298 359
361 4 451.7547433081307 424.87564109904196 14.944492862068905 0.7407895585083073 360
362 4 454.6384905632911 423.70687566779014 15.743566551724076 0.7407895585083073 361
363 4 457.5228634958772 422.5374845591126 16.542546206896485 0.8878174967791118 362
364 4 460.6437424953868 422.3291339763466 16.657581724137867 0.6543397085960682 363
365 4 463.77087826915374 422.2797054597145 16.457288275862002 0.44344762412679756 364
366 4 466.78226371916173 423.1268726941443 16.579846551724074 0.686161662468374 365
367 4 469.8793669764939 423.55170766621063 16.299780517241313 0.6113650546102382 366
368 4 472.89450649105623 424.38385864242315 16.12033137931028 0.6688366545500856 367
369 4 475.8283079402745 425.4694089760537 16.203551896551662 0.5862735128064419 368
370 4 478.41173003108753 427.2331936391687 16.174871379310282 0.5862735128064419 369
371 4 480.99515212190056 428.9976039797095 16.146190862068902 0.5862735128064419 370
372 4 483.5785742127136 430.76201432025016 16.117510344827522 0.8594179984255146 371
373 4 486.3121588857002 432.28241046475875 16.048238275862005 0.9039099201687245 372
374 4 488.665331683847 434.29896880786606 17.120544827586137 1.523042760019322 373
375 4 491.4583557122774 435.4852532070382 15.212083655172352 1.2864928956759754 374
376 4 493.91163689853994 437.3873125812381 14.24558156896546 0.845365283443761 375
377 4 496.39495060123716 439.2812381489037 13.782884896551668 0.6110321942197532 376
378 3 335.8336096120297 131.93847579462684 8.958492775862034 1.2378527326002173 163
379 3 338.07916589295195 129.7611183531085 8.821797982758586 0.7112575840141502 378
380 3 340.3034491413996 127.56561626624412 8.459608499999966 0.7691264891193322 379
381 3 342.0928865789693 126.17536102628614 8.097419017241346 0.5503270933437657 380
382 3 301.1466788073353 179.92918570248355 20.879103103448195 0.9148092209248309 223
383 3 300.9458363536781 178.32369742807663 22.114716206896464 0.8592678358433409 382
384 3 300.50973918794864 175.27226862282228 23.447341551724044 0.9730597892597042 383
385 3 299.2233464006608 172.42668769063104 23.932246034482663 0.9730597892597042 384
386 3 297.9375792907987 169.58173243586552 24.416993793103348 0.9730597892597042 385
387 3 296.65181218093653 166.73615150367428 24.901898275861967 0.9889770229701144 386
388 3 295.2959691993933 163.94125044296666 25.82798120689645 0.9889770229701144 387
389 3 293.94012621785015 161.14634938225907 26.754064137930925 0.926922335886841 388
390 3 293.1092265964891 158.13246122254816 27.039145344827478 0.926922335886841 389
391 3 292.2789526525538 155.11857306283724 27.324226551724028 0.9253956829680753 390
392 3 291.07014386605573 152.23482580767688 27.608837586206786 1.004756607646865 391
393 3 290.4075514722143 149.1790172604425 27.81853448275851 0.9665965414519787 392
394 3 290.26301998687217 146.08003697083316 28.82705431034471 0.9670908266183005 393
395 3 291.56818309693176 141.93367267056243 30.176292413792982 0.9670908266183005 394
396 3 290.95877328427684 139.36526683796677 30.833279999999878 1.1886619733898225 395
397 3 290.6252872163662 136.26378383865455 31.412532413792977 1.1886619733898225 396
398 3 291.20966993199204 133.19984148488575 32.01701741379297 0.8452964589269314 397
399 3 291.79467832504366 130.13589913111696 32.621345689655044 0.8452964589269314 398
400 3 291.77841071197486 127.02941071239894 33.54209999999987 0.8660564359124426 399
401 3 292.35653665334354 123.96609403605588 34.20190862068952 0.9604586459056295 400
402 3 292.4266125250246 120.83833258486327 34.15018965517228 0.5886980128311211 401
403 3 292.1913578129525 117.73434687584815 34.92393672413779 0.5886980128311211 402
404 3 291.9567287783061 114.63036116683304 35.69768379310331 0.6587194505761339 403
405 3 291.3898650306005 111.55703365167838 35.327031206896415 0.909209407964604 404
406 3 290.52392747339894 108.55253065335334 35.10605017241365 0.909209407964604 405
407 3 290.1923184377654 105.44917062176394 35.65834603448262 0.909209407964604 406
408 3 289.8600837247061 102.34643626760028 36.21048517241365 0.9132575409090361 407
409 3 289.9264055318328 99.22680862294209 36.78252827586192 0.9132575409090361 408
410 3 289.9927273389595 96.1078066557096 37.354571379310194 0.9132575409090361 409
411 3 290.05967482351195 92.9881790110514 37.92661448275847 0.6900971734761757 410
412 3 289.4834259144205 89.91422581847101 37.768636551723986 0.9079142556933559 411
413 3 288.8439835853309 86.85403752925656 38.06844982758605 0.9082959189230474 412
414 3 287.6113990566553 83.97904975805632 38.20542672413778 0.9082959189230474 413
415 3 286.3794402054054 81.10406198685607 38.3424036206895 0.9558912006978468 414
416 4 317.1734060672471 235.1458442000229 27.852700344827472 0.9058119795429245 237
417 4 317.45120684426837 238.44754397556667 29.259456206896434 0.7175331285941586 416
418 4 317.1821655512072 241.44516452220876 30.131782758620567 0.8993424749609417 417
419 4 317.19405342229595 246.18029128008547 29.880240517241262 0.9579684497512494 418
420 4 317.73901846010125 249.24673634355716 30.61903810344815 0.9073699163329765 419
421 4 318.25958207830337 252.31005301990024 31.524276724137806 0.9989002669420917 420
422 4 318.2232927876114 255.4240495677269 32.270753793103324 0.7700900323549466 421
423 4 318.7263374378932 258.4973770828816 33.01440982758608 0.7700900323549466 422
424 4 319.2287564107493 261.57070459803623 33.75806586206883 0.97411092733492 423
425 4 319.30008363728183 264.695963339526 34.04095293103435 1.0408331680140919 424
426 4 318.77764298680256 267.77805033864075 34.3669391379309 0.7620250503373684 425
427 4 317.8572714935631 270.7537721753825 35.09758706896538 0.7564189806028845 426
428 4 316.6034139324128 273.61562072064254 35.497703793103305 0.925020276512641 427
429 4 315.0592420457268 276.31729584491734 36.30060155172399 0.8192807915653414 428
430 4 313.433106416271 278.98143032364874 36.83158293103434 0.9398175476310058 429
431 4 312.4970929873884 281.96466028949914 37.108984655172264 0.9393670598844848 430
432 4 312.1817515648236 285.07114870821715 37.58150793103433 0.9909666771839156 431
433 4 312.9150455077718 288.0994274487197 38.28002741379295 0.7864202131663343 432
434 4 313.52633235270383 291.1596157379342 38.835457758620535 1.2023893361101998 433
435 4 313.6627300315116 295.31286248988783 27.118761206896444 1.2023893361101998 434
436 4 360.6254519289043 365.34055700915786 7.836206896551693 0.9999326346945357 313
437 4 361.0158746425559 367.8983263255162 7.836206896551693 0.8848392722326671 436
438 4 361.1572777407694 369.5976662137817 7.836206896551693 0.8848392722326671 437
439 4 362.26722949400323 372.90374573130555 7.836206896551693 0.8848392722326671 438
440 4 361.60088303560747 375.00852459144 7.836206896551693 0.8848392722326671 439
441 4 361.0158746425559 377.2834877113712 7.836206896551693 0.625677425723667 440
442 4 360.7142981233571 379.8863058023816 7.836206896551693 0.625677425723667 441
443 4 361.0158746425559 380.41187483998954 7.313798327586177 0.625677425723667 442
444 4 360.39019721683223 381.66322969143687 6.791374086206869 0.625677425723667 443
445 4 360.39019721683223 382.9145845428842 6.268965517241354 0.625677425723667 444
446 4 359.7645197911085 384.16593939433153 6.268965517241354 0.625677425723667 445
447 4 359.02872313845745 385.9178361863578 6.268965517241354 0.625677425723667 446
448 4 358.5131649396612 387.9200039486736 4.7017241379310155 1.251354851447334 447
449 4 358.40805113213963 390.2637915854344 4.7017241379310155 1.251354851447334 448
450 4 357.26181008821385 391.6740685030156 4.7017241379310155 1.251354851447334 449
451 4 356.36771704685475 394.16676736709866 4.7017241379310155 1.251354851447334 450
452 4 354.74283277225044 397.92583734084644 3.9181034482758466 0.9385161385855005 451
453 4 354.1334229595955 400.4335524631469 3.134482758620677 0.8848392722326671 452
454 4 354.3880736718651 402.18357222289603 3.134482758620677 0.8848392722326671 453
455 4 353.50774553387186 404.81329444321256 3.134482758620677 0.625677425723667 454
456 4 353.67855547109446 406.88428672235784 3.134482758620677 0.625677425723667 455
457 4 353.8205842467337 409.8187138490019 3.134482758620677 1.3021223177705523 456
458 4 353.32317069328343 412.472211811496 3.134482758620677 1.9785672098174378 457
