# Supplementary material for: Cross-Regional Gradient of Dendritic Morphology in Isochronically-Sourced Mouse Supragranular Pyramidal Neurons
Source: Front Neuroanat. 2018 Dec 4;12:103. doi: 10.3389/fnana.2018.00103 (PMC6288488; doi:10.3389/fnana.2018.00103)
Supplement: Supplementary file 3 [file Data_Sheet_1.ZIP › SWC reconstructions/X046.S4.Z4.C03.20X-exported-000.swc]

# Exported from "Simple Neurite Tracer" version 3.1.0 on 2018-06-06T17:50:23.569
# https://imagej.net/Simple_Neurite_Tracer
#
# All positions and radii in microns
# Voxel separation (x,y,z): 0.625677425723667, 0.625677425723667, 1.6241379310344797
#
1 1 336.1007738728137 284.71326122070326 34.10689655172407 2.391489283698029 -1
2 1 332.8209728071703 278.57536567435403 34.55304724137925 1.0289077562797988 1
3 1 336.1007738728137 284.71326122070326 34.10689655172407 2.391489283698029 1
4 1 341.0530106974166 293.7505459578559 33.947081379310276 0.7160690434179653 3
5 4 336.1007738728137 284.71326122070326 34.10689655172407 2.391489283698029 1
6 4 342.12917586966125 295.0144143578177 31.447370689655113 1.5237122348648462 5
7 4 343.3142089139819 294.4888453202098 34.31397413793097 1.1358860825300312 6
8 4 346.1666722978561 295.48930352394194 36.40472689655166 1.1358860825300312 7
9 4 349.0522965852937 296.474119792031 38.226522413793035 0.953807694870187 8
10 4 351.08011712206405 297.1955258638904 39.94599724137923 0.953807694870187 9
11 3 336.1007738728137 284.71326122070326 34.10689655172407 2.391489283698029 1
12 3 328.3736576651264 284.05066882686185 29.088147931034428 1.343379487222771 11
13 3 324.17536213852065 285.2913871620719 28.711510344827534 1.343379487222771 12
14 3 321.3354123031609 286.58278536876554 28.108955172413737 1.238059206150706 13
15 3 318.2239184650371 286.8562064038068 27.668651379310294 1.162314696992599 14
16 3 315.1092962397847 286.60906382064593 27.232245517241324 0.943896964446724 15
17 3 311.99404833710656 286.77048859648266 26.633101034482706 0.959864252351192 16
18 3 308.8675382407654 286.67601130519836 26.825561379310294 1.0378612002419043 17
19 3 305.7404024669985 286.7404560800479 26.80428517241374 1.1346660115498701 18
20 3 302.69523043600145 286.1685869129365 25.675346896551677 1.1262694204966586 19
21 3 299.5906190495606 285.7963088446309 25.429614827586157 1.035208327956836 20
22 3 296.5742281801468 285.05738380485127 24.446848965517194 1.0181210774603227 21
23 3 293.4790019550918 284.8071128345618 23.464083103448232 1.1295104295619072 22
24 3 290.4732476019153 284.0062457296355 22.59695586206892 1.1817482378355761 23
25 3 287.67959789605914 282.6391405544293 21.72966620689651 1.1817482378355761 24
26 3 284.88594819020295 281.2714097017974 20.862538965517203 1.1734580119447375 25
27 3 282.2305731954317 279.7635271058033 19.098075517241345 1.1644857976598602 26
28 3 279.61586723333255 278.07482373377513 18.282271034482726 1.1648612041152944 27
29 3 276.8678919795542 276.58696281540426 17.88451965517238 1.163822579588593 28
30 3 272.5763705165155 274.7724982808056 16.481102068965487 1.6339315701803276 29
31 3 266.47789264798695 274.1612114358736 14.292413793103423 1.567960142412024 30
32 3 261.8047079552569 274.2857212435926 13.625071758620665 1.4319503836082133 31
33 3 258.6800748911929 274.4321297612119 13.536929793103422 1.3476528640404637 32
34 3 255.6267690536614 274.9339230566423 12.340784689655148 1.5287239110448927 33
35 3 252.7743056697872 276.1402291334376 11.19718044827584 1.3061391668436984 34
36 3 250.42801532332342 278.14740231515907 9.88767051724136 1.3061391668436984 35
37 3 247.93719349151752 280.03381975371593 9.491819379310327 0.8957448297630307 36
38 3 245.3343754005071 281.7400420936644 8.66857634482757 1.0515322519939665 37
39 3 242.5638757594027 283.1822285599574 8.217748137931018 1.0621249708114682 38
40 3 239.56938359988922 284.0838297304252 7.968946448275847 1.1240482656353394 39
41 3 236.47165466513133 284.47237541179965 8.47077258620688 1.1183858849325403 40
42 3 233.36892031096767 284.6068960583302 7.492375655172399 1.1851581798057702 41
43 3 230.24616427918085 284.51492147674884 7.912994896551709 1.2397985893942178 42
44 3 227.36429405629764 283.3004815934192 7.693736275862054 1.4361299088120472 43
45 3 224.48242383341443 282.08541603266383 7.48016213793102 1.3714035791209342 44
46 3 221.75509593468496 280.55313201706656 7.500658758620675 1.3714035791209342 45
47 3 219.0277680359555 279.0208480014693 7.521139137931019 1.081739958107905 46
48 3 216.0614313605996 278.12049818585297 6.428370413793091 1.094140884685748 47
49 3 212.97308758722755 277.82580411833715 5.383091482758611 1.2836648337117043 48
50 3 209.8515829102922 277.62371030982837 5.331216517241369 1.0974006640737686 49
51 3 206.7876405565234 277.12629675637805 4.312817068965509 1.21830656982061 50
52 3 204.13977369086084 275.8574229370104 7.113594206896539 0.9201963035603116 51
53 3 201.49816359945552 274.2187737590402 8.023907275862054 0.9174683499841565 52
54 3 199.0943109298252 272.2766710295939 9.2884610689655 0.6491903833823623 53
55 3 197.441896848489 269.62630145422844 9.74537979310343 0.8034386391460181 54
56 3 195.60553360399 267.11045252539355 8.984731034482742 1.0065835857299783 55
57 3 193.7910690693914 264.5802130157671 9.771463448275844 0.773112054321192 56
58 3 191.74197550014637 260.5696207168784 9.528524896551705 0.773112054321192 57
59 3 336.1007738728137 284.71326122070326 34.10689655172407 2.391489283698029 1
60 3 341.8257223181852 283.572651273609 28.468214482758565 1.2474506243108183 59
61 3 343.04829600804936 283.3217546258938 28.71199758620684 0.8239045477414393 60
62 3 346.17042636241047 283.15720146292847 28.994759999999943 0.8239045477414393 61
63 3 349.29255671677157 282.99327397738887 29.27735999999994 0.8932921742541939 62
64 3 352.3396057800458 282.29814635740985 28.900722413793048 0.8932921742541939 63
65 3 355.3860291658943 281.6030187374309 28.52408482758615 0.7366162900787305 64
66 3 358.4987743588695 281.2945597665491 28.66652172413788 0.7366162900787305 65
67 3 361.6115195518448 280.98610079566737 28.808958620689598 0.7628384309908093 66
68 3 364.6204022921499 280.14393898064327 28.398376551724084 0.8977657678481181 67
69 3 367.64617832294954 279.35058000482564 28.330974827586154 0.9059746556736127 68
70 3 370.74891267711325 278.9501464523625 28.263573103448223 0.7281759016057182 69
71 3 373.70836690078613 277.94405715179886 28.590512068965463 0.7552301934940095 70
72 3 376.59399118822375 276.75401868807245 28.035056896551673 0.8220087451414965 71
73 3 379.4839952176414 275.55834912751453 27.898629310344774 0.87597967988442 72
74 3 382.5441835068558 274.934548734068 27.431202413793052 0.8720504256508753 73
75 3 385.426053729739 273.72073452816414 27.205609655172363 1.0000890540509666 74
76 3 388.22783724212957 272.33047928820616 27.401643103448226 0.8010798352510399 75
77 3 390.47276784562615 270.15249616926206 27.50591275862064 0.8562770977483818 76
78 3 392.264082315473 267.58784440122076 27.61001999999995 0.994495497864997 77
79 3 393.6599686522625 264.78793792110736 27.651110689655116 1.101379972501371 78
80 3 394.54154814510713 261.7865633099109 27.736702758620638 0.7883723267345921 79
81 3 395.2673339589466 258.74451966604244 27.95498689655167 0.7883723267345921 80
82 3 395.9924940953603 255.7031016995997 28.173271034482703 0.8692473907836333 81
83 3 396.2102298395121 252.59786463573312 28.990537241379254 0.7378113339618626 82
84 3 396.8140085553355 249.53392228196432 29.464460689655116 1.0352646389251512 83
85 3 396.8565546202847 246.42242844384052 30.30738827586201 1.1607755305253187 84
86 3 397.3076680442315 243.32720221878554 30.211401724137875 1.0909249027175285 85
87 3 398.08976482638604 240.31393973650037 31.012588965517182 1.0419593873803943 86
88 3 398.87498999566924 237.28628667342355 30.829061379310286 1.0455758029010773 87
89 3 399.05768780398057 234.1635306416367 30.76247172413787 0.7370792913737659 88
90 3 398.67477321943767 231.06267331975025 31.182798620689596 0.9776710318872877 89
91 3 398.7504801879502 227.93553754598335 31.22307724137925 0.9749618486339041 90
92 3 399.17594083744234 224.84281403063125 31.759205172413733 1.0261109781868138 91
93 3 399.6383164550521 221.74946483785345 31.927303448275804 1.3526457698977385 92
94 3 399.60703258376594 218.62232906408656 31.70771999999994 0.9131887163922064 93
95 3 399.0026281905169 215.55588400061487 31.36973689655166 1.0192785806979114 94
96 3 398.65787992894315 212.44626719476824 31.382892413793044 0.8211327967454833 95
97 3 398.6703934774576 209.31850574357566 31.25166206896546 0.8211327967454833 96
98 3 398.6829070259721 206.19074429238302 31.120594137930976 0.9978553856411332 97
99 3 398.7911492206223 203.07424503485345 31.7717110344827 1.0005145147004586 98
100 3 398.94506586735025 199.95148900306663 32.06145724137925 0.7784052853428142 99
101 3 399.5375823895106 196.88003852018912 32.04878896551718 0.7784052853428142 100
102 3 400.1294732342452 193.80796235988592 32.036120689655114 0.7183965634416573 101
103 3 401.40710653757293 190.9542476211603 32.32034482758614 0.7183965634416573 102
104 3 402.68411416347493 188.10053288243463 32.604406551724075 0.9167237938475453 103
105 3 403.95861907967407 185.25307491796622 33.200140344827524 0.9735791015230549 104
106 3 405.74680516239226 182.68842314992492 33.50807689655166 0.9735791015230549 105
107 3 336.1007738728137 284.71326122070326 34.10689655172407 2.391489283698029 1
108 3 338.5747024141251 277.43538140468553 27.723872068965466 1.3066146816872484 107
109 3 339.82042616874094 273.89967827192106 27.78640137931029 1.1659561396103106 108
110 3 340.5762444990151 270.9014320478533 26.556604137930982 1.180503139758386 109
111 3 341.89079277046056 268.12717834219455 24.995645172413745 1.0852124678206714 110
112 3 342.1823584508478 265.0788779240688 23.33350241379306 1.1083500190239326 111
113 3 342.8849941999355 262.07562628059526 21.977509655172373 1.1812977500890551 112
114 3 344.03874337296986 259.28447928444194 19.856385517241343 1.1812977500890551 113
115 3 345.1931182234301 256.4939579657144 17.735261379310312 1.5339796014209717 114
116 3 346.0283975867712 253.77976929292512 14.33054855172411 1.2956465564143125 115
117 3 336.1007738728137 284.71326122070326 34.10689655172407 2.391489283698029 1
118 3 334.9489017320564 277.6537428262631 38.76265034482751 1.3412521839753104 117
119 3 333.25394158577103 273.63939646282006 39.90344482758613 1.3412521839753104 118
120 3 332.1527493164974 270.711851787859 40.05497689655164 0.9911668939601471 119
121 3 331.52769756819947 267.64665807923876 40.04588172413786 0.9911668939601471 120
122 3 330.58667871991105 264.66467946823974 39.75418655172406 0.7955425900333853 121
123 3 329.70822761419504 262.2026387980171 40.44233379310337 0.706414840739049 122
124 4 342.12917586966125 295.0144143578177 31.447370689655113 1.5237122348648462 6
125 4 343.76156827337434 297.6704150300147 30.78163655172408 1.5237122348648462 124
126 4 345.3545429992668 300.35895092834926 30.395741379310287 1.5008312114061317 125
127 4 346.9468920477335 303.04748682668384 30.010008620689597 1.1784822016732985 126
128 4 348.222648318784 305.9043299525381 30.037294137930974 1.0827285284405486 127
129 4 349.32884600746354 308.8262435306676 29.629797931034428 1.1223213959403422 128
130 4 350.14598072545857 311.8438857549329 29.344112068965458 1.2348619945052581 129
131 4 351.49431557789313 314.6550544287093 28.661811724137877 1.2216038898541737 130
132 4 353.3675937905097 317.1533843896239 28.18610172413788 1.1616639924698464 131
133 4 355.32095871361906 319.59415202737193 28.5075186206896 1.1616639924698464 132
134 4 357.2711952495997 322.0392994071001 28.353712758620635 1.1616639924698464 133
135 4 359.22143178558036 324.48507246425385 28.19990689655167 1.2739480632902156 134
136 4 363.0712249860581 324.44064936702745 27.752781724137883 1.2800546749652786 135
137 4 365.919934305378 323.1724012250856 27.0990662068965 0.8819173586545376 136
138 4 368.46268736351897 321.36356778731846 26.516000689655122 1.0110822064209315 137
139 4 370.9885471311654 319.52032209113656 26.30518758620685 1.006946478636898 138
140 4 373.1990654762471 317.3223172945693 25.611518275862018 1.144814499395108 139
141 4 375.5203287256819 315.23505740235515 25.09000758620685 1.2347869132141713 140
142 4 378.2764377859947 313.8685779045747 23.613828620689613 1.2133512046088786 141
143 4 380.99750891046693 312.40386705095557 22.34342793103444 0.9606651194561184 142
144 4 383.59469590464585 310.6913879367499 21.489618620689615 0.9639686962639393 143
145 4 385.9541254770498 308.65981333542516 20.703048620689614 0.9963037056253384 144
146 4 388.66956550469047 307.1125130616105 20.35320931034479 1.060454412084786 145
147 4 391.56457495351395 306.02195730857414 19.14225206896548 0.7113952330478094 146
148 4 394.56907795183895 305.1635278804813 18.756681724137895 0.993093980431376 147
149 4 397.38838043214986 303.81143896349244 18.49974310344824 0.9191389087108386 148
150 4 399.89734690930175 301.9437918477073 18.33391862068962 0.9315210649659099 149
151 4 402.21047635220214 299.8640400846018 17.459807586206864 0.9572927181314679 150
152 4 404.73758747470004 298.0239227755485 17.174933793103417 0.987143788112744 151
153 4 407.12141846670715 296.0061130775897 16.696787586206867 0.9860363390692131 152
154 4 409.7511406870238 294.36058144793645 15.643923931034452 1.0777418793575309 153
155 4 412.1662555503171 292.3728042664124 15.601225344827556 1.0727552302745134 154
156 4 414.704628866478 290.5552113446851 15.063034758620661 1.2566042850491554 155
157 4 416.1887357202946 290.4238190852831 13.618640172413766 1.4379005759268455 156
158 4 419.2063779445598 291.21592670624926 13.01165110344825 0.8901575303513183 157
159 4 422.22402016882506 291.83409600286427 11.599723034482736 0.9267346326591239 158
160 4 425.2660638126935 292.4184787184902 10.462680310344807 1.161257302143126 159
161 4 428.337514295571 291.9836329076123 9.413600896551706 1.0188781471454484 160
162 4 431.0923720010323 290.51203960231015 8.923127482758604 1.0283821872421908 161
163 4 433.6370020914504 288.7025804871173 8.432637827586191 1.1326888708845835 162
164 4 436.41688689394067 287.3279671828024 7.364426068965504 0.8938803110343742 163
165 4 439.3287896332586 286.19611671966834 6.954574862068951 0.8938803110343742 164
166 4 442.2406923725766 285.0636405791085 6.544739896551712 0.9504665774168225 165
167 4 445.314645565157 284.48113489575974 6.551203965517229 1.2966538970697274 166
168 4 448.3992352739747 283.9674537292406 6.304123862068954 0.8360364330262211 167
169 4 451.5176115637814 283.74658959796017 5.994352034482747 0.8531799944910495 168
170 4 454.55777817537273 283.11778378510786 4.993753137931025 0.7737377317469155 169
171 4 458.9356431231612 282.06101461306065 4.745633586206888 0.7737377317469155 170
172 3 302.69523043600145 286.1685869129365 25.675346896551677 1.1262694204966586 20
173 3 299.9948066665781 288.1513586750548 26.441290344827536 1.02098042329588 172
174 3 296.96339953894693 288.92469597324924 26.361220344827533 1.02098042329588 173
175 3 293.87443008814915 289.4189811395709 26.452659310344774 0.8012863088015286 174
176 3 290.7504227015109 289.51408410828094 26.101520689655125 0.9169365241722913 175
177 3 287.69023441229643 289.910137918764 27.438186206896496 0.9039662311370397 176
178 3 284.5956338646672 290.3506148264735 27.75050793103443 0.9017200491786916 177
179 3 281.55546725307585 290.8918257997245 29.052254482758563 0.8699293791776721 178
180 3 278.47212889910963 291.3404365139683 29.782466896551664 0.8803281379931995 179
181 3 275.3831594483119 291.82971626088425 29.609008965517184 0.8803281379931995 180
182 3 272.2935643200884 292.31899600780014 29.435551034482703 0.8803281379931995 181
183 3 269.2045948692907 292.8076500772903 29.26209310344822 0.9209909138909805 182
184 3 266.27204477492387 293.8913233786437 28.966337586206844 0.994364105605595 183
185 3 263.6004021670838 295.5093252015651 28.527982758620638 0.9998012424351337 184
186 3 260.92750820439227 297.13358379874376 28.74106965517236 0.9998012424351337 185
187 3 258.25523991912655 298.7578423959224 28.95399413793098 1.3361779400526916 186
188 3 321.3354123031609 286.58278536876554 28.108955172413737 1.238059206150706 14
189 3 319.8769582237991 288.3734741611867 27.769023103448223 1.1109403235664286 188
190 3 318.8664891812553 291.3329283848596 27.9799986206896 1.2745674839416823 189
191 3 319.09423576421875 294.4519303520921 28.22670517241374 1.2347431157943707 190
192 3 317.6507979430742 298.0583350339633 27.516144827586157 1.094954265339189 191
193 3 315.4628039853186 300.2788642178566 26.819389655172365 1.0909999840086155 192
194 3 313.54948241745564 302.7509157268908 26.498622413793054 1.024947218174968 193
195 3 312.1279433062114 305.4976396258177 25.279057241379263 1.0493048403583902 194
196 3 311.157517618914 308.43394378473886 24.059329655172366 1.0444683538575463 195
197 3 310.09386599518376 311.34960058861117 23.0291389655172 1.0444683538575463 196
198 3 309.03021437145355 314.26463171505776 21.998948275862027 1.0003455817955134 197
199 3 308.85314765997373 317.3304511011037 20.452281724137894 1.0003455817955134 198
200 3 308.67545527106824 320.39627048714965 18.905615172413757 1.7605061134042252 199
201 3 310.15956212488476 323.14799980548236 19.204294137930997 1.062381498556015 200
202 3 312.24369362997027 325.4548724741255 20.112349655172377 0.8986542297926458 201
203 3 314.1369935202101 327.9112820475167 21.171612413793063 0.8986542297926458 202
204 3 316.03029341044993 330.3683172983335 22.23087517241375 0.9968167611144318 203
205 3 317.48937316723755 333.1144155198346 23.112782068965473 0.966314986610403 204
206 3 319.2437726689667 335.67844161045025 24.076220689655127 1.1300234850510005 205
207 3 320.8893042986199 338.3275598309643 24.694367586206848 0.844996133762584 206
208 3 322.3052123130326 341.11245005286025 25.14652758620685 1.0070716141220426 207
209 3 324.12906200901705 343.6276733042694 26.09356241379305 0.9275667836353363 208
210 3 326.55356203369627 345.5197218396578 27.58224724137926 1.0231828078344272 209
211 3 329.23458980292224 347.00883411288015 29.187382758620636 1.0590904352967083 210
212 3 332.11082892897394 347.955484058 31.23054827586201 1.182036049451409 211
213 3 358.4987743588695 281.2945597665491 28.66652172413788 0.7366162900787305 66
214 3 360.0460746326842 279.2717446491845 27.16744241379305 0.49863737849503076 213
215 3 362.51812614171837 278.6028954810859 25.662191379310297 0.9430272728249681 214
216 3 366.0237967580481 277.7281984399242 24.878382413793055 0.5787653836977579 215
217 3 368.6891825916309 276.57006952490974 23.602134827586163 0.5413235951876022 216
218 3 371.5798122984743 275.6816075803821 21.8092489655172 0.5621204871412312 217
219 3 374.71633323362704 273.4836027838149 21.047041034482717 0.8297045774778976 218
220 3 377.44115842265353 271.9876080589096 20.14028482758617 0.8860593432128283 219
221 3 380.0777630946531 270.5304053343991 17.945099999999965 0.8791080670130383 220
222 3 382.5967404106166 268.85171280118254 15.896737241379281 0.8735019972785544 221
223 3 385.00372146737556 266.97155213688296 14.140037172413766 0.5612263940998721 222
224 3 341.89079277046056 268.12717834219455 24.995645172413745 1.0852124678206714 111
225 3 345.3776930640185 265.17773495733314 23.910721034482712 1.877032277171001 224
226 3 347.8040701209749 263.26316203461874 22.653800689655128 1.877032277171001 225
227 3 349.80811491556784 260.9681772370643 20.8152765517241 1.2276541905609215 226
228 3 351.9998629378779 258.8414996670296 19.051625172413758 1.2276541905609215 227
229 3 353.8875317312861 256.39072119047 17.843753793103414 1.2783152917217668 228
230 3 356.08115678587336 254.28844504003848 15.907765137931003 1.2350059003131746 229
231 3 358.1171111291781 251.93464656446602 15.087445551724109 1.3412709542980823 230
232 3 358.91860391153017 248.93765169524968 14.035052896551699 1.0508002094058697 231
233 3 359.5549178534911 245.88372018029244 13.433277310344803 1.0508002094058697 232
234 3 360.1906061180264 242.8291629879095 12.831501724137906 1.0508752906969567 233
235 3 360.2068737310952 239.7095353432513 12.229726137931012 1.0310413163015164 234
236 3 360.6004248318754 236.62306860215648 11.389202275862047 1.08958595302648 235
237 3 361.5777329708557 233.66861979788928 10.548678413793082 1.08958595302648 236
238 3 362.5550411098361 230.71479667104788 9.708154551724121 1.1598495279352476 237
239 3 363.22326460050897 227.66274218836782 10.141312137931015 0.99383227979373 238
240 3 363.60430215277466 224.56626460846138 9.540770896551706 0.99383227979373 239
241 3 363.9859653824661 221.4704127059807 8.940245896551707 0.99383227979373 240
242 3 364.36700293473183 218.37393512607426 8.339704655172397 1.0669927411835984 241
243 3 364.2312309333498 215.28871973983087 7.036967379310332 1.1073426783685176 242
244 3 363.65373066940685 212.22978280546783 6.231183827586195 0.9564918510265414 243
245 3 362.77965930567086 209.23153658140006 5.763399620689644 0.9564918510265414 244
246 3 361.9055879419349 206.2332903573322 5.295615413793094 0.9564918510265414 245
247 3 361.03151657819893 203.23504413326444 4.827847448275853 1.2701314309933012 246
248 3 360.00665695486356 200.27934397414583 4.798271896551714 1.087552501392878 247
249 3 359.15198159132507 197.27546665324647 4.310397103448268 1.0722171476883908 248
250 3 358.4812553909493 194.22403784799218 4.729343482758612 1.077084918060521 249
251 3 357.34001976642935 191.31964323778288 4.157955517241371 0.7502498011852492 250
252 3 356.23444775517555 188.39772965965338 4.590723310344819 0.7782551227606405 251
253 3 355.41856439203195 185.38884691934825 5.254086206896542 0.9485207206228219 252
254 3 354.49005909225804 182.40248856636921 5.495709206896541 1.1053092267349156 253
255 3 353.3826100487271 178.55957781757445 4.995945724137922 1.1053092267349156 254
256 4 380.99750891046693 312.40386705095557 22.34342793103444 0.9606651194561184 143
257 4 384.7390599162945 315.7005614070936 22.34375275862065 0.9214539151860162 256
258 4 387.3863011045313 317.3179375525892 21.30300517241375 0.9493653851475489 257
259 4 389.9340595820781 319.1092520224361 20.529753103448236 0.7813522260179726 258
260 4 391.9593774091456 321.4811951433545 19.897476206896513 0.8518848422198015 259
261 4 393.5198169089004 324.1872500096094 19.448402068965482 0.8789266205595785 260
262 4 395.2404298296405 326.79945326200567 19.375153448275828 0.8789266205595785 261
263 4 396.96104275038056 329.411656514402 19.302067241379273 0.6923683825315526 262
264 4 399.04830264259465 332.2221995107527 19.711025172413756 0.6923683825315526 263
265 4 359.22143178558036 324.48507246425385 28.19990689655167 1.2739480632902156 135
266 4 360.68238857464513 327.25056668595244 28.019789999999944 1.247494421730619 265
267 4 361.95626781341855 330.10678413438103 27.84844344827581 1.247494421730619 266
268 4 363.2301470521919 332.9630015828095 27.67709689655167 1.2703942155121053 267
269 4 365.04023184481053 335.511385737782 27.342686896551673 1.2832456298364694 268
270 4 366.43799521387723 338.31004086304404 27.4664462068965 1.231026591885572 269
271 4 367.9289845193767 341.05989314909954 27.567792413793054 1.205667885820992 270
272 4 369.73844363456953 343.6107800137749 27.35161965517236 1.262479396076701 271
273 4 371.034847260669 346.45698662339186 27.51468310344822 1.262479396076701 272
274 4 372.33187656419415 349.3031932330088 27.677908965517187 1.2217477956620901 273
275 4 373.7859509015759 352.0586766158958 26.945422758620637 1.2217477956620901 274
276 4 374.8139389120399 355.01062271046015 27.282918620689603 1.225820955703551 275
277 4 375.9939665369547 357.90688351413496 27.13349793103443 1.2466372436573776 276
278 4 377.71145107056617 360.51595837940266 26.657138275862017 1.2199583582245206 277
279 4 379.36011108734806 363.17258472902535 26.411081379310296 1.2199583582245206 278
280 4 381.00939678155567 365.82921107864803 26.165186896551674 1.2113740639435917 279
281 4 382.35147485973295 368.6535189783647 26.421963103448224 1.0771412290288362 280
282 4 383.8956467464189 371.37146171570834 26.12604517241374 1.2826199524107458 281
283 4 385.7632938622041 373.88105387028594 25.959408620689604 1.0732307451180632 282
284 4 387.160431553845 376.67908331812214 25.79277206896547 1.0737187735101277 283
285 4 388.19968175797203 379.629778057835 25.872354827586157 1.1110154048575156 284
286 4 389.7932821612902 382.3214423432982 25.767110689655123 1.1703233680418619 285
287 4 390.9169988178899 385.2408532117248 25.66186655172409 1.212838149119785 286
288 4 392.1595941853771 388.111461240945 25.602423103448228 1.212838149119785 287
289 4 393.4891587150399 390.9426515923446 25.749894827586157 1.212838149119785 288
290 4 394.899435632621 393.7350499433493 25.772470344827536 1.2333165712637209 289
291 4 396.79899229711816 396.21210687178933 25.23325655172409 1.2745049161991098 290
292 4 398.49770650795784 398.8374493501258 25.468106896551674 1.1942367592530205 291
293 4 400.37974420453463 401.3113778914372 24.549656896551678 1.217436878198854 292
294 4 402.0196447373564 403.9692555959113 25.041121034482714 1.0158623819534602 293
295 4 403.55693417235943 406.6934551075122 25.129961379310295 0.9319652959381738 294
296 4 404.8182998626184 409.5477955236636 24.57190758620685 1.1944182057064803 295
297 4 406.2241970382194 412.34144522951976 24.32796206896547 1.1944182057064803 296
298 4 407.6300942138205 415.1344692579502 24.08401655172409 1.1944182057064803 297
299 4 409.0353657119959 417.92749328638064 23.840233448275814 1.1967019283103717 298
300 4 410.26982727294865 420.79872699302655 23.489582068965472 1.2595574824985714 299
301 4 411.22210831490014 423.77882857174836 23.516705172413747 1.2595574824985714 300
302 4 412.1743893568515 426.75893015047023 23.54399068965513 1.2590819676550213 301
303 4 413.61157040373877 429.537563598109 23.539280689655126 1.2590819676550213 302
304 4 415.04875145062607 432.3161970457478 23.534733103448232 1.2590819676550213 303
305 4 416.48593249751326 435.0948304933866 23.530023103448233 1.379944075982062 304
306 4 418.10018025588033 437.7746069077611 23.42721517241375 1.6033985118050127 305
307 4 420.6254143461011 441.70636385100863 22.614496551724095 1.6196035571312557 306
308 4 422.56689139812164 445.97098118474105 22.37493620689651 1.050806466180127 307
309 4 423.6536930866036 448.9035312791079 22.615958275862024 0.9543019800365087 308
310 4 424.58032135410036 451.88738692238405 23.02312965517237 0.9543019800365087 309
311 4 425.5075752990229 454.87061688823457 23.430301034482714 1.1050714693131407 310
312 4 426.6725866657203 457.7237059495345 22.031268620689612 1.03137292533715 311
313 4 428.2048706813176 460.45103384826393 22.138136896551682 1.1573781021036393 312
314 4 429.8316319881991 463.1220507786783 21.970201034482717 1.1681585241488581 313
315 4 431.4045850364684 465.77367170889517 23.349256551724093 1.1787011887723018 314
316 4 432.995057052658 468.2632421858496 26.023399655172366 0.921316266152357 315
317 4 434.5905344882533 470.9167401483437 27.173614137930986 0.9124629305783671 316
318 4 436.445668055524 473.43571746430723 27.273985862068912 0.9478262186802687 317
319 4 437.7808636820183 476.25939968659816 27.731830344827532 0.9478262186802687 318
320 4 439.11543363108683 479.0837075863147 28.18951241379305 1.2052611954942716 319
321 4 440.82228164846106 481.7052960000969 28.124059655172356 0.917824986116819 320
322 4 442.1587286298068 484.53398364179355 28.172946206896498 1.0307722750084554 321
323 4 442.9896282511678 487.5497488337817 28.221995172413738 0.837225220135096 322
324 4 442.9301888957241 490.6762589301228 28.428747931034433 0.9097537473249835 323
325 4 443.39193883590815 493.7658540583463 27.982109999999945 0.9922055184868483 324
326 4 444.9924216909093 496.4531386018295 27.840809999999948 0.9922055184868483 325
327 4 446.5929045459104 499.1404231453126 27.699509999999947 0.7097121607726127 326
328 4 447.97815436646266 501.9428323351289 28.029209999999946 0.9371208779261367 327
329 4 449.1419143783087 504.845349913061 27.788025517241326 0.9371208779261367 328
330 4 450.30504871272893 507.74786749099314 27.547003448275806 0.9444663309041326 329
331 4 451.09402794656654 510.7748948766442 27.459137586206843 0.9999639185658218 330
332 4 452.1044969891102 513.7356004551685 27.36380068965512 0.9999639185658218 331
333 4 453.1143403542282 516.6956803562672 27.268463793103397 0.9999639185658218 332
334 4 454.1241837193462 519.6563859347916 27.173126896551672 0.872200588233049 333
335 4 455.6489596058348 522.3793340915411 26.594608965517192 0.872200588233049 334
336 4 457.1737354923234 525.1016565708647 26.016253448275812 0.8877424154880249 335
337 4 458.69976273366336 527.8271074373171 26.46825103448271 0.8975905781689155 336
338 4 460.3409146213366 530.4562039802079 25.35863999999995 0.9108236557229711 337
339 4 461.9276325729718 533.1453655559682 25.8460437931034 0.8363930691588837 338
340 4 463.170227940459 536.0153479077627 25.609082068965467 0.8874546038721921 339
341 4 464.940895055257 538.5931389017442 25.39242206896547 0.8874546038721921 340
342 4 466.7115621700549 541.1703042182999 25.17592448275857 0.8874546038721921 341
343 4 468.4822292848529 543.7480952122814 24.959264482758574 0.8874546038721921 342
344 4 470.2528963996509 546.3258862062629 24.74276689655168 0.9048171524360238 343
345 4 472.2300370649377 548.7453808115364 25.14571551724133 0.7763530633864405 344
346 4 474.58571257278726 550.7988541227614 24.782233448275814 0.8078559217716271 345
347 4 476.6692184004471 553.1269998238791 24.36791586206892 1.0743507077101087 346
348 4 478.6232090009821 555.5677674616272 24.645318620689608 0.9666278253232649 347
349 4 479.68936333441525 558.5090770399543 24.59870586206892 0.9666278253232649 348
350 4 480.9682479925944 562.0385233984614 24.542835517241333 0.9666278253232649 349
351 4 351.49431557789313 314.6550544287093 28.661811724137877 1.2216038898541737 131
352 4 348.9590706488608 313.9117496469496 28.673343103448218 1.4411728688633803 351
353 4 345.93266894063544 314.6913437194013 28.300441034482706 1.0560871836532348 352
354 4 342.9050158775586 315.4715634692787 28.018815517241325 0.8882179303315749 353
355 4 339.985605009132 316.5927774161755 28.213224827586156 0.9012758182064279 354
356 4 336.9516951717979 317.3398362624896 28.605616551724083 0.9638122769075084 355
357 4 334.10423720732956 318.6356142111633 28.606103793103394 1.0501495048831173 356
358 4 331.20234530682313 319.8043796424151 28.676104137930977 1.037323117655782 357
359 4 328.10023663008525 320.1935510012152 28.98176689655167 0.738086632029181 358
360 4 325.04567943770223 320.85489204020513 29.325759310344772 0.8918343458522577 359
361 4 322.0030101164081 321.58192920889604 29.282232413793047 0.7760652517706076 360
362 4 319.0454329250123 322.58363876747967 29.764438965517183 1.0321988195391052 361
363 4 316.05907457203324 323.495250776759 30.28367586206891 1.1198186862374475 362
364 4 313.0495661543024 324.296743559111 31.040524137930973 0.7796691537427759 363
365 4 310.04005773657155 325.07383492185977 31.96303448275856 1.154756513689857 364
366 4 307.32712041863374 326.6255149376545 32.31530999999994 1.099634332483602 365
367 4 305.3374662048325 328.9993350908501 33.45529241379304 1.056831739789846 366
368 4 303.67504128468465 331.60840995611784 34.662351724137864 0.8888686348543275 367
369 4 301.5320961015811 333.8470837853571 35.774723793103384 0.8888686348543275 368
370 4 299.3897765959033 336.08638329202205 36.8870958620689 0.8888686348543275 369
371 4 297.24745709022545 338.3250571212614 37.99946793103441 0.9333167591777368 370
372 4 294.75788661327095 340.21835701150115 38.18185862068958 1.1796897591049451 371
373 4 292.37342994383806 342.22240180609407 38.942929655172335 0.8378508975608198 372
374 4 290.63842644230635 344.8033211872042 39.82840965517234 0.8378508975608198 373
375 4 288.30902938633716 348.5004490958053 40.59370344827578 0.8378508975608198 374
376 3 319.09423576421875 294.4519303520921 28.22670517241374 1.2347431157943707 191
377 3 319.37579060579435 297.5559160611072 27.528488275862017 0.88465156900495 376
378 3 319.4258447998523 300.6799234477455 27.921042413793046 1.019954312317693 377
379 3 319.3082174438162 303.8058078666609 28.065753103448223 1.1043581970478158 378
380 3 318.6512561468064 306.85348260736095 28.735222758620633 0.8979659846243496 379
381 3 317.8084686543566 309.86048831538886 29.21791655172408 1.0360592492558203 380
382 3 316.9832001298271 312.873750797674 28.79044344827581 1.0360592492558203 381
383 3 315.82507121481257 315.77939676273473 28.866777931034424 1.0788618419495764 382
384 3 314.62940165425465 318.66814943730094 28.583528275862015 0.9521496496920192 383
385 3 313.8397967429914 321.695176822952 28.482831724137874 1.0476655655029943 384
386 3 312.4977186648141 324.5201104000943 28.672043793103395 1.1775561990832275 385
387 3 311.68246097909616 327.5371269469339 29.033414482758566 1.1775561990832275 386
388 3 310.8672032933782 330.5541434937734 29.394622758620635 0.9265469294314067 387
389 3 309.6865499910377 333.45040429744824 29.572303448275804 1.0352834092479228 388
390 3 308.7217554005718 337.35463143396396 31.88458862068959 0.9790788060951658 389
391 3 308.1173510073227 340.4242048845643 31.891247586206834 0.9738043453963153 390
392 3 307.5135722914994 343.49377833516456 31.897744137930975 0.9738043453963153 391
393 3 307.480411387936 346.6221654637829 31.825957241379253 0.8911898981037624 392
394 3 307.571134614666 349.74804988269835 31.644378620689594 0.8057661591697102 393
395 3 308.60350236711 352.69937029983686 31.895307931034424 0.8347850781747738 394
396 3 309.4024924397591 355.7232692983594 31.670852068965456 0.9429271644368524 395
397 3 309.6852986361862 358.8385172010375 31.672313793103392 0.9429271644368524 396
398 3 309.9674791551876 361.9543907811414 31.673775517241317 0.9409500237715656 397
399 3 310.62444045219746 365.0101993283758 31.34829827586201 0.8676644268965524 398
400 3 310.61755800051446 368.1385864569941 31.382729999999942 1.082371892307886 399
401 3 310.0682132207291 371.2106626172973 31.955725862068903 1.0633325282431147 400
402 3 308.7104932069087 374.028088065331 31.75433275862063 1.0875212175215918 401
403 3 306.37358802183087 376.10783982843645 31.661432068965457 1.3078034687961233 402
404 3 304.9720705882099 378.90274088914407 31.881340344827525 1.0210179639414234 403
405 3 304.2650550971421 381.94603588786396 32.29582034482752 0.883537863187162 404
406 3 303.44666902429555 384.9611754024263 32.72459275862063 0.883537863187162 405
407 3 302.2560048831434 387.85305646412115 32.945962758620624 0.690234822509835 406
408 3 301.67787894177474 390.9270096567015 33.07329517241374 0.837356612394498 407
409 3 301.0152865479334 393.98469523621304 33.026844827586146 0.837356612394498 408
410 3 300.0586257640019 396.38792222841766 33.294827586206836 0.625677425723667 409
411 3 300.08615557073375 398.2249111503424 33.700862068965456 0.7552614773652957 410
412 3 301.21925738871926 400.25648575166707 33.294827586206836 0.8848392722326671 411
413 3 300.9508417730838 402.3105847403179 33.294827586206836 0.8848392722326671 412
414 3 301.3437671964383 404.32902011570246 33.62891275862063 0.8436384137487637 413
415 3 301.82115907226546 406.63213871979127 32.482758620689594 0.8436384137487637 414
416 3 302.60826127382586 410.00516572186757 32.482758620689594 0.8436384137487637 415
417 3 302.91296618015326 413.5646445968095 32.75642586206891 0.6563856737781846 416
418 3 303.38097289459455 416.6360950796869 31.816862068965456 1.0285949175669369 417
419 3 304.33513096882314 419.6155709809831 31.861525862068905 1.0186967006919885 418
420 3 305.983790985605 422.27032029832856 31.47611793103442 0.7920012558037894 419
421 3 307.57363732436886 424.9626102612175 31.238344137930973 0.9818943545109223 420
422 3 309.470691279163 426.5856175035447 30.78163655172408 0.9818943545109223 421
423 3 347.8040701209749 263.26316203461874 22.653800689655128 1.877032277171001 226
424 3 348.02993967166117 256.7636249362013 22.159088275862025 1.3063831810397306 423
425 3 348.1957441894779 253.63961754956304 22.117510344827544 1.06909501733403 424
426 3 348.44038406293583 250.52124125975627 21.97832172413789 0.8716499920984122 425
427 3 348.544246515606 247.4210096152955 20.930590344827547 1.2367577971052008 426
428 3 349.0291465205419 244.33016313222058 20.89307275862065 1.124248482411571 427
429 3 349.1298805860834 241.20365303587943 20.83038103448272 1.2090340303713853 428
430 3 349.76369181834144 238.1497215209222 20.202814137930996 1.0786428548505729 429
431 3 350.5270182777243 235.11831439329103 19.857522413793067 1.188830906294768 430
432 3 351.4142288674005 232.11881681437177 19.87896103448272 1.130799325058898 431
433 3 353.21305146635603 229.57230969167645 19.211927586206862 1.0758585903061026 432
434 3 355.7220179435079 227.7203045115344 19.8685665517241 1.0887037478562096 433
435 3 358.54382313352164 226.37071830424844 20.02951862068962 1.0887037478562096 434
436 3 361.3650026461097 225.02175777438822 20.190470689655132 1.0887037478562096 435
437 3 364.1868078361234 223.67217156710228 20.35142275862065 1.0887037478562096 436
438 3 367.00861302613714 222.32258535981634 20.512212413793065 0.8549256345088186 437
439 3 370.00310518565067 221.41848147964564 20.56678344827582 0.8549256345088186 438
440 3 372.9982230225898 220.5137519220492 20.621192068965478 0.9148530183446315 439
441 3 375.7655942765656 219.05529784268734 20.706946551724098 1.179871205558405 440
442 3 378.70377546776393 217.98163538014552 20.844673448275824 0.9852730126098301 441
443 3 381.7326798856922 217.20141563026812 20.993282068965478 0.9852730126098301 442
444 3 384.7615843036205 216.4211958803907 21.142053103448237 1.033994513750932 443
445 3 387.58839491304 215.08287186676776 20.942771379310305 0.8570279106592502 444
446 3 390.4308474581027 213.80711559571722 21.666812068965477 0.9149343564099756 445
447 3 393.09435625940824 212.17347183715273 21.271009655172374 0.9738356292676015 446
448 3 395.6996770601216 210.44597646472968 20.92994068965513 1.1423180464664706 447
449 3 398.0109294707449 208.34057192716952 20.688268965517203 1.1869413604690824 448
450 3 399.96554574870555 205.94798145120225 19.405849655172375 1.191421210837264 449
451 3 402.6177923563482 204.28993627303453 19.422253448275825 1.204191287096284 450
452 3 405.37953251349245 202.82022000000964 19.279491724137895 1.204191287096284 451
453 3 408.140646993211 201.35112940441044 19.136729999999964 0.7485417018130235 452
454 3 410.64210534125425 199.48160525634813 18.646889999999964 0.8717250733894991 453
455 3 412.98902136514374 197.41874678373722 18.24491586206893 1.1571841421016649 454
456 3 414.65770305954874 194.77713669233188 17.843104137931 0.9294375591382501 455
457 3 416.2325331400952 192.0886007939973 17.121174827586174 1.2886890234402653 456
458 4 454.1241837193462 519.6563859347916 27.173126896551672 0.872200588233049 334
459 4 453.55982268134346 522.9211707422178 26.557578620689608 0.7271372770790169 458
460 4 453.0092265467066 525.9995036767782 26.761083103448225 0.625677425723667 459
461 4 452.44549118612963 529.0740825467842 27.090458275862016 0.8503394189782641 460
462 4 451.62209969387726 532.090473416198 27.371434137930986 0.8695477159479806 461
463 4 451.7822731148625 535.2138551254106 27.1602962068965 0.9295939784946811 462
464 4 452.29282589425304 538.3003218665054 27.173451724137884 1.1437633613198923 463
465 4 452.34350576573667 541.4274576402723 27.009576206896497 0.9356442792014289 464
466 4 452.3979397017746 544.555219091465 27.046606551724086 0.7775418504953155 465
467 4 452.57876047780877 547.6786008006775 27.083799310344773 0.9028212414479653 466
468 4 452.8621923516616 550.783837864544 27.73410413793098 0.9641251156203702 467
469 4 453.6586797146078 553.797726024255 28.412506551724086 0.9084773653765073 468
470 4 453.90957636232304 556.899834700993 29.239842413793045 0.9084773653765073 469
471 4 454.1604730100382 560.0019433777309 30.06717827586201 1.0607046830550755 470
472 4 455.31046811851826 562.8562837938822 31.527440689655112 1.0607046830550755 471
473 4 456.4604632269984 565.7106242100336 32.98770310344821 1.1077431119209808 472
474 4 458.14353550219505 568.3003030751039 34.285226896551656 1.1077431119209808 473
475 4 459.825982099966 570.889981940174 35.58275068965511 1.2003746547993697 474
476 4 461.75619695832347 573.1843410603028 37.895035862068895 0.9988064153282331 475
477 4 463.77650936598525 574.6978547531284 39.793815517241306 0.9988064153282331 476
478 4 442.1587286298068 484.53398364179355 28.172946206896498 1.0307722750084554 322
479 4 445.15009240219166 485.94363488194904 28.616498275862014 0.9345618572549269 478
480 4 448.0976587547758 486.99227024746193 28.65726413793098 0.9345618572549269 479
481 4 450.25249180896816 489.2528427866015 29.112022758620636 0.7819841602179535 480
482 4 451.9518316972337 491.8788109423637 29.285643103448223 0.9786032912516159 481
483 4 453.26074887184757 494.70874993891186 29.939196206896497 0.8572719248552824 482
484 4 454.90690617892653 497.35473977229725 30.647807586206838 0.9707134989132404 483
485 4 456.9290956188654 499.7285599254929 31.30038620689649 0.9707134989132404 484
486 4 458.95128505880433 502.10238007868844 31.952964827586147 1.0604418985362716 485
487 4 461.3276079217028 504.1308262928846 32.35737517241373 0.8803281379931995 486
488 4 463.6013196867826 506.2775255405425 32.62860620689649 0.8803281379931995 487
489 4 465.8744057744367 508.4242247882004 32.89999965517235 0.9398488315022919 488
490 4 468.457202187824 510.18988648359255 32.952459310344764 0.9398488315022919 489
491 4 470.7953587277533 512.2658841821437 33.17707758620683 0.9398488315022919 490
492 4 473.1341409451084 514.3418818806948 33.401858275862004 0.9552467529493514 491
493 4 475.01617864168514 516.8377091319065 33.70589689655166 0.7874713512415501 492
494 4 476.6598332390613 519.4893300621235 34.327454482758554 0.7874713512415501 493
495 4 478.30348783643734 522.1403253149145 34.94901206896545 1.032111224699504 494
496 4 480.3206718569705 524.514771145536 35.67337758620683 1.032111224699504 495
497 4 482.3384815549292 526.8892169761573 36.39774310344821 0.9938948475363023 496
498 4 484.92190364574225 528.6317286067977 37.1087906896551 0.8405725943627178 497
499 4 487.80565090090266 529.8080021671582 37.87765758620682 0.7921451616117059 498
500 4 490.61932228438195 531.1682248906814 37.50118241379303 0.8420429363131683 499
501 4 493.411094957961 532.5578544532136 38.142716896551654 0.8486000357347524 500
502 4 496.2441623416377 533.8849162731736 38.12842448275855 0.8963141962204392 501
503 4 499.15731643580716 534.97985176819 38.94926379310338 0.7737377317469155 502
504 4 502.1436747887862 535.8401582285601 39.8924006896551 0.8616954642551488 503
505 4 503.33684163964125 536.1698902319164 40.36193896551716 0.8616954642551488 504
506 4 426.6725866657203 457.7237059495345 22.031268620689612 1.03137292533715 312
507 4 428.7867506872406 461.37578508348355 18.646077931034448 1.2688863329161113 506
508 4 430.2652264442256 464.10311298221296 17.602406896551688 1.2688863329161113 507
509 4 431.45776761765495 466.9912399793534 17.198483793103414 1.155069352402719 508
510 4 432.0490327849638 470.0120105907473 15.7465207241379 1.2376837996952719 509
511 4 433.09078569879375 472.95895126590574 15.391061896551694 1.251354851447334 510
512 4 433.9817503530242 475.9378014897762 14.49630806896549 1.2482640049642593 511
513 4 435.44646120664333 478.6889051306831 13.796645689655145 1.3449749646583664 512
514 4 436.0965400519702 482.89408310897187 13.38375734482756 1.1001223608756665 513
515 4 436.0715129549412 486.01308507620433 12.753494379310322 1.1001223608756665 514
516 4 435.637292821489 489.68268317807366 13.39171562068963 0.6573304466910272 515
517 4 435.5478209496105 492.03898436334896 13.032293896551698 0.5582231424563985 516
518 4 435.0153694603197 495.11669162048366 13.498437724137906 0.8799277044407364 517
519 4 434.1675765484642 498.12745139306594 13.60139182758618 0.8799277044407364 518
520 4 433.3197836366086 501.1382111656483 13.704345931034457 0.9136266905902131 519
521 4 432.0308881396178 503.9887975172453 13.807283793103423 0.9383034082607545 520
522 4 431.08361251707214 506.9682734185414 13.531911206896526 0.9383034082607545 521
523 4 430.13696257195227 509.9483749972632 13.25652237931032 1.0956174834104562 522
524 4 430.0456136677966 513.0742594161786 13.471428310344804 0.994889674643203 523
525 4 430.0230892804706 516.2001438350941 13.771487793103422 0.994889674643203 524
526 4 430.0005648931445 519.3266539314353 14.071547275862041 0.994889674643203 525
527 4 429.97804050581846 522.4525383503507 14.371606758620663 1.0047190670013217 526
528 4 429.7258925032518 525.5709146401575 14.472676862068939 1.0397257189705609 527
529 4 429.8610388272081 528.6655151877867 13.3422118965517 1.0416402918932752 528
530 4 429.89670244047437 531.7763833484848 12.477731999999977 1.0835106252227031 529
531 4 430.2721088959086 534.8816204123514 12.576836896551699 1.0858944562147104 530
532 4 430.6412585770855 537.9330492176057 11.064829448275841 1.0858944562147104 531
533 4 431.0104082582625 540.98447802286 9.552821999999981 1.0033112927934436 532
534 4 431.4158472301315 543.9464349562359 7.160548034482745 0.7388374449400494 533
535 4 432.573976145146 546.8333105985248 6.292332620689644 0.7326056977798417 534
536 4 331.20234530682313 319.8043796424151 28.676104137930977 1.037323117655782 358
537 4 328.20284772790393 322.6962607041099 29.259332068965463 1.0244904736541895 536
538 4 326.72374629349315 325.449241377294 29.638243448275805 0.8642982823461592 537
539 4 325.44110757075964 328.29231959978233 30.273118965517188 0.9206530480810898 538
540 4 324.5520199488063 331.28681175929586 29.82583137931029 0.955052792947377 539
541 4 323.7361365856626 334.3063310158383 29.66585379310339 0.9360572263024065 540
542 4 323.07854961122706 337.3640165953498 29.85798931034477 0.9360572263024065 541
543 4 322.4209626367915 340.4210764974356 30.050287241379255 0.9360572263024065 542
544 4 321.7627499849302 343.4787620769472 30.242585172413733 0.9360572263024065 543
545 4 321.1051630104946 346.53644765645873 30.434883103448218 1.0172638993870813 544
546 4 320.6046210699157 349.61665762329636 31.015512413793044 1.0034364282785884 545
547 4 319.9138731919167 352.6643323639964 31.394261379310283 0.9462182276961589 546
548 4 318.643122340272 355.5230525221278 31.430479655172356 0.9462182276961589 547
549 4 317.3723714886272 358.3817726802592 31.466697931034425 0.9728783428062444 548
550 4 315.64925585818423 360.9920989003784 31.41277655172408 1.1821924688078398 549
551 4 315.14245714334805 364.0791913188989 31.274237586206837 1.1821924688078398 550
552 4 314.6362841059376 367.16565805999375 31.135536206896493 0.8872731574187321 551
553 4 313.9405308085329 370.2145841555452 30.930407586206837 0.7751329924062793 552
554 4 312.690427311937 373.07893541050817 30.56351482758615 0.8610385029581388 553
555 4 311.46409955751864 375.95517453655987 30.834096206896493 0.6571302299147957 554
556 4 310.2690556743864 378.8170230818199 31.894495862068904 0.763332716157131 555
557 4 309.56516857044727 381.85093291915393 32.65589172413787 0.7844993834693627 556
558 4 308.52779539859745 384.80100198144106 32.91250551724132 1.024471703331418 557
559 4 307.2207552562607 387.6190531069005 33.878055517241314 0.6854671605258207 558
560 4 305.60400478819076 390.2725510693945 34.81112275862062 0.9729471673230738 559
561 4 304.6930184563371 393.2507756158392 35.58632379310338 0.838439034341 560
562 4 304.1493047733832 396.3284828729739 35.91586137931028 0.8374316936855849 561
563 4 303.3853526365746 399.36051567803077 36.21226655172407 1.1699667319091995 562
564 4 301.21925738871926 401.9326755751808 35.73103448275855 1.2106607916782668 563
565 4 300.44592009052485 405.2856808996339 35.73103448275855 1.2310078215628004 564
566 4 299.700738276488 407.88912466807017 37.06607586206889 0.9854544590632901 565
567 4 297.9306968391157 410.4518994038342 37.83559241379303 0.8720379121023609 566
568 4 294.3562017059564 411.53619838261335 38.804390689655094 0.8720379121023609 567
569 4 435.44646120664333 478.6889051306831 13.796645689655145 1.3449749646583664 513
570 4 437.5086940018285 481.0051629607121 12.732900310344803 1.1631155640975253 569
571 4 439.9744887366055 482.87406143134865 11.52923544827584 1.2703629316408191 570
572 4 442.9677295412675 483.71935163350145 10.653678931034463 0.9406371850587038 571
573 4 445.8771295708825 484.85808454831846 10.242772034482739 0.9406371850587038 572
574 4 448.7859039230719 485.99744314056124 9.831848896551707 0.9742360628200647 573
575 4 451.80229479248567 486.7251059866779 8.79813382758619 1.0631197979183689 574
576 4 454.6628919828943 487.96832703159083 8.16502862068964 1.0668300650529101 575
577 4 457.6611382069621 488.8398956856239 7.667587655172399 1.0652721282628583 576
578 4 460.7163210767707 489.4705785307533 7.058990689655159 0.7342637429580094 577
579 4 463.79027426935113 489.81407543747565 5.8424951379310235 0.7587027032067758 578
580 4 466.8629761070801 490.4028378950816 5.762473862068955 0.9541455606800777 579
581 4 469.38132774561785 491.14864538654416 5.541493655172403 0.9541455606800777 580
582 4 439.9744887366055 482.87406143134865 11.52923544827584 1.2703629316408191 571
583 4 438.4284398176423 484.90626171009916 10.781774689655153 1.2126003916980101 582
584 4 435.74553501613923 488.6246626511749 8.820530689655156 1.0122021690129768 583
585 4 434.0618370635168 491.13988590258407 6.76978044827585 0.8303052278065923 584
586 4 431.645470845372 493.4642775391475 6.496551724137919 0.8848392722326671 585
