# Supplementary material for: Cross-Regional Gradient of Dendritic Morphology in Isochronically-Sourced Mouse Supragranular Pyramidal Neurons
Source: Front Neuroanat. 2018 Dec 4;12:103. doi: 10.3389/fnana.2018.00103 (PMC6288488; doi:10.3389/fnana.2018.00103)
Supplement: Supplementary file 3 [file Data_Sheet_1.ZIP › SWC reconstructions/X046.S4.Z4.C04.20X-exported-000.swc]

# Exported from "Simple Neurite Tracer" version 3.1.6-SNAPSHOT-b9f15e3b69824d8d9ebdf26f302be1ac12e484dc on 2018-06-25T12:55:22.339
# https://imagej.net/Simple_Neurite_Tracer
#
# All positions and radii in microns
# Voxel separation (x,y,z): 0.625677425723667, 0.625677425723667, 1.5241379310344765
#
1 1 327.6703962386131 334.5997737285026 8.384694275862035 2.1127750176351645 -1
2 1 325.16080408403536 327.93005237028837 10.668965517241336 1.0563875088175823 1
3 3 327.6703962386131 334.5997737285026 8.384694275862035 2.1127750176351645 1
4 3 326.21131648182546 325.58188499154744 8.466388068965482 1.1177351804097877 3
5 3 327.21865713724054 322.621179413023 8.25052441379307 1.1177351804097877 4
6 3 327.6904179162362 319.532835639651 7.858897172413761 1.1867536572413653 5
7 3 327.9187901766253 316.44073780172465 6.8489881379310065 1.1218208539997632 6
8 3 327.998876887118 313.32548989904654 6.180958482758596 1.256347757304609 7
9 3 327.6359839801982 310.2240068997343 5.7072716551723905 1.3086919307406508 8
10 3 327.08351081328425 307.14817667487677 5.360377862068943 1.119092900423608 9
11 3 325.85468034916295 304.2850767747653 4.679042482758601 1.224494519561017 10
12 3 324.7509853701864 301.3650402289129 5.192905586206875 0.9792852796456547 11
13 3 324.4387723347503 298.25229503593766 5.184050344827565 0.7361157481381515 12
14 3 324.0314563306042 295.15143771405116 5.0447136551723935 0.8391898472518684 13
15 3 324.1628485900062 292.02617897256147 4.905376965517221 0.9036471356499205 14
16 3 324.87174111335105 288.97912990928717 4.958508413793083 1.2085209748822918 15
17 3 325.7914869291649 285.98964316917954 4.812206413793084 0.932741135946071 16
18 3 327.0209430707119 283.12278920451365 4.234192344827569 0.9510234303257166 17
19 3 328.3467535358203 280.29222453053984 3.916866827586191 0.9483017335238187 18
20 3 329.6456598716226 277.4478949532 4.146661103448259 0.988257493930532 19
21 3 330.6673911078294 274.5103394394274 4.971920827586186 0.9898342010433557 20
22 3 331.38316608285726 271.46954715041034 5.380145931034461 0.998462292744085 21
23 3 332.090181573925 268.43125757109624 4.815788137931015 1.0974882589133699 22
24 3 332.3229335762942 265.3197637329725 5.382294965517219 1.1114471222812647 23
25 3 332.33920118936305 262.1932536366313 5.134150068965496 1.1058222822240091 24
26 3 332.0614004123417 259.1092896052393 6.22227786206894 1.0180960503632936 25
27 3 331.61028698839493 256.03283370295605 7.063144758620661 0.702210288438186 26
28 3 331.37941201830296 252.91508309057502 6.790263103448248 1.0543853410552664 27
29 3 331.1685587258341 249.80859467185704 7.519090620689624 1.1345971870330407 28
30 3 331.2380089200894 246.68458728521873 7.145463448275833 1.0456321138693923 29
31 3 331.54897060067407 243.57684751164928 7.59843724137928 1.0456321138693923 30
32 3 331.8599322812587 240.46973341550554 8.051411034482726 1.0256604904402928 31
33 3 331.90060131393074 237.34197196431296 8.046427103448243 1.0354648557013828 32
34 3 332.40927706104407 234.2817836750985 7.054655310344798 1.0611176301560532 33
35 3 332.7609077743008 231.1734182241033 7.145387241379281 1.178494715221813 34
36 3 333.03120042221343 228.0587959988509 7.413117310344797 1.178494715221813 35
37 3 333.30149307012607 224.9441737735985 7.680832137931003 0.8423808021230591 36
38 3 333.11378984240895 221.8301772257718 7.108853655172385 1.142912440020908 37
39 3 332.69834003172843 218.7311969361625 6.854109241379282 1.1440636864842395 38
40 3 332.87853513033684 215.61031793665282 7.13163951724135 1.1440636864842395 39
41 3 333.05810455151953 212.48881325971743 7.409185034482728 1.1440636864842395 40
42 3 333.32214042517495 209.3842018732766 6.734814965517214 1.1440636864842395 41
43 3 333.586801976256 206.27896480941007 6.060429655172389 1.2151969530147633 42
44 3 334.32572701603567 203.2400495526702 6.232946827586181 0.920446574530601 43
45 3 334.9607896031452 200.1867437151387 5.633671034482735 0.779487707289316 44
46 3 334.9201205704732 199.18628551140657 5.665525517241356 0.779487707289316 45
47 1 327.6703962386131 334.5997737285026 8.384694275862035 2.1127750176351645 1
48 1 332.02823950877837 340.23525030199573 9.769312620689615 1.3149737320949164 47
49 3 327.6703962386131 334.5997737285026 8.384694275862035 2.1127750176351645 1
50 3 320.8868015889171 340.6638393386164 11.64528255172409 1.238109260344764 49
51 3 318.2952456915696 344.1907829874208 12.039043586206848 1.238109260344764 50
52 3 316.91062154844315 346.99632056436565 11.98127875862064 1.1414233277476857 51
53 3 315.45779856591275 349.76494317319293 11.746089034482711 0.9066003330993363 52
54 3 313.51069041706074 352.21259326262384 11.56296386206892 0.9066003330993363 53
55 3 311.56295659078296 354.65961767462915 11.379823448275815 1.264806916100393 54
56 3 309.6765391522261 357.1523165387123 11.656012482758573 2.1091022911461663 55
57 3 306.91792738221045 358.6226584891628 11.968216896551676 1.4726944975713383 56
58 3 303.8502309638873 359.1382166879592 12.772123448275808 1.4624959555320427 57
59 3 300.88076590140275 360.11051940753373 13.16112917241374 1.3996216310210714 58
60 3 297.8931561935723 360.99460161008125 13.844994620689597 1.4143438208483492 59
61 3 295.14580661721965 362.4198947858798 14.954948068965455 1.041314939631899 60
62 3 292.1813469741409 363.377181247237 15.641770344827522 1.041314939631899 61
63 3 289.2162616536365 364.33446770859416 16.32869931034476 1.4126795188959242 62
64 3 286.29747646263553 365.444419461828 16.79325655172407 1.4605250716410132 63
65 3 283.6489839195473 367.0624212847494 17.755139999999926 1.1321007341044032 64
66 3 281.13688905526675 368.86499794825926 18.918666896551645 1.0595158959462005 65
67 3 278.5196803834647 370.523043126427 19.963463448275782 1.103338342843886 66
68 3 275.7817159684979 372.0171608190551 20.56686965517233 1.1624148053807148 67
69 3 272.8072454866076 372.95254857051196 21.170428275861983 1.166075018321198 68
70 3 269.7251584874928 373.40366199445873 21.87579931034474 0.8019370133242812 69
71 3 266.7050135535247 374.21766832532523 22.01022827586198 1.090749713038326 70
72 3 263.58601158629216 374.46043116650605 22.058238620689565 1.1585481188897424 71
73 3 260.5708720717298 374.13069916314964 23.925612413793004 0.9085712169903658 72
74 3 257.48941075004075 373.65205593247106 24.52566551724128 0.8982725665629543 73
75 3 254.39355884756006 373.23472908951334 24.949985517241277 0.8982725665629543 74
76 3 251.29833262250506 372.8174022465557 25.37415310344817 0.8982725665629543 75
77 3 248.20248072002437 372.4007010810237 25.79847310344817 1.239610886166501 76
78 3 245.20611152823372 373.2190871538703 26.704573103448165 0.8489816989644438 77
79 3 242.1709503360482 373.878551160583 27.610825517241267 0.8489816989644438 78
80 3 239.13516346643698 374.5386408447215 28.516925517241262 0.9053427214736317 79
81 3 236.28270008256277 375.7712253733971 29.387513103448157 0.9583000587868828 80
82 3 233.2588010840403 376.5157815100083 30.110716551724014 1.1739335267882876 81
83 3 230.14543021363934 376.6334088660443 30.813801379310217 0.857159302918652 82
84 3 227.05082966601006 376.2304726038783 31.337037931034356 1.0166257084128432 83
85 3 223.93307905362903 376.00960847259785 31.657564137930905 1.073043041890346 84
86 3 220.80969734441652 376.00835711774636 32.10230758620676 0.6828393153377813 85
87 3 217.73136440985604 376.4757381547619 32.8332841379309 1.1488814026623118 86
88 3 214.76690476677732 377.3760879703783 33.894084137930896 0.9589820471809217 87
89 3 212.01267273874174 378.82453121092857 34.6723089655171 0.9589820471809217 88
90 3 209.25844071070617 380.2736001289046 35.4503813793102 0.7392065946212263 89
91 3 206.78576352424625 382.1256053090467 36.65338344827571 0.9474257851278056 90
92 3 203.76311588057519 382.8294924129858 37.601549655172256 0.6392984232816713 91
93 3 200.71418978502376 383.4151264834631 38.54986827586191 0.82471792839488 92
94 3 197.61583517284018 383.8224424876093 38.88959862068949 0.7103628652953654 93
95 3 194.49495617333054 383.6203486791005 39.053748275861906 0.8552447299959377 94
96 3 191.4016069805527 383.1548446743621 39.1418434482757 0.6781029372250531 95
97 3 327.6703962386131 334.5997737285026 8.384694275862035 2.1127750176351645 1
98 3 321.6613902419629 336.76899736348656 6.611024482758594 1.2415379726377298 97
99 3 317.98428401098494 337.2420094973337 6.554174137931008 1.2415379726377298 98
100 3 314.92347004434475 337.78572318028756 5.699071793103425 1.022413224600787 99
101 3 311.8100991739438 337.83014627751396 4.96013924137929 1.0874836768760483 100
102 3 308.757419013838 338.5146373812557 5.028176758620669 1.324002257348109 101
103 3 327.6703962386131 334.5997737285026 8.384694275862035 2.1127750176351645 1
104 3 329.29966025519747 329.52240141875507 12.49761096551719 1.4647296239418761 103
105 3 331.0665733054411 326.94711313447647 12.943025034482705 1.4647296239418761 104
106 3 332.6251357729188 324.24543801020167 13.542895241379254 1.251354851447334 105
107 3 334.0892209491122 321.5193614663237 14.660149310344767 1.2597889831460891 106
108 3 335.5539318027312 318.79328492244565 15.77741862068959 0.9705007685884944 107
109 3 337.4760128545543 316.39568902707254 17.204773793103378 1.257355097960024 108
110 3 339.7484732647827 314.27526823129506 18.07124620689648 1.2325469880300806 109
111 3 342.01968232015963 312.18925969393234 19.35121724137923 1.2325469880300806 110
112 3 344.29089137553655 310.1026254791439 20.631340689655087 1.2681417767795 111
113 3 346.9312501120904 308.5040196564199 21.866349655172325 1.170085610620087 112
114 3 349.6498185268597 307.19009706240024 23.865104137930935 1.4307365694023095 113
115 3 354.1246634756354 306.15898066480764 25.98030275862058 1.7287967814685499 114
116 3 358.5081595202554 306.6576455731094 29.165293793103327 1.9770718407699581 115
117 3 362.6338764654773 307.1681983524999 34.37068206896537 1.6873268816915852 116
118 3 366.9103816702986 308.36449359048356 37.70138068965502 0.6880199244227732 117
119 3 370.0206241535709 309.76726237895605 39.643894482758455 0.6880199244227732 118
120 4 327.6703962386131 334.5997737285026 8.384694275862035 2.1127750176351645 1
121 4 332.85913913013945 341.00045379365577 9.072126206896515 1.3643396809845139 120
122 4 339.451276487564 347.1233330817876 8.729256137930998 1.4837251905868467 121
123 4 341.07178102018827 349.79622704447905 8.444227103448242 1.249584184332536 122
124 4 342.473924131235 352.5930051374639 8.515343379310309 1.2247948447253643 123
125 4 344.26899266563623 355.1551541958023 8.49062186206893 1.3772786901484793 124
126 4 345.92703784380393 357.80364673889056 8.870101724137895 1.4100892143534283 125
127 4 347.60698173187194 360.4277378623756 9.535875655172374 1.3045061487625595 126
128 4 349.74867556012407 362.704578014584 9.842425517241338 1.2754121484664092 127
129 4 352.2939313279679 364.52091958145985 10.109789793103406 1.264969592231081 128
130 4 355.29718297144154 365.3762206224241 10.566406275862025 1.4104959046801488 129
131 4 358.25476016283733 366.39232076179934 10.781385931034439 1.4530231993065863 130
132 4 361.14226148255204 367.5911187094859 11.033752689655127 1.6360213327822444 131
133 4 364.14926719058 368.45455355698454 10.959801517241335 1.4042704142941984 132
134 4 367.2688948352382 368.646010849256 10.638772344827544 1.3767781482079005 133
135 4 370.2884140917806 367.8363842603695 10.365220068965474 1.3637953416241342 134
136 4 373.18092083090113 366.6488485063461 10.091683034482717 1.3637953416241342 135
137 4 376.072801892596 365.46131275232256 9.81814599999996 1.378436193386068 136
138 4 378.67186591905204 363.73319170247373 9.296418344827547 1.2338421403013287 137
139 4 381.4799062056998 362.39173930172217 8.518345931034448 1.4361611926833338 138
140 4 384.1534258458171 360.7674807045436 8.64050558620686 1.350624831812651 139
141 4 387.0165257459286 359.55616920834257 7.79966917241376 1.596672479478483 140
142 4 389.6281033208992 357.8824820945317 6.808186965517214 1.2226237440581034 141
143 4 391.84237573053525 355.6869800076674 7.430279103448245 0.9419010534586655 142
144 4 394.2581162712543 353.69982850356905 7.571490482758589 1.2759940284723321 143
145 4 396.45674674524724 351.4749195776957 7.512003379310313 1.2874188982660464 144
146 4 398.3331533449926 348.98534910074125 8.149885586206862 1.270913527775456 145
147 4 400.37724149483176 346.62529385091153 7.687248758620657 1.2241316266540974 146
148 4 402.2405088686369 344.12133279316544 8.21693241379307 1.2168737685157027 147
149 4 404.4335082457983 341.91331715778665 8.997443448275824 1.2141645852623193 148
150 4 406.63464142949414 339.6977933932991 8.560351172413759 1.2668966787023102 149
151 4 408.65495383715586 337.3402408531723 9.504661310344789 1.2440657094376533 150
152 4 410.690282503035 334.9651693451253 9.484679862068926 1.3070714262080265 151
153 4 412.888912977028 332.7621591291522 10.251961379310302 1.1404410141892996 152
154 4 415.3484509375476 330.8281902062404 10.30356868965513 1.1600434879372221 153
155 4 417.7610630911381 328.8422900569935 10.640555586206853 1.1620894531193384 154
156 4 419.7400807887021 326.4371860325117 11.359582896551677 0.8910334787473314 155
157 4 422.40171255773055 324.7966598222642 11.592577862068918 0.8910334787473314 156
158 4 425.06397000418474 323.1561336120168 11.825557586206848 1.1025750163845034 157
159 4 427.65302319182933 321.40235978771335 12.054528827586157 1.1025750163845034 158
160 4 430.2414507020481 319.6485859634099 12.283500068965466 1.1687341473805237 159
161 4 433.1058019570111 318.3922256925568 12.102356275862018 1.1589422956679485 160
162 4 435.9219760501933 317.03075161418207 12.014200137930985 1.137863223195318 161
163 4 438.7756907889189 315.79128463382347 12.813244689655118 0.9570049065156349 162
164 4 441.8746710785283 315.3739577908658 13.04715413793098 0.9570049065156349 163
165 4 444.9736513681376 314.95725662533386 13.281063586206843 0.961478500109559 164
166 4 448.07951410942985 314.75391146197364 14.04927482758615 1.0803196703515123 165
167 4 451.1966390443852 314.7764358492997 14.68773620689649 1.1078619906318683 166
168 4 454.3118869470633 315.0642474651326 14.620521724137872 1.1815918184791452 167
169 4 457.4158726560784 314.89343752791 15.470762068965453 1.1254560398432178 168
170 4 460.4885744938074 314.3140602316899 15.233347103448214 1.145840610373295 169
171 4 463.5331208473787 313.593905514682 15.16648317241373 0.955234239400837 170
172 4 466.4631682320427 312.53087956837743 15.822075862068901 0.9493466148247772 171
173 4 469.3913385844294 311.43844678306397 15.506579310344764 1.1905390056669936 172
174 4 473.6515761761819 309.500098118172 15.736114482758556 1.71727180328672 173
175 4 475.2558130957373 308.99642779046445 15.628967586206834 2.061869902278287 174
176 4 480.1742633393511 305.1466345899868 16.506718620689586 1.6534839897341922 175
177 4 482.8240072372908 303.48608670211615 16.317877931034417 2.090976416122952 176
178 4 485.5238053292884 302.26601572195494 13.871468896551669 1.116314892653395 177
179 4 488.2498818731665 300.7925453843758 12.821429310344776 1.2531943430789618 178
180 4 491.0422802241712 299.444836209367 11.812038482758572 1.2698623897002401 179
181 4 493.7558432195347 298.256049100492 9.3597005517241 0.9687488717964681 180
182 4 496.59767008717165 297.11105941141767 7.822714137931002 0.7585024864305443 181
183 4 499.5020646973809 296.1062214657055 6.4014402758620434 0.9959032720728753 182
184 4 502.51032176026024 295.47866700770464 4.97338399999998 0.863478644918461 183
185 4 505.6030452756124 295.0488266162325 4.506616758620671 0.6934445477037974 184
186 4 507.4563018106059 295.33788958691684 4.679941724137912 0.6934445477037974 185
187 3 309.6765391522261 357.1523165387123 11.656012482758573 2.1091022911461663 56
188 3 308.78620017542136 359.8452321790269 11.870336758620642 1.3027104545507326 187
189 3 308.99580211303874 362.9623571139822 11.47467055172409 1.3027104545507326 188
190 3 309.7503690884615 365.9962669513163 11.226449448275817 0.8838069044802231 189
191 3 310.2402745128031 369.0864877569655 11.268088896551678 1.0953922395371956 190
192 3 309.93494392904995 372.1992329499407 11.17540606896547 0.9558661736008178 191
193 3 309.9712332197419 375.32636872370756 11.405093655172367 0.9558661736008178 192
194 3 310.00689683300817 378.4528788200488 11.634796482758572 0.9558661736008178 193
195 3 310.0425604462744 381.58001459381563 11.864484068965469 0.9558661736008178 194
196 3 310.07822405954073 384.7065246901568 12.094186896551674 0.9760380138061489 195
197 3 309.77789889519335 387.80613065719183 12.826016965517189 0.9946957146412286 196
198 3 309.470691279163 390.9176244953157 12.592595241379259 1.0249847588205114 197
199 3 308.79370830453 393.94652891324387 13.54804682758615 1.0839360858721954 198
200 3 307.63432803466407 396.8515492008789 13.702594413793047 1.0839360858721954 199
201 3 307.0249182220092 399.90360368355897 14.476033448275802 1.2641812386746694 200
202 3 306.21904569767713 402.91498913356696 15.109267034482697 1.0237897149373791 201
203 3 306.1458414388674 406.03711948792807 15.578518620689591 1.0237897149373791 202
204 3 306.0732628574835 409.15862416486345 16.047648275862002 1.0491046235821586 203
205 3 306.00005859867383 412.27950316437307 15.566020689655106 1.1339089418647446 204
206 3 306.3003837630212 415.38411455081393 16.151746896551657 1.0508815474712139 205
207 3 306.01695188916835 418.4993624534921 16.01609862068959 1.0531527565265908 206
208 3 306.133327890353 421.6252468724075 15.880450344827521 1.1747031100219276 207
209 3 306.13457924520446 424.7517569687486 16.117148965517174 1.049874206815799 208
210 3 306.0995413093639 427.8194533870718 17.611108965517168 1.0505311681128087 209
211 3 306.0907818254037 430.94784051569013 17.592819310344755 1.1263257314649737 210
212 3 306.0538668572861 434.07184790232844 17.9926006896551 0.9236625564988207 211
213 3 305.3962798828505 437.1245280624342 18.442526206896478 0.9693682924479345 212
214 3 304.63483045574475 440.15593519006535 18.76899655172406 0.9693682924479345 213
215 3 303.8733810286391 443.1873423176965 19.095466896551645 1.0967061621312153 214
216 3 304.2700605165479 446.2900766718602 19.159480689655094 1.074995155458604 215
217 3 305.81736079036256 448.9692274088089 20.289476551724054 1.1237854811165355 216
218 3 308.18492416930087 450.9557532354816 21.4717503448275 1.0349705705350611 217
219 3 318.2952456915696 344.1907829874208 12.039043586206848 1.238109260344764 51
220 3 320.16476983963196 342.598433938954 11.802085862068918 0.8526168848078983 219
221 3 313.9392794536815 342.1917436122336 12.958723655172362 0.8526168848078983 220
222 3 310.8190261315975 341.969002448676 13.011641724137878 0.9690491969608155 221
223 3 307.7707257134718 341.32392902275495 13.688877172413736 0.9725905311904114 222
224 3 304.65923187534804 341.0842945687027 14.230921586206838 1.1164587984613115 223
225 3 301.57026242455026 340.60565133802413 14.539330896551663 1.046839671301039 224
226 3 298.5100741353358 339.9655833315088 14.778041379310283 1.103175666713198 225
227 3 295.38669242612326 339.9174061697281 15.196630620689591 0.9544583993929395 226
228 3 292.3008513624541 339.5451281014225 16.06822413793097 1.0666361050509359 227
229 3 289.17684397581587 339.63022023132095 16.39941931034476 1.0768784445100321 228
230 3 286.0634731054149 339.9280426859654 16.552595172413724 1.0768784445100321 229
231 3 282.9494765575882 340.22586514060987 16.70577103448269 1.1354793922033108 230
232 3 279.8354800097615 339.93367378279686 16.564788275862 1.1354793922033108 231
233 3 276.72148346193484 339.64148242498396 16.42365310344821 0.8536492525603423 232
234 3 273.60560988183096 339.4087304226148 16.80529724137924 1.0527648365226423 233
235 3 270.48347952746985 339.55451326280837 17.126128275861998 1.0701524121835029 234
236 3 267.3669802699403 339.3036166150932 17.382031034482686 0.848987955738701 235
237 3 264.2817648836969 338.8531288685721 16.747532413793035 0.853192508039564 236
238 3 261.23846988497695 338.1479904097816 17.15615379310338 0.8631908333026282 237
239 3 258.1983032733857 337.41469646683345 17.317712413793032 0.9301883720491185 238
240 3 255.3508453089173 336.1189185181597 17.359016551724068 0.6207239375442127 239
241 3 252.52716308662636 334.7924823756255 17.918222758620615 0.882004953494139 240
242 3 249.7898243490853 333.2827227473543 18.22792758620682 0.8752976914903812 241
243 3 247.1281925800568 331.65783847275 17.627417241379238 0.9089278531230283 242
244 3 244.80630365319632 329.56119341914996 17.53566413793096 0.9409249966745366 243
245 3 242.5426027269281 327.4076117198091 17.168346896551654 0.9409249966745366 244
246 3 240.27827612323412 325.25403002046824 16.80118206896545 0.7684882981450941 245
247 3 238.02145764864886 323.0910631597415 16.480503448275794 0.7684882981450941 246
248 3 235.76463917406357 320.9287219764405 16.159824827586142 0.9321092017460901 247
249 3 233.50594366720114 318.774514599674 16.658217931034415 0.9321092017460901 248
250 3 231.24662248291298 316.62030722290734 17.156763448275793 1.2603896334747837 249
251 3 229.40024839960242 314.1401219073387 15.999485517241315 1.2730032903773731 250
252 3 227.73719780202896 311.71374485038234 13.402354482758566 1.2270723105549985 251
253 3 225.5629687476392 309.51636573124085 12.230917310344777 0.9187259616098609 252
254 3 224.18397570134422 306.74211202558206 11.170818413793057 0.8361177710915653 253
255 3 223.6152349213614 303.71946438191105 9.778244068965476 1.130198674730203 254
256 3 223.80418950393 300.59733402754995 9.662897310344787 1.2327847454518557 255
257 3 223.58770511462959 297.48146044744607 9.239689931034444 1.3049316094120518 256
258 3 223.16662420711756 294.4663209328838 7.486062551724107 1.0775979735496146 257
259 3 220.96924508797605 292.24266336186184 7.761443793103416 1.0950293466302758 258
260 3 219.13538455318 289.7255630781755 7.037569724137901 1.4825489170264863 259
261 3 217.3409416962045 287.16779376181717 6.668149172413766 1.5685482791922043 260
262 4 410.690282503035 334.9651693451253 9.484679862068926 1.3070714262080265 152
263 4 409.82371926840773 332.2384671238215 10.41589765517237 1.8358001348158113 262
264 4 407.8090379575775 329.85713884151727 10.988699172413748 1.196708185084629 263
265 4 406.2842620710889 327.1354420396193 11.561485448275814 0.9117058608932413 264
266 4 404.2958592121391 324.7334664022661 12.168488620689606 0.9222485255166851 265
267 4 402.1372720933924 322.48853579876965 12.885625999999949 0.9677039904955097 266
268 4 400.1995491059262 320.0953196453766 14.232125655172355 0.9677039904955097 267
269 4 398.26182611846 317.70210349198356 15.578671034482694 1.1440574297099824 268
270 4 397.3927601741299 314.7019802356386 16.009392413793037 1.1440574297099824 269
271 4 396.52306855237396 311.7024826567193 16.440266206896485 1.0088610515596124 270
272 4 395.11967408647575 308.9119613379918 16.886228965517173 1.0088610515596124 271
273 4 393.7169052980033 306.12206569668996 17.33219172413786 1.2194265324126554 272
274 4 391.9575003768684 303.54177199300557 17.7716006896551 0.9550465361731199 273
275 4 390.3163484891952 300.8888997079372 18.353668965517166 0.9653013891807307 274
276 4 389.0043029274526 298.05082690485466 18.6293855172413 0.9931002372056332 275
277 4 387.61091930036605 295.2634339732557 19.28537448275854 1.1436444826090049 276
278 4 386.57354612851617 292.32275007235444 19.89441999999992 1.1041079260775262 277
279 4 385.63252728022786 289.3582904292757 20.71547310344819 1.1118037584139273 278
280 4 384.5964054632294 286.42574033490894 21.536678620689568 1.1118037584139273 279
281 4 383.5602836462311 283.4931902405421 22.35788413793094 1.2516551766116815 280
282 4 383.54964712999373 280.3741882733096 22.953059999999905 0.9963099623995957 281
283 4 383.5383849363307 277.25768901578004 23.607829655172317 1.0026981289162342 282
284 4 383.03221189892025 274.1818587909225 24.262751724137832 1.0358527757053313 283
285 4 382.73313808942436 271.0716163076501 24.636470344827487 0.7310602745383044 284
286 4 382.6286499593285 267.9469832435861 24.888562758620587 1.0122021690129768 285
287 4 383.2643382238637 264.88554359952025 25.140807586206794 1.0880968407532576 286
288 4 384.45687939729305 261.99679092495404 25.470631034482654 1.0880968407532576 287
289 4 385.0550270162849 258.9328485711853 25.96734758620679 1.5123687031364763 288
290 4 384.60704197946677 255.84012505583317 26.317289655172303 0.8330582084797765 289
291 4 383.4852023551442 252.9275966390895 26.8386972413792 0.8416237324379334 290
292 4 381.6119241425275 250.4217585490662 26.87009448275851 1.0747886819081152 291
293 4 379.60725367050895 248.0210342665645 27.042779310344713 1.0747886819081152 292
294 4 377.60258319849027 245.6203099840628 27.215464137930923 1.140766366450676 293
295 4 375.7499523409225 243.14513008789996 26.060167586206788 1.1535864969037537 294
296 4 374.2677225193831 240.39089805986438 25.911868965517137 0.8672890204411183 295
297 4 372.7041546324997 237.6842175161838 25.580521379310238 0.8672890204411183 296
298 4 371.14058674561625 234.97816264992895 25.249326206896445 0.9558849439235896 297
299 4 370.39978467355945 231.9392473931891 25.105142758620584 1.0591217191679947 298
300 4 368.5471538159917 228.47049174497707 23.265508275861972 1.0591217191679947 299
301 4 364.14926719058 368.45455355698454 10.959801517241335 1.4042704142941984 133
302 4 364.7793243582837 371.1893895848227 10.66782241379306 1.48928746290153 301
303 4 364.41955983849266 374.29462664868925 10.397821379310301 1.48928746290153 302
304 4 363.9947248664262 377.3854731317642 9.824090137930993 1.2912605576599896 303
305 4 363.43161518327497 380.4600520017703 10.133246275862026 1.2776708439732716 304
306 4 362.97299363021955 383.5546525493995 10.105689862068923 1.2787282388227446 305
307 4 361.9637759425272 386.50347025683516 9.458022689655134 1.2396734539090732 306
308 4 361.3255849682891 389.5580274492182 8.905415999999963 1.226477917000561 307
309 4 360.3370146356457 392.52498980199977 8.760455241379274 1.0455257487070193 308
310 4 359.95973114793435 395.6070768011145 7.829633724137898 1.2078327297139957 309
311 4 359.7394926940796 398.7098111552782 7.019737310344799 1.160437664715428 310
312 4 359.6481437899239 401.8356955741936 7.260063379310315 1.1336711844429694 311
313 4 359.4066323035946 404.9365528960801 6.4473777931034215 1.1573593317808675 312
314 4 358.8629186206407 408.0105060886605 6.947051172413764 0.9750494434735054 313
315 4 358.11460841947525 411.04754431312324 7.1046013103447985 0.8972527123590247 314
316 4 357.0709784733682 413.9963620205588 7.0568805517241096 1.0509253448910145 315
317 4 355.7364085242996 416.8256753396812 7.170687931034453 1.0509253448910145 316
318 4 354.40183857523095 419.6549886588037 7.284495310344798 1.221397416303685 317
319 4 352.7563069455777 422.3153690729807 7.288107517241349 0.9950773778709201 318
320 4 351.2734514466126 425.0614672944819 7.819757310344795 0.9950773778709201 319
321 4 349.79122162507326 427.807565515983 8.351391862068931 1.003430171504331 320
322 4 348.5323586445173 430.6506437384714 9.196846413793066 1.0691700986251167 321
323 4 347.37986082633427 433.5569153809579 8.955956413793066 1.008773456720011 322
324 4 345.9864771992477 436.3543191513683 9.317862965517202 1.008773456720011 323
325 4 344.593093572161 439.15109724435314 9.67975427586203 0.7178459673070204 324
326 4 343.2991926557645 441.99855520882153 9.504493655172373 1.3000137848458637 325
327 4 343.05392710488087 445.11630582120256 9.316155931034444 1.312151926904903 326
328 4 342.4201158726228 448.1764941104171 8.980266413793066 1.31559940952064 327
329 4 341.9302104482811 451.6033293711056 7.6547388965516925 1.31559940952064 328
330 4 349.74867556012407 362.704578014584 9.842425517241338 1.2754121484664092 128
331 4 347.4330434075208 365.38998552579 10.766342689655128 1.2636056154430033 330
332 4 346.39629591309665 368.34130594292856 10.819275999999956 1.2664587045043034 331
333 4 345.2600657079825 371.2557113919494 10.712647310344783 1.5537072106540388 332
334 4 344.29026569811083 374.2289305189883 10.502392482758578 1.4477925360275363 333
335 4 343.7534344668399 377.3072634535487 10.855657172413748 1.071003333482487 334
336 4 343.3379846561594 380.39498154949496 11.544902827586158 0.9849414035741967 335
337 4 342.5208499381643 383.3850939670284 12.577765379310295 0.9849414035741967 336
338 4 341.7043408975949 386.3752063845618 13.610643172413736 0.9849414035741967 337
339 4 340.88720617959973 389.3646931246695 14.64350572413787 0.9878883442493551 338
340 4 340.22023404377836 392.35230283249996 16.217894482758556 1.0317107911470407 339
341 4 340.5668593376293 395.4162451862688 17.504419310344755 1.0317107911470407 340
342 4 340.9141103089059 398.48018754003766 18.790944137930957 1.0958865247035172 341
343 4 341.13497444018634 401.554140732618 20.098502068965434 1.0958865247035172 342
344 4 341.3558385714668 404.62809392519836 21.406212413793014 1.0958865247035172 343
345 4 341.5767027027473 407.7020471177787 22.71377034482749 0.7849498712158837 344
346 4 341.74313289798977 410.8141666333283 23.373874482758527 1.1385326980408423 345
347 4 342.06535677223746 413.9037617615517 24.28302275862059 1.3895482244669204 346
348 4 342.74233974687047 416.95644192165753 24.5088999999999 0.8861594516009441 347
349 4 342.5364918738074 420.07732092116714 24.346884137930935 0.880628463157547 348
350 4 342.1873638702536 423.1712957913707 25.08929172413783 1.1048524822141375 349
351 4 342.4983255508382 426.2809125972173 24.7431599999999 0.9091718673190606 350
352 4 343.6314273688238 429.19156398168377 25.169156551724033 0.9738919402359167 351
353 4 345.2875955147143 431.835676782792 25.73034413793093 1.099346520867769 352
354 4 346.9443893380306 434.47978958390024 26.291684137930925 1.0852312381434432 353
355 4 349.9038435617035 435.49338701357254 26.353868965517133 1.0166257084128432 354
356 4 352.99469004477845 435.9732815991026 26.286806896551617 0.763914596163054 355
357 4 355.9353739456797 437.04068728738724 26.326739310344717 0.763914596163054 356
358 4 358.876057846581 438.1080929756718 26.366824137930923 1.146034570375269 357
359 4 361.6202790358049 439.6084674425571 26.552006896551614 0.8481933454080319 358
360 4 364.13299957751116 441.47236049378796 26.52579172413782 0.7862512802613889 359
361 4 366.8065192176284 443.08160283274924 27.060916551724024 0.8893441496978776 360
362 4 369.1596920157751 445.1281936922913 27.66401793103437 0.8893441496978776 361
363 4 371.51286481392185 447.17478455183345 28.267119310344707 1.1419739238823226 362
364 4 373.4424539948536 449.60929541532425 29.169104137930915 1.0349392866637748 363
365 4 375.09299104391266 452.1770755704942 30.833462758620563 0.9793541041624843 364
366 4 377.0795168705853 454.57342011101576 31.60741999999987 0.7973445410194695 365
367 4 378.66873753192345 457.2594532996475 32.131571034482626 1.296028219644004 366
368 4 381.6213093039134 458.216114083579 33.08857724137918 1.0506500468236961 367
369 4 384.64333127015874 458.76983860534443 34.51821862068952 0.8323637065372232 368
370 4 387.4957946540329 459.7559062282849 36.52398413793088 1.1204881610829718 369
371 4 390.38141894147043 460.8708634009245 37.65977172413778 1.1437758748684068 370
372 4 392.8321974180301 461.1849534686378 38.6291234482757 1.1437758748684068 371
373 4 361.6202790358049 439.6084674425571 26.552006896551614 0.8481933454080319 359
374 4 363.4873004741644 439.6328688621603 26.604589655172305 0.9456050638189497 373
375 4 366.6031740542682 439.8981560906672 26.398221379310236 0.9456050638189497 374
376 4 369.6039229880389 440.7659706801459 25.995239310344722 0.9182879874118544 375
377 4 372.6484693416103 441.4748632034908 26.28924551724127 0.6722903939400803 376
378 4 375.6936413726073 442.1837557268357 26.58309931034472 0.716169151806081 377
379 4 378.55861830499606 443.43823896541164 26.44318344827575 0.716169151806081 378
380 4 381.4235952373847 444.69272220398767 26.303267586206786 0.716169151806081 379
381 4 384.2891978471991 445.94783111998936 26.163351724137822 0.716169151806081 380
382 4 387.1541747795878 447.2023143585653 26.02343586206886 0.7331437803659641 381
383 4 390.21123468167366 447.8649067524066 25.904095862068857 0.7576891057771036 382
384 4 393.1919619378212 448.78340121336896 26.49027931034472 0.7859134144514981 383
385 4 396.29469629198485 449.17882934642637 26.351277931034375 0.8534740628811397 384
386 4 399.4080671623858 449.4685179945364 26.092479310344718 0.8689533223935432 385
387 4 402.5239407424897 449.2395200567215 25.701995172413685 0.8689533223935432 386
388 4 405.63981432259357 449.0105221189067 25.311511034482653 0.8536930499801431 387
389 4 408.70125396665946 448.50372340407046 26.271717931034377 0.854487660310812 388
390 4 411.53557270518763 447.21607926193116 27.029824137930923 0.8968147381610181 389
391 4 414.2078409904534 445.8521024738536 29.189527586206776 0.8968147381610181 390
392 4 417.319960506003 444.53943123468537 31.458968965517112 0.8968147381610181 391
