# Supplementary material for: Cross-Regional Gradient of Dendritic Morphology in Isochronically-Sourced Mouse Supragranular Pyramidal Neurons
Source: Front Neuroanat. 2018 Dec 4;12:103. doi: 10.3389/fnana.2018.00103 (PMC6288488; doi:10.3389/fnana.2018.00103)
Supplement: Supplementary file 3 [file Data_Sheet_1.ZIP › SWC reconstructions/X046.S4.Z5.C01-exported-000.swc]

# Exported from "Simple Neurite Tracer" version 3.1.0 on 2018-06-06T17:59:03.476
# https://imagej.net/Simple_Neurite_Tracer
#
# All positions and radii in microns
# Voxel separation (x,y,z): 0.625677425723667, 0.625677425723667, 1.9937499999999961
#
1 1 331.50955292285346 323.71548923061374 12.009931312499976 1.3026854274537039 -1
2 1 332.01072054085813 330.2481872325946 12.076442812499977 1.3173951037324672 1
3 3 331.50955292285346 323.71548923061374 12.009931312499976 1.3026854274537039 1
4 3 325.32785995670366 329.54930554806117 13.780062312499973 1.161200991174811 3
5 3 321.53375204711534 334.41457321048847 14.92923987499997 1.729190958246756 4
6 3 320.7053551354572 337.4309640799022 14.994654812499972 1.3276937541598786 5
7 3 319.87758390122474 340.44798062674175 15.06004981249997 1.3276937541598786 6
8 3 319.04918698956664 343.46437149615554 15.125444812499971 1.251354851447334 7
9 3 318.4860773064153 346.53957604358743 15.529876999999969 1.2558597289125446 8
10 3 318.4885800161182 349.66483478507706 15.109714124999972 1.2558597289125446 9
11 3 318.4910827258211 352.7907192039926 14.68955124999997 1.2558597289125446 10
12 3 318.49358543552404 355.91597794548227 14.269388374999973 1.3848431302254784 11
13 3 319.1668143456027 358.96615539588515 13.711876062499973 1.3021723719646103 12
14 3 320.44569900378184 361.8204958120365 13.891433187499972 1.3400446265436639 13
15 3 322.195718763531 364.4026665479981 13.136858624999974 1.3721856759030886 14
16 3 323.7611636826916 367.1080957368272 13.539735687499974 1.3721856759030886 15
17 3 324.8185585321646 370.04877963772844 13.057547249999976 1.4312996790854606 16
18 3 325.02190369552477 373.1684072823867 12.706069062499976 1.4281587784083278 17
19 3 325.37791415076157 376.26613621714455 13.530065999999975 1.5578679655351013 18
20 3 326.2332151917258 379.2637567637866 12.697176937499977 1.1160708784573627 19
21 3 327.102281136056 382.26888543953737 12.667091249999975 1.2427205029723474 20
22 3 328.0664500490961 385.2408532117248 13.184449437499975 1.2427205029723474 21
23 3 329.0306189621363 388.2121953064865 13.701807624999972 1.2353938203171233 22
24 3 330.55476917119915 390.939523205216 13.185506124999973 1.1902511940511606 23
25 3 332.1058235095681 393.6555889102824 13.024072187499975 1.1873793346670891 24
26 3 333.546132943584 396.41294932544656 14.080460624999972 1.2311704976934885 25
27 3 334.8319000534461 399.26290999961793 14.405980187499972 0.8567463558176746 26
28 3 335.9862749039063 402.17043299695575 14.243011062499972 1.2776708439732716 27
29 3 337.14127543179217 405.07670463944226 13.979437312499973 1.3183461334195672 28
30 3 338.7805502871882 407.7408391181736 14.065387874999972 1.4394772830396692 29
31 3 339.9155291374509 410.63897695412567 13.071284187499973 1.0579517023818914 30
32 3 341.0780377944455 413.5427458869092 13.256503562499974 1.065954116656897 31
33 3 342.44138890509737 416.3526632058341 12.680828187499975 0.9646944820777789 32
34 3 343.6871126597132 419.2188914930743 12.238235624999977 0.9692243866400181 33
35 3 344.3534591181089 422.27595139516006 12.208249624999977 0.9692243866400181 34
36 3 345.0191798990789 425.3323856198202 12.178263624999976 0.9692243866400181 35
37 3 345.6849006800488 428.3888198444803 12.148277624999977 0.9692243866400181 36
38 3 346.3512471384446 431.4458797465662 12.118291624999976 1.150495650420679 37
39 3 348.0230572199782 434.0881155153972 12.435038687499976 0.7134662253269547 38
40 3 349.6466901397311 436.76163515551445 12.307976999999976 0.6991382122778828 39
41 3 351.56939686898 439.2293069225686 12.175452437499978 0.9245134777978048 40
42 3 353.4914779208031 441.6976043670485 12.042927874999975 0.9245134777978048 41
43 3 355.41355897262616 444.1652761341026 11.910403312499977 0.9245134777978048 42
44 3 357.3356400244493 446.6329479011568 11.777878749999978 0.8760359908527351 43
45 3 358.8647956529179 448.8597338593073 11.719362187499977 0.8760359908527351 44
46 3 357.14731111930644 450.6729470390545 11.962499999999977 0.8760359908527351 45
47 3 356.0179633658752 453.7856922320297 11.962499999999977 0.8760359908527351 46
48 3 331.50955292285346 323.71548923061374 12.009931312499976 1.3026854274537039 1
49 3 338.28814215314367 327.5271161081223 8.129714999999985 1.2695057535675776 48
50 3 344.5436650555289 327.4714308172329 8.457587187499984 1.2695057535675776 49
51 3 347.65328186137555 327.62534746396096 7.489641499999985 1.251354851447334 50
52 3 350.7510107961334 328.0301607584041 6.963012374999987 1.2179499336879474 51
53 3 353.77115573010155 327.2486896536752 6.213322499999988 1.2179499336879474 52
54 3 356.7913006640697 326.46721854894645 5.463632624999989 1.4921718358341163 53
55 3 359.72510211328796 325.38166821531587 5.49084731249999 1.124986781773925 54
56 3 362.5975871747853 324.14908368664027 5.08627556249999 1.1869663875661114 55
57 3 365.5601697855869 323.20243374152034 4.007417562499993 1.7208882188074028 56
58 3 368.675417688265 323.03475219142643 3.2557538749999937 1.7208882188074028 57
59 3 371.79003991351743 322.8670706413325 2.504070249999995 0.9968292746629462 58
60 3 374.822698396 322.1074982465039 2.1463117499999957 0.9996260527559311 59
61 3 377.716456489972 320.92309087960905 2.4971918124999952 1.1799713139465209 60
62 3 380.1015388368306 319.8206472554839 2.3837474374999954 1.1799713139465209 61
63 3 331.50955292285346 323.71548923061374 12.009931312499976 1.3026854274537039 1
64 3 339.8742344273532 320.50326132694846 13.067316624999975 0.7330123881065621 63
65 3 344.74325615433474 317.27038606823425 12.768991812499976 1.0612177385441688 64
66 3 347.09017217822424 315.20877895047477 13.316714812499974 1.2365325532319404 65
67 3 349.2913053619201 312.9882497665815 13.001861812499975 1.224469492463988 66
68 3 351.61131725650347 310.8891020032786 12.993248812499974 1.3023538184180703 67
69 3 353.9488481190071 308.870666627894 14.585636999999972 0.9451483192981713 68
70 3 356.30139523972804 306.82219873607477 15.323802999999971 0.9451483192981713 69
71 3 358.65394236044904 304.7731051668297 16.06196899999997 1.0792059645337244 70
72 3 361.22735361245043 302.997432632626 15.734754749999968 1.0838297207098222 71
73 3 363.69314834722746 301.0747259033771 16.067591374999967 1.3094740275228056 72
74 3 366.3015975350694 299.4404564673869 17.842686812499966 1.226396578935217 73
75 3 368.9657320138008 297.8005559345652 17.992078499999966 0.8360990007687935 74
76 3 371.7337289452023 296.4315737270818 19.58191468749996 1.0646965050311925 75
77 3 374.74386304035886 295.6413431383928 20.60460874999996 0.7380553481578949 76
78 3 377.81531352323634 295.09762945543895 21.369610624999957 1.0172263587415378 77
79 3 380.8379611669074 294.2930082859583 21.29723749999996 0.8287160071452543 78
80 3 383.6635204214754 293.01162091807623 22.584203124999956 1.0076597509022232 79
81 3 385.1601408238065 290.290549793604 23.794409374999955 1.1400405806368363 80
82 3 385.7920750237874 287.24975750458697 24.994248124999952 1.0067024644408658 81
83 3 386.29949941604923 284.1864408282439 26.19408687499995 1.1533862801275223 82
84 3 387.237389877209 281.21322170120504 27.04043374999995 0.7840676660456133 83
85 3 388.8466322161703 278.54408180306785 27.891964374999944 0.7840676660456133 84
86 3 390.4565002325573 275.8749419049307 28.743494999999946 0.849938985425801 85
87 3 391.55769250183096 272.95052561709826 29.194680624999943 0.8879363754899993 86
88 3 393.2088552283157 270.2970276546042 29.645866249999944 0.7237711325286235 87
89 3 395.8110476419004 267.30628955964505 31.44263374999994 0.7237711325286235 88
90 1 331.50955292285346 323.71548923061374 12.009931312499976 1.3026854274537039 1
91 1 328.4393537948274 317.1652722607127 11.845247562499976 1.2464745675266895 90
92 4 331.50955292285346 323.71548923061374 12.009931312499976 1.3026854274537039 1
93 4 327.14232449130225 315.4140011461121 10.416346874999979 2.0856331309072718 92
94 4 324.6552567240507 309.6852986361862 9.493180812499983 1.520508766445141 93
95 4 324.69842846642564 306.55753718499363 9.64516437499998 1.2834833872582443 94
96 4 325.0832200832457 303.45480283083 9.314680374999982 1.3893667780134604 95
97 4 325.0112671792875 300.334549508746 10.002703562499981 1.0732182315695489 96
98 4 324.72470691830597 297.2218043157708 10.38927174999998 1.3602352370717665 97
99 4 324.914912855726 294.0996739614097 10.18716531249998 1.3630632990360374 98
100 4 324.80354227394724 290.9800463167515 10.821058187499979 1.3243338663837425 99
101 4 324.70906498266294 287.8691781560534 9.797008374999981 1.1369247070567325 100
102 4 324.5976944008841 284.74329373713795 9.947875437499981 1.1369247070567325 101
103 4 324.4863238191053 281.61740931822254 10.09874249999998 1.1369247070567325 102
104 4 324.37495323732645 278.4915248993071 10.249609562499979 1.1369247070567325 103
105 4 324.2635826555477 275.36501480296596 10.40047662499998 1.4213326376936826 104
106 4 324.2260420100043 272.25352096484215 9.380175062499982 1.1174411120196976 105
107 4 324.17035671911486 269.127010868501 9.651604187499983 1.3737185855961116 106
108 4 324.48382110940236 266.0242765143373 8.856077999999982 1.0799818045416216 107
109 4 324.5470145294005 262.8971407405704 9.036811437499981 1.0799818045416216 108
110 4 324.61083362682433 259.7700049668035 9.217544874999982 1.0799818045416216 109
111 4 324.67402704682246 256.6422435156109 9.398258374999983 1.0828536639256934 110
112 4 324.93556021077484 253.5382578065958 8.474175187499984 1.133414656698423 111
113 4 325.00501040503025 250.41174771025464 8.269895562499984 1.133414656698423 112
114 4 325.0838457606714 247.30213090440802 9.339143687499982 1.1636286195866188 113
115 4 325.16268111631257 244.1875086791556 8.443989812499982 1.0504936274672654 114
116 4 325.0362942763164 241.06162426024017 8.478342124999983 1.2058993864685095 115
117 4 324.9092817588945 237.93573984132473 8.512674499999983 1.2058993864685095 116
118 4 324.7828949188983 234.80985542240927 8.547026812499983 1.2118996329811997 117
119 4 324.1766134933721 231.74341035893758 8.176229187499985 1.2187257736958448 118
120 4 324.0815105246621 228.62503406913083 8.934631749999983 1.3166442908215987 119
121 4 324.0339590403071 225.4972726179382 8.912999562499982 1.3166442908215987 120
122 4 323.9864075559521 222.3695111667456 8.891367374999984 1.3166442908215987 121
123 4 323.93885607159706 219.24112403812728 8.869735187499982 1.3166442908215987 122
124 4 323.90819787773665 216.13964103881506 7.5768481249999855 1.38017557662958 123
125 4 323.9000640712022 213.01688500702824 8.182788624999983 1.3252598689738135 124
126 4 323.7286284565539 209.89475465266713 8.486875374999983 1.3166380340473416 125
127 4 323.18992019300583 206.8226784923639 7.719341437499986 1.4486434573265206 126
128 4 322.7513203175736 203.73621175126908 8.573224687499982 1.258068370225349 127
129 4 322.4966696053041 200.61846113888805 8.510281999999984 1.212969541379187 128
130 4 322.51981967005577 197.50258755878417 7.634626999999985 1.3014716132477997 129
131 4 322.35651786194194 194.3810828818488 7.231889499999986 0.8582542384136685 130
132 4 321.9729775999734 191.28335394709092 7.905178874999985 1.092445298862037 131
133 4 321.56065617642145 188.18312230263015 8.193255812499984 1.1550443253056901 132
134 4 321.0275790097048 185.1016609809411 8.439184874999984 1.1597181356758457 133
135 4 320.46822339110787 182.0408470143009 7.415095187499986 1.2346555209547694 134
136 4 319.9288894501341 178.9706478862749 8.254483874999984 1.2944515125311802 135
137 4 319.5491032527199 175.87667301607135 7.410589312499986 1.3122520352930185 136
138 4 319.1880873780773 172.76955891992762 7.272163249999986 1.3122520352930185 137
139 4 318.82707150343475 169.66181914635817 7.133757124999986 1.3122520352930185 138
140 4 318.4666813062179 166.55470505021444 6.995331062499987 1.3122520352930185 139
141 4 318.10566543157535 163.4475909540707 6.856904999999987 1.3122520352930185 140
142 4 317.7446495569328 160.34047685792697 6.7184988749999865 0.9271225526630725 141
143 4 317.12335187318916 157.27841153643536 7.199750249999986 1.0744820999695106 142
144 4 316.63344644884756 154.1888164082119 7.353388624999986 1.0855878742761058 143
145 4 316.3181050262828 151.09171315087974 6.365784562499988 1.3194911231086415 144
146 4 315.72120876214245 148.03027350681384 7.142469812499987 1.0550485591265335 145
147 4 315.46968643700154 144.9125228944328 6.9510498749999865 1.096224390513408 146
148 4 315.83132798906985 141.8066601531405 6.677467499999987 1.1033445996181432 147
149 4 315.5691691476916 138.69016089561092 6.403885124999988 1.202526985143859 148
150 4 314.1476300364474 135.90714770599206 5.957504437499988 1.2196142356403725 149
151 4 312.1817515648236 133.47513955220415 5.670484187499989 1.2176308382008283 150
152 4 310.54185103200194 130.81288210574996 5.383443999999989 1.2176308382008283 151
153 4 309.2554582447141 127.96229575415293 5.09640381249999 1.2176308382008283 152
154 4 307.9690654574262 125.11233507998162 4.809363624999991 1.3477592292028366 153
155 4 307.0962454485417 122.13974163036848 3.4246444374999934 1.4263192867767003 154
156 4 306.89477731745865 119.01948830828455 3.7792528124999927 1.100403915717242 155
157 4 307.1394171909166 115.92175937352668 2.635398562499995 0.8609821919898237 156
158 4 307.9815790059407 112.00752139819943 2.4150094374999953 0.8609821919898237 157
159 3 337.14127543179217 405.07670463944226 13.979437312499973 1.3183461334195672 29
160 3 337.62617543672803 409.05976713159913 12.999230062499974 1.1844574210889596 159
161 3 337.5485914359383 412.18627722794025 13.238858874999975 1.1844574210889596 160
162 3 337.4716331125743 415.3127873242814 13.478487687499975 1.1844574210889596 161
163 3 336.9272937521947 418.3710985812187 12.291827624999977 0.9374837708330566 162
164 3 336.319760971817 421.4281584833045 11.430168749999977 0.8294105090878074 163
165 3 335.6621739973814 424.4852183853904 11.742370062499978 0.9103794247507072 164
166 3 335.5132627700592 427.6054717074743 11.207646312499978 1.0136850245119418 165
167 3 335.9061881934137 430.7044519970836 10.672922562499979 1.0136850245119418 166
168 3 336.29973929419384 433.8034322866929 10.138198812499981 1.0136850245119418 167
169 3 336.6926647175483 436.9024125763023 9.60345512499998 0.8285157903690227 168
170 3 336.3860827789437 440.01578344670327 9.670086249999981 0.8285157903690227 169
171 3 336.0801265177648 443.1291543171042 9.73669743749998 0.8157332005614881 170
172 3 336.6532470397277 446.20373318711034 9.512679687499983 1.0848871155592952 171
173 3 337.0173913014989 449.3095959284026 9.74752349999998 0.8307369452303416 172
174 3 337.20509452921596 452.4260951859321 9.107888624999983 1.030872383396571 173
175 3 337.10811452822884 455.55010257257044 8.664339062499982 0.9552404961750941 174
176 3 337.20321749693886 458.673484281783 8.220769562499983 0.9552404961750941 175
177 3 337.2983204656488 461.7974916684213 7.777219999999985 0.9593511968620987 176
178 3 337.36026253079547 464.91461660337654 8.602512874999983 0.8121355553635771 177
179 3 335.8811610963847 467.66509456685776 8.003231499999986 0.9602959697749414 178
180 3 334.07921011030055 470.75781808220995 11.608609374999977 0.9602959697749414 179
181 3 330.55476917119915 390.939523205216 13.185506124999973 1.1902511940511606 24
182 3 327.6140852702979 393.0505588396077 15.00659737499997 0.9761193518714929 181
183 3 326.151251448956 395.8122989967519 15.46625643749997 0.9564730807037698 182
184 3 324.9499507915665 398.70042599389234 15.55212724999997 0.6918177863969158 183
185 3 325.52181995867795 401.77437918647274 15.918937374999969 0.6918177863969158 184
186 3 326.09306344836364 404.8477067016273 16.285747499999967 1.0275062388461778 185
187 3 326.30641945053543 407.96670866885984 15.936263062499968 0.9196269371029031 186
188 3 326.5347917109246 411.0869619909438 16.04715543749997 1.063945692120324 187
189 3 326.18003261053923 414.19157337738466 16.50669487499997 0.9508544974207712 188
190 3 325.4048182800676 417.20671289194695 17.482196874999964 0.9827327622613921 189
191 3 324.2110257517869 420.0954655665131 17.065044562499967 1.1493756878286336 190
192 3 322.9271356742019 422.9397951438529 17.767502499999967 0.7697271394480268 191
193 3 322.09561037541516 425.95430898098954 18.072267124999964 0.7697271394480268 192
194 3 321.2640850766284 428.96882281812617 18.377031749999965 0.7932213267839505 193
195 3 320.6371562960533 432.02463136536056 17.623194874999964 0.879758771535791 194
196 3 319.9639273859746 435.07981423516924 17.634838374999966 0.92819246106106 195
197 3 319.2819389919358 438.13061736299784 17.988429937499966 1.1875795514433207 196
198 3 319.26129163688694 441.23773145914157 19.152042249999962 0.8066546211142377 197
199 3 319.99959099924087 444.27226697390137 19.71591462499996 0.7838361653980955 198
200 3 321.28660946395445 447.5301693296445 19.46703481249996 0.7838361653980955 199
201 3 325.32785995670366 329.54930554806117 13.780062312499973 1.161200991174811 4
202 3 321.07700752633707 331.6615925373043 15.192454749999971 1.4641039465161525 201
203 3 317.97364749474764 332.03136789590695 15.63119937499997 1.4641039465161525 202
204 3 314.8765442374155 331.6109126658207 16.070721562499966 1.1124669764851944 203
205 3 311.86203040027885 330.7919009155484 16.592645437499964 1.5463304738047567 204
206 3 309.06775501699695 329.38600373994734 16.38824618749997 1.2290056538004848 205
207 3 306.08202234144363 328.471889020965 17.004494374999968 1.3411708459099663 206
208 3 303.09628966589025 327.55777430198276 17.620762499999966 1.3411708459099663 207
209 3 300.11055699033693 326.6436595830005 18.237010687499964 1.4262004080658128 208
210 3 297.3688385108158 325.1432851161152 17.821951812499965 1.4252493783787128 209
211 3 294.7178432580247 323.554064454777 19.355783562499962 1.4198372686462033 210
212 3 292.03493845652156 321.9460734706672 19.62184949999996 0.9548087787513448 211
213 3 289.24754552492266 320.61588326357867 21.20572437499996 1.332961958084472 212
214 3 286.37443478599954 319.378918992923 21.250982499999957 0.9347745875796729 213
215 3 283.44563875618707 318.3058822078069 22.02495624999996 1.2186444356305006 214
216 3 280.4380073707334 317.45058116684265 22.32740812499996 0.8476677763704241 215
217 3 277.3315189520154 317.08080580824 22.324018749999954 1.2922929254124336 216
218 3 274.4152364707174 315.95583779678884 21.903935624999956 0.9204653448533727 217
219 3 271.46829579555896 314.9109564958303 22.17707937499996 0.9204653448533727 218
220 3 268.52072944297475 313.86544951744605 22.450023749999954 0.7432797546626874 219
221 3 265.51810347692685 313.01327686361043 23.122914374999954 0.7432797546626874 220
222 3 262.51547751087895 312.16047853234903 23.795804999999955 0.7466021017932802 221
223 3 259.5510178678002 311.17566226426 23.272246249999952 0.7674559303926499 222
224 3 256.55715138571253 310.26968135181215 23.060310624999957 0.8259192290522694 223
225 3 253.73409484084732 308.965769596604 24.143315624999953 0.5779407408506541 224
226 3 250.96171816746573 307.5217060980338 23.723232499999952 0.859906026817579 225
227 3 248.43961246437362 305.68346582125764 24.394328749999953 0.8715749108073254 226
228 3 246.28290237790415 303.41788786271223 24.206318124999953 0.8810726941298107 227
229 3 243.92222145064878 301.3913186807933 25.25463187499995 1.0535469333047969 228
230 3 241.20928413271093 299.8390129875729 25.64959374999995 0.7635704735789061 229
231 3 238.231685263692 298.88485491334427 25.33577749999995 0.7635704735789061 230
232 3 235.25346071724735 297.9306968391157 25.02196124999995 0.7635704735789061 231
233 3 232.2758618482284 296.9765387648871 24.70794562499995 0.8577849803443758 232
234 3 229.46531885187773 295.60442817027507 24.49461437499995 0.9285052997739218 233
235 3 226.57656617731155 294.4075072548657 24.18498499999995 1.142117829690239 234
236 3 223.73786769680328 293.2124633717335 22.438459999999957 0.8542373893405225 235
237 3 221.20700250975102 291.38423393376894 21.819201249999956 0.9121062944457045 236
238 3 219.5195504925743 288.75013197147234 21.835948749999957 0.8887560129176972 237
239 3 217.93783796034486 286.0515852343262 21.61783249999996 0.8887560129176972 238
240 3 216.35549975068972 283.3536641746057 21.39971624999996 0.8852084219138442 239
241 3 214.8726442517246 280.6175767919161 22.410547499999954 0.6807558095101215 240
242 3 213.28467494523798 277.92215844189855 22.34894062499996 0.9793415906139699 241
243 3 371.79003991351743 322.8670706413325 2.504070249999995 0.9968292746629462 59
244 3 373.40929309129024 324.68090949850534 3.459056562499993 0.772267389796465 243
245 3 375.1636925930194 326.2863977729123 1.4581430187499973 0.772267389796465 244
246 3 368.9657320138008 297.8005559345652 17.992078499999966 0.8360990007687935 75
247 3 370.6319109985029 295.5174590080995 18.332750562499964 1.0859757942800543 246
248 3 371.94458223767117 292.6925254309572 19.26706168749996 1.0859757942800543 247
249 3 373.527546124752 289.9946043712367 19.383077999999966 1.064971803098511 248
250 3 375.601666791026 287.66896137982184 20.268063749999964 1.0586399475501875 249
251 3 377.7859066842273 285.4528119379086 19.237574124999963 1.0401636931685676 250
252 3 379.7517851558511 283.07461204273295 20.88652499999996 1.0780422045218783 251
253 3 381.75207588588967 280.6701336956769 20.90626312499996 0.679873604339851 252
254 3 384.0295417155238 278.530316899702 21.383766249999958 0.8398780924201644 253
255 3 386.44340522396567 276.5437910730293 21.75918937499996 0.8686217133579097 254
256 3 389.1356951868546 274.9508163471369 21.81381812499996 0.8786575792665173 255
257 3 391.60148992163164 273.04875697293687 22.769821249999957 0.9764134202615831 256
258 3 394.0109736880935 271.05910275913567 23.245928749999955 0.9700878214875167 257
259 3 396.1770689359488 268.80228428455035 23.183524374999955 0.963036436899611 258
260 3 398.5333701212241 266.74443123134523 23.301354999999955 0.7941973835680795 259
261 3 400.86714691917336 264.6740646296256 24.045023749999952 0.7441056488646427 260
262 3 403.10707210326416 262.49545583325585 24.537479999999952 0.7441056488646427 261
263 3 405.3476229647806 260.31747271431175 25.02973687499995 0.999413322431185 262
264 3 407.37294079184807 257.9367701094332 25.43725937499995 0.9814188396673724 263
265 3 409.28751371456246 255.46409292297326 25.68807312499995 0.9814188396673724 264
266 3 410.72907450342984 252.7129892820663 26.88472187499995 0.9054178027647186 265
267 3 410.9931103770852 249.59774137938814 27.20093062499995 0.9309391849599868 266
268 3 411.5568457376623 246.5237881868078 26.736984999999947 1.0262736543175022 267
269 3 411.9891888388373 243.42543357462418 26.63430687499995 1.0865263904146913 268
270 3 412.97212807464916 240.459722576694 27.135734999999947 1.1243360772511723 269
271 3 414.4631173801487 237.71237300034136 26.774666874999948 0.9805241209485875 270
272 3 415.7939332646629 234.88118264894177 26.669396874999947 0.9815377183782599 271
273 3 416.77812385532627 231.91359461873444 27.03664562499995 1.0313103575945775 272
274 3 418.0857896750887 229.0792758802062 26.38309437499995 0.8078746920943988 273
275 3 419.73695240157343 226.42264953058353 26.21143249999995 0.909365827321035 274
276 3 421.48697216132257 223.82984227838466 26.36933749999995 1.0767470522506304 275
277 3 422.688272818712 220.94234095866992 26.60220749999995 0.8329768704144325 276
278 3 423.7650636683824 218.01855034826323 27.51075937499995 0.8266950690601668 277
279 3 425.65335813921644 214.0917988244215 28.923729999999942 0.8266950690601668 278
280 3 351.61131725650347 310.8891020032786 12.993248812499974 1.3023538184180703 68
281 3 353.600345792879 310.8396734866464 13.388469874999975 1.3102874081762463 280
282 3 356.6761760177365 310.28407193260375 12.949306562499975 1.3102874081762463 281
283 3 359.75138056516835 309.7290960559869 12.510143249999976 1.3102874081762463 282
284 3 362.68205362725803 308.6447970772078 12.010987999999978 1.160806814396605 283
285 3 365.38748281608713 307.0799778354729 11.582212124999979 1.1802028145940386 284
286 3 367.8745505833387 305.1916833646389 10.981036687499978 1.1756979371288283 285
287 3 369.9918429919876 302.9060837284703 10.08769712499998 1.1710178699844151 286
288 3 372.0515730774699 300.5585420271551 9.499919687499983 1.008053927680429 287
289 3 373.8497699989997 297.9995213559453 9.733427687499981 1.305150596511055 288
290 3 375.87446214864156 295.62570120274967 8.995959499999982 1.2997009461330018 289
291 3 378.30083920559787 293.66232544082885 8.333695562499983 1.019904258123635 290
292 3 381.1407890409576 292.3540339436407 8.697694499999983 1.292249127992633 291
293 3 384.21098816898365 291.7558863246488 8.636306937499983 0.8306681207135121 292
294 3 387.17920187661673 290.7779525082427 8.161395687499985 0.8601562977878685 293
295 3 390.0448044864311 289.5291003664983 8.527627624999985 0.8877862129078256 294
296 3 392.89476516060245 288.24896435346767 8.015772187499985 0.8877862129078256 295
297 3 395.7453515121994 286.96945401786274 7.503916749999986 0.924357058441374 296
298 3 398.82743851131426 286.43700252857195 7.653308437499985 1.0475842274376501 297
299 3 401.95082022052674 286.38694833451405 7.124266874999987 1.261878745748006 298
300 3 405.07670463944226 286.26306420422077 6.988592187499987 1.047446578403991 299
301 3 407.8221771835177 287.76218731625465 7.095038499999986 1.1171970978236654 300
302 3 410.7991503751109 288.7226021647405 6.957928312499986 0.7756022504755721 301
303 3 413.9237834391749 288.84711197245946 6.640742624999987 0.88922527098699 302
304 3 417.0233894062099 288.4629460330652 6.079222874999988 0.88922527098699 303
305 3 420.12299537324503 288.0781544162451 5.517723062499989 1.009380363822963 304
306 3 423.245125727606 288.1957817722811 5.006306249999991 1.0106254619001531 305
307 3 426.3616249851357 288.45543790395647 4.718628062499991 1.0939031272639732 306
308 3 429.1546490135661 289.83630798252864 3.8379288749999922 0.774513571754813 307
309 3 431.7687292982396 291.52626270940823 2.8458189374999945 0.774513571754813 308
310 3 434.38280958291307 293.2168431137136 1.8536970374999964 0.9107923718516848 309
311 3 437.49305206618544 293.5503291816243 1.8768983062499964 0.9107923718516848 310
312 3 441.97227675694114 294.0302237671544 1.9103075749999963 0.9107923718516848 311
313 4 306.89477731745865 119.01948830828455 3.7792528124999927 1.100403915717242 156
314 4 304.6085520038644 118.78047953165812 3.641604312499993 1.0352521253766367 313
315 4 301.8117739108796 117.3895986142744 4.2199712499999915 1.0352521253766367 314
316 4 298.8829778810671 116.3265726679699 3.3325929999999935 1.1045271299527613 315
317 4 295.9429196575916 115.28857381869433 4.147996874999992 1.146453774250504 316
318 4 293.046033176491 114.11230025833385 4.464125874999991 0.9657956743470525 317
319 4 290.1228682435101 113.00047147282288 4.2175189374999915 0.9604523891313723 318
320 4 287.23286421409244 111.80918165424502 3.8011641249999926 1.0246531497848776 319
321 4 284.6212866391219 110.09232279805927 3.3848093124999936 1.0246531497848776 320
322 4 282.00908338672554 108.37546394187353 2.9684544999999942 1.0472213345307304 321
323 4 279.7873028479808 106.17683346788058 2.568807312499995 1.095986633091633 322
324 4 278.39266786604276 103.37755266519288 2.3279224374999954 1.1115222035723518 323
325 4 277.0136748197478 100.57013805597079 2.4928853124999955 1.0994716563529139 324
326 4 275.4914016429621 97.84030744753844 2.9322679374999945 1.0608986430570497 325
327 4 274.0523435637977 95.0741875484141 3.735370374999993 1.0177018735850878 326
328 4 272.1565409638549 92.60213603937989 4.6515981874999905 0.8143254263536098 327
329 4 269.98043487718803 90.39099201687245 5.935154499999989 0.9324846082015243 328
330 4 267.47772517429337 88.54899767554198 7.085548249999986 0.9294813565580508 329
331 4 264.9581221809042 86.69448978569703 6.963231687499986 0.929299910104591 330
332 4 264.1397361080576 83.68498136796619 7.7293301249999855 0.929299910104591 331
333 4 263.32072435778537 80.67484727280963 8.495448499999984 0.7328747390729029 332
334 4 263.2956972607564 77.55647098300287 9.276559874999982 0.7328747390729029 333
335 4 263.27004448630174 74.43746901577039 10.05769118749998 0.8972902530045681 334
336 4 263.91136384766844 71.38040911368455 9.532557374999982 0.8721067366191906 335
337 4 264.60836849992467 68.34962766347911 10.617615937499979 0.8793207973377843 336
338 4 265.2146499254509 65.28067989030453 10.47073637499998 0.9964476114332549 337
339 4 265.14707676347274 62.15623452946824 10.91500368749998 0.6134022603083944 338
340 4 265.2953623133692 59.03892189128522 11.607413124999978 0.6134022603083944 339
341 4 265.4442735406914 55.921671820844765 12.299822562499976 0.9017888736955213 340
342 4 265.87599096444075 52.82675843450264 11.826924999999978 0.9157539938376735 341
343 4 266.70626490837606 49.81274513930659 11.461829499999977 0.9145214093089978 342
344 4 267.49336710993646 46.79823130216997 12.364200749999977 0.9333605565975375 343
345 4 268.29548556971423 43.793290329646915 11.291882249999977 0.6517056066337716 344
346 4 268.9762226089016 40.74348828569947 11.761529999999977 0.8700482578885597 345
347 4 269.64256906729725 37.68874339008881 11.413720312499978 0.8700482578885597 346
348 4 270.30828984826724 34.633998494478156 11.065930562499977 0.8700482578885597 347
349 4 270.9740106292372 31.579253598867492 10.718120874999979 0.8700482578885597 348
350 4 271.64035708763294 28.52450870325683 10.370311187499981 0.5923112999646752 349
351 4 272.3429928367206 25.484654930378397 9.641316437499981 0.8237794122562944 350
352 4 273.2445940071884 22.489036551498625 9.603813999999982 1.0581706894808947 351
353 4 273.9634973693449 19.446992907630154 9.202013562499982 0.8244676574245905 352
354 4 273.63814510796857 16.339753676001283 8.687905187499982 0.8244676574245905 353
355 4 273.3127928465923 13.232514444372407 8.173796812499985 1.0027043856904916 354
356 4 274.24380085606913 11.603625834243411 8.022291749999985 1.0027043856904916 355
357 4 324.80354227394724 290.9800463167515 10.821058187499979 1.3243338663837425 100
358 4 328.2529019219618 290.66533057161246 12.168474312499976 1.4394397423941254 357
359 4 330.8194307222803 288.89654048909165 13.042155499999975 1.4394397423941254 358
360 4 332.9029365499401 286.58779078817133 14.115929437499974 1.3830662063364234 359
361 4 333.7156915259551 283.5670201767775 14.236910187499973 1.285066351145325 360
362 4 332.25786312401897 280.82467601983063 15.43072781249997 1.285066351145325 361
363 4 330.80003472208284 278.0823318628838 16.624545437499965 1.5317271626883664 362
364 4 328.64582734531626 275.90247171166254 18.631194999999963 0.9686487634083524 363
365 4 325.5687457656072 275.50892061088234 19.913355687499962 0.9686487634083524 364
366 4 322.49166418589823 275.1147438326764 21.19555624999996 1.1143377519881081 365
367 4 320.9099516536688 274.5241043427933 20.99358937499996 1.1143377519881081 366
368 4 325.0832200832457 303.45480283083 9.314680374999982 1.3893667780134604 96
369 4 328.1089961140453 300.54352576893774 8.083778999999986 1.5641935643091676 368
370 4 331.42070672840066 297.4758293506146 4.601854124999991 1.570156270176314 369
371 4 333.0518477772623 294.9850075188087 2.3492156874999957 1.5761189760434606 370
372 4 324.6552567240507 309.6852986361862 9.493180812499983 1.520508766445141 94
373 4 320.32056351863713 308.12360778157995 8.831335562499982 1.5961531672151323 372
374 4 314.1244799716957 308.64229436750486 7.769703562499985 1.2735851703832959 373
375 4 311.0305051014921 309.1040443076889 7.665530124999985 1.3304091941875194 374
376 4 308.0535319098989 310.0625821238976 7.395297249999985 1.3548919518560865 375
377 4 305.09094929909736 311.01674019812623 8.389819624999983 1.1160771352316199 376
378 4 302.37363223917947 312.5634147945151 8.030944624999984 1.1160771352316199 377
379 4 299.6563151792616 314.1094637134783 7.672069624999985 1.4871101054600118 378
380 4 296.92711024825496 315.63361392254114 8.064359874999983 1.4871101054600118 379
381 4 294.19853099467406 317.1583898090297 8.456630187499984 0.9795543209387159 380
382 4 291.6651630979189 318.9922503438258 8.188151812499985 0.9795543209387159 381
383 4 289.13242087858947 320.8267365560476 7.9196933749999845 0.9390354508488512 382
384 4 286.21989246184586 321.96922353541896 7.8642671249999845 1.353108771192774 383
385 4 283.4825537243048 323.47335206685864 8.400406437499985 1.353108771192774 384
386 4 280.744589309338 324.97810627572414 8.936545749999983 1.145521514886176 385
387 4 278.04166283021175 326.542925517459 8.354749562499984 1.1379633315834339 386
388 4 275.3869135128663 328.1959652762209 8.536061187499984 1.087314743971103 387
389 4 272.57949890364415 329.5405460641011 9.530204749999982 1.0847369529771216 388
390 4 269.75894506848186 330.89138362623845 9.250940187499982 1.35694417381246 389
391 4 267.1260944610367 332.5813383531181 9.289419562499983 1.2637432644766626 390
392 4 265.1057820533749 334.970174764531 9.313264812499982 0.8808224231595213 391
393 4 263.0554371292785 337.3239732401035 9.95279999999998 0.8808224231595213 392
394 4 261.00509220518205 339.6783973931017 10.592315249999979 0.9473131631911753 393
395 4 258.81584689257494 341.9058090286779 11.150664937499979 0.9473131631911753 394
396 4 256.6266015799678 344.1338463416799 11.709014624999977 0.9453923334942037 395
397 4 254.6882529150759 346.57711668913083 12.481293687499976 0.9829705196831671 396
398 4 252.38701134326425 348.69315774292824 12.066254749999976 1.0341634466558776 397
399 4 250.45179106550094 351.1470646066165 12.486278062499975 1.0445747190199193 398
400 4 248.71803891882064 353.71109069723207 13.940758562499973 1.0770911748347782 399
401 4 247.03746935332688 356.34519265952866 13.455639312499974 0.7559246954365628 400
402 4 245.80113076009692 359.21642636617463 13.822269999999973 0.7559246954365628 401
403 4 244.56416648944125 362.0876600728205 14.188880749999973 0.7559246954365628 402
404 4 243.32720221878554 364.95889377946645 14.555491499999972 1.0434797835249028 403
405 4 242.07397033506106 367.8138598730435 13.734265874999974 0.8250808213017997 404
406 4 240.32019651075763 370.40416441553947 13.688030812499974 0.6449232633389269 405
407 4 238.19101623101997 372.6960208259653 13.875403437499974 0.6449232633389269 406
408 4 236.06246162870806 374.9872515589654 14.062776062499973 1.1148820913484878 407
409 4 233.53973024819024 376.8373797068303 14.034624312499973 1.1786886752237875 408
410 4 230.71104260649352 378.1719496558988 13.840592562499973 1.1032570047785422 409
411 4 228.15702735468952 379.97077225485435 14.369634124999973 1.1681522673746008 410
412 4 225.94963739673642 382.1337391155811 15.91981462499997 0.6945394831988139 411
413 4 223.6702945348251 384.2741815889818 16.20835012499997 0.6945394831988139 412
414 4 221.39032599548807 386.4146240623825 16.49686568749997 0.8449273092457544 413
415 4 218.32575796429353 386.15183954357843 18.321346312499962 0.9618914472105368 414
416 4 215.2762061913164 385.50614044023166 19.14815443749996 0.9618914472105368 415
417 4 211.61599325083293 384.73155178718577 20.14026437499996 0.9618914472105368 416
418 3 303.09628966589025 327.55777430198276 17.620762499999966 1.3411708459099663 208
419 3 299.716380212131 328.58325960274385 17.831282562499965 1.499723762362601 418
420 3 297.4489252213085 330.7330872375304 17.333263749999965 1.2485831004513783 419
421 3 295.39169784552905 333.07812622914264 16.564453812499966 1.3514256989175775 420
422 3 293.1824308552988 335.27362831600703 17.496272749999967 1.403050343314037 421
423 3 290.7053739268588 337.1806931096128 17.142481812499966 0.8652180281619729 422
424 3 288.01245828654413 338.75302048045637 17.944208562499966 1.0336003369727262 423
425 3 285.2382045808854 340.19145288219505 18.400697562499964 1.2726466542447104 424
426 3 282.54966868255076 341.76753431759295 17.526717312499965 0.8692098501380899 425
427 3 280.10577265767415 343.71714517614794 17.888881999999963 0.8692098501380899 426
428 3 277.66187663279754 345.66675603470287 18.251066624999964 0.9866682732691939 427
429 3 275.37314860950033 347.7978133467177 18.534179124999962 0.9227866081028075 428
430 3 273.49987039688364 350.3030257593153 18.53587381249996 1.039143838964638 429
431 3 272.03203115613593 353.0566321099251 17.826098812499964 1.0730555554388608 430
432 3 270.5629405605368 355.79084246033756 19.08471331249996 1.1593614995431833 431
433 3 268.7134380900976 358.3135738408554 19.137846749999962 1.1559202737017031 432
434 3 266.6837405210501 360.6711263809821 20.196687499999964 0.6268724696067993 433
435 3 264.6840754684372 363.0768560828896 20.27384562499996 0.9626422601214051 434
436 3 262.563028995234 365.3762206224241 20.28859937499996 0.9913608539621215 435
437 3 260.91749736558074 368.02909290749244 20.928792499999957 1.1149071184455168 436
438 3 259.4571662539417 370.78833035493386 21.568786249999956 1.1149071184455168 437
439 3 257.99683514230264 373.5481934798009 22.20897937499996 1.030396868553021 438
440 3 255.9552497021663 375.9076230522049 22.931115624999954 1.030396868553021 439
441 3 253.91366426203 378.2664269471831 23.653251874999953 1.030396868553021 440
442 3 251.8720788218937 380.62585651958705 24.375188749999953 0.8361865956083947 441
443 3 248.96830988911015 381.76521511182983 25.14956124999995 0.8361865956083947 442
444 3 245.95692443910212 382.61300802368544 25.12065187499995 0.8361865956083947 443
445 3 242.9455389890941 383.460800935541 25.091742499999953 0.8361865956083947 444
446 3 239.9341535390861 384.30859384739654 25.06283312499995 1.0900239272244865 445
447 3 237.4176789328255 386.1612247049643 24.600482499999956 1.1014300266954289 446
448 3 236.67875389304587 389.20076563912994 24.672257499999954 1.110896526146628 447
449 3 236.52608860116928 392.3203932837881 24.111814374999952 0.7022478290837294 448
450 3 236.47228034255707 395.44815473498073 23.983217499999952 0.8885119987216651 449
451 3 237.06417118729163 401.0254433078815 22.38662249999996 0.8885119987216651 450
452 4 275.4914016429621 97.84030744753844 2.9322679374999945 1.0608986430570497 326
453 4 272.91361064898064 96.73661246856187 4.534325812499992 1.5333977214150487 452
454 4 269.6400663575944 94.60492947912135 4.221426687499991 1.4977466216973143 453
455 4 267.0366225891582 92.87430571956968 3.8237533124999925 1.4977466216973143 454
456 4 264.43380449814777 91.14368196001801 3.4260799374999933 1.4954378719963937 455
457 4 261.8841689883238 89.33109445769657 3.351453874999993 1.4103582556464895 456
458 4 258.83837127990097 88.69603187058703 4.400525249999991 0.8903389768047782 457
459 4 255.71248686098554 88.79426322642566 4.601555062499991 0.9094534221606362 458
460 4 252.61100386167334 88.684769676924 5.872451062499988 1.0595596933660012 459
461 4 249.48824782988652 88.54211522385903 6.234954687499988 1.0708594276745707 460
462 4 246.36549179809967 88.35190928643902 6.2801330624999885 1.3508813595571976 461
463 4 243.67382751263648 86.76143727024946 6.595484499999987 0.8901199897057749 462
464 4 240.63678928817376 86.05880152116177 7.457243062499986 0.9852229584157723 463
465 4 237.53718332113874 85.7365776469141 8.319161124999985 0.5237414338473415 464
466 4 234.47449232222138 85.11152589861615 7.898320374999984 0.5862622506127788 465
467 4 231.4449622268674 84.33506021329308 8.083599562499986 0.7425039146547902 466
468 4 228.34097651785228 83.9471402093444 7.949479999999984 0.9264343074947765 467
469 4 225.23699080883716 84.3356858907188 8.040195624999985 1.1576534001709577 468
470 4 222.25063245585812 84.97074847782834 10.21846718749998 1.185208233999828 469
471 4 219.17605358585203 84.57782305447385 11.573439624999978 1.1155640797425266 470
472 4 216.13463561940924 83.8545399503373 11.236794937499978 1.1269388953421828 471
473 4 213.29718849375243 82.54374574344621 10.789517062499979 1.204347706452715 472
474 4 210.28455168889298 81.76665438069743 9.75017518749998 0.7722298491509215 473
475 4 207.18995114126372 81.31303824704777 9.908020374999982 0.8498513905861996 474
476 4 204.11599794868337 80.73616366053055 10.11800212499998 0.8545001738593265 475
477 4 201.08959624045795 80.16992559025063 8.344262437499983 0.9656204846678498 476
478 4 197.96496317639398 80.08858752490654 7.955341624999984 0.9656204846678498 477
479 4 194.83970443490426 80.00724945956247 7.566400874999985 1.029627285319381 478
480 4 191.74009846786922 79.59054829403051 7.331995687499986 1.029627285319381 479
481 4 188.64049250083414 79.17384712849855 7.097570562499986 1.2488771688414684 480
482 4 185.56779066310523 78.5963468645556 6.7722104999999875 1.022200494276041 481
483 4 182.46505630894157 78.19528763466674 6.7370806249999875 1.022200494276041 482
484 4 179.36294763220363 77.79422840477787 6.701930812499987 1.0218939123374364 483
485 4 176.23581185843676 77.81487575982675 6.981873249999986 1.0510880210217028 484
486 4 173.1205639557586 78.10081034338246 7.060486812499986 0.482807739624222 485
487 4 169.99905927882324 78.19215924753811 6.458832874999987 0.6628113809403666 486
488 4 166.88005731159075 78.34732724911758 5.857178937499989 0.6978430600066348 487
489 4 163.85365560336538 79.06935899840269 4.82852356249999 0.6978430600066348 488
490 4 159.49456097834857 80.1086092025297 3.3472470624999935 0.6978430600066348 489
491 4 302.37363223917947 312.5634147945151 8.030944624999984 1.1160771352316199 378
492 4 298.9198928491848 310.4173412242829 9.144453999999984 1.6240521236281509 491
493 4 295.9723264966006 309.5119859892608 10.81709062499998 1.251354851447334 492
494 4 292.89774762659454 309.0527387587796 11.937558187499977 1.1502704065474185 493
495 4 289.8431904342116 308.4758641722624 13.058005812499976 1.2643689419023862 494
496 4 286.964448598457 307.2964622247733 14.106060374999974 0.9333105024034796 495
497 4 284.08820947240525 306.06638040580054 13.967155812499973 1.037004022168663 496
498 4 281.3865343481305 304.5447329064406 15.28961018749997 0.988257493930532 497
499 4 278.70175251435023 302.94988114827095 15.89060618749997 0.988257493930532 498
500 4 276.0163450031443 301.35565506752704 16.491602187499968 1.327387172221274 499
501 4 273.49861904203226 299.5042755648107 16.925761187499965 1.0370165357171774 500
502 4 271.10602856606494 297.4958510282378 17.465150312499965 1.0305658014579664 501
503 4 268.4769320231741 295.80589630135813 17.890895687499967 1.1238918462789087 502
504 4 266.20384593551995 293.664202473106 18.471714937499964 1.122290112069056 503
505 4 263.80499868529546 291.7202227113826 20.08284437499996 0.8941430955531781 504
506 4 261.77404976139644 289.3413971387812 20.14245749999996 0.9069945098775422 505
507 4 260.13227219629755 286.68289375688136 20.640496249999963 1.063889381152009 506
508 4 258.1169652080416 284.2946830228941 21.13853499999996 0.9258211436175674 507
509 4 256.6147137088791 281.55546725307585 21.636573749999958 0.9513112419415496 508
510 4 254.74894362537108 279.04712645334973 22.007211874999957 0.9745926989527272 509
511 4 253.02082257552232 276.4843517175856 23.542000624999954 1.2961033009350906 510
512 4 251.74569198189752 273.64252484994864 24.481455624999953 1.0198854878008634 511
513 4 251.2751825577533 270.55105268944806 24.769353124999952 1.127583343090678 512
514 4 250.56253596985405 267.5440469814201 26.317300624999948 0.8350916601133784 513
515 4 249.70035247720685 264.53641559596645 26.34979874999995 1.1552382853076644 514
516 4 249.0358830510883 261.4818584035835 26.723028749999948 1.1523601691493355 515
517 4 248.10299800933433 258.5224041799105 27.988461874999945 0.7303532590472365 516
518 4 247.19451438718355 255.52916337524852 27.834544374999947 1.062994662433224 517
519 4 246.10020456959285 252.60349573256465 28.378638749999947 1.0464454945228332 518
520 4 244.74373591062394 249.7873216393824 28.772005624999945 1.0386120131527727 519
521 4 243.346598218983 246.98804083669472 28.850559374999943 1.19686460444106 520
522 4 241.08039458301184 244.8457213310169 28.058841249999944 0.8314189336243805 521
523 4 239.48867121197085 243.25337228255015 27.829360624999946 0.8314189336243805 522
524 4 311.0305051014921 309.1040443076889 7.665530124999985 1.3304091941875194 375
525 4 307.0505709964639 306.43740711925466 5.811143249999989 1.5614781242815268 524
526 4 304.66861703673385 304.4095865824843 5.941454749999988 1.5614781242815268 525
527 4 303.2921267001418 301.67913029662617 3.8373506874999928 1.2412439042476395 526
528 4 301.74983184573296 298.6208190396889 1.480762112499997 1.2412439042476395 527
529 4 311.0305051014921 309.1040443076889 7.665530124999985 1.3304091941875194 375
530 4 311.6292783979097 310.6757460011068 5.682327062499989 1.6718413654049245 529
531 4 312.19489079076385 316.824903741119 4.083140187499992 1.5641935643091676 530
532 4 313.31985880221504 321.66889837107163 2.2662557499999956 1.5641935643091676 531
533 3 285.2382045808854 340.19145288219505 18.400697562499964 1.2726466542447104 425
534 3 282.1385986138503 340.9059765023715 18.106559624999964 0.8885745664642374 533
535 3 277.4898153407235 340.3247221738742 17.508275124999965 1.0705215618646797 534
536 3 274.3683106637881 340.24150707625296 18.104226937499963 0.8877924696820829 535
537 3 271.42262134348107 341.2488477316681 17.12703024999997 1.0870269323552701 536
538 3 268.64523925069375 342.65224219756624 16.103478874999972 0.8282404923017043 537
539 3 265.9573290297849 344.25209937514165 16.258811937499967 0.9570236768384066 538
540 3 263.24188900214415 345.8056564232136 16.38750849999997 1.0312102492064619 539
541 3 260.2855631655998 346.82425927229167 16.65439187499997 1.064946776001482 540
542 3 257.22349784410824 347.4637016013813 16.818397749999967 1.0629446082391663 541
543 3 254.17081768400243 347.991773348692 18.206566124999963 1.0762277399872797 542
544 3 251.04618461993843 348.09313309165924 18.561513437499965 1.3135221604672376 543
545 3 247.97035439508088 347.52188960197356 18.534258874999963 0.8159584444347486 544
546 3 245.04781513952562 346.4094351390369 18.278400937499963 0.8159584444347486 545
547 3 242.1246502065447 345.29698067610013 18.022562937499963 0.9158916428713327 546
548 3 239.2947112099965 343.96491343673455 17.812581187499966 0.9158916428713327 547
549 3 236.46477221344838 342.63284619736885 17.602599437499965 0.8619207081284093 548
550 3 235.3185311695226 343.1008529118101 18.180487874999965 0.8619207081284093 549
551 3 293.1824308552988 335.27362831600703 17.496272749999967 1.403050343314037 422
552 3 289.72306036847266 335.4494436726354 15.254739499999971 1.1398278503120904 551
553 3 286.6084381432202 335.7028430300535 14.776458812499971 1.1398278503120904 552
554 3 283.5463728217286 336.34416239142024 14.762043999999971 1.1617265602124187 553
555 3 280.5287305974634 337.1681795610983 14.616540124999972 0.8481057505684306 554
556 3 277.6625023102232 338.416406025417 14.263825812499974 0.9831769932336559 555
557 3 275.0177638316893 340.0706971390304 13.512261812499974 0.8946561510422715 556
558 3 272.1834450931611 341.3614696682983 12.580682124999976 0.8946561510422715 557
559 3 269.34912635463286 342.65286787499195 11.64908249999998 0.6925435722107554 558
560 3 266.5736212941227 344.09693137356214 11.649760374999978 0.6925435722107554 559
561 3 263.7981162336125 345.54036919470667 11.650438249999976 1.0618121320986065 560
562 3 260.8955986556804 346.69724675486975 11.157104749999979 1.0618121320986065 561
563 3 257.9930810777483 347.85349863760706 10.66379118749998 0.7129719401606331 562
564 3 255.09682027407348 349.00724781064156 9.836963124999981 1.1978907154192466 563
565 3 252.82498554127082 349.5159235577549 10.17998781249998 0.7775481072695727 564
566 3 249.7341390581959 349.9808018850676 10.637932249999979 0.6249954373296283 565
567 3 246.63953851056667 350.13722124149854 9.266730687499983 0.6266597392820532 566
568 3 243.536804156403 350.4913546644581 8.677039249999984 0.6464749433547217 567
569 3 240.56483638421557 351.449266803241 8.087347812499985 0.7367789662094186 568
570 3 237.65919041915487 352.5973848794439 7.547779249999985 0.9082083240834461 569
571 3 234.9374936172569 354.13592566929844 7.873956749999985 0.9082083240834461 570
572 3 232.21517113793323 355.6744664591529 8.200154187499985 1.1349663367142175 571
573 3 230.017166341366 357.88873886878895 7.470641062499985 1.1349663367142175 572
574 3 227.81978722222448 360.1030112784251 6.7411279374999875 1.1344970786449247 573
575 3 225.69999210387266 362.3185350429126 4.761274374999991 1.2236623685848045 574
576 3 224.46928460747424 363.4747869256499 4.651139624999991 1.2236623685848045 575
