# Supplementary material for: Cross-Regional Gradient of Dendritic Morphology in Isochronically-Sourced Mouse Supragranular Pyramidal Neurons
Source: Front Neuroanat. 2018 Dec 4;12:103. doi: 10.3389/fnana.2018.00103 (PMC6288488; doi:10.3389/fnana.2018.00103)
Supplement: Supplementary file 3 [file Data_Sheet_1.ZIP › SWC reconstructions/X046.S5.Z1.C02.20x-exported-000.swc]

# Exported from "Simple Neurite Tracer" version 3.1.0 on 2018-06-06T18:24:04.480
# https://imagej.net/Simple_Neurite_Tracer
#
# All positions and radii in microns
# Voxel separation (x,y,z): 0.625677425723667, 0.625677425723667, 0.85
#
1 1 387.27493052275247 269.74768287481885 14.291815 0.8334398717094679 -1
2 1 389.7432279672323 265.37732605613905 6.52647 0.5872145316547303 1
3 1 387.27493052275247 269.74768287481885 14.291815 0.8334398717094679 1
4 1 382.92772376882436 273.1269666511524 4.678349 0.625677425723667 3
5 4 387.27493052275247 269.74768287481885 14.291815 0.8334398717094679 1
6 4 382.88893176842953 273.225198006991 6.6808385 1.7696848012395916 5
7 4 381.47865485084844 275.8355242271101 9.258795 1.1032945454240854 6
8 4 380.1647322568287 278.63230232009494 9.924005 1.1926412818174252 7
9 4 378.8501839853833 281.4684980909003 10.083805 1.1926412818174252 8
10 4 377.53626139136355 284.3053195391314 10.243604999999999 1.3915816761005224 9
11 4 375.94391234289685 286.99823517944606 10.20306 1.3241273928332538 10
12 4 374.56116523204753 289.80314707896525 10.099955 1.3241273928332538 11
13 4 373.1777924437725 292.60805897848445 9.996849999999998 0.9307827656035561 12
14 4 372.02341759331233 295.5143306209709 10.12146 1.333969298739887 13
15 4 370.6857192571152 298.3417669078161 10.190225 1.333969298739887 14
16 4 369.00014427221555 300.9771202249642 10.20595 1.333969298739887 15
17 4 367.3139436098903 303.6118478646866 10.221589999999999 0.8977407407510892 16
18 4 365.24733107272505 305.9124637590725 10.86538 1.0100873793140308 17
19 4 363.245788987835 308.27689875088225 11.458255 1.1351415263934201 18
20 4 361.3337187748235 310.6945163238785 12.185599999999999 1.2222420808284118 19
21 4 358.80973603945426 312.42451440600445 13.068325 1.4419674791940493 20
22 4 355.8922022033048 313.22538151093073 14.148845000000001 1.133552305732082 21
23 4 352.96152914121507 314.2733911990179 14.57801 1.039913422198278 22
24 4 349.9895613690277 315.203773531069 14.98601 1.1186486694513442 23
25 4 346.9062230150614 315.5422650183855 15.537234999999999 1.1186486694513442 24
26 4 343.8228846610952 315.8813821831277 16.08846 1.1269013546966395 25
27 4 340.7533112104949 316.3237361231143 16.644955 1.1269013546966395 26
28 4 337.6831120824689 316.766090063101 17.201365 1.0005895959915456 27
29 4 334.644196825729 317.48436774783175 17.451265 0.8211140264227116 28
30 4 331.5189380842393 317.6126316201051 17.36703 0.8211140264227116 29
31 4 328.3936793427496 317.74089549237846 17.282795 0.8211140264227116 30
32 4 325.2690462786856 317.8685336872261 17.19856 0.864742513318423 31
33 4 322.1462902468988 317.75716310544726 17.418115 0.9654077543431038 32
34 4 319.1017438933274 317.0488962595281 17.586074999999997 0.9553969155315251 33
35 4 316.0371758621329 316.4232188338044 17.52105 0.9553969155315251 34
36 4 312.9726078309384 315.79691573065503 17.456025 0.9553969155315251 35
37 4 309.90803979974385 315.1706126275056 17.391000000000002 0.8659187868787834 36
38 4 306.9216814467648 314.2552465536719 17.63325 1.2399174681051053 37
39 4 303.8377174153728 313.75658164537015 17.86666 1.1628089821589207 38
40 4 300.7212181578432 313.5081877073578 18.009035 0.8318193671768436 39
41 4 297.77177477298187 314.52553920158454 18.325065000000002 0.9135766363961552 40
42 4 294.9042951308903 315.7549953431315 18.627834999999997 0.9135766363961552 41
43 4 292.03618981137305 316.9844514846785 18.93052 0.9135766363961552 42
44 4 289.1680844918557 318.21390762622553 19.233205 1.2383783016378251 43
45 4 286.28683994639823 319.38517576718027 19.693905 0.783160433778314 44
46 4 283.28233694807324 320.2260862273529 19.392239999999997 0.783160433778314 45
47 4 280.27720827232247 321.0676223649512 19.09066 0.783160433778314 46
48 4 277.27207959657164 321.90853282512376 18.789080000000002 0.8528921828752167 47
49 4 274.28759827586975 322.8457976088579 18.849005 0.848456129926836 48
50 4 271.4463970856586 324.15408910604606 18.873825 0.9239503681146536 49
51 4 268.4081075063445 324.89864524265715 18.805655 0.889168960018675 50
52 4 265.53061702544136 326.1255986745013 18.819595 0.8736459030864707 51
53 4 262.4917017687015 326.86952913368674 18.77871 0.8982788233372114 52
54 4 259.47718793156486 327.699803077622 18.90417 0.8982788233372114 53
55 4 256.4620484170025 328.52945134413164 19.029629999999997 0.8982788233372114 54
56 4 253.44690890244016 329.35909961064124 19.155089999999998 0.6926186535018422 55
57 4 250.6563875837126 330.77250491535096 19.21136 0.7648030581075815 56
58 4 248.1818333649755 332.67706699925384 19.46517 0.7830415550674265 57
59 4 245.73793734009885 334.62792921266026 19.338945 0.8217709877197215 58
60 4 243.23773034690709 336.50308445755405 19.143275 0.6386602323074332 59
61 4 240.49851457708883 338.01346976325095 19.081735000000002 0.835479580117327 60
62 4 237.5521995793561 339.0539713222294 18.87714 0.835479580117327 61
63 4 234.60588458162337 340.0950985586336 18.67263 0.8506835415624122 62
64 4 231.4825028724108 339.9174061697281 18.66328 0.8506835415624122 63
65 4 228.35912116319827 339.73908810339685 18.65393 0.8506835415624122 64
66 4 225.23573945398573 339.56139571449137 18.644495 0.7178271969842488 65
67 4 222.14176458378216 339.9048926212136 19.06278 0.7178271969842488 66
68 4 219.04778971357865 340.2490152053616 19.481065 0.7178271969842488 67
69 4 215.9538148433751 340.5931377895097 19.899350000000002 0.9565419052205993 68
70 4 212.87923597336902 341.1637556017696 20.031695 0.9651950240183577 69
71 4 209.82655581326324 341.8407385764026 20.170585 1.3887160734907078 70
72 4 206.7106822331594 341.68056515541736 20.482365 1.262460625753929 71
73 4 203.95707588254953 340.465499594662 21.64049 0.7951859539007229 72
74 4 202.26086438141266 337.907104600878 22.461165 0.7951859539007229 73
75 4 200.5646528802758 335.34870960709384 23.28184 0.8029193268826674 74
76 4 198.50429711736777 332.9992908735015 23.47887 0.7613055212977863 75
77 4 196.46208599980574 330.62985046228596 23.462465 0.7613055212977863 76
78 4 194.41924920481793 328.2604100510705 23.446145 0.8426060459963197 77
79 4 192.32322982864366 325.93852112420996 23.465014999999998 0.6255485361739679 78
80 4 190.07266812831563 323.8093408444723 22.871715000000002 0.842562248576519 79
81 4 187.80208475036446 321.6607645645372 22.694065 1.3245403399342313 80
82 4 184.83825078471142 320.6684401673395 22.51973 0.9274103642789054 81
83 4 181.71924881747896 320.6071237796186 22.198345 0.993513184306611 82
84 4 178.66093756054167 320.2686322923021 21.431475 0.9936070359204694 83
85 4 175.67520488498835 319.544097833314 20.629075 0.9936070359204694 84
86 4 172.6900978868607 318.82018905175175 19.82676 0.8208262148068788 85
87 4 169.77756947011707 318.3646958858249 18.403859999999998 1.1472045871613723 86
88 4 166.82499769812705 317.431810844071 17.796875 1.237001811301233 87
89 4 164.04949263761688 316.3919349625182 16.436619999999998 1.21468389752567 88
90 4 161.46544486937813 315.1987681116632 14.673464999999998 1.056381252043325 89
91 4 158.75000484173742 314.1013299069439 13.180015000000001 1.079675222603017 90
92 4 156.01829720102788 313.5019309331006 11.275759999999998 1.101642757020175 91
93 4 153.02192800923723 313.1634394457841 10.14356 0.6258025612088117 92
94 4 150.0149223012093 313.7246720966582 9.254035 0.8994613536718293 93
95 4 147.09738846505985 314.4736079752495 8.1035005 1.028282078854075 94
96 4 144.45953243820887 316.03279612015285 7.2501685 1.028282078854075 95
97 4 141.82105073393217 317.5919842650562 6.396845 0.7893734106157501 96
98 4 139.18256902965544 319.1962211846117 5.7133685 0.7893734106157501 97
99 3 387.27493052275247 269.74768287481885 14.291815 0.8334398717094679 1
100 3 381.78836517658164 266.665595875704 14.330405 1.3160561540414184 99
101 3 379.22371340854033 263.4471111977815 16.36607 1.3160561540414184 100
102 3 378.07684668718883 260.6766115566771 17.577405000000002 1.0238835665512376 101
103 3 377.5018491329488 257.74531281716173 18.839485 1.170085610620087 102
104 3 376.9769057727666 254.9266360142766 20.53906 1.0388873112200911 103
105 3 376.30305118526223 252.03037521060176 21.859364999999997 0.9466874857654517 104
106 3 375.3151065300446 249.10908730989794 22.577785 0.9466874857654517 105
107 3 374.32716187482686 246.1884250866199 23.29629 1.019503824571172 106
108 3 373.303553606343 243.2408587340357 23.597189999999998 1.1492755794405178 107
109 3 373.3123130903031 240.11247160541737 23.614019999999996 1.1492755794405178 108
110 3 373.32420096139185 236.10813608078587 23.635524999999998 1.1492755794405178 109
111 3 387.27493052275247 269.74768287481885 14.291815 0.8334398717094679 1
112 3 384.4487455907587 260.7848537513273 7.160365999999999 1.054767004284958 111
113 3 383.2192894492116 258.6456626327781 4.5479675 1.0460262906475981 112
114 3 382.1675256965702 255.73188286118298 5.1438939999999995 0.7657228039233954 113
115 3 381.3597761399609 252.74990425018396 5.8137875 0.8482684266991188 114
116 3 380.66902826196196 249.70660925146407 6.1000760000000005 0.9882887778018182 115
117 3 380.89489781264825 246.59949515532034 6.494187 1.0313291279173493 116
118 3 381.7220433694549 243.59061241501522 6.7953505 1.0206863549057896 117
119 3 382.1631459545901 240.49851457708883 7.026915999999999 1.0206863549057896 118
120 3 382.6036228622996 237.40579106173675 7.2584729999999995 1.0206863549057896 119
121 3 383.0447254474347 234.31306754638467 7.490038499999999 1.0206863549057896 120
122 3 383.48582803256994 231.2209697084583 7.721603999999999 1.0206863549057896 121
123 3 383.92630494027935 228.12824619310624 7.953161 1.0206863549057896 122
124 3 384.3674075254146 225.03614835517988 8.1847265 0.7920700803206191 123
125 3 384.50005113966796 221.9302856138876 8.661415 0.7920700803206191 124
126 3 384.63206907649567 218.8244228725953 9.13801 1.1492630658920033 125
127 3 384.4969227525394 215.6991641311056 9.098315000000001 0.7893796673900073 126
128 3 384.83791694955875 212.5907986801104 9.24307 0.7893796673900073 127
129 3 385.1795368240039 209.48305890654095 9.387739999999999 1.0080789547774578 128
130 3 385.01498366103857 206.36530829415992 9.64818 1.0080789547774578 129
131 3 384.85043049807325 203.24693200435317 9.908619999999999 0.7851688583148869 130
132 3 384.6270636570899 200.13105842424932 10.145345 0.7851688583148869 131
133 3 384.40369681610656 197.01581052157118 10.382155 0.8813479921971291 132
134 3 383.60470674345737 193.99941965215737 10.681695000000001 0.6965666780581584 133
135 3 382.3933952472564 191.1194264615513 10.898444999999999 1.0111447741635038 134
136 3 380.95746555522055 188.36769714321866 11.435134999999999 1.085575360727591 135
137 3 380.055238707327 185.38321582251675 11.77709 1.0543290300869512 136
138 3 378.8370447594431 182.50197127705928 11.831150000000001 1.0543290300869512 137
139 3 377.61885081155907 179.62072673160176 11.885125 1.127045260504556 138
140 3 376.9787828050438 176.55866141011015 11.939184999999998 0.9357694146865737 139
141 3 376.34622292763714 173.5041042177272 12.257254999999999 1.068175271518216 140
142 3 375.72492524389355 170.43828483168124 12.31344 1.1707926261111548 141
143 3 375.6004154361745 167.31302609019153 12.23626 1.2221357156660388 142
144 3 375.0773491082696 164.2359445104825 12.531975 1.2510294991859576 143
145 3 375.01916110767723 161.1100600915671 12.384075 0.8558453803246323 144
146 3 374.782029363328 157.9985662534433 12.684975 1.0754456432051251 145
147 3 374.5448976189788 154.8870724153195 12.98307 1.0754456432051251 146
148 3 374.3083915520552 151.7755785771957 13.281165 1.4010794594230076 147
149 3 374.33467000393557 148.66158202936901 13.693924999999998 1.0379613086300201 148
150 3 373.6795857392029 145.60952754668898 13.415379999999999 0.9788848460931915 149
151 3 372.97569863526377 142.561852805989 13.493665 1.185020530772111 150
152 3 372.73293579408295 139.44472787103368 13.35027 1.3488103672780523 151
153 3 372.90562276358276 136.32697725865265 13.605015 0.8472047750753886 152
154 3 372.2824480475619 133.31872019577324 14.407499999999999 1.01765181939103 153
155 3 371.39148339333144 130.34049564932857 14.884689999999997 1.01765181939103 154
156 3 370.5005187391009 127.36227110288394 15.361880000000001 0.7405080036667316 155
157 3 369.495055115963 124.40156552435954 15.499664999999998 0.8468794228140123 156
158 3 368.47457523460776 121.45837891375541 15.889135000000001 0.8468794228140123 157
159 3 367.4534696758267 118.5151923031513 16.27852 0.8468794228140123 158
160 3 366.4329897944714 115.57200569254715 16.667905 0.8468794228140123 159
161 3 365.4118842356903 112.62881908194302 17.05729 0.9201587629147682 160
162 3 363.8508190585098 109.93277505449974 17.446675 0.8985603781787871 161
163 3 362.59070472310236 107.07030083181397 17.546805 1.0700648173439016 162
164 3 361.1572777407694 104.29479577130378 17.782 0.6808559178982372 163
165 3 359.54991243408534 101.61376800207788 17.9265 0.984791240992023 164
166 3 358.2491290660058 98.77444384414386 18.17691 1.003561563763733 165
167 3 357.2492965396994 95.81060987849085 18.08239 1.162283413121313 166
168 3 387.27493052275247 269.74768287481885 14.291815 0.8334398717094679 1
169 3 390.05794371237135 274.71806434476764 12.62182 1.33627179166655 168
170 3 392.74147419130014 279.2536000038385 15.318444999999999 1.33627179166655 169
171 3 394.2975339490749 281.8338937075229 16.46144 1.05073138488904 170
172 3 394.5665752421361 284.5943825098157 18.427149999999997 1.0535719604018257 171
173 3 395.2116486680572 287.4743757004218 19.83543 1.0535719604018257 172
174 3 395.85672209397825 290.35499456845355 21.24371 0.9868121790771105 173
175 3 396.5862619723721 293.301935243612 22.268639999999998 0.8725134269459108 174
176 3 397.6198810796676 297.4783320603175 23.381545 0.8725134269459108 175
177 3 387.27493052275247 269.74768287481885 14.291815 0.8334398717094679 1
178 3 393.40281523029006 267.4958698196393 6.814492499999999 1.2523872191997782 177
179 3 397.1318526876031 267.8737789847765 7.090954999999999 1.2523872191997782 178
180 3 400.22395052552946 268.3111275053573 7.350018 1.2333979093290648 179
181 3 403.09455855474965 269.25590041820004 8.448965999999999 0.9619102175333085 180
182 3 405.7005050328887 270.89830366072465 9.18799 0.9248513436076956 181
183 3 408.330852930631 272.55322045176376 9.676995 0.9102730595883343 182
184 3 411.01250637728265 274.1242964677559 10.165915 1.1587170517946879 183
185 3 413.4438888536448 276.0269815193816 10.848975 0.7996470339461326 184
186 3 415.1951599682453 278.6179117393033 10.720965 0.7996470339461326 185
187 3 416.94643108284595 281.20821628179925 10.59287 0.8627966565244224 186
188 3 418.9886422004079 283.5776566930148 10.53592 0.8604315958551869 187
189 3 420.8237540900555 286.09725968640396 10.893855 1.1737958777546282 188
190 3 423.2595163083977 288.03060293189014 11.359314999999999 1.1632031589371266 189
191 3 426.2252273063279 288.89153506968586 12.037614999999999 0.9278483384769121 190
192 3 429.31795082168 289.3626701712558 12.06371 0.6596266828434332 191
193 3 432.4025405304977 289.8331795954 12.3658 1.0046252153874633 192
194 3 435.5096546266414 290.177302179548 12.54481 1.0894170201215345 193
195 3 438.62302549704236 289.9207744350013 12.76207 0.9929751017204885 194
196 3 441.67758268942526 289.4458852688771 13.418185 0.9037222169410074 195
197 3 444.637662590524 290.4569799888465 13.49868 0.6436719084874796 196
198 3 447.64404262112623 291.30915264268214 13.305985 0.6436719084874796 197
199 3 450.6510483291541 292.16132529651776 13.11329 0.7065837736439944 198
200 3 453.7581624252978 292.41722736363874 12.768105 0.8767430063438029 199
201 3 456.8627738117387 292.1137738121628 12.444765 0.9232934068176437 200
202 3 459.9824014563969 292.3371406531461 12.522285 1.16828991640826 201
203 3 463.01631129373095 293.1017184673804 12.563425 0.7213810447623591 202
204 3 466.04709274393645 293.865670604189 12.727219999999999 0.80517802238953 203
205 3 468.8695236113759 295.18459861761454 12.334264999999998 0.8864660335395487 204
206 3 471.67130712376644 296.5423186314349 12.745069999999998 0.8964268181570695 205
207 3 473.88745656567966 298.7140449761217 13.286775 0.9586879787908316 206
208 3 476.48464355985857 300.4096307998329 13.839699999999999 0.9586879787908316 207
209 3 479.0824562314633 302.10521662354404 14.392625 0.960283456226427 208
210 3 481.8754802598938 303.13445598885943 15.70001 0.9658957827351682 209
211 3 484.9463050653455 303.33654979736815 16.46178 0.9435027876685181 210
212 3 487.9677013541651 303.92718928725134 17.218875 0.8981224039807806 211
213 3 491.0917087408033 304.02041522368415 17.38709 0.9152597086713519 212
214 3 494.21258774031304 304.21625225793565 17.526405 0.9469377567357411 213
215 3 497.27402738437894 304.66423729475383 18.156425 0.8589925377760225 214
216 3 500.13712728449036 305.7748147254133 18.96656 1.0607860211204194 215
217 3 502.6723722135227 307.46226674259003 19.936749999999996 1.080232075511911 216
218 3 504.5149922322789 309.5201197957952 21.931445 1.0475091461465633 217
219 3 504.8353390742494 312.2418165976931 23.79864 1.0475091461465633 218
220 4 358.80973603945426 312.42451440600445 13.068325 1.4419674791940493 21
221 4 360.15744521446305 314.80083726890297 13.106914999999999 0.9169990919148637 220
222 4 360.25379953802445 317.9160851715811 13.47165 0.9169990919148637 221
223 4 360.31323889346817 321.0438466227737 13.42014 0.9704256872974075 222
224 4 359.9021688247678 324.1415755575316 13.614874999999998 0.9140083538199045 223
225 4 359.5724368214114 327.20301520159745 14.367465 0.9140083538199045 224
226 4 359.242704818055 330.26445484566335 15.120054999999999 1.0131219148287907 225
227 4 359.0130812028144 333.37594868378716 15.430390000000001 1.0131219148287907 226
228 4 358.7828319101481 336.48744252191096 15.74081 1.0131219148287907 227
229 4 358.5532082949075 339.5989363600347 16.051145 0.8749035147121753 228
230 4 359.43979320715795 342.54900542232184 16.791919999999998 0.8749035147121753 229
231 4 360.3257524419827 345.4997001620347 17.53261 0.951692905171241 230
232 4 361.1065978692858 348.5273532251115 17.39899 1.1295417134331933 231
233 4 361.35374045244663 351.6432268052153 17.226355 1.2538450476017142 232
234 4 361.66783052015995 354.7553463207649 17.144755 0.8830998889891554 233
235 4 361.54644909956954 357.877476675126 17.347395 1.0709845631597152 234
236 4 361.53831529303517 360.98709348097253 17.8177 1.0709845631597152 235
237 4 361.529555809075 364.0960846093935 18.288005 0.8121230418150626 236
238 4 360.8388079310761 367.1337485112819 18.679175 0.8945810697511847 237
239 4 359.57118546655994 369.98120647575024 19.043315 0.87740622441507 238
240 4 358.3335955184785 372.8499374726933 19.255475 1.0354148015073248 239
241 4 357.1817233777212 375.75871182488265 19.214675 0.96668413629158 240
242 4 356.82070750307867 378.86269753389774 19.022065 0.9850102280910263 241
243 4 356.0680175599331 381.89723304865754 18.878330000000002 1.0452191667684148 242
244 4 355.92598878429385 385.0206147578701 18.72193 1.0452191667684148 243
245 4 355.7839600086546 388.1433707896569 18.565614999999998 1.0452191667684148 244
246 4 355.64193123301527 391.2667524988695 18.4093 0.9691993595429892 245
247 4 355.7389112340025 394.38262607897326 18.7646 0.7983205978035984 246
248 4 356.3708454339834 397.43843462620765 19.061335 1.1408789883873063 247
249 4 357.14731111930644 400.4610822698787 19.35824 1.1408789883873063 248
250 4 357.9244024820552 403.4837299135498 19.65523 1.1600747718085083 249
251 4 358.975540557271 406.3812420720761 20.382234999999998 1.3230262005639801 250
252 4 360.1737128275318 409.08792261575667 21.7566 1.3239709734768228 251
253 4 362.6395075623088 410.92991695708713 22.51973 0.8555200280632561 252
254 4 365.2930055248029 412.50850110218795 23.20551 0.8555200280632561 253
255 4 367.9458778098712 414.08708524728877 23.891289999999998 0.7378551313816633 254
256 4 370.4736146097948 415.92344849178767 23.67828 0.8372314769093533 255
257 4 372.96443644160075 417.8161227046018 23.7014 0.9491088574030021 256
258 4 375.74306988923956 419.25392942891483 23.724520000000002 0.9491088574030021 257
259 4 378.5217033368784 420.691110475802 23.74764 0.9491088574030021 258
260 4 381.2997111070914 422.12891720011504 23.770844999999998 0.7191786602238118 259
261 4 383.8868872624588 423.88143966956704 23.967364999999997 0.7191786602238118 260
262 4 386.47406341782613 425.63458781644476 24.163885 0.9991693082351528 261
263 4 388.9824042175523 427.49848086767554 23.953339999999997 1.2718457871397841 262
264 4 391.8023323752889 428.81115210684385 23.503435 1.3274747670608753 263
265 4 394.8706544710378 429.4168078549443 23.612235 1.4180415744343762 264
266 4 397.6198810796676 430.90717148301815 23.506069999999998 1.1601060556797944 265
267 4 400.2708763324587 432.5614625966315 23.700805 0.9030464853212259 266
268 4 403.0057123602969 434.07998170886276 23.781895 0.814832225068446 267
269 4 405.76807819486686 435.54531823990766 23.89605 0.91761851256633 268
270 4 408.4929033838934 437.08198199748495 23.96558 0.91761851256633 269
271 4 411.21772857292 438.6180200776366 24.03511 0.91761851256633 270
272 4 413.9425537619466 440.1540581577882 24.104725 1.2566230553719273 271
273 4 416.9345432117572 441.06692152191897 24.174255 1.5034402862713994 272
274 4 367.3139436098903 303.6118478646866 10.221589999999999 0.8977407407510892 17
275 4 367.4647318694897 307.23452015962664 10.17909 1.3881467070332993 274
276 4 366.49055211763795 310.2046108995369 9.997020000000001 0.9022205911192707 275
277 4 364.9438775212491 312.92380499173197 10.002205 0.9754436202517114 276
278 4 363.50043970010455 315.6968073425392 9.853795 0.994414159799653 277
279 4 362.05950458866295 318.4660556287922 9.576865 1.2533507624353926 278
280 4 360.300099667528 321.0463493324766 9.32773 1.1551381769195486 279
281 4 358.8629186206407 323.81872600585814 9.070775 1.155569894343298 280
282 4 357.08411769930836 326.3852548061766 8.813905 1.0681252173241582 281
283 4 355.463613166684 329.0500149623337 8.4774835 1.0681252173241582 282
284 4 353.8437343114855 331.7141494410651 8.141096 1.0681252173241582 283
285 4 352.2232297788612 334.3789095972222 7.804716999999999 1.037773605402303 284
286 4 350.3092825335725 336.83031375120754 7.340880499999999 1.0315105743708093 285
287 4 348.54987761243757 339.40372500320893 6.991692 1.0315105743708093 286
288 4 346.79047269130257 341.97776193263616 6.6425035 0.9662273917708017 287
289 4 345.14306402937217 344.6275058305759 6.326652 0.9662273917708017 288
290 4 343.49565536744177 347.2766240510899 6.010808999999999 0.8704048940212221 289
291 4 342.11728799857246 350.07965891833186 5.784981 1.0970627982638779 290
292 4 340.8715642439567 352.9440101732949 5.546046 1.0974319479450547 291
293 4 340.00124694477506 355.94350775221415 5.3058784999999995 1.0974319479450547 292
294 4 338.9181993208474 358.8666726851951 4.9416875 1.0974319479450547 293
295 4 337.83515169691975 361.7892119407503 4.5774965000000005 1.1921657669738752 294
296 4 336.6144550393329 364.65794293769335 4.2228595 0.9039224337172389 295
297 4 334.447108436626 366.9135100574272 4.2677395 0.9039224337172389 296
298 4 332.2797618339193 369.16907717716094 4.312619499999999 0.7388937559083646 297
299 4 330.51847988050713 371.7493708808454 4.537350999999999 0.7307161519541563 298
300 4 329.0362500589678 374.49609477977225 4.8222455 0.7307161519541563 299
301 4 327.55402023742846 377.24281867869917 5.1071315 0.6646321022492225 300
302 4 325.80712886480796 379.8293691566408 5.4022175 0.6646321022492225 301
303 4 324.06023749218747 382.41529395715673 5.6972949999999996 0.6646321022492225 302
304 4 322.3127204421413 385.0012187576727 5.992381 0.9553969155315251 303
305 4 320.8861759114913 387.7842319472915 5.896942999999999 0.9448104534882806 304
306 4 319.80375396498937 390.7186590739355 5.9819344999999995 0.9448104534882806 305
307 4 318.72133201848743 393.65371187800525 6.066926 0.8271893542264885 306
308 4 317.90982839732385 396.6463270052415 6.628487 0.9490087490148864 307
309 4 316.6077936743929 399.4906565825814 6.615635 0.8954757884699696 308
310 4 315.0673758522612 402.201716868242 6.95844 0.8954757884699696 309
311 4 313.52695803012955 404.9127771539026 7.301245000000001 0.8766428979556872 310
312 4 311.8063451093895 407.48180866392397 7.9505175 0.8766428979556872 311
313 4 310.0863578660751 410.05084017394535 8.59979 0.8574220874374561 312
314 4 308.90883295086314 412.91143736435396 9.230915 1.0722296612369056 313
315 4 308.04352107108735 415.90217545931307 9.650985 0.7384182410648147 314
316 4 306.29662969846686 418.49498271151197 9.797949999999998 0.7384182410648147 315
317 4 304.54973832584636 421.08778996371086 9.94483 0.8324950987966251 316
318 4 302.6864709520413 423.55859011789363 10.56771 0.8324950987966251 317
319 4 300.82382925566196 426.0293902720764 11.190674999999999 1.1684150518934047 318
320 4 298.28357890722384 427.7819127415284 11.889204999999999 1.5461052299314961 319
321 4 296.5172915344059 425.9480522067323 14.358880000000001 0.860700637148248 320
322 4 294.92807087306784 423.5216751497759 15.95144 0.9867058139147374 321
323 4 292.9133895622376 421.2761188688537 17.076075 0.8388394678934631 322
324 4 291.41238941792653 418.61010735784515 17.960585 1.3428539181851633 323
325 4 291.26222683575287 415.7050870702102 19.5262 1.1499888517058428 324
326 4 291.87226232583345 412.8763994285134 21.140349999999998 0.8569215454968772 325
327 4 293.43332750301397 410.2366663693853 21.982105 0.7791498414794253 326
328 4 295.49681165305066 407.95231808806824 22.73818 0.7791498414794253 327
329 4 297.5602958030873 405.6679698067511 23.49417 0.9052926672795739 328
330 4 299.55495543629434 403.270373911378 23.82567 0.8377382756241895 329
331 4 300.769395319624 401.37957673084105 24.038594999999997 0.8377382756241895 330
332 3 411.01250637728265 274.1242964677559 10.165915 1.1587170517946879 184
333 3 413.43450369225894 273.93471620776165 10.854584999999998 1.263386628344 332
334 3 416.3851984319718 273.20767903907074 11.864895 1.263386628344 333
335 3 419.19824413802536 271.9337998002973 12.543875 1.0796063980861874 334
336 3 422.1958646846675 271.2023828896264 13.24317 1.5094530463326041 335
337 3 425.2942192968511 271.3700644397203 13.78666 1.0260233833472128 336
338 3 428.30685610171054 271.9994959299983 14.552085 0.765816655537254 337
339 3 430.9860068386593 273.2521021362971 15.93733 1.0337692698776715 338
340 3 433.0294693110728 275.4025554485093 17.286959999999997 1.058840164326419 339
341 3 435.45834907773207 277.27708501597743 18.11571 1.1681460106003436 340
342 3 438.4265627853651 278.088588637141 18.881815 0.8813041947773285 341
343 3 441.49738759081686 278.5034127703958 19.467295 1.1973276057360955 342
344 3 444.52816904102235 277.8977570222953 20.12358 0.8503644460752932 343
345 3 447.5207841682587 277.0305681102423 20.50608 1.0959991466401475 344
346 3 450.5196560697522 276.3004025544228 21.19832 0.9356880766212295 345
347 3 453.58172139124383 276.59759933164156 21.971565 0.9356880766212295 346
348 3 456.6431610353097 276.8947961088603 22.74481 0.7842929099188738 347
349 3 459.71648855046436 277.48043017933765 22.79785 0.7799319382615799 348
350 3 462.77417412997585 278.0817061854581 23.16896 0.5575905825789919 349
351 3 465.749270289292 279.02960748542944 23.432885 0.660120968009755 350
352 3 468.8313572884067 279.5288980711569 23.696894999999998 0.660120968009755 351
353 3 471.91344428752154 280.0275629794587 23.96082 1.2268220395847091 352
354 3 474.9029310276292 280.87535589131426 23.4685 1.3167631695324862 353
355 3 480.68794450587023 283.24980172193557 23.755969999999998 1.3167631695324862 354
