# Supplementary material for: Cross-Regional Gradient of Dendritic Morphology in Isochronically-Sourced Mouse Supragranular Pyramidal Neurons
Source: Front Neuroanat. 2018 Dec 4;12:103. doi: 10.3389/fnana.2018.00103 (PMC6288488; doi:10.3389/fnana.2018.00103)
Supplement: Supplementary file 3 [file Data_Sheet_1.ZIP › SWC reconstructions/X046.S5.Z1.C03.20x-exported-000.swc]

# Exported from "Simple Neurite Tracer" version 3.1.0 on 2018-06-06T18:26:02.175
# https://imagej.net/Simple_Neurite_Tracer
#
# All positions and radii in microns
# Voxel separation (x,y,z): 0.625677425723667, 0.625677425723667, 0.85
#
1 1 400.6519138847245 250.6175955833177 19.74992 1.4501513399225148 -1
2 1 398.7129395424068 256.9970026159962 16.309375 1.5035779353050587 1
3 4 400.6519138847245 250.6175955833177 19.74992 1.4501513399225148 1
4 4 398.2080178598478 260.5608612329182 20.157835 1.7990040454090026 3
5 4 394.68482827559785 269.244638224537 20.03076 1.6642268711338672 4
6 4 392.67828077130207 273.48547981609204 20.163359999999997 1.4297542558439233 5
7 4 390.6786157186892 277.72694708507277 20.374585 1.6712907692702876 6
8 4 388.60011531043517 281.9258682891043 20.289839999999998 1.468690162046707 7
9 4 386.96209180989064 284.57999192902406 19.954345 1.5337168169021678 8
10 4 384.07771887730456 288.28024822475385 19.851325 1.659959751090432 9
11 4 380.5101061958282 293.4095517608365 19.60423 2.3061844234748645 10
12 4 377.8735015238286 299.03689452779514 19.51515 1.650042763892712 11
13 4 375.280068594204 304.7105374242574 19.519995 1.8345800638356502 12
14 4 372.9844581192239 310.47928328942953 19.854725 1.8626917505734146 13
15 4 371.00982016364 316.4013201239041 20.18121 1.7024933024911268 14
16 4 369.3423898240864 322.4190856045143 20.233145 1.8444532536135696 15
17 4 367.9302358742281 328.5025472148255 20.3252 1.6374416205386373 16
18 4 366.87284102475513 334.6673468904808 20.112445 1.6374416205386373 17
19 4 366.4774128916978 339.3323977766765 19.93403 1.4702105581912155 18
20 4 365.35432191252374 342.2518086451031 19.831774999999997 1.4702105581912155 19
21 4 364.2312309333498 345.170593836104 19.72952 1.021856371691893 20
22 4 362.55441543241034 347.81095257265787 19.74533 1.3095178249426063 21
23 4 360.46027308851325 350.1328414995184 19.604654999999998 1.3095178249426063 22
24 4 358.36613074461616 352.45535610380466 19.464065 1.3084103758990753 23
25 4 356.5691851779378 355.00374025877716 19.130779999999998 1.3084103758990753 24
26 4 354.7716139338337 357.55275009117537 18.797494999999998 1.1290974824609294 25
27 4 353.72297856832085 360.4965623792052 18.60395 1.0985456537628429 26
28 4 352.3158300378683 363.28708369793276 18.415165 1.0985456537628429 27
29 4 350.9080558299901 366.07760501666036 18.22638 1.3499866408384127 28
30 4 349.13113194093484 368.60346478430677 17.547825 1.3499866408384127 29
31 4 347.3542080518796 371.12932455195323 16.869355 1.3499866408384127 30
32 4 345.7493454548984 373.80159283721895 16.514225 1.3499866408384127 31
33 4 344.14385718049147 376.4738611224848 16.159095 1.340263613642667 32
34 4 342.59905961637975 379.1943065695313 16.185105 1.042635119000176 33
35 4 341.8983008995693 382.24072995537983 16.023435 1.386895352181852 34
36 4 340.79898566257276 385.1532583721235 15.6009 1.298042900954834 35
37 4 340.32534785129997 388.20093311282346 14.890979999999999 1.1586982814719162 36
38 4 340.14702978496865 391.2917795958984 14.282465 1.2476383275385354 37
39 4 340.1895758499179 394.3895085306563 13.687975 1.139396132888341 38
40 4 340.48051585287936 397.48911449769133 13.27003 1.139396132888341 39
41 4 340.7714558558409 400.5887204647264 12.851999999999999 1.139396132888341 40
42 4 341.0630215362281 403.6883264317614 12.434054999999999 1.139396132888341 41
43 4 341.35396153918964 406.78793239879644 12.01611 1.1423618438862713 42
44 4 341.2507247639452 409.9038059789003 11.66863 1.1401782296704956 43
45 4 341.6305109613595 413.0090430427669 11.62732 0.8830748618921264 44
46 4 341.93333883540976 416.12241391316786 11.566205 0.8818985883317659 45
47 4 341.61236631601355 419.23390775129167 11.53773 1.0819839723039375 46
48 4 341.5691945736386 422.36229487991 11.565695 1.0989898847351067 47
49 4 341.12996902078055 425.45939813724215 11.637604999999999 1.137356424480482 48
50 4 341.0842945687027 428.58590823358327 11.755669999999999 0.9854982564830908 49
51 4 340.41043998119835 431.63108026458036 12.085215 0.9768075970397889 50
52 4 339.64398513468683 434.6624873922115 11.941564999999999 1.1909582095422284 51
53 4 338.04475363453713 437.35164896797187 11.941564999999999 1.1638038092658212 52
54 4 336.5550156838891 440.1021269314531 11.966725 1.1638038092658212 53
55 4 335.06590341066675 442.8532305723601 11.991885 1.0168759793831326 54
56 4 333.158838617061 445.33341588792865 11.99146 1.1046084680181052 55
57 4 330.85321730326933 447.44757990944896 11.96596 1.231339430598434 56
58 4 328.5419648926461 449.5536101244348 11.816955 1.2178811091711177 57
59 4 326.15563119093605 451.57204549981935 11.650865 1.2368766758160885 58
60 4 323.4670952926014 453.1631431934346 11.425699999999999 0.9544208587473961 59
61 4 321.0238249451505 455.0864756001092 10.958029999999999 1.1577785356561026 60
62 4 318.77764298680256 457.18937742796646 10.189119999999999 1.351069062784915 61
63 4 316.71478451419165 459.2685035136462 8.695500000000001 1.2139018007435154 62
64 4 315.02170140018336 461.1718142426976 6.2288 2.3053272454016227 63
65 3 400.6519138847245 250.6175955833177 19.74992 1.4501513399225148 1
66 3 394.9544952460848 249.7159944128499 14.421355 1.9722728949146575 65
67 3 387.37566458829394 250.5888144217344 12.145734999999998 1.8042972764306249 66
68 3 382.87892092961795 251.12627133043108 10.50906 1.4890309351569835 67
69 3 380.25983522553867 251.5548603670518 8.2588295 1.3911437019025157 68
70 3 377.69956319947744 253.2085258032394 9.21468 1.289740161515481 69
71 3 374.81957000887144 254.41608323488612 9.473505000000001 1.2952210957648205 70
72 3 370.34472506009575 255.61112711801832 8.52516 1.6445618296433726 71
73 3 365.85861791765706 256.54588919204946 7.1537869999999995 1.81818731528169 72
74 3 361.3549918072981 257.41933487835973 5.8346635 2.0564202519002337 73
75 3 356.71621937298283 257.53320816984143 5.11428 1.4603811658330967 74
76 3 353.62975263188804 257.4280943623198 4.4368725 1.4788887040860028 75
77 3 350.6721754404922 258.351594242688 3.8508484999999997 1.3228447541105202 76
78 3 347.91356367047655 259.7956577412582 3.4428739999999998 0.9697186718063399 77
79 3 343.5601001422913 262.3671919609825 2.9668655 0.9697186718063399 78
80 3 400.6519138847245 250.6175955833177 19.74992 1.4501513399225148 1
81 3 408.5861293203263 248.95642201802139 19.215695 1.0374419963666694 80
82 3 414.7890953189507 248.2006036877472 19.64588 1.0374419963666694 81
83 3 417.87243367291694 247.82457155488726 20.151799999999998 1.205273709042786 82
84 3 420.9382530589629 247.9916274275555 20.963465 1.0621124572629537 83
85 3 424.05412663906674 247.96972871765516 21.342309999999998 0.8546253093444712 84
86 3 427.0824053795693 248.05920058953362 22.404555 1.230569847364794 85
87 3 430.0956678618545 247.5824343911322 23.34219 0.7946916687344012 86
88 3 433.15272776394033 246.97052186877448 23.69443 1.080044372284194 87
89 3 436.11656172959334 246.02887734306037 24.161165 1.303699024883376 88
90 3 439.1166849859383 245.18921823773917 24.546215 1.0532528649147066 89
91 3 442.2313072111907 244.9433270094298 24.76271 1.1653367189588444 90
92 3 445.29399821010804 244.32578339024053 24.979119999999998 1.0559495346195755 91
93 3 448.40862043536055 244.08051783935684 25.195615 1.0870394459037847 92
94 3 451.27046898062054 242.87671447226452 25.720235 1.0870394459037847 93
95 3 454.13169184845486 241.67291110517218 26.244855 0.8991985691530253 94
96 3 457.15621652440313 240.87955212935458 26.37414 1.104890022859681 95
97 3 460.26583333024973 241.17487187429614 26.614435 1.104890022859681 96
98 3 463.3748244586706 241.47081729666343 26.85473 1.2193326807987968 97
99 3 466.48318990966584 241.16360968063313 27.092814999999998 1.1222775985205415 98
100 3 469.57716477986935 241.08602567984337 27.710849999999997 1.1222775985205415 99
101 3 472.67176532749863 241.00844167905365 28.328885 0.9155412635129274 100
102 3 475.7657401977021 240.77756670896161 28.8694 0.9314835243203665 101
103 3 478.8647204873115 240.94337122677837 29.40983 0.9468689322189114 102
104 3 481.9906049062269 241.0497363891514 29.344209999999997 0.9485144638485647 103
105 3 485.0970933249449 241.4170090380512 29.415779999999998 0.9485144638485647 104
106 3 488.2035817436629 241.78428168695098 29.487350000000003 0.9123065112219362 105
107 3 491.21559287109665 242.54635679148242 29.981029999999997 0.7088299556023424 106
108 3 494.3333434834777 242.72467485781368 30.234669999999998 1.1436695097060336 107
109 3 497.0894525437904 244.13057203341472 30.864945000000002 1.199542503823157 108
110 3 501.186388327429 246.90857980362782 31.873299999999997 1.199542503823157 109
111 1 400.6519138847245 250.6175955833177 19.74992 1.4501513399225148 1
112 1 402.6234234531797 244.32703474509196 16.15 1.5641935643091676 111
113 3 400.6519138847245 250.6175955833177 19.74992 1.4501513399225148 1
114 3 398.0278227612394 242.35051975723093 18.84365 2.1074943001620565 113
115 3 394.0610278821514 237.19055802728784 18.11945 1.8110107952086398 114
116 3 390.2062292622678 234.55520471013975 17.79016 1.3366847387675278 115
117 3 387.3155995554245 233.36328921413613 17.66096 1.0344762853687393 116
118 3 384.42496984858116 232.17074804070685 17.531675 1.0344762853687393 117
119 3 381.38980865639564 231.5037759048854 17.04233 0.9338986391836599 118
120 3 378.26767830203454 231.4931393886481 16.763444999999997 1.1013424318558276 119
121 3 375.2362711744033 232.12569926605477 16.16173 1.2162606046384936 120
122 3 372.1491787558828 232.369713462087 15.560015 1.5075009327643463 121
123 3 367.5567064510711 232.048115265265 14.75889 1.9288884222149785 122
124 3 362.9686138882394 231.80034700467843 13.951559999999999 1.1471357626445429 123
125 3 359.8890295988275 232.19952920229014 13.435015 1.1471357626445429 124
126 3 356.8094453094157 232.59933707732753 12.91847 1.4819482666977914 125
127 3 353.71109069723207 232.304017332386 12.491345 1.4160081228007744 126
128 3 350.85549892622925 231.0726841585618 12.02546 1.09273311047787 127
129 3 347.8190863791923 230.37192544175133 11.657495 1.0924015014422364 128
130 3 344.92470260779464 229.19127213941076 11.493955 1.3390497994367632 129
131 3 341.88265896392613 228.49301613230313 11.206655 1.3542099634620477 130
132 3 339.0258158380719 227.21913689352974 11.123355 1.317313765667123 131
133 3 336.07011567895324 226.20115972187733 11.273634999999999 1.1276459108332506 132
134 3 333.0093017123131 225.60113507060836 11.605135 1.1841132985048115 133
135 3 329.9904081331964 224.825295062711 11.965535 1.1841132985048115 134
136 3 326.970888876654 224.0488293773879 12.32602 1.0089361328506992 135
137 3 324.08776729891935 222.83689220376118 12.394105 1.3358651013398297 136
138 3 321.1746132047499 221.69628225666693 12.41289 1.3358651013398297 137
139 3 318.2614591105805 220.55567230957269 12.43176 1.5623040184834822 138
140 3 315.34893069383685 219.41506236247847 12.47766 1.4882363248263144 139
141 3 312.43577659966746 218.27507809280993 12.523475 1.4882363248263144 140
142 3 309.5226225054981 217.1344681457157 12.569374999999999 1.5979050640071586 141
143 3 306.423016538463 216.7121358833522 12.57354 1.5175805960927544 142
144 3 303.2996348292505 216.6351775599882 12.366225 1.1745654609882683 143
145 3 300.24945737884764 215.94630671426643 12.240085 0.990422337823536 144
146 3 297.19927992844475 215.25681019111897 12.113859999999999 0.990422337823536 145
147 3 294.14910247804187 214.5679393453972 11.987635 1.1402407974130682 146
148 3 291.26410386803 213.3785265590965 12.289810000000001 1.1873730778928318 147
149 3 288.55429493722085 211.8393600918163 12.658114999999999 1.1873730778928318 148
150 3 285.8438603289859 210.30019362453606 13.02642 0.8868602103177546 149
151 3 282.9888942354088 209.43425606733453 14.30482 1.1155077687742114 150
152 3 279.949978978669 208.90931270715234 15.017545 1.0187968090801043 151
153 3 276.895421786286 208.30866237845763 15.437444999999999 1.0310162892044874 152
154 3 273.7895590449937 207.9395126972807 15.334425000000001 1.0874336226819905 153
155 3 270.8175912728063 206.96658430028037 15.231235 0.6760569720429367 154
156 3 267.8800357590337 205.8910448054614 15.28572 0.6760569720429367 155
157 3 264.9424802452611 204.8155053106424 15.340119999999999 1.0374545099151842 156
158 3 261.9248380209958 204.01526388314184 15.617474999999999 0.988151128768159 157
159 3 258.8170982474264 203.6580020730536 15.565879999999998 1.1501139871909876 158
160 3 255.6999733124711 203.3983459413783 15.512585 0.8251871864641728 159
161 3 252.5840997323672 203.67802375067677 15.514199999999999 0.8251871864641728 160
162 3 249.46009234572895 203.58166942711532 15.70154 0.8165152973436427 161
163 3 246.33483360423924 203.70492787998288 15.765629999999998 1.688509412026203 162
164 3 243.40416054214955 202.6212545786295 15.988584999999999 1.087602555586936 163
165 3 240.31581676877755 202.12822076715926 16.063045 1.1819296842890359 164
166 3 237.18868099501066 202.22144670359208 16.050635 1.0772913916110098 165
167 3 234.06217089866948 202.22895483270077 16.20151 1.0954673208282824 166
168 3 230.997602867475 201.61579095549155 16.38902 0.9002747343252699 167
169 3 227.86984141628236 201.64644914935204 16.48167 0.9688927776043846 168
170 3 224.74333131994118 201.55510024519637 16.55953 0.9688927776043846 169
171 3 221.65311051429202 201.07082591768625 16.54712 1.0438864738516234 170
172 3 218.52722609537656 201.19033030599945 16.483795 0.7215624912158191 171
173 3 215.40884980556982 201.0032527557081 16.710575000000002 0.998618712100516 172
174 3 212.35616964546404 201.6721019238067 16.90327 0.9383972598746131 173
175 3 209.5105887132728 202.57808283625457 17.33439 0.9383972598746131 174
176 3 400.6519138847245 250.6175955833177 19.74992 1.4501513399225148 1
177 3 405.87882309921997 246.233473861272 7.224897999999999 1.3181772005146215 176
178 3 410.4055992743307 244.84446997616544 5.0203805 1.1227531133640916 177
179 3 414.9617822884505 245.2605454642717 2.262054 1.1227531133640916 178
180 4 323.4670952926014 453.1631431934346 11.425699999999999 0.9544208587473961 60
181 4 324.4700562060365 456.2395990957179 12.24306 1.2505227004711215 180
182 4 324.63523504642757 459.34733886928734 12.676645 1.2505227004711215 181
183 4 324.8535964680051 462.4625867719655 12.92408 0.788447408025679 182
184 4 325.0725835670084 465.5784603520694 13.171515 1.2570860566669628 183
185 4 325.0682038250283 468.6117445119777 14.209024999999999 1.3578076086599586 184
186 4 326.3251897733071 471.2977777006094 15.56299 1.3901551315698721 185
187 4 328.0933541784022 473.7316628866745 16.728595000000002 1.0168634658346183 186
188 4 329.3978916110361 476.5359491087679 17.364905 1.1823551449385281 187
189 4 331.90185266878217 480.86501121735006 17.65076 1.1823551449385281 188
190 4 340.79898566257276 385.1532583721235 15.6009 1.298042900954834 36
191 4 337.18569852901857 388.18403982232894 15.433025 0.930889130765929 190
192 4 334.5322005665245 389.8358282262394 15.600475 0.930889130765929 191
193 4 332.24847796263316 391.9731423125114 15.70188 0.8557139880652305 192
194 4 329.9647553587417 394.1098307213578 15.803284999999999 0.8557139880652305 193
195 4 327.79740875603494 396.36539784109164 15.737495000000001 0.9719523402161733 194
196 4 325.6682284762973 398.5946865089451 16.45838 1.4106773511336088 195
197 4 324.11467142822545 401.3101265365857 16.489745 0.9670970833925576 196
198 4 322.8620652219266 404.1588358559056 16.9235 1.2211033479135949 197
199 4 321.48932894988894 406.9512342069103 17.36635 1.1444078090683876 198
200 4 319.86757306241316 409.5940956531671 17.930325 1.0510129397306158 199
201 4 318.0593653020718 412.07365529131005 18.75508 1.0510129397306158 200
202 4 316.25053186430466 414.5532149294529 19.57975 1.3792620875880233 201
203 4 315.690550568282 417.4119350875843 21.12828 1.1889748121026844 202
204 4 315.31451843542203 420.3169553752193 22.619265 0.9281611771897738 203
205 4 312.21303543610986 419.8295526605806 23.020805 1.39905852133792 204
206 4 307.49167358159906 417.8499092855909 23.375 1.39905852133792 205
207 4 302.20219662453115 419.2038752348569 25.39375 1.251354851447334 206
208 4 296.57109979301816 419.2038752348569 25.60625 1.251354851447334 207
209 4 293.6153996338996 420.09859395364174 25.818749999999998 1.251354851447334 208
210 4 289.68864811005784 420.45523008630425 27.058305 0.8848392722326671 209
211 4 287.1859384071632 421.7065849377516 27.766695 0.8848392722326671 210
212 4 285.3089061299922 422.33226236347525 28.474999999999998 0.8848392722326671 211
213 4 283.964325342112 422.7107972060381 30.145674999999997 0.7104692304577385 212
214 4 277.75259985952744 423.44534250383765 29.93717 0.7104692304577385 213
215 4 274.6342235697207 423.3051907604755 29.658285 0.7995531823322741 214
216 4 271.6341003133757 422.70579178663223 28.76978 0.7012029477827709 215
217 4 268.5814201532699 422.09137655457164 28.360335 1.257774301835259 216
218 4 265.46241818603744 422.01441823120757 28.046345 1.1323697753974644 217
219 4 262.5667830597883 423.11999024246137 27.473359999999996 1.1323697753974644 218
220 4 259.6705222561135 424.22493657628934 26.900290000000002 0.8767555198923174 219
221 4 256.5996974506617 424.7236014845911 26.455825 0.6161990384013792 220
222 4 253.48507522540928 424.60284574142645 26.087519999999998 0.8687468488430544 221
223 4 248.49279504556017 424.6773013550876 25.608885 0.8687468488430544 222
224 4 365.35432191252374 342.2518086451031 19.831774999999997 1.4702105581912155 20
225 4 367.7369015496795 343.90046866188493 19.931055 1.4056281343080188 224
226 4 369.7847437640731 346.25551849230885 20.233484999999998 1.4056281343080188 225
227 4 371.8644955271786 348.5767817417437 20.594649999999998 0.9674662330737346 226
228 4 374.080019291666 350.70408498920415 21.40198 1.1864783591740469 227
229 4 376.3881433151606 352.6474390735018 22.525254999999998 1.1864783591740469 228
230 4 378.696893016081 354.59016748037385 23.648529999999997 1.1403909599952418 229
231 4 380.78978400512665 356.86387924545363 24.30847 1.1403909599952418 230
232 4 382.8826749941723 359.1382166879592 24.96841 1.1403909599952418 231
233 4 384.97556598321796 361.41192845303897 25.628349999999998 1.070584129607252 232
234 4 387.0453069075119 363.5361033133708 26.980275 1.2101602497376878 233
235 4 388.99304073378966 365.9092977891407 27.795934999999997 0.9176873370831596 234
236 4 390.42709339354826 368.60221342945533 28.7368 1.0909999840086155 235
237 4 392.0000464418176 371.24632623056357 29.50588 0.7270246551423866 236
238 4 394.2130674966022 373.4299404463392 29.983325 0.9282362584808608 237
239 4 395.99186841793454 375.9858327304204 30.3909 1.1160833920058773 238
240 4 398.21490031153076 378.169446946196 30.761329999999997 0.8476177221763661 239
241 4 400.6412773684871 380.11780644989943 31.195085 0.8476177221763661 240
242 4 403.06765442544355 382.06679163102865 31.628925000000002 1.0743131670645651 241
243 4 405.55597354754656 383.936315779091 32.06267999999999 1.0743131670645651 242
244 4 407.64573614946363 385.5067661176574 32.427075 1.0743131670645651 243
245 4 369.3423898240864 322.4190856045143 20.233145 1.8444532536135696 16
246 4 365.81169211072773 325.4905360873918 21.177664999999998 2.05941724676945 245
247 4 359.9985231483292 325.5205686038265 24.12997 1.9683561542296275 246
248 4 357.2893398949457 325.34725595690105 26.242729999999998 1.8403175258295363 247
249 4 355.085704001547 326.78756539091694 28.538494999999998 1.0087797134942684 248
250 4 352.6599526220163 328.33924540671165 30.19999 1.1148445507029443 249
251 4 349.89696111002064 329.5693272256844 31.285015 0.8922785768245215 250
252 4 346.927496047536 328.6733571520481 31.841425 0.8192369941455407 251
253 4 343.86605640347017 328.10211366236234 32.243559999999995 0.9014572646598878 252
254 4 340.8997197281143 327.1085379103132 32.204375 0.9014572646598878 253
255 4 337.9333830527583 326.11433648083823 32.165105 1.2276479337866644 254
256 4 380.5101061958282 293.4095517608365 19.60423 2.3061844234748645 11
257 4 377.2878674533512 295.903501979771 17.94996 2.2967679782177233 256
258 4 372.1929761756835 299.0193755598749 15.706470000000001 1.5787405644572428 257
259 4 370.2245949943568 301.33688474475537 14.707975 1.371447376540735 258
260 4 368.03409832689823 303.3790958623174 13.477685 1.251354851447334 259
261 4 365.8442273368654 305.42130697987943 12.247395 1.4179039254007169 260
262 4 363.75821879950274 307.5874022277348 11.074224999999998 1.4179039254007169 261
263 4 361.6728359395657 309.7528717981644 9.90114 1.369795588136824 262
264 4 359.1094355263758 311.45721710583564 9.144639999999999 1.3615241325687573 263
265 4 356.26510594903607 312.6241055048103 8.356876999999999 1.5629422094577203 264
266 4 353.32817611268916 313.21537067211915 7.1315085 1.5629422094577203 265
267 4 350.391871953768 313.80663583942805 5.90614 1.2131071904128463 266
268 4 347.3598391487111 314.4629714590122 5.3582895 1.4173783563631093 267
269 4 344.35721318266326 315.0911515944387 4.522085 1.7271700201616682 268
270 4 341.2663666995883 315.25633043482975 3.9105015 1.2448603197683223 269
271 4 338.1517444743359 315.0373433358265 3.6440944999999996 1.170242029976518 270
272 4 335.2235741219492 314.069420358232 4.360721 0.6951901877215664 271
273 4 388.60011531043517 281.9258682891043 20.289839999999998 1.468690162046707 8
274 4 390.05606668009415 285.4709565832546 21.204695 1.322763416045176 273
275 4 392.04947495844976 287.8291348008071 21.889625 1.322763416045176 274
276 4 394.4720979508518 289.7699861754019 22.41586 1.458929594205418 275
277 4 396.45862377752445 292.0374411662245 23.55333 1.458929594205418 276
278 4 398.44452392677135 294.30489615704704 24.6908 1.424698782244076 277
279 4 400.4316754308697 296.5736025027211 25.81994 2.122710775155656 278
280 4 401.73621286350357 299.05503917314115 27.706259999999997 0.9653013891807307 279
281 4 403.76215636799685 301.4188484875251 27.288825 0.9653013891807307 280
282 4 405.78872554991574 303.7820321244834 26.871474999999997 1.0137538490287714 281
283 4 407.6688862142154 306.18588479411375 27.806559999999998 1.0960554576084627 282
284 4 409.80119488108164 308.4283126879074 28.43267 1.020986680070137 283
285 4 412.20755026041485 310.37291812705655 29.062095 1.020986680070137 284
286 4 414.6132799623224 312.3181492436314 29.691435 1.0123836154664367 285
287 4 417.11911805234564 314.0763028099149 30.568125 0.9816315699921184 286
288 4 419.94092324235936 315.3626955972028 31.129635 0.9816315699921184 287
289 4 422.76272843237314 316.64846270706494 31.691145000000002 1.1512777472028335 288
290 4 425.5169604604087 318.12693846404994 31.849925 1.2038534212863932 289
291 4 428.3312575213137 319.129899377485 32.263535 1.2038534212863932 290
292 4 398.2080178598478 260.5608612329182 20.157835 1.7990040454090026 4
293 4 400.61687594888394 264.32368527122037 21.30202 2.0516838737875056 292
294 4 405.516555869726 268.13593782615465 20.726485 1.674231453171189 293
295 4 407.58066569718835 270.43279965598623 20.04742 1.0218250878206068 294
296 4 409.59534700801856 272.8235130996764 20.209345 0.7859634686455561 295
297 4 411.85404251488103 274.98710563782885 20.117205000000002 1.0477844442138817 296
298 4 414.3824049922303 276.8284743017336 20.20875 1.099183844737081 297
299 4 417.0359029547244 278.4821397379212 20.07462 1.13265133023904 298
300 4 419.82079317662044 279.90743291371973 20.043595 1.3397505581535738 299
301 4 422.51183178465794 281.5029103493151 20.042575 0.904135164041985 300
302 4 424.75926509785734 283.67463669400195 20.237225 0.904135164041985 301
303 4 427.00669841105673 285.84573736126305 20.431875 0.8977469975253464 302
304 4 429.6533139218679 287.5137933782424 20.38317 0.9390855050429091 303
305 4 432.442583885744 288.8283416496878 19.66849 0.9390855050429091 304
306 4 435.2324795270458 290.1428899211332 18.953895 1.2321715815746466 305
307 4 439.1098025342554 292.0862440054309 18.127525 1.2321715815746466 306
308 3 361.3549918072981 257.41933487835973 5.8346635 2.0564202519002337 74
309 3 357.9375417079955 261.14148988398983 4.455589499999999 1.1360925560805202 308
310 3 355.62566361994647 263.1943375177891 3.8083569999999995 1.326986738668811 309
311 3 352.45911016835896 265.54438192880724 3.3719924999999997 1.171249370631933 310
312 3 417.87243367291694 247.82457155488726 20.151799999999998 1.205273709042786 83
313 3 421.29426351419966 246.1965588931543 17.65926 1.8780020771808728 312
314 3 424.2424555442096 246.91546225531079 16.626595000000002 1.3959051071122728 313
315 3 427.79129790291427 249.2342227950427 13.894015 1.69191309722214 314
316 3 431.70240749111287 250.87162061816153 11.247114999999999 1.2587190747481014 315
317 3 434.58365203657036 251.81138811159846 10.196344999999999 1.7173593981263213 316
318 3 437.42235051707866 252.73801637909523 8.927635 1.3463514549949585 317
319 3 440.30422073996186 253.77789226064797 8.068353 1.3758271185208002 318
320 3 443.17232605947913 254.62380814022634 6.819957999999999 1.3758271185208002 319
321 3 445.78703202157834 255.99529305741265 5.4153755 1.5207840645124595 320
322 3 449.02553837712406 259.20251554167214 3.9637539999999998 1.5893019994034583 321
323 3 451.86048279307795 262.35905815444806 2.5070665 1.604493447300029 322
324 3 362.9686138882394 231.80034700467843 13.951559999999999 1.1471357626445429 124
325 3 365.87613688557735 232.94283398404986 14.327855 1.85038467560943 324
326 3 361.43132445323636 226.51024437018484 14.524715 1.5774078715404514 325
327 3 359.1926506239971 222.395789618626 14.53024 1.25358226308291 326
328 3 357.3018534434602 219.9037164319686 14.466999999999999 1.1443202142287863 327
329 3 355.16266232491097 217.62249653778017 14.566025000000002 1.175560288095169 328
330 3 352.6305457830073 215.8030265837757 14.913335 1.2245696008521039 329
331 3 350.09780356367787 213.98418230719702 15.260560000000002 1.2245696008521039 330
332 3 347.56568702177424 212.16471235319258 15.60787 0.8316128936263548 331
333 3 345.03357047987055 210.3458680766139 15.955095 0.8316128936263548 332
334 3 342.37506709797066 208.70033644696068 16.10223 1.135423081234996 333
335 3 339.9418075893313 206.73445797533688 16.162580000000002 1.1095638332298365 334
336 3 337.508548080692 204.7685795037131 16.222845 1.1095638332298365 335
337 3 335.5126370926335 202.36034709210273 16.283195 1.0789118961436341 336
338 3 334.29256611247234 199.5548095151578 15.392650000000001 1.5709383669584687 337
339 3 332.6501628699477 196.9457346498901 14.67695 1.316656804370113 338
340 3 329.8158441314195 195.65058237864213 14.297765000000002 1.0289953511193999 339
341 3 326.7863140360655 194.99737514618664 13.72138 1.0289953511193999 340
342 3 323.7561582632857 194.3441679137311 13.144910000000001 0.8349540110797192 341
343 3 320.6909645546655 193.76416494008527 12.828455 0.9166487125564583 342
344 3 317.7089859436665 192.8294028660541 12.62862 0.9166487125564583 343
345 3 314.72763301009326 191.8940151145972 12.428785 1.1123606113228213 344
346 3 311.9371116913657 190.47935845503602 12.39589 0.7689950968599302 345
347 3 309.3217800518408 188.77626450221618 12.10145 0.8010735784767826 346
348 3 306.54627499133056 187.33345235849742 12.08258 0.8010735784767826 347
349 3 303.7707699308204 185.89064021477864 12.06371 1.18563369464932 348
350 3 301.10163003268326 184.27263839185724 11.77352 1.0457697629030516 349
351 3 298.3674196822708 182.8223181190298 11.152935 1.1438321858367217 350
352 3 295.91538985085975 180.892728938098 10.839625 0.8119040547160592 351
353 3 294.41564106140015 178.16978078134858 11.312735 0.9679167208202557 352
354 3 293.1192374353007 175.34234449450335 11.767399999999999 1.3845052644155877 353
355 3 293.1455158871811 172.21458304331074 11.71759 1.3845052644155877 354
356 3 394.0610278821514 237.19055802728784 18.11945 1.8110107952086398 115
357 3 394.6335227266885 235.83972046515044 19.99166 1.2712138529398034 356
358 3 393.3865476172212 233.02041798483958 20.71875 1.2712138529398034 357
359 3 391.8736596018214 230.30184957007026 21.15786 1.2713827858447486 358
360 3 389.85459854901114 227.92302399746885 21.464795 1.2262026189332427 359
361 3 387.6622248492754 225.69436100704118 21.637939999999997 1.091594377563053 360
362 3 385.2083179855872 223.75726369700072 21.787625 1.048610338415837 361
363 3 382.75503679932467 221.8195407095345 21.937309999999997 1.048610338415837 362
364 3 380.3011299356364 219.882443399494 22.086994999999998 1.048610338415837 363
365 3 378.0749696549116 217.71572247421298 21.58541 0.9906851223423399 364
366 3 375.6041695007289 215.84682400357636 20.991004999999998 0.9471630006090016 365
367 3 373.19468573426707 213.870934693141 20.610715 1.1549254465948025 366
368 3 370.5624608042476 212.19787325675594 20.280915 1.251354851447334 367
369 3 368.26497329699026 210.07745246097844 20.133525 1.1860904391700984 368
370 3 365.854238175677 208.08404418262285 20.140240000000002 1.0817524716564197 369
371 3 363.0205451145745 206.76261345949445 20.269354999999997 0.9140896918852486 370
372 3 360.18247231149195 205.46495847854356 20.57255 1.060848588862992 371
373 3 357.2605587333625 204.34687291877538 20.606634999999997 1.3426349310861598 372
374 3 354.5501241251275 202.7851820641691 20.611735 1.3342070561616621 373
375 3 352.2013310689609 200.72044655928102 20.711524999999998 1.1612135047233254 374
376 3 350.08153595060907 198.43359556826098 21.062234999999998 1.2196079788661152 375
377 3 348.45414896630183 195.7738408315097 21.40504 1.330058814829114 376
378 3 346.7310333358588 193.16351461139053 21.321485 1.2900905408738863 377
379 3 344.5261460876086 190.94611381462587 21.21464 1.4560890186926325 378
380 3 342.3869549690594 188.70368592083224 20.633834999999998 1.3052381913506563 379
381 3 340.264031463579 186.43185118802964 20.16149 1.3052381913506563 380
382 3 338.14110795809864 184.16064213265273 19.689145 1.2735664000605242 381
383 3 335.71598225599365 182.19476366102896 19.961825 1.0779233258109908 382
384 3 333.6743968158574 179.83470841119924 20.26077 1.0210179639414234 383
385 3 331.6346884079982 177.4777815484982 20.626185 1.4423866830692842 384
386 3 329.5887232258818 175.11272087926275 20.743399999999998 1.4348222429922848 385
387 3 328.10399069463955 172.4147998195423 21.490125 1.3119266830316423 386
388 3 326.3176816441985 169.84701966437237 21.572744999999998 0.9388352340726196 387
389 3 323.8600207159559 167.92994403195505 21.9351 1.1106462551763385 388
390 3 321.7796432754247 165.63370787954918 22.518285 1.3083978623505608 389
391 3 319.78748635192056 163.3731353404096 23.66281 1.536663757577326 390
392 3 317.6601831044601 161.2001576408713 24.658414999999998 1.051382089411793 391
393 3 315.06049340057825 159.68977233517435 25.833454999999997 0.9971733972470943 392
394 3 312.6885502796598 157.91722818809922 27.205185000000004 1.2073509580961885 393
395 3 310.4304804502231 155.94509294221822 28.418729999999996 1.1216456643205606 394
396 3 308.59787127027846 153.57252414387406 29.63219 1.057338538504682 395
397 3 307.13003202953075 150.9715830851408 30.898605 1.018815579402876 396
398 3 305.9643949854076 148.1066061527521 31.533469999999998 1.0036804424746204 397
399 3 302.73652514609915 144.3544186306873 32.54922 1.0036804424746204 398
400 4 302.20219662453115 419.2038752348569 25.39375 1.251354851447334 207
401 4 304.36266077555496 418.56568426061875 25.487845 1.2664274206330173 400
402 4 307.24578235328966 417.36438360322927 25.247805 1.2664274206330173 401
403 4 309.0120697261076 415.0762812573579 26.874109999999998 1.73176249246648 402
404 4 309.7428609593528 412.0454998071524 27.219465 1.0855503336305623 403
405 4 310.69827038843283 409.10293887397404 27.853735 0.9319277552926304 404
406 4 311.8964426586937 406.3311878780182 28.96239 0.9319277552926304 405
407 4 313.69025983824343 404.0499679838297 30.550105 1.2816126117553306 406
408 4 314.98854049662003 400.81896975739267 32.45538 1.2816126117553306 407
409 4 400.61687594888394 264.32368527122037 21.30202 2.0516838737875056 293
410 4 405.5009139340829 265.97234528800226 24.052195 1.6912436223766152 409
411 4 411.9003426443845 263.54847094074876 29.159419999999997 1.622337767481668 410
412 4 415.6118611337773 261.99679092495404 32.09787 1.4516905063897951 411
