# Supplementary material for: Cross-Regional Gradient of Dendritic Morphology in Isochronically-Sourced Mouse Supragranular Pyramidal Neurons
Source: Front Neuroanat. 2018 Dec 4;12:103. doi: 10.3389/fnana.2018.00103 (PMC6288488; doi:10.3389/fnana.2018.00103)
Supplement: Supplementary file 3 [file Data_Sheet_1.ZIP › SWC reconstructions/X046.S5.Z1.C04.20x-exported-000.swc]

# Exported from "Simple Neurite Tracer" version 3.1.0 on 2018-06-06T18:30:30.539
# https://imagej.net/Simple_Neurite_Tracer
#
# All positions and radii in microns
# Voxel separation (x,y,z): 0.625677425723667, 0.625677425723667, 1.0564102564102518
#
1 1 397.89768185668885 308.1329929429658 21.755501538461445 1.361198780307381 -1
2 1 392.1276846366652 312.3075127273941 20.59999999999991 1.4539804857679437 1
3 3 397.89768185668885 308.1329929429658 21.755501538461445 1.361198780307381 1
4 3 392.84846503109884 302.6570641130323 20.010206153846067 2.112405867953987 3
5 3 389.2520711880393 300.23694383033313 16.65050461538454 2.1650628801028913 4
6 3 382.6211418302198 297.26372470329426 11.825562051282 2.079901925687643 5
7 3 378.1450455265927 293.6648281505318 7.964752307692273 1.9406136171730402 6
8 3 374.73885762095307 291.2140496739721 4.532443692307672 2.104265804645322 7
9 3 370.7745654515679 289.5816572702591 3.021861538461525 1.87069416484842 8
10 4 397.89768185668885 308.1329929429658 21.755501538461445 1.361198780307381 1
11 4 390.71740771908406 312.9607199598496 22.13327384615375 1.572583898588122 10
12 4 383.17924609396533 317.6714452981231 22.258669743589646 1.5116929715166947 11
13 4 380.4475384532558 319.1949698297602 22.188524102564003 1.5116929715166947 12
14 4 378.0668358483772 321.219661979402 21.940901538461443 1.5051608991921397 13
15 4 375.6886359532016 323.2274608385493 21.410266666666573 1.2914232337906777 14
16 4 372.710411406757 326.8294857784404 21.862093333333238 1.570469108889176 15
17 4 370.0306349923825 330.68115601119536 21.901180512820417 1.6842110081114814 16
18 4 366.94291689643615 334.2124794019797 21.858607179487084 1.739983893840489 17
19 4 362.9817531141797 339.0433348059921 22.18070666666657 1.829655982495205 18
20 4 359.1288315265733 343.9486458236657 22.85871076923067 1.9167189962846531 19
21 4 355.3960400047059 348.954065229455 23.427059487179385 1.8989872980396445 20
22 4 350.8154555709829 353.1736337885354 23.896845128205022 1.78807346078161 21
23 4 347.3754810843542 356.3633373048747 23.849834871794766 1.4873603764303014 22
24 4 344.99853254402996 358.3955375836252 23.71915692307682 1.4873603764303014 23
25 4 342.6215840037058 360.42836353980135 23.58847897435887 1.4933230822974477 24
26 4 340.34662088377456 362.5725600777564 23.781590769230665 1.513369787017634 25
27 4 338.20054731354236 364.84814887511334 23.6781682051281 1.513369787017634 26
28 4 336.05509942073587 367.12436334989604 23.574639999999896 1.6700519279673547 27
29 4 334.1805698532678 369.6276987302164 23.45125128205118 1.256535460532326 28
30 4 332.28476725332513 372.11601785231943 23.44797641025631 1.43601103010116 29
31 4 330.1487045219045 374.3984891013594 23.656194871794767 1.43601103010116 30
32 4 328.01326746790966 376.68096035039935 23.86441333333323 1.43601103010116 31
33 4 325.87720473648903 378.964057276865 24.072737435897327 1.43601103010116 32
34 4 323.7417676824942 381.24652852590486 24.280955897435792 1.4326448855507667 33
35 4 321.9141639219553 383.7811477775115 24.532698461538352 1.4266759229093626 34
36 4 319.6216818341038 385.90281992814045 24.818140512820403 1.3561933609015917 35
37 4 317.63578168485685 388.3154320817309 25.06703076923066 1.3561933609015917 36
38 4 315.64925585818423 390.7280442353214 25.315815384615274 1.3561933609015917 37
39 4 313.6633557089373 393.14065638891185 25.56459999999989 1.2879507240779113 38
40 4 311.11059181198476 394.9325965361844 25.97469846153835 1.2879507240779113 39
41 4 308.5572022376065 396.7239110060313 26.384796923076806 1.3356961684348843 40
42 4 305.7247605313554 398.05159850341687 26.386698461538344 1.2844093898483155 41
43 4 303.01057185856615 399.6057812289145 26.521918974358858 1.2844093898483155 42
44 4 300.2970088632026 401.15996395441204 26.65724512820501 1.4497258792730228 43
45 4 297.52150380269245 402.5915139044678 26.971738461538344 1.4497258792730228 44
46 4 294.74662441960794 404.02368953194934 27.286231794871675 1.4497258792730228 45
47 4 291.97111935909777 405.455239482005 27.600725128205006 1.2778335201039597 46
48 4 289.3808148166018 407.1451942088847 28.39482871794859 1.2402177932694527 47
49 4 286.7617291125225 408.8332719034871 28.864825641025515 1.2402177932694527 48
50 4 284.1426434084433 410.5213495980896 29.334716923076794 1.228010826693584 49
51 4 281.44096828416843 412.09868238833894 29.379403076922948 1.495131290057789 50
52 4 278.831267741475 413.82367505105907 29.43729435897423 1.495131290057789 51
53 4 276.2215671987816 415.54866771377925 29.49518564102551 1.2259648615114676 52
54 4 272.37302535315536 418.07703019112853 30.585084102563968 1.895302058002132 53
55 4 269.94852532847614 421.7923027450757 32.7628738461537 1.5500094570680119 54
56 4 268.62396621821915 424.5440320634084 33.909924102563956 0.9523686367910226 55
57 4 266.93213445906235 428.60342720150356 35.55528307692292 0.9523686367910226 56
58 3 397.89768185668885 308.1329929429658 21.755501538461445 1.361198780307381 1
59 3 402.72916293812705 315.778771085309 30.86471589743576 1.4757102627633265 58
60 3 401.9214133815178 319.43335292896097 31.350136410256276 1.4757102627633265 59
61 3 401.1205462765915 322.44411270154325 30.86672307692294 1.3012463693745393 60
62 3 400.4172848500781 325.43672782877957 31.846226666666528 1.178044227475292 61
63 3 399.9142401997962 328.5088039890827 32.3750656410255 1.178044227475292 62
64 3 399.0583134814063 331.5145583422593 32.60768717948704 1.4500825154056851 63
65 3 397.45532791670223 334.18870365980223 33.035638974358825 1.4192428750917658 64
66 3 395.36556531478516 336.4911965864653 33.61338974358959 1.1445642284248185 65
67 3 391.978773409343 338.96199674064803 34.16029333333318 1.1338526308964294 66
68 1 397.89768185668885 308.1329929429658 21.755501538461445 1.361198780307381 1
69 1 402.60465313040805 304.1693264510064 22.532808205128106 0.9851666474474571 68
70 3 397.89768185668885 308.1329929429658 21.755501538461445 1.361198780307381 1
71 3 392.5324979311084 302.4724892724438 20.395267692307602 1.173889729368487 70
72 3 387.2079830382 296.83701269895073 20.356286153846067 1.2146776407514128 71
73 3 384.1640623620544 293.29567846935475 19.640885128205042 1.5984806872388246 72
74 3 379.82498941466076 288.8177051334505 19.331885128205045 1.5694867953307898 73
75 3 377.3160229375089 286.8493239521238 21.486011282051187 1.4986726242873851 74
76 3 372.8837240536824 282.5584281665109 23.252329230769128 1.4986726242873851 75
77 3 372.0184121739066 279.573946845809 23.862828717948613 1.5623665862260545 76
78 3 372.3331279190455 276.46558139481385 24.135805128205025 1.4507832741224957 77
79 3 372.5483609534945 273.3478307824328 23.917762051281944 1.4435254159841011 78
80 3 372.14354765905125 270.2569842993579 24.36610256410246 1.440084190142621 79
81 3 371.5810636533257 267.1961703327177 24.910048205128096 1.3860381741086105 80
82 3 370.6957300959267 264.20918630231296 25.387228717948606 1.2216226601769453 81
83 3 369.93928608822677 261.19529814260204 25.99677743589732 1.1911396559956882 82
84 3 369.17408259656673 258.3046684357587 27.549383589743467 1.1398653909576337 83
85 3 368.29062607144493 255.36648724456035 28.580439999999875 1.121658177869075 84
86 3 366.89599108950694 252.56783211929837 28.747564102563974 1.121658177869075 85
87 3 365.5013561075688 249.76917699403643 28.914793846153717 1.121658177869075 86
88 3 364.10734680305654 246.97052186877448 29.08202358974346 1.3243338663837425 87
89 3 362.63199943320006 244.22129526014467 29.478283076922946 1.3475402421038334 88
90 3 360.6410938645474 241.81368852596 29.7578092307691 1.3475402421038334 89
91 3 358.65081397332045 239.40608179177534 30.03733538461525 1.0422847396417707 90
92 3 357.1022623446543 236.69001608670888 30.207628717948584 1.0422847396417707 91
93 3 355.55308503856253 233.97395038164245 30.37802769230756 1.4111466092029012 92
94 3 352.9020897857714 232.32591604228634 30.720938461538328 0.8112158095477633 93
95 3 350.0245993048682 231.11835861063963 31.1055774358973 0.8112158095477633 94
96 3 347.1477345013908 229.91080117899295 31.49011076923063 0.9618226226937071 95
97 3 344.5305258295887 228.20395316161878 31.749142564102424 0.9806930538535329 96
98 3 341.72123418808945 226.84185340581837 32.08655999999986 1.3583707183431102 97
99 3 338.75239480303065 225.91960488030168 32.67022666666652 0.8361240278658224 98
100 3 335.6402752874811 225.7162597169415 33.08793128205114 0.8361240278658224 99
101 3 332.5281557719316 225.5129145535813 33.50553025641011 0.8924913071492675 100
102 3 327.64286643188115 225.2307340345799 35.27977128205112 0.8924913071492675 101
103 3 397.89768185668885 308.1329929429658 21.755501538461445 1.361198780307381 1
104 3 400.3697333657231 302.1308693979987 22.21482871794862 2.003081251357291 103
105 3 400.7808034344235 297.970740194362 24.420613333333225 2.003081251357291 104
106 3 400.61499891660674 293.2975555016319 25.056466666666555 1.6000886782229344 105
107 3 400.7320005952171 288.6112315829617 25.248733333333224 1.6791868183829204 106
108 3 400.3422035589913 285.50849722879803 25.397475897435786 1.4333831849131204 107
109 3 399.21911257981725 281.03928337685386 26.895254358974242 1.6137034190066815 108
110 3 398.06849179391145 275.00274757347194 28.492969230769106 2.0048581752463464 109
111 3 397.1975488173041 269.0087578350392 31.008810256410122 1.9144039898094758 110
112 3 395.8529680294239 264.56832514467834 31.921126153846014 1.8048791564365478 111
113 3 394.9551209235105 259.9702217430351 31.59723076923063 1.9038926090573183 112
114 3 395.3574315082507 255.37712376079764 32.01377333333319 1.2216476872739743 113
115 3 395.5989429945801 252.25812179356518 32.0655374358973 1.2192138020879093 114
116 3 395.7672502220998 249.15914150395585 31.406654358974222 1.1750597461545902 115
117 3 396.3241031309939 246.10708702127582 30.728967179487046 1.2447164139604059 116
118 3 396.2815570660447 243.0031013122607 30.067548717948586 1.2447164139604059 117
119 3 395.75035693160527 239.93540489393754 29.54853435897423 1.2447164139604059 118
120 3 395.2197824745916 236.86833415304014 29.02951999999987 1.1286970489084664 119
121 3 394.5834685326306 233.81690534778582 28.573784615384486 1.1133992358495226 120
122 3 394.33945433659835 230.71229396134498 28.072412307692183 0.756856954800891 121
123 3 394.05039136591404 227.59829741351828 27.953988717948597 1.0371729550736084 122
124 3 394.3025393684807 224.47992112371153 27.872433846153722 1.0881656652700873 123
125 3 395.15283499003914 221.46978702855498 27.950291282051158 1.339312583955567 124
126 3 396.67197977969624 218.76686054942874 28.649529230769108 1.0514696842513942 125
127 3 398.53399579864987 216.25914542712826 28.95905743589731 1.258944318621362 126
128 3 400.40164291443494 213.75205598225352 29.144246153846026 0.9823636125802151 127
129 3 402.74605622862157 211.69482860647415 28.734992820512694 1.0001391082450244 128
130 3 405.3889176748783 210.03302936375206 28.392610256410133 1.0001391082450244 129
131 3 408.0311534437094 208.37060444360426 28.05022769230757 1.1625587111886313 130
132 3 409.9088113983061 205.91857461219323 27.2082687179486 0.8103648882487791 131
133 3 412.0711525816071 202.7032183213993 25.98832615384604 0.8103648882487791 132
134 3 397.89768185668885 308.1329929429658 21.755501538461445 1.361198780307381 1
135 3 404.35967830956287 305.90870969451817 28.07980717948706 2.2658595133869737 134
136 3 406.28739045821754 303.64751147795283 29.733828717948587 1.713861861316526 135
137 3 409.1285916484287 302.8654146957983 31.504161025640887 1.182880713976136 136
138 3 412.0267294843807 302.1677843661164 33.10863692307677 0.9302509397916909 137
139 3 416.040450170398 300.7881656423957 34.93263487179472 0.9302509397916909 138
140 4 272.37302535315536 418.07703019112853 30.585084102563968 1.895302058002132 54
141 4 270.2469734605463 419.2933471067354 30.669491282051148 1.1129925455228025 140
142 4 264.5783359834899 421.90117061715165 29.899156923076795 1.1129925455228025 141
143 4 261.743391567536 423.20508237235975 29.51398974358961 1.1129925455228025 142
144 4 258.82147798940645 424.32129089985074 29.44521743589731 1.075602062561556 143
145 4 255.78881950692383 425.08712006893654 29.332604102563973 1.0175642245514285 144
146 4 252.7849421860245 425.8867358190114 28.741331282051156 1.0175642245514285 145
147 4 249.78043918769947 426.6863515690862 28.149952820512695 1.0526709849087836 146
148 4 246.84038096422395 427.7349869345991 27.79880205128193 1.2965663022301261 147
149 4 243.8177333205529 428.5127039747737 27.439094358974238 0.8838569586742809 148
150 4 240.7112449018349 428.8343021715956 27.127242051281932 0.9653952407945894 149
151 4 237.5941199668796 429.0188770121841 26.811164102563986 0.9801362009446388 150
152 4 234.50452483865612 428.5827798464547 26.4378287179486 1.0986395053767013 151
153 4 231.38051745201784 428.59717042724634 26.1553446153845 1.184282231409757 152
154 4 228.27966013013133 428.978207979512 25.872754871794758 0.8423870588973164 153
155 4 225.17692577596767 429.35987120920345 25.678586666666554 0.8423870588973164 154
156 4 222.07419142180404 429.7415344388949 25.48441846153835 1.1344845650964104 155
157 4 219.1047263593195 430.7163398681724 25.240493333333223 1.1412418812942258 156
158 4 216.2841725241572 432.06279768832974 25.023612307692197 1.1412418812942258 157
159 4 213.4629930115692 433.4086298310613 24.80673128205117 1.1429374671179369 158
160 4 210.55484433680562 434.5442343587498 24.4632923076922 0.914602747374342 159
161 4 207.5278169511545 435.32132572149857 24.23457948717938 0.914602747374342 160
162 4 204.50016388807768 436.0977914068216 24.0059723076922 0.9093533137725204 161
163 4 201.6489518590549 437.360408451932 23.578548717948618 1.0572884843106243 162
164 4 198.75707079736011 438.5523239479356 23.50681846153836 1.1489564839533988 163
165 4 195.78572870259845 439.53088344176746 23.435088205128103 0.8130740715021625 164
166 4 192.76433241377885 440.34176138550527 23.411213333333233 1.0403701667190564 165
167 4 189.66097238218947 440.73155842173117 23.517910769230667 1.0403701667190564 166
168 4 186.55761235060007 441.12072978053124 23.6246082051281 1.0489857448712712 167
169 4 183.4523752867335 440.8717101650932 24.100943589743483 0.8544125790197252 168
170 4 180.5811415800876 439.6347458944375 24.31381025641015 0.8544125790197252 169
171 4 177.7105335508674 438.39840730120756 24.526676923076813 0.8541748215979502 170
172 4 174.7066562299681 437.5374751634118 24.778947692307582 0.7211370305663269 171
173 4 171.91550923381482 436.1478456008795 25.205631794871685 0.7811895498872845 172
174 4 169.21195707726287 434.57489255261027 25.08435589743579 1.0896547775433096 173
175 4 166.5909943409064 432.8667931803846 25.08678564102553 0.9972735056352101 174
176 4 164.29663522077772 430.7563832234187 25.53016102564091 1.0489857448712712 175
177 4 161.63250074204635 429.13713004564585 25.973430769230657 1.2838024827453633 176
178 4 159.00027581202687 427.5372728680704 26.894092307692187 1.034094622139048 177
179 4 156.55200004517016 425.66774872000815 27.814859487179366 0.8171472315436236 178
180 4 154.16253795633148 423.66808366739525 28.284645128205003 0.865324393324346 179
181 4 152.06276451560288 421.3693448052865 28.802180512820385 0.9821884229010125 180
182 4 149.89291520319318 419.1375534277302 29.326688205128075 0.9821884229010125 181
183 4 147.72244021335777 416.90576205017385 29.851301538461406 0.8033885849519602 182
184 4 146.14635877795985 414.21096937758205 30.194951794871663 0.8894692851830223 183
185 4 144.67664250493496 411.4579887043979 30.56881538461525 0.815783254755546 184
186 4 143.55605423546388 408.7037566763623 31.275131282051145 0.815783254755546 185
187 4 355.3960400047059 348.954065229455 23.427059487179385 1.8989872980396445 21
188 4 357.3081102177174 348.53548703164586 23.067668717948614 1.2682543987161303 187
189 4 360.4158499912869 348.8827380029225 22.89705846153836 0.7991777758768399 188
190 4 363.4510111834724 349.64105904289966 22.873923076922978 0.828866169727428 189
191 4 366.35978553566173 350.78980279652825 22.75190769230759 1.2553028760036504 190
192 4 368.9951388528098 352.4753777814278 22.732575384615284 1.2553028760036504 191
193 4 371.6304921699579 354.16095276632734 22.713243076922975 1.2553028760036504 192
194 4 373.87980251543445 356.3345561432914 22.785924102564 0.9977302501559884 193
195 4 376.12911286091105 358.4981486814438 23.15598461538451 0.9857860680989236 194
196 4 378.5073127560867 360.52596921821424 22.9295958974358 0.9857860680989236 195
197 4 380.88551265126233 362.5537897549846 22.70320717948708 1.0898612510937984 196
198 4 383.3725804185139 364.43144770958133 23.180070769230667 1.148699956208852 197
199 4 385.7501546362639 366.44237495585725 22.67447282051272 1.1982598651004237 198
200 4 388.4743541478647 367.97465897145446 22.46836717948708 1.1982598651004237 199
201 4 391.1991793368913 369.5069429870518 22.2621558974358 1.02775025304221 200
202 4 393.91524504195775 371.034847260669 22.729406153846053 0.9310956043164178 201
203 4 396.56561461732315 372.6960208259653 22.65249948717939 1.0175079135831135 202
204 4 398.85371696319464 374.82958084768296 22.672571282051184 1.059503382397686 203
205 4 401.51472305479734 376.4726097676333 22.801770256410155 1.1685902415726075 204
206 4 404.4322568909468 377.59132100482725 23.04632923076913 0.8348914433371467 205
207 4 407.434257179569 378.4147124970796 23.577809230769127 0.8348914433371467 206
208 4 410.43563179076546 379.238103989332 24.109183589743484 1.1508022323592835 207
209 4 413.4801781443368 379.95387896435983 24.235318974358865 0.7987585720016049 208
210 4 416.588543595332 380.2973758710821 24.376244102563994 0.9102042350715046 209
211 4 419.58678981939977 381.1689445251152 24.704893333333224 1.0044500257082607 210
212 4 422.3673002993158 382.5773444104192 25.15862153846143 0.8693349856232346 211
213 4 425.1859771022009 383.8518493266183 25.944062564102452 0.731873655191745 212
214 4 427.7199706763817 385.6556773449796 26.51293948717937 0.9900657016908735 213
215 4 430.019960893342 387.77547246333137 26.48029641025629 1.0725487567240246 214
216 4 432.6634480170244 389.440400093182 26.76109025641014 1.0166945329296726 215
217 4 435.65356043455785 390.3294877151354 27.16812512820501 0.7698397613846572 216
218 4 438.7131230463466 390.878206817495 27.758447179487057 1.0440053525625108 217
219 4 441.1238581676599 392.8428339342674 28.32869743589731 0.8824742115634318 218
220 4 443.5139459339243 394.79119343797083 29.218617435897308 0.7210181518554394 219
221 4 362.9817531141797 339.0433348059921 22.18070666666657 1.829655982495205 19
222 4 360.05045437466424 336.2866000682537 17.880483076922996 1.7601557340458203 221
223 4 361.30556329066593 342.2956060649038 15.835589743589674 1.7601557340458203 222
224 4 361.85803645757994 345.3345213216436 14.996271794871728 1.2764695433158821 223
225 4 362.4167663987512 348.40972586907543 14.790483076923012 1.2764695433158821 224
226 4 362.97612201734813 351.485556093933 14.584588717948654 1.0773101619337815 225
227 4 363.1162737607102 354.6083121257198 14.390209230769168 1.1281714798708584 226
228 4 363.25705118149807 357.73294518978383 14.291329230769168 1.2759877716980748 227
229 4 363.9277773818738 360.7806199304838 13.912077948717888 1.5067188359821915 228
230 4 364.2456215141415 363.88835970405324 13.633185641025582 1.8285735605487032 229
231 4 363.596794023666 366.8922370249526 12.642695384615328 1.2458176062296795 230
232 4 363.9890937695947 369.8679588616943 11.15474153846149 1.2601331057302372 231
233 4 364.3626231927518 372.934403925166 10.322744512820467 1.279378943345497 232
234 4 365.3368029446035 375.87195943893863 9.547212615384574 1.279378943345497 233
235 4 366.31160837388103 378.8088892752855 8.77168071794868 1.4494380676571899 234
236 4 366.5481144408045 381.91287498430063 8.247373743589707 1.2809368801355492 235
237 4 366.6970256681268 384.993710628564 7.366961435897403 1.1929478637560298 236
238 4 366.70953921664125 388.08643414391605 6.569614666666638 1.2720647742387876 237
239 4 367.0849456720755 391.15913598164497 5.811809333333308 1.2182940562720954 238
240 4 368.56529846133765 393.9002287837404 5.333128717948695 0.9272164042769311 239
241 4 371.24006945630634 398.06911747133717 4.109869025641007 0.9272164042769311 240
242 4 378.0668358483772 321.219661979402 21.940901538461443 1.5051608991921397 14
243 4 375.01540704312293 320.4219232616044 21.73553538461529 1.2471190152751848 242
244 4 372.6221908897299 318.4078676281999 21.692856410256315 1.2471190152751848 243
245 4 370.4560956418745 316.16356270212907 21.27631384615375 1.0174015484207404 244
246 4 368.77177201182644 313.539471578644 20.849946666666575 1.0016595043895329 245
247 4 367.5685943221598 310.6694892268496 20.31117743589735 1.3203858418274261 246
248 4 366.36479095506746 307.7995068750551 19.77240820512812 1.3203858418274261 247
249 4 364.3582434507717 305.41317317334506 19.34054769230761 1.4422990882296827 248
250 4 362.2484591712315 303.1044234724247 19.199199999999916 1.2688425354963107 249
251 4 359.88339850199606 301.05720693545686 19.218954871794786 1.3066960197525923 250
252 4 357.4682836387027 299.07068110878424 19.357027692307607 1.3770972436950193 251
253 4 355.8433993640983 296.4816279211397 20.48347794871786 1.542025813115778 252
254 4 355.814618202515 293.4339531804397 21.675319999999907 1.542025813115778 253
255 4 355.7858370409317 290.3862784397397 22.86716205128195 1.542025813115778 254
256 4 355.8252547187523 285.83009542562 24.74556512820502 1.5662457862655412 255
257 4 356.5648054359577 281.3790262190218 26.822362051281935 0.9727469505468423 256
258 4 356.69494634050824 278.31383251040154 27.860285128205003 0.8916716697215696 257
259 4 356.57919601674934 275.25301854376136 28.932118974358847 1.2123125800821772 258
260 4 356.2870046589364 272.1784396737553 29.775662564102433 1.1829245113959366 259
261 4 356.07302297933893 269.07507964216586 30.337672820512687 1.1829245113959366 260
262 4 356.24821265854155 265.9617087717649 30.759708717948584 1.0818838639158215 261
263 4 355.8277574284552 262.8633541595813 30.914684102563967 1.286192570511628 262
264 4 355.9385023328083 259.7374697406659 31.032051282051146 1.071560186391381 263
265 4 356.01295794646944 256.6134623540276 31.28294871794858 1.1687779448003244 264
266 4 356.6761760177365 253.55890516164467 31.482398974358837 0.7165257879387434 265
267 4 357.325003508212 250.5081020338161 31.063215384615248 1.11369956101387 266
268 4 357.8468184812655 247.42726638955273 30.818550769230633 1.11369956101387 267
269 4 358.368633454319 244.34580506786367 30.573780512820377 1.048503973253464 268
270 3 402.72916293812705 315.778771085309 30.86471589743576 1.4757102627633265 59
271 3 404.9847300578609 316.14479237935734 29.558675897435766 1.2816564091751315 270
272 3 407.8396961514379 317.46622310248574 36.79772717948702 1.0668175515043956 271
273 3 379.82498941466076 288.8177051334505 19.331885128205045 1.5694867953307898 74
274 3 376.55519918782886 285.50849722879803 18.2906871794871 1.5694867953307898 273
275 3 374.37596471403333 283.30235862569634 17.596519999999924 1.3031296584259675 274
276 3 371.88326584995025 281.48539138139483 16.715790769230697 1.3666609442339486 275
277 3 368.657273042919 278.13926850862464 15.898234871794802 1.710589568379991 276
278 3 364.8343839717474 273.22957774897105 14.811399999999935 1.7319251685971682 277
279 3 362.12082097638387 269.4173251940367 14.434578461538399 1.4456464624573044 278
280 3 360.1411776013942 267.02974013747524 13.741467692307632 1.4456464624573044 279
281 3 358.1615342264045 264.6421550809137 13.048251282051224 1.1565960053214845 280
282 3 356.92269292347163 261.8109647295141 12.229744615384563 1.1565960053214845 281
283 3 355.68385162053875 258.9791487006888 11.411132307692258 1.2281609892757577 282
284 3 353.7304866974295 256.5390067403665 11.199427692307642 1.1704485035270067 283
285 3 351.2684460272069 254.62881355963214 10.73344512820508 1.2089714626288128 284
286 3 348.63309271005875 252.95199805869274 10.439932102564057 1.466619169767562 285
287 3 345.95081358598145 251.43785868844145 9.512203179487138 1.5216287290371866 286
288 3 342.9926107171599 250.5856860346058 8.574660205128167 1.4694472317318328 287
289 3 339.96808604121173 250.302254160753 7.315873435897404 1.53977963115743 288
290 3 337.0004980110043 249.4613437005804 6.431436205128176 1.2315897015687234 289
291 3 333.9446894637699 248.93702601782394 5.727909230769205 0.9153473035109532 290
292 3 330.87386465831827 248.4039488511074 5.264229641025618 0.9811497983743113 291
293 3 327.77175598158027 248.45275169031382 4.586257230769211 1.2418445545763341 292
294 3 324.665893240288 248.407077238236 3.965626769230752 0.8774813057061568 293
295 3 321.6332347578054 247.71194961825702 3.4133777435897286 0.8381136820796238 294
296 3 318.77514027709964 246.8478890933326 2.866674871794859 0.8381136820796238 295
297 3 394.9551209235105 259.9702217430351 31.59723076923063 1.9038926090573183 113
298 3 392.6688956099162 255.91332931464282 29.984726153846022 1.1684025383448904 297
299 3 391.64779005113513 252.95950618780142 30.21122051282038 1.1694349060973344 298
300 3 389.81956061317055 250.4317693878778 30.60483897435884 1.1973463760588672 299
301 3 388.0901882084704 247.8389621356789 31.062158974358837 1.4727445517653963 300
302 3 385.94286328338677 245.5652503705991 31.183646153846016 1.0753705619140383 301
303 3 383.79553835830313 243.29091292809358 31.305238974358836 1.0753705619140383 302
304 3 381.3203584621403 241.38071974735922 31.11085948717935 0.7897425602969269 303
305 3 379.36511650675385 238.93932643218548 31.153644102563966 1.178938946194077 304
306 3 377.4148799707732 236.50168718156607 30.808831794871658 0.9385161385855005 305
307 3 375.5728856294427 233.97332470421674 30.874012307692173 1.2999324467805196 306
308 3 374.390355294825 231.07894093281905 31.070927179487043 1.2999324467805196 307
309 3 373.20782496020723 228.1851828388471 31.267842051281914 1.0178520361672616 308
310 3 371.65864765411544 225.49789829536394 31.95471999999986 1.025635463343264 309
311 3 370.1226095739638 222.77557581604026 32.167903589743446 0.9880572771543005 310
312 3 369.1590663383494 219.80673643098146 31.816013333333196 0.9880572771543005 311
313 3 368.19552310273497 216.83727136849694 31.46422871794858 0.9880572771543005 312
314 3 367.23260554454623 213.86843198343814 31.112338461538325 1.0177644413276603 313
315 3 366.19210398556777 210.93650756649703 30.557406153846017 1.121364109478985 314
316 3 366.3960748263537 207.82000830896743 30.25527282051269 0.8361240278658224 315
317 3 366.68889186159237 204.70914014826937 30.000466666666533 0.6282301896206196 316
318 3 367.2864138031585 201.6383153428176 30.009763076922944 0.7179210485981072 317
319 3 368.43390620193566 198.7295409906283 29.835772307692174 0.7943475461502532 318
320 3 370.0569134442629 196.2161947714963 30.27238666666653 0.7943475461502532 319
321 3 400.3422035589913 285.50849722879803 25.397475897435786 1.4333831849131204 108
322 3 403.7552739163138 283.8610885668676 26.29236102564091 1.4364052068793658 321
323 3 406.21543755425927 281.94526428930175 26.72601743589732 1.4364052068793658 322
324 3 408.74129732190573 280.1020185931198 26.85268102564091 1.385468807651202 323
325 3 411.01250637728265 277.952816635759 27.025932307692187 1.3826845431067318 324
326 3 414.09083931184307 274.4415149225978 27.53406564102552 1.597304413678464 325
327 3 416.78688333928636 270.62550830310914 28.263833846153723 1.7749029509701268 326
328 3 419.08374516911795 268.53136595921205 28.860599999999874 1.415050836339417 327
329 3 420.56910337778595 265.9573290297849 27.210170256410137 1.2216977414680321 328
330 3 422.27094597575433 263.3520082290715 26.66770358974347 1.2989438764478762 329
331 3 423.9327452184764 260.7016386537061 26.760878974358857 1.2989438764478762 330
332 3 425.5939187837727 258.05189475576634 26.854159999999883 1.2989438764478762 331
333 3 427.25509234906906 255.40152518040088 26.94744102564091 1.0384368234735701 332
334 3 429.32295624108576 253.06086593076864 27.246933333333214 1.0352834092479228 333
335 3 431.0767300653892 250.4799465496585 27.627029743589624 1.1530421575433742 334
336 3 433.28662273304525 248.2694282045768 27.855108717948596 1.0695580186290654 335
337 3 435.01036404091394 245.66160469416053 27.65671487179475 1.1223088823918277 336
338 3 436.72221747769385 243.0456473772099 27.853207179487057 1.1223088823918277 337
339 3 438.4334452370481 240.4290643828335 28.049593846153723 0.927135066211587 338
340 3 440.40182641837475 238.0070670678572 28.411308717948593 0.927135066211587 339
341 3 442.37020759970136 235.5850697528809 28.773023589743463 1.0808452393891204 340
342 3 444.77218323705455 233.58853308739666 29.0651210256409 1.2084333800426905 341
343 3 447.476986748458 232.0168313939788 29.079382564102435 1.2418320410278199 342
344 3 450.31318251926336 230.8261672528267 30.045786666666537 0.9017951304697785 343
345 3 451.38621930437944 230.45952028135264 30.77037846153833 0.9017951304697785 344
346 3 454.95946308268736 229.09053807386925 30.780308717948586 1.1011609854023676 345
347 3 457.76750336933515 224.66261893202287 31.04261538461525 1.1011609854023676 346
348 3 459.866651132638 222.3432327148652 31.070293333333197 1.0257856259254376 347
349 3 462.39814199711594 220.50624379294052 31.19716820512807 0.6843722250308042 348
350 3 464.9290071841682 218.66925487101585 31.324148717948578 0.7671994026481032 349
351 3 467.0832145609348 216.40179988019327 31.21671179487166 0.7671994026481032 350
352 3 469.2380476151271 214.1343448893707 31.109274871794735 0.7671994026481032 351
353 3 471.3928806693194 211.86751557597384 31.00173230769217 0.8170784070267939 352
354 3 473.68223437004235 209.75522858673077 30.508494358974225 0.8309496755550877 353
355 3 476.4833922050072 208.42316134736507 29.820982564102433 0.9036033382301198 354
356 3 479.15503481284725 206.80390816959223 29.553288205128077 0.928004757833343 355
357 3 480.9920237347719 204.28180246650012 29.16822666666654 0.7298276900096287 356
358 3 482.24400426364497 201.41682553411144 29.364507692307566 0.9753497686378528 357
359 3 483.91769137745575 198.77458976528038 29.277882051281924 1.0422471989962274 358
360 3 486.0668933348166 196.50275503247778 29.156394871794742 1.0099685006031434 359
361 3 489.4086364656067 192.7818513816991 29.510081025640897 1.0099685006031434 360
362 3 406.28739045821754 303.64751147795283 29.733828717948587 1.713861861316526 136
363 3 404.2364198566953 300.5122418976515 30.21956615384602 1.5853414612986274 362
364 3 401.98648383379305 294.69782158040147 30.757701538461404 1.293994768010402 363
365 3 401.05547582431626 291.7183456791054 31.09839384615371 1.251461216609707 364
366 3 399.68148819742703 288.9390865540409 31.80608307692294 1.251461216609707 365
367 3 398.30750057053785 286.15982742897637 32.51366666666652 1.251461216609707 366
368 3 396.9335129436487 283.38119398133756 33.22125025641011 1.0018910050370509 367
369 3 395.4575398963666 280.63697279211357 33.69737435897421 1.0018910050370509 368
370 3 393.9821925265101 277.8927516028895 34.173498461538315 1.1107964177585123 369
371 3 393.0449277427761 274.9107729918905 34.39059076923062 1.1107964177585123 370
372 3 392.10766295904205 271.92879438089153 34.607577435897284 1.3258167218827075 371
373 3 391.3587270804508 268.89175615642887 34.580533333333186 1.2181939478839798 372
374 3 390.0160233248479 266.06807393413794 34.38647076923062 1.2181939478839798 373
375 3 388.6739452466706 263.2443917118471 34.192408205128054 1.259313468302539 374
376 3 386.81505761484556 260.7285427830122 34.24195384615369 1.4239479693332078 375
377 3 385.1958044370727 258.05189475576634 34.266673846153694 1.4239479693332078 376
378 3 383.57655125929983 255.3752467285205 34.291288205128055 1.0264238168996758 377
379 3 381.8847195001431 252.74427315335245 34.35520102564087 1.1220210707759948 378
380 3 379.73551754278225 250.47181274312413 34.46686358974343 0.8499202151030293 379
381 3 376.4945084775337 248.45337736773956 33.711318974358825 1.1840444739879818 380
382 4 186.55761235060007 441.12072978053124 23.6246082051281 1.0489857448712712 168
383 4 184.1155933580006 442.4240158583136 24.335044102563995 1.1439010103535514 382
384 4 181.84626133490087 444.5638326542886 24.747466666666558 1.1439010103535514 383
385 4 179.77589473318125 446.8713310003575 25.454416410256297 1.2175870407810276 384
386 4 177.54160064592205 449.0317951513813 26.055619487179374 1.2627609509182764 385
387 4 175.7509118535009 451.5858104031853 26.462971282051168 1.2627609509182764 386
388 4 173.96022306107977 454.1398256549893 26.87021743589732 1.2949332841489876 387
389 4 172.35723749637575 456.807714198275 27.40539487179475 1.1267887327600092 388
390 4 170.78428444810643 459.5100149999755 27.57980820512808 1.4156139460225683 389
391 4 168.6294513939141 461.775592958521 27.740593846153725 1.2428268681347205 390
392 4 166.07856452923872 463.58380071886234 27.901379487179366 1.3037303087546621 391
393 4 164.27598786572887 466.1253024221519 28.372432820512696 1.2348432241824865 392
394 4 163.39878811486423 469.1279283881998 28.44395179487167 1.0567066043047013 393
395 4 161.9828801004516 471.91719835207584 28.52835897435885 0.9735916150715693 394
396 4 160.0426544032825 476.51780446342195 27.92958564102552 0.9735916150715693 395
397 4 355.8252547187523 285.83009542562 24.74556512820502 1.5662457862655412 256
398 4 352.43408307133006 282.6898204259129 24.950403076922967 1.06510945213217 397
399 4 349.46962342825134 281.77508002950486 25.6256605128204 1.06510945213217 398
400 4 346.5045381077469 280.8609653105226 26.301023589743473 1.06510945213217 399
401 4 343.4468525282353 280.3322678857861 26.976281025640905 1.06510945213217 400
402 4 340.4329643685244 279.72974052481425 27.95747487179475 1.1239168733759375 401
403 4 337.59676859771906 278.6573294171239 29.257810256410128 0.893955392325461 402
404 4 334.5803777283052 277.94530850665035 29.97743692307679 1.0109820980328157 403
405 4 331.7404278929455 276.67956307441136 30.56089230769217 0.8937551755492295 404
406 4 329.0105972845131 275.29181054415625 31.638642051281913 0.8718940062944446 405
407 4 326.0818012547007 274.25506304973214 32.25981128205114 0.8718940062944446 406
408 4 323.15300522488815 273.21831555530804 32.881086153846006 0.8725509675914543 407
409 4 320.2673809374506 272.01075812366133 32.89577025641011 1.0825721090841176 408
410 4 317.3248200042722 270.94773217735684 32.91700410256396 0.8569215454968772 409
411 4 314.65130036415496 269.34349525780135 33.344216410256266 1.0219940207255522 410
412 4 312.280608598088 267.3112949790509 33.66906256410242 1.0219940207255522 411
413 4 309.9092911545953 265.2797203777261 33.99380307692293 0.9463683902783326 412
414 4 307.08686028715584 261.2647483368574 35.656804102563946 0.9463683902783326 413
415 3 404.9847300578609 316.14479237935734 29.558675897435766 1.2816564091751315 271
416 3 404.1319317265995 314.2877817798095 20.356180512820426 1.816253972036204 415
417 3 408.89020854922796 318.7813970513569 19.48094461538453 1.6304402901447894 416
418 3 412.29139103546186 321.86598676017456 18.028697435897357 1.468552513013048 417
419 3 414.30356963658915 324.2254163325785 17.32945948717941 1.6342381521189322 418
420 3 415.82834552307776 326.91770629546744 16.549828717948646 1.3289075683657825 419
421 3 417.23048863412447 329.6763180654831 15.769564102564033 1.7146251877759087 420
422 3 418.75651587546446 332.37236209292644 15.035781538461473 1.798516017016938 421
423 3 418.6094816804194 335.4463152855068 14.086596923076861 1.3181772005146215 422
424 3 417.1278775363058 338.16613505512754 13.34446871794866 1.2136765568702548 423
425 3 414.8622995777604 340.30720320595395 12.893804102564046 1.2136765568702548 424
426 3 412.59672161921503 342.4476456793546 12.443245128205074 1.0543102597641796 425
427 3 410.46566430720014 344.71572634760287 11.912610256410204 1.0543665707324947 426
428 3 408.5072939646851 347.12395875921334 11.252353846153797 1.0965372292262698 427
429 3 406.71222543028387 349.64481310745396 10.472353333333288 1.43736875011498 428
430 3 405.87819742179425 352.5967592020182 9.440494051282009 1.43736875011498 429
431 3 405.0435437358789 355.5493309740082 8.408645333333297 1.3143417978949357 430
432 3 403.1371046196989 357.97946209551895 7.568788615384582 1.3143417978949357 431
433 3 400.9384741457059 360.1449316659485 6.702563897435868 1.3143417978949357 432
434 3 398.73984367171295 362.31040123637814 5.836339179487154 1.0086420644606091 433
435 3 396.6676000377161 364.61915093729846 5.151647999999977 1.1700543267488008 434
436 3 395.01831434350856 367.23323122197195 4.338676923076904 1.1700543267488008 435
437 3 393.36902864930096 369.84793718407116 3.5256952820512666 1.070315088314191 436
438 3 392.4811923821991 372.31498327369957 3.231823076923063 1.070315088314191 437
439 3 374.37596471403333 283.30235862569634 17.596519999999924 1.3031296584259675 275
440 3 377.555657391561 276.5437910730293 12.996170256410199 1.7037509141168317 439
441 3 376.00272602091485 276.1671332627437 11.333908717948669 1.5304695510626618 440
442 3 373.1196044431802 275.38441080316335 9.7647697435897 1.4815791170166146 441
443 3 370.1939368004963 274.341406534482 9.137093025640986 1.4037135613853042 442
444 3 367.1568985760337 273.5918449784651 9.123539282051242 1.6073277660385572 443
445 3 364.1974443523607 272.6495747753252 8.489143794871758 1.144389038745616 444
446 3 361.1272452243347 272.18594780286395 7.847279487179453 1.0570757539858782 445
447 3 358.08395022561473 271.4707985052618 7.640973128205095 1.1524978181829948 446
448 3 355.232738196592 270.1850313953997 7.517626666666634 1.2741482800664474 447
449 3 352.43533442618144 268.85421551088547 6.779417743589714 1.5062495779128988 448
450 3 350.05713453100583 266.8420369097581 6.305892410256383 1.1046647789864203 449
451 3 348.70004019461123 264.06590617182223 5.4795999999999765 1.1046647789864203 450
452 3 347.3435715356423 261.2897754338863 4.6533075897435685 1.396436932924138 451
453 3 347.01947062911745 258.2283357898204 3.7133559999999837 1.2300630486499577 452
454 3 346.952523144565 254.5349619457736 2.5854056410256296 1.2300630486499577 453
455 3 418.75651587546446 332.37236209292644 15.035781538461473 1.798516017016938 422
456 3 422.9166450791011 334.2994485641553 13.78562564102558 1.4061286762485976 455
457 3 427.1362136381816 336.1214212278626 12.445463589743536 1.704827079289076 456
458 3 431.1399234853873 338.5240225426415 11.720766153846103 1.9903299454210428 457
459 3 433.77527680253536 340.10072965546516 10.715697435897388 2.418030520097227 458
460 3 436.7641378652174 341.0060848904873 10.390597743589698 1.259807753468861 459
461 3 439.56029028077637 342.3869549690594 10.805069743589696 1.1573781021036393 460
462 3 442.43527805197664 343.60827730407203 11.079842051282004 1.2281234486302142 461
463 3 445.5048515025769 344.1989167939551 11.296406153846103 1.2281234486302142 462
464 3 448.5744249531773 344.7889306064126 11.512970256410204 1.2281234486302142 463
465 3 451.6439984037776 345.37894441887 11.729534358974307 1.2281234486302142 464
466 3 454.5396335300267 346.56210043091346 11.801898461538409 1.2281234486302142 465
467 3 457.43526865627587 347.74588212038265 11.874368205128153 1.1216644346433324 466
468 3 460.2576995237153 349.07857503717406 11.514977435897386 1.1702608002992896 467
469 3 462.993786906405 350.58395492346517 11.81943487179482 0.9941701456036208 468
470 3 465.54279673880313 352.39654242578666 11.713899487179436 1.1932043915005763 469
471 3 468.13685534585346 354.1440594758329 11.608364102564051 1.2872562221353583 470
472 3 470.5895108546903 356.0861622052791 11.653367179487129 1.2553654437462227 471
473 3 472.9727161692717 358.1121057097724 11.576037948717898 1.8641996331694088 472
474 3 475.28396857989486 360.2206386344611 11.594525128205078 1.2634742231836014 473
475 3 478.07949531802825 361.59650329362745 12.066423589743538 1.1141625623089055 474
476 3 480.7204797320079 363.26581066545816 12.33971692307687 1.1141625623089055 475
477 3 484.7642329344599 365.6208604958821 12.465112820512767 1.5891268097242557 476
478 3 489.0901666559133 367.42343715939194 12.344787692307639 1.917056862094544 477
479 3 492.16474552591944 367.97591032630595 12.623468717948663 1.1921282263283317 478
480 3 494.9577695543499 368.9601009169693 14.325768205128142 1.1641291615271976 479
481 3 497.60438506516095 370.4773686743491 15.498806153846086 1.1328265199182426 480
482 3 499.9513010890505 372.54460688894017 15.539161025640958 1.3992900219854378 481
483 3 501.9697364644351 374.9253094938187 15.169311794871728 1.3891415341401998 482
484 3 503.960016355662 377.33541893770627 15.373727179487112 1.1014300266954289 483
485 3 506.5115288977632 379.14550373032483 15.32185743589737 1.3528397298997128 484
486 3 509.0073561489748 381.02378736234726 15.613004102564034 1.145740501985179 485
487 3 511.53509294889847 382.7888233803138 16.509262564102492 1.145740501985179 486
488 3 514.0628297488221 384.55448507570594 17.405521025640947 1.145740501985179 487
489 3 516.5905665487456 386.3195210936724 18.301779487179406 1.0281194027233869 488
490 3 518.9437393468924 388.3686146629174 18.680502564102483 1.1484997394326204 489
491 3 521.5421776959228 390.07796538999446 19.250541538461455 1.1484997394326204 490
492 3 524.1406160449532 391.7866904396458 19.820580512820424 1.1484997394326204 491
493 3 526.7390543939836 393.4960411667229 20.390619487179396 1.1352353780072788 492
494 3 529.525195970731 394.86126930965196 21.064503589743495 0.9705320524597806 493
495 3 531.8389510910572 396.92913320166866 21.73553538461529 1.0004456901836292 494
496 3 534.0920155010881 399.0777094816037 22.257824615384514 0.7070655452618017 495
497 3 536.2562337166663 401.3326509239118 22.479036923076826 0.893192065866078 496
498 3 538.7476812258978 403.2240737818745 22.466359999999902 0.8845076631970337 497
499 3 541.5588498996743 404.59430734420926 22.312124102564002 0.6925373154364981 498
500 3 544.620915221166 405.22874425389307 22.16729025641016 0.7629948503472402 499
501 3 547.7486766723586 405.2662848994365 22.055733333333237 0.8149511037793336 500
502 3 553.3747680844658 405.1317642529059 22.38776307692298 0.8149511037793336 501
503 3 414.30356963658915 324.2254163325785 17.32945948717941 1.6342381521189322 419
504 3 415.8033184260488 320.26237551804485 13.953066666666606 2.1627165897564273 503
505 3 417.14039108482024 317.5187800062466 12.793445128205073 1.9429161100997032 504
506 3 419.82141885404616 315.9921270874808 11.921167179487126 1.3444431388465012 505
507 3 424.00782650956324 314.2402302954545 10.03821097435893 1.781353685229338 506
508 3 429.1008407549539 311.0223712949577 7.278751179487148 2.1779518350727987 507
509 3 432.9762867298862 308.9075815960117 3.5906011282051127 2.1835891886785688 508
