# Supplementary material for: Cross-Regional Gradient of Dendritic Morphology in Isochronically-Sourced Mouse Supragranular Pyramidal Neurons
Source: Front Neuroanat. 2018 Dec 4;12:103. doi: 10.3389/fnana.2018.00103 (PMC6288488; doi:10.3389/fnana.2018.00103)
Supplement: Supplementary file 3 [file Data_Sheet_1.ZIP › SWC reconstructions/X046.S5.Z2-exported.000.swc]

# Exported from "Simple Neurite Tracer" version 3.1.0 on 2018-06-06T18:33:50.542
# https://imagej.net/Simple_Neurite_Tracer
#
# All positions and radii in microns
# Voxel separation (x,y,z): 0.625677425723667, 0.625677425723667, 1.9937499999999961
#
1 1 324.0139373626839 264.9474856646669 35.49512999999993 1.2300630486499577 -1
2 1 322.8495516734122 274.04671246696614 34.89062499999993 1.251354851447334 1
3 1 324.0139373626839 264.9474856646669 35.49512999999993 1.2300630486499577 1
4 1 325.35226137630684 255.27638969525614 34.89062499999993 1.251354851447334 3
5 3 324.0139373626839 264.9474856646669 35.49512999999993 1.2300630486499577 1
6 3 318.46105020938637 261.68770627664657 29.51467749999994 1.672754854446481 5
7 3 315.77689405303187 258.25398856427506 28.136398124999943 1.672754854446481 6
8 3 313.5313377721096 256.0972784778056 27.176208124999945 1.446190801817684 7
9 3 308.7442797878978 252.113590308223 27.562596874999947 1.7478236319848064 8
10 3 305.5101531743322 247.02120174025808 28.744093124999942 1.3510127518165997 9
11 3 302.9029553413417 245.3306213359527 27.574359999999945 1.0609174133798216 10
12 3 299.9885498923208 244.21566416331316 26.87614874999995 1.3649153042161797 11
13 3 297.11794186310067 243.00184995740926 27.735454999999945 1.3698018449110814 12
14 3 294.54765899822786 241.24745045568008 28.76562562499994 1.3589963957688338 13
15 3 292.22139032938725 239.1808379185148 29.795796249999942 1.4246362145015035 14
16 3 288.45043248455073 236.5110723429519 31.930304999999937 1.9784045336867497 15
17 3 284.3472399266549 234.77231477686584 34.72434624999993 1.4805717763611996 16
18 3 281.30582196021214 234.37626096638277 36.68858874999993 1.829343143782343 17
19 3 276.72961726846927 234.42506380558922 39.49618749999992 2.064597855854442 18
20 3 270.03862287778037 237.68171480648093 43.12580937499992 2.1296620513554463 19
21 3 266.9728034917344 245.13853836625557 40.74447437499992 1.5484077228581594 20
22 3 266.0586887727521 249.66906860592064 40.51399687499992 1.8090148842205813 21
23 3 267.24935291390426 255.78381408751804 40.13000062499992 1.9224126608587386 22
24 3 267.7818044031951 260.40819594104164 38.87234312499992 1.3976882877755854 23
25 3 268.2103934398158 263.50592487579956 38.583648124999925 1.3976882877755854 24
26 3 268.63835679901075 266.6030281331317 38.29475374999993 1.1949312611955738 25
27 3 268.13969189070906 269.6913719065037 38.20942124999993 1.1949312611955738 26
28 3 267.64102698240725 272.7797156798757 38.12408874999993 1.1949312611955738 27
29 3 267.14236207410545 275.8680594532477 38.03875624999993 1.4533360380194482 28
30 3 266.30833406561584 278.88319896781013 37.95342374999993 1.1751285706714196 29
31 3 265.02569534288233 281.73628802911 37.86809124999993 1.1755978287407125 30
32 3 264.2004268183528 284.75017618882094 37.38241374999993 1.3635575842023593 31
33 3 262.9265475795794 287.60389092754656 36.92763937499993 1.3635575842023593 32
34 3 261.65329401823175 290.45760566627223 36.472864999999935 1.3680499481190553 33
35 3 260.77421723509 293.4577289226172 36.87839374999993 1.664558480169501 34
36 3 259.5385043192858 296.32958830668883 36.54703249999993 1.13942115998537 35
37 3 258.30904817773876 299.1876827873946 35.51008312499993 1.13942115998537 36
38 3 257.078966358766 302.04577726810027 34.47313374999994 1.1575220079115558 37
39 3 255.60674737603824 304.7424469729693 32.60239812499994 1.212944514282158 38
40 3 253.9762320046024 309.1347025015494 31.743689999999937 1.7325633595714063 39
41 3 251.15943223399444 314.6775788160354 30.100640624999944 1.5803986096354106 40
42 3 248.17557659071826 318.20014272285965 31.42708249999994 1.7949559124645704 41
43 3 245.9581757939536 320.3599811964577 32.869560624999934 1.2498907662711407 42
44 3 243.79708596550404 322.61867670332015 33.27150062499993 1.2642375496429843 43
45 3 241.16548671291028 324.285481365448 34.19799624999993 1.2642375496429843 44
46 3 238.53451313774227 325.9529117050016 35.12449187499993 1.2642375496429843 45
47 3 235.90353956257422 327.61971636712946 36.050987499999934 1.2642375496429843 46
48 3 233.27194030998052 329.28714670668296 36.97748312499993 1.3629319067766354 47
49 3 230.79926312352057 331.19358582286304 36.377962499999924 1.3201230573086224 48
50 3 226.36008178801114 335.60273464193773 36.42262249999993 1.3201230573086224 49
51 4 324.0139373626839 264.9474856646669 35.49512999999993 1.2300630486499577 1
52 4 323.1292294827107 254.93977524021682 35.13545749999994 1.9370847964919586 51
53 4 319.6310669954896 249.8736651241323 35.27063374999993 1.8426262755304565 52
54 4 318.3859689182995 245.37254172347622 34.99549624999994 1.652451621981748 53
55 4 317.7484036214871 242.30922504713314 34.987521249999936 1.3568127815530582 54
56 4 316.89059987082 237.70611622608413 34.35988874999993 1.6598721562508307 55
57 4 315.5854367607604 231.60450997042693 33.346066874999934 1.7891871665993981 56
58 4 314.0575324871432 225.53981868288744 32.905448124999936 1.7875478917440022 57
59 4 312.5033497616456 219.47950713732797 32.62213624999994 1.7875478917440022 58
60 4 311.13624458643943 213.3891630753338 32.83945499999994 2.0672257010424815 59
61 4 310.6000390325942 207.16367268938333 33.25036687499993 2.0290844051703667 60
62 4 309.9812440585535 200.9538242390759 32.693911249999935 1.780803089094701 61
63 4 308.49588584988555 194.89413837094222 32.61057249999994 2.0055339068661278 62
64 4 306.8234500909262 188.87512153548053 32.761499374999936 2.111711366011434 63
65 4 305.2517483975083 182.82669786100985 32.41199499999993 2.1553523664556598 64
66 4 303.520498960531 176.8164405095083 31.92631749999994 2.0154133534183045 65
67 4 301.66473971583457 170.85123193265883 30.88338687499994 1.8804609894639668 66
68 4 299.68697337312204 164.92606671105574 31.12323499999994 1.9573066908913475 67
69 4 298.5000632965243 158.7969306486667 30.69537624999994 1.8478193981639632 68
70 4 297.53151464150403 152.61711471479404 30.219069374999943 1.8832389972341799 69
71 4 296.0718092072907 146.5511720724031 29.71205874999994 2.0756285488699504 70
72 4 294.2116702206142 140.59660001179094 29.258281249999946 1.8723459532523308 71
73 4 292.71880388283756 136.1624240956873 29.603598749999943 1.2443472642792288 72
74 4 291.4887220638648 133.29932419557582 30.485234999999943 1.3086794171921363 73
75 4 290.04340721044315 130.52444481249134 30.47526624999994 1.417716222173 74
76 4 288.8064429397875 127.68762336426025 31.928311249999936 1.441379342413869 75
77 4 287.36237944121723 124.91524669087867 31.53195374999994 1.4671509955794269 76
78 4 285.614862391171 122.34809221313446 32.73817249999994 1.4728008627337115 77
79 4 284.00186598765544 119.66769012133427 32.799380624999934 1.2696058619556936 78
80 4 283.3599209488629 116.62752350974297 33.95954374999994 1.3343009077755206 79
81 4 282.70921642611034 113.58798257557741 35.09099687499993 1.5100224127900124 80
82 4 281.50353602674085 109.07497130383258 35.345399374999936 1.5814998019046842 81
83 4 279.1972890355234 103.30622543866038 37.16389874999993 1.6575634065499105 82
84 4 277.1663401116244 97.40546163666049 38.090593749999925 1.6380422708673321 83
85 4 274.9489393148597 91.61231435188505 39.96112999999992 1.6996777540753705 84
86 4 271.68415450743356 86.40667816986414 40.67110437499992 1.6813016080818664 85
87 4 267.890672275271 83.6562002063829 40.54450124999992 1.5372393808089921 86
88 4 265.07950360149454 82.28846935375097 40.94225437499992 1.2101790200604596 87
89 4 262.1469535071277 81.21793527833776 40.29548187499992 1.1953191811995223 88
90 4 259.2162804450381 80.13801604153872 40.86090937499992 1.1995362470489 89
91 4 256.39197254532144 78.80720015702448 41.48096562499992 1.34732125500483 90
92 4 252.2750150840597 76.60481561847718 40.81266062499992 1.5864238832451294 91
93 4 248.59102640139875 73.71731429876245 41.08759874999992 1.602616415022858 92
94 4 246.23785360325203 71.69324782654638 39.84928062499993 1.354109855073932 93
95 4 244.0924057104456 69.42329012602092 40.42567374999992 1.0859257400859965 94
96 4 241.71983691210147 67.39609526667624 41.11351749999992 1.286887072454181 95
97 4 239.3303748232628 65.38266531069748 41.61973062499992 1.4505204896036916 96
98 4 237.29004073797788 63.0119735446305 41.84582187499991 1.4926848913232096 97
99 4 235.059500715273 60.83242623212211 42.62099187499992 1.4937547997211973 98
100 4 232.85023372504273 58.65043877765339 41.406798124999916 1.5087335172930219 99
101 4 230.73857241322537 56.35001058649519 42.01210062499992 1.8222729888716658 100
102 4 228.3816455505243 54.295223352676096 41.715430624999925 1.355667791863984 101
103 4 225.6242851353601 52.84014793141313 40.89839187499992 1.5600140391053336 102
104 4 222.5678509107 52.17317579559171 40.89340749999992 1.4854395467333297 103
105 4 219.44134081435885 52.25476413190607 41.149404999999916 1.368312732637859 104
106 4 216.41681613841064 52.75405471763356 39.15744937499993 1.0497866119761974 105
107 4 213.40855907553126 53.462071292582465 37.618074999999926 1.082897461345494 106
108 4 210.46787517463002 54.51383504522395 37.040485624999924 1.2851602027591837 107
109 4 207.73303914679184 55.88888632373685 34.97994499999993 1.2834333330641865 108
110 4 205.39300557458537 57.06597326475078 34.30486124999993 1.2834333330641865 109
111 3 324.0139373626839 264.9474856646669 35.49512999999993 1.2300630486499577 1
112 3 328.6589665712564 269.9209955217443 39.149274999999925 2.065911778448462 111
113 3 334.2393835312858 272.61641387176184 41.24311124999992 2.446955587488432 112
114 3 338.4933643487811 274.4790555681412 43.389183749999916 2.0421422930452193 113
115 3 341.464080766117 275.33435660910544 44.916794999999915 2.16033275876442 114
116 3 344.57995434622086 275.60840332157244 44.84721312499991 1.3200229489205064 115
117 3 347.70396173285917 275.7735821619635 44.96484437499991 1.244585021701004 116
118 3 350.80106499019126 275.779213258795 46.37003937499991 1.3497926808364387 117
119 3 353.92256966712665 275.9881895189867 46.29248249999991 1.1833749991424576 118
120 3 357.03531486010195 276.2935201027399 46.52176374999991 1.2219980666323795 119
121 3 360.0285556647639 277.20200372489063 46.60510249999991 1.5635741436577013 120
122 3 364.50089790383674 278.51780335118747 47.869738124999905 1.6942281036973172 121
123 3 369.0952472409256 279.1109455507735 50.126264374999906 1.2159102252800882 122
124 3 372.0002675285606 279.6934512341222 53.3224449999999 1.0029609134350381 123
125 3 375.9939665369547 279.70721613748816 59.055473124999885 1.0029609134350381 124
126 3 324.0139373626839 264.9474856646669 35.49512999999993 1.2300630486499577 1
127 3 321.3429204322696 274.16746821013083 37.262389999999925 1.9994898629336373 126
128 3 316.1372842502487 279.87114362302776 37.55467374999993 1.6647336698487039 127
129 3 311.9077048523567 281.83577073980007 37.97874437499993 2.07551592693332 128
130 3 309.34680714886974 283.6170743708354 37.22510687499993 1.4687715001120512 129
131 3 306.7859094453828 285.39837800187064 36.47146937499993 1.4687715001120512 130
132 3 304.2250117418958 287.17968163290595 35.71783187499993 1.868885957088079 131
133 3 300.7112073190317 290.2705281159808 35.354371249999936 1.579691594144343 132
134 3 296.73940702053784 295.0826131972216 34.105685624999936 1.7334831053872202 133
135 3 292.8526988519424 299.9679025372719 33.21806812499994 1.9982385080821898 134
136 3 288.9960231997817 304.88697845831143 33.79824937499994 2.217557216121107 135
137 3 286.24992497828055 308.687343142157 33.28565624999994 2.663921748406628 136
138 3 282.5421605534421 311.54418626801123 33.82735812499993 1.5894834458569183 137
139 3 277.9790950876394 315.8094292791695 34.653568124999936 1.6636700182249735 138
140 3 274.6504911827895 319.11550879669335 34.32061187499993 1.6636700182249735 139
141 3 271.3012399228907 322.38967876550527 34.576808749999934 1.8881130243805673 140
142 3 267.883789823588 325.57187415273586 34.04507562499994 1.1853020856136867 141
143 3 265.72520270484137 327.8324466918755 33.60585249999993 1.1853020856136867 142
144 3 263.5666155860947 330.0923935535894 33.166629374999935 1.3426537014089315 143
145 3 261.7521510514961 332.6370236440075 32.72740624999994 1.3426537014089315 144
146 3 259.5441354161173 336.69516742725125 32.25488749999994 1.984442320844983 145
147 3 259.03295695930103 341.3245547001806 33.04520999999994 1.6309908862794262 146
148 3 259.01794070108366 344.44731073196743 33.64871812499993 1.2982493745053227 147
149 3 258.7864400535659 347.56693837662567 33.56179062499994 1.0728615954368863 148
150 3 257.36239823261883 350.34244343713584 34.305658749999935 1.0728615954368863 149
151 3 255.93835641167178 353.1185741750718 35.04932749999993 1.3732180436555328 150
152 3 254.17957716796258 357.36066712147823 36.705734999999926 1.7437567287176026 151
153 3 253.61521612995983 361.92498394213237 39.29302437499993 1.3275060509321617 152
154 3 254.4260940736977 364.946380230952 39.38712937499992 1.3275060509321617 153
155 3 255.3014167922851 368.20928800610085 39.48900999999992 1.3275060509321617 154
156 3 324.0139373626839 264.9474856646669 35.49512999999993 1.2300630486499577 1
157 3 325.9779388020305 272.7953576155188 29.906249999999943 1.5772577089582778 156
158 3 326.64240822814907 276.57006952490974 29.087416874999942 1.2774831407455545 157
159 3 330.0492218112144 280.23591356222465 29.35218687499994 1.2774831407455545 158
160 3 332.28977267273086 282.41452235859447 29.810549999999942 1.0689010573320556 159
161 3 335.3268108971936 285.98901749175377 29.343813124999944 1.9578260031546981 160
162 3 338.1905364747308 289.6980332714437 29.61735562499994 1.476304656317764 161
163 3 340.7833437269297 293.5841157626134 29.866374999999945 2.0350283407147414 162
164 3 343.8241360159467 297.1404662504267 28.813674999999943 1.7980780428189316 163
165 3 345.4371324194623 299.818365632524 28.410339374999946 1.345650696278148 164
166 3 347.5769492154372 303.989131352398 28.888041874999946 1.6363154011723349 165
167 3 350.4043855022825 309.5626658607444 28.451609999999945 1.6877022881470194 166
168 3 351.6544889988784 314.03500809981716 26.87614874999995 1.3171573463106923 167
169 3 352.10435106797365 316.24177238034457 26.99776749999995 1.3171573463106923 168
170 4 228.3816455505243 54.295223352676096 41.715430624999925 1.355667791863984 102
171 4 227.90863341667725 51.66281071942891 42.35662062499992 1.5350307394961875 170
172 4 226.26247610959825 49.02733226679568 43.50242874999992 1.5350307394961875 171
173 4 224.61569312509354 46.39185381416245 44.64843624999992 1.3847430218373626 172
174 4 222.05104135705224 44.614491950909226 45.377749999999914 1.1571841421016649 173
175 4 219.12975345634845 43.554531823990764 46.523159374999906 1.5816437077126007 174
176 4 216.17092491010123 42.63078167265235 47.86355749999991 2.4115359884182155 175
177 4 271.68415450743356 86.40667816986414 40.67110437499992 1.6813016080818664 86
178 4 272.87982406799154 82.58378909869255 41.36772062499992 1.903335756148424 177
179 4 275.1798142849517 75.13071960347222 42.63175812499992 1.6867575152341767 178
180 4 277.6962888912123 69.4652105135444 44.469596874999915 1.6067959402266923 179
181 4 278.4527328989122 63.31792980580938 45.977868749999914 1.7127418987244807 180
182 4 278.8437812899895 58.68622752640479 48.023655624999904 1.586705438086705 181
183 4 279.33618942403405 55.604515933745446 48.71787937499991 1.5399297937396037 182
184 4 280.40985188657584 52.72333395603053 50.5545218749999 1.159724392450103 183
185 4 281.67121757683475 49.90503255960084 52.1606868749999 1.159724392450103 184
186 4 282.93195758966795 47.08666859542858 53.7666524999999 1.2612530683222825 185
187 4 283.8129114050869 44.08842237136077 54.2260124999999 1.2230492047075954 186
188 4 284.39103734645556 41.01753499816644 54.700923749999895 1.2434400320119297 187
189 4 284.65257051040805 37.90804332780496 55.4110974999999 1.32825686384303 188
190 4 284.45110237932505 34.79592381225544 56.19942624999989 1.0671741876370582 189
191 4 284.4773808312054 31.67504481274579 56.884678124999894 0.9118560234754151 190
192 4 284.7739519309984 28.572560729552414 57.74976624999989 0.7046379168499939 191
193 4 284.69511657535725 25.449116452597295 58.25219124999989 0.7046379168499939 192
194 4 284.61628121971603 22.325672175642175 58.754616249999884 0.7046379168499939 193
195 4 284.5380715415006 19.20229046642963 59.25704124999989 0.7594034619235863 194
196 4 284.1958259896298 16.118889544720826 60.54061749999988 1.0676559592548653 195
197 4 283.6464812098444 13.040306339190096 60.25770437499988 0.7971693513402669 196
198 4 282.8249667498692 10.02535452785546 60.727033124999885 0.979241482225854 197
199 4 282.4733360366125 6.9239966640283885 61.40171812499988 0.8350165788222916 198
200 4 283.04145113916957 3.847772262392636 61.51017812499988 0.8620395868392967 199
201 4 283.8685966959763 0.8352731065668382 62.03991749999988 0.8620395868392967 200
202 4 319.6310669954896 249.8736651241323 35.27063374999993 1.8426262755304565 53
203 4 315.96459728074893 249.12973466494682 34.65954937499993 1.2842091730720837 202
204 4 312.8524777651994 249.44945582949165 34.770601249999935 1.1565209240303977 203
205 4 306.7233417028104 250.0776359649182 38.23553937499993 1.1565209240303977 204
206 4 305.0596654278112 250.31789609639608 35.156790624999935 1.9345695732405495 205
207 4 300.7969251263558 251.62806462586144 38.850013124999926 1.2367390267824292 206
208 4 297.95259554901605 252.90945199374352 39.590093124999925 1.2367390267824292 207
209 4 295.10764029425053 254.19021368419988 40.330173124999924 1.2433274100752996 208
210 4 292.4134732990844 255.77505460355792 39.90171624999992 1.4132050879335323 209
211 4 288.2846279667339 257.9799418518081 40.48409062499992 1.639287368944522 210
212 4 282.1323418395931 262.75761467463406 41.16734874999992 1.8285047360318734 211
213 3 323.1292294827107 254.93977524021682 35.13545749999994 1.9370847964919586 52
214 3 326.6661839703266 254.81276272279493 37.95601562499993 1.5580056145687606 213
215 3 330.48406762209237 252.7098608949377 35.272428124999934 1.5580056145687606 214
216 3 332.76403616142943 250.58193197005147 34.49506499999993 1.2435338836257883 215
217 3 336.52248045775144 247.79579039330397 34.97515999999993 1.7774995122868802 216
218 3 340.1570406237803 244.90015526705486 36.60285749999993 1.2860298943809396 217
219 3 342.22678154807414 242.5544905980168 36.69536749999993 1.268748683882452 218
220 3 344.23770879435 240.15877173492092 36.85765874999993 1.271395299393263 219
221 3 345.78438339073887 237.44708577183454 37.51918499999993 1.271395299393263 220
222 3 347.33168366455357 234.73602548617387 38.18091062499993 1.6668672298704212 221
223 3 348.72569296906585 231.93549332863475 38.137646249999925 1.3830161521423654 222
224 3 349.09984806964866 228.83213329704537 38.52463312499993 1.3830161521423654 223
225 3 349.4740031702314 225.72877326545597 38.91161999999992 1.3830161521423654 224
226 3 349.8481582708141 222.62478755644088 39.29860687499992 1.394929050328144 225
227 3 350.7397486024704 219.64343462286757 40.32279624999992 1.6963866908160639 226
228 3 352.1468971329229 216.85604169126864 39.720284999999926 1.3424910252782434 227
229 3 353.7505083750527 214.17876798659708 40.42667062499992 1.3424910252782434 228
230 3 355.2089624544146 211.47521583004513 42.31674562499992 1.3652781971230994 229
231 3 356.69369498565675 208.72223515686096 42.244173124999925 1.363257259038012 230
232 3 358.167165323236 205.9705058385283 42.911481249999916 1.3598285467450462 231
233 3 359.89904043763914 203.3908378122696 44.073239374999915 1.5775517773483678 232
234 3 361.88431490946033 201.0001243685795 45.22183874999991 1.320273219890796 233
235 3 364.63416719551583 199.5591892571379 46.44998874999991 1.3271056173796985 234
236 3 367.5204171603791 198.35601156747126 46.75503249999991 1.3375919710348272 235
237 3 370.37538325395616 197.24418278196032 48.770713749999906 1.052489538455324 236
238 3 373.36924973604397 196.38387632159026 49.6778699999999 1.358527137699541 237
239 3 376.41942718644685 195.72691502458042 50.402797499999906 1.3197914482729887 238
240 3 379.4883749596214 195.17193914796354 51.1935187499999 1.3383177568486666 239
241 3 382.3877641504249 194.01944132978053 51.9094743749999 1.3383177568486666 240
242 3 385.17140301746946 192.59164544427912 51.7768899999999 1.2043039090329144 241
243 3 388.0670381437186 191.41099214193855 52.061398124999904 1.2091716794050444 242
244 3 390.89072036600953 190.15025212910538 53.5718631249999 1.2984683616043262 243
245 3 393.8689449124542 189.19359134517387 53.6201118749999 1.2984683616043262 244
246 3 396.8477951363246 188.2375562386681 53.66836062499989 1.056406279140354 245
247 3 399.7515640691081 187.0950692592967 54.39169312499989 1.056406279140354 246
248 3 402.6547073244659 185.95258227992528 55.11502562499989 1.0596785720768886 247
249 3 405.634183225762 185.00593233480538 54.75953999999989 1.2884825498897765 248
250 3 408.59113473973207 184.03550664750796 55.7689756249999 1.250109753370144 249
251 3 411.7145164489446 183.85969129087962 55.85211499999989 1.0448187332159515 250
252 3 414.8091169965739 184.30204523086627 55.4316331249999 0.9882700074790466 251
253 3 417.9293703186578 184.52040665244382 55.23883749999989 1.1958259799143585 252
254 3 421.04461822133595 184.3189385213608 55.88082499999989 1.1958259799143585 253
255 3 424.1598661240141 184.1174703902778 56.52261312499989 1.173758337109085 254
256 3 427.2081665421398 183.63569877247056 58.15150687499988 1.1235727507917896 255
257 3 430.0468650226481 182.32990998498525 58.66270437499989 1.2142584368761777 256
258 3 432.28115910990726 180.15380389831836 59.43807374999989 1.1729136725843579 257
259 3 435.47148830367223 177.69238890552143 59.812499999999886 0.8848392722326671 258
260 3 436.72284315511956 175.81535662835043 59.812499999999886 0.8848392722326671 259
261 3 440.44374680589823 173.37584034545387 59.812499999999886 0.8848392722326671 260
262 3 372.0002675285606 279.6934512341222 53.3224449999999 1.0029609134350381 124
263 3 369.95054828188984 281.8551667399975 54.24176312499989 1.2924681150916364 262
264 3 368.68417717222513 284.68823412367425 55.51277874999989 1.2924681150916364 263
265 3 367.36524915879966 287.52255286220253 55.867068124999896 1.2867056260007215 264
266 3 367.0079873487114 290.5696019254768 57.81197124999989 1.700278404404065 265
267 3 367.3702545782054 293.62353344043396 59.63804687499989 1.0678374057083253 266
268 3 369.0952472409256 279.1109455507735 50.126264374999906 1.2159102252800882 123
269 3 371.5572879111482 278.066064249815 48.93440062499991 1.3196850831106157 268
270 3 374.21453993819665 276.41615287818166 48.809791249999904 1.3196850831106157 269
271 3 376.7034847377254 274.535992213882 49.568014374999905 1.094897954370874 270
272 3 379.4157963782375 272.9774297464044 49.405124999999906 1.3027292248735045 271
273 3 381.94228182330966 271.1592111472514 50.3888412499999 1.2910978815293015 272
274 3 384.71090443213683 269.8308979724401 52.2992524999999 1.2582998708728668 273
275 3 387.68412355917576 268.86985744652856 52.768182499999895 1.2367953377507444 274
276 3 390.71490500938114 268.10527963229424 53.193648749999895 1.2684733858151336 275
277 3 393.8188907183963 267.7217393703256 53.4195406249999 1.224150396976869 276
278 3 396.9416467501831 267.82372479071853 53.928943749999895 1.0582019733521808 277
279 3 400.0456324591982 267.43830749647276 54.117552499999896 1.0582019733521808 278
280 3 403.14961816821335 267.052890202227 54.306161249999896 1.0582019733521808 279
281 3 406.25360387722844 266.66809858540694 54.494570624999895 1.0582019733521808 280
282 3 409.3575895862436 266.28268129116117 54.683179374999895 1.2428581520060067 281
283 3 412.44781039189274 266.5398347131336 56.00383937499989 0.9712202976280766 282
284 3 415.52238926189887 267.01222116955495 57.065311874999885 1.2739230361931868 283
285 3 418.6295033580426 266.6662215531298 57.41700937499989 1.5091464643939994 284
286 3 421.707836292603 266.1869526450254 58.31738687499988 1.08940450657302 285
287 3 424.60347141885217 265.02694669773376 59.06045749999989 1.0832353271553847 286
288 3 427.4065062860942 263.6660982967848 59.96821187499988 0.9082333511804751 287
289 3 430.4103836069935 261.0276165925081 60.673401249999884 0.9082333511804751 288
290 3 338.4933643487811 274.4790555681412 43.389183749999916 2.0421422930452193 114
291 3 341.2044246344417 278.0472939270433 49.7962987499999 1.9654029567802116 290
292 3 348.0249342522554 281.0399090542796 53.852383749999895 1.6060951815098816 291
293 3 352.5510847499404 282.0572605485063 55.945621874999894 1.6278562423765506 292
294 3 355.59813381321464 282.09292416177254 58.19875874999989 1.8027518531890872 293
295 3 358.3999173256052 280.7996489228017 59.84200749999989 0.9607777413927486 294
296 3 360.918268964143 278.42457741475465 61.56480687499988 0.9607777413927486 295
297 3 334.2393835312858 272.61641387176184 41.24311124999992 2.446955587488432 113
298 3 334.32948108058997 276.0144679708671 40.96378687499992 1.5594196455508962 297
299 3 334.8181351500802 279.10281174423915 41.28358437499992 1.5594196455508962 298
300 3 335.40689760768623 282.16863113028506 40.63940374999992 1.1168654887880318 299
301 3 335.9199530967796 285.23570187118247 41.72779187499992 1.4647859349101915 300
302 3 336.4186180050814 288.32404564455453 41.54356937499992 1.4656118291121465 301
303 3 336.91728291338313 291.4117637405008 41.359546249999916 1.4656118291121465 302
304 3 337.4753871771286 294.48571693308116 40.86270374999992 1.459649123245 303
305 3 338.22745144284846 297.5114929638808 40.04307312499992 1.4642791361953553 304
306 3 338.4276682190801 300.6273665439847 40.66053749999992 1.3975318684191542 305
307 3 339.84295055606697 303.4166365078608 40.89420499999992 1.6137785002977683 306
308 3 341.6886989619518 307.72692829367116 40.85791874999992 1.9235951911933564 307
309 3 342.6340975522202 312.2781058883851 40.00698624999992 1.3599098848103903 308
310 3 342.52648103499575 316.9450338068579 39.03283999999992 1.6384739882910815 309
311 3 341.69245302650614 323.1336092246907 37.771793124999924 1.6384739882910815 310
312 3 340.8584250180165 329.32218464252355 36.51054687499993 1.6384739882910815 311
313 3 340.2327475922928 333.96283410911593 35.56471187499993 1.668393882789187 312
314 3 340.34599520634885 337.08684149575424 35.95967374999993 1.3299649632152557 313
315 3 340.8746926310853 340.16830281744325 36.30219999999993 1.3299649632152557 314
316 3 341.6630461874971 344.79268467096693 36.61880749999993 1.6478528929026792 315
317 3 341.9289590934297 349.39454213716454 34.51540124999994 1.5444471847533288 316
318 3 342.94255652310204 353.9369602479183 33.13153937499993 1.5730156160118713 317
319 3 345.16371138442105 359.747626500614 34.00719437499993 2.5664286919303665 318
320 3 346.5746139794279 365.7065783032062 36.15944749999993 1.764278948281339 319
321 3 348.35466625561173 369.9311522816924 41.818706874999926 1.6346823830911958 320
322 3 334.2393835312858 272.61641387176184 41.24311124999992 2.446955587488432 113
323 3 335.1297225080906 269.25026932136853 40.348515624999926 1.232134040929103 322
324 3 336.9254167199175 266.690622972733 40.072979374999925 1.232134040929103 323
325 3 338.6554148020434 264.0865535268711 40.44062687499992 0.9621417181808262 324
326 3 340.4091886263469 261.5312869202157 41.80634562499991 1.3847117379660765 325
327 3 343.4518579476411 257.98307023893676 42.23599874999992 1.575549609586052 326
328 3 346.3600066224047 254.3660290408282 44.02957624999991 1.5612153397627229 327
329 3 347.82096341146945 251.61680243219843 44.99794062499991 1.5423386518286397 328
330 3 349.2819202005342 248.86695014614287 45.96650437499991 1.2329036241627431 329
331 3 350.7278607313816 246.0945734727613 46.244433124999915 1.2356816319329562 330
332 3 352.4678696523191 243.49738647858237 45.86781374999991 1.2823071136978839 331
333 3 354.3449019294901 240.9946767756877 45.90569499999991 1.2823071136978839 332
334 3 356.2219342066611 238.49196707279305 45.943576249999914 1.2823071136978839 333
335 3 358.02075680561666 235.96423027286946 47.22954499999991 1.2928247512242987 334
336 3 359.5192542402248 233.22000908364544 46.92071312499991 1.8297811179803498 335
337 3 358.2247276464026 230.44825808768957 49.00777062499991 1.420888406721419 336
338 3 355.3785210367856 226.74737611453412 50.4550337499999 1.6314538875744617 337
339 3 353.1811419176441 222.62916729842095 51.078878124999896 1.6673990556822866 338
340 3 352.19382293985217 219.68222662326244 52.217708124999895 1.3478655943652098 339
341 3 351.9191505499595 216.62391536632518 54.121340624999895 1.1658748015449667 340
342 3 351.9660763568887 213.49928230226118 54.57412124999989 1.1757917887426867 341
343 3 352.166918810546 210.41907233542355 56.19085312499989 1.208101771007057 342
344 3 352.6186579119185 207.32384611036858 56.030156874999896 1.195782182494558 343
345 3 353.48459546912005 204.3474985962011 57.385109374999885 1.195782182494558 344
346 3 354.34990734889595 201.37177675945935 58.74006187499989 1.324164933478797 345
347 3 354.72406244947865 198.27342214727574 59.44186187499989 1.0248345962383376 346
348 3 354.70716915898413 195.14628637350887 59.175297499999886 0.9642690214282867 347
349 3 354.5657660607706 192.05231150330533 60.586872499999885 0.8725885082369977 348
350 3 354.46190360810044 188.69555211429784 61.75441249999988 0.8725885082369977 349
351 3 286.24992497828055 308.687343142157 33.28565624999994 2.663921748406628 137
352 3 283.6596204357846 314.3315791996102 31.400366249999937 1.1528732246384288 351
353 3 282.1817703562253 317.0720463242799 30.43838187499994 1.1528732246384288 352
354 3 280.01880349549856 319.3319931859937 30.62798749999994 1.110020577750615 353
355 3 277.85646231219755 321.5919400477076 30.81739374999994 1.110020577750615 354
356 3 276.27412410254243 324.28235297831935 30.149088749999944 1.2376963132437864 355
357 3 275.3324795768283 327.2593261699126 30.77233499999994 1.170617436431952 356
358 3 274.0936382738954 331.70538995710496 28.410738124999945 1.5855729619461454 357
359 3 272.4581174830538 336.0807521951906 27.707741874999947 1.3428914588307066 358
360 3 270.5041268825188 340.68761508079393 27.287858124999946 1.3428914588307066 359
361 3 270.0217295872858 337.96716963374746 28.536743124999944 1.2482139507702013 360
362 3 264.5971063062616 340.84215740494767 32.38129124999993 1.51596009156013 361
363 3 258.82773476366367 343.264154719924 32.32207687499994 1.51596009156013 362
364 3 254.65071226953248 345.3739389994642 34.22610812499993 1.6851057268302663 363
365 3 250.27097028946682 349.75368097952986 35.55514187499993 1.7696848012395916 364
366 3 248.0523181378507 350.7485080864305 35.88749999999993 1.7696848012395916 365
367 3 240.26013147788814 353.50774553387186 38.21360812499992 1.877032277171001 366
368 3 234.62903464637515 357.26181008821385 39.34326687499993 1.877032277171001 367
369 3 230.24929266630946 358.5131649396612 40.473124999999925 1.877032277171001 368
370 3 311.9077048523567 281.83577073980007 37.97874437499993 2.07551592693332 129
371 3 308.7718095946297 278.84002722543516 36.876200624999925 1.3013902751824555 370
372 3 306.05887227669183 277.28459314508615 37.12402374999993 1.3013902751824555 371
373 3 303.6831750912191 275.2505158340585 36.91487937499993 1.2379841248596193 372
374 3 301.8224104271169 272.7402980020551 36.42561312499993 1.4964827532973521 373
375 3 298.1947327127711 269.8002397785796 35.62253062499993 1.939631303614654 374
376 3 292.5767751071983 267.63852427270433 36.55082062499993 1.7064225567246716 375
377 3 286.36630097946517 267.2981557531107 38.25288499999992 2.538029193576769 376
378 3 282.6723014579926 264.94060321298394 39.57294687499993 2.2830343587230884 377
379 3 279.6340118786785 257.7384303654788 40.06580187499993 1.719386592985666 378
380 3 277.69941727834095 253.4738130317463 40.886030624999925 1.090806024006641 379
381 3 276.35671352273795 250.65075648688108 40.50482562499992 1.526321309730114 380
382 3 274.3908350511142 248.22250239764753 40.01117312499992 1.2684796425893907 381
383 3 272.16029502840934 246.05265308523784 41.03915062499992 1.3342883942270063 382
384 3 270.3220547516332 243.52178789818564 41.236133124999924 1.3342883942270063 383
385 3 268.483814474857 240.9915483885591 41.43311562499992 1.474083501456445 384
386 3 266.6487025852095 238.46005752408115 41.096171874999925 1.133101817985561 385
387 3 264.5439237250751 236.1456767263293 41.16555437499992 1.133101817985561 386
388 3 262.43851918751494 233.8319216060032 41.234737499999916 1.232265433188505 387
389 3 259.97460148501517 231.9104662316058 40.728125624999926 1.0607797643461623 388
390 3 257.75720068825046 229.70432762850416 40.70938437499992 1.391731838682696 389
391 3 255.81009253939843 227.25605186164745 40.88941999999992 1.4781066073038482 390
392 3 253.47256167689483 225.18443390507636 40.33874624999992 1.5681353320912266 391
393 3 251.49667236645948 222.76181091267435 39.98046937499993 1.3141603514414757 392
394 3 249.40315569998808 220.43804495353666 40.25022374999992 1.4561203025639184 393
395 3 246.97052186877448 218.47154080448715 40.138174999999926 1.2837837124225917 394
396 3 244.1925140985614 217.04061653185713 39.67203624999992 1.3513881582720337 395
397 3 241.19301651964213 216.16466813584398 39.20450187499992 1.4444514185741721 396
398 3 238.44441558843806 214.67430450777024 39.547028124999926 1.6147420435333826 397
399 3 235.98675466019552 212.73970990743263 39.70134437499993 1.4000971458646214 398
400 3 350.4043855022825 309.5626658607444 28.451609999999945 1.6877022881470194 167
401 3 355.1094797437244 310.87471142248694 28.014978749999944 1.2946454725331544 400
402 3 358.21784519471964 310.84718161575506 26.892497499999948 1.2946454725331544 401
403 3 361.3318417425463 310.7039014852644 27.72030249999995 1.2775206813910978 402
404 3 364.4520950646302 310.659478388038 27.023486874999946 1.15361778077504 403
405 3 367.5761024512685 310.5305888383389 26.67358374999995 1.4139308737473717 404
406 3 370.5349309975158 311.49788613850774 27.658296874999948 1.0429917551328385 405
407 3 373.3861430265385 312.78490460322126 27.800251874999944 1.2586565070055293 406
408 3 376.27990112051043 313.9724403572448 27.678234374999946 0.985003971316769 407
409 3 379.3801327649712 314.38851584535104 27.82397749999995 1.0131281716030478 408
410 3 382.50789421616383 314.4147942972314 27.969521249999946 1.119167981714695 409
411 3 385.5906068927044 314.9190903023647 27.404492499999947 1.0896610343175668 410
412 3 388.58384769736637 315.8225685051097 27.724289999999947 1.345018762078167 411
413 3 391.58709934084 316.6409545779562 26.72841187499995 1.0563875088175823 412
414 3 394.37449227243894 318.06124233434895 26.83607437499995 1.0563875088175823 413
415 3 397.1612595266121 319.48153009074167 26.94393624999995 1.0563875088175823 414
416 3 399.9486524582111 320.9018178471344 27.051798124999948 1.3309410199993845 415
417 3 403.00008126346535 321.5468912730555 27.83613937499995 1.4922031197054024 416
418 3 406.1071953596091 321.8052960498794 27.028471249999946 1.0624690933956162 417
419 3 409.1611268745663 322.4816533470867 26.87555062499995 1.06101126499368 418
420 3 412.25197335764125 322.85705980252084 25.895622499999952 1.0789994909832354 419
421 3 415.36659558289364 323.0810523209299 25.30088687499995 1.1624648595747726 420
422 3 418.4793407758689 322.9934574813286 26.24652249999995 1.2589881160411627 421
423 3 326.64240822814907 276.57006952490974 29.087416874999942 1.2774831407455545 158
424 3 324.45316291554195 278.60039277138304 32.12210374999994 1.635345601162463 423
425 3 327.1010297812045 283.43375088509833 29.04833937499994 1.590909990387568 424
426 3 328.82602244392467 287.7765778970463 28.111675624999947 1.649279437433329 425
427 3 328.7453100560063 290.8980825739817 27.520927499999946 1.4718560898208688 426
428 3 327.4995863013905 293.76618789349897 27.790681874999947 1.3662605106814856 427
429 3 325.7977437034221 296.38965333955827 28.113270624999945 1.2842091730720837 428
430 3 324.1127943959483 299.02438097928064 27.872824374999947 1.137462789642855 429
431 3 323.1110848373647 301.9857122352308 27.480055624999945 1.5125689199127077 430
432 3 322.5110601860956 305.05340865355396 27.881796249999947 1.4006039445794576 431
433 3 322.14128482749305 308.1586457174205 27.611443749999946 1.4237352390084617 432
434 3 322.0924819882865 311.2839044589102 28.037707499999943 1.1187612913879745 433
435 3 321.8666124376003 314.3922699099054 28.882459374999943 1.2526938011383826 434
436 3 321.48494920790887 317.4943785866433 29.322479999999945 1.2564478656927247 435
437 3 320.86177449188807 320.55519255328346 28.754859374999942 1.3086606468693647 436
438 3 319.55723705925425 323.3976450983461 28.98154874999994 1.318765337294802 437
439 3 318.84146208422635 326.44031441964034 29.36753874999994 1.3220564005541084 438
440 3 317.5356732967411 329.28088993242574 29.753728124999945 1.3220564005541084 439
441 3 316.22925883183007 332.12083976778547 30.139917499999942 1.1010733905627665 440
442 3 314.63941249306623 334.8137554081001 30.40927312499994 1.2689489006586836 441
443 3 313.11713931628054 337.53420085514665 29.569106874999942 1.270600689062594 442
444 3 311.5904863975148 340.26152875387606 30.00374437499994 1.2924305744460929 443
445 3 309.90741412231813 342.8868712322126 29.221197499999942 1.291216760240189 444
446 3 308.20744855662696 345.50845964599483 29.712856249999945 1.5225547316272576 445
447 3 306.3792191186624 348.02993967166117 28.774398124999944 1.5451104028245957 446
448 3 304.6448412945564 350.62775234326585 28.216945624999944 1.3212117360293816 447
449 3 303.7576307048802 353.622870180205 28.734921874999944 1.0814333761693007 448
450 3 303.57868696112325 356.7418721474375 29.24532187499994 1.1420364916248948 449
451 3 303.9791205135864 359.8446065016012 29.22159624999994 1.4580724161321763 450
452 3 303.7707699308204 362.9473408557648 30.31676312499994 1.4281963190538711 451
453 3 303.418513540138 366.0475725002256 31.04587749999994 1.0921199466006608 452
454 3 302.92360269639056 369.13028517676617 30.43997687499994 1.5268343652192073 453
455 3 300.191895055681 372.9206390218001 30.73883999999994 1.697606761796225 454
456 3 296.19256495045533 377.7252159739321 30.64353874999994 1.8721770203473853 455
457 3 292.9371653044151 383.0190726729801 29.21980187499994 2.1232426009675214 456
458 3 289.99835843579103 386.6379909033658 29.966461249999945 2.7416246279072505 457
459 3 287.02701634102937 390.0010070666305 33.43239624999993 1.8361943115940174 458
460 3 285.7568911668103 394.2136931740279 38.25408124999993 1.8657200293139173 459
461 4 279.33618942403405 55.604515933745446 48.71787937499991 1.5399297937396037 183
462 4 279.4919831030392 52.88857536416415 48.1546449999999 0.9287305436471823 461
463 4 279.87552336500784 46.646754797402274 48.792246249999906 0.9287305436471823 462
464 4 280.0669806572793 43.52581323015005 49.11104687499991 0.9287305436471823 463
465 4 279.32930697235105 40.485771754043895 49.159096249999905 1.2184692459512982 464
466 4 278.5910076099971 37.44573027793774 49.20714562499991 1.2184692459512982 465
467 4 278.69799844979593 34.31997099450744 49.438021874999905 1.5638556984992769 466
468 4 280.86909911705703 32.073914171644624 49.9603843749999 1.0698333166963838 467
469 4 283.04082546174385 29.827857348781805 50.4829462499999 1.0698333166963838 468
470 4 282.8137045562062 26.707729162183025 50.4861362499999 0.9774895854338277 469
471 4 281.81887744930555 23.741767893282553 50.4909212499999 1.0402950854279696 470
472 4 280.3041124016285 21.009246871919583 49.9815181249999 1.3766467559484985 471
473 4 279.27737574601605 18.064370932265998 50.7704449999999 0.990716406213626 472
474 4 278.58975625514574 15.01338010120968 50.5509331249999 1.100059793133094 473
475 4 278.21059573515714 11.911208856729166 51.000324374999906 0.9041163937192133 474
476 4 278.8012352250403 8.840008644821975 51.2423656249999 0.9500786574128739 475
477 4 279.7378743313486 5.855564864765626 51.1026037499999 0.9537951813216725 476
478 4 280.5537576944923 2.9193232735870294 52.1704562499999 0.9537951813216725 477
479 3 361.88431490946033 201.0001243685795 45.22183874999991 1.320273219890796 234
480 3 361.4557258728396 197.15283387780465 45.64192187499991 1.2665462993439047 479
481 3 361.8167417474821 194.05385358819532 46.365453749999915 1.2665462993439047 480
482 3 361.86804729639147 190.93422594353711 47.113109999999914 0.9694496305132786 481
483 3 361.79296600530466 187.81272126660176 46.51697874999991 1.2521432050037458 482
484 3 361.95751916827 184.6962220090722 47.20502187499991 1.2521432050037458 483
485 3 362.122698008661 181.5797227515426 47.89286562499991 1.5772827360553066 484
486 3 362.7665200797307 178.51828310747666 47.76347124999991 1.4651425710428538 485
487 3 363.5799007331714 175.5075233348944 48.555388749999906 1.061299076609513 486
488 3 364.74303506759173 172.6100111763681 49.156304999999904 1.4750345311435449 487
489 3 365.4775803653913 169.56984456477676 49.375418124999904 1.014723649038643 488
490 3 365.7641406263728 166.45772504922726 49.8236131249999 1.014723649038643 489
491 3 366.05132656477997 163.34560553367774 50.2718081249999 1.014723649038643 490
492 3 366.33788682576136 160.23348601812825 50.7200031249999 1.014723649038643 491
493 3 366.6250727641686 157.12136650257872 51.168198124999904 1.1028753415488506 492
494 3 367.47223999859835 154.11123240742216 51.4692543749999 1.1028753415488506 493
495 3 367.7037406461161 150.9928561176154 51.7703106249999 1.1571966556501794 494
496 3 367.5623375479026 147.86947440840285 52.0711674999999 1.1571966556501794 495
497 3 367.4203087722633 144.7454670217646 52.3722237499999 1.205067235492297 496
498 3 366.70390811980974 141.71280853928195 53.2440906249999 1.154036984650275 497
499 3 366.0237967580481 138.67764734709647 52.1752412499999 0.8845389470683197 498
500 3 365.66278088340556 137.03336707229465 52.6224393749999 0.8845389470683197 499
501 3 348.72569296906585 231.93549332863475 38.137646249999925 1.3830161521423654 223
502 3 350.7403742798961 232.08690726565987 39.16681999999992 1.7296539595417912 501
503 3 358.40805113213963 230.55274621778545 38.849813749999925 1.6226693765173015 502
504 3 363.06183982467223 230.254923763141 39.14508812499992 1.2463744591385737 503
505 3 366.1877242435877 230.2930900861101 39.503763749999926 1.2463744591385737 504
506 3 369.3054748559687 230.09537601958147 40.04985187499992 1.1955131412014968 505
507 3 372.3550266289459 229.40275110930534 39.824358749999924 1.340319924610982 506
508 3 375.4433704023179 228.92973897545826 40.32498937499992 1.44717311537607 507
509 3 378.5711318535105 228.85841174892573 40.40214749999992 1.366492011329003 508
510 3 381.6713634979713 229.2776156241606 40.29448499999992 1.366492011329003 509
511 3 384.7709694650063 229.69681949939547 40.186623124999926 1.047396524209933 510
512 3 387.8912227870902 229.88202001740967 40.60012687499992 1.1144003197306807 511
513 3 390.8538053978918 228.88469020080615 40.986714999999926 1.1144003197306807 512
514 3 393.8170136861191 227.88798606162834 41.37330312499992 1.1144003197306807 513
515 3 396.77959629692066 226.89065624502481 41.75989124999992 1.1663002621944587 514
516 3 399.51318096990735 225.43470487536584 43.16568437499992 1.3366409413477272 515
517 3 402.51017583912375 224.5481199631154 42.74938937499992 1.1739084996912585 516
518 3 405.6266750966533 224.331635573815 43.269558749999916 1.2756436491139267 517
519 3 408.7394202896286 224.62820667360805 43.63939937499992 1.198954367042977 518
520 3 411.75018006221086 225.45848061754336 43.06240812499992 1.2162293207672072 519
521 3 414.56760551024456 226.81369792166083 42.720280624999916 1.5070629585663395 520
522 3 417.29055366699396 228.33722245329795 43.44819874999992 1.5070629585663395 521
523 3 420.01287614631764 229.86074698493508 44.17591749999991 1.3992211974686084 522
524 3 422.89412069177513 231.07894093281905 44.013426874999915 1.0636641372787485 523
525 3 425.8836074318828 231.95989474823796 44.86734999999992 1.3832038553700823 524
526 3 428.79363313892355 233.0998790179065 45.33029874999991 1.3225569424946872 525
527 3 431.56600981230514 234.54832225845678 45.28563874999991 1.4158829873156296 526
528 3 434.6074277787479 235.28286755625638 45.33249187499992 1.6662290388961831 527
529 3 437.65760522915076 234.65593877568125 46.28689999999991 1.3859818631402956 528
530 3 440.7027772601478 234.01899915629454 47.33242249999991 1.3842612502195553 529
531 3 443.80300890460865 233.8907352840212 48.60303937499991 1.1235790075660468 530
532 3 446.9007378393665 234.10158857649006 49.813843749999904 1.1235790075660468 531
533 3 449.9990924515501 234.31306754638467 51.024648124999906 1.1235790075660468 532
534 3 453.0968213863079 234.52392083885354 52.2354524999999 1.3248031244530352 533
535 3 456.1069554814645 235.34042987942294 53.0126162499999 1.4512337618690165 534
536 3 459.1433680285014 235.8653732396051 54.733023124999896 1.067562107641007 535
537 3 462.19792522088443 236.38969092236155 56.101134374999894 0.9626109762501189 536
538 3 465.2931514459394 236.75758924868705 56.93651562499989 0.8106777269616409 537
539 3 468.79944773969487 235.47620188080498 58.21032249999989 0.8106777269616409 538
540 3 341.2044246344417 278.0472939270433 49.7962987499999 1.9654029567802116 291
541 3 340.10823778457376 280.32913949865747 50.7198037499999 1.3848493869997358 540
542 3 337.098729366843 281.17630673308736 50.3320193749999 1.3848493869997358 541
543 3 332.4449406743104 280.87848427844284 51.7228593749999 1.5706317850198641 542
544 3 326.47722938775803 280.7733704709213 56.30310124999989 2.097483461350478 543
545 3 342.6340975522202 312.2781058883851 40.00698624999992 1.3599098848103903 309
546 3 345.9264121663782 313.4306037065681 41.16894374999992 1.7530542952638564 545
547 3 347.7965619918662 315.92768231263125 40.418496249999926 1.2995507835508282 546
548 3 349.6792253658687 318.42038117671433 40.94145687499992 1.2934379151015079 547
549 3 351.17834847790266 321.1664793982155 40.85074124999992 1.3098619475267543 548
550 3 352.67747158993654 323.91195194229095 40.75982624999992 1.3098619475267543 549
551 3 354.1240377982097 326.67994887369247 41.309901874999916 0.9497407916029832 550
552 3 355.57122968390854 329.4485714825197 41.860176874999915 1.4342466197606192 551
553 3 357.1892315068299 333.8295648174368 40.84814937499992 1.5780335489661752 552
554 3 359.0562529451894 338.1248403450298 41.36293562499992 1.5295560620211055 553
555 3 360.55287334752035 340.87218992138236 41.26384624999992 1.427583155176662 554
556 3 364.9538883600606 345.29322661154583 42.79424874999992 1.427583155176662 555
557 3 367.27264889979256 345.3739389994642 43.06499999999992 1.39905852133792 556
558 3 371.6523908798582 348.50232612808253 42.765937499999914 1.39905852133792 557
559 3 373.82599425682224 350.8961679589013 42.466874999999916 1.39905852133792 558
