# Supplementary material for: Cross-Regional Gradient of Dendritic Morphology in Isochronically-Sourced Mouse Supragranular Pyramidal Neurons
Source: Front Neuroanat. 2018 Dec 4;12:103. doi: 10.3389/fnana.2018.00103 (PMC6288488; doi:10.3389/fnana.2018.00103)
Supplement: Supplementary file 3 [file Data_Sheet_1.ZIP › SWC reconstructions/X046.S5.Z3.C01-exported-000.swc]

# Exported from "Simple Neurite Tracer" version 3.1.4 on 2018-06-06T18:29:43.055
# https://imagej.net/Simple_Neurite_Tracer
#
# All positions and radii in microns
# Voxel separation (x,y,z): 0.625677425723667, 0.625677425723667, 1.9937499999999961
#
1 1 309.7585028949959 246.65330341393258 32.974033124999934 1.620617154560928 -1
2 1 313.27355867271143 252.57721728068424 32.19507499999994 1.620617154560928 1
3 1 309.7585028949959 246.65330341393258 32.974033124999934 1.620617154560928 1
4 1 306.3147743438128 239.50931856701973 31.057839999999942 1.620617154560928 3
5 4 309.7585028949959 246.65330341393258 32.974033124999934 1.620617154560928 1
6 4 304.3226174203087 239.2859517260364 30.27130562499994 1.8468245710570623 5
7 4 299.59437311411494 233.07297488860036 29.843646249999942 1.631065967570513 6
8 4 296.8257505052877 229.29388323722944 29.83327874999994 1.3299149090211977 7
9 4 294.6909391287185 227.00765792363515 29.721828124999945 1.3820901495522944 8
10 4 292.4253611701732 224.86095867597723 30.39172812499994 1.4085563046604055 9
11 4 289.8187890146084 223.1334633035542 30.11459687499994 1.4085563046604055 10
12 4 287.21159118161785 221.40534225370544 29.837266249999942 1.3566813892936562 11
13 4 284.68823412367425 219.55834249296916 29.557941874999944 1.358764895121316 12
14 4 282.30502880909285 217.5317733110502 29.474204374999943 1.358764895121316 13
15 4 278.69487006266723 214.53853250638818 29.610975624999945 1.56864838758032 14
16 4 273.68194252776925 210.81950588788672 29.670987499999942 1.6125897131888933 15
17 4 270.1962935890627 207.70050392065423 29.088613124999945 1.5094718166553756 16
18 4 268.0283213089302 205.4524449300291 29.686339374999942 1.5158537263977572 17
19 4 264.47635056309696 202.42103780239793 29.219203749999945 1.7346781492703522 18
20 4 261.1327304000297 199.15437596269467 28.552693124999944 1.6727861383177673 19
21 4 259.34454431731143 196.59160122693052 28.084959374999944 1.4118598814682264 20
22 4 257.6401990096402 193.97251552285124 27.605661874999946 1.4118598814682264 21
23 4 255.28076943723622 189.9475326431709 26.492152499999946 1.6130026602898708 22
24 4 253.45754541867746 185.6541341478551 24.90871624999995 1.4613009116489106 23
25 4 252.00096837159273 182.88738857130505 24.605865624999954 1.4738582575831845 24
26 4 250.02382770630598 180.4641399014773 24.303014999999952 1.3295958135340786 25
27 4 247.53112884222287 178.5821022049005 23.763705624999954 1.2082769606862596 26
28 4 244.71558042646635 177.2287619330602 24.31118937499995 1.0534843655622244 27
29 4 240.47974425431715 175.33233365569177 23.041968124999954 1.6253347623508843 28
30 4 234.78607968023175 173.06237595516632 20.01027187499996 1.8388534406533428 29
31 4 229.3939916253452 170.3212831530709 16.601318249999967 2.11305657247674 30
32 4 225.1055985494352 165.8589517528097 14.284720312499973 1.6968809759823857 31
33 4 221.9991101307172 162.37205145925174 14.912990812499972 1.4554320573956225 32
34 4 219.32183642604565 160.7540496363303 15.00729518749997 1.5098785069820961 33
35 4 216.5188015588036 162.1048871984677 16.03782468749997 1.1023622860597573 34
36 4 213.45423352760906 162.70053210775663 16.680709374999967 1.1023622860597573 35
37 4 210.38966549641455 163.29617701704558 17.323594062499968 1.0991525608657948 36
38 4 207.3113325618541 163.8486501839596 17.552556312499966 1.0962369040619226 37
39 4 204.19420762689882 164.02446554058793 18.194802999999965 1.1398090799893188 38
40 4 201.11712604718983 164.47683031938612 17.119792937499966 1.2186632059532725 39
41 4 197.99687272510587 164.64138348235147 17.584934812499963 1.0525708765206678 40
42 4 194.86911127391326 164.58632386888777 17.516230187499964 1.0525708765206678 41
43 4 191.74134982272065 164.66453354710325 17.416064187499966 1.0836044768365616 42
44 4 188.68992101746633 165.22326348827448 16.128620062499966 1.1494757962167492 43
45 4 185.67665853518116 166.00536027042907 15.14412624999997 1.1478240078128388 44
46 4 182.75474495705163 167.11593770108857 15.517037249999971 1.1589610659907201 45
47 4 179.89164505694012 168.37667771392174 15.64212512499997 0.89427448781258 46
48 4 177.02541676970003 169.60425682319158 14.838504312499973 1.1766239397188993 47
49 4 174.04656654582962 170.5484040586086 14.385743624999972 0.9671909350064162 48
50 4 170.92819025602287 170.77740199642346 14.034723999999974 0.9671909350064162 49
51 4 166.56283885674884 171.09774883839398 13.543304499999975 0.9671909350064162 50
52 3 309.7585028949959 246.65330341393258 32.974033124999934 1.620617154560928 1
53 3 316.8198983217132 246.5638315420541 34.97655562499993 1.0813770652009853 52
54 3 319.29570389530176 242.95367279562853 35.378096874999926 1.0813770652009853 53
55 3 320.66155771565656 240.13937573472347 35.18370624999993 0.9697562124518833 54
56 3 322.0274115360113 237.32570435124413 34.98951499999993 0.9697562124518833 55
57 3 323.0147305138032 234.3750096115313 33.954160624999936 0.9577306923294744 56
58 3 324.17285942881773 231.47311771102497 33.45652062499993 0.9577306923294744 57
59 3 325.33161402125796 228.57122581051857 32.958880624999935 0.9471317167377155 58
60 3 326.58171751785386 225.70437184585273 33.09585124999993 1.1154702281286681 59
61 3 327.38821571961165 222.6817242021817 33.14549562499994 1.1257563650075653 60
62 3 327.57842165703164 219.55896817039488 33.12017499999993 0.9922931133264496 61
63 3 327.76862759445163 216.43621213860806 33.09465499999993 1.1513090310741196 62
64 3 328.4193321172043 213.37977791394795 32.62791812499994 1.17542263906151 63
65 3 329.6024881292477 210.48664549740172 33.03723499999993 1.17542263906151 64
66 3 330.78626981871685 207.5935130808555 33.446751249999934 1.17542263906151 65
67 3 332.22532789788136 204.81675666549384 33.593291874999935 1.17542263906151 66
68 3 333.4860679107145 201.46813108302078 33.229233124999936 1.3245090560629451 67
69 3 335.9887776136092 199.59109880584978 32.56451687499994 1.1531047252859465 68
70 3 337.24013246505655 196.46271167723145 31.899999999999938 0.9817003945089481 69
71 3 340.3685195936749 193.9600019743368 31.899999999999938 0.8848392722326671 70
72 3 341.8363588344226 191.80892298469882 31.899999999999938 0.8848392722326671 71
73 3 344.12258414801687 190.83161484571843 31.899999999999938 0.8848392722326671 72
74 3 345.3739389994642 189.5802599942711 31.899999999999938 0.8848392722326671 73
75 3 346.62529385091153 188.32890514282377 31.899999999999938 0.8848392722326671 74
76 3 347.87664870235886 187.07755029137644 31.899999999999938 0.8848392722326671 75
77 3 349.75368097952986 185.20051801420544 31.899999999999938 0.8848392722326671 76
78 3 351.0050358309772 183.32348573703445 31.899999999999938 0.8848392722326671 77
79 3 352.8820681081482 180.19509860841612 31.899999999999938 0.8848392722326671 78
80 3 354.1334229595955 178.94374375696876 31.899999999999938 0.8848392722326671 79
81 3 355.060676904518 177.27443638513802 31.899999999999938 0.8848392722326671 80
82 3 356.0104552367665 175.18967920262676 32.56451687499994 0.8848392722326671 81
83 3 357.8874875139375 173.31264692545577 33.229233124999936 0.8848392722326671 82
84 3 359.7645197911085 171.43561464828477 33.89374999999993 0.8848392722326671 83
85 3 361.64155206827957 168.9329049453901 33.89374999999993 0.8848392722326671 84
86 3 363.51858434545056 167.0558726682191 33.89374999999993 0.8848392722326671 85
87 3 363.7044105408905 166.0967091745847 33.89374999999993 0.8848392722326671 86
88 3 365.39561662262156 165.17884039104808 35.22298312499993 0.7984519900630005 87
89 3 366.6469714740689 163.3018081138771 35.55514187499993 0.7120647078933336 88
90 3 366.6469714740689 161.4247758367061 35.88749999999993 0.625677425723667 89
91 3 366.6469714740689 158.29638870808776 35.88749999999993 0.625677425723667 90
92 3 366.6469714740689 155.7936790051931 35.88749999999993 0.7120647078933336 91
93 3 367.8983263255162 152.3524531637129 35.88749999999993 1.0249034207551673 92
94 3 368.3513167817402 150.73007159881146 35.88749999999993 1.251354851447334 93
95 3 368.5240037512399 148.28554989650908 38.54576687499993 0.8848392722326671 94
96 3 369.7753586026872 144.5314853421671 39.21048312499992 0.8848392722326671 95
97 3 370.4010360284109 142.02877563927242 39.87499999999992 0.8848392722326671 96
98 3 371.02671345413455 139.83890464923957 40.62265624999992 1.0502058158514322 97
99 3 372.6728707612135 133.29306742131857 42.367187499999915 1.877032277171001 98
100 3 309.7585028949959 246.65330341393258 32.974033124999934 1.620617154560928 1
101 3 312.3782142765009 254.02253213410592 25.17428374999995 1.1257313379105363 100
102 3 310.03505231716576 258.44356882426933 24.718313124999952 1.1257313379105363 101
103 3 308.2894122993967 261.03637607646823 24.311388749999953 0.9352626159717374 102
104 3 306.9085422208246 263.83815958885884 23.75373687499995 1.1039327363983236 103
105 3 305.0046058143475 266.3202219367046 23.608392499999955 1.4215954222124865 104
106 3 303.59245186448914 269.1094919005807 23.282214999999955 1.4215954222124865 105
107 3 302.18029791463084 271.8993875418825 22.956037499999955 1.4898568293589387 106
108 3 300.06237982855623 274.099269370727 20.78763499999996 1.4898568293589387 107
109 3 297.9444617424816 276.2985255221456 18.619212562499964 1.3923074619143618 108
110 3 296.7168826332118 279.1247104541394 16.902354562499966 1.4062788388307712 109
111 3 296.30393553223416 282.2193110017687 16.24246318749997 1.1888434198432825 110
112 3 295.76209888155745 285.29576690405196 16.756970312499966 1.1888434198432825 111
113 3 295.2202622308808 288.37284848376095 17.271497374999967 1.221585119531402 112
114 3 294.2316918982374 291.33042567515673 16.485042749999966 0.9188510970950057 113
115 3 293.3257109857895 294.3242921572445 16.26666731249997 0.9787346835110178 114
116 3 292.4741640093796 297.3338005749753 16.452863624999967 1.0719355928468153 115
117 3 291.10705883417336 300.1480976358804 16.44767987499997 1.1951690186173487 116
118 3 290.1403872114303 303.12131676291926 16.75796718749997 1.267378450320117 117
119 3 289.45902449481724 306.17086853589643 16.26762431249997 1.3176140908314704 118
120 3 289.14993984650977 309.28173669659446 15.89598931249997 0.9304949539877231 119
121 3 289.2375346861111 312.40136434125264 15.20234374999997 0.9304949539877231 120
122 3 289.3257552031381 315.5209919859109 14.50867824999997 0.9304949539877231 121
123 3 289.4133500427394 318.6406196305691 13.815032687499974 1.08911043818293 122
124 3 290.4338299240947 321.5881859831533 13.058125437499974 1.1799462868494919 123
125 3 291.40800967594646 324.55952807791493 12.722776687499975 0.9117934557328427 124
126 3 292.39658000858986 327.5271161081223 12.637304624999976 0.916348387392111 125
127 3 293.28942169509753 330.5253623321901 12.551852499999976 0.9456989154328082 126
128 3 293.5791103432076 333.63873320259114 12.242701624999976 0.9456989154328082 127
129 3 293.5528318913272 336.74835000843774 11.154034374999979 0.9726781260300127 128
130 3 294.03272647685725 339.8398221689383 11.192593499999978 1.0581206352868366 129
131 3 293.8387664748829 343.2966899460616 9.489312937499982 1.0581206352868366 130
132 3 309.7585028949959 246.65330341393258 32.974033124999934 1.620617154560928 1
133 3 305.3161931723578 252.76429483097564 34.987521249999936 1.2078577568110247 132
134 3 301.7679764910789 253.9868685208397 34.75963562499993 1.2078577568110247 133
135 3 298.73594368602204 254.7539490447769 34.97795124999993 1.099346520867769 134
136 3 295.87722352789064 256.0234485415702 35.13944499999993 1.0730993528586614 135
137 3 293.32383395351235 257.82790223735725 35.505497499999926 1.2626545857559035 136
138 3 291.2077928997149 260.1316465188718 35.69271062499993 1.0093115393061336 137
139 3 289.2500482346255 262.5636546726597 35.06846749999993 1.2915671395985941 138
140 3 287.59262873388354 265.1889971509962 36.299608124999935 1.3346450303596686 139
141 3 285.55166897117294 267.55906323963745 36.23700437499993 1.1075366383704919 140
142 3 283.69778675875375 270.03048907124594 37.81625374999993 1.240380469400141 141
143 3 281.9571521603905 272.6276760654249 38.12408874999993 1.1326826141103261 142
144 3 279.82797188065285 274.9126500241677 38.68253812499993 0.8113534585814224 143
145 3 277.8433230862574 277.330267597164 38.920990624999924 1.126519691466948 144
146 3 275.8624283564162 279.7428797507544 38.27581312499993 0.9831206822653408 145
147 3 273.6525356887602 281.88957899841233 36.54703249999993 0.7391753107499403 146
148 3 271.6290948939699 284.2571423773507 35.61076749999993 0.9543082368107658 147
149 3 269.9141130700613 286.8568320812325 34.67450249999993 1.014830014201016 148
150 3 268.72595163861206 289.7361995944128 33.73823749999993 0.9953589327124958 149
151 3 267.67981898280215 292.67312943075973 32.92259437499993 1.228298638309417 150
152 3 266.30833406561584 295.4799183625561 32.39724124999994 1.228298638309417 151
153 3 264.9368491484296 298.2867072943525 31.87188812499994 1.1880237824155844 152
154 3 263.06169390353574 300.7906683520986 31.642407499999937 1.239986292621935 153
155 3 261.7890660196138 303.64751147795283 31.41312624999994 1.033487715036096 154
156 3 259.8732417420479 306.12018866441275 31.262199374999938 0.9453610496229174 155
157 3 257.8241481728029 308.48337230137105 31.17606937499994 0.9184569203167998 156
158 3 256.1786165431497 311.14187568327094 31.53653937499994 0.9176122557920728 157
159 3 254.08322284440112 313.4600105455771 31.04428249999994 1.0026167908508903 158
160 3 251.60616591596113 315.37020372631144 30.87919999999994 1.4680644846209832 159
161 3 248.73806059644383 316.6184301906302 30.885579999999937 1.858524738918095 160
162 3 245.76233875970206 317.5844761359475 30.81400437499994 0.9780464383427219 161
163 3 242.64771653444964 317.8741647840576 30.700559999999943 0.9780464383427219 162
164 3 239.53309430919725 318.1632277547419 30.587115624999942 0.9780464383427219 163
165 3 236.4178464065191 318.452916402852 30.47367124999994 1.229493682192549 164
166 3 233.77373360541088 320.11283861329684 29.86597624999994 1.2302006976836168 165
167 3 231.5112840339941 322.2651689577863 29.258480624999944 1.2302006976836168 166
168 3 229.24946014000304 324.41812497970136 28.650785624999944 1.2241316266540974 167
169 3 226.99013895571488 326.5717066790423 29.315701249999943 1.187485699829462 168
170 3 224.73832590053541 328.741555991452 29.60439624999994 0.9596640355749605 169
171 3 222.70862833148783 331.00775962742307 27.285066874999945 0.9596640355749605 170
172 3 220.67893076244025 333.27458894081997 24.96593687499995 1.0691575850766022 171
173 3 219.12725074664556 335.9887776136092 24.615834374999952 1.1184171688038265 172
174 3 217.33093085739293 339.27796384063845 23.920414374999954 1.1184171688038265 173
175 4 221.9991101307172 162.37205145925174 14.912990812499972 1.4554320573956225 33
176 4 223.2204324657298 158.93833374688023 14.118720687499971 2.005452568800784 175
177 4 224.61006202826206 152.86425729795488 13.808991624999974 1.648822692912551 176
178 4 226.04223765574355 150.10251714081062 12.758125874999976 0.9915047597700378 177
179 4 228.25525871052812 147.98647608701316 10.71261812499998 0.7741569356221504 178
180 4 231.68271964864238 144.29748198494644 8.885266499999982 0.7741569356221504 179
181 4 225.1055985494352 165.8589517528097 14.284720312499973 1.6968809759823857 32
182 4 227.44876050877033 164.7959258065052 12.768134499999976 1.5134824089542644 181
183 4 229.94521343740777 162.92327327131426 12.063922062499977 1.5134824089542644 182
184 4 232.457933979114 161.30151738383853 9.139230374999983 1.282707547250347 183
185 4 234.3556136113339 160.20971027595073 8.950581749999984 1.282707547250347 184
186 4 261.1327304000297 199.15437596269467 28.552693124999944 1.6727861383177673 20
187 4 256.4176253197761 197.0114307795911 30.05438562499994 1.8132820042640165 186
188 4 251.4922926244794 193.15225241772754 30.23143062499994 1.4352602171902915 187
189 4 249.46009234572895 190.77592955482905 30.54405062499994 1.4407536649881452 188
190 4 247.5536532295489 188.29887262638903 30.916483124999942 1.211568023945566 189
191 4 245.64095733911168 185.8230670528005 30.95037687499994 1.195782182494558 190
192 4 243.72826144867443 183.34788715663765 30.98427062499994 1.195782182494558 191
193 4 241.81556555823715 180.8720815830491 31.018363749999942 1.3459322511197236 192
194 4 239.91162915176005 178.41191794510362 32.08043437499993 1.1224402746512296 193
195 4 237.99768190647137 175.9379894037923 31.983538124999935 1.1647923795984647 194
196 4 235.7990514324784 173.72747105871056 32.82171062499994 1.2649633354568237 195
197 4 233.77248225055942 171.34551709898057 33.051789374999935 1.2754747162089812 196
198 4 232.1719993955583 168.65885823292314 33.32752499999994 1.2754747162089812 197
199 4 230.57151654055716 165.97219936686568 33.60306124999993 1.2754747162089812 198
200 4 228.97103368555602 163.28554050080828 33.878796874999935 1.1621707911846826 199
201 4 227.1784678608577 160.72902253930135 33.26890874999993 1.2480700449622848 200
202 4 225.14001080785 158.37522406372895 34.225509999999936 1.3443367736841283 201
203 4 222.78370962257466 156.31862236537523 33.99184249999993 1.3441678407791828 202
204 4 220.42115166304208 154.26890311870451 34.21474374999994 1.3441678407791828 203
205 4 218.05921938093525 152.2191838720338 34.43744562499993 1.0054573663636757 204
206 4 215.97946761782978 149.96674513942858 36.425413749999926 1.0166382219613577 205
207 4 214.36772256916564 147.3338945319834 38.04374062499992 0.6467377278735257 206
208 4 212.886118425052 144.58529360077932 38.643460624999925 0.8655246101005776 207
209 4 211.73800034884906 141.67651924859 38.90982562499992 0.8655246101005776 208
210 4 210.58988227264612 138.76774489640067 39.17638999999992 0.8655246101005776 209
211 4 209.44113851901747 135.85897054421133 39.44275499999993 0.8655246101005776 210
212 4 208.29302044281454 132.95019619202202 39.70911999999992 0.8715686540330682 211
213 4 207.51905746719436 129.91878906439084 39.76614124999992 0.8715686540330682 212
214 4 206.74572016899992 126.88800761418538 39.823162499999924 0.8715686540330682 213
215 4 205.97175719337972 123.85660048655423 39.88018374999992 0.8715686540330682 214
216 4 205.55505602784777 120.76137426149924 40.47471999999992 1.035840262156817 215
217 4 204.76482543915878 117.73497255327386 40.620662499999916 0.7941911267938223 216
218 4 204.30870659580626 114.64099768307034 40.84894687499992 0.7941911267938223 217
219 4 203.85196207502796 111.54702281286681 41.077231249999926 0.9169678080435775 218
220 4 203.4884434906825 108.44741684583175 41.77045812499992 0.9303510481798066 219
221 4 203.69053729919125 105.33342029800507 42.474052499999914 0.6920618005929482 220
222 4 203.9858570441328 102.21942375017838 42.27128812499991 0.9004749511015016 221
223 4 203.446523103159 99.13858810591503 42.493192499999914 0.8406038782340038 222
224 4 202.08192063765568 95.37513839018719 42.77730187499992 0.8406038782340038 223
225 4 273.68194252776925 210.81950588788672 29.670987499999942 1.6125897131888933 16
226 4 269.71952739066126 210.85954924313302 30.41126687499994 1.2070631464803556 225
227 4 266.62930658501205 211.34444924806888 30.52510999999994 1.2070631464803556 226
228 4 263.59602242510374 212.0915080943829 31.05983374999994 1.0082791715536894 227
229 4 260.56273826519543 212.83856694069698 31.59455749999994 1.0082791715536894 228
230 4 257.44185926568576 212.96933352267322 32.14263937499994 0.9932754268848359 229
231 4 254.32098026617612 213.10010010464947 32.69072124999994 0.9932754268848359 230
232 4 251.205732363498 213.343488623256 33.18377562499993 0.7728742968994169 231
233 4 248.1080034287401 213.7777087567082 33.190953124999936 1.0733683941517225 232
234 4 245.08160172051473 214.55605147430845 33.68320999999994 1.0306158556520244 233
235 4 241.9801187212025 214.96086476875166 33.81798749999994 1.0629884056589667 234
236 4 238.86737352822726 215.10602193151956 34.699224999999934 1.1022308938003553 235
237 4 235.77339865802372 214.6580368947014 35.08581312499993 1.1022308938003553 236
238 4 232.67942378782018 214.21005185788326 35.472401249999926 1.1022308938003553 237
239 4 229.5860745950424 213.7620668210651 35.858789999999935 0.9525375696959679 238
240 4 226.61723520998356 212.78350732723328 36.24537812499993 1.0921700007947186 239
241 4 223.69156756729973 211.67605828370242 36.12156624999993 1.121070041088895 240
242 4 221.0243047014397 210.05179968652376 36.70533624999993 1.1514904775275796 241
243 4 218.21251035023755 208.69095128557478 37.25541187499993 0.9926998036531701 242
244 4 215.21238709389257 207.8106231475816 36.930031874999926 0.9926998036531701 243
245 4 212.125294675372 207.30257307789398 36.98785062499993 1.0073218850923322 244
246 4 209.12829980615564 206.40722868168342 37.115649999999924 1.0073218850923322 245
247 4 206.13130493693924 205.51188428547286 37.243449374999926 0.8314689878184384 246
248 4 203.1424438742573 204.58901008253042 37.07736999999993 0.7287577816116412 247
249 4 200.0440892620737 204.2204860787792 37.817848749999925 0.7810331305308535 248
250 4 196.9207075528612 204.39254737085318 37.73072187499992 0.7944726816353979 249
251 4 193.82235294067755 204.62592505064814 38.895869374999926 0.8263259193789898 250
252 4 190.70522800572226 204.89058660172927 38.83525937499993 0.8778254282903049 251
253 4 187.65692758759656 205.59322235081692 38.819508749999926 0.8778254282903049 252
254 4 184.60862716947082 206.2958580999046 38.80375812499993 0.9752434034754798 253
255 4 181.51277526699013 206.64936584543847 39.69336937499992 0.7467147237299103 254
256 4 178.4181747193609 207.05668184958458 40.37543124999993 0.7467147237299103 255
257 4 175.32419984915734 207.4639978537307 41.05749312499992 0.6500976156496617 256
258 4 172.20081813994483 207.28630546482515 40.93487749999992 0.646324780772548 257
259 4 169.09057565667246 207.25377023868754 41.99914124999992 0.573596036806429 258
260 4 165.96531691518274 207.22060933512418 41.56091499999992 0.6884704121692943 259
261 4 162.87509610953353 206.73696068503978 41.69708812499992 0.7412963572231435 260
262 4 159.93190949892943 205.7008388680414 42.41025249999991 0.5275249052406925 261
263 4 156.90550779070404 204.90935692450094 42.280858124999924 0.8144380482902401 262
264 4 153.83718569495517 204.29869575699465 42.35422812499992 0.8144380482902401 263
265 4 150.76948927663204 203.68803458948835 42.42759812499992 0.8144380482902401 264
266 4 147.70116718088317 203.07674774455634 42.500968124999915 0.6867998534426121 265
267 4 144.6328450851343 202.46608657705005 42.57433812499992 0.6867998534426121 266
268 4 141.56514866681115 201.85542540954376 42.647708124999916 0.6867998534426121 267
269 4 138.49682657106231 201.24413856461172 42.72107812499991 0.7640272180996842 268
270 4 135.63435234837655 199.98214719692706 42.65847437499992 0.7640272180996842 269
271 4 132.77187812569076 198.72015582924243 42.59587062499992 0.8576598448592311 270
272 4 130.15717216359155 197.01017942473965 43.09789687499991 0.4932277714722239 271
273 4 127.6125420731734 195.19133514816096 43.30066124999991 0.8554136629008832 272
274 4 124.5880173972252 194.43301410818384 42.490999374999916 1.0809078071316927 273
275 4 120.27021748230617 193.70910532662157 42.11158874999992 1.0809078071316927 274
276 4 296.8257505052877 229.29388323722944 29.83327874999994 1.3299149090211977 8
277 4 300.54352576893774 227.20850037729244 30.117188749999944 0.941250348935913 276
278 4 302.78157392075127 225.02426048409112 30.346868749999942 0.941250348935913 277
279 4 304.95330026543814 222.78058123544605 30.97470062499994 0.6742174804113091 278
280 4 307.3133555152678 220.72710792422097 30.88159249999994 0.8884181471078064 279
281 4 309.63086470014827 218.63484261260103 30.26632124999994 1.0116202890070538 280
282 4 311.94461982047443 216.54382865583256 31.05544749999994 0.6978180329096058 281
283 4 314.2946642314925 214.4916066994589 30.34148562499994 0.9828266138752507 282
284 4 316.480781156971 212.2554355799225 30.61343312499994 0.9698000098716839 283
285 4 318.6593899533408 210.0098792990003 30.683214374999938 0.7330123881065621 284
286 4 321.0100600417846 207.9482721812408 30.37737312499994 0.9890896449067446 285
287 4 323.5190265189365 206.07937371060422 30.311379999999943 1.034232271172707 286
288 4 326.3433344186531 204.73479292272404 30.35564124999994 1.034232271172707 287
289 4 329.16826799579553 203.3902121348439 30.40010187499994 1.3984891548805116 288
290 4 333.40785823249905 201.40180927589407 31.13220687499994 1.6018405750149605 289
291 4 337.6680958242515 199.44594164308188 30.86683874999994 0.9472318251258313 290
292 4 340.1670514625918 197.56327826907938 30.83832812499994 1.0455069783842477 291
293 4 342.5127161316299 195.49541437706267 31.084556249999938 1.220346278228469 292
294 4 345.14556673907504 193.8098393921631 30.71391812499994 0.9042039885588147 293
295 4 348.14568999542 192.92575718961555 30.973903124999943 1.1937549876352131 294
296 4 350.9881425404826 191.6293535635161 31.50144937499994 0.9905912707284813 295
297 4 352.69874462241114 189.012144891714 31.793932499999936 1.2877943047214804 296
298 4 354.86296283798936 186.7534493848516 31.608713124999937 0.9670407724242426 297
299 4 357.22927486207624 184.70748420273517 31.56823999999994 0.9134014467169524 298
300 4 359.59370985388597 182.66026766576735 31.79512874999994 0.9134014467169524 299
301 4 361.9581448456957 180.61305112879953 32.02181812499994 0.9134014467169524 300
302 4 364.32257983750543 178.56583459183167 32.24870687499994 0.9134014467169524 301
303 4 366.68701482931516 176.51861805486385 32.47559562499993 0.767111807808502 302
304 4 369.2303935648819 174.69727106858227 32.483570624999935 0.767111807808502 303
305 4 371.77439797787434 172.87592408230066 32.49134624999994 0.8479555879862569 304
306 4 374.2439467772057 170.95697141760616 32.34919187499994 0.7323116293897517 305
307 4 376.7210037056456 169.04552688202037 32.36972749999994 0.7323116293897517 306
308 4 379.1974349566599 167.13408234643455 32.39006374999993 0.9960221507837628 307
309 4 381.3284922686747 164.8441029682859 32.37909812499994 0.8652931094530598 308
310 4 383.74861255137387 162.86133120616762 32.26365999999994 0.9596828058977322 309
311 4 386.2944939966435 161.06000589750917 33.03942812499994 0.9941388617323346 310
312 4 389.1062883478456 159.69164936745153 32.729399999999934 0.9941388617323346 311
313 4 391.9180826990478 158.3239185148196 32.41957124999994 0.7878592712454987 312
314 4 394.77242311519916 157.05942443743206 33.034244374999936 0.8056097398132791 313
315 4 397.62738920877626 155.79430468261882 32.41159624999994 0.9727782344181285 314
316 4 400.4141564629495 154.40780350721516 33.41146187499994 0.9727782344181285 315
317 4 403.200298039697 153.0206766543858 34.41152687499993 0.8359175543153337 316
318 4 405.97017200337564 151.58349560749852 35.11910874999993 0.8359175543153337 317
319 4 408.74004596705424 150.14568888318556 35.82688999999993 0.8532675893306509 318
320 4 411.4629941238037 148.73290925590152 37.78036624999993 0.8729701714666892 319
321 4 414.3473670563898 147.52410046940338 37.95661374999993 0.9421763515259839 320
322 4 416.9971109543295 145.9123554207392 39.26232062499992 0.9020579149885825 321
323 4 419.6161966584088 144.20175333881073 39.391316249999925 0.9338360714410876 322
324 4 422.43487346129393 142.86280364776206 40.10109124999992 0.6035828787890871 323
325 4 425.2454164576446 141.4894416982986 40.09889812499993 0.794291235181938 324
326 4 428.1498110678539 140.33756955754134 40.61607687499992 0.8567964100117325 325
327 4 430.82333070797114 138.71706502491705 40.26816749999992 0.8468105982971826 326
328 4 433.44304208947614 137.0083399752657 40.002998749999925 0.8566462474295587 327
329 4 435.21746326882845 134.43242601356138 40.15532124999992 0.6368395109985773 328
330 4 436.903038253728 131.79894972869047 40.42786687499992 0.7649281935927265 329
331 4 437.4492546463847 130.7140250724856 39.46847437499992 0.7649281935927265 330
332 4 299.59437311411494 233.07297488860036 29.843646249999942 1.631065967570513 7
333 4 295.46865616889306 231.2866658381593 25.62566874999995 1.5175555689957256 332
334 4 292.51545871947735 230.52897047560793 23.393266874999956 1.5175555689957256 333
335 4 289.5240949470925 229.75813588711637 21.81959999999996 1.324102365736225 334
336 4 285.2513438068256 231.4168067427098 19.82383631249996 1.6511314426134711 335
337 4 280.2828393691539 235.09891839309358 16.823342249999968 1.7665063599169153 336
338 4 274.7706212485284 237.3957802229252 11.989196312499978 1.7144875387422496 337
339 4 269.0143889318707 239.53559701890012 8.467575874999984 1.7399901506147462 338
340 4 265.07011844010873 240.89894812955202 7.257409499999986 1.7975524737813238 339
341 3 333.4860679107145 201.46813108302078 33.229233124999936 1.3245090560629451 68
342 3 334.07921011030055 198.7433058939942 33.78110312499994 1.3290264470766702 341
343 3 334.40831643623125 195.6343147655733 34.11984124999993 1.3290264470766702 342
344 3 334.38766908118237 192.50592763695497 34.09491937499993 1.1052216318953143 343
345 3 334.2181104988112 189.38504863744532 34.54670312499994 0.8571405325958804 344
346 3 334.6160413415715 186.29295079951896 33.72148999999993 0.9514426342009514 345
347 3 334.6116615995914 183.16581502575207 33.99403562499993 0.883143686408956 346
348 3 334.6072818576113 180.03867925198517 34.26658124999994 0.9391418160112242 347
349 3 333.61620881526505 177.072968254055 34.57640999999994 0.9719273131191443 348
350 3 332.07015989630185 174.35314848443423 34.520784374999934 1.0218626284661503 349
351 3 330.0310771658684 171.98245671836727 34.75963562499993 0.7872711344653185 350
352 3 328.37115495542355 169.33083578815035 34.89102374999993 0.7872711344653185 351
353 3 326.7112327449787 166.67921485793346 35.022611249999926 1.1899508688868135 352
354 3 325.53120512006376 163.79734463505022 35.98020937499994 1.2544832385759523 353
355 3 324.88863440384563 160.77970241078498 37.62146437499993 1.3437924343237488 354
356 3 325.21648937492483 157.76018315424258 38.95647937499992 1.3437924343237488 355
357 3 327.38821571961165 222.6817242021817 33.14549562499994 1.1257563650075653 61
358 3 331.0421718858379 221.34777993053888 33.315761874999936 0.8574095738889417 357
359 3 333.86147436614874 220.03636004622206 32.21840187499994 0.8574095738889417 358
360 3 336.7852649765554 218.92891100269114 32.535607499999934 0.8528921828752167 359
361 3 339.84795597547276 218.29572544785879 32.25269437499994 0.7587965548206345 360
362 3 342.9519416844879 217.9516028637108 32.822707499999936 1.0469773203346981 361
363 3 346.07094365172037 217.8139538300516 32.19248312499994 0.7727491614142722 362
364 3 349.1724266510326 217.41727434214278 32.52723374999994 0.7626069303432915 363
365 3 352.2438771339101 216.88044311087185 31.71617624999994 1.0465581164594633 364
366 3 355.20458271243444 215.86997406832813 31.81307249999994 1.0479909177643707 365
367 3 357.90688351413496 214.29451831035595 31.70002687499994 1.0479909177643707 366
368 3 360.6091843158355 212.71843687495803 31.58698124999994 0.9883951429641913 367
369 3 362.90542046824135 210.599267434032 32.069668124999936 0.9883951429641913 368
370 3 365.20228229807293 208.48072367053166 32.552554374999936 0.9830518577485111 369
371 3 367.74941509819394 206.67126455533878 33.03524124999994 0.9992506463004969 370
372 3 370.2289747363369 204.76607679401025 33.31875249999994 0.8119603656843745 371
373 3 372.43073359745847 202.5467989649684 33.717103749999936 0.8119603656843745 372
374 3 374.63249245858003 200.32814681335225 34.11525562499993 0.8119603656843745 373
375 3 376.83425131970165 198.1088689843104 34.51360687499994 1.058020526898721 374
376 3 379.2055687631943 196.069786253877 34.286518749999935 0.7339759313421765 375
377 3 381.422969559959 193.86677603790395 34.69483874999994 0.9739044537844311 376
378 3 383.84621822978676 191.8927637597458 34.28930999999993 0.9723214898973502 377
379 3 386.60795838693105 190.42242180929517 34.35111624999993 0.8427436950299788 378
380 3 389.4579190611023 189.13415198973013 34.51460374999993 0.9709762834320443 379
381 3 391.96062876399697 187.2608737771135 34.13459499999993 1.0580017565759492 380
382 3 394.0923117534375 184.9715200763906 33.97110749999993 0.8630093868491685 381
383 3 395.8554707391268 182.39372908240907 33.38614124999994 0.9862428126197018 382
384 3 398.17548263371015 180.2952069965319 33.33430374999993 1.0501557616573745 383
385 3 400.87653208055923 178.71849988370823 33.13393187499994 0.9766261505863291 384
386 3 403.94610553115956 178.24235936273254 31.95761937499994 1.1415171793615442 385
387 3 407.0419574336403 177.81940142294332 32.45765187499993 0.857102991950337 386
388 3 410.1265471424579 177.30259186929558 32.22697499999994 1.102700151869648 387
389 3 414.23474511975957 175.78845249904433 31.903788124999938 1.102700151869648 388
390 3 316.8198983217132 246.5638315420541 34.97655562499993 1.0813770652009853 53
391 3 318.94657589174795 250.22779854709188 38.33223624999992 1.6522576619797738 390
392 3 322.77759876945396 251.52920759259712 39.54882249999993 1.0595847204630302 391
393 3 325.8021234454022 252.3269463103948 39.45970187499992 0.8717626140350425 392
394 3 328.8535522506565 253.01644283354224 39.370979999999925 0.6931004251196494 393
395 3 331.958789314523 253.38809522442213 39.13711312499992 0.7953298597086393 394
396 3 334.9639179902738 252.53341986088358 39.67143812499992 0.937364892122169 395
397 3 337.9684209885989 251.67811881991935 40.205563749999925 0.9262028068472589 396
398 3 340.70388269386274 250.18149841758833 39.402680624999924 0.9134139602654671 397
399 3 343.27666826843847 248.4014461414045 39.30777812499992 0.9134139602654671 398
400 3 345.8488281655885 246.6220195426464 39.212875624999924 0.802274879134172 399
401 3 348.0193031554238 244.37020648746693 38.922386249999924 0.8164214457297841 400
402 3 349.9000894971492 241.87062517170085 38.988578749999924 1.1635535382955318 401
403 3 352.0962172614393 239.64321353612462 38.88629937499993 1.1635535382955318 402
404 3 354.29234502572933 237.41517622312261 38.78401999999993 1.1591737963154662 403
405 3 356.6498975658562 235.39674084773804 40.03290499999992 1.0695955592746087 404
406 3 359.3553267546853 233.82629050917166 39.84250187499992 1.0836733013533912 405
407 3 362.3961190437023 233.09549927592641 40.00838187499993 0.7909876583741171 406
408 3 365.48258578479715 232.6612791424742 40.86330187499992 0.8427749789012651 407
409 3 370.4729889323691 232.53551797990374 42.036025624999915 0.8427749789012651 408
410 3 316.8198983217132 246.5638315420541 34.97655562499993 1.0813770652009853 53
411 3 316.2192479930185 249.46259505543185 25.71797937499995 1.7591045959706042 410
412 3 321.9717262451219 248.85756498475703 21.46351624999996 1.6309158049883394 411
413 3 326.5616958402307 249.25049040811152 18.970491374999963 1.4038574671932205 412
414 3 329.594980000139 248.50906265862898 18.375117749999966 1.350968954396799 413
415 3 332.66079938618503 248.0185315568616 17.150357124999967 1.1611384234322384 414
416 3 335.5382898670881 246.8022146412548 16.617946124999968 1.3290702444964708 415
417 3 338.1930391844337 245.1472978502157 16.765104812499967 1.2111863607158746 416
418 3 341.6724313488829 242.07459601248675 15.63042181249997 1.671002957654455 417
419 3 343.2353735583407 236.43599105186507 11.995795624999976 1.8369263541821141 418
420 3 342.3156277425269 231.9786650710097 8.353234312499984 1.3067961281407083 419
421 3 342.21802206411405 228.8627914909058 7.512988312499985 1.3067961281407083 420
422 3 342.1204163857011 225.74691791080195 6.672742312499987 1.2429582603941225 421
423 3 341.27950592552855 222.73490678336822 6.937970874999986 0.8293229142482061 422
424 3 339.62020939250937 218.6917792583419 6.038331062499989 0.8293229142482061 423
425 3 303.59245186448914 269.1094919005807 23.282214999999955 1.4215954222124865 106
426 3 300.0936636998424 269.52807009838983 21.73805562499996 1.5736287798890807 425
427 3 293.27941085628595 270.9120685640906 14.34239949999997 1.8955773560694507 426
428 3 289.46402991422303 274.07549362854945 7.287554999999985 1.7413291003057951 427
429 3 285.55166897117294 267.55906323963745 36.23700437499993 1.1075366383704919 141
430 3 286.14168278363036 266.45849664778956 36.74560999999993 1.2898340131293395 429
431 3 285.6911950371093 272.643318001068 34.08993499999994 1.2898340131293395 430
432 3 285.5954663909736 275.7685767425577 34.38002562499993 0.9495530883752661 431
433 3 285.4991120674121 278.89446116147315 34.67031562499994 0.9495530883752661 432
434 3 285.40338342127643 282.01971990296283 34.960406249999934 0.9495530883752661 433
435 3 284.93913077138944 285.1130690957407 34.75744249999993 0.9291309771996455 434
436 3 283.7816275338007 288.0193407382271 34.699424374999936 1.1989230831716906 435
437 3 282.0234739675172 290.5971317322086 33.979481249999935 1.1030880718735967 436
438 3 279.4169018119524 292.32024736265157 33.48722437499993 1.0532028107206488 437
439 3 276.5268977825348 293.5109115038037 33.08947124999993 1.0532028107206488 438
440 3 273.6362680756914 294.7015756449559 32.691518749999936 1.0199355419949214 439
441 3 270.6943328199387 295.74833397819157 32.11213499999994 0.9801299441703817 440
442 3 267.7899382097295 296.57109979301816 31.899999999999938 0.9166049151366576 441
443 3 265.2872285068348 297.19677721874183 31.899999999999938 0.9166049151366576 442
444 3 263.4101962296638 300.32516434736016 31.899999999999938 0.9166049151366576 443
445 3 260.90748652676916 302.8278740502548 31.899999999999938 0.8848392722326671 444
446 3 259.03045424959817 304.07922890170215 32.232358124999934 0.8848392722326671 445
447 3 257.15342197242717 305.95626117887315 32.56451687499994 0.8848392722326671 446
448 3 254.80900865824057 308.0773076520764 32.89687499999994 0.8848392722326671 447
449 3 252.77367999236148 310.33600315893887 31.899999999999938 0.8848392722326671 448
450 3 251.20948642805232 312.8387128618335 31.899999999999938 0.9705445660082951 449
451 3 250.27097028946682 315.3414225647282 31.899999999999938 1.2276541905609215 450
452 3 247.76826058657215 317.2184548418992 31.899999999999938 1.39905852133792 451
453 3 245.26555088367746 318.4698096933465 31.56764187499994 1.39905852133792 452
454 3 243.4016578324467 319.9138731919167 31.40156249999994 1.39905852133792 453
455 3 239.63445405216447 322.2238742476885 31.23548312499994 1.39905852133792 454
456 3 237.1317443492698 324.7265839505832 31.23548312499994 1.2276541905609215 455
457 3 235.10454948992512 326.04238357688 31.40156249999994 1.1419488967852935 456
458 3 295.87722352789064 256.0234485415702 35.13944499999993 1.0730993528586614 136
459 3 294.15410789744766 254.97981859546314 36.07391562499993 1.1404973251576147 458
460 3 291.1264548343708 254.20085020043717 36.45890874999993 1.1404973251576147 459
461 3 288.23269674039886 253.10153496344068 37.900788749999926 0.9531444767989199 460
462 3 285.3395643238526 252.00159404901848 39.34266874999992 0.9531444767989199 461
463 3 282.4364210684948 250.86536384390428 40.17067312499992 1.0215810736245745 462
464 3 279.467581683436 250.18963222412273 41.32226312499992 1.041152263501211 463
465 4 218.05921938093525 152.2191838720338 34.43744562499993 1.0054573663636757 205
466 4 214.59046373272326 149.90292604200476 32.26027062499994 1.1206696075364317 465
467 4 211.54153763717184 149.31353790697307 31.04687437499994 1.1206696075364317 466
468 4 208.51888999350078 148.5208046085812 30.57953937499994 1.0816648768168184 467
469 4 205.70897267457582 147.14556562684055 30.48184562499994 0.944209803159586 468
470 4 202.81271187090096 146.00745838944923 29.457656249999943 0.9154661822218406 469
471 4 199.91645106722606 144.8699768294836 28.433267499999946 0.9154661822218406 470
472 4 197.43251168710313 143.01296622993576 27.119784999999947 1.104389480919102 471
473 4 194.94857230698017 141.1565813078136 25.80630249999995 0.850652257691126 472
474 4 191.83520143657918 141.00829575791713 24.958161249999954 1.0403576531705419 473
475 4 188.71119404994093 140.91381846663285 24.536682499999955 1.0876463530067366 474
476 4 185.64537466389498 141.31362634167027 23.014454374999957 1.3728176101030696 475
477 4 182.60708508458086 142.04566892976695 22.556091249999955 1.147511169099977 476
478 4 179.94983305753243 143.62487875229348 21.017514374999962 1.139658917407145 477
479 4 177.77435264829123 145.840402516781 19.803799124999962 1.2422324745802829 478
480 4 175.98303817844436 148.39817183313934 19.21223356249996 0.9482016251357028 479
481 4 174.0647111911756 150.86396656791632 18.690548937499965 1.0161063961494925 480
482 4 171.94616742767525 153.16520813972798 18.483099249999963 1.0276126040085507 481
483 4 169.62177579111184 155.23557474144758 17.484449812499964 1.197527822512327 482
484 4 166.945127763866 156.85044817724037 17.118297624999965 1.267084381930027 483
485 4 164.06450889583425 158.06926780255006 16.979951312499967 1.1442451329376995 484
486 4 161.10630602701275 159.01529207024424 18.186608687499966 0.8486626034773247 485
487 4 156.54574327091294 161.07126809117221 17.671782562499967 0.8486626034773247 486
488 4 366.68701482931516 176.51861805486385 32.47559562499993 0.767111807808502 303
489 4 366.9960994776227 174.87934319946783 32.19985999999994 1.280511419486057 488
490 4 367.91021419660495 171.88735374965725 32.162975624999945 1.280511419486057 489
491 4 369.54260660031804 169.2213422386487 31.751465624999938 0.9695747659984233 490
492 4 371.5647960402569 166.8475220854531 32.53301562499993 0.7718106452756867 491
493 4 373.4455823819822 164.3491921245385 32.26066937499994 0.7392003378469691 492
494 4 375.32636872370756 161.85023648619818 31.988522499999938 0.7392003378469691 493
495 4 376.8868082234624 159.16295194271504 33.13692249999993 0.9865869352038499 494
496 4 378.72942824221866 156.63521514279142 33.01311062499993 0.7181024950515672 495
497 4 380.6790391007736 154.21697189236943 34.20058812499993 0.7567193057672319 496
498 4 382.3001693108236 151.54282657482648 33.974297499999935 0.7725614581865552 497
499 4 383.57842829157704 148.68723480382369 34.01457124999994 0.771791874952915 498
500 4 384.9236347568829 145.90359593677908 32.49234312499994 0.9664213517727761 499
501 4 386.91641735781275 143.4928608154658 32.311709374999936 0.7546045160682858 500
502 3 340.70388269386274 250.18149841758833 39.402680624999924 0.9134139602654671 398
503 3 343.2078437516089 252.37324643989834 38.95269124999993 0.8527545338415575 502
504 3 345.9808461024162 253.79290851886535 38.057298124999924 0.8527545338415575 503
505 3 348.75447413064916 255.21257059783235 37.161904999999926 0.8527545338415575 504
506 3 351.7208108060051 256.2030179627529 37.41989624999992 0.9720524486042892 505
507 3 354.68714748136097 257.1940910050992 37.67808687499993 0.9720524486042892 506
508 3 357.6178205434506 258.2508601771465 36.77591499999993 0.9555157942424125 507
509 3 360.55850444435185 259.31200909117376 37.13837874999993 0.970356862780578 508
510 3 363.49981402267883 260.3725323277754 37.50104187499993 0.9026710788657916 509
511 3 366.1295362429954 262.0587329901007 38.009049374999925 0.9026710788657916 510
512 3 368.75988414073765 263.7455593298517 38.517256249999924 0.9574241103908697 511
513 3 370.74640996741033 266.16192554799653 38.642064999999924 0.9494529799871502 512
514 3 372.82115631111003 268.501959120203 38.89626812499993 1.0368788866835184 513
515 3 374.99788807520264 270.74501269142235 39.30319249999992 1.0348266647271445 514
516 3 376.8893109331653 273.236460200654 39.302394999999926 1.0348266647271445 515
517 3 378.78135946855366 275.72853338731136 39.30179687499992 1.117478652665241 516
518 3 380.471939872859 278.3595069624794 39.51054249999992 1.117478652665241 517
519 3 382.1631459545901 280.99048053764744 39.71928812499993 1.0623502146847288 518
520 3 384.2466517822499 283.3086153999536 40.58617062499992 0.9754749041229975 519
521 3 386.6911734845522 285.2588519359343 40.82542062499992 0.9754749041229975 520
522 3 389.1363208642803 287.2097141493407 41.06467062499992 0.716751031812004 521
523 3 391.63465082519497 289.07110449086855 41.94730374999992 0.6465562814200657 522
524 3 393.57675355464124 290.6503143133951 41.880712499999916 0.6465562814200657 523
525 3 341.6724313488829 242.07459601248675 15.63042181249997 1.671002957654455 418
526 3 344.8640118974994 240.0561606371022 15.29955899999997 2.1380899262799438 525
527 3 350.1171995638753 236.67312279621436 15.967365562499971 1.5577616003727284 526
528 3 352.9690372703238 235.39110975090657 15.58837362499997 1.4841631647848534 527
529 3 355.8202492993466 234.1097223830245 15.20938168749997 1.4841631647848534 528
530 3 358.67146132836933 232.82833501514244 14.830369812499972 1.4916087261509647 529
531 3 361.61589929382484 231.7721915205209 14.93817187499997 1.3279815657757115 530
532 3 364.58724138858656 230.79363202668907 14.922939624999971 1.324183703801569 531
533 3 367.53418206374505 229.82320633939165 13.637030687499973 1.4574905361262533 532
534 3 370.427940157717 228.67321123091153 12.695203124999974 1.4348785539606002 533
535 3 373.42743773663625 227.79038038321545 12.352397749999977 1.5539011706560133 534
536 3 376.2342266684326 226.41201301434623 12.659156124999976 1.5249823600390655 535
537 3 379.0385128905261 225.02488616151683 12.618104812499976 1.2966789241667565 536
538 3 382.016111759545 224.10764305540596 11.738003749999978 1.3692700190992164 537
539 3 385.0875622424225 223.54390769482893 11.126979187499979 1.360379142879683 538
540 3 388.1927993062891 223.24358253048158 11.857588874999976 1.2507854849899256 539
541 3 391.3080472089672 223.3931194352295 11.057636562499978 1.4186046841175275 540
542 3 394.4358086601598 223.39374511265524 10.971347062499978 1.238822532610089 541
543 3 397.5566876596695 223.18289182018637 11.178637249999978 1.2311267002736879 542
544 3 400.6788180140306 223.37059504790346 11.385927437499978 1.2178936227196324 543
545 3 403.80094836839163 223.19415401384938 11.077175312499978 1.2223359324422702 544
546 3 406.8774042706749 222.65106600832124 10.57939574999998 0.8136747218308573 545
547 3 409.88628701098 221.79388793507982 10.66155818749998 0.8748534605181174 546
548 3 412.8225911699013 220.71584573055793 10.74370068749998 0.9254582507106477 547
549 3 415.89591868505585 220.1308373375063 10.658228624999978 1.2359569300002746 548
550 3 418.85662426358033 219.1366359080314 10.09300049999998 1.2359569300002746 549
551 3 421.8173298421047 218.14243447855648 9.52777237499998 0.9967729636946312 550
552 3 424.5715618701402 216.71964401246086 8.175172499999983 0.9967729636946312 551
553 3 427.32516822075013 215.297479223791 6.822572624999987 1.0470148609802417 552
554 3 429.46999043613084 213.02063907158256 6.727032124999987 0.9991380243638666 553
555 3 431.74620491091355 210.87519117877613 6.493783312499987 0.7440305675735559 554
556 3 434.2864552593516 209.08700509605788 5.32947318749999 1.1183045468671962 555
557 3 437.0513238036245 207.62354559729025 5.12710756249999 0.8666633430153946 556
558 3 441.9384901759521 206.29022700307308 5.600543437499989 0.8666633430153946 557
559 3 321.9717262451219 248.85756498475703 21.46351624999996 1.6309158049883394 412
560 3 324.54013207771754 253.0126887689879 15.115157062499971 2.0046892423414007 559
561 3 325.53120512006376 258.6125017292147 8.339337874999984 2.263481939169224 560
