# Supplementary material for: Cross-Regional Gradient of Dendritic Morphology in Isochronically-Sourced Mouse Supragranular Pyramidal Neurons
Source: Front Neuroanat. 2018 Dec 4;12:103. doi: 10.3389/fnana.2018.00103 (PMC6288488; doi:10.3389/fnana.2018.00103)
Supplement: Supplementary file 3 [file Data_Sheet_1.ZIP › SWC reconstructions/X046.S5.Z3.C02.20x-exported-000.swc]

# Exported from "Simple Neurite Tracer" version 3.1.4 on 2018-06-06T18:27:28.263
# https://imagej.net/Simple_Neurite_Tracer
#
# All positions and radii in microns
# Voxel separation (x,y,z): 0.7644287446522005, 0.7644287446522005, 1.33965517241379
#
1 1 388.8068058199808 372.7140518875627 19.946795689655126 1.8747003419599495 -1
2 1 386.80094479401345 378.7744429751653 17.81741379310341 1.528857489304401 1
3 1 388.8068058199808 372.7140518875627 19.946795689655126 1.8747003419599495 1
4 1 390.801964843523 366.29361486122883 18.62602965517237 1.6095429433024406 3
5 3 388.8068058199808 372.7140518875627 19.946795689655126 1.8747003419599495 1
6 3 381.540146173317 367.7269187574517 19.24106534482754 1.15038117353965 5
7 3 374.17028864612513 369.75494821701403 19.40423534482754 1.15038117353965 6
8 3 370.44752065966895 370.61493055474773 19.23597465517237 1.1784739299056182 7
9 3 366.6528963712154 370.15856659419035 19.252318448275815 1.1390141181066717 8
10 3 363.00733568796903 369.1334676476118 20.163149999999952 1.154715484521828 9
11 3 359.2356442618551 369.0103946197228 21.224290862068916 1.5761144742988 10
12 3 356.00211067197625 370.284697337058 24.010237758620633 1.3174623642582814 11
13 3 352.2258326733944 370.8748363279295 24.019079482758567 1.1105085702185913 12
14 3 348.44955467481253 371.46497531880095 24.027921206896494 1.1105085702185913 13
15 3 344.67327667623067 372.0551143096725 24.036762931034424 1.1105085702185913 14
16 3 341.0667018589616 373.1841755655238 23.032155517241325 0.8652416074969327 15
17 3 337.4830599040321 374.3063569626732 21.786008275862017 0.9353091462317534 16
18 3 334.0232554057362 375.8665560305084 22.582567241379255 1.6302742508574084 17
19 3 330.91508812998035 378.09104367744624 22.54023413793098 1.2091886768657438 18
20 3 328.25564052733534 380.81928986710994 22.00946275862064 1.1466431169783007 19
21 3 325.59619292469034 383.5475360567737 21.478691379310295 1.1466431169783007 20
22 3 322.93674532204534 386.27578224643736 20.948053965517193 1.295125756339544 21
23 3 320.3736157412265 389.0927021704807 21.524373620689605 0.9374036809921004 22
24 3 317.51618109371657 391.6298411739814 21.653918275862015 0.9374036809921004 23
25 3 314.65874644620664 394.166980177482 21.783462931034432 1.115339759884793 24
26 3 312.09179472166454 396.9984242476738 21.696653275862015 1.0550721976564135 25
27 3 308.6656250881334 398.6923983458231 21.73764672413788 1.0550721976564135 26
28 3 305.23945545460225 400.387136872717 21.778640172413745 0.9968685930385951 27
29 3 302.1396968950376 402.6215620933354 21.678969827586158 1.3496371701206924 28
30 3 294.8646285321826 404.9607140519711 22.02594051724133 1.3496371701206924 29
31 4 388.8068058199808 372.7140518875627 19.946795689655126 1.8747003419599495 1
32 4 387.08989885949194 380.77265971368615 18.613972758620648 2.7780105009405616 31
33 4 384.47555255278144 387.94835233973635 18.667424999999955 2.0291913912541593 32
34 4 389.4451038217654 395.5268989142183 20.031461896551676 1.4490893497999437 33
35 4 390.85471042690403 399.0402134246398 20.950599310344778 1.3777834364987867 34
36 4 393.1930979567951 402.05053382108014 21.451496379310292 1.1987695130761342 35
37 4 395.7302369602958 404.9079684685901 21.536028620689606 1.1881898192501477 36
38 4 398.71074463569477 407.2593512871403 20.75809086206892 1.3773018463896556 37
39 4 401.31056679625686 410.05716049256733 20.490695689655126 1.1691937649455406 38
40 4 403.91038895681896 412.85420526924975 20.22330051724133 1.4218068879033068 39
41 4 406.44752796031963 415.7124043455043 20.088263275862023 1.4193454273455268 40
42 4 408.6009237340049 418.8672017746839 19.85891431034478 1.2202270279385214 41
43 4 411.2275009006298 421.642842546516 20.005070689655124 1.2897518222646391 42
44 4 413.6415668762415 424.59200864338425 19.506584999999955 1.4069387488198215 43
45 4 416.5494538208985 427.03282962505875 18.722484827586165 1.765302944312773 44
46 4 419.80515584437217 428.98823835387907 17.966785344827546 1.4879529071780617 45
47 4 423.2794844888165 430.56525485409657 17.571453103448235 1.4879529071780617 46
48 4 426.37083433218993 432.8012089322043 17.176254827586167 1.4590422120553155 47
49 4 428.83917474867195 435.71903345054176 17.140352068965477 0.9102817491318403 48
50 4 430.61876486622225 439.0993373593937 16.912208793103407 1.2270075109035865 49
51 4 432.3662489764971 442.4200158261629 15.640206206896513 1.3390498320072595 50
52 4 434.524995751395 445.56411125291737 15.202004999999964 0.8397096874255491 51
53 4 436.6187660829973 448.7525435468617 14.763937758620655 1.232213270654668 52
54 4 438.91816774691114 451.80337866676865 14.570357586206864 0.9763971912568091 53
55 4 441.42014302815784 454.6852750341074 14.929385172413758 1.36966520323058 54
56 4 444.4526318581931 456.9953787004464 15.40951758620686 1.2873362274315383 55
57 4 447.905556497787 458.5265294759847 14.38240396551721 1.0442020209074594 56
58 4 451.40969786327275 460.00493466814214 13.72007844827583 1.0442020209074594 57
59 4 454.91383922875843 461.48333986029945 13.057645758620657 1.1676801960311292 58
60 4 458.2444552692081 463.3592479996759 12.996088603448245 1.6750315538567946 59
61 4 463.4685613101612 468.8478463862788 14.762866034482723 1.6750315538567946 60
62 3 388.8068058199808 372.7140518875627 19.946795689655126 1.8747003419599495 1
63 3 383.9847892987147 375.59900596988007 29.69104551724131 1.3188383359986553 62
64 3 377.00631928878477 378.45644061739 31.88741017241372 1.3188383359986553 63
65 3 373.4005089002604 379.24609551061576 33.62842603448268 1.0290663317633457 64
66 3 369.7060247773563 379.6229588817293 35.213372068965434 0.9326030684756845 65
67 3 366.1728351195738 378.5481720667483 36.93657051724129 1.5663297863672518 66
68 3 362.46459127926596 378.9028670042669 38.43618051724129 1.1583541653463725 67
69 3 359.1821342497294 380.7833617161113 39.39778499999991 1.0895097126029951 68
70 3 356.2153862917342 383.18213911682994 39.79860982758611 1.2994906444715082 69
71 3 352.62333562061355 384.4870189839512 39.89345741379301 1.6760864655244148 70
72 3 347.5949233382914 386.31400368366997 40.02608327586198 1.6760864655244148 71
73 3 388.8068058199808 372.7140518875627 19.946795689655126 1.8747003419599495 1
74 3 396.82642778012706 366.3180765810577 27.48289189655166 1.5498257697702107 73
75 3 394.23883647947935 360.6513662969509 32.599838793103366 1.5498257697702107 74
76 3 392.25973045957477 358.0033851254757 35.96170344827578 1.2300117158700696 75
77 3 390.6444925221247 354.7744381080648 38.161685172413705 1.1923177344712697 76
78 3 390.18277756035474 347.2532236894318 40.41485120689646 1.1923177344712697 77
79 3 388.8068058199808 372.7140518875627 19.946795689655126 1.8747003419599495 1
80 3 394.23195662077745 369.80845822913966 14.241204310344793 1.3752761102163273 79
81 3 398.18252437314004 367.5144075664384 13.520469827586174 1.3752761102163273 80
82 3 401.3579613784253 365.4963156805566 12.34536449999997 1.3656443080337095 81
83 3 402.99613217821496 364.6011696205689 6.500341810344812 1.4412233780174726 82
84 3 406.4391192441285 365.0468315787011 9.302779862068943 0.8025508061480058 83
85 3 410.03346320148313 366.33489401344 9.622220637931012 0.9715048472910351 84
86 3 413.58194143415864 367.61989873320044 10.681526172413768 1.421340586369069 85
87 3 416.609843691726 368.3736254754275 14.549860862068932 2.0156915796236015 86
88 3 420.1208649159135 367.9952332468246 17.110879655172376 1.0457155898218706 87
89 3 423.390326656791 366.27450414261256 18.828719482758576 1.2887886420463774 88
90 3 426.4472772066552 364.09588222035376 20.091746379310297 1.4115941198747535 89
91 3 429.8780334126542 362.4966972865414 21.018385862068914 1.2802805501183983 90
92 3 433.18800987699825 360.63989986578116 21.817490172413745 1.289644802240388 91
93 3 436.1761618398437 358.2915747622096 22.52938293103443 1.289644802240388 92
94 3 439.16431380268915 355.9440140873827 23.24114172413788 1.182640066563973 93
95 3 442.13870604813087 353.56511183402506 22.67406568965512 1.1029713027963206 94
96 3 445.10774729236 351.28176317374897 21.340171034482708 0.8169602879846996 95
97 3 447.79930090228044 348.5688055589783 21.42095224137926 1.4877770885667918 96
98 3 450.5955812502181 345.9705122559054 21.072775862068916 1.0909315500680483 97
99 3 453.3941548843899 343.5732637126762 19.29250810344823 1.6674101992726122 98
100 3 458.2077626894648 339.82756286388036 18.51885724137927 1.6674101992726122 99
101 3 363.00733568796903 369.1334676476118 20.163149999999952 1.154715484521828 10
102 3 361.4264970440283 367.5579800048836 20.863521724137883 1.2553983944799691 101
103 3 358.5415429617109 365.2906843482452 22.740780517241326 1.2553983944799691 102
104 3 355.85457592425837 362.7451366285533 24.40838327586201 1.2183771103764631 103
105 3 353.0988102997872 360.0956265995888 24.466658275862013 1.0734490646778525 104
106 3 349.88515185726936 358.02708241655995 24.474696206896496 0.9400103830113643 105
107 3 346.5812908228826 356.106072981249 24.537392068965456 1.9081288109635903 106
108 3 344.3812648957735 352.98108827311074 24.665061206896493 1.1995262975333398 107
109 3 341.9297419116739 350.0517973236035 24.431827241379253 1.3396613750029813 108
110 3 339.1028844139501 347.4825523128275 24.22485051724132 1.3438657330985684 109
111 3 335.8280716718601 345.5309657277304 24.720388965517184 1.3964202092934073 110
112 3 332.9866900279878 342.98159586431535 25.037887241379252 1.595194615765319 111
113 3 330.0061823525889 340.59275603727724 24.777726206896492 1.4138797618212635 112
114 3 326.68550388581974 338.700794894263 24.66934810344822 1.0735331518397642 113
115 3 320.28647086433614 335.0437677798469 28.219568275862006 1.0735331518397642 114
116 3 363.00733568796903 369.1334676476118 20.163149999999952 1.154715484521828 10
117 3 365.5972202748507 369.3551519835609 20.67596999999995 1.0312296651107116 116
118 3 358.46892223096893 367.75061604853596 16.736981896551683 1.0312296651107116 117
119 3 354.79507768417045 366.98007187392653 15.478643793103412 0.8569475556174563 118
120 3 351.30240274985454 365.54218140523574 14.449252758620656 1.340418159460187 119
121 3 348.1812401854396 363.37349705665747 13.749684827586174 1.261590267311652 120
122 3 345.1219963493415 361.0840329664241 13.94648017241376 1.1701187237265698 121
123 3 342.04440622337177 358.8488433170611 13.292246172413762 1.0842427985523415 122
124 3 339.3933673369179 356.0991931225471 13.043539189655142 1.2921979942475261 123
125 3 336.6651211472542 353.50166424821896 11.907350844827558 0.8638809243314518 124
126 3 333.48891971322433 351.42394692025425 11.11953982758618 1.348031869756923 125
127 3 327.38724947341046 347.4466241618288 15.186464999999965 1.348031869756923 126
128 3 381.540146173317 367.7269187574517 19.24106534482754 1.15038117353965 6
129 3 379.551102579732 367.70092818013353 28.09779362068959 1.4332809633605363 128
130 3 376.3550259983411 362.93395052848246 31.798724999999923 1.4332809633605363 129
131 3 374.97446768549923 359.4068763006572 32.69830344827579 1.1865004317244665 130
132 3 373.5824429414876 355.85381149551375 32.311946896551646 1.3248467459316215 131
133 3 372.7943169057512 352.1264569365896 32.85531103448268 1.3204054149251923 132
134 3 371.5398893357769 348.53134855049035 33.43176465517234 1.3567692903082975 133
135 3 370.39630393377723 344.8850234384993 33.522191379310264 1.4552047797571614 134
136 3 369.9827479829204 341.0858125775779 33.61998620689647 1.0511430339089012 135
137 3 369.8849011036049 337.2881305741457 34.36215517241371 1.298932611487912 136
138 3 368.9935771873404 333.6700893257069 35.85278948275853 1.0773400069881323 137
139 3 367.49759013405605 330.1529526715621 35.872080517241294 1.1455270510111084 138
140 3 366.34330272963126 326.52191613446416 36.40070844827578 1.3971769937506129 139
141 3 364.840435817645 323.03459220136085 37.16243637931026 1.2764507621076908 140
142 3 362.4439517031604 320.07395967332286 37.7204027586206 1.2764507621076908 141
143 3 360.0474675886757 317.11332714528487 38.278369137930945 1.391000409493823 142
144 3 358.2724640435933 313.74296081011335 38.83646948275853 1.1391440709932625 143
145 3 355.92413894002175 309.8046239176652 38.69982465517232 1.1391440709932625 144
146 4 411.2275009006298 421.642842546516 20.005070689655124 1.2897518222646391 43
147 4 411.9162511995615 424.27094857063037 19.961129999999955 1.0474814202220173 146
148 4 419.5597742173389 424.30687672162895 20.113850689655127 1.0474814202220173 147
149 4 423.38191794059986 424.3252230115006 20.190344999999954 1.0474814202220173 148
150 4 427.034358482548 423.19998389937257 20.139036206896503 1.3020209036163068 149
151 4 430.58436557271284 421.84082959138095 20.840345689655123 0.7408988634630611 150
152 4 434.364465715018 421.32942676120865 21.25590672413788 0.8694841870297523 151
153 4 438.1453302860678 420.81878835978097 21.67146775862064 1.2713367338059676 152
154 4 441.61813007302277 419.5460144999351 23.359433275862017 1.0686790293112227 153
155 4 444.9204622499202 417.69456808038746 24.278436724137876 1.7255679381657516 154
156 4 448.4307190453631 416.3147741962903 23.19894258620684 1.3196639190428798 155
157 4 452.2345164787524 416.5226988148356 22.654640689655118 1.2747995960192422 156
158 4 455.9045388818277 417.57990376868963 22.362863793103397 1.0317724095194145 157
159 4 458.9079794195662 419.9236422997933 22.897252241379256 1.5129573714156352 158
160 4 462.0291419839811 422.09844207832873 23.54363586206891 1.3022502322397025 159
161 4 465.66629395103627 423.1808731807563 24.342874137930977 1.3022502322397025 160
162 4 469.3034459180915 424.2633042831838 25.142246379310286 1.5037536493300228 161
163 4 476.6901208776657 426.2064821520897 24.59271982758615 1.5037536493300228 162
164 4 393.1930979567951 402.05053382108014 21.451496379310292 1.1987695130761342 36
165 4 393.536326463144 406.4245950979801 23.900653965517186 1.1563666506102768 164
166 4 394.24800962441515 410.12672350833066 25.005735517241323 1.1563666506102768 165
167 4 394.9222357771984 413.63162930256107 27.40117293103442 1.1563666506102768 166
168 4 395.95574343996816 416.3040721938651 31.834091896551648 1.6027471717624826 167
169 4 395.85560327441874 419.9236422997933 33.978745862068884 1.3589861336677889 168
170 4 397.19411800630473 423.2634314851787 36.23874413793095 1.1704015623620911 169
171 4 399.1915703160809 426.33643503868063 38.14078655172405 1.32139917229324 170
172 4 403.90580238435103 431.1041771190764 40.84206724137921 1.32139917229324 171
173 4 384.47555255278144 387.94835233973635 18.667424999999955 2.0291913912541593 33
174 4 382.86719447403317 391.4150366967341 18.565209310344784 1.7136810711864099 173
175 4 381.0447963467824 394.7685855995233 18.191981379310302 1.6305723780678227 174
176 4 378.9074535767348 397.93179174489416 17.878502068965474 1.1475145657472041 175
177 4 376.7701108066872 401.0957623190096 17.565022758620646 1.5871146039343451 176
178 4 374.81240879163295 404.3774549198015 17.446061379310304 1.116058322904766 177
179 4 370.6852579992557 401.31515336872474 17.260385172413752 2.27698096883317 178
180 4 367.9830023869102 398.61136889888996 17.220463448275822 1.5344683962901482 179
181 4 365.8303710419696 395.45886475594426 17.552965862068927 1.4191848973091497 180
182 4 363.150283863219 392.7359695674931 17.727254999999957 1.2172686886967174 181
183 4 360.8699929179215 389.6683170152038 17.843537068965475 1.0958697597585016 182
184 4 358.10581857725913 387.03485998987696 18.150452068965475 1.3509366989866012 183
185 4 355.72385860892285 384.06734760313714 17.524967068965477 1.4707532604233873 184
186 4 352.8572508164771 381.5844830405068 16.685137241379273 0.9965475329658411 185
187 4 349.73838153829615 379.37528396846193 16.73818758620686 0.9965475329658411 186
188 4 346.6202766888598 377.1660848964171 16.791237931034445 1.2868775701847468 187
189 4 343.39056524270427 375.2160271688094 17.865909310344787 1.624892672495057 188
190 4 339.9789197553215 373.5939093726574 18.885922758620644 1.4445562873441562 189
191 4 336.35094093320214 372.40292938848927 18.602183793103404 1.3515253091199835 190
192 4 332.8276888491002 370.9275819113105 18.342692586206855 1.3515253091199835 191
193 4 329.52153452847944 369.0149811921907 18.10919068965513 1.0177910077797256 192
194 4 325.9248972848908 367.7422073323448 17.691754137930992 1.4780459106473691 193
195 4 322.18148972232893 367.0374040297755 18.242084482758578 1.2426095015819378 194
196 4 318.36011042781263 367.01752888241447 18.316435344827543 1.4272113991279978 195
197 4 314.55249085070005 367.1948763511738 18.810232241379268 1.5659705048572654 196
198 4 310.84654029662613 368.08314255245966 19.326133448275815 1.7005099639160524 197
199 4 307.04197843449214 368.1741095730732 18.704935344827543 1.2422119986347187 198
200 4 300.74079229232404 363.84973616457575 18.401235517241336 1.2422119986347187 199
201 3 396.82642778012706 366.3180765810577 27.48289189655166 1.5498257697702107 74
202 3 396.7668023380442 368.80247000117737 26.793505344827523 0.8095453291615734 201
203 3 404.121371290343 366.71863724325544 26.90871568965511 0.8095453291615734 202
204 3 407.8877117152444 366.11168082000165 27.313157586206835 1.2238121987509405 203
205 3 411.6509944251672 366.7583875379774 27.61605362068959 1.8706030038886137 204
206 3 415.4073972763881 367.40432982720847 27.115692413793038 1.3920935425986758 205
207 3 419.18596856120394 367.9401943772097 26.749162758620624 1.2562086889493005 206
208 3 421.2002383033624 369.2190836670128 28.356079137930966 1.3470916224010006 207
209 3 424.25795328197125 370.7479411563172 29.807327586206828 1.1394421982036769 208
210 3 428.84452574988444 372.2767986456216 29.807327586206828 1.0810627749745885 209
211 3 432.6666694731455 373.80565613492604 29.137499999999932 1.0282942587312471 210
212 3 435.72438445175425 373.80565613492604 28.690992931034412 0.8699734214263297 211
213 3 438.0704162690918 374.0181673259394 28.63512931034476 0.7644287446522005 212
214 3 439.92874254734136 372.6590130179477 30.81206896551717 0.997380760297512 213
215 3 443.75088627060234 370.1746195978281 31.816810344827513 1.528857489304401 214
216 3 447.2015176239624 368.8552155845584 31.492747758620613 1.6499965124694351 215
217 3 450.24012188395494 367.0236443123717 30.81206896551717 1.7093161830544457 216
218 3 454.83510306805925 366.92579743305623 30.7004756896551 1.4999009284569755 217
219 3 459.03946116364637 368.0724405500345 31.20284637931027 1.7464903529068823 218
220 3 462.47939051458127 369.983512411665 32.37504465517234 2.0384792005016834 219
221 3 465.2619111451153 370.4375830859884 33.1564655172413 2.2932862339566014 220
222 3 394.23195662077745 369.80845822913966 14.241204310344793 1.3752761102163273 80
223 3 396.58563272556154 370.66691170938407 19.58093586206892 1.7561145108020535 222
224 3 403.4112169865611 370.6860224280004 18.070742586206855 1.7561145108020535 223
225 3 406.8610839111764 372.26838992943044 17.279006379310303 1.0087401714430437 224
226 3 410.5731498952075 372.90898121744897 16.143112758620653 1.2943460390199988 225
227 3 414.334903747641 372.96554894455323 14.965287931034446 0.9197453769906345 226
228 3 417.9567671398031 372.6368445843528 12.904831293103417 1.0275680514238275 227
229 3 421.48919236884103 371.61709663898677 11.073067189655147 1.163988005194459 228
230 3 425.8364986396781 370.8641343255043 8.874934189655152 1.163988005194459 229
231 3 355.85457592425837 362.7451366285533 24.40838327586201 1.2183771103764631 104
232 3 353.8425994683338 361.4356701889641 23.353270862068914 1.2103429642701684 231
233 3 352.0209657698276 354.0337066544968 24.356270689655116 1.2103429642701684 232
234 3 351.1105311349468 350.3323426728909 24.857837586206838 1.2103429642701684 233
235 3 350.2000965000661 346.63097869128495 25.35940448275856 1.2103429642701684 234
236 3 348.7537973151841 343.0947313185239 25.170513103448215 1.5115584668129216 235
237 3 346.7005417070483 339.87419301730415 24.91852396551718 1.3002321403538208 236
238 3 343.39209410019356 337.9929338767151 24.30255051724132 1.3056595844408514 237
239 3 340.39094684868905 335.6476664881221 24.869358620689596 1.1511685351466416 238
240 3 337.37527545103615 333.35896682663343 25.788362068965455 1.4835115761716324 239
241 3 334.4444556440396 330.9624827121488 26.707499482758557 2.0310718859660035 240
242 3 333.0012141741362 327.4721010640668 27.73246965517235 1.315887641044298 241
243 3 331.64053100865533 323.90604097026437 28.083995172413726 1.4104780539075612 242
244 3 330.9915310044456 320.1419938315969 28.343352413793035 1.1625203020047268 243
245 3 329.8357147425315 316.53312572809386 29.216405689655105 1.3675095141706608 244
246 3 328.8052647947403 312.8875650448475 30.100176206896478 1.3675095141706608 245
247 3 327.77405041820447 309.2412399328565 30.983812758620616 1.369382364595059 246
248 3 326.63199387369406 305.59415039212087 31.034049827586134 1.6082357701490853 247
249 3 326.5410268530805 301.79952610366735 31.819355689655097 1.6253895511790808 248
250 3 326.3751458154909 298.08822454838094 33.39398637931026 1.7139103998098058 249
251 3 325.0503908010087 292.42074983552953 36.68270586206888 1.7139103998098058 250
252 3 345.1219963493415 361.0840329664241 13.94648017241376 1.1701187237265698 122
253 3 347.2570458331551 362.06861718953616 13.981847068965484 1.0788229987527576 252
254 3 339.6234603890582 361.8698657159266 13.36249768965514 1.2880547904515112 253
255 3 335.84030253177446 361.5816760791927 12.55236801724135 1.058519771294795 254
256 3 332.1022459704252 361.7208021107194 11.176582344827558 1.1346415856872611 255
257 3 328.2984485370359 362.08084804945054 11.008736948275835 1.241600455638997 256
258 3 358.46892223096893 367.75061604853596 16.736981896551683 1.0312296651107116 118
259 3 356.1855735706928 367.42267611708013 16.10024379310341 1.1875476991046399 258
260 3 350.99204467952575 372.9609623720853 14.540751206896518 1.1875476991046399 259
261 3 348.0887443073367 375.40636992622774 15.314536034482721 0.9896829628388644 260
262 3 344.89878315590306 376.9489871329359 12.803539965517212 0.878382137617504 261
263 3 342.1590705350696 378.0925725349356 9.023287603448255 0.878382137617504 262
264 4 395.95574343996816 416.3040721938651 31.834091896551648 1.6027471717624826 168
265 4 397.6994054065198 416.3522312047782 31.678691896551648 2.041987928439637 264
266 4 401.9351050806377 416.7734314430815 34.605972413793026 1.0897772626636235 265
267 4 405.6280603460525 416.69698856861635 36.32408017241371 0.942640017892968 266
268 4 410.60525590248295 416.1962877408691 40.34746655172404 0.942640017892968 267
269 4 394.9222357771984 413.63162930256107 27.40117293103442 1.1563666506102768 167
270 4 392.5869059622859 415.65277890342145 27.733943275862003 1.4894435432301334 269
271 4 389.70730288118114 418.12647032111596 28.514828275862 1.4894435432301334 270
272 4 387.105187434385 420.46103570728377 31.220797758620616 1.2959513393837685 271
273 4 384.5435867110555 423.0853195876748 33.11105120689648 1.4408793850823791 272
274 4 382.51785053772716 426.14150570879434 35.001304655172326 1.2262430821589343 273
275 4 380.0640342673936 429.02645979111173 35.90369637931026 1.2955767692988889 274
276 4 376.17079867087995 432.9670899697938 38.330347758620604 1.9665235227675717 275
277 4 372.891399356322 439.7147024988388 39.375278793103355 2.0284346067969534 276
278 4 368.2658410224315 448.04850467303703 39.15825465517232 2.1258839831652163 277
279 4 343.39056524270427 375.2160271688094 17.865909310344787 1.624892672495057 189
280 4 340.3466099814992 372.0833981732246 17.91668224137927 1.2917087598509487 279
281 4 338.1045404734343 369.01268790595674 17.228903275862027 1.2917087598509487 280
282 4 336.3922200854134 365.6132732784884 16.6256565517241 1.043567545049398 281
283 4 334.9229880381918 362.13894463404415 15.544956724137894 1.4438835900488625 282
284 4 332.836861994036 358.9459257676319 15.976459655172377 1.3774012221264604 283
285 4 330.702576938967 355.77889747853783 16.253098448275825 1.496086429021161 284
286 4 329.1867147383217 352.2709339693289 16.35678775862065 1.5477771007345429 285
287 4 328.00873004281266 348.6391330034863 16.03969137931031 1.1762570865461268 286
288 4 327.52178893246924 344.8873167247333 15.09081362068962 1.2969833181890489 287
289 4 327.146454418845 341.09039915004576 14.699634310344793 1.3863373941514447 288
290 4 327.18620471356695 337.2965392903369 13.883382413793072 1.5954621658259474 289
291 4 325.8622141278293 329.82501274010633 12.267704689655144 1.5954621658259474 290
292 4 374.81240879163295 404.3774549198015 17.446061379310304 1.116058322904766 178
293 4 373.51823092693684 407.97103444841144 17.218587931034442 1.116058322904766 292
294 4 372.2240530622406 411.56537840576607 16.99111448275858 1.3528477708482316 293
295 4 371.53453833456433 415.3248389719656 16.938198103448237 1.3716374293917828 294
296 4 371.3281425735083 419.1401028365247 16.804366551724097 1.485162742260081 295
297 4 370.8549611805685 422.92861169502106 16.484992758620653 1.25517671014402 296
298 4 370.0156184189404 426.6490863952434 16.036878103448238 0.9767641170542423 297
299 4 370.1975524601676 430.1165351809857 16.429798965517204 1.316109325380247 298
300 4 370.8060377409108 433.85994274354755 17.26293051724134 1.316109325380247 299
301 4 370.6554452782143 437.6774998943406 17.460529655172373 1.1498766505681794 300
302 4 370.50485281551784 441.4950570451337 17.657994827586165 1.1498766505681794 301
303 4 370.35426035282137 445.3126141959268 17.8555939655172 1.2080955437608911 302
304 4 370.96121677607516 449.0812479070621 17.52335948275858 1.3815367816350288 303
305 4 371.7187656620255 452.82618432711325 17.332458620689614 1.2304245073921818 304
306 4 372.09410017564977 456.6246307592901 17.662683620689613 1.2504066747773903 305
307 4 372.46714140304005 460.4032020441059 16.886755344827545 1.1370954019575947 306
308 4 372.46714140304005 464.21923033740967 17.26293051724134 1.2660239540306348 307
309 4 372.22711077721925 468.0299076295009 16.98012931034479 0.9607646234286716 308
310 4 371.26316613021277 471.7282138961283 16.86398120689651 1.1205837410731072 309
311 4 370.42305893984 475.45709731254163 16.854469655172377 1.2800741543573422 310
312 4 370.2908127670152 479.27618332082403 16.928552586206855 1.0086637285685784 311
313 4 370.7800471635926 483.0570478918738 17.410426551724097 1.2037918099284992 312
314 4 370.61493055474773 486.87231175643296 17.680367068965474 1.2037918099284992 313
315 4 370.4490495171582 490.68834004973684 17.950173620689615 1.1938389476731275 314
316 4 371.03230864932783 494.43633418476645 17.131242413793064 1.3371311158581825 315
317 4 371.86782926723265 498.1537511700102 16.59939931034479 1.4138491846714774 316
318 4 373.1467185570358 501.74197969740754 16.04692551724134 1.4645690318791509 317
319 4 374.32317439505556 505.2728760689561 14.525345172413758 1.4696601273185346 318
320 4 375.4552933658855 508.8848018874378 13.590399827586175 1.8230937574084793 319
321 4 376.30992470240665 512.6045121589153 13.93402137931031 1.5429382667808944 320
322 4 378.1697798381454 515.9404792005776 14.213339482758588 1.2226961327837482 321
323 4 380.256670311046 519.139613496947 14.435454310344793 1.1089720684418403 322
324 4 381.53861731582765 522.717904450664 15.14024689655169 1.1991975931731396 323
325 4 382.80604017446103 526.2182236724263 16.656334655172373 1.0117978864216526 324
326 4 383.6767245146199 529.9302896564575 17.129500862068927 1.161557121786465 325
327 4 384.795083768046 533.5834946271503 17.3233489655172 1.161557121786465 326
328 4 385.9126785927276 537.2366995978432 17.517197068965476 1.1242988647721168 327
329 4 387.58448425728193 540.6376430828009 16.644813620689614 1.2569654734065063 328
330 4 388.95204728146473 544.2052320340927 16.805036379310305 1.4176636841072918 329
331 4 390.4296880448774 547.730012975684 16.700811206896514 1.3516093962818951 330
332 4 392.5876703910306 550.8848104048636 16.591227413793064 1.3464495022554928 331
333 4 395.1775549779122 553.6910283264818 16.868803965517202 1.545759008848661 332
334 4 397.23233944353734 556.9123310564462 16.731087413793066 1.1187032463612627 333
335 4 399.31922991643785 560.0503110532435 15.607920517241343 1.1187032463612627 334
336 4 401.40612038933835 563.1875266212961 14.484753620689622 1.1853308557451485 335
337 4 404.1068471441946 565.8783158024719 14.00957793103445 1.3688854859110349 336
338 4 407.25094257094906 568.0263605749445 13.439018793103418 1.3688854859110349 337
339 4 410.39580242644826 570.1744053474173 12.868553431034451 1.5256851100140942 338
340 4 416.6029638330241 574.6042699226767 13.810639137931004 1.5256851100140942 339
341 4 381.0447963467824 394.7685855995233 18.191981379310302 1.6305723780678227 175
342 4 378.1086255385733 392.72144542134475 20.687491034482708 1.265603518221076 341
343 4 375.65251598200575 395.5108459105806 25.399460172413736 1.265603518221076 342
344 4 373.1390742695893 398.2230390966066 27.090506896551663 1.1344122570638655 343
345 4 371.201247401896 401.07894488662726 29.96902396551717 1.4881822358014574 344
346 4 369.73201535467445 404.1787034461919 32.92363344827579 1.2278713153850436 345
347 4 367.50599885024724 406.78693432294517 35.88266379310336 1.1393198896045327 346
348 4 364.93063840951396 409.41504034705946 37.695083275861975 1.1673591359583753 347
349 4 362.7137950500226 412.47504861190225 38.70089637931025 1.129879194608078 348
350 4 360.3104310768361 415.4249791375151 39.329328620689566 1.179933988807904 349
351 4 357.3750246973716 417.86503569044487 39.67737103448266 1.2062150490490466 350
352 4 351.44076435263656 421.32254690250676 38.97217655172405 1.2062150490490466 351
353 3 404.121371290343 366.71863724325544 26.90871568965511 0.8095453291615734 203
354 3 409.81865872423583 360.71175616777845 28.73707706896545 1.369779867542278 353
355 3 412.33592258037555 357.84056180286484 29.008357241379244 1.0278279571970093 354
356 3 415.04352919393364 355.1841719151984 29.834388620689584 0.7804664597150036 355
357 3 417.8436316855947 352.5820564684023 29.818178793103378 0.934116637390096 356
358 3 421.03435726577294 350.5066324266716 30.42504258620682 0.934116637390096 357
359 3 424.2250828459512 348.4312083849409 31.031906379310275 0.8946568255911493 358
360 3 426.8531888700655 345.68767362038415 31.76295620689648 1.1975387827972443 359
361 3 429.02034436115446 342.57339091467105 32.57130413793096 1.581962354195389 360
362 3 431.3587318910455 339.56918594818796 33.167584655172334 1.0643752954788308 361
363 3 434.1282572329205 336.9449020677969 33.57122275862061 0.9919303833481418 362
364 3 436.6264103704438 334.0576546992455 33.89032862068957 1.233092363711018 363
365 3 439.2315835322185 331.2812494986687 34.48058068965509 1.233092363711018 364
366 3 441.8359922652486 328.50484429809194 35.070832758620604 0.9500167552788616 365
367 3 444.0604799121865 325.3959125935915 35.08061224137923 1.1822960736288792 366
368 3 446.6916436512794 322.62485839422726 35.17010120689647 1.6233485264308596 367
369 3 449.73254119750584 320.310932584165 35.35899258620682 0.887066048156753 368
370 3 452.6832361518633 318.0925603671843 37.09197051724129 0.9463245644421916 369
371 3 456.08570849431027 316.38023997916343 37.65596534482749 0.9463245644421916 370
372 3 459.48741640801256 314.6679195911425 38.21982620689646 1.1149499012250204 371
373 3 465.61431279639993 311.58497846396017 37.276842931034395 1.1149499012250204 372
374 3 406.8610839111764 372.26838992943044 17.279006379310303 1.0087401714430437 225
375 3 408.2485220827202 375.2397244598935 17.31464120689651 1.3692447674210213 374
376 3 409.2338707345769 378.93038643907437 17.09587551724134 1.3692447674210213 375
377 3 411.0830238678906 382.21895889856813 18.174699827586164 1.3524196907512265 376
378 3 412.9558742922885 385.54957493901776 18.031758620689615 1.1928681231674192 377
379 3 414.8279602879417 388.88095540821206 17.88868344827582 1.381422117323331 378
380 3 417.54856219015886 391.5541627282608 18.3334489655172 1.381422117323331 379
381 3 420.2683996636314 394.22660561956496 18.778080517241335 1.3025865808873496 380
382 3 423.7702477428831 395.681313520638 19.618312241379265 1.374114178524456 381
383 3 427.42956814353323 396.7002970372595 20.364768103448228 1.414078513294873 382
384 3 430.64093329981716 398.7680767915436 20.122558448275814 1.414078513294873 383
385 3 433.85229845610104 400.8358565458278 19.8803487931034 1.1061054606493945 384
386 3 436.67151166637836 403.4119814153058 20.171857758620643 1.3541320111392474 385
387 3 439.88669896638555 405.47364573963273 20.406565344827538 1.4388077831843717 386
388 3 443.03079439314 407.6461522319343 20.301402413793056 0.9756251182247104 387
389 3 445.6359675549147 410.44319700861666 20.281575517241333 1.401954673404689 388
390 3 450.5160806607744 416.238331321825 22.06291499999995 1.401954673404689 389
391 3 451.0129593447983 417.37809458010145 26.011682586206835 1.2949958034529532 390
392 3 452.15960246177656 423.49352453731905 26.7931034482758 0.9762290169329856 391
393 3 454.83510306805925 426.5512395159279 27.574524310344763 0.8699734214263297 392
394 3 456.74617492968974 429.60895449453665 27.909438103448213 1.0282942587312471 393
395 3 457.82631274588334 432.6552030419757 28.13275862068959 1.0810627749745885 394
396 3 459.4216755359725 435.72438445175425 28.13275862068959 1.0810627749745885 395
397 3 461.84873680024316 437.76311591374173 29.52814344827579 1.0810627749745885 396
398 3 463.2399971155102 438.60628081909306 31.779969827586132 1.0810627749745885 397
399 3 467.06596298249445 438.7820994303631 32.00288844827578 1.0810627749745885 398
400 3 469.3592492164511 438.7820994303631 31.854052758620615 1.0810627749745885 399
401 3 472.4169641950599 438.7820994303631 31.705217068965442 1.0810627749745885 400
402 3 474.14763087295245 438.30433146495545 31.705217068965442 1.0810627749745885 401
403 3 476.2391079183209 439.5465281750153 29.62124948275855 1.3795951326236122 402
404 3 480.82568038623407 440.31095691966743 29.472413793103378 1.528857489304401 403
405 3 486.17668159879946 439.5465281750153 29.472413793103378 1.528857489304401 404
406 3 488.8521822050822 439.5465281750153 29.472413793103378 1.1466431169783007 405
407 3 491.4909902316216 439.1237990792226 29.472413793103378 0.7644287446522005 406
408 3 403.4112169865611 370.6860224280004 18.070742586206855 1.7561145108020535 224
409 3 404.2681416093162 365.9396843524549 17.584447758620648 1.3454633891748915 408
410 3 406.07754444790794 362.58154887719775 17.155758103448235 1.3454633891748915 409
411 3 408.49619699598753 359.6614310726264 17.994248275862027 1.2137523164713173 410
412 3 410.92708040398156 356.7252602644173 17.5059439655172 1.2040593599891274 411
413 3 413.4428154026319 353.8632390444394 16.978789655172374 1.3616234128368392 412
414 3 415.41121942011137 350.6006571622638 16.451635344827547 0.9929547178659758 413
415 3 417.94759399486736 347.7653909483488 17.103243620689614 0.9929547178659758 414
416 3 420.4832041408787 344.9301247344338 17.754985862068924 0.8751791811774112 415
417 3 422.81241852583395 341.9029869056111 18.02291689655168 1.0245332693075582 416
418 3 425.1079980460245 338.8498584994702 18.241012758620645 1.0245332693075582 417
419 3 427.40281313747045 335.7959656645846 18.459108620689612 1.0245332693075582 418
420 3 429.6983926576609 332.7420728296991 18.67733844827582 1.0245332693075582 419
421 3 431.9932077491069 329.68817999481354 18.895434310344783 1.0245332693075582 420
422 3 434.2887872692974 326.6350515886727 19.11353017241375 1.2388867335954818 421
423 3 436.03168480710445 323.24022353367224 19.506049137930987 1.653214757484421 422
424 3 438.4342843515463 320.2711822894431 19.274422758620645 1.0817354722698822 423
425 3 441.604370355619 318.14607037931 18.905749655172368 1.22541749911471 424
426 3 444.3234434003469 315.46827648679334 18.537210517241338 1.083241396896847 425
427 3 447.29172021583133 313.0610903698836 18.590930689655128 1.7428058063576588 426
428 3 449.6820889003588 310.1004578418456 17.958881379310302 1.6808641451784911 427
429 3 450.7691065752542 306.56191718285055 19.627421896551677 1.537686641305134 428
430 3 451.8461866764692 302.89495249475397 19.6783287931034 2.3537831248083765 429
431 3 453.8872114246905 299.66294776236447 19.650196034482715 1.5525777132509586 430
432 3 456.46027857918983 296.8360902646406 19.605585517241334 1.4337472648947742 431
433 3 458.967604861649 293.99317976327904 18.75718189655168 2.953393387826116 432
434 3 459.5676814262011 290.4103022370942 20.842355172413743 1.7331892927499342 433
435 3 458.46384631892323 286.76321269635855 20.316004655172367 2.0255603547170615 434
436 3 457.5931619787644 283.05879099977403 19.702710517241332 1.5034173006823757 435
437 3 457.7162350066534 279.3115612934889 18.397216551724092 1.4982344737936337 436
438 3 458.30560956878026 275.62319260054204 16.979459482758582 1.4982344737936337 437
439 3 458.8957485596518 271.93405947885054 15.561568448275825 1.3003162275157325 438
440 3 459.55621499503127 268.19065191628874 14.865617586206863 1.3406474880835826 439
441 3 460.05232925031055 264.6414092548685 12.538261448275833 1.543794426974905 440
442 3 460.09819497498967 260.8406695364578 13.247608862068935 1.3649104564388435 441
443 3 460.3175860247049 253.21090623608418 12.519680431034454 1.3649104564388435 442
444 4 397.23233944353734 556.9123310564462 16.731087413793066 1.1187032463612627 334
445 4 398.47224286736326 560.2559423855549 17.369299137930994 1.6961144986343022 444
446 4 398.6755809134407 563.8082427619537 19.817786896551677 1.279600208535658 445
447 4 398.8743323870503 567.6021026216627 20.544415862068917 1.5359437437673267 446
448 4 399.40866807956223 571.3852604789463 20.728484482758574 1.5114514467886704 447
449 4 398.872803529561 575.1592451912942 21.2284437931034 1.635395923446578 448
450 4 396.7599224793423 578.3438553415153 21.295962413793053 1.5431828839791832 449
451 4 395.035371231407 581.7532075426641 21.11497499999995 1.6384536384251869 450
452 4 393.3543924219167 585.3314984963811 23.197067068965463 1.6384536384251869 451
453 4 384.795083768046 533.5834946271503 17.3233489655172 1.161557121786465 327
454 4 388.16315681698364 536.7015994765867 17.978440344827543 1.0664010316521593 453
455 4 390.7400461152062 539.4497208136114 19.103616724137886 1.0664010316521593 454
456 4 392.1909318725561 542.9462178916505 20.028782586206848 1.4927076539697983 455
457 4 393.4048447190638 546.5596725676214 20.520703965517193 1.3180586186791101 456
458 4 395.1018765321917 549.9835489149186 20.37870051724133 1.0285541645044287 457
459 4 396.79049962912836 553.3898434010889 19.696146206896508 1.2924961214579407 458
460 4 399.8321616040995 555.4125218594386 21.66959224137926 1.4996104455340078 459
461 4 402.481671633064 557.9450742904713 23.56774965517236 1.3672954741221583 460
462 4 404.9966422029698 560.8239129428315 23.53010534482753 1.611889739548523 461
463 4 407.0720662447005 563.9993499481167 24.348098793103393 1.2039370513899832 462
464 4 409.60996967694575 566.8537268806481 24.586691379310288 1.243679701824451 463
465 4 412.3321004366523 569.5361073456327 24.44348224137925 1.3465412337048512 464
466 4 416.9744762029251 572.7612322193203 25.49805879310339 2.1097851138028405 465
467 4 422.0265857763315 575.401569103349 26.473327758620627 1.4110666640409433 466
468 4 425.6178720187075 576.6238906660478 27.287302241379248 1.0223546473852994 467
469 4 429.1059603805555 577.9524678242534 28.730512758620623 2.1892245489470974 468
470 4 435.5791429902703 577.1834525071333 24.874181379310286 2.1892245489470974 469
471 4 380.256670311046 519.139613496947 14.435454310344793 1.1089720684418403 323
472 4 381.417073145428 521.1439456654251 13.312006086206866 1.17258018428435 471
473 4 387.57301782611216 525.673950406234 13.075114862068935 1.17258018428435 472
474 4 390.6926515330378 527.8640387596625 13.568563448275828 1.1433713619511892 473
475 4 394.09971044795265 529.5396665679402 14.345429482758586 1.2260596192602178 474
476 4 396.89981293961364 532.0768055714408 15.348965172413756 1.2260596192602178 475
477 4 399.7006798600193 534.6139445749416 16.352366896551686 1.2260596192602178 476
478 4 402.501546780425 537.1510835784421 17.355902586206856 1.2260596192602178 477
479 4 405.30241370083064 539.6874581531981 18.359438275862026 1.1692854963948989 478
480 4 407.25017814220445 542.898823309482 19.605987413793056 1.2481286771183269 479
481 4 408.9907823937775 546.2928869357379 20.023289999999953 1.7804462777443333 480
482 4 410.3438212718119 549.8589470295403 20.451845689655126 1.3043600555749428 481
483 4 411.65252328265643 553.4372379832573 20.987439827586158 1.409858866624393 482
484 4 412.2418978447833 557.2012851219248 21.52303396551719 1.3646123292284291 483
485 4 412.396312451203 561.0180778439732 21.76216241379305 1.211008017278016 484
486 4 413.86095792595665 564.528334639416 22.419665172413737 1.211008017278016 485
487 4 416.78872001797464 571.5496126590466 23.734536724137875 1.211008017278016 486
488 4 418.90695206940586 572.5571297444982 24.783620689655113 1.649163285137764 487
489 4 421.96466704801463 576.3792734677592 25.45344827586201 1.274050455849483 488
490 4 422.72909579266684 579.0547740740418 27.016423965517177 0.8918360835233827 489
491 4 425.02238202662346 584.0235609142811 28.13275862068959 0.7644287446522005 490
492 4 424.7609473959524 587.6377800189968 28.13275862068959 0.7644287446522005 491
493 4 370.0156184189404 426.6490863952434 16.036878103448238 0.9767641170542423 298
494 4 368.34534161187537 430.07372717128516 15.509857758620655 0.9767641170542423 493
495 4 366.6750648048103 433.49836794732704 14.982837413793069 1.19088825271877 494
496 4 365.32431921300986 437.0621347548956 14.486629137931 1.3793275825629838 495
497 4 363.97051590623084 440.6327814211661 14.17087241379307 1.3793275825629838 496
498 4 362.6174770281964 444.20266365869185 13.855249655172381 1.3793275825629838 497
499 4 361.2636737214174 447.77254589621754 13.53949293103445 1.158407675358498 498
500 4 359.60409891677745 451.21400410464184 13.366958741379278 1.1951996308386084 499
501 4 357.5294393037914 454.424604832181 13.349623603448244 1.1951996308386084 500
502 4 355.4555441195499 457.63444113097563 13.332301862068935 1.1815698663214598 501
503 4 353.354129500501 460.81064256500554 12.76828024137928 1.1815698663214598 502
504 4 351.25271488145216 463.9868439990354 12.204272017241351 1.1234274160032134 503
505 4 347.49478317274196 468.54283931716253 9.420374793103425 1.1234274160032134 504
506 4 394.09971044795265 529.5396665679402 14.345429482758586 1.2260596192602178 475
507 4 399.48052438155946 530.0006171009654 15.322573965517204 0.9148224558750743 506
508 4 403.2713265262898 529.535844424217 15.045399310344793 0.9148224558750743 507
509 4 407.0613642422754 529.0703073187237 14.768090689655137 0.9148224558750743 508
510 4 410.8521663870056 528.6055346419753 14.490782068965483 0.9148224558750743 509
511 4 414.5520015111223 527.6759892884781 14.088617586206864 0.8055855882642751 510
512 4 418.3626788032135 527.8854427645128 14.46519465517238 1.129527557385538 511
513 4 422.1794715252619 527.7723073103043 14.157609827586173 1.129527557385538 512
514 4 425.99549981856575 527.6584074273511 13.850158965517208 1.129527557385538 513
515 4 429.8122925406141 527.5452719731426 13.542708103448243 0.7118926147472333 514
516 4 433.63061412015185 527.491761961017 13.814658103448242 0.7118926147472333 515
517 4 437.4489356996896 527.4382519488913 14.086474137931003 0.6141160628762596 516
518 4 441.1869922610388 526.6730587754945 13.692883448275829 0.6141160628762596 517
519 4 444.9250488223881 525.9078656020977 13.29939993103445 0.9601454361455033 518
520 4 448.65622552503555 525.1442012861901 12.726965275862039 0.9601454361455033 519
521 4 452.3866377989383 524.3805369702825 12.15454401724135 0.9576992641626164 520
522 4 456.185084231115 523.9539857307666 12.18743255172411 1.3836695378326085 521
523 4 459.991939379483 523.634454515502 12.40234003448273 1.3836695378326085 522
524 4 461.71496176992906 523.6336900867573 13.173271396551693 1.3836695378326085 523
525 4 469.74146358877715 521.7226182251268 12.838357603448246 1.2323661564035984 524
526 4 472.4169641950599 522.1048325974529 12.726724137931004 1.0810627749745885 525
527 4 476.2391079183209 521.3404038528007 12.726724137931004 1.0810627749745885 526
528 4 478.5323941522775 520.5759751081486 12.726724137931004 1.0810627749745885 527
529 4 483.1189666201907 520.5759751081486 12.726724137931004 1.2303327759428235 528
530 4 486.17668159879946 518.2826888741919 12.726724137931004 1.3795951326236122 529
531 4 489.2343965774083 516.7538313848875 12.726724137931004 1.528857489304401 530
532 4 495.3498265346259 514.4605451509309 12.503443810344798 1.528857489304401 531
533 4 496.89015045510007 512.7077100394434 12.391810344827556 1.528857489304401 532
534 4 351.25271488145216 463.9868439990354 12.204272017241351 1.1234274160032134 504
535 4 350.92706823623035 464.6243775720754 12.930820603448245 1.331237370236914 534
536 4 352.60881147446514 472.0790866899236 13.259304051724108 1.331237370236914 535
537 4 353.57352055021624 475.7559889517007 13.951972758620657 1.4312170057499753 536
538 4 355.5205205628454 479.03844598123726 14.321985517241345 1.159432009876332 537
539 4 357.4682850042192 482.3201385820292 14.691998275862035 1.159432009876332 538
540 4 358.6332744110691 485.96034826406293 14.66346362068962 1.1490434232365085 539
541 4 359.7837396717707 489.60285123233064 14.892946551724105 1.154478511610986 540
542 4 361.3416454533719 493.0420161545209 13.842656896551691 1.1736503845268629 541
543 4 363.8978951754888 495.85052736237304 13.096442172413763 1.1258888765609933 542
544 4 366.5848622129413 498.5413165435488 12.415106948275834 1.2057563918022554 543
545 4 369.3727338446879 501.1097971255802 11.558303689655144 1.2057563918022554 544
546 4 372.1606054764345 503.6782777076116 10.701487034482733 1.435444296707902 545
547 4 374.22532751574005 506.76351212102793 12.293506448275833 1.435444296707902 546
548 4 352.60881147446514 472.0790866899236 13.259304051724108 1.331237370236914 536
549 4 348.0872154498474 479.2677746046329 14.637072413793069 1.1636134351095795 548
550 4 346.43452050390937 482.7122905280357 14.849675689655138 0.9507047411490486 549
551 4 344.7818255579713 486.15680645143857 15.062278965517205 0.9507047411490486 550
552 4 342.7904886781523 489.40792190244434 15.534105517241342 1.5270534374670217 551
553 4 339.8604332999004 491.69738599267765 17.083684655172373 1.1466431169783007 552
554 4 336.47401396109115 493.12686774517726 18.91834241379306 0.994407132480815 553
555 4 333.61046388362405 495.5348182908317 20.2937663793103 0.994407132480815 554
556 4 330.7476782349015 497.9420044077415 21.669056379310295 1.175362704914884 555
557 4 328.37030483903317 500.8346027775054 23.013668275862013 1.0547205604338736 556
558 4 326.0181575917384 503.7508984383536 24.336979655172357 1.2488090187010672 557
559 4 323.1867135215466 506.22841199977137 25.521502758620628 1.2488090187010672 558
560 4 320.68626709778925 509.0514473537719 26.611044310344766 1.0308627393132785 559
561 4 317.6981151349438 511.3905993124077 27.406531551724072 0.9829177684486924 560
562 4 314.70996317209836 513.730515699788 28.20201879310338 1.1322336351416067 561
563 4 312.21257446331964 516.587950347298 28.99750603448269 1.1322336351416067 562
564 4 309.71442132579625 519.4446205660632 29.792993275862 1.1322336351416067 563
565 4 307.2162681882728 522.3020552135732 30.588480517241308 0.9529139402210934 564
566 4 305.06363684333223 525.4599103577315 30.63617224137924 0.9529139402210934 565
567 4 302.910241069647 528.6177655018896 30.68399793103441 1.2038911856653038 566
568 4 301.29882527592014 532.0821565726535 30.8869556896551 1.2038911856653038 567
569 4 299.68817391093796 535.5457832146725 31.09004741379303 1.4294435310623823 568
570 4 298.63784881578584 539.171468750558 32.13980120689647 1.0085949299815598 569
571 4 296.2742351373213 542.0915865551293 33.3763029310344 1.120935378295647 570
572 4 293.7753175710532 544.9344970564908 34.30334431034475 1.208913482517669 571
573 4 291.09293710606863 547.5954735166251 35.31692741379302 0.9534108189051175 572
574 4 288.21562731119775 549.9873710586419 36.686992758620605 0.9534108189051175 573
575 4 285.33831751632687 552.378504171914 38.057058103448185 1.0417787817869117 574
576 4 283.16963316774854 555.495080163861 37.28729224137923 1.0417787817869117 575
577 4 281.00018439042566 558.6108917270634 36.51752637931026 1.0417787817869117 576
578 4 278.83073561310266 561.7267032902657 35.747760517241296 0.7136882578684214 577
579 4 276.11548471209807 564.3647468880605 36.67024706896543 0.9610015963395138 578
580 4 270.4380724255662 568.1341450279406 38.331017586206805 0.9610015963395138 579
