# Supplementary material for: Cross-Regional Gradient of Dendritic Morphology in Isochronically-Sourced Mouse Supragranular Pyramidal Neurons
Source: Front Neuroanat. 2018 Dec 4;12:103. doi: 10.3389/fnana.2018.00103 (PMC6288488; doi:10.3389/fnana.2018.00103)
Supplement: Supplementary file 3 [file Data_Sheet_1.ZIP › SWC reconstructions/X046.S5.Z3.C04.20x-exported-000.swc]

# Exported from "Simple Neurite Tracer" version 3.1.4 on 2018-06-06T18:24:24.823
# https://imagej.net/Simple_Neurite_Tracer
#
# All positions and radii in microns
# Voxel separation (x,y,z): 0.6562624808893759, 0.6562624808893759, 1.33965517241379
#
1 1 368.2584098386688 296.5302332024218 19.254863793103404 1.3080426890342773 -1
2 1 368.59835380376956 303.0337943880355 15.071120689655137 1.3125249617787518 1
3 4 368.2584098386688 296.5302332024218 19.254863793103404 1.3080426890342773 1
4 4 366.51997052679286 305.22046097435896 28.510273448275797 2.7907561999820714 3
5 4 366.4261249920257 313.39224138639344 25.913619827586146 2.293657058582795 4
6 4 366.85860196693176 318.2866469688664 25.536640862068907 1.4345438448505134 5
7 4 367.1893582573 321.54564644896305 25.921925689655108 1.4357251173161145 6
8 4 367.6001785703368 326.4111764822769 25.644349137930973 1.6729705667824326 7
9 4 367.830526701129 331.2924568151321 24.713690689655117 1.5754171489982267 8
10 4 367.9814670717335 334.56786285725093 24.446027586206842 1.5603493624370068 9
11 4 367.8423394257849 337.8399875869654 24.024304137930976 1.636863005083899 10
12 4 368.3529116359169 341.07339283030734 23.562123103448222 1.541790259477455 11
13 4 368.8647963710106 344.3133606984582 23.388637758620636 1.541790259477455 12
14 4 369.37668110610434 347.553328566609 23.215018448275806 1.3321275220829174 13
15 4 369.74812567028766 350.81364057166746 23.17857982758615 1.5347420004327035 14
16 4 369.8820032163892 354.091015401229 23.030279999999944 1.5383251935783593 15
17 4 369.6037479244921 357.3578900310963 22.755382758620637 1.6085059032846694 16
18 4 369.76190718238644 360.63263981073425 22.47043810344822 1.6085059032846694 17
19 4 369.9207227027616 363.9067333278914 22.18549344827581 1.6366005000915433 18
20 4 370.7883017024974 369.47577674071863 22.774137931034428 1.9660836412468634 19
21 4 370.132039221608 377.35092651139115 22.774137931034428 1.9674355419574954 20
22 4 370.04935014901594 384.73716073380103 22.774137931034428 2.2969186831128154 21
23 4 370.7883017024974 392.44496357184676 25.118534482758562 1.3125249617787518 22
24 4 372.10082666427616 398.3513258998512 25.230127758620633 1.3125249617787518 23
25 4 372.10082666427616 402.9451632660768 25.34185499999994 1.3125249617787518 24
26 4 372.9434676897381 405.9055633173688 25.45344827586201 1.3125249617787518 25
27 3 368.2584098386688 296.5302332024218 19.254863793103404 1.3080426890342773 1
28 3 374.3452443489178 298.0343868086203 32.47618862068958 1.474293663317983 27
29 3 379.1707423708974 296.0078482676339 33.32432431034475 1.474293663317983 28
30 3 382.14820524669244 294.6762916939093 34.06086672413785 1.4716489255199987 29
31 3 385.16110629645556 293.4182365180444 34.73297172413785 1.1295983578556472 30
32 3 388.41551193918605 293.0015098426797 34.72788103448268 0.9752126092264215 31
33 3 391.5616342725697 292.0702733822976 34.65500379310337 1.1926520570194983 32
34 3 394.6657558071764 291.005815638295 34.61628775862061 1.1358131635496695 33
35 3 397.5034347745421 289.3645031735907 34.3281279310344 1.5678176294695279 34
36 3 400.36408292873887 287.76191019525885 34.59646086206888 1.3206888670410155 35
37 3 402.7456594718864 285.53652412256304 35.36354741379302 1.292561457110097 36
38 3 404.6927902526852 282.95413126026335 36.49542206896543 1.292561457110097 37
39 3 406.6392647710031 280.3717383979636 37.627430689655085 1.292561457110097 38
40 3 408.5863955518019 277.7893455356639 38.759305344827496 1.2081332889436787 39
41 3 410.442305847757 275.1216385508486 39.68594482758611 1.0095154491025091 40
42 3 412.0980560870409 272.3200540199319 40.542922241379216 1.0949870746135415 41
43 3 413.54970869476824 269.4069048672639 41.397890172413696 0.9152958447212214 42
44 3 415.10373824951427 266.52656883864046 41.88204155172404 0.7950882460967145 43
45 3 416.9819614698197 263.87067457848116 42.757238275861965 0.9183868410062105 44
46 3 418.5976796977693 261.0500584356186 43.66780189655162 1.0302533434986134 45
47 3 420.1444903652255 258.16709735707155 44.18946362068955 1.0015221720852765 46
48 3 421.9518372375949 255.4285140243202 44.117792068965414 0.9887119284583159 47
49 3 423.2007047387274 252.3959251001304 44.315659137930936 1.1116036406296605 48
50 3 423.86287358194477 249.18352025617693 44.51366017241369 0.9000311794157346 49
51 3 424.6497322965311 246.0013034863443 44.2090225862068 0.9000311794157346 50
52 3 425.4372472735984 242.81974297899265 43.90451896551714 1.053504723196524 51
53 3 426.70055254931043 239.79109162968817 43.9393499999999 0.77998764641145 52
54 3 428.2519570541329 236.92453711316338 44.70389120689645 0.9219831594014842 53
55 3 430.2417448961895 234.31851880155168 44.98521879310334 0.8037771613436898 54
56 3 432.9081393560431 232.41010750712536 45.21885465517231 1.1237182460268782 55
57 3 435.84491395802297 230.9748614614203 45.80589155172403 1.4811253557440414 56
58 3 438.6740615131371 229.34011162152484 45.19085586206886 1.795750714332026 57
59 1 368.2584098386688 296.5302332024218 19.254863793103404 1.3080426890342773 1
60 1 368.16325177893987 288.7554915913254 17.81741379310341 1.3125249617787518 59
61 3 368.2584098386688 296.5302332024218 19.254863793103404 1.3080426890342773 1
62 3 373.47569656173937 290.69605974731525 21.148868275862018 1.8167511137204861 61
63 3 378.04722100361477 290.3718660817559 20.492571206896503 1.8167511137204861 62
64 3 380.9931832803271 291.63779640739153 19.072268793103405 1.2680041150752166 63
65 3 384.1327429889019 292.4220300720543 17.961024827586165 0.9672915210820867 64
66 3 387.25327108553097 293.10716810210283 16.43636327586203 0.7607525930965823 65
67 3 390.4965202660862 293.6065838500597 16.47601706896548 0.8638711167187298 66
68 3 393.70564379763533 294.1749071585098 15.693792413793068 1.4080374032473915 67
69 3 396.3897573444728 295.83722002260265 13.867842413793072 1.0694322136077092 68
70 3 398.87436709712 297.70953688058006 11.742198155172387 1.336537605954494 69
71 3 401.6687327407469 299.2314095737625 13.380703603448245 1.336537605954494 70
72 3 404.46244212189305 300.75328226694495 15.019276034482722 1.4677901021323694 71
73 3 410.83671959877154 302.2876239472643 15.628551206896516 1.4677901021323694 72
74 3 368.2584098386688 296.5302332024218 19.254863793103404 1.3080426890342773 1
75 3 364.46127512424295 290.2445511604634 25.613671034482696 1.9354230581397118 74
76 3 363.3567853689061 286.4756357327157 26.180077241379248 1.9354230581397118 75
77 3 361.73647330359023 283.6228627282896 26.292340344827526 1.4031088720159124 76
78 3 360.61688951119294 280.5384290681095 26.26554724137925 1.6102384362342173 77
79 3 360.0623477148414 277.30436756228664 26.27827396551718 1.3326722199420555 78
80 3 359.33849019842046 274.10508796795096 26.46944275862063 1.2267448929017013 79
81 3 357.95640141366744 271.13418771696473 26.815207758620627 1.4683347999915075 80
82 3 356.5743126289144 268.16263120349765 26.464352068965454 1.4683347999915075 81
83 3 355.1922238441614 265.1917309525115 26.113496379310284 1.2500815867221275 82
84 3 353.31793819874133 262.50039851838415 26.322616551724078 1.331536885850117 83
85 3 351.6267497854894 259.6981577249865 26.794577068965456 1.5402086668985118 84
86 3 350.4631964068725 256.6320994142713 27.040269827586144 1.3969531299451698 85
87 3 349.33901877710906 253.54963454153392 27.1116734482758 1.156111362083578 86
88 3 349.3941448255037 250.2722597119724 27.412559999999935 1.383119116848022 87
89 3 349.6842128420568 247.01260396939483 27.901266206896487 1.150362502750987 88
90 3 350.0871580053229 243.76344842651156 28.34429017241373 1.1222941564433484 89
91 3 350.8976421692213 240.58779428148787 28.686036206896485 1.2707866679941875 90
92 3 351.08927081364095 237.31435702681168 28.937221551724072 1.2697169601503377 91
93 3 351.2776181456562 234.0573263341577 28.221175862068897 1.267485667715314 92
94 3 351.0544889021538 230.7957018041375 27.644320344827523 1.2663568962481841 93
95 3 350.42841449538537 227.5964222098018 26.881520689655108 0.9129923634132997 94
96 3 349.39348856302286 224.48508178790524 27.13217017241373 0.9129923634132997 95
97 3 348.35790636817944 221.37439762848962 27.38281965517235 1.4262683749664984 96
98 3 347.4437327323005 218.22302519525883 27.5141058620689 1.3471231197712397 97
99 3 346.9495670841908 214.97977601470353 27.424214999999936 1.2259442526750164 98
100 3 346.0629564725092 211.82774731899187 26.99726689655166 2.656484896392105 99
101 3 343.91107179767295 206.37486236528204 25.518957413793043 2.656484896392105 100
102 4 370.7883017024974 392.44496357184676 25.118534482758562 1.3125249617787518 23
103 4 370.97468024706995 395.13170216860794 27.49749413793097 1.4556558088607248 102
104 4 371.58434809181614 398.3493571124085 27.90528517241373 1.4556558088607248 103
105 4 372.297049146062 401.55060549418687 28.141868275862002 1.186371625077387 104
106 4 373.0097502003079 404.75119761348435 28.378451379310278 1.186371625077387 105
107 4 373.732951454248 407.9498209453392 28.155800689655106 1.5090887000547375 106
108 4 374.17592862884834 411.1904450759709 27.61605362068959 1.6618994187298286 107
109 4 373.96986220984905 414.45535091839554 27.102831724137868 1.6148060231012071 108
110 4 372.08835767713924 417.1296205280198 26.53200465517235 1.4348063498428691 109
111 4 370.30791756648637 419.8340782117649 25.454118103448213 1.0578491808200117 110
112 4 367.85087083803654 421.99843187373807 25.90531396551718 1.0839290518105555 111
113 4 365.8263010844928 424.5768871611524 26.201109827586144 0.9190037277382465 112
114 4 363.42897424180387 426.80752333369537 26.62618241379304 1.0723000806491958 113
115 4 361.40374822577934 429.38729114607156 26.82043241379304 1.0693272116107668 114
116 4 359.3785222097547 431.9677152209286 27.014682413793043 1.0693272116107668 115
117 4 357.3532961937301 434.5474830333047 27.20893241379304 0.9138586298880736 116
118 4 354.70527708334146 436.4814885644857 27.466414137930972 1.103912244353637 117
119 4 352.20229198122934 438.5874348656597 27.993300517241316 0.9194368609756334 118
120 4 349.9276862224668 440.9480110094188 28.28480948275855 0.9191940438577043 119
121 4 347.37154385940266 442.9981749997172 28.624010172413726 0.9648305367787516 120
122 4 345.01621781549073 445.24915530916775 27.82570965517235 0.9648305367787516 121
123 4 342.6608917715787 447.50013561861834 27.027543103448213 1.1943320889705753 122
124 4 340.17496949396974 449.63298868150883 26.623503103448215 1.1943320889705753 123
125 4 337.6883909538799 451.7651854819183 26.219463103448213 0.7798498312904631 124
126 4 335.00493366952327 453.6532526394371 26.149533103448213 0.7798498312904631 125
127 4 332.3214763851666 455.54066353447496 26.079469137930975 0.7798498312904631 126
128 4 329.63801910080997 457.4287306919936 26.00953913793097 0.7798498312904631 127
129 4 326.9545618164533 459.3167978495124 25.939609137930972 0.7798498312904631 128
130 4 324.27044826961577 461.2048650070311 25.869679137930973 0.7798498312904631 129
131 4 321.5869909852591 463.09227590206893 25.799749137930977 0.8879362618929433 130
132 4 319.39573056156945 465.5309472810539 25.525789655172353 0.7676892875195831 131
133 4 317.57525843958234 468.2596866765919 25.72271896551718 1.1655090408099138 132
134 4 315.31902803028464 470.6360131198923 25.3922260344827 1.375499909444896 133
135 4 312.5377876362755 472.2294184234917 23.960000689655118 1.3099852259777098 134
136 4 309.28666330594956 472.12047885166413 23.077837758620635 0.9702381396212799 135
137 4 306.04275786291333 472.1126037018934 24.08284706896546 0.975370112221835 136
138 4 302.8211653442274 472.69536478492324 24.537392068965456 0.6133934468502392 137
139 4 299.922453966139 474.2343003026088 24.579725172413735 1.0069625880518493 138
140 4 297.16812033384633 476.0167092007044 24.622058275862013 0.7756891271616245 139
141 4 294.7924501530268 478.2657207227123 25.145059655172354 0.8956014076697313 140
142 4 292.3544350365227 480.45763740888276 25.417277586206836 1.1249060811172882 141
143 4 289.7746672241466 482.47695706257934 25.79278293103442 0.8664764787678607 142
144 4 286.9645512809783 484.06970610369785 26.972215344827525 0.9808433413124523 143
145 4 284.0304017289219 485.5088897242883 27.57546206896545 0.8281835630079657 144
146 4 280.99978159217477 486.7669449001532 27.564744827586143 0.9769254543015428 145
147 4 277.7893455356639 487.4376451556222 27.73474706896545 0.7246515940228577 146
148 4 274.55659655480287 487.9803742273177 28.057603965517174 0.726613818840717 147
149 4 271.4951320814539 489.1537715431479 28.324329310344762 0.6811742046639366 148
150 4 268.581982928786 490.6625189867126 28.17589551724131 0.6811742046639366 149
151 4 264.387809413422 492.83540406093726 27.96222051724131 0.6811742046639366 150
152 4 367.8423394257849 337.8399875869654 24.024304137930976 1.636863005083899 11
153 4 361.0263972992679 340.80760652554716 24.359351896551665 0.9209725151809145 152
154 4 357.9209632396994 341.83137599573456 23.79736655172408 0.9209725151809145 153
155 4 354.8155291801308 342.855145465922 23.235515172413738 0.9209725151809145 154
156 4 351.9279742642176 344.2759537370475 21.93015517241374 1.4190166745526707 155
157 4 348.680787508777 344.44855076952143 22.833216724137877 1.4772140313579407 156
158 4 345.53991527524045 343.5402834959705 23.391584999999942 1.2290286863351965 157
159 4 342.50929513849326 342.29010346987627 23.093645689655116 1.2290286863351965 158
160 4 339.479331264227 341.04057970626286 22.795706379310293 1.0046131683702655 159
161 4 336.35289680527006 340.1421563699253 23.68229017241374 1.0046131683702655 160
162 4 333.22711860879394 339.2437330335877 24.568739999999945 1.0054597469706128 161
163 4 330.08362132533387 338.31577788561015 24.883291034482703 1.0054597469706128 162
164 4 326.94012404187373 337.3884790001135 25.197708103448218 1.0054597469706128 163
165 4 323.79597049593275 336.4605238521359 25.512125172413736 1.0054597469706128 164
166 4 320.6524732124726 335.53322496663924 25.82654224137925 0.8150845638894137 165
167 4 317.57328965213964 334.49239267194866 24.9049934482758 1.1915954744252666 166
168 4 314.4317611561222 333.59593812305377 24.27508758620684 1.0687497006275843 167
169 4 311.21673126224516 332.99217664063553 23.75623913793098 1.0611436184740763 168
170 4 307.1308410562279 333.3813402918029 24.11379310344822 1.3125249617787518 169
171 4 304.18881635440084 333.6385951843116 24.11379310344822 1.3125249617787518 170
172 4 367.1893582573 321.54564644896305 25.921925689655108 1.4357251173161145 7
173 4 369.6621552852912 320.63212907556505 27.753770172413727 1.1572073204266633 172
174 4 372.4853964780773 319.17260131806705 29.423516379310275 1.1572073204266633 173
175 4 375.3079814083825 317.7130735605691 31.093128620689583 1.1572073204266633 174
176 4 378.1469729007099 316.105886744871 31.814131034482685 1.239561699153471 175
177 4 380.11576034337804 313.51561873280065 32.677940689655095 1.0697734700977717 176
178 4 382.2026750326063 311.10385411553216 34.25578655172406 1.088155382187483 177
179 4 384.03889745413477 308.4676477297996 35.61861775862061 1.229914640684397 178
180 4 386.1953759663372 306.1503849097792 37.3801303448275 0.9811583473032791 179
181 4 388.0959121109929 303.636243345492 39.24506431034473 0.9755932414653373 180
182 4 390.30423535918567 301.3498248620734 40.90878206896542 0.743538828222854 181
183 4 392.23824089036657 298.7444628129426 41.90695913793093 0.9106232558572892 182
184 4 393.8605217431252 295.93500313225513 42.90513620689645 1.2596236431942591 183
185 4 395.1717341799421 292.9667279311925 43.90331327586197 1.22040539733631 184
186 4 396.335287558559 289.8993570955156 44.01785379310334 1.22040539733631 185
187 4 397.4988409371759 286.83198625983863 44.132528275861965 0.8360521501538293 186
188 4 398.92555557062934 283.87749257087467 44.24720275862058 0.7035658805118821 187
189 4 399.8036347700593 280.7162762004305 44.36187724137921 0.9415922823304587 188
190 4 401.0498772212683 277.6810622263172 44.46154758620679 0.9415922823304587 189
191 4 402.2961196724772 274.6458482522038 44.56135189655162 1.0754698284318913 190
192 4 404.64619561654206 268.5196379931015 44.76096051724128 1.0754698284318913 191
193 4 366.4261249920257 313.39224138639344 25.913619827586146 2.293657058582795 5
194 4 362.1505749290314 308.58840002628324 23.738957586206837 1.2676169202114917 193
195 4 357.97871433801765 305.49280990392805 25.28277620689649 1.2676169202114917 194
196 4 355.17647354462 303.78849624105834 25.480375344827525 1.2074770264627894 195
197 4 352.37357648874155 302.0848388406695 25.67797448275856 1.2074770264627894 196
198 4 349.434176836838 300.6266236081333 25.68172551724132 0.9770829572969563 197
199 4 346.4941209224536 299.169064638078 25.68547655172408 1.2481587376531218 198
200 4 343.80672606321156 297.28756010536813 25.562362241379248 1.4313412839437731 199
201 4 339.3218282688136 295.27480307648045 25.458137068965456 1.7840429916729594 200
202 4 334.5468624578625 294.24447098148414 24.824212241379254 1.0642871157575364 201
203 4 331.44208466077487 293.36376673213056 23.614101724137875 1.0640311733899896 202
204 4 328.4790595595593 292.09521135657144 22.360050517241326 1.0640311733899896 203
205 4 325.5153781958629 290.82665598101227 21.106133275862017 1.213928086649932 204
206 4 322.8115767745987 289.01077769639136 20.30006275862064 1.308311756651442 205
207 4 320.9471350663919 286.3286329369965 19.654482931034437 1.308311756651442 206
208 4 319.0826933581852 283.6471444400825 19.009037068965473 1.3164756619137057 207
209 4 317.3724733329875 280.90856110733114 17.815136379310303 1.3164756619137057 208
210 4 315.6629095702707 278.16997777457976 16.621235689655133 1.2194472541142116 209
211 4 313.10217336984033 276.30028596652596 14.89656362068962 1.1169784303481445 210
212 4 308.8850306676452 275.8704340415434 17.17933603448272 1.1169784303481445 211
213 4 307.7871035371173 277.599029416206 15.517627758620652 0.9280929630985643 212
214 4 304.8339223731151 277.599029416206 13.731465517241347 0.9280929630985643 213
215 4 301.8807412091129 276.28650445442725 12.503443810344798 0.9280929630985643 214
216 4 366.51997052679286 305.22046097435896 28.510273448275797 2.7907561999820714 4
217 4 363.2635960966198 307.22731164091863 14.525211206896516 1.925775999670638 216
218 4 361.20686948151246 311.5540501774223 12.845390793103418 1.2336159610766133 217
219 4 360.8734881412207 314.794674308054 12.046808948275835 0.8967761175105232 218
220 4 361.37224762669666 318.03726722612845 12.177291362068937 1.3275008715926473 219
221 3 402.7456594718864 285.53652412256304 35.36354741379302 1.292561457110097 37
222 3 405.4953992668129 286.96717633090185 34.36711189655164 0.8889140929894686 221
223 3 408.69927269851485 286.6062319664127 33.123777931034404 0.8889140929894686 222
224 3 411.88017694338566 285.80296668980407 33.24488275862061 0.9447554674883455 223
225 3 414.50128929205783 283.90177428266753 34.33000344827578 0.8845105717427009 224
226 3 417.12240164072995 282.00058187553105 35.41499017241371 0.8845105717427009 225
227 3 420.07098896736596 280.58436744177175 35.94629741379302 1.0488780727062539 226
228 3 422.799728362904 278.77045794459355 35.59209258620682 0.8320095732715508 227
229 3 425.6905645912217 277.2236472771373 35.83724948275854 0.8320095732715508 228
230 3 428.5820570820203 275.67683660968106 36.082406379310264 0.8320095732715508 229
231 3 431.47354957281885 274.13002594222473 36.32742931034474 0.8320095732715508 230
232 3 434.3650420636174 272.5832152747685 36.57258620689647 0.999579635141844 231
233 3 437.494101572498 271.5948839785491 36.579150517241295 1.1891344901219312 232
234 3 440.7708201395787 271.73335536201677 36.38958931034474 1.4169231972386336 233
235 3 443.9714122588761 272.4539315660333 36.225615517241295 1.3706041913374614 234
236 3 446.8622484871938 273.99286708371886 36.63595189655164 1.0824852743525988 235
237 3 449.27663815438586 276.1657521579436 35.68184948275854 1.2194669419886384 236
238 3 451.59718228681066 278.4574207412093 34.943833448275775 1.2554038754421406 237
239 3 453.73659797451 280.87574798328666 33.75622913793096 1.2554038754421406 238
240 3 455.87666992469025 283.294075225364 32.56875879310337 0.8697446659226898 239
241 3 458.07121166078434 285.67368298106885 31.46863396551717 1.2041432130598715 240
242 3 460.6332603861765 287.6418141612561 30.298043275861996 1.178588352054039 241
243 3 463.32459282030385 289.3106896501578 28.54483655172407 2.334168141528097 242
244 3 465.6858252265438 292.1962757786284 24.896955517241317 2.334168141528097 243
245 3 473.8215112021294 291.3805415148829 26.179139482758558 0.9280929630985643 244
246 3 479.0716110492444 292.69306647666167 25.84422568965511 0.9280929630985643 245
247 3 484.3217108963594 293.349328957551 25.50931189655166 0.9280929630985643 246
248 3 489.57181074347443 292.69306647666167 25.285991379310286 1.0562413377418327 247
249 3 494.8219105905894 294.0055914384404 25.118534482758562 1.0562413377418327 248
250 3 498.32963355094313 293.2062637367171 24.95107758620684 1.1203122437510624 249
251 3 394.6657558071764 291.005815638295 34.61628775862061 1.1358131635496695 34
252 3 396.4271643058835 293.0389168040903 37.14368120689646 1.2352106789051744 251
253 3 399.2189048995869 294.68744815608443 38.18311965517232 1.2352106789051744 252
254 3 402.50743619132356 296.5420459270778 43.41139189655162 1.8508833253515422 253
255 3 379.1707423708974 296.0078482676339 33.32432431034475 1.474293663317983 29
256 3 377.10023424369143 301.1004451193354 39.16227362068956 1.5957022222825177 255
257 3 376.1512786963254 304.11728374398393 40.94629241379301 1.3561992298819396 256
258 3 375.75752120779174 307.326407275533 42.09437689655163 1.66948581300891 257
259 3 373.7060446925316 313.38633502406543 45.07765499999989 1.66948581300891 258
260 3 369.8498463548256 311.6859589360811 46.218103448275755 1.4910021060814265 259
261 3 373.47569656173937 290.69605974731525 21.148868275862018 1.8167511137204861 62
262 3 375.49632874039776 286.1409418674621 20.678247413793056 1.2357619393891215 261
263 3 376.4013147015442 283.01188235858154 19.87512413793099 1.2357619393891215 262
264 3 377.8647800339275 280.10135825583717 19.067847931034436 1.0548500612823473 263
265 3 379.2967447672282 277.1750838535514 19.866148448275815 0.9347999656532537 264
266 3 380.7287095005288 274.24880945126574 20.664582931034435 0.9347999656532537 265
267 3 382.40217882679667 271.4616626949286 19.75656465517237 0.9843937213340639 266
268 3 383.8551439594857 268.5196379931015 19.84806310344823 1.418334161572546 267
269 3 385.11713671023597 265.49098664379704 19.868693793103404 1.1817252867126902 268
270 3 385.85936957612194 262.3022072491555 20.3154687931034 1.3848516497975698 269
271 3 386.27018988915864 259.0504266563487 20.64073706896547 1.1279708269030415 270
272 3 386.748605237727 255.8189902004494 20.008553793103403 1.1279708269030415 271
273 3 387.22767684877624 252.5875537445501 19.376370517241334 0.8509886842188715 272
274 3 388.1628508840436 249.4447127235709 19.125453103448233 1.4719048678875455 273
275 3 389.703098926691 245.82083130409976 19.11848689655168 1.4719048678875455 274
276 4 374.17592862884834 411.1904450759709 27.61605362068959 1.6618994187298286 108
277 4 376.8941678246921 415.03614321398265 30.040293620689585 1.4969347189086666 276
278 4 378.38125860638746 417.82657128272433 31.83127862068958 1.4969347189086666 277
279 4 379.9254442239202 420.6721253998606 32.92510706896544 1.5600409190709887 278
280 4 380.92755703223827 423.77034057213933 33.75033465517234 1.353718557704178 279
281 4 381.30228290882604 427.01490227765646 34.39176155172406 1.353718557704178 280
282 4 382.2965205673734 430.1255864370721 35.04524534482751 1.3522222792477503 281
283 4 383.44826122133435 433.15358152389564 36.1035729310344 1.3523666569935457 282
284 4 383.97655251845026 436.3535173807123 37.125193965517155 1.3900623738958315 283
285 4 384.2981211340861 439.5002959765768 38.90639948275853 0.892904168873276 284
286 4 383.29666458824886 442.5223847010724 40.524836896551626 0.8216471886983076 285
287 4 382.0340155750177 445.52019171377503 41.40512431034473 0.9348393414021071 286
288 4 380.5475810558033 448.42480945419146 42.12371534482749 1.0721885160274445 287
289 4 378.53088645203024 450.9953895918351 42.73781327586197 0.7783535528340354 288
290 4 376.7635715909952 453.7490669616469 43.24835586206886 0.7875937285649578 289
291 4 375.32438797040476 456.6956855008402 43.47850862068955 0.7875937285649578 290
292 4 373.8852043498144 459.64230404003354 43.708527413793 1.0007871581066805 291
293 4 372.6153364492934 462.6604551896438 44.14016431034472 1.119354100528964 292
294 4 371.86588469611775 465.8479220593235 44.57193517241369 1.0486155677138982 293
295 4 371.0908387061874 469.03145135411785 44.92547017241369 1.0486155677138982 294
296 4 370.315792716257 472.21563691139306 45.27900517241368 0.8106482295186015 295
297 4 369.5131837021293 475.3965411562639 45.43802224137921 0.8239637952558471 296
298 4 368.4506947455694 478.4941000660618 45.84299999999989 0.9052812792628496 297
299 4 366.7910069314002 481.32062257125233 46.1567472413792 0.8917688347813373 298
300 4 364.8983459365152 483.99882975576185 46.381273448275756 1.0402613463321764 299
301 4 363.1008430013592 486.74266318836027 46.204438965517134 1.0379775528986814 300
302 4 361.05724163586973 490.8521788436896 45.79035155172403 1.0379775528986814 301
303 4 355.17647354462 303.78849624105834 25.480375344827525 1.2074770264627894 196
304 4 353.4183463583174 306.19369823351786 25.420626724137872 0.9456348592127374 303
305 4 350.49863458084053 307.69128921490744 25.361815862068905 0.9456348592127374 304
306 4 347.3951693087147 308.7472155466585 25.64582275862063 0.8649605124370062 305
307 4 344.29170403658884 309.80314187840946 25.92996362068959 0.8649605124370062 306
308 4 341.32342883552616 311.1786680383536 26.452697068965453 1.050794359150451 307
309 4 338.4608118938867 312.74910415512187 27.123998275862004 1.0127245726340581 308
310 4 335.8633249945266 314.7487359343918 27.401976724137867 1.6001451192781386 309
311 4 333.13983569883567 316.5639579565318 27.88291293103442 1.6517339129008524 310
312 4 330.2102799841455 317.89879584266083 26.587466379310282 1.1146486985409871 311
313 4 327.2813805319362 319.32485421363344 27.394876551724074 1.1146486985409871 312
314 4 324.3531373422078 320.75091258460606 28.202420689655106 0.8291745193541086 313
315 4 321.60011623487685 322.53660279510603 28.20295655172407 1.0139255329740857 314
316 4 318.8549702773166 324.328199367934 28.499288275862 0.916188361695231 315
317 4 315.8112248909517 325.38871953705126 29.753071551724066 0.9865790753954254 316
318 4 383.97655251845026 436.3535173807123 37.125193965517155 1.3900623738958315 284
319 4 385.53714469800525 440.8364463876676 38.30261689655163 1.286641969532475 318
320 4 386.7492615002079 443.8605038996058 39.0995777586206 1.286641969532475 319
321 4 387.9613783024106 446.885217674025 39.89278758620681 0.9396300575125994 320
322 4 388.8066443777961 450.04971535687355 40.284368793103354 0.8672902442441637 321
323 4 389.42812494719834 453.26868282563595 40.565026551724046 1.5038582880820492 322
324 4 388.7022986433347 455.4468179997077 43.16409155172404 1.5038582880820492 323
