# Supplementary material for: Cross-Regional Gradient of Dendritic Morphology in Isochronically-Sourced Mouse Supragranular Pyramidal Neurons
Source: Front Neuroanat. 2018 Dec 4;12:103. doi: 10.3389/fnana.2018.00103 (PMC6288488; doi:10.3389/fnana.2018.00103)
Supplement: Supplementary file 3 [file Data_Sheet_1.ZIP › SWC reconstructions/X046.S5.Z4.C02.20x-exported-000.swc]

# Exported from "Simple Neurite Tracer" version 3.1.4 on 2018-06-06T18:12:24.322
# https://imagej.net/Simple_Neurite_Tracer
#
# All positions and radii in microns
# Voxel separation (x,y,z): 0.625677425723667, 0.625677425723667, 0.85
#
1 1 332.41365680302414 276.7408794621323 31.126745 1.1842446907642137 -1
2 1 335.68907812668755 283.964325342112 29.087169999999997 1.251354851447334 1
3 1 332.41365680302414 276.7408794621323 31.126745 1.1842446907642137 1
4 1 332.66017370875926 271.4639160535789 28.60165 1.3173951037324672 3
5 4 332.41365680302414 276.7408794621323 31.126745 1.1842446907642137 1
6 4 334.4752639207837 282.05350648395194 26.349999999999998 1.3681625700556854 5
7 4 336.469297876565 285.8382292321544 28.172995 1.337272875547708 6
8 4 338.20930679750245 288.4304108069275 27.90397 1.337272875547708 7
9 4 340.10948913942525 290.8743068318042 27.294349999999998 1.101329918307313 8
10 4 342.37506709797066 292.987219498473 26.69952 1.2770889639673484 9
11 4 344.7670318965122 294.99501835762027 26.45591 1.2837023743572475 10
12 4 346.7060062388299 297.4351603179425 26.08259 0.7402952733419855 11
13 4 348.1744711570033 300.1812585394437 25.678755 0.7402952733419855 12
14 4 349.64356175260247 302.9273567609449 25.275004999999997 0.7402952733419855 13
15 4 351.112026670776 305.67345498244606 24.87117 0.9171429977227801 14
16 4 352.583619976078 308.4333181073132 24.789144999999998 0.9171429977227801 15
17 4 354.05458760395436 311.193806909606 24.70712 1.096143052448064 16
18 4 355.70887871756776 313.8454278398229 24.51774 1.096143052448064 17
19 4 357.36316983118115 316.4970487700398 24.328445 1.096143052448064 18
20 4 359.0174609447945 319.1486697002567 24.139065 0.9879884526374709 19
21 4 360.6698750261307 321.7977879207707 23.883895 0.9879884526374709 20
22 4 362.32291478489265 324.4475318187104 23.628725 0.9879884526374709 21
23 4 363.97595454365455 327.09665003922447 23.373555 0.9879884526374709 22
24 4 365.62836862499074 329.74639393716416 23.118385 0.9879884526374709 23
25 4 367.2814083837527 332.3961378351039 22.863215 0.9462057141476443 24
26 4 368.54402542886305 335.2060551540289 22.12737 0.9845472267959907 25
27 4 370.1488880258442 337.85642472939435 21.53764 0.8775063328031858 26
28 4 371.4165104903604 340.71639624237724 21.48069 0.6642629525680455 27
29 4 373.1471342499121 343.3223427205163 21.503385 0.6642629525680455 28
30 4 374.8777580094637 345.92828919865536 21.52608 0.6642629525680455 29
31 4 376.60775609158964 348.5342356767945 21.548775 0.8452276344101017 30
32 4 377.834083846008 351.41297751254905 21.58388 0.9042415292043581 31
33 4 379.5916117348658 353.99890231306495 21.454935 0.9042415292043581 32
34 4 381.3497653011493 356.58482711358084 21.325905000000002 0.9051550182459146 33
35 4 383.1054161577299 359.1669978495424 21.060535 0.9057932092201527 34
36 4 384.7221666257999 361.7835808439188 20.287885 1.112398151968365 35
37 4 386.19876535050776 364.51090874264827 19.728755 1.17981489459009 36
38 4 387.75795349541113 367.22196902830893 19.626839999999998 0.8723632643637371 37
39 4 389.24518873635634 369.9730726692159 19.529005 0.8723632643637371 38
40 4 390.73304965472715 372.72417631012286 19.431169999999998 0.8723632643637371 39
41 4 392.22028489567236 375.47527995102985 19.333335 0.8723632643637371 40
42 4 393.7081458140432 378.2263835919367 19.2355 0.8723632643637371 41
43 4 395.1953810549884 380.97748723284377 19.137665000000002 0.871086882415261 42
44 4 396.6813649410821 383.7254624866221 18.903405 0.871086882415261 43
45 4 398.16672314975 386.4728120629747 18.669145 0.9401866973121827 44
46 4 399.8391589087094 389.09815454131126 18.244484999999997 0.9401866973121827 45
47 4 401.51222034509453 391.7234970196477 17.819825 0.9911293533146037 46
48 4 402.75043597060164 394.58159150035345 17.427465 0.9911293533146037 47
49 4 403.9886515961088 397.44031165848486 17.03502 0.9911293533146037 48
50 4 405.22686722161586 400.2984061391906 16.64266 0.9911293533146037 49
51 4 406.465082847123 403.157126297322 16.2503 0.9315773759342251 50
52 4 407.8947557649016 405.9332570352579 15.99972 0.9315773759342251 51
53 4 409.3250543601059 408.70938777319384 15.74914 1.104395737693359 52
54 4 410.9349223764929 411.3885385101426 15.57149 1.104395737693359 53
55 4 412.5447903928799 414.0676892470914 15.393754999999999 1.0981577337588941 54
56 4 413.95444163303534 416.85758488839315 15.211260000000001 1.0940157492006035 55
57 4 414.8673049971662 419.83643511226353 14.835135 1.164141675075712 56
58 4 416.3426523670226 422.5806563014876 14.449405 0.7093054704458923 57
59 4 417.64093302539914 425.4231088465502 14.256540000000001 0.9611218639768966 58
60 4 418.96924620021053 428.24303700428675 13.89444 0.9611218639768966 59
61 4 420.29755937502193 431.06296516202326 13.532255 0.9611218639768966 60
62 4 421.62649822725894 433.8828933197599 13.170069999999999 1.1112218784080043 61
63 4 422.7439581096014 436.78728792996907 12.73827 0.877988104420993 62
64 4 423.81136379788603 439.7142069275044 12.348715 1.0475967409861646 63
65 4 424.9388345190401 442.6248583119709 12.067195 1.0607046830550755 64
66 4 426.1707933702899 445.49233795406246 11.775134999999999 1.1878923901561826 65
67 4 427.6248677076717 448.2509497240781 11.436919999999999 1.0409895873705228 66
68 4 429.49752024286266 450.7411458784583 11.057565 1.0555303307443407 67
69 4 430.9622310964818 453.5053887453055 11.03419 0.8753039482646385 68
70 4 431.93703652575925 456.47547948521577 11.2115 0.7173016279466408 69
71 4 432.85177692216723 459.4643405478977 11.374105 0.7835546105565199 70
72 4 433.16461563502907 462.57520870859577 11.536624999999999 0.8859091806306546 71
73 4 434.0662168054969 465.5690751906836 11.673645 0.7540163792881056 72
74 4 435.20807810744253 468.4653359943583 12.091759999999999 0.7540163792881056 73
75 4 436.3499394093883 471.36097112060753 12.50996 0.8752851779418668 74
76 4 437.74895413330637 474.15900056844373 12.4219 0.9001120581945818 75
77 4 439.6710351851295 476.624169625795 12.268475 0.9817629622515205 76
78 4 441.0925742963737 479.4103112025425 12.160015 0.7801509253605832 77
79 4 442.4884606331632 482.1914473598842 11.724815 0.9156476286753005 78
80 4 443.650343612732 485.0870824861333 11.417539999999999 0.9729158834517878 79
81 4 444.22721819924925 488.1510248399021 11.06921 0.9752809441210232 80
82 4 445.0199514976411 491.12236693466383 10.28551 0.9149155860872038 81
83 4 445.38534711426377 494.16628761080943 9.441205 0.8473424241090477 82
84 4 446.2206264776048 497.14200944755123 8.78322 0.8473424241090477 83
85 4 447.0559058409459 500.117731284293 8.125183999999999 0.8708616385420004 84
86 4 447.0515260989659 503.24486705805987 8.00972 0.728225955799776 85
87 4 446.4646406736371 506.3100607666801 7.71596 0.7657791148917105 86
88 4 445.92655808751476 509.38776802381483 7.509783999999999 0.9779150460833198 87
89 4 445.1400815633801 512.4104156674858 7.7594034999999995 0.9779150460833198 88
90 4 444.35297936181973 515.4324376337312 8.009023000000001 0.6706573758589415 89
91 4 442.9971363802765 518.2504887591906 8.1166755 0.7468523727635696 90
92 4 441.6425447535848 521.0666628523728 8.3162895 0.7468523727635696 91
93 4 440.28732744946734 523.882836945555 8.515895 0.8118540005220014 92
94 4 439.4833319574124 526.9061102666517 8.5255 0.7954111977739834 93
95 4 438.13437142755214 529.7260384243883 8.69176 0.7974821900531287 94
96 4 436.2567134729554 532.2281224498573 8.728480000000001 0.857578506793887 95
97 4 433.9360759009464 534.3260188583088 8.708505 0.857578506793887 96
98 4 431.901372912493 536.7017160437815 8.635915 0.857578506793887 97
99 4 429.86604424661397 539.0767875518286 8.563325 0.8696728514331254 98
100 4 428.3368886181453 541.8016127408551 8.34428 0.8696728514331254 99
101 4 426.80773298967665 544.5258122524559 8.125235 0.9186508803187742 100
102 4 425.84043568950784 547.4952773149405 7.8826789999999995 0.9333855836945665 101
103 4 424.3087773513363 550.2219795362442 7.779752499999999 0.9421513244289551 102
104 4 422.8252961749455 552.9430506607165 7.198276 0.9552467529493514 103
105 4 421.8949138428944 555.8674669485489 6.376275 0.9552467529493514 104
106 4 420.9645315108433 558.7925089138071 5.5542739999999995 0.6875882069990239 105
107 4 419.58303575484547 561.5711423614458 5.0162664999999995 0.8762987753715391 106
108 4 417.70537780024875 564.0425681930543 4.4808005 1.0676934999004088 107
109 4 415.47921751952396 566.1179402141797 3.4982260000000003 0.9467875941535674 108
110 4 413.6816462754198 568.5918687554911 2.6034479999999998 0.7801446685863259 109
111 4 412.1850258730888 571.2772762666971 1.8151665 0.7873211886593765 110
112 4 411.13826753985313 574.2160831353211 1.4955665 0.7202798524930855 111
113 4 410.2304095951281 577.5866074276945 1.0868525 0.7202798524930855 112
114 3 332.41365680302414 276.7408794621323 31.126745 1.1842446907642137 1
115 3 324.5657848521722 275.6277993217698 27.19966 0.9025084027351035 114
116 3 319.5666222206401 275.8511661627532 27.35283 0.9025084027351035 115
117 3 316.54960567380056 276.60573313817594 26.890175 0.929331193975877 116
118 3 313.53258912696106 277.36030011359867 26.427605 0.929331193975877 117
119 3 310.4467480632919 277.1438157242983 25.794865 0.8802780837991416 118
120 3 307.3609069996228 276.92795701242363 25.162125 0.8802780837991416 119
121 3 304.24315638724175 276.6764346872827 25.21287 0.7167197479407178 120
122 3 301.11727196832635 276.6376426868879 25.37522 0.8306994045847982 121
123 3 297.9913875494109 276.5994763639187 25.53757 0.49494650736068685 122
124 3 294.87989371128714 276.5613100409496 25.979315 0.882299021884229 123
125 3 291.76402013118326 276.741505139558 26.266189999999998 0.9283050829976903 124
126 3 288.7419981649379 277.5323614056727 26.49841 0.9283050829976903 125
127 3 285.7199761986926 278.3238433492132 26.73063 1.0647340456767358 126
128 3 282.76490171699976 279.3299326497768 27.007305 0.9754936744457692 127
129 3 280.38357343469545 281.3283463475382 27.479989999999997 1.2012944006151836 128
130 3 278.3701434787167 283.7021665007338 27.904224999999997 0.7170388434278369 129
131 3 277.1112804981607 286.518340593916 28.61253 0.7200108112000243 130
132 3 275.4638718362302 289.1774696532416 28.636159999999997 0.7200108112000243 131
133 3 273.8158374968741 291.8365987125672 28.659875 1.0276689149768659 132
134 3 271.7029248302053 294.13846596180457 28.873564999999996 0.8343471039767671 133
135 3 269.60502842175384 296.42281424312165 29.427425 0.8343471039767671 134
136 3 267.5071320133024 298.7077882018645 29.981285 0.9633743027095019 135
137 3 265.8659801256292 301.34564422871546 30.480404999999998 0.6547088582772451 136
138 3 264.41002875597025 304.1036303213054 30.815389999999997 0.8236855606424359 137
139 3 262.8408297722553 306.80780815528306 30.95428 0.8968585355808187 138
140 3 260.7773456222186 309.1591039211526 30.996354999999998 0.9761694060655508 139
141 3 259.134942379694 311.82136136760687 31.041745 0.6696688055262981 140
142 3 257.49191345974367 314.4829931366353 31.117395 0.9225676210038043 141
143 3 255.76066402276626 317.0495219369538 31.72931 1.0109445573872722 142
144 3 253.33616399808705 319.0241598925377 31.852559999999997 0.6205362343164956 143
145 3 250.80342177875764 320.85551771763085 32.036585 0.6205362343164956 144
146 3 248.27067955942823 322.6875012201497 32.22060999999999 0.6690618984233461 145
147 3 245.9750690844481 324.8110504030559 32.334765 0.6690618984233461 146
148 3 243.6800842868937 326.93522526338774 32.448919999999994 0.9484831799772786 147
149 3 241.60471226576828 329.2696277387627 32.207095 0.8203194160920426 148
150 3 239.30972746821388 331.38316608285726 32.514455 0.9701503892300891 149
151 3 236.40846124513325 332.53378686876306 32.80065 0.9154974660931268 150
152 3 231.56571797003204 331.43760001889524 31.94198 0.9154974660931268 151
153 3 332.41365680302414 276.7408794621323 31.126745 1.1842446907642137 1
154 3 336.3253920686485 272.9905689723446 31.15913 1.0662356714984726 153
155 3 342.0885068369892 270.605486625486 31.831395 1.0662356714984726 154
156 3 344.7007100893855 268.8973872532604 32.12932 0.9461181193080431 155
157 3 347.32980663227636 267.20242710697494 32.10229 0.8713371533855504 156
158 3 350.2667364686233 266.30020025908146 31.30159 0.800210143629284 157
159 3 353.2512177893252 265.87911935156944 30.162335000000002 0.8827369960822355 158
160 3 356.14872994785145 266.70689058580183 29.022655 0.820250591575213 159
161 3 359.21892907587755 267.19304194558913 28.544784999999997 0.8366370833549158 160
162 3 362.3247918171698 267.0603983313357 28.066829999999996 1.2549837805165311 161
163 3 365.283620363417 266.1475349672049 27.46146 0.9072072402022882 162
164 3 367.90395742234773 264.63464695180505 26.3806 0.900643884006447 163
165 3 370.2364828654455 263.0322870645267 24.56942 1.0014092334192435 164
166 3 372.6271963091357 261.6933373734781 22.518539999999998 1.0014092334192435 165
167 3 375.0179097528258 260.35501335985515 20.467744999999997 0.9927936552670287 166
168 3 376.908081255937 258.2740102418982 18.60327 0.9994195792054422 167
169 3 378.76947159746493 256.56653654709834 16.095855 1.2087837594010957 168
170 3 380.9831183296753 255.03612956377825 13.92742 1.1363615973735814 169
171 3 383.7467355190967 255.32894659901694 11.977095 1.1309932850608724 170
172 3 386.56290961227893 255.362733180006 10.12656 1.1967019283103717 171
173 3 389.3390403502149 254.52620246181345 8.531195 1.7843319097757826 172
174 3 390.18996164919906 252.0816807595111 6.143324 1.250691633376067 173
175 3 390.34074990879844 249.66594021879203 3.4512125 0.9014822917569166 174
176 3 390.438981264637 244.40336739103026 0.73282665 0.9014822917569166 175
177 3 332.41365680302414 276.7408794621323 31.126745 1.1842446907642137 1
178 3 331.54646789097114 269.12450815879805 22.730105 0.7562187638266529 177
179 3 330.2938616846724 263.64983068371595 23.283795 0.7562187638266529 178
180 3 329.3184305779692 260.6866223954887 23.5994 0.6614036067324883 179
181 3 328.8829590896655 257.5920218478594 23.400074999999998 0.9385161385855005 180
182 3 328.1790719857264 254.57187691389132 23.959545 0.8515845170554542 181
183 3 327.7198247552452 251.50981159239967 24.56347 0.8900636787374598 182
184 3 326.780682939234 248.55661414298396 25.14793 0.8900636787374598 183
185 3 325.8415411232228 245.60404237099397 25.732305 0.9268034571759535 184
186 3 324.5326239486089 242.76409253563426 25.595115 0.8109717953517309 185
187 3 323.5102670349764 239.81214644106998 25.377345 0.8109717953517309 186
188 3 322.48791012134393 236.85957466908002 25.15966 1.0286950259550527 187
189 3 321.0663710100997 234.0940804473814 25.623334999999997 1.0970002305213054 188
190 3 319.46275976796994 231.42681758152142 26.06049 0.8033009901123589 189
191 3 317.7208738147553 228.83776439387688 26.357310000000002 0.8033009901123589 190
192 3 315.97836218411487 226.24871120623234 26.654045 0.8051154546469576 191
193 3 314.57371636336524 223.45756421007906 26.86272 1.2235497466481742 192
194 3 313.6151785471566 220.48309372818875 26.665945 1.0597348830452038 193
195 3 312.92693337886055 217.44542982630034 27.06264 1.0635827992134044 194
196 3 312.85560615232805 214.33393598817653 27.48951 1.1620081150539945 195
197 3 313.38117518993596 211.27249634411066 27.996875 0.8531424538455062 196
198 3 314.48111610435814 208.3605936047927 28.425105 0.9396361011775459 197
199 3 314.9916688837486 205.29039447676666 28.853334999999998 1.0221441833077258 198
200 3 315.02295275503485 202.16513573527692 28.678745 0.771816902049944 199
201 3 315.0536109488953 199.06115002626186 29.212715 0.8656872862312657 200
202 3 314.9829093997885 195.93401425249493 29.17251 0.8346349155926002 201
203 3 313.8842198402178 193.00521822268246 29.12236 0.9179751486989925 202
204 3 312.50147272936846 190.2096914845491 28.787035 0.9179751486989925 203
205 3 311.1180999410934 187.41479042384148 28.45171 0.9679730317885707 204
206 3 309.8279530892512 184.57609194333324 28.110775 0.9679730317885707 205
207 3 308.53843191483475 181.73676778539922 27.76984 0.97392948088146 206
208 3 306.9191787370619 179.16460788824924 26.762845000000002 1.3784236798375535 207
209 3 305.14350620285813 173.1862600854596 26.07919 1.3784236798375535 208
210 4 430.9622310964818 453.5053887453055 11.03419 0.8753039482646385 69
211 4 433.4624380896735 455.40494540980256 10.527165 1.4373249526951795 210
212 4 435.91071385653026 457.3501765263774 10.405615 1.4373249526951795 211
213 4 437.312856967577 460.13444107084774 10.7627 0.8934611071591393 212
214 4 438.71500007862375 462.9187056153181 11.1197 0.8934611071591393 213
215 4 441.0037281019209 465.0503886047586 11.163049999999998 0.7010590419748544 214
216 4 443.7097829681758 466.6145821690678 10.975539999999999 0.8481620615367458 215
217 4 446.43273112492517 468.1543743137737 11.035124999999999 0.837857154335077 216
218 4 449.2570390246418 469.49958077907957 11.01498 0.6706073216648835 217
219 4 451.7641284695165 471.3447035075387 10.591085 0.7819028221526094 218
220 4 454.43764810963376 472.9620796530344 10.3904 0.7819028221526094 219
221 4 457.111167749751 474.58008147595575 10.189715 0.8986792568896748 220
222 4 459.49187035462955 476.55784781866834 9.573039999999999 0.9616286626917327 221
223 4 461.94640289574346 478.4473936443538 8.97702 0.7394005546232006 222
224 4 464.4703856311127 480.22682024311183 8.296960499999999 0.7551488554286655 223
225 4 467.2064730138024 481.6821459353451 7.7133335 1.1778252403762886 224
226 4 470.14590555985217 482.6162823319506 7.007450999999999 0.7553928696246976 225
227 4 473.0665677831302 483.6530298263746 6.424793 0.8279026264918135 226
228 4 476.0910924590785 484.24179228398066 5.693232 0.8279026264918135 227
229 4 479.11624281245236 484.83055474158664 4.9616795 0.8804657870268586 228
230 4 482.2102176826559 485.0664351310844 4.4184615 0.805021603033099 229
231 4 485.27666274612756 485.6745935888879 4.5631995000000005 0.6325911612779136 230
232 4 488.3856538745485 485.9430092045233 4.258959 0.6044782231852978 231
233 4 491.3757662920819 486.1350921742205 3.036489 0.6044782231852978 232
234 4 494.3658787096153 486.3265494664919 1.8140189999999998 0.6044782231852978 233
235 4 497.95351306871487 486.55679875915826 0.34705755 0.6044782231852978 234
236 4 344.7670318965122 294.99501835762027 26.45591 1.2837023743572475 11
237 4 347.91544070275376 295.70265952611373 25.703405 0.9867808952058242 236
238 4 351.01567234721455 295.53873204057413 25.180825 0.9867808952058242 237
239 4 353.89629121524626 294.3311746089274 24.947245 0.9382658676152111 238
240 4 356.77691008327804 293.1236171772808 24.71358 0.9382658676152111 239
241 4 359.65815462873553 291.9160597456341 24.48 0.9382658676152111 240
242 4 362.36358381756463 290.3506148264735 24.297165 0.9385161385855005 241
243 4 364.8894435852111 288.5524179049437 23.732765 0.969906375034057 242
244 4 366.7245554748586 286.0622217505635 23.096539999999997 0.9700690511647451 243
245 4 368.61034723598976 283.66900559717044 22.134085 0.9700690511647451 244
246 4 370.4961389971209 281.2757894437774 21.171545 1.0915318098204807 245
247 4 371.90078481787054 278.58287380346275 20.152225 0.9354565759737118 246
248 4 373.545690770098 276.04324913245034 19.073065 0.9354565759737118 247
249 4 375.19059672232555 273.503624461438 17.993904999999998 0.9354565759737118 248
250 4 376.8355026745531 270.96399979042565 16.914745 0.9354565759737118 249
251 4 378.4804086267806 268.4243751194133 15.835584999999998 0.9354565759737118 250
252 4 380.12531457900815 265.8847504484009 14.756424999999998 0.7594535161176443 251
253 4 382.34584376290144 263.77621752371215 13.88543 0.7594535161176443 252
254 4 384.56574726936896 261.6676845990234 13.014434999999999 1.0561309810730355 253
255 4 386.7043127104925 259.41336883414107 12.519649999999999 1.0561309810730355 254
256 4 388.8422524741903 257.1584273918329 12.024865 1.1880300391898417 255
257 4 390.8575594624462 254.7720936901229 12.25785 0.8651867442906868 256
258 4 392.9736005162436 252.47022644088548 12.404219999999999 0.8651867442906868 257
259 4 395.089641570041 250.16898486907385 12.55059 0.8356047156024718 258
260 4 396.724536683457 247.5023476806396 12.488285 0.8356047156024718 259
261 4 398.3600574742987 244.8350848147796 12.426065 0.9084711086022501 260
262 4 400.30528859087354 242.40745640297177 11.979304999999998 0.8196874818920616 261
263 4 401.8782416391428 239.70452992384554 11.89677 0.9608215388125493 262
264 4 402.95190410168465 236.7694771197758 11.687585 0.9485895451396515 263
265 4 403.4649595907781 233.76247141174787 10.746464999999999 0.9485895451396515 264
266 4 403.97801507987145 230.75546570371992 9.80526 1.0224445084720732 265
267 4 403.93734604719947 227.66336786579356 9.159089999999999 0.8890938787275882 266
268 4 404.32839443827675 224.59942551202477 8.487794 0.8890938787275882 267
269 4 404.719442829354 221.53485748083023 7.8165235 0.9165673744911143 268
270 4 405.7023820651659 218.5891681605232 7.3041775 0.9720336782815173 269
271 4 407.2234038871001 215.86246593921945 7.038790499999999 0.7608425200027508 270
272 4 408.97154661457205 213.27591546127783 6.767734 0.8451400395705004 271
273 4 410.48756301710046 210.55672136908277 6.345794 0.9312833075441349 272
274 4 412.4453076821898 208.16413089311547 5.696071 0.9312833075441349 273
275 4 414.4024266698535 205.77091473972246 5.046348 0.9601708342897967 274
276 4 416.48155275553324 203.53787200731466 4.1066645 0.9483330173951049 275
277 4 418.8284687794227 201.58826114875973 3.1669895 0.8100145088903739 276
278 4 420.75743228292873 199.19379364051525 2.3838079999999997 0.8100145088903739 277
279 4 422.68639578643484 196.79932613227078 1.6006265 0.7299590822690306 278
280 4 424.46707374004444 194.24531088046677 1.1904845 0.5464579041430907 279
281 4 426.3384749203839 191.7476065969779 0.8869155000000001 0.7825097292555615 280
282 4 338.20930679750245 288.4304108069275 27.90397 1.337272875547708 8
283 4 335.1184603144276 292.16069961909204 28.533820000000002 0.9825513158079323 282
284 4 332.23909280124724 293.05166427332256 27.394989999999996 0.6746304275122867 283
285 4 329.5042567734091 294.5332684174362 26.93922 0.8064356340152344 284
286 4 326.542925517459 295.49430894334773 26.520765 0.8789266205595785 285
287 4 323.54718200309406 296.3370964357975 26.08786 0.5397838030428963 286
288 4 320.42317461645575 296.492264437377 26.018414999999997 0.7482163495516473 287
289 4 317.29729019754035 296.3771397910438 26.05828 0.9158228183545031 288
290 4 314.1839193271394 296.1406337241203 26.32229 0.601024483795303 289
291 4 311.07054845673844 295.90475333462246 26.586299999999998 0.69914446905214 290
292 4 307.96718842514906 296.2651435318393 26.804155 0.7020038148876971 291
293 4 304.86820813553976 296.62553372905614 26.481154999999998 0.731954993257089 292
294 4 301.9043741698867 297.5897026420963 26.118119999999998 0.8591802410037396 293
295 4 298.9699470432427 298.66211374978667 25.90154 0.9631115181906978 294
296 4 296.2970530805512 300.2732331210251 25.608545 1.0412336015665549 295
297 4 294.3962450612027 302.74716166233645 25.921005 0.8188866147871354 296
298 4 292.96469511114697 305.5289234971039 25.960785 0.92694736298387 297
299 4 291.0301005108094 307.98658442534645 26.040515 0.8820424941396824 298
300 4 288.80581726236176 310.1708243185478 25.683345 0.7915757951542973 299
301 4 286.27182368818086 311.96026175611746 25.131525 0.7915757951542973 300
302 4 283.7384557914258 313.74907351626143 24.579620000000002 0.89683350848379 301
303 4 281.33835718634975 315.74248179461705 24.256790000000002 0.89683350848379 302
304 4 278.93888425869955 317.73526439554695 23.93396 0.6955530806284862 303
305 4 276.54253971817786 319.7255442867739 24.323345 0.8023749875222879 304
306 4 273.8095807226169 321.22717010851073 24.670994999999998 0.8494822409050227 305
307 4 271.0716163076501 322.7363040593562 24.52114 0.5991124135822916 306
308 4 268.04584027685047 323.5008818735906 24.232310000000002 0.5991124135822916 307
309 4 265.0200642460508 324.26608536525055 23.94348 0.8912649793948492 308
310 4 261.93672589208455 324.57204162642944 23.354174999999998 0.7232643338137873 309
311 4 258.9046930870277 325.22086911690485 22.78969 0.8539120370791463 310
312 4 255.8013330554383 324.91303582344887 22.45292 0.9444287902585892 311
313 4 252.69672166899747 325.17832305195566 22.072375 0.9444287902585892 312
314 4 249.59273595998235 325.4436102804625 21.691745 0.8421868421210847 313
315 4 246.69459812403034 326.08993506123505 20.351635 0.8421868421210847 314
316 4 243.79708596550404 326.7362598420076 19.011525 0.9742673466913508 315
317 4 240.90770761351214 327.8724900471218 18.48801 0.8071864469261029 316
318 4 237.98892242251122 328.94802954194074 18.93307 0.9346181682232421 317
319 4 235.3103973629882 330.534747493576 19.353820000000002 0.9346181682232421 318
320 4 232.63187230346517 332.1214654452112 19.774485 0.7468023185695116 319
321 4 229.81131846830291 333.34153642537234 20.569065 1.0962619311589514 320
322 4 225.1925677116108 334.9370138609677 22.041095000000002 1.0962619311589514 321
323 4 334.4752639207837 282.05350648395194 26.349999999999998 1.3681625700556854 6
324 4 335.2073065088803 277.45164901775433 21.308225 1.822892409523132 323
325 4 338.2186919588883 278.3175865749559 12.542259999999999 1.8085393693770313 324
326 4 341.2394625702822 278.39204218861704 7.707196499999999 1.695779783713112 325
327 4 343.8228846610952 278.46274373772377 5.312168499999999 1.179233014584167 326
328 4 346.0177610705338 280.1301740772774 3.3013999999999997 1.1365242735042695 327
329 4 348.6218305163958 281.51479822040386 1.8850449999999999 0.8934736207076538 328
330 4 351.58003338521723 282.43016429423756 1.2792584999999999 0.7037807387767524 329
331 4 354.5876647706709 283.228528689461 0.8475231 0.868684281100482 330
332 4 360.8081497372156 283.8304303730071 0.43083694999999994 0.868684281100482 331
333 3 324.5657848521722 275.6277993217698 27.19966 0.9025084027351035 115
334 3 324.8160558224617 273.61186665608824 31.805215 1.1458656374703238 333
335 3 319.83503783627555 273.12508961887517 31.744780000000002 1.1458656374703238 334
336 3 316.1316531534172 273.5155123325268 33.745934999999996 1.076790849670431 335
337 3 315.1724896597828 271.6766463783249 31.17018 1.5122060270057882 336
338 3 312.9457037016322 269.65821100294033 29.989955 1.5122060270057882 337
339 3 311.6530541400872 266.8145071030263 29.767594999999996 1.9781167220709168 338
340 3 310.54748212883345 263.8882137829167 29.815789999999996 1.6707026324901075 339
341 3 310.02691851063133 261.21406846537377 31.90543 0.6175705233185654 340
342 3 309.2936245676832 258.3453374684307 33.276905 0.5967855192360252 341
343 3 308.37137604216656 255.37149266396614 33.691195 0.5967855192360252 342
344 3 307.4485018392241 252.39764785950155 34.105484999999994 0.8085316533914086 343
345 3 306.55753718499363 249.398775958008 34.105655 0.8060664843340575 344
346 3 305.2930431076061 246.5375530901737 34.125205 0.9159291835168761 345
347 3 304.59353574564705 243.489252672048 34.018955 0.9159291835168761 346
348 3 303.89465406111367 240.441577931348 33.912789999999994 0.9219982545463957 347
349 3 302.7972158563944 237.57159557955353 33.112345 0.9219982545463957 348
350 3 301.69977765167505 234.70161322775908 32.311814999999996 0.9219982545463957 349
351 3 300.6029651243815 231.8316308759646 31.51137 0.9219982545463957 350
352 3 299.50552691966215 228.96227420159587 30.710924999999996 0.9219982545463957 351
353 3 298.40808871494283 226.09229184980143 29.91048 0.8351479710816935 352
354 3 297.0416092171624 223.32304356354848 29.2332 1.001922288908337 353
355 3 295.8465653340302 220.45744095373408 28.712065 1.0939344111352594 354
356 3 295.2133797791978 217.42165408412285 28.15081 0.8813667625199008 355
357 3 294.9987724221746 214.30202643946464 28.031045 0.8820737780109686 356
358 3 294.3831058352625 211.26248550529905 27.47251 1.027168373036287 357
359 3 293.5440724073671 208.29865153964604 26.728505 0.5785651669215264 358
360 3 292.6568618176909 205.37360957438793 25.822575 0.5785651669215264 359
361 3 291.7702769054405 202.44856760912978 24.916645 0.7494677044030946 360
362 3 290.56709921577385 199.59235016070124 24.33822 1.3259543709163668 361
363 3 288.5586746792009 197.2179043300799 23.877435 1.2211534021076527 362
364 3 286.39821052817706 194.9573317909403 23.77025 1.7350347854030148 363
365 3 285.93458355571585 187.7032277171001 24.96875 1.056249859783923 364
366 3 286.5602609814395 184.57484058848178 24.96875 1.056249859783923 365
367 3 287.81224151031256 180.67999861335193 24.96875 1.1419488967852935 366
368 3 288.4372932586105 179.56942118269242 26.1375 0.969856320839999 367
369 3 288.4372932586105 177.06671147979776 26.1375 0.7977700016689616 368
370 3 289.0629706843342 176.4410340540741 26.1375 0.625677425723667 369
371 3 289.0629706843342 172.06129207400843 25.925 0.625677425723667 370
372 3 289.0629706843342 169.55858237111377 25.7125 0.625677425723667 371
373 3 289.690525142335 168.52621461866974 25.5 0.625677425723667 372
374 3 289.68864811005784 165.49167910390992 25.075 0.902733646608364 373
375 3 290.62716424864334 163.3018081138771 24.791694999999997 1.1902699643739323 374
376 3 290.73165237873917 160.8003497658339 24.744519999999998 0.9040788530736699 375
377 3 290.3143255357815 159.5477435595351 24.65 0.625677425723667 376
378 3 290.3143255357815 157.70449786335317 24.464445 0.625677425723667 377
379 3 290.35374321360206 156.59329475526792 24.366695 0.625677425723667 378
380 3 290.3143255357815 154.54232415374577 23.8 0.7120647078933336 379
381 3 290.3143255357815 151.4139370251274 24.083305 0.8416487595349624 380
382 3 289.68864811005784 149.5369047479564 24.508305 0.7120647078933336 381
383 3 290.3143255357815 148.28554989650908 24.65 0.625677425723667 382
384 3 290.9400029615052 146.72135633219992 24.65 0.625677425723667 383
385 3 290.9400029615052 145.78284019361442 24.65 0.625677425723667 384
386 3 292.5461169133378 142.57123796737483 24.582765 0.625677425723667 385
387 3 293.44271266439983 141.09025950068693 24.366695 0.7120647078933336 386
388 3 293.9532654437903 138.54250102314015 24.224999999999998 0.625677425723667 387
389 3 347.32980663227636 267.20242710697494 32.10229 0.8713371533855504 157
390 3 348.4841814827366 264.9806465682302 32.193495 1.0934025853233942 389
391 3 349.3244662654834 261.9892827958454 31.697944999999997 1.0934025853233942 390
392 3 349.7336593019067 258.95850134563995 30.801534999999998 0.7395757443024034 391
393 3 350.14222666090427 255.9283455728602 29.90504 0.7395757443024034 392
394 3 350.56080485871337 252.82873960582518 29.79879 0.6976803838759467 393
395 3 350.9787573790968 249.72975931621582 29.69254 0.6976803838759467 394
396 3 351.01254396008585 246.68396160779304 28.724135 0.7794439098695154 395
397 3 351.92978706619675 243.76017099738633 29.581785 0.8223591244999017 396
398 3 352.88081675329676 240.7988397414362 30.039340000000003 0.918913664837578 397
399 3 354.37493444592485 238.0589982941923 30.33242 0.803939181086597 398
400 3 355.5493309740082 235.28411891110784 29.188405 0.803939181086597 399
401 3 356.7231018246658 232.50923952802336 28.044304999999998 0.803939181086597 400
402 3 357.8974983527491 229.73498582236462 26.900290000000002 0.7168386266516052 401
403 3 359.0806543647926 226.84811018007562 26.58392 0.853348927395995 402
404 3 359.6925668871503 223.79042460056405 26.239755 0.7380115507380942 403
405 3 360.36079037782315 220.75150934382418 25.80481 0.8277086664898391 404
406 3 361.8242498765909 217.99852867064007 25.4558 0.8277086664898391 405
407 3 363.2883350527842 215.24554799745593 25.10679 0.8778817392586199 406
408 3 364.18493080384627 212.25856396705115 24.77189 0.8778817392586199 407
409 3 365.082152232334 209.27157993664633 24.43699 0.8778817392586199 408
410 3 365.97874798339603 206.28459590624155 24.10209 0.9229930816532964 409
411 3 366.50807108555824 203.215648133067 23.70429 0.9229930816532964 410
412 3 367.03801986514617 200.14607468246666 23.30649 1.2550588618076182 411
413 3 367.11935793049025 197.02394432810556 23.05897 1.2550588618076182 412
414 3 367.20069599583434 193.90181397374445 22.811365 1.1696726635191093 413
415 3 367.2889165128613 190.8222296843326 22.073565000000002 0.9068005498755679 414
416 3 368.5358916223286 188.00167584917028 21.36084 0.9068005498755679 415
417 3 369.7828667317959 185.181122014008 20.648114999999997 0.86101347586111 416
418 3 369.999976798522 182.06649978875558 20.380025 0.8702171907935051 417
419 3 369.9743240240673 179.03133859657007 19.34855 0.8417738950201071 418
420 3 370.2321031234655 175.9805354687415 18.477555 0.8417738950201071 419
421 3 370.4898822228637 172.92910666348715 17.606559999999998 1.0564438197858972 420
422 3 371.24945461769215 169.98091463347725 16.6311 0.927798284282854 421
423 3 371.77252094559714 166.89632492465955 16.58605 0.749373852789236 422
424 3 372.62469359943276 163.8868165069287 16.625065 1.0393002583210686 423
425 3 373.27602379961115 160.8328849919715 16.36522 1.1388643070764761 424
426 3 373.71462367504347 157.75392637998533 16.822944999999997 1.0858694291176814 425
427 3 374.26271709997735 154.6962408004738 17.32657 0.909578557645781 426
428 3 375.37579724033975 151.8919545783803 18.450355 0.7092053620577765 427
429 3 376.73164022188297 149.23094848677755 19.716515 0.7301655558195195 428
430 3 377.74210926442663 146.41102032904098 20.941195 1.2954338260895664 429
431 3 378.30021352817215 143.3558374592323 21.450855 1.324502799288688 430
432 3 378.2420255275799 140.25498013734583 22.009135 0.6153643847154638 431
433 3 378.42096927133684 137.161630944568 22.59385 0.6153643847154638 432
434 3 378.59928733766804 134.0676560743645 23.178479999999997 1.1970335373460053 433
435 3 378.7469472101389 130.98556907524969 23.8782 0.8372127065865816 434
436 3 378.6837537901408 127.92037536662944 24.722845 1.1325825057222103 435
437 3 379.52341289546195 124.95654140097643 25.464299999999998 1.1325825057222103 436
438 3 380.3624463233574 121.99270743532342 26.205755 0.7965999848828583 437
439 3 380.7660082629492 118.90373798452568 25.81858 0.8195873735039458 438
440 4 343.8228846610952 278.46274373772377 5.312168499999999 1.179233014584167 327
441 4 345.4421378388681 275.78296732334934 3.2822495000000003 1.189600489528408 440
442 4 345.63234377628805 272.7409236794809 2.3251494999999998 1.189600489528408 441
443 4 346.43321088121434 269.74267745541306 1.7880345 0.8243237516166741 442
444 4 348.9115191645058 264.736632372198 0.8212326 0.8243237516166741 443
445 4 335.2073065088803 277.45164901775433 21.308225 1.822892409523132 324
446 4 335.9443545163828 280.28596775628256 17.834615 1.1299358902113994 445
447 4 332.9373488083549 284.2170990221044 14.185904999999998 1.1299358902113994 446
448 4 330.82130775455744 283.55325527341154 11.188125 1.5274662994191883 447
449 4 328.4994188276969 282.0979295811783 9.1375 1.122233801100741 448
450 4 326.0355011251971 280.7014175669631 7.332474 0.7985208145798302 449
451 4 323.46959800230434 279.35245703710285 5.7353155 1.0305282608124229 450
452 4 321.66952404849735 277.1613346922186 3.9413224999999996 0.8834878089931041 451
453 4 319.2262537010464 272.67898161433425 0.7121427499999999 0.8834878089931041 452
