# Supplementary material for: Cross-Regional Gradient of Dendritic Morphology in Isochronically-Sourced Mouse Supragranular Pyramidal Neurons
Source: Front Neuroanat. 2018 Dec 4;12:103. doi: 10.3389/fnana.2018.00103 (PMC6288488; doi:10.3389/fnana.2018.00103)
Supplement: Supplementary file 3 [file Data_Sheet_1.ZIP › SWC reconstructions/X046.S5.Z4.C03.20x-exported-000.swc]

# Exported from "Simple Neurite Tracer" version 3.1.4 on 2018-06-06T18:10:09.731
# https://imagej.net/Simple_Neurite_Tracer
#
# All positions and radii in microns
# Voxel separation (x,y,z): 0.625677425723667, 0.625677425723667, 0.85
#
1 1 393.8251474926535 284.718266640109 16.330454999999997 1.3748010075426134 -1
2 1 388.3235658882653 281.95527512811327 20.540845 2.2929701162435805 1
3 1 393.8251474926535 284.718266640109 16.330454999999997 1.3748010075426134 1
4 1 403.4217878484031 288.0856625453538 16.32 1.3528897840937708 3
5 3 393.8251474926535 284.718266640109 16.330454999999997 1.3748010075426134 1
6 3 390.1524210036556 293.07794272520294 17.451605 2.669490277495569 5
7 3 387.8768322062987 298.7334409763192 16.865699999999997 2.078819503741141 6
8 3 386.3664469006017 303.1357073437109 16.10733 1.4516154250987081 7
9 3 385.31468314796024 306.06137498639475 16.585539999999998 1.4516154250987081 8
10 3 383.8875129398845 310.5005563219041 17.218024999999997 1.666673269868447 9
11 3 382.3721222147818 314.92284436691904 17.61591 1.5803986096354106 10
12 3 382.0649145987515 318.03496388246856 17.72862 1.0757709954665013 11
13 3 381.7570813052954 321.1477090754438 17.746385 1.0757709954665013 12
14 3 381.44987368926513 324.26107994584476 17.76415 1.3214182095798703 13
15 3 380.5332562605799 328.86106037976515 17.774350000000002 1.7638096902120464 14
16 3 379.7011052843675 333.46854894279426 18.1152 1.7098825528889234 15
17 3 379.58472928318287 336.59443336170966 18.146140000000003 1.2554655521343385 16
18 3 379.62852670298355 339.72219481290233 18.068195 1.2528439637205564 17
19 3 380.06900361069296 342.81867239280876 17.990164999999998 1.2866931124522067 18
20 3 379.8956909637675 347.50624766633047 17.96849 1.803246138355409 19
21 3 379.6804579293186 352.1819350687634 18.288345 1.3540848279769029 20
22 3 378.7087808871697 355.1338811633277 17.807669999999998 1.2846283769473186 21
23 3 377.9310638469952 358.162785581256 17.685695 1.2846283769473186 22
24 3 377.1533468068207 361.1916899991842 17.56372 1.0407455731744903 23
25 3 376.4244326058526 364.2249741590926 17.241145 1.0839736265177387 24
26 3 375.86757969695856 368.8512330448934 16.516859999999998 1.6126585377057228 25
27 3 375.67111698528134 373.4418283174279 15.304334999999998 1.5347179007833256 26
28 3 375.8150227931978 376.4976368646623 14.416 1.5347179007833256 27
29 3 375.9589286011142 379.5540710893224 13.52775 1.5347179007833256 28
30 3 376.10283440903066 382.6098796365568 12.639415 1.5347179007833256 29
31 3 376.2461145395214 385.6656881837912 11.751164999999999 1.4894000848381603 30
32 3 377.24407003355066 388.591355826475 11.0959 0.8790267289476943 31
33 3 378.6155549507369 391.39313933886564 10.778084999999999 0.8480494396001155 32
34 3 380.23230541880685 394.0403805271025 10.228305 1.1816731565444893 33
35 3 381.72329472430636 396.77521655494064 9.831525 1.2208092795235046 34
36 3 383.1047904803042 399.56949193822254 9.467385 1.271683111009096 35
37 3 384.27167887927885 402.46512706447163 9.190285 1.213920571066287 36
38 3 385.06003243569063 405.4909030952713 9.06848 1.0294708659629501 37
39 3 386.3276549002068 408.35024893082846 8.983735000000001 1.0294708659629501 38
40 3 387.59527736472296 411.2095947663856 8.898905000000001 1.0294708659629501 39
41 3 388.8628998292391 414.06894060194276 8.81416 1.0294708659629501 40
42 3 390.1305222937553 416.9282864375 8.72933 1.1377380877101735 41
43 3 390.84692294620885 419.9697044039427 8.520485 1.1377380877101735 42
44 3 391.56332359866246 423.01112237038546 8.3116995 1.0175517110029142 43
45 3 392.7777634819921 425.8929925932687 8.4271635 1.1345408760647253 44
46 3 393.4366018112791 428.95005249535444 8.529409999999999 0.972446625382495 45
47 3 394.00221420413334 431.9889677520943 7.875845 0.972446625382495 46
48 3 394.5678265969875 435.0285086862599 7.222314 1.2346555209547694 47
49 3 395.3267733143903 437.9472938772608 6.093445999999999 1.0476405384059653 48
50 3 396.27154622723305 440.84355468093565 5.127557 0.7750579111151925 49
51 3 397.0010861056269 443.7110343230272 4.4305825 0.7750579111151925 50
52 4 393.8251474926535 284.718266640109 16.330454999999997 1.3748010075426134 1
53 4 404.1588358559056 288.12695725545154 17.47617 1.6099806383236255 52
54 4 411.67822715825264 290.8955798642788 17.43435 1.9371661345573026 53
55 4 416.17559649435435 292.06371961810487 16.665014999999997 2.0547809770448375 54
56 4 418.5957167770535 293.9751641536907 17.379015000000003 1.3615303893430144 55
57 4 421.01583705975264 295.8866086892765 18.09293 1.273772873611013 56
58 4 423.7719461200654 297.36633580111294 18.13203 1.618239580343178 57
59 4 426.4554765989942 298.96243891413405 18.403010000000002 2.2855182981032116 58
60 4 429.31795082168 300.22380460439297 18.36918 1.192134483102589 59
61 4 432.40629459505203 300.5479055109178 17.85255 1.192134483102589 60
62 4 435.49463836842403 300.87138074001695 17.335919999999998 0.9849726874454827 61
63 4 438.54544149625264 301.55274345663 17.17204 1.181741981061319 62
64 4 441.65067856011916 301.9156363635497 17.023885 1.3095866494594357 63
65 4 444.6827113651761 302.6864709520413 17.052359999999997 1.1137808990792142 64
66 4 447.809847138943 302.77156308193975 16.9915 1.005676353462679 65
67 4 450.9326031707298 302.5932450156085 17.04097 1.005676353462679 66
68 4 454.0559848799423 302.41555262670295 17.09044 1.0392752312240399 67
69 4 457.16435033093757 302.1602762370077 17.42653 1.0392752312240399 68
70 4 460.2795982336156 302.3035563674984 17.762535 1.0392752312240399 69
71 4 463.3948461362938 302.4468364979891 18.098625 1.1405035819318718 70
72 4 466.4243762316478 303.1932696668775 18.408365 1.0572259165680518 71
73 4 469.3756966487863 304.2181292902128 18.616955 1.0572259165680518 72
74 4 472.32701706592485 305.2436145909739 18.82546 1.1375628980309707 73
75 4 475.4222432909798 305.67533201472327 19.03405 1.1419238696882648 74
76 4 478.37731777267277 306.7014429929101 19.078335 1.0100873793140308 75
77 4 481.50257651416246 306.5781845400425 19.023169999999997 1.0100873793140308 76
78 4 484.6284609330779 306.45492608717495 18.96809 0.8419866253448532 77
79 4 487.71555335159843 306.06137498639475 19.398445 0.8419866253448532 78
80 4 490.8032714475447 305.66782388561455 19.828799999999998 0.8419866253448532 79
81 4 493.89036386606534 305.2742727848344 20.25924 0.8900949626087459 80
82 4 496.9981036396348 304.9633111042497 20.499875 0.9965414630471134 81
83 4 500.09082715498687 305.0665478794941 21.12675 1.2430521120079812 82
84 4 503.20982912221933 304.9401610394979 21.40589 0.7939846532433334 83
85 4 506.1236088938145 303.81143896349244 21.61703 1.130511513443065 84
86 4 509.2150810543151 303.33654979736815 21.54495 1.130511513443065 85
87 4 512.342216828082 303.257714441727 21.533815 0.9338360714410876 86
88 4 515.4224267949196 303.1438411502453 22.26269 1.021036734264195 87
89 4 518.5332949556176 302.8441416633237 22.45938 1.021036734264195 88
90 4 521.64353743889 302.54506785382773 22.65607 1.0126151161139545 89
91 4 524.7537799221624 302.86729172807543 22.78289 1.0187342413375318 90
92 4 527.7739248561305 303.2902496678646 23.731914999999997 0.8519411531881167 91
93 4 530.8416212744537 303.41288244330644 24.550890000000003 0.9716520150518259 92
94 4 533.8642689181247 302.95551224510245 25.45121 0.9716520150518259 93
95 4 536.8875422392215 302.49814204689847 26.351445 0.9758690809012035 94
96 4 539.8882911729921 301.61781390890525 26.45047 1.1927539037540553 95
97 4 542.959115978444 301.0202919673392 26.43109 1.3427913504425908 96
98 4 546.0412029775587 300.7093302867545 27.02728 1.0023540063320864 97
99 4 549.1101507507333 300.4584336390393 27.77528 0.938660044393417 98
100 4 552.1234132330185 301.00152164456745 28.646445 0.8640855520214131 99
101 4 555.0472038434252 302.0745584296835 29.050959999999996 0.8640855520214131 100
102 4 557.9703687764061 303.14759521479965 29.455389999999998 0.8640855520214131 101
103 4 560.8941593868128 304.2206319999157 29.859905 0.8951817200798793 102
104 4 563.8755123203861 305.12848994464076 29.492534999999997 1.1203943094691133 103
105 4 566.8537368668308 306.0864020834237 29.43958 1.1203943094691133 104
106 4 569.8313357358497 307.04368854478093 29.38671 1.0054511095894185 105
107 4 572.6406273773489 308.3463489451376 29.991059999999997 0.5636915631572234 106
108 4 575.6138465043878 309.1478417274896 30.743139999999997 0.5636915631572234 107
109 4 578.586439954001 309.9493345098416 31.495305 1.0219815071770377 108
110 4 581.5340063065852 310.84718161575506 32.229875 1.0219815071770377 109
111 4 584.4815726591694 311.7450287216686 32.964529999999996 0.8491756589664181 110
112 4 586.8115953925643 313.5513594497328 34.38556 0.8491756589664181 111
113 4 589.1422438033849 315.357690177797 35.806675 1.4330077784576862 112
114 4 591.1043682104544 317.41116348902204 37.588784999999994 0.9117934557328427 113
115 4 594.9278829590517 319.34012699252816 39.487854999999996 0.9117934557328427 114
116 3 393.8251474926535 284.718266640109 16.330454999999997 1.3748010075426134 1
117 3 397.19191772047253 277.13192785320956 16.03304 1.228986883477713 116
118 3 398.80553980141394 273.74263323806446 16.08421 1.228986883477713 117
119 3 399.9592889744483 270.84324404726095 16.394205 0.9227115268117206 118
120 3 401.47280266727387 268.11529047110577 16.70981 0.923011851976068 119
121 3 402.7629495191161 265.26658115178594 16.820224999999997 1.0694579102409496 120
122 3 403.97676372502 262.3997271871201 16.40296 0.9887204952255676 121
123 3 405.9063529059518 259.99024342065826 17.09248 0.9887204952255676 122
124 3 407.8359420868836 257.5807596541964 17.782 0.6938324677077461 123
125 3 409.43079384505324 254.8897210461589 17.842689999999997 1.0073907096091619 124
126 3 410.7478448262016 252.05289959792782 17.919954999999998 1.0607046830550755 125
127 3 412.59922432891784 249.5307938948357 17.94877 1.009192660595246 126
128 3 414.15215569956405 246.8178565768979 18.116049999999998 1.009192660595246 127
129 3 415.7050870702102 244.10491925896005 18.28333 0.8950753549175062 128
130 3 417.2974361186769 241.42576852201134 17.92004 0.8950753549175062 129
131 3 418.88978516714366 238.74599210763685 17.556835 1.2023017412705985 130
132 3 420.4689949896702 236.0687184029653 17.07225 1.2023017412705985 131
133 3 422.04757913477096 233.39207037571947 16.587665 1.2023017412705985 132
134 3 423.6261632798718 230.71479667104788 16.10308 0.9826389106475335 133
135 3 425.1465594243803 228.05754464399948 15.22792 1.0003768656667995 134
136 3 427.14935286412174 225.65807171634918 15.049335000000001 0.7694580981549657 135
137 3 428.9381646242657 223.0965483354365 15.263874999999999 0.9835836835603763 136
138 3 430.64376128678845 220.47621127650578 15.415429999999999 0.9835836835603763 137
139 3 432.34998362673684 217.85649989500078 15.5669 0.9642001969114571 138
140 3 434.27707009796575 215.4188606443814 16.06109 0.9658770124123965 139
141 3 436.5007276689877 213.24025184801158 16.475295 0.8972527123590247 140
142 3 438.64867827149703 210.9752995668919 16.76744 0.8133180856981947 141
143 3 440.4981807419362 208.45444521865124 16.91755 0.8775501302229864 142
144 3 442.34705753494967 205.93421654783631 17.071995 1.1380571831972925 143
145 3 444.17340994063704 203.39396619939822 17.03383 0.9517241890425271 144
146 3 446.4884164158145 201.29919817807541 17.303449999999998 0.6681922068015902 145
147 3 448.69330366406473 199.09055686527083 17.594150000000003 0.7887039357702257 146
148 3 450.8487623956828 196.8231018744483 17.555815 1.0382366066973385 147
149 3 452.014399439806 193.91995861909044 17.531335 1.0382366066973385 148
150 3 453.1806621613549 191.01744104115838 17.50677 0.7651722077887586 149
151 3 454.7936585648705 188.33703894935817 17.554879999999997 0.7919199177384454 150
152 3 456.1413677398793 185.513982404493 17.52581 0.8797462579872765 151
153 3 457.78877640180974 182.85485334516738 17.586074999999997 0.8804657870268586 152
154 3 459.75840893798784 180.42409654623097 17.560405 0.9945330385105405 153
155 3 461.23438198527 177.66673613106676 17.469369999999998 0.9039474608142679 154
156 3 462.85926625987435 174.99822191035534 17.25466 0.6414319833033889 155
157 3 464.9740559588203 172.69385195141507 17.1581 0.7888228144811132 156
158 3 467.46738050032917 170.81369128711543 16.90548 1.0097870541496834 157
159 3 470.1872002699499 169.26826804557797 16.90888 0.984528456473219 158
160 3 473.0797070090704 168.07760390442584 16.834505 0.6885580070088956 159
161 3 475.6205830349342 166.2525028535899 16.794469999999997 0.7386935391321331 160
162 3 477.92119892932016 164.14084154177255 17.04777 0.7386935391321331 161
163 3 480.2224405011318 162.02918022995516 17.300984999999997 0.7139479969447621 162
164 3 482.29593548998 159.70040885141165 17.640559999999997 0.7705154930044387 163
165 3 484.29122080061285 157.30031024633567 17.92531 0.8735895921181557 164
166 3 485.7991033966069 154.5673512507747 18.215075 0.8735895921181557 165
167 3 487.3063603151752 151.83439225521371 18.504755 0.8410355956577532 166
168 3 488.72226832958785 149.0451222913376 18.425704999999997 0.8604566229522158 167
169 3 490.63934396200517 146.5862100082436 18.080859999999998 0.9157289667406446 168
170 3 492.69969972491316 144.27495759762039 17.47719 0.9799735248139507 169
171 3 495.14109304008696 142.4066848044095 16.68737 1.316575466304769 170
172 3 498.2213030069246 142.0757014462017 16.097215 1.0227510904106778 171
173 3 501.1576071658457 142.0544284137271 14.63207 1.082240500048484 172
174 3 504.02320977566006 141.46128621414104 13.1291 0.7843429641129317 173
175 3 506.7180024482519 140.18990968507057 11.834295000000001 0.8651867442906868 174
176 3 509.61301189707535 139.17756361024968 10.996875 0.9511861064564049 175
177 3 512.330954634419 138.29410708512785 9.741765000000001 0.9511861064564049 176
178 3 377.24407003355066 388.591355826475 11.0959 0.8790267289476943 32
179 3 374.91842704213576 390.1442871971212 10.253295 1.2694244155022336 178
180 3 372.9669391513036 392.47994102734765 9.27248 1.2497280901404526 179
181 3 370.74140454800454 394.6197578233226 8.584575000000001 1.251461216609707 180
182 3 368.18551226392333 396.3628951313887 7.955719499999999 0.884807988361381 181
183 3 365.38935984836434 397.6680582414483 7.253049999999999 0.9539265735810745 182
184 3 362.4424191732058 398.63535554161706 6.701706 1.0092990257576189 183
185 3 359.63625591883516 399.9980809748432 6.3886255 1.4614823581023704 184
186 3 356.74812892169473 401.1937505354012 6.2018125 1.4838503260719913 185
187 3 353.9181899251466 402.4845230646691 5.7516525000000005 1.2379903816338764 186
188 3 351.2090066717631 404.0374544353152 5.4821515 1.2366264048457989 187
189 3 348.7206875496601 405.912609680209 5.105032 1.2495466436869926 188
190 3 346.1647952655789 407.6776456981755 4.602189 1.2495466436869926 189
191 3 343.60827730407203 409.442681716142 4.099346 1.222511122121473 190
192 3 341.04299985860496 411.2139745083657 3.738946 1.222511122121473 191
193 3 338.4783480905637 412.9846416231636 3.3785459999999996 1.2215413221116014 192
194 3 336.3160069072627 415.2301979040859 3.0181375 1.3274997941579043 193
195 3 334.62542650295734 417.8530376727195 2.714543 1.3138287424058421 194
196 3 333.46980029764575 420.6929875080792 2.6822684999999997 1.3138287424058421 195
197 3 380.5332562605799 328.86106037976515 17.774350000000002 1.7638096902120464 15
198 3 377.1470900325635 332.5819640305438 17.81787 0.9979992914490495 197
199 3 374.54802600610736 334.2944431447495 18.24865 0.9979992914490495 198
200 3 371.92581191489944 335.9675045811346 17.7956 0.9086400415071955 199
201 3 370.0625445410943 338.4758453808608 18.003169999999997 0.9086400415071955 200
202 3 368.19927716728927 340.98418618058696 18.210739999999998 1.0805136303534868 201
203 3 366.347897664573 343.4775107220958 17.698954999999998 1.0524832816810665 202
204 3 364.29317299849646 345.8356889396483 17.776729999999997 0.726136193197859 203
205 3 362.6251169815171 348.48230445045937 17.728365 0.8566149635582725 204
206 3 360.958937996815 351.12516589671617 17.505325 0.9150282080238341 205
207 3 359.28775359270713 353.7517597299041 17.09095 0.9150282080238341 206
208 3 357.6159435111735 356.37835356309205 16.676575 0.9881198448968729 207
209 3 356.0623864631016 359.09254223588135 16.572705 1.0406329512378603 208
210 3 354.00453340989645 361.44821774373094 16.486430000000002 0.7467334940526822 209
211 3 351.5281021588822 363.3584109244653 16.400154999999998 1.1052466589923433 210
212 3 349.0573020046994 365.26359868579385 16.08914 0.8757794631081884 211
213 3 346.9850583707027 367.5961241288917 15.77685 0.8757794631081884 212
214 3 344.91281473670585 369.9280238945638 15.464475 0.9344304649955251 213
215 3 343.33610762388224 372.60905166378967 15.005049999999999 0.9344304649955251 214
216 3 341.76002618848435 375.2900794330156 14.545625 1.009217687692275 215
217 3 339.68965958676466 377.50435184265166 13.494005 1.155075609176976 216
218 3 337.2601541426797 379.33821237744775 12.51319 1.0138977548366879 217
219 3 334.79999050473424 381.155805299175 11.622985 1.0138977548366879 218
220 3 332.33920118936305 382.9727725434765 10.732864999999999 1.0196915277988892 219
221 3 330.2963643943753 385.2220828889531 9.7189 1.211887119432685 220
222 3 328.2635384381991 387.52520149304195 8.91752 1.211887119432685 221
223 3 326.2300868045972 389.8283200971307 8.116088999999999 0.9666966498400945 222
224 3 324.274219171785 392.2478147024042 7.6728565 0.9666966498400945 223
225 3 322.31835153897276 394.6679349851033 7.229632499999999 1.0001578785677963 224
226 3 319.9288894501341 396.68073926365633 7.019606 1.0001578785677963 225
227 3 317.2003101965532 398.2105205695507 7.087299999999999 1.0534530816909382 226
228 3 314.2439843600089 399.20534767645137 7.4080305 0.9665026898381202 227
229 3 311.15814329633974 399.7171518106933 7.486238999999999 1.0611301437045675 228
230 3 308.12798752356 400.4823553023533 7.674973 0.8104024288943225 229
231 3 305.30305394641766 401.82505905795637 7.7796165 1.0739502741576457 230
232 3 302.8816823088671 403.745888754928 8.435502 1.1991921244647519 231
233 3 300.78753996496994 406.05463845584836 8.800645 1.1991921244647519 232
234 3 298.69402329849856 408.3633881567686 9.16572 1.1153763765148095 233
235 3 298.3305047141531 411.342238380639 10.36626 1.1499638246088137 234
236 3 297.3907372207162 414.23224241005664 11.37385 0.7660794400560579 235
237 3 296.28579088688815 417.1109842458112 12.092525 0.9732224653903923 236
238 3 295.2427866182068 420.0316464690893 12.65157 0.9732224653903923 237
239 3 294.2004080269512 422.9523086923674 13.2107 0.966314986610403 238
240 3 293.47086814855743 425.9880955619786 13.474965 1.034463771820225 239
241 3 292.17759290958656 428.8299224296155 13.740165 1.034463771820225 240
242 3 290.88431767061576 431.6717492972524 14.00545 0.741521601096404 241
243 3 289.5866626896649 434.4779125516231 14.654934999999998 1.01747037293757 242
244 3 287.81036447803535 437.02003993233836 15.214235 0.7886351112533961 243
245 3 285.32267103335806 438.8438896283228 15.922965 0.6981121012996959 244
246 3 282.57532145700543 440.287953126893 16.454215 0.8354733233430698 245
247 3 280.39608698320995 442.51348773019214 16.849635 1.1151636461900634 246
248 3 278.6423131589065 445.0875246596193 17.245055 0.950422779997022 247
249 3 277.875858312395 448.11330069041895 17.536859999999997 0.7372294539559396 248
250 3 277.5755331480476 449.56987773750365 17.817785 0.7372294539559396 249
251 3 382.3721222147818 314.92284436691904 17.61591 1.5803986096354106 11
252 3 376.0352612470525 319.1336534420393 19.292279999999998 0.9758065131586312 251
253 3 373.22534392812753 320.50263564952274 19.469165 0.8885683096899801 252
254 3 370.23898557514843 321.3003743673204 20.127745 1.1117599609941267 253
255 3 367.27014619008963 322.20885798947114 20.649985 1.0460388041961128 254
256 3 364.41455441908687 323.4602128409185 20.992535 0.8978846465590056 255
257 3 361.368756710664 324.160971557729 21.181404999999998 1.079199707759467 256
258 3 358.488763520058 325.37979118303866 21.306015 1.079199707759467 257
259 3 355.6087703294519 326.59798513092267 21.430709999999998 1.0146423109732992 258
260 3 352.63117146043305 327.53087017267666 21.12913 1.0146423109732992 259
261 3 349.6535725914141 328.4643808918564 20.82755 1.066454658597476 260
262 3 346.78233888476814 329.33594954588943 22.032425 0.9356630495242007 261
263 3 343.8016116286206 329.6544193555828 23.245714999999997 0.9356630495242007 262
264 3 340.82025869504736 329.9728891652761 24.459005 0.4723814510019628 263
265 3 337.7275351796953 329.80207922805357 25.05647 0.4723814510019628 264
266 3 334.6348116643432 329.631269290831 25.65385 0.7981016107045952 265
267 3 331.59089098819754 329.01810541362187 26.167165 0.6650638196729719 266
268 3 328.5313283764088 328.3993104395811 25.88505 1.110471065497136 267
269 3 322.46726276629505 326.8626466820038 25.714625 1.110471065497136 268
270 4 542.959115978444 301.0202919673392 26.43109 1.3427913504425908 97
271 4 549.9216543718969 303.38159857202027 25.27713 0.7396883662390337 270
272 4 552.7503420135936 304.6510980688136 24.70899 0.7396883662390337 271
273 4 555.8374344321142 304.3395107108032 24.170769999999997 1.3247843541302637 272
274 4 558.6235760088616 302.9717798581713 23.63714 0.9778587351150048 273
275 4 561.4097175856091 301.6040490055393 23.103595000000002 0.9968980991797759 274
276 4 563.8686298687031 299.7101234378738 22.569965 1.196626847019285 275
277 4 565.7181323391422 297.23431786428523 21.909855 1.1108089313070266 276
278 4 567.1897256444444 294.5107440301101 21.29862 0.9256209268413358 277
279 4 568.2771530103521 291.6294994846526 20.551979999999997 0.9256209268413358 278
280 4 569.3645803762598 288.7482549391952 19.80534 1.259313468302539 279
281 4 570.9950957476957 286.2155127198658 18.657075 1.3077033604080073 280
282 4 573.5760151288058 284.4948997991257 18.106785 0.9047983821132521 281
283 4 576.3171079309012 283.0658525587728 17.451945 0.7513009392604648 282
284 4 579.2215025411105 282.003452289894 16.812745 0.9816315699921184 283
285 4 582.0214090212239 280.89037214953163 15.670005000000002 0.9334231243401099 284
286 4 584.7111962744099 279.35746245650864 15.057070000000001 0.9327161088490422 285
287 4 587.0374649432506 277.32964191973826 14.360240000000001 1.0760713206308488 286
288 4 588.2875684398464 276.34482565164916 11.73612 1.0760713206308488 287
289 4 444.6827113651761 302.6864709520413 17.052359999999997 1.1137808990792142 65
290 4 447.00460029203657 304.54348155158914 16.64861 1.3914878244866637 289
291 4 448.85034869792145 307.0624588675526 16.399134999999998 1.3914878244866637 290
292 4 450.7592905238043 309.5401414734184 16.487025 1.1961325618529632 291
293 4 452.7470677053284 311.9552563367117 16.56803 0.865537123649092 292
294 4 455.24477198881726 313.83854538813995 16.498245 1.1365117599557548 293
295 4 457.8263170473532 315.60483276095783 16.50309 1.3253912612332155 294
296 4 460.0487232635236 317.8072172995051 16.507935 1.3297334625677377 295
297 4 462.0715383808882 320.17352932359205 16.92469 1.389936144470869 296
298 4 464.524193889725 322.0993644399695 17.26962 1.2879319537551397 297
299 4 466.5463833296639 324.47944136742234 17.514505 1.0734121915715231 298
300 4 468.2870179280271 327.0753770067498 17.69666 0.9562853774760527 299
301 4 469.59968916719544 329.9059416807237 18.00198 1.1064604731982473 300
302 4 471.0068376976479 332.690206225194 18.31852 1.1771807926277933 301
303 4 472.92954442689677 335.15162121799096 18.563149999999997 1.2568608127937022 302
304 4 474.67017902526 337.74192576048694 18.268455 1.5177808128689858 303
305 4 476.5609762057969 340.23024488258994 18.078905 1.3019596416398642 304
306 4 478.453650418611 342.7210667143958 18.101685 0.9840842255009552 305
307 4 480.2380824367749 345.2888468695658 17.97172 1.1684150518934047 306
308 4 481.52072115950847 348.14131025344 17.86955 0.9024708620895601 307
309 4 482.54870916997237 351.082619831767 18.250944999999998 0.9024708620895601 308
310 4 483.5773228578621 354.0239294100939 18.63234 1.0965059453549837 309
311 4 484.2142624772488 357.0866204090113 18.66447 1.224175424073898 310
312 4 484.5208444158534 360.1993656019865 18.607605 1.2876629124620784 311
313 4 484.59967977149455 363.32587569832765 18.488775 1.0925579207986673 312
314 4 483.87639666735805 366.35853418081024 18.137215 0.9177373912772175 313
315 4 482.91911020600077 369.3361330498292 18.05927 1.0834355439316163 314
316 4 481.56889832128917 372.13979359449695 17.62339 0.9903034591126485 315
317 4 480.4239086322148 375.0498193015377 17.49181 1.127608370187707 316
318 4 479.39904900887944 378.0030167509534 17.330904999999998 1.127608370187707 317
319 4 478.3741893855441 380.9562142003691 17.170085 1.0894858446383642 318
320 4 476.67422381985284 383.57905396900276 16.990904999999998 0.8841447702901138 319
321 4 474.5675679274413 385.89030637962594 16.87471 0.8950002736264195 320
322 4 472.4946986160188 388.1646438221315 16.107754999999997 1.126231879851115 321
323 4 470.2134787218303 390.27818216622603 15.649265000000002 0.7322240345501503 322
324 4 467.85717753655496 392.32602438061963 15.380749999999999 0.9685674253430083 323
325 4 465.6779430627595 394.57095498411616 15.406930000000001 0.6797171849834202 324
326 4 464.15191582141944 397.30078559254855 15.505785 0.6797171849834202 325
327 4 462.6258885800794 400.03061620098083 15.604724999999998 1.0491421642277021 326
328 4 460.63748572112956 402.43572022546266 15.299575 0.9285866378392659 327
329 4 459.1934222225594 405.1486575434004 14.50593 0.96906171050933 328
330 4 457.71682349785146 407.9053922811389 14.389565 1.0910500382026733 329
331 4 456.7789330366917 410.8842425050093 14.1457 0.855200932576137 330
332 4 455.7365544454361 413.8217980187819 13.781135 0.8909458839077301 331
333 4 454.6910474670518 416.76873869394035 13.9043 1.0724173644646224 332
334 4 453.3708680987749 419.58178439999404 13.41266 1.0724173644646224 333
335 4 452.050688730498 422.3948301060476 12.921104999999999 1.0724173644646224 334
336 4 450.7305093622211 425.20787581210124 12.429549999999999 1.1926099979461389 335
337 4 449.8188973529417 428.18610035854584 12.034044999999999 1.2566293121461847 336
338 4 449.1243954103884 431.2325237443944 12.236939999999999 0.9093032595784626 337
339 4 448.33541617655084 434.2589254526198 12.122105 0.9527315296979423 338
340 4 447.62652365320594 437.30409748361683 12.27672 0.8100833334072034 339
341 4 446.7824848059047 440.312980223922 12.092185 0.8100833334072034 340
342 4 445.9378202811777 443.3224886416528 11.90765 0.8103774017972935 341
343 4 445.29524956495953 446.38017422116434 12.119895 0.9173432144990116 342
344 4 444.0833123913328 449.2626701214733 12.256235 1.1268700708253532 343
345 4 442.41400501950204 451.9074086000073 12.32755 0.982651424196048 344
346 4 440.6289473239125 454.47644011002865 12.28624 0.982651424196048 345
347 4 438.84451530574853 457.04609729747574 12.245015 1.1249429843541243 346
348 4 437.473656065988 459.832864551649 11.736799999999999 1.0113449909397354 347
349 4 435.98642082504284 462.57395735374433 11.402495 0.9990254024272365 348
350 4 434.4103393896449 465.26186757465325 11.018040000000001 1.0733871644744941 349
351 4 433.1095560215654 468.0555172805094 10.287125 1.2157100085038568 350
352 4 432.29116994871885 471.0512607948743 9.776615 0.9365264843716993 351
353 4 430.77577922361615 473.7829684355838 9.539209999999999 0.9624983543134886 352
354 4 428.8461900426843 476.2412550412521 9.358585 0.6668907977560851 353
355 4 426.9660293783847 478.7377079698895 9.168015 0.7808016298833358 354
356 4 425.04457400398735 481.2035027046665 9.001584999999999 0.7831479202297995 355
357 4 422.7940123036593 483.36646956539323 8.71437 0.8262633516364174 356
358 4 421.0095802854954 485.9117253332371 8.239934 0.8522790189980076 357
359 4 419.08061678198936 488.3750173583112 8.256424 0.751889076040645 358
360 4 417.7003723808429 491.1373831928812 8.936390000000001 0.7929835693621756 359
361 4 415.89967274961026 493.65385779914175 9.558845 0.6162203114338538 360
362 4 414.04579053719095 496.1740864699567 9.55876 0.6162203114338538 361
363 4 411.4504805752892 499.70165579618674 9.55859 0.6162203114338538 362
364 4 429.31795082168 300.22380460439297 18.36918 1.192134483102589 60
365 4 431.5478651669592 303.59120050963776 19.39088 1.6944283204735489 364
366 4 433.92669073956046 305.5764749814589 19.97857 1.2415692565090157 365
367 4 436.29988521533033 307.6124293247637 20.105475000000002 1.3148173127384857 366
368 4 438.4515898823941 309.60270921599067 21.593145 1.1061413777111282 367
369 4 441.29153971775384 310.831539680112 22.21526 1.0073406554151039 368
370 4 443.93815522856494 312.4482901481819 22.774389999999997 1.0073406554151039 369
371 4 446.58414506195027 314.0650406162519 23.33352 1.0080726980032007 370
372 4 449.4547530911705 315.2394371443352 23.892564999999998 1.1461159084406134 371
373 4 452.0463089885179 316.94315677458076 24.44855 0.8003915900827437 372
374 4 454.878750694769 318.1807467226622 25.102880000000003 0.7995281552352451 373
375 4 457.83883059586765 319.04793563471515 25.81348 0.904291583398416 374
376 4 460.68065746350453 320.2686322923021 26.44843 1.0460575745188845 375
377 4 463.591308847971 321.3929746263275 26.761655 1.0536345281443982 376
378 4 466.50508861956615 322.5185683152044 26.99413 0.8554261764493976 377
379 4 469.1492014206744 324.1828702676293 27.207054999999997 0.8554261764493976 378
380 4 471.7939398992083 325.8471722200543 27.41998 0.8554261764493976 379
381 4 474.4380527003165 327.51147417247927 27.632905 1.053790947500829 380
382 4 477.3368162136943 328.66897741006807 27.91604 0.9680856537252011 381
383 4 480.2161837268746 329.7883143246877 28.58601 0.9573052316799823 382
384 4 483.1249580790639 330.91203098128733 28.924479999999996 0.9217980377701641 383
385 4 485.8685535908622 332.4111540933213 28.768165 1.2077263645516227 384
386 4 488.65469516760965 333.8082917849622 29.135025 0.9916924629977549 385
387 4 491.51341532574116 335.0715345074983 29.310719999999996 0.9916924629977549 386
388 4 494.37276116129823 336.3354029074601 29.48633 0.9910355017007451 387
389 4 497.2633908681416 337.4935318224746 29.888209999999997 0.9541267903573061 388
390 4 500.28791554408986 338.16175531314747 30.48797 0.9154599254475834 389
391 4 503.16728305727014 339.31800719588483 31.02908 0.9154599254475834 390
392 4 506.0466505704504 340.47425907862214 31.570189999999997 1.0763341051496527 391
393 4 508.66323356482684 342.11666232114675 32.238205 0.825168416141401 392
394 4 510.99951307247903 344.18577756801494 32.533409999999996 0.9049923421152265 393
395 4 513.0692539967729 346.5183030111128 32.874855 0.9024458349925312 394
396 4 515.4142929883852 348.50545451521117 33.66697 0.9024458349925312 395
397 4 517.7593319799975 350.4919803418838 34.458999999999996 0.9706384176221535 396
398 4 520.3859258131854 352.08870913233056 35.251115 0.9852792693840874 397
399 4 522.8485921608338 353.8593762471286 36.29024 1.0425975783546326 398
400 4 524.9120763108705 356.0761513664675 37.355884999999994 0.9635995465827624 399
401 4 527.0393795583309 358.15715448442444 38.666925 0.9635995465827624 400
402 4 529.1666828057914 360.2381576023813 39.97788 0.7341949184411799 401
403 4 531.284600891866 362.03698020133686 41.929565 0.9576994084581881 402
404 4 534.053849178119 363.27957556882416 42.959595 0.9612344859135269 403
405 4 537.0940157897102 363.87271776841015 43.55468 0.8948751381412747 404
406 4 540.1323053690244 363.13566976090766 43.708615 0.8903514903532926 405
407 4 543.2575641105141 363.0117856306144 43.804325 0.8087068430706114 406
408 4 546.3002334318082 363.4165989250576 44.623554999999996 0.7136289014576429 407
409 4 549.4198610764665 363.1850982775398 44.6539 0.8429814524517538 408
410 4 552.443760074989 362.3829798177621 44.70167 0.91684892933269 409
411 4 555.2549287487655 361.0114949005758 44.66342 1.1507959755850263 410
412 4 557.8727630979932 359.30589823805315 44.879235 1.1484246581415336 411
413 4 560.2515886705946 357.28558583039137 45.17274 0.8515970306039687 412
414 4 563.0045693437787 355.8252547187523 45.5379 0.9539891413236468 413
415 4 565.8707976310188 354.6001783191854 45.899065 0.9566983245770303 414
416 4 568.9266061782532 353.96574140950156 46.19223 0.6257274799177249 415
417 4 572.0543676294459 354.05083353940006 48.33491 0.6257274799177249 416
418 4 416.17559649435435 292.06371961810487 16.665014999999997 2.0547809770448375 55
419 4 417.78483883331563 289.49343675323206 17.643535 1.1126233958416254 418
420 4 420.0516681467125 287.337978021614 17.694110000000002 1.1126233958416254 419
421 4 422.4223599127794 285.2982696137549 17.570775 0.868527861744051 420
422 4 424.51337386954793 282.97262662234 17.46376 0.868527861744051 421
423 4 426.7307746663126 280.76648801923835 17.513315 1.106372878358646 422
424 4 428.65035300843283 278.296939219907 17.60452 1.2710324064863434 423
425 4 430.5693056731273 275.82739042057574 17.69564 0.9512486741989772 424
426 4 432.3424754976282 273.3303118145126 16.830000000000002 0.9512486741989772 425
427 4 434.11564532212907 270.83260753102365 15.964360000000001 1.0131907393456203 426
428 4 436.00331411553736 268.3405343443663 15.808810000000001 0.8925538748918399 427
429 4 437.4642709046021 265.60569831652816 15.245854999999999 0.9045731382399916 428
430 4 438.5654631738758 262.7038064160218 14.712224999999998 0.9045731382399916 429
431 4 439.6672811205752 259.80254019294114 14.178595000000001 1.0146485677475563 430
432 4 440.9205130042996 256.93693758312673 14.084245000000001 1.0583834198056408 431
433 4 441.59436759180403 253.88801148757534 13.827034999999999 1.1308118386074124 432
434 4 442.29637766346605 250.89101661835895 13.066965 1.129635565047052 433
435 4 443.37504554541357 247.99850987923844 12.376425 1.129854552146055 434
436 4 444.0789326493527 244.98775010665616 11.732804999999999 1.390987282546085 435
437 4 444.8916876253678 241.9851241406083 11.27729 1.0973443531054534 436
438 4 445.7701387310838 239.00752527158934 10.752925 1.1461409355376422 437
439 4 446.77935641877605 236.05557917702507 10.44021 1.1461409355376422 438
440 4 447.7879484290426 233.1030074050351 10.12758 1.1461409355376422 439
441 4 448.7971661167349 230.15106131047085 9.814865000000001 0.848562495089209 440
442 4 450.3526001970839 227.4393753473845 9.663565 0.8719378037142452 441
443 4 452.01189673010316 224.7908828042962 9.865015 1.144389038745616 442
444 4 453.7919490062869 222.27503387546133 10.592785 1.2937882944599133 443
445 4 455.9693064478053 220.05325333671658 11.048045 1.2937882944599133 444
446 4 458.146038211898 217.83209847539757 11.50339 1.207175768416986 445
447 4 459.85726597125216 215.3287630950772 12.549570000000001 0.9856233919682355 446
448 4 461.29256998586226 212.59955816407054 13.264674999999999 1.0454068699961319 447
449 4 463.2327956830314 210.18131491364855 13.836129999999999 1.147955400072241 448
450 4 465.28188925227636 207.8556719222337 14.40971 0.7642086645531442 449
451 4 467.564986178742 205.7540214492279 14.947165 0.7642086645531442 450
452 4 469.84808310520765 203.6523709762221 15.484619999999998 0.8504770680119235 451
453 4 471.9472308685106 201.3492523721333 15.859385 0.9064814543884488 452
454 4 474.38424444170425 199.4008928684298 16.168699999999998 1.0717291192963265 453
455 4 476.8863284671732 197.59706485006845 16.87624 0.7272061015958464 454
456 4 479.4303328801657 195.81263283190455 17.372384999999998 0.7272061015958464 455
457 4 481.9737116157323 194.02820081374065 17.86853 0.7341636345698936 456
458 4 484.35003447863085 192.00538569637604 18.163565 1.003774294088479 457
459 4 486.87088882687146 190.17089948415426 18.51436 0.8813855328426725 458
460 4 489.76902666282353 189.01652463369408 18.840845 0.8813855328426725 459
461 4 492.66653882134983 187.86277546065963 19.167245 0.8935361884502261 460
462 4 495.68543240046654 187.0863097753366 19.528495 0.6926561941473857 461
463 4 498.5341417197864 185.81180485913745 19.825485 0.6936823051255724 462
464 4 501.4623120721731 184.74064510629853 20.17475 0.6936823051255724 463
465 4 504.38985674713416 183.66948535345963 20.524015 1.2087775026268386 464
466 4 507.0990400005177 182.10716882142762 20.63936 0.8953631665333392 465
467 4 509.6123862196496 180.26705151237434 21.034695 0.761799806464108 466
468 4 512.1945569556112 178.50201549440786 21.12335 0.761799806464108 467
469 4 514.776102014147 176.7369794764414 21.21209 0.761799806464108 468
470 4 517.3582727501085 174.97194345847493 21.300745 0.7393567572034 469
471 4 519.9441975506245 173.21253853733995 21.2075 0.7709284401054164 470
472 4 522.6533808040081 171.6477192956051 21.257904999999997 0.8905079097097236 471
473 4 525.4695548971903 170.28812224950755 21.350385 0.7955989010017005 472
474 4 528.3170128616587 169.05053230142613 21.873475 0.8053094146489318 473
475 4 533.209184653392 166.26439072467866 22.02843 0.8053094146489318 474
476 3 403.97676372502 262.3997271871201 16.40296 0.9887204952255676 122
477 3 403.5713247531511 260.26178742342233 15.283254999999999 1.1898945579184983 476
478 3 403.7077224319588 257.2209951344053 14.301334999999998 1.1898945579184983 477
479 3 403.164008749005 254.2227489103375 13.340325 1.0868579994503247 478
480 3 403.2722509436552 251.10687533023363 12.990635 1.0783863271060263 479
481 3 403.95048527313963 248.08923310596836 12.352795 1.3986455742369424 480
482 3 404.60994927985234 245.07909901081183 11.61712 1.0191409316642523 481
483 3 404.15445611392556 242.040183754072 10.821265 1.0191409316642523 482
484 3 403.69833727057295 239.00126849733212 10.025324999999999 1.277051423321805 483
485 3 403.08767610306666 236.06246162870806 8.827845 1.138707887720045 484
486 3 401.49157299004565 233.45588947314326 7.920979999999999 1.2491086694889861 485
487 3 400.4160334952266 230.5934152504575 7.024595499999999 1.253519695340338 486
488 3 398.8067911562653 228.01249586934736 6.028183 1.3894793999500907 487
489 3 397.229458366016 225.39278448784236 5.1314075 1.4724317130525346 488
490 3 395.1828675064738 223.13158627127703 4.1840485 1.373781153338684 489
491 3 393.15066722772343 220.75588908580426 4.038112 0.9680981672737156 490
492 3 391.5307883725248 218.13993176885361 3.27165 0.8060352004627712 491
493 3 389.7388482252523 214.08178798560994 2.2069655 0.8060352004627712 492
494 3 349.6535725914141 328.4643808918564 20.82755 1.066454658597476 261
495 3 345.5053312588662 331.7954875064092 19.831605 1.0696956676627245 494
496 3 343.15591252527383 333.81142017209083 19.214589999999998 0.8994926375431154 495
497 3 340.5555971439662 335.34933528451955 18.112565 0.9519744600128166 496
498 3 337.7369203410811 336.34478806884596 16.8572 0.9519744600128166 497
499 3 334.9188692156217 337.3402408531723 15.60192 1.380075468241464 498
500 3 332.33920118936305 338.75176912560494 14.152925 1.18896229855417 499
501 3 329.53866903182393 339.7440935228026 12.820889999999999 1.2693430774368895 500
502 3 326.7400139065619 340.8771953407882 11.708665 0.8840384051277409 501
503 3 324.19288110644095 342.53398916410447 10.699375 0.9446728044546214 502
504 3 321.9341855995785 344.5668151202807 9.69 1.0154807187237689 503
505 3 319.8325351265727 346.8317674014004 9.020795 0.7855067241247777 504
506 3 318.4885800161182 349.59601026824754 8.231655 0.7855067241247777 505
507 3 317.1446249056638 352.3608788125204 7.4425575 0.8985103239847292 506
508 3 315.3088873385905 354.83793574096035 6.723789 0.8985103239847292 507
509 3 313.47252409409157 357.3149926694004 6.005012 0.9027399033826212 508
510 3 311.1956839418832 359.3722200451798 5.1806905 0.9944266733481675 509
511 3 309.18350534075586 361.5164165831348 3.7287035 0.8888936619513566 510
512 3 306.8484771879551 363.7557160897998 2.4061205 0.8888936619513566 511
513 4 483.87639666735805 366.35853418081024 18.137215 0.9177373912772175 314
514 4 485.85729139719916 368.14546890867706 18.449845 0.892897997475988 513
515 4 487.73432367437016 370.63816777276014 18.756269999999997 0.892897997475988 514
516 4 489.7052075653997 373.065796184568 18.651465 0.8189366689811933 515
517 4 491.6867279726666 375.46151504766385 19.128655 0.9144338144693966 516
518 4 493.23465392390693 378.1569333976814 19.605845 0.9350811695182776 517
519 4 495.07414555553447 380.67465935879346 19.949415 0.9350811695182776 518
520 4 496.9142628645878 383.1917596424798 20.292984999999998 1.2467874062395512 519
521 4 498.69243810849446 385.7639195396298 20.160384999999998 1.0302216788738185 520
522 4 500.85978471120126 388.0194866593636 20.078955 1.0120645199793177 521
523 4 503.3718795754818 389.88150267831725 19.96701 1.0120645199793177 522
524 4 505.88460011718803 391.7435186972709 19.854979999999998 0.9265344158828923 523
525 4 508.49805472443575 393.4528694243479 20.110745 0.6677604893778409 524
526 4 511.3592775922701 394.68920801757787 20.472504999999998 0.6677604893778409 525
527 4 515.9949216394567 396.69137577989363 21.058494999999997 0.6677604893778409 526
528 4 537.0940157897102 363.87271776841015 43.55468 0.8948751381412747 405
529 4 539.4459372330055 367.0042332841571 44.0929 1.0562623733324374 528
530 4 541.0339065394921 369.6871380856602 44.446755 0.9315273217401673 529
531 4 543.9695850209877 373.0989570881313 44.70405 0.9315273217401673 530
532 4 544.3393603795903 375.4064554342002 45.05 0.9315273217401673 531
533 4 544.31746166969 377.37796500265546 45.05 0.9315273217401673 532
534 4 544.31746166969 382.18003924508463 45.05 0.9315273217401673 533
535 4 543.7136829538666 384.16593939433153 45.05 0.9315273217401673 534
536 4 544.31746166969 386.0210729616023 45.05 0.9315273217401673 535
537 4 545.5907152310376 389.1713588001209 45.05 1.251354851447334 536
538 4 547.8387742216628 390.18245352009035 45.05 1.251354851447334 537
539 4 550.596134636827 394.17677820591024 45.05 0.625677425723667 538
540 4 551.3600867736355 394.3438340785785 45.05 0.625677425723667 539
541 4 554.8000612602643 399.01138767447696 46.183305 1.3352707077853923 540
542 4 556.2272314683399 402.3105847403179 46.324999999999996 1.3352707077853923 541
543 4 557.28212360811 404.58805056995203 46.324999999999996 1.3352707077853923 542
544 4 557.28212360811 406.98877485245373 45.475 1.3671677429487847 543
545 4 438.4515898823941 309.60270921599067 21.593145 1.1061413777111282 368
546 4 440.17095144828266 313.59265415983054 21.864465 0.9122627138021354 545
547 4 440.7697247447002 316.6503397393421 22.24365 0.9122627138021354 546
548 4 440.8016342934122 319.7749728034061 22.445525 0.8158207954010894 547
549 4 440.8341695195498 322.8996058674701 22.647315 0.8006418610530334 548
550 4 440.8911061652907 326.02486460895983 22.813745 0.8892628116325335 549
551 4 441.06692152191897 329.14386657619224 23.04044 1.0139853496762892 550
552 4 441.8221141747675 332.17840209095203 23.172275 1.0114576128763655 551
553 4 442.55791082741854 335.13347657264495 24.144759999999998 0.8898196645414275 552
554 4 443.471399868975 338.07353479612044 24.902025000000002 0.8898196645414275 553
555 4 444.3848889105316 341.0129673421702 25.659375 0.9823823829029867 554
556 4 445.5086055671313 343.8879551133705 26.34847 0.9823823829029867 555
557 4 446.6329479011568 346.76294288457075 27.03765 1.2076199993892496 556
558 4 447.9474961726022 349.5296884611208 27.901165 0.9474195283535483 557
559 4 449.8470528370992 351.93666951787975 28.74224 0.725210190607788 558
560 4 451.7703852437738 354.3736830910734 29.266349999999996 0.8573845467919127 559
561 4 453.7087339086657 356.8294669870388 29.300179999999997 0.9057806956716383 560
562 4 455.1384068264443 359.6081004346776 29.506475000000002 1.0392564609012682 561
563 4 456.0324998678034 362.59883852963674 29.783915 0.6445853975290362 562
564 4 457.27259252558775 365.39311391291864 30.685254999999998 0.9150970325406637 563
565 4 458.8611875095001 368.07476735957033 31.04982 0.9279609604135423 564
566 4 460.3396632664851 370.8271223553287 31.268695 0.93247209465301 565
567 4 461.7261644418888 373.6301572225707 31.402060000000002 0.9907852307304557 566
568 4 462.7641632911643 376.5789749300064 31.542650000000002 1.1987791773637744 567
569 4 463.946693625782 379.4721073465526 31.734664999999996 1.1987791773637744 568
570 4 465.12859828297405 382.3652397630988 31.92668 0.771923267212317 569
571 4 465.86752332275375 385.4041550198387 32.01797 0.771923267212317 570
572 4 466.60644836253334 388.4436959540043 32.10926 0.771923267212317 571
573 4 467.345373402313 391.4826112107441 32.20055 0.771923267212317 572
574 4 468.0849241195184 394.52152646748397 32.29184 1.046921009366383 573
575 4 468.9358454185026 397.52415243353187 32.001310000000004 0.6679043951857574 574
576 4 470.5769973061757 400.1870355574118 31.91784 0.6679043951857574 575
577 4 472.21814919384894 402.84929300386597 31.834369999999996 0.9036283653271489 576
578 4 473.2774210755991 405.79310529189587 31.807594999999996 0.957217636840381 577
579 4 473.8655578557794 408.865181452199 31.748859999999997 1.0465518596852061 578
580 4 474.67330741238857 411.88720341844436 31.8172 1.0465518596852061 579
581 4 475.4810569689979 414.90922538468965 31.88554 1.0611238869303103 580
582 4 476.2199820087775 417.9393811574694 32.211005 0.9126506338060841 581
583 4 476.65545349708117 420.9263651878742 33.32901 0.6860615540802582 582
584 4 477.50262073151106 423.88331670184425 34.10523 0.8546878770870436 583
585 4 478.73958500216673 426.7464166019557 34.430949999999996 0.9934443597897813 584
586 4 479.82951507777733 429.67396127691677 34.66453 1.077610487098129 585
587 4 480.32755430865336 432.7547969211801 34.951745 1.077610487098129 586
588 4 480.82559353952945 435.8362582428691 35.239045000000004 1.077610487098129 587
589 4 481.3236327704055 438.91709388713247 35.526345 0.9107798583031704 588
590 4 482.01938606781016 441.9628915955553 35.302285 1.1893502185581186 589
591 4 482.9722927871873 444.9348593677427 35.59341 0.8044334662529188 590
592 4 484.74295990198533 447.4031568122226 36.608055 0.8044334662529188 591
593 4 486.514252694209 449.8720799341281 37.622614999999996 0.6919116380107745 592
594 4 487.4665337361604 452.52119815464215 37.551215 0.6919116380107745 593
