# Supplementary material for: Cross-Regional Gradient of Dendritic Morphology in Isochronically-Sourced Mouse Supragranular Pyramidal Neurons
Source: Front Neuroanat. 2018 Dec 4;12:103. doi: 10.3389/fnana.2018.00103 (PMC6288488; doi:10.3389/fnana.2018.00103)
Supplement: Supplementary file 3 [file Data_Sheet_1.ZIP › SWC reconstructions/X046.S5.Z5.C01-exported-000.swc]

# Exported from "Simple Neurite Tracer" version 3.1.4 on 2018-06-06T17:44:07.814
# https://imagej.net/Simple_Neurite_Tracer
#
# All positions and radii in microns
# Voxel separation (x,y,z): 1.251354851447334, 1.251354851447334, 1.9937499999999961
#
1 1 345.08612738363126 326.99529029625717 42.11976312499992 1.0785877952371095 -1
2 1 349.1280035538062 331.6090356335435 43.86249999999991 1.0366561455199605 1
3 1 345.08612738363126 326.99529029625717 42.11976312499992 1.0785877952371095 1
4 1 340.3685195936749 321.59819682196485 41.86874999999992 1.251354851447334 3
5 4 345.08612738363126 326.99529029625717 42.11976312499992 1.0785877952371095 1
6 4 336.26657839063046 319.7824809325148 44.38227062499991 1.709500889659232 5
7 4 331.93814195947414 316.7829833535955 43.38619312499991 1.709500889659232 6
8 4 327.2217855243692 312.6797907956997 42.96830312499992 1.4636597155438886 7
9 4 322.4778992825323 308.6066307542386 43.36824937499991 1.8648065402723606 8
10 4 318.33966878879596 303.9465852874488 42.49060062499992 1.9182644195261909 9
11 4 313.4018225449848 300.1925207331068 41.19446374999992 1.666116416959553 10
12 4 307.7732284231747 297.4733266409117 41.627306874999924 1.1911308965117282 11
13 4 302.0082366225568 295.0619658421727 41.13504999999992 1.4917776590559102 12
14 4 296.16691217600066 292.8633353681797 40.43145562499992 1.5972168188388627 13
15 4 290.1779278569737 291.09016554367884 39.834925624999926 1.5406931201989866 14
16 4 283.96870508409205 290.32308501974165 39.756969999999924 1.2890456595729276 15
17 4 278.75180670840814 286.869345629747 39.83512499999993 1.367255337788386 16
18 4 274.00917182142274 282.7886774591772 39.91308062499993 1.367255337788386 17
19 4 269.2652855795859 278.70926064345895 39.99103624999992 1.4651238007200822 18
20 4 264.4725964985426 274.6899088606101 39.75397937499992 2.0952435361663873 19
21 4 260.02152729194444 270.8194683050835 36.43119562499993 2.154132295475499 20
22 4 254.4892874936958 268.45440763584804 33.692779999999935 2.2432412744470636 21
23 4 245.91875811613298 266.17318774165955 26.294372499999948 2.2432412744470636 22
24 3 345.08612738363126 326.99529029625717 42.11976312499992 1.0785877952371095 1
25 3 350.5908373751481 320.5232830045716 44.68671624999991 2.654011017983165 24
26 3 353.78554631089315 313.79725067804213 43.16050062499992 2.654011017983165 25
27 3 356.4133914989326 308.17366197563786 41.90523562499992 1.9498986701707794 26
28 3 360.0673476651588 303.1594830858884 40.62185874999992 1.85009060721934 27
29 3 363.84643931652977 298.2141287129685 39.602653749999924 2.1343984294681744 28
30 3 366.596917280011 292.62557794640475 38.660208124999926 1.3379486071674895 29
31 3 369.7478287959554 287.24600344003267 37.824428124999926 1.7494816771629742 30
32 3 372.6572288255704 281.73003125485275 37.01337062499992 1.4085625614346624 31
33 3 375.5441044678594 276.189031972644 36.46887749999993 1.9858500950528613 32
34 3 378.66373211251766 270.76691140132266 36.687591874999924 1.4049461459139798 33
35 3 382.6743244114063 265.98673586879386 37.42368437499992 1.4134428453553072 34
36 3 387.26304265166374 261.7521510514961 38.03237624999993 1.4655492613695742 35
37 3 390.9270096567015 256.6916720322431 38.57587249999993 1.807632137109732 36
38 3 393.75757433067537 251.11313210449086 38.32944499999992 1.3859255521719802 37
39 3 396.58939035950067 245.5358435315901 38.083017499999926 1.3859255521719802 38
40 3 399.41995503347454 239.95855495868932 37.83658999999992 1.3859255521719802 39
41 3 402.2505197074484 234.38126638578856 37.589963124999926 1.518206273518478 40
42 3 403.9686299184856 228.36475226002977 37.508418749999926 1.5009375765685047 41
43 3 406.8317298185971 222.80623400990072 37.15592374999993 1.0403138557507412 42
44 3 410.21789604661365 217.55930311778206 36.53526937499993 1.4861841028699407 43
45 3 413.5540080805722 212.2660720961598 36.575343749999924 1.5801608522136357 44
46 3 415.56493532684806 206.46353964999852 38.482963749999925 1.6200665584262912 45
47 3 417.455732507385 200.512095976515 39.10401687499992 1.5608149062102599 46
48 3 417.14039108482024 194.32039217155364 40.44581062499992 1.94679531013919 47
49 3 415.7939332646629 188.27384552936007 41.854993124999915 1.4436130108237024 48
50 3 414.95677686904463 182.2122826289492 43.932879374999914 1.4436130108237024 49
51 3 414.01700937560776 175.42368255984744 46.26018374999991 1.4436130108237024 50
52 3 345.08612738363126 326.99529029625717 42.11976312499992 1.0785877952371095 1
53 3 345.53536377530094 336.15270509914876 42.775108749999916 1.7630713908496924 52
54 3 342.12667315995833 344.20141950365803 41.854793749999914 1.7630713908496924 53
55 3 340.71013946812 350.27174188802906 40.997680624999916 1.5191948438511214 54
56 3 339.2573164855897 356.2294423357698 39.01968124999993 1.6773160428800067 55
57 3 337.560479307027 361.9155987807465 35.85759374999993 1.7502575171708716 56
58 3 336.030072323707 367.81949096987506 33.63476187499994 1.8076696777552752 57
59 3 335.3856245752115 374.01494883939074 32.69430999999994 1.5132759354037757 58
60 3 334.7411768267162 380.21040670890653 31.754057499999938 1.6809074313036603 59
61 3 335.1753969601684 386.39084832020495 30.36122374999994 1.6301274514319275 60
62 3 334.89133940888985 392.61383599645245 29.442703124999944 1.6301274514319275 61
63 3 334.0354126904999 398.81179657567117 29.414391874999943 1.913621893027321 62
64 3 331.0334124018778 404.29398217986187 28.92672062499994 1.4280211293746687 63
65 3 326.85388719804365 408.94401680784017 29.281009999999945 1.41266700534741 64
66 3 323.41015864686057 414.1584124738213 28.78536374999994 1.4674137800982308 65
67 3 320.15037925884025 419.497943624947 28.610113124999945 1.5095468979464624 66
68 3 318.00055162405374 425.36679787823505 28.170889999999947 1.954666332154794 67
69 3 315.02858385186636 430.84022399846566 27.22066874999995 1.4117785434028824 68
70 3 311.90645349750525 436.1922686981059 25.83301874999995 1.4658495865339216 69
71 3 308.61288752849583 441.440450945076 24.441979374999953 1.5736287798890807 70
72 3 305.1366237511752 446.5534868680898 22.910978749999956 1.3525143776383366 71
73 3 300.21629647528425 452.53496305800815 20.57749374999996 1.3525143776383366 72
74 3 345.08612738363126 326.99529029625717 42.11976312499992 1.0785877952371095 1
75 3 351.51934267492203 331.7879793773005 47.0335593749999 1.2490073097460188 74
76 3 355.98417678488613 333.8589716564458 45.58988499999991 0.9551466445612357 75
77 3 361.4763732278885 336.54062510309745 47.7202068749999 0.7657253066330983 76
78 3 362.6739198207236 336.61570639418426 49.1598937499999 0.7657253066330983 77
79 4 264.4725964985426 274.6899088606101 39.75397937499992 2.0952435361663873 20
80 4 258.926591796928 272.70651142106607 39.82515624999993 1.2540327508294313 79
81 4 252.92133986483225 271.04095811378966 38.931358124999925 1.2540327508294313 80
82 4 246.91733928758794 269.39292377443354 39.914874999999924 1.0886073935326481 81
83 4 240.9946767756877 267.46708865805607 38.962061874999925 1.0886073935326481 82
84 4 235.09453865111357 265.5487616707873 37.67170687499993 1.0115402022965612 83
85 4 228.9253592334782 264.78293250170157 38.81233124999992 1.0836733013533912 84
86 4 222.75743117069428 264.0158519777643 39.95275624999992 0.8049415163226064 85
87 4 216.53068942989236 263.77058642688064 39.071518749999925 1.2129845576374045 86
88 4 210.4140669160178 262.6493724799838 37.954221249999925 1.2129845576374045 87
89 4 204.29869575699465 261.52815853308704 36.83712312499993 1.2708009058388257 88
90 4 198.2008435658918 260.1529195513464 37.23487624999993 1.32024193601951 89
91 4 192.12926982666934 258.8840457319788 35.93295749999993 1.6948975785428415 90
92 4 186.3630266712 256.4776903526456 36.47426062499993 2.0158450708420537 91
93 4 180.56049422503872 254.36164929884816 38.06407687499993 1.2601894166985523 92
94 4 174.85181339273598 252.34696798801792 40.58696812499992 1.7527101726797083 93
95 4 169.54982288715362 249.63778473463447 43.64697562499992 1.7527101726797083 94
96 4 162.12678590836805 245.84367682504612 47.93094624999991 1.7527101726797083 95
97 4 264.4725964985426 274.6899088606101 39.75397937499992 2.0952435361663873 20
98 4 262.7594917069112 269.9522793930305 39.509944374999925 1.5459362970265509 97
99 4 259.61733967492694 264.5551859187381 40.112455624999924 1.5459362970265509 98
100 4 255.28640053406772 260.04280032441903 40.409324999999924 1.3704462926595768 99
101 4 250.95671274805994 255.53041473009995 40.70619437499992 1.3704462926595768 100
102 4 245.8374200507889 251.93276953218887 40.62624499999992 1.2854918117948173 101
103 4 241.20990981013665 247.72571452162293 40.31840999999992 1.251354851447334 102
104 4 236.58239956948444 243.51865951105702 40.010375624999924 1.251354851447334 103
105 4 231.9548893288322 239.31160450049106 39.70254062499992 1.251354851447334 104
106 4 227.27607353927058 235.15960910338882 39.82395999999992 1.6097804215473939 105
107 4 222.5334386522852 231.13274919143126 40.88443562499992 1.6097804215473939 106
108 4 217.7908037652998 227.10588927947376 41.94471187499992 1.6097804215473939 107
109 4 213.04942023316585 223.07902936751626 43.00498812499992 1.7243794988429408 108
110 4 208.5958483168648 218.71555500051937 43.84176499999992 1.4769240769692307 109
111 4 204.22987124016504 214.23820734204085 44.171331874999915 1.4769240769692307 110
112 4 199.86514551831675 209.76085968356227 44.50069937499991 1.4769240769692307 111
113 4 195.50041979646844 205.28226067023226 44.83026624999991 1.3698706694279112 112
114 4 191.28335394709092 200.71106139789515 43.735498124999914 1.7444387171116416 113
115 4 189.0259097950799 194.91728843569396 42.641128749999915 1.1703421383646335 114
116 4 186.66210048069593 189.12351547349283 42.579920624999914 1.5430957215137653 115
117 4 183.1820826388209 183.9704361952327 43.674489374999915 1.1837779354046236 116
118 4 179.38797472923255 179.05386298389612 44.89605999999991 1.757540402406295 117
119 4 176.85773521960607 173.37771737773102 46.05682124999991 1.5450353215335089 118
120 4 175.1746629444094 168.67762855569484 46.630223749999914 1.5450353215335089 119
121 4 283.96870508409205 290.32308501974165 39.756969999999924 1.2890456595729276 16
122 4 278.2913081230755 295.208374359792 41.59779937499992 2.1915853461793176 121
123 4 272.86418213234845 296.7813274080613 37.31362937499993 1.2359268974838398 122
124 4 267.2393420750927 298.51320252246444 33.93282749999994 1.2483340808359402 123
125 4 261.26161994972875 299.82211969707834 31.85095374999994 1.4404345695010263 124
126 4 255.40653059980667 301.86307945978893 30.52969562499994 1.4404345695010263 125
127 4 249.55018989503316 303.90529057735097 29.208238124999944 0.9859437388102059 126
128 4 243.3046778314595 303.96535561022046 28.611309374999944 0.9859437388102059 127
129 4 237.05916576788587 304.02542064308994 28.014380624999944 1.5506288777194785 128
130 4 230.80989963975787 303.74011173696 28.064822499999945 1.5506288777194785 129
131 4 224.55938215677844 303.45480283083 28.115264374999946 2.6178468627763376 130
132 4 219.36000274901477 309.77789889519335 27.912499999999945 2.5602845396097598 131
133 4 302.0082366225568 295.0619658421727 41.13504999999992 1.4917776590559102 13
134 4 298.4143454892001 297.3869831561618 43.407127499999916 2.091114065156611 133
135 4 298.7509599442394 291.5318938062398 39.935211249999924 1.7161205568233884 134
136 4 298.45313748959495 286.02092704046566 35.23793624999993 1.6928828972320114 135
137 4 297.4120102531908 279.9280802687686 29.977227499999945 1.6928828972320114 136
138 4 307.7732284231747 297.4733266409117 41.627306874999924 1.1911308965117282 12
139 4 309.63023902272255 298.95993620443113 49.4882643749999 2.131795611377164 138
140 4 309.67528779737466 296.1356283047145 34.186033749999936 2.131795611377164 139
141 4 309.7028176041065 294.37121796417375 24.622214374999952 2.131795611377164 140
142 4 309.49258998906333 291.2791201262474 15.96202231249997 2.490759264063346 141
143 4 308.9570101126439 287.107103051522 10.942537374999977 2.3101261912569235 142
144 4 316.5927774161755 282.8061964270975 8.971874999999983 1.7696785444653342 143
145 4 317.7152427179238 281.1393917649697 8.971874999999983 1.7696785444653342 144
146 3 378.66373211251766 270.76691140132266 36.687591874999924 1.4049461459139798 34
147 3 379.6898430907044 264.47134514369117 33.402290624999935 2.0978964084514558 146
148 3 379.46835328199825 258.60249089040315 29.96267312499994 2.0978964084514558 147
149 3 378.42096927133684 252.9013181872091 26.21063499999995 1.8015755796287267 148
150 3 376.2110766036808 247.32152690460543 23.389079999999954 1.616312493871949 149
151 3 375.59290730706584 241.22868013290838 21.351268124999958 1.4960698061963746 150
152 3 376.4651016385247 235.14834690972577 19.458322124999963 2.094167370994142 151
153 3 376.9931733858354 227.74783431826626 17.615558812499966 2.094167370994142 152
154 3 353.78554631089315 313.79725067804213 43.16050062499992 2.654011017983165 26
155 3 361.70537116570335 317.54005303872117 42.68738374999992 1.0086207914281347 154
156 3 367.46911161146977 319.96768145052897 42.39111249999992 1.0086207914281347 155
157 3 373.6858425134601 320.63840765090475 42.71250499999992 1.3192033114928083 156
158 3 379.9238464479251 320.1666468719091 42.94098874999992 0.9822059418689327 157
159 3 386.0679987685315 319.13678182916794 42.01927812499992 0.9501036845099029 158
160 3 392.2033916051778 317.9142081393039 41.89426999999991 0.9501036845099029 159
161 3 398.3387844418241 316.6903830945884 41.76926187499992 0.9501036845099029 160
162 3 404.47417727847034 315.4665580498729 41.64425374999992 0.9501036845099029 161
163 3 410.60957011511664 314.24273300515745 41.51924562499992 0.9501036845099029 162
164 3 416.74496295176294 313.02015931529337 41.39423749999992 1.0698132950187607 163
165 3 422.955437079496 313.0714648642027 40.18183812499992 1.0698132950187607 164
166 3 429.16591120722916 313.12402176796354 38.969638124999925 1.243253580139064 165
167 3 435.3964070125854 312.59344731094984 39.28006499999992 1.3954233354944656 166
168 3 441.57059184962657 311.6223959462267 39.73822874999993 0.9771717413015601 167
169 3 447.2367266169801 308.9682723063069 39.74819749999992 1.4509584638016984 168
170 3 452.5224495094936 305.61964672383385 39.727861249999926 1.4726944975713383 169
171 3 458.3299873750607 303.3296673456852 39.063743124999924 1.2133461991894727 170
172 3 464.56048318041695 302.7903334047114 39.370979999999925 0.9712540842090657 171
173 3 467.87782489160384 303.02058269737773 38.41736937499992 0.9712540842090657 172
174 3 353.78554631089315 313.79725067804213 43.16050062499992 2.654011017983165 26
175 3 351.0600954444409 313.8272831944769 36.22743437499993 2.101800635587971 174
176 3 351.3954585446288 306.0526155024346 29.822113749999943 2.101800635587971 175
177 3 353.06351456160803 300.9883824186273 24.605068124999953 2.3268442920722596 176
178 3 352.5079130075655 295.62882958987836 19.536437249999963 1.5013505236694826 177
179 3 351.63071325670086 292.81703523867617 13.623951687499973 1.41801029056309 178
180 3 349.1280035538062 294.0683900901235 11.297923312499979 1.5074571353445456 179
181 3 345.03857589927634 296.84389515063367 7.4862919999999855 1.7118033825858952 180
182 3 342.12917586966125 297.34318573636114 5.981249999999989 1.7696785444653342 181
183 3 326.85388719804365 408.94401680784017 29.281009999999945 1.41266700534741 65
184 3 322.807005608463 411.3841587681625 29.892094374999942 1.870737962268221 183
185 3 317.49500426406905 414.6889869308349 30.071930624999943 1.870737962268221 184
186 3 312.46706047095364 418.33793767765536 31.23747687499994 1.4773870782642662 185
187 3 307.47290325882733 422.10326442566037 31.523380624999938 1.3870642850867974 186
188 3 303.5273814122139 426.94350499105866 30.89315624999994 1.1480017002017444 187
189 3 299.60313259807504 431.80501858893155 30.351454374999943 1.2697497677636098 188
190 3 295.45113720097277 436.43252882958376 29.230966874999943 1.5968163852863997 189
191 3 290.56334515121955 440.2779422880815 28.134404374999946 1.5968163852863997 190
192 3 286.45764988362083 443.50768915966705 27.213491249999947 1.5968163852863997 191
193 3 335.1753969601684 386.39084832020495 30.36122374999994 1.6301274514319275 61
194 3 334.55973037325634 382.57421602329055 32.298749999999934 1.3920321638470432 193
195 3 324.0195684595154 389.31901867259165 32.404418749999934 1.3920321638470432 194
196 3 318.7501131800707 392.69141999724224 32.45725312499994 1.1947773445488459 195
197 3 313.27543570498864 395.7209500925962 32.45147124999993 0.8921922333397716 196
198 3 308.0735535875221 399.172186772888 31.783564999999935 1.0109595736454897 197
199 3 302.3435997227447 401.64861802390226 31.11565874999994 1.4842820434957407 198
200 3 296.67996766509407 404.13130604917376 29.590240624999943 1.3112822352831468 199
201 3 291.7633944537575 407.82280286094334 27.739442499999946 1.3339067309973147 200
202 3 287.97053789902066 412.7819221372292 27.10184124999995 1.3339067309973147 201
203 3 284.17768134428377 417.74229276836644 26.464439374999948 1.378492504354383 202
204 3 280.4198627253874 422.7001606898007 25.406356249999952 1.378492504354383 203
205 3 276.66204410649107 427.65802861123507 24.348472499999954 0.9879383984434129 204
206 3 273.05438806976844 432.67846427524177 22.802119999999956 1.0234418382886767 205
207 3 270.1875341051026 437.9041221348859 21.62660499999996 1.0234418382886767 206
208 3 337.560479307027 361.9155987807465 35.85759374999993 1.7502575171708716 57
209 3 339.6064444891435 364.1029670610764 33.827756874999935 2.251825568727992 208
210 3 342.6860287785553 371.73247759035087 26.64008874999995 2.8733610098933684 209
211 3 344.64189641136755 376.4075393153581 20.79481249999996 2.752392536403955 210
212 3 350.18790111298205 378.7162890162784 18.004778687499964 1.6295768552972907 211
213 3 356.21442607755245 380.22166890256955 16.813233937499966 1.7798270323105723 212
214 3 362.27724033281476 381.57062943242977 15.609686812499971 1.4976840539547418 213
215 3 368.4188899437183 380.47319122771046 14.861352687499972 1.0932349037733005 214
216 3 374.56679632887904 379.3732503132883 14.241475874999972 1.0932349037733005 215
217 3 380.71345135918835 378.2745607537175 13.621579124999974 0.9731836733899975 216
218 3 387.44323775027215 378.0430601061998 12.716815374999975 0.9731836733899975 217
219 3 340.71013946812 350.27174188802906 40.997680624999916 1.5191948438511214 55
220 3 338.81308551332586 354.1008877334579 40.73929062499992 1.622444132644041 219
221 3 332.36109989926337 364.7812013905609 42.24656562499992 1.622444132644041 220
222 3 330.22003174843695 370.647552934146 42.86981187499991 1.5370892182268183 221
223 3 328.07896359761054 376.5139044777311 43.49305812499991 1.6532775161837034 222
224 3 326.8889251338842 382.5992431203195 44.82328812499991 1.1236428266634706 223
225 3 324.5151049806886 388.371743050046 45.51651499999991 1.515928807688844 224
226 3 321.44553153008826 393.815136653842 45.99322062499991 1.5661206507803966 225
227 3 317.6651885238659 401.95895402706117 47.20761374999991 1.5661206507803966 226
228 3 345.53536377530094 336.15270509914876 42.775108749999916 1.7630713908496924 53
229 3 349.5396992999324 340.10573507487095 41.63149374999992 1.494968613927101 228
230 3 355.31720464906476 342.15545432154164 39.64173124999992 1.494968613927101 229
231 3 361.1122289661173 343.9711702109918 37.23766749999993 1.4341652816952752 230
232 3 365.6984444966718 347.40113385880886 33.222653749999935 1.6986266160001546 231
233 3 369.80914518367626 351.247798672158 28.874484374999945 1.557511329402439 232
234 3 373.5131555439604 354.1008877334579 25.05166812499995 1.557511329402439 233
235 4 180.56049422503872 254.36164929884816 38.06407687499993 1.2601894166985523 93
236 4 174.11351403038205 253.47944412857777 36.99921499999993 2.3097132441559456 235
237 4 167.93557512878658 252.65354992662253 36.12096812499993 2.3097132441559456 236
238 4 161.83021480857505 251.42471946250126 35.160578749999935 1.251354851447334 237
239 4 155.7248544883635 250.19588899837996 34.20018937499994 1.251354851447334 238
240 4 149.6207455230034 248.96705853425868 33.23960062499994 1.3990647781121772 239
241 4 143.5904664938787 247.82081749033293 31.30446687499994 1.6827344093867735 240
242 4 137.97438592058305 246.61576276838915 27.35265499999995 1.765674208940703 241
243 4 133.14665890369923 247.47794626103635 21.16186187499996 1.7883237317518996 242
244 4 128.93334711887607 250.43614912985785 15.496661124999969 1.6529646774708415 243
245 4 125.31317753363892 254.90348594952485 11.566361812499977 1.7499321649094954 244
246 4 121.54397158559442 260.48202587727707 8.467157187499984 1.7499321649094954 245
247 3 429.16591120722916 313.12402176796354 38.969638124999925 1.243253580139064 166
248 3 432.0227543330834 315.8770024411476 38.00605874999992 3.0947757373084595 247
249 3 438.03176032973346 317.2534927777397 36.299209374999926 2.9445505873922073 248
250 3 444.24473716716955 317.01948942051905 35.17892124999993 1.8815371546362116 249
251 3 450.02975064541056 314.67445042890677 34.51161312499993 1.6053756524702993 250
252 3 454.615966175965 310.5049360638842 33.138318124999934 1.6053756524702993 251
253 3 459.2009303516681 306.3366730537132 31.76502312499994 1.4818919557294763 252
254 3 463.9861113036026 302.3298348193788 31.04846937499994 2.2572564487832736 253
255 3 469.6134540705613 299.5956244689664 30.97011499999994 1.7721061728771421 254
256 3 475.6862791646352 298.1177743894071 30.515739374999942 1.8215472030578261 255
257 3 481.9267858088031 298.4781645866239 30.083494374999944 1.7783629471343787 256
258 3 353.06351456160803 300.9883824186273 24.605068124999953 2.3268442920722596 177
259 3 362.2597213648946 299.6732084697561 17.488118312499967 1.7131298187284292 258
260 3 367.8370099377953 297.5396484480384 14.515137999999972 1.4671134549338833 259
261 3 373.21032766991016 294.6640349994124 12.257196187499975 1.4671134549338833 260
262 3 332.36109989926337 364.7812013905609 42.24656562499992 1.622444132644041 221
263 3 324.9655927272096 376.97815712761803 43.82182749999992 1.834836591580197 262
264 3 318.65626156621215 382.73313808942436 46.92789062499991 1.834836591580197 263
265 3 365.6984444966718 347.40113385880886 33.222653749999935 1.6986266160001546 232
266 3 370.40854415751954 348.7338267756003 34.544908749999934 1.7511710062124284 265
267 3 376.5001395743652 350.154114531993 34.28871187499993 1.7511710062124284 266
268 3 382.27013679438886 352.5254319754857 33.53068812499994 1.0503146837235082 267
269 3 387.60090846155447 355.76769239558575 32.77146812499994 1.0503146837235082 268
270 3 397.1950461076012 361.60401142273616 31.40475249999994 1.0503146837235082 269
271 3 400.4335524631469 360.39019721683223 29.906249999999943 1.4241294157866673 270
272 3 406.0646492946599 361.64155206827957 30.90312499999994 1.855383838240962 271
273 3 412.88453323504785 362.6814279498323 31.899999999999938 1.5467621912285061 272
274 3 422.10326442566037 369.18221640310117 31.899999999999938 1.9173884711301774 273
275 3 425.4606494920936 371.6523908798582 26.91562499999995 1.8681476577257248 274
276 3 430.4660688978829 375.4064554342002 25.75267062499995 1.8189193578697869 275
277 3 436.0971657293959 379.1605199885422 24.257358124999953 1.7696785444653342 276
278 3 441.53680526863747 379.9413654158454 23.924999999999955 1.7696785444653342 277
