# Supplementary material for: Cross-Regional Gradient of Dendritic Morphology in Isochronically-Sourced Mouse Supragranular Pyramidal Neurons
Source: Front Neuroanat. 2018 Dec 4;12:103. doi: 10.3389/fnana.2018.00103 (PMC6288488; doi:10.3389/fnana.2018.00103)
Supplement: Supplementary file 3 [file Data_Sheet_1.ZIP › SWC reconstructions/X046.S5.Z5.C02-exported-000.swc]

# Exported from "Simple Neurite Tracer" version 3.1.4 on 2018-06-06T17:41:50.767
# https://imagej.net/Simple_Neurite_Tracer
#
# All positions and radii in microns
# Voxel separation (x,y,z): 0.625677425723667, 0.625677425723667, 1.9937499999999961
#
1 1 367.81886529244935 268.75911254217544 29.314305624999943 1.3683753003804315 -1
2 1 370.88343332364377 274.3276416311161 27.912499999999945 1.5641935643091676 1
3 1 367.81886529244935 268.75911254217544 29.314305624999943 1.3683753003804315 1
4 1 364.3989124834438 261.97802060218237 28.909374999999944 1.4923407687390615 3
5 4 367.81886529244935 268.75911254217544 29.314305624999943 1.3683753003804315 1
6 4 364.89132061748825 262.3202661540532 27.727679374999944 1.932648743543578 5
7 4 362.1608643316302 257.9580431419078 30.16982374999994 1.9882652099161544 6
8 4 358.5575880368876 252.87128567077437 29.197671249999946 1.5512045009511441 7
9 4 356.72873292149734 250.34605158055365 28.394588749999944 1.3171135488908916 8
10 4 354.89987780610704 247.8201918129072 27.59150624999995 1.3171135488908916 9
11 4 352.64556204122465 245.65409656505187 27.967527499999946 1.1228031675581494 10
12 4 350.0552574987287 243.91095925698573 27.348069374999948 1.3455631014385467 11
13 4 347.6026019898919 241.97886736635107 26.728611249999947 1.0896422639947951 12
14 4 345.60105990500193 239.5750146967207 26.57050687499995 1.0727051760804553 13
15 4 343.77283046703735 237.0416467999656 27.085492499999948 1.085625414921649 14
16 4 342.41448477579127 234.22672406163483 26.64925999999995 1.0720544715577027 15
17 4 340.8577993405908 231.51316106627127 26.65264937499995 1.0793498703416406 16
18 4 339.11278500024747 228.9178511043695 26.36674562499995 1.0898049401254832 17
19 4 337.2657852395112 226.39449404642596 26.17215562499995 1.0898049401254832 18
20 4 335.4181598013492 223.87051131105667 25.977764999999952 1.1501139871909876 19
21 4 334.087343916835 221.04307502421142 25.509233749999954 1.1501139871909876 20
22 4 332.755902354895 218.21563873736616 25.040702499999952 1.170805139659669 21
23 4 331.71289808621367 215.2762061913164 25.81328062499995 1.0240650130046975 22
24 4 330.7061831082243 212.3317682258608 24.799857499999952 1.1937049334411554 23
25 4 329.862144260923 209.32288548555567 24.336709374999952 1.3290577309479563 24
26 4 328.5325797312602 206.50983977950207 23.299959374999958 1.0621437411342398 25
27 4 326.7143611321073 203.97897459244984 22.41094624999996 1.1471733032900864 26
28 4 324.6083309171214 201.712145279053 20.94753374999996 1.0923201633768924 27
29 4 322.4215883142172 199.52602835357453 19.43003081249996 1.1521974930186474 28
30 4 319.9739382247862 197.59393646293984 18.643316999999964 1.1521974930186474 29
31 4 317.5256624579295 195.66184457230517 17.856583249999964 1.1765551152020697 30
32 4 314.67257339662956 194.39672481749187 18.540120499999965 0.9377027579320597 31
33 4 311.60237426860357 193.79482313394573 18.56815262499996 0.746570817921994 32
34 4 308.53280081800324 193.19229577297386 18.596184749999964 0.746570817921994 33
35 4 305.4626016899772 192.59039408942766 18.624216874999966 0.8036638830192786 34
36 4 302.33546591621035 192.5703724118045 18.838863999999962 1.0603855875679564 35
37 4 299.37038059570585 193.56519951870516 19.100663312499965 0.8838569586742809 36
38 4 296.5617146316323 194.93480740361426 19.585044874999962 1.0043624308686592 37
39 4 293.8556597653775 196.50400638732918 19.554520562499963 1.0356525589291 38
40 4 291.41238941792653 198.40356305182624 18.096311749999966 1.1139248048871306 39
41 4 289.2481712023484 200.63660578423404 17.007724249999967 0.9393858302072564 40
42 4 287.2165966010236 203.00604619544958 16.335371937499968 0.8834377547990461 41
43 4 285.6530287141402 205.70897267457582 15.73288062499997 1.0397257189705609 42
44 4 284.31845876507157 208.49261154162036 14.109150687499973 1.1035448163943749 43
45 4 282.6266270059148 211.09292692292794 12.825175687499975 1.1035448163943749 44
46 4 280.93479524675803 213.6932423042355 11.541200687499977 1.104208034465642 45
47 4 278.9276220650365 216.05454890891662 10.18126381249998 1.0857130097612504 46
48 4 277.01805456172787 218.51471254686209 9.232697374999981 0.8420867337329689 47
49 4 275.0540531223813 220.88290160322614 7.433477562499986 0.9205028854989161 48
50 4 272.7784643250243 223.02334407662684 6.896441062499986 0.9459554431773549 49
51 4 270.360846752028 224.97983738686472 5.815350062499989 1.0088109973655546 50
52 4 267.7142312412169 226.6091014034492 4.6812053749999905 1.1039515067210954 51
53 4 265.3635611527731 228.6531895532884 3.7654161874999925 0.9994821469480146 52
54 4 261.6945887283295 232.0562490717994 3.4471738124999933 0.9994821469480146 53
55 3 367.81886529244935 268.75911254217544 29.314305624999943 1.3683753003804315 1
56 3 362.7608889828992 272.4800161929541 31.70979624999994 1.3206173424749441 55
57 3 359.24395617290645 273.79206175469665 31.87328374999994 1.3206173424749441 56
58 3 356.58169872645226 275.4332136423698 32.138452499999936 0.941012591514138 57
59 3 354.24479354137435 277.5098370183467 31.79871749999994 0.8465165299070925 58
60 3 352.5729834598407 280.031317044013 29.257284374999944 1.046201480326801 59
61 3 350.9186923462273 282.6347608124492 27.600677499999946 1.057069497211621 60
62 3 349.2443795549908 285.25697490365707 26.559142499999947 0.8714059779023801 61
63 3 347.3604648261368 287.7421656386315 25.77440249999995 1.1849329359325096 62
64 3 345.5316097107465 290.26802540627796 24.962348124999952 1.2518679069364276 63
65 3 344.20392221336095 293.0691832412428 23.633513749999953 1.2517114875799966 64
66 3 342.8637211674609 295.8966195280881 23.576691874999955 1.167808144790453 65
67 3 340.0744512035847 297.24808276765117 22.223733124999956 0.8864848038623204 66
68 3 337.1362700123864 298.2973438105898 21.48405187499996 0.9734915066834535 67
69 3 334.3995569522711 299.81210885826675 21.35764812499996 0.9734915066834535 68
70 3 331.66284389215576 301.3268739059438 21.231244374999957 1.0584960417422709 69
71 3 328.86231173461664 302.7215088878818 21.29464562499996 0.8128926250487027 70
72 3 325.8865898978749 303.674415607259 20.807173749999958 1.0873022304225886 71
73 3 322.84830031856075 304.40082709852413 20.27384562499996 1.0848871155592952 72
74 3 319.7937431261778 304.68613600465414 18.327407312499965 0.9651950240183577 73
75 3 316.6853776751826 304.83317019969917 17.299728874999968 0.7615307651710469 74
76 3 314.7157451390045 305.95626117887315 15.949999999999969 0.8437385221368794 75
77 3 312.8387128618335 308.45897088176787 15.949999999999969 0.8848392722326671 76
78 3 367.81886529244935 268.75911254217544 29.314305624999943 1.3683753003804315 1
79 3 368.3988682660951 276.2503483603649 29.44011124999994 1.2002682896369967 78
80 3 366.7445771524817 282.25685164731215 27.593300624999948 1.2002682896369967 79
81 3 364.1142292547395 283.9449293419146 27.21628249999995 1.082077823917796 80
82 3 361.2017008379958 285.0586351597027 26.396053749999947 0.7442245275755303 81
83 3 358.2528831305601 286.0922542669982 26.88910812499995 0.8480181557288293 82
84 3 355.98480246231185 288.2464616437648 26.950914374999947 0.8480181557288293 83
85 3 353.71609611663786 290.40004334310566 27.012720624999947 0.7680690942698591 84
86 3 351.2402905430493 292.30898516898856 26.599416249999948 0.8163275941159256 85
87 3 349.1280035538062 294.5714347404053 25.15494437499995 0.8220150019157538 86
88 3 347.1796440501027 296.98592392627296 23.877149999999954 0.896889819452105 87
89 3 345.62921538915947 299.700738276488 23.514686249999954 0.896889819452105 88
90 3 344.07816105079047 302.41492694927723 23.152023124999953 0.6742863049281388 89
91 3 342.6941625850897 305.2129563971135 22.498471874999954 0.7744760311092694 90
92 3 341.2588585704796 307.985333070495 21.844721249999957 0.8526731957762135 91
93 3 339.3661843576656 310.45425619240063 20.79879999999996 0.8526731957762135 92
94 3 337.4735101448515 312.92380499173197 19.752858812499962 0.9147591667307728 93
95 3 336.0419601947957 315.7024384393707 19.357757374999963 0.9147591667307728 94
96 3 334.61041024473997 318.48107188700953 18.96265593749996 0.9119185912179875 95
97 3 332.86226751726804 321.06699668752543 18.287791499999965 0.9274917023442495 96
98 3 330.85071459356647 323.42892896963235 17.00138412499997 0.9174871203069281 97
99 3 328.85230089580506 325.8359100263913 16.977439187499968 0.6933882367354822 98
100 3 326.54793093686476 327.92817533801116 15.98152118749997 0.8827182257594639 99
101 3 324.06148884703896 329.8114643894394 15.22652793749997 0.9676601930757089 100
102 3 321.3247757869236 331.24801975890097 13.684880687499973 1.0032925224706717 101
103 3 318.6055816947285 332.79094029073553 14.051471499999973 1.50794516373661 102
104 3 315.91141469956244 334.3745298552421 13.585512187499974 1.1598620414837622 103
105 3 314.1851706819908 336.9792249785297 13.143896562499975 0.8033760714034458 104
106 3 312.10416756403396 339.31487880875625 13.308819562499975 0.8654307584867189 105
107 3 309.83984096034 341.4709632177999 12.995681187499974 1.0156246245316853 106
108 3 307.39907332259196 343.4143173020977 12.257515187499976 1.0156246245316853 107
109 3 304.95830568484394 345.3576713863954 11.519349187499978 1.1113845545386924 108
110 3 302.6658235969924 347.48497463385587 11.296168812499978 0.8626652642650204 109
111 3 300.67429235091396 349.8963354325948 11.551308999999977 0.8626652642650204 110
112 3 298.68276110483555 352.30769623133386 11.806469124999976 0.8049214946449832 111
113 3 296.29329901599687 354.32675728414415 11.918019437499977 0.5827453178027862 112
114 3 291.9554774234547 357.8812307396803 10.29502718749998 0.5827453178027862 113
115 3 367.81886529244935 268.75911254217544 29.314305624999943 1.3683753003804315 1
116 3 373.82161451484217 276.3635959744209 26.71884187499995 1.3552923854085495 115
117 3 377.9091651370949 279.67780929847913 23.841860624999953 1.251354851447334 116
118 3 382.9145845428842 281.5548415756502 23.011264374999957 1.251354851447334 117
119 3 386.6686490972262 280.9291641499265 22.180468749999957 1.251354851447334 118
120 3 390.42271365156824 282.8061964270975 19.77136081249996 0.8848392722326671 119
121 3 393.23826206732474 282.9626157835284 19.106764187499962 0.8848392722326671 120
122 3 395.42813305735757 283.4318738528212 17.777610812499965 0.8848392722326671 121
123 3 397.93084276025223 283.4318738528212 16.61457668749997 0.8848392722326671 122
124 3 400.4335524631469 284.6832287042685 15.949999999999969 0.8848392722326671 123
125 3 402.3105847403179 285.3089061299922 15.949999999999969 0.8848392722326671 124
126 3 404.1876170174889 287.81161583288684 13.956249999999972 0.8848392722326671 125
127 3 406.69032672038355 288.4372932586105 13.956249999999972 0.8848392722326671 126
128 3 408.56735899755455 290.3143255357815 13.956249999999972 0.8848392722326671 127
129 3 409.8187138490019 290.9400029615052 13.956249999999972 0.8848392722326671 128
130 3 411.6957461261729 292.1913578129525 13.956249999999972 0.625677425723667 129
131 3 414.82413325479126 292.81703523867617 13.956249999999972 0.625677425723667 130
132 3 416.70116553196226 294.0683900901235 13.623951687499973 0.7120647078933336 131
133 3 419.2038752348569 295.9454223672945 12.959374999999975 0.7984519900630005 132
134 3 421.7065849377516 297.19677721874183 12.294798312499976 0.8848392722326671 133
135 3 423.5836172149226 297.19677721874183 11.962499999999977 0.8848392722326671 134
136 3 430.1532301850211 299.0738094959128 10.30104831249998 0.8848392722326671 135
137 3 433.59445602650123 299.6994869216365 9.96874999999998 0.8848392722326671 136
138 3 435.47148830367223 300.32516434736016 9.96874999999998 0.8848392722326671 137
139 3 440.1640689965997 300.9508417730838 7.9749999999999845 0.8848392722326671 138
140 3 442.9796174123563 302.20219662453115 7.642701687499986 0.8848392722326671 139
141 3 445.1694884023891 303.14071276311665 7.310423312499986 0.8848392722326671 140
142 3 446.1080045409746 304.07922890170215 6.978124999999986 0.8848392722326671 141
143 3 447.9850368181456 306.5819386045968 5.981249999999989 0.8848392722326671 142
144 3 449.23639166959293 308.45897088176787 5.316673312499989 0.8848392722326671 143
145 3 451.11342394676393 310.33600315893887 4.652076687499991 0.8848392722326671 144
146 3 452.36477879821126 311.90019672324803 3.489062499999993 0.8848392722326671 145
147 3 454.24181107538226 314.09006771328086 2.9906249999999943 0.8848392722326671 146
148 3 457.3701982040006 315.3414225647282 1.9937499999999961 0.8848392722326671 147
149 3 459.2472304811716 316.5927774161755 1.9937499999999961 0.8848392722326671 148
150 3 461.53846121417166 318.19075756147373 1.2573125812499977 0.8848392722326671 149
151 3 466.44252087699374 319.72116454479385 0.0 0.8848392722326671 150
152 3 468.00671444130296 320.3468419705175 0.0 0.8848392722326671 151
153 3 367.81886529244935 268.75911254217544 29.314305624999943 1.3683753003804315 1
154 3 374.782029363328 269.67072455145484 28.371859999999945 1.0699083979874706 153
155 3 378.9665599865679 268.4800604103027 29.97064812499994 1.0699083979874706 154
156 3 381.9497899524183 267.5365388523114 29.90784499999994 0.787496378338579 155
157 3 384.9198806923286 266.5554766487767 29.93715312499994 0.851184083502991 156
158 3 387.83303478649793 265.42487754049404 30.39631374999994 0.6971986122581394 157
159 3 390.4245906838454 263.67360642589347 30.64872249999994 0.6971986122581394 158
160 3 393.0161465811928 261.92296098871867 30.901131249999942 0.9391230456884524 159
161 3 395.5757929298283 260.15166819649494 31.89661062499994 0.9391230456884524 160
162 3 398.1354392784639 258.381001081697 32.89208999999993 1.0417466570556484 161
163 3 400.8220981445213 256.81305345283346 33.95715124999994 0.8015115526747891 162
164 3 403.77592127136273 255.85576699147626 35.16556312499993 0.8605567313403316 163
165 3 406.8573825930518 255.4709753746562 36.37377562499993 0.8605567313403316 164
166 3 409.93884391474086 255.08618375783618 37.58218749999993 0.6695061293956098 165
167 3 413.0503377528646 255.3758724059462 38.05271249999992 0.7023103968263017 166
168 3 416.1730937846514 255.4415685356472 38.615548124999926 0.7822219176397285 167
169 3 418.57819780913326 255.27638969525614 39.87499999999992 0.8848392722326671 168
170 3 420.45523008630425 254.0250348438088 39.87499999999992 0.8848392722326671 169
171 4 319.9739382247862 197.59393646293984 18.643316999999964 1.1521974930186474 30
172 4 317.93735820405567 194.34792197828546 17.923353937499964 1.2434963429802448 171
173 4 317.3554781981327 191.2795998825366 17.349472937499968 1.2434963429802448 172
174 4 318.14320607711875 188.30137533609195 15.60847062499997 1.0187029574662458 173
175 4 319.7899890616235 185.65726253498372 14.672285374999971 0.9925308707482248 174
176 4 321.69580250037774 183.20272999386978 13.533953812499973 0.9925308707482248 175
177 4 323.60224161655776 180.74819745275585 12.395642187499975 1.0830288536048958 176
178 4 325.4661346677886 178.23985665302965 12.867502999999976 0.7998847913679076 177
179 4 327.22991933090356 175.65706023964236 12.642727624999974 0.7998847913679076 178
180 4 328.99307831659286 173.07426382625508 12.417952249999976 1.0988209518301613 179
181 4 331.00588259514586 170.681047672862 12.112609437499977 1.1141375352118768 180
182 4 332.57195319173223 167.9812495808644 12.784124374999974 1.1182607494473955 181
183 4 333.98160443188766 165.1888512298597 12.683240624999977 0.7434486875676328 182
184 4 335.89617735460206 162.7186767531026 12.193097124999976 0.906781779552796 183
185 4 338.4389304127431 160.9198541541471 11.283169562499978 0.9338736120866309 184
186 4 341.2901424417658 159.6434722056708 10.73235624999998 0.9297941952709126 185
187 4 344.33531447276295 158.9264458757915 10.811926812499978 0.9511610793593759 186
188 4 347.42866366554074 158.57606651738624 9.83877743749998 0.9558474032780462 187
189 4 350.4913546644581 157.9491377368111 9.424675562499981 0.9558474032780462 188
190 4 353.5534199859497 157.32283463366173 9.010573687499981 0.9558474032780462 189
191 4 356.6154853074413 156.69590585308663 8.596471812499983 0.6909168109038738 190
192 4 359.62436804774643 155.85874945746835 8.013020812499985 0.8827369960822355 191
193 4 362.4223974955827 154.4722482820647 8.591886187499982 0.8777128063536745 192
194 4 364.9714073279809 152.67029729598056 7.919055374999985 0.9426894070150774 193
195 4 367.1781716085083 150.4535221766416 8.030206937499983 0.7707031962321558 194
196 4 369.3073518882459 148.16479415334442 7.642960874999986 0.7707031962321558 195
197 4 371.43653216798356 145.87606613004723 7.255714812499986 0.8768743986032049 196
198 4 374.01870290394515 144.13230314455538 6.345109374999988 0.9129071615506309 197
199 4 376.68158602782506 142.52368648301984 5.309077124999989 0.9129071615506309 198
200 4 379.3450948291307 140.91569549891003 4.2730648124999915 0.9271162958888154 199
201 4 381.9379020813295 139.16567573916092 4.3976542499999915 0.9212974958295852 200
202 4 384.59890817293234 137.61462140079195 2.6497535624999946 0.9459179025318115 201
203 4 387.36690510433385 136.19245661212204 1.624985999999997 0.7606861006463199 202
204 4 390.6104168792853 133.95315710545702 1.8132637874999964 0.7606861006463199 203
205 4 326.7143611321073 203.97897459244984 22.41094624999996 1.1471733032900864 27
206 4 325.43923053848243 200.92879714204696 25.33856874999995 1.2118808626584279 205
207 4 323.9682629106061 198.18645298510015 26.34561187499995 1.2118808626584279 206
208 4 323.00033993301156 195.2119825032098 26.446495624999947 1.2023580522389137 207
209 4 322.67373631678385 192.10174001993747 26.15819937499995 1.0427852815823497 208
210 4 322.3471327005561 189.01339624656546 27.355047499999948 0.6673225151798343 209
211 4 322.0199034069026 185.92442679576772 28.551895624999947 0.7738190698122596 210
212 4 321.5356290793925 182.83921140952432 29.136064374999943 0.8994863807688581 211
213 4 321.4086165619706 179.71958376486612 29.76369687499994 0.8994863807688581 212
214 4 321.2816040445487 176.59995612020793 30.39112999999994 0.7120772214418483 213
215 4 321.01443978376466 173.48345686267834 30.237013124999944 0.9128383370338012 214
216 4 320.61087784417293 170.38259954079183 30.50776437499994 0.9432462599239715 215
217 4 319.72679564162536 167.4156371880102 31.936884374999938 0.9432462599239715 216
218 4 318.84271343907784 164.44804915780284 33.36580499999993 0.9598955362224783 217
219 4 317.83724981593986 161.48859493412988 33.77492249999994 0.7766909291963313 218
220 4 316.39756605934974 158.72998316411426 34.80947937499993 0.7766909291963313 219
221 4 314.9585079801853 155.9713713940986 35.84403624999993 0.8689783494905722 220
222 4 313.05707428341105 153.49306311080716 36.38673499999993 0.8496824576812543 221
223 4 311.0086063915918 151.1811850227582 37.96737999999993 0.5137399801971486 222
224 4 309.1972702441218 148.7560593206533 39.51672312499992 0.5137399801971486 223
225 4 308.14613216890604 147.34703375792358 39.87499999999992 0.8848392722326671 224
226 4 303.8445998670558 144.92253373324436 39.87499999999992 1.622206375222266 225
227 4 301.5765191988075 143.07177990795378 39.87499999999992 1.0070153031537277 226
228 4 299.0738094959128 141.40309821354876 39.21048312499992 0.625677425723667 227
229 4 299.0738094959128 140.1517433621014 38.54576687499993 0.625677425723667 228
230 4 297.50961593160366 139.2132272235159 37.88124999999992 0.668874195195629 229
231 4 295.89349114095944 138.26720295582172 37.88124999999992 0.8848392722326671 230
232 4 347.6026019898919 241.97886736635107 26.728611249999947 1.0896422639947951 13
233 4 343.64331523991257 242.75908711622847 26.849831249999948 1.3004892996894137 232
234 4 340.90785353464867 244.26321564766818 26.197476249999948 1.3004892996894137 233
235 4 338.19992163611664 245.8299119216802 26.177139999999948 1.0545355036374402 234
236 4 335.73850664331974 247.759501102612 25.95244437499995 0.8356985672163303 235
237 4 333.6975468806091 250.09953467481853 24.743633749999955 1.164585906047976 236
238 4 331.54834492324835 252.37074373019544 25.038509374999954 0.9947144849640003 237
239 4 329.3071683843062 254.55185523626812 24.747023124999952 0.9371146211518795 238
240 4 327.0666175227897 256.7329667423408 24.45573624999995 0.9385161385855005 239
241 4 324.6902946598912 258.7676697307942 24.545654374999952 1.047265131950531 240
242 4 322.00801553581385 260.37628639232975 24.330728124999954 1.047265131950531 241
243 4 319.3251107343108 261.9842773764396 24.115801874999956 1.300971071307221 242
244 4 316.51894747994015 263.35576229362584 23.576891249999953 1.300971071307221 243
245 4 313.71215854814375 264.72724721081215 23.037781249999956 0.8087130998448686 244
246 4 311.06116329535257 266.3790356147226 22.487705624999954 0.9382408405181821 245
247 4 308.497137204737 268.16909872971803 22.18744687499996 0.9886954681285387 246
248 4 306.18025369728224 270.2350855894576 20.94972687499996 0.9730159918399035 247
249 4 303.9303176743799 272.3911699985013 20.069685624999963 1.0181148206860655 248
250 4 301.5940381667278 274.4646649873496 19.539687062499965 1.0263800194798751 249
251 4 299.07693788304147 276.31917287719455 19.90460312499996 0.9634306136778169 250
252 4 296.61802559994743 278.21309844486007 18.655498812499964 0.9748116860517304 251
253 4 294.0239669928971 279.95060465609464 19.27677124999996 0.9899030255601853 252
254 4 291.5431559999028 281.81387202989976 17.996404937499964 1.0661293063360997 253
255 4 288.85962552097396 283.4212373365839 17.862424937499966 1.1188676565503475 254
256 4 286.4607782707494 285.37898200167325 16.43372362499997 1.2411625661822956 255
257 4 283.7703653401377 286.96069453390265 15.76820987499997 0.8512403944713063 256
258 4 281.1944513784333 288.73261300355205 15.39791068749997 0.8627028049105638 257
259 4 278.41519225336884 290.16291159875635 15.00426468749997 0.8821551160763127 258
260 4 275.6985008708766 291.70770916286807 14.530828812499973 0.8860718567613428 259
261 4 273.14761400620125 293.51529124578377 14.861372624999971 0.9693682924479345 260
262 4 270.20630442787433 294.5670549984253 14.324156687499972 1.0807826716465478 261
263 4 267.53028207805414 296.1756716599608 13.692955374999974 0.7644526787491763 262
264 4 265.187120118719 298.21850845494856 12.570334562499976 0.7644526787491763 263
265 4 262.84458383680965 300.26134524993637 11.447733687499978 0.786357645423762 264
266 4 260.3249808434204 302.10584230096975 10.835353374999979 0.8679209546410992 265
267 4 257.7609547528048 303.8927770288365 10.37495662499998 1.0096368915675098 266
268 4 254.99608620853195 305.3437229790897 10.997325624999979 0.9834835751722606 267
269 4 252.11233895337156 306.5275046685589 10.15729893749998 0.7735750556162274 268
270 4 249.54768718533026 308.31819346098 10.33667662499998 0.6020806272899246 269
271 4 247.18888329035204 310.36666135279927 9.84551631249998 0.8362053659311665 270
272 4 244.81005771775065 312.38134266362954 9.007941937499982 0.9110614131447461 271
273 4 242.8423022138497 314.7995859140515 8.170367562499985 0.7893984377127791 272
274 4 240.73064090203235 317.09644774388306 7.451421312499986 0.7893984377127791 273
275 4 238.61835391278922 319.39330957371465 6.732455124999987 0.7893984377127791 274
276 4 236.50669260097183 321.6901714035463 6.013488937499988 1.0516010765107962 275
277 4 234.25988496519818 323.85188690942147 5.18987081249999 1.0516010765107962 276
278 4 232.0130773294245 326.01360241529676 4.366272624999991 1.0443682454694305 277
279 4 229.761264274245 328.18032334057784 4.815923062499991 0.6937448728681447 278
280 4 227.5031944448083 330.3414131690274 4.408560062499991 1.0123836154664367 279
281 4 224.94229674132131 332.1277222194684 3.783100749999993 1.061299076609513 280
282 4 222.44772084496105 334.0110112708967 3.3794660624999935 0.7016471787550347 281
283 4 220.15336172483237 336.12642664726843 2.6909643749999947 0.8218335554622939 282
284 4 217.55867744035632 337.85830176167156 1.9229499437499964 0.7851125473465719 283
285 4 215.10539625409382 339.78351120062325 2.700594187499995 0.8745093379339693 284
286 4 212.4850591951631 341.4903592179974 3.028067624999994 0.5533159544064478 285
287 4 209.1533269031846 343.67835317575305 1.8172014437499964 0.5533159544064478 286
288 4 362.1608643316302 257.9580431419078 30.16982374999994 1.9882652099161544 7
289 4 361.6728359395657 253.54826864540738 31.33716437499994 1.2519492450017715 288
290 4 362.08828575024626 250.47556680767846 32.65084624999994 1.2519492450017715 289
291 4 362.6132291104284 247.39222845371222 32.91760999999994 0.8211077696484543 290
292 4 363.67312666960424 244.45091887538524 32.59462249999994 0.7309413958274167 291
293 4 365.1878917172813 241.7154571701214 32.27143562499994 0.771710536887571 292
294 4 366.89473973465545 239.17082707970323 30.256751249999944 0.6979556819432651 293
295 4 369.32174246903753 237.31319080272968 28.130616249999946 0.6975051941967441 294
296 4 371.50035126540735 235.3523177505117 24.647136249999953 0.772611512380613 295
297 4 373.76655490137847 233.24691321295154 23.159998124999955 0.9006063433609036 296
298 4 375.76997401854567 230.89749447935918 21.557023124999958 0.9571425555492942 297
299 4 377.7952918456132 228.5455730360639 20.306144374999963 0.9826201403247617 298
300 4 379.9288518673309 226.274363980687 19.425983499999962 0.8382575878875401 299
301 4 381.8115152413334 223.7766596971981 19.291923749999963 0.8260381077631569 300
302 4 383.549021452568 221.20637683232533 18.001768124999966 0.8713246398370359 301
303 4 385.37474818082967 218.67238325814446 18.577722624999964 0.8713246398370359 302
304 4 386.9258025191986 215.96320000476095 17.944726937499965 0.8845514606168343 303
305 4 388.14149375737975 213.09884874979804 18.975336187499963 0.9748554834715311 304
306 4 388.7327589246886 210.0267725894948 18.877283562499965 1.014291931614894 305
307 4 388.77593066706356 206.91402739651957 17.898691249999963 1.0126901974050413 306
308 4 388.92734460408866 203.79002000988132 17.624111999999965 0.985692216485065 307
309 4 388.92734460408866 202.3859998665574 18.512267812499964 0.8895255961513374 308
310 4 392.3610623164601 197.1753582651307 17.060319374999967 0.8895255961513374 309
311 4 394.04538594650825 194.55064146421992 16.285787374999966 1.1774248068238256 310
312 4 395.6170876399261 191.84583795281648 16.43127131249997 1.1770556571426487 311
313 4 396.7264137157342 188.96772179448766 14.771015874999971 1.1841320688275834 312
314 4 397.31455049591443 185.90440511814455 14.001528062499974 1.1321320179756893 313
315 4 397.6330203056078 182.80855321566386 12.988025187499975 1.206725280670465 314
316 4 398.48894702399775 179.81093266902178 12.164207687499976 0.8466666924892662 315
317 4 399.85730355405536 177.0279194794029 10.851442937499979 1.1582915911451959 316
318 4 400.64002601363575 173.9990150614746 10.84390656249998 0.9056868440577798 317
319 4 399.8466670378181 170.99576341800105 9.670624562499981 0.985003971316769 318
320 4 399.0489283200204 167.97749551631006 10.30316168749998 1.030634625974796 319
321 4 398.50709166934377 164.89791122689817 10.624354812499979 1.0418530222180213 320
322 4 398.4026035392479 161.771401130557 10.61436612499998 0.8467230034575814 321
323 4 398.6053230251823 158.6667897441162 9.558994499999981 0.9476134883555226 322
324 4 399.0201471584371 155.569686486784 10.03332756249998 0.9244947074750332 323
325 4 399.7584465207911 152.5370280043014 9.376147687499982 1.0223131162126713 324
326 4 400.68444911086203 149.56506023211398 10.373899937499981 0.9455174689793484 325
327 4 401.55351505519224 146.56368562091754 10.868329999999979 0.9400740753755525 326
328 4 402.4006822896221 143.56231100972113 10.09150518749998 0.7640960426165139 327
329 4 402.66909790525756 140.44518607476581 10.031413562499981 0.8714622888706951 328
330 4 402.4663784193231 137.32680978495907 10.49043462499998 1.1531047252859465 329
331 4 402.00775686626764 134.23346059218125 10.750738624999979 0.9615973788204467 330
332 4 401.3758226662867 131.17640069009542 10.08636131249998 1.030953721461915 331
333 4 400.18077878315455 128.29327911236075 9.421983999999982 1.0293519872520627 332
334 4 399.5782514221827 125.22620837146334 8.967030187499981 1.1141563055346484 333
335 4 399.5400850992135 122.10720640423085 8.214289874999984 0.9025647137034186 334
336 4 401.12492601857156 119.41053669936184 8.007956687499986 0.8829935238267823 335
337 4 403.1952926202911 117.06549770774954 8.025980187499984 0.9723527737686364 336
338 4 405.3983028362642 114.90065381474565 6.441307812499987 0.6982622638818696 337
339 4 407.5424993742192 112.62318798511151 6.315641749999988 0.7470776166368301 338
340 4 409.2337054559503 110.00222524875507 5.542086687499989 1.1433942116387152 339
341 4 410.3843262418561 107.09470225141719 5.275362812499989 0.9621730020521123 340
342 4 411.1714284434165 104.07205460774615 4.704153437499991 1.0843928303929735 341
343 4 412.4377995530812 101.2152114818919 4.230996687499991 0.7612554671037285 342
344 4 413.89249956788865 98.45910242157915 3.3605254374999936 0.9219857409978812 343
345 4 415.24396280745185 95.65106213493132 2.4873825624999952 0.7055764329885793 344
346 4 415.98476487950865 92.61590094274581 1.9924101999999961 0.5161776194477681 345
347 4 415.96349184703405 87.6136099240851 1.4170897124999973 0.5161776194477681 346
348 3 354.24479354137435 277.5098370183467 31.79871749999994 0.8465165299070925 59
349 3 351.6025577725433 279.98439123708374 33.38454624999993 1.0360529924815631 348
350 3 349.1686725864783 281.9258682891043 34.34453687499993 1.0360529924815631 349
351 3 346.4638690750748 283.49131320826496 34.81466312499993 0.7548485302643181 350
352 3 343.75969124109713 285.05738380485127 35.28478937499993 0.7548485302643181 351
353 3 340.8746926310853 286.2668182687751 35.26664624999994 0.7771101330715662 352
354 3 337.9896940210735 287.4762527326989 35.248503124999935 0.7771101330715662 353
355 3 334.97455450651114 288.3102807411886 35.230559374999935 0.7587715277236055 354
356 3 331.995078605215 289.2487968797741 35.76348874999993 0.7398447855954645 355
357 3 329.0612771559968 290.3330958585532 35.478581874999925 0.7720358891489472 356
358 3 325.972307705199 290.81924721834054 35.22098937499993 0.5585422379435175 357
359 3 322.8920977383614 291.3623352238686 35.44189687499993 0.5585422379435175 358
360 3 319.81188777152374 291.90479755197106 35.66280437499993 0.7456948695259809 359
361 3 316.73105212726045 292.43850039611334 35.96505687499993 0.7980202726392511 360
362 3 313.7059017738865 293.21058633945637 36.59049624999993 0.6882639386188055 361
363 3 310.86407490624964 294.51825215921883 36.677623124999926 0.6882639386188055 362
364 3 308.021622361187 295.8259179789813 36.76474999999993 0.6882639386188055 363
365 3 305.1797954935501 297.13358379874376 36.851876874999924 0.6882639386188055 364
366 3 302.3379686259132 298.4412496185062 36.93900374999993 0.698750292273934 365
367 3 299.45734975788145 299.6569408566873 37.24643999999993 0.698750292273934 366
368 3 296.57610521242395 300.87200641744266 37.554075624999925 0.698750292273934 367
369 3 293.69486066696646 302.08769765562374 37.86151187499993 0.698750292273934 368
370 3 290.8142417989347 303.3027632163791 38.16894812499993 0.7193350795802428 369
371 3 287.7496737677402 303.9253122549742 38.476583749999925 0.7285075106413517 370
372 3 284.6488164458537 304.3395107108032 38.41218562499993 0.7285075106413517 371
373 3 281.5485848013929 304.7537091666323 38.34778749999993 0.676407351401342 372
374 3 278.4233260599032 304.8150255543532 38.77624437499992 0.7242278770494018 373
375 3 275.30369841524504 305.01899639513914 39.14748062499993 0.8530798861029338 374
376 3 272.17656264147814 305.09908310563173 39.239990624999926 0.4767762092402459 375
377 3 269.06569448078005 305.41755291532513 38.94930187499992 0.4767762092402459 376
378 3 265.95482632008196 305.7366484024442 38.65841374999993 1.1327639521756703 377
379 3 262.82706486888935 305.7216321442268 38.53599749999992 1.1327639521756703 378
380 3 259.698677740271 305.70724156343516 38.41378062499992 1.1327639521756703 379
381 3 256.5709162890784 305.6922253052178 38.29136437499993 1.090511955616551 380
382 3 252.6160092810791 307.40345306457203 36.81818249999993 1.090511955616551 381
383 3 249.64529286374315 308.45897088176787 39.87499999999992 1.197740552837073 382
384 3 246.20406702226296 310.33600315893887 39.87499999999992 1.2245445737550749 383
385 3 242.7628411807828 312.8387128618335 39.87499999999992 1.251354851447334 384
386 3 241.02908903410253 313.62956912794823 39.87499999999992 1.251354851447334 385
387 3 356.58169872645226 275.4332136423698 32.138452499999936 0.941012591514138 58
388 3 353.6253728899079 276.17464139185233 33.65529749999994 0.8023061630054582 387
389 3 350.53390072940726 276.5337802342178 34.665131874999936 0.8023061630054582 388
390 3 347.40551360078894 276.53628294392064 34.72534312499994 1.564737903669547 389
391 3 340.3685195936749 275.92374474413714 39.276874999999926 0.8848392722326671 390
392 3 337.8658098907802 274.6723898926898 39.276874999999926 0.8848392722326671 391
393 3 358.2528831305601 286.0922542669982 26.88910812499995 0.8480181557288293 83
394 3 356.0104552367665 286.5602609814395 26.417187499999947 0.625677425723667 393
395 3 353.50774553387186 284.05755127854485 26.417187499999947 0.625677425723667 394
396 3 351.81090835530927 283.55012688628295 26.417187499999947 0.625677425723667 395
397 3 345.46779061332273 280.45427498380224 23.859206249999954 1.1113908113129498 396
398 3 342.3950887755938 280.1645863356922 22.233901249999956 1.2324593931904793 397
399 3 339.2879746794501 280.18836207786967 21.06795624999996 0.8178667605832058 398
400 3 336.21402148686974 280.54249550082926 19.60635806249996 1.2197956820938323 399
401 3 333.55113836298983 281.85141267544316 16.445008249999965 1.084674385234549 400
402 3 331.99069886323497 284.539322896352 15.31357506249997 1.0556554662294855 401
403 3 330.6980493016899 287.3711389251774 14.322581624999973 1.2643939689994155 402
404 3 329.65942477498857 290.20045224429975 11.650298687499978 1.3144731901543376 403
405 3 329.1638882538154 293.1060982093605 8.311903874999985 1.0151553664623925 404
406 3 328.98119044550407 296.1362539821402 5.895718124999989 1.0694579102409496 405
407 3 328.0946055332537 299.0631729796755 3.7975354999999924 1.2468437172078664 406
408 3 326.3445857735046 301.6153111992024 2.3467633749999957 1.2154722510820817 407
409 3 323.0710414821184 302.79158475956285 1.001988968749998 1.2154722510820817 408
410 3 366.7445771524817 282.25685164731215 27.593300624999948 1.2002682896369967 80
411 3 368.93194543281174 283.2304057217381 27.525313749999945 1.0804260355138855 410
412 3 370.0744324121831 286.1423084610561 27.309589999999947 1.0804260355138855 411
413 3 371.57167849193985 288.8871553277058 26.943138749999946 0.8445331324675486 412
414 3 373.5294231570292 291.3022701909992 25.83521187499995 0.8085817075854665 413
415 3 375.8262849868608 293.4226909867767 25.47434312499995 0.6900533760563751 414
416 3 378.415963851931 295.16895668197145 24.92845437499995 0.7213435041168157 415
417 3 381.04318336254477 296.82637618271343 23.732403749999953 1.1282152772906593 416
418 3 383.8549777137469 298.12465684109003 22.325414374999955 0.9958219340075313 417
419 3 386.3332859970384 300.0104486022212 21.38496249999996 0.9958219340075313 418
420 3 388.81159428032976 301.8962403633523 20.44451062499996 0.946143146405072 419
421 3 391.3737433386682 303.6794210266647 21.12278437499996 0.6769266636646926 420
422 3 393.7369269756265 305.72851459590976 20.996978749999958 0.8945935832996991 421
423 3 395.77100428665415 308.1048374588083 20.83688062499996 0.7748451807904465 422
424 3 397.80508159768175 310.48116032170674 20.66800999999996 0.8430002227745255 423
425 3 400.24647491285555 312.43640227709324 20.499139374999963 0.8676831972193242 424
426 3 402.4269607415025 314.6800815257383 20.48857249999996 0.8676831972193242 425
427 3 404.60744657014953 316.92313509695765 20.47820499999996 0.8676831972193242 426
428 3 406.78793239879644 319.16618866817697 20.46763812499996 0.9595826975096164 427
429 3 408.8776950007135 321.49370869186896 20.34701624999996 0.9595826975096164 428
430 3 410.96808328005625 323.82122871556106 20.22639437499996 0.8434006563269887 429
431 3 413.0935094952396 326.1155878356897 19.973586874999963 0.968561168568751 430
432 3 415.9541066856482 327.3813332679287 20.00508812499996 0.968561168568751 431
433 3 418.8147038760568 328.64707870016764 20.03638999999996 1.1672450351073014 432
434 3 421.54891422646926 330.1668491672505 19.907075374999962 0.8110719037398468 433
435 3 424.049121219661 332.01697731511535 18.821717749999962 0.7836484621703785 434
436 3 426.16954201543854 334.31571617722415 18.604259437499962 0.8013551333183583 435
437 3 428.5070728779421 336.3792003272608 17.780641312499963 0.8589549971304791 436
438 3 431.1274099368728 338.0829199575063 18.183697812499965 0.9184631770910571 437
439 3 433.9310704815406 339.47004681033565 18.084947374999963 1.0427039435170056 438
440 3 395.5757929298283 260.15166819649494 31.89661062499994 0.9391230456884524 161
441 3 396.60628364999525 257.1165070043094 30.156266249999945 1.0343699202063663 440
442 3 398.3006181188549 254.48678478399287 30.244988124999942 1.0343699202063663 441
443 3 399.99432691028886 251.85706256367632 30.33390937499994 1.0343699202063663 442
444 3 401.0873853730281 248.92576382416095 30.38654437499994 0.7232956176850736 443
445 3 402.62655184030837 246.20281566741153 30.22365499999994 0.8884244038820638 444
446 3 403.74338604522507 243.280902089282 30.060566249999944 0.9031090530637983 445
447 3 404.6418588285643 240.28453289749135 29.89767687499994 1.0520765913543462 446
448 3 405.070447865185 237.18617828530776 30.06933874999994 1.1707738557883829 447
449 3 405.4270839978475 234.1097223830245 28.659159374999945 1.2839839291988233 448
450 3 405.88945961545727 231.02826106133543 27.792077499999948 0.8632096036254 449
451 3 406.59334671939644 227.98121199806118 27.486236249999944 1.0304031253272783 450
452 3 408.0680684118271 225.22260022804554 27.461912499999944 1.1864345617542462 451
453 3 409.8412382363279 222.6604511697071 26.567516249999947 1.0892168033453031 452
454 3 411.87969528933564 220.29038508106586 26.94433499999995 1.0739753012546744 453
455 3 413.82304937363335 217.85274583044645 26.12211249999995 1.0739753012546744 454
456 3 415.7538899094166 215.3950849022039 26.56871249999995 1.100109847327152 455
457 3 417.90184051192597 213.15515971811314 25.30706749999995 1.2475757597959631 456
458 3 419.7488402726622 210.63117698274388 25.094533749999954 0.8649114462233684 457
459 3 421.2592255783591 207.9144856002517 23.956301874999955 0.9032467020974574 458
460 3 422.326005589218 204.9744273767762 23.742771249999954 0.9251454119977859 459
461 3 422.5894157854476 201.85792811924662 23.93018374999995 0.9251454119977859 460
462 3 422.8522003042516 198.74142886171703 24.117795624999953 0.9923118836492214 461
463 3 423.8683004436269 195.79573954141003 25.017375624999953 1.0672304986053733 462
464 3 425.3962047172441 193.069662997532 25.44204437499995 1.0672304986053733 463
465 3 426.924734668287 190.34296077622827 25.866912499999952 1.0672304986053733 464
466 3 428.4532646193299 187.61688423235026 26.291581249999947 1.058890218520477 465
467 3 430.17450321749567 185.04284730292306 27.714121874999943 1.0729679605992593 466
468 3 431.5622557477507 182.23918675825533 27.635368749999948 1.1047273467289926 467
469 3 432.5345584673254 179.29287176052256 28.915156874999944 1.1643669189489727 468
470 3 432.94562853602577 176.2026509548734 29.737379374999943 1.18563369464932 469
471 3 433.08890866651655 173.58544228307127 30.34866312499994 1.18563369464932 470
472 4 335.89617735460206 162.7186767531026 12.193097124999976 0.906781779552796 184
473 4 334.7374227621619 160.79909841098242 11.962499999999977 0.7984519900630005 472
474 4 335.0502614750237 157.6707112823641 11.962499999999977 0.7552614773652957 473
475 4 336.1226725827141 155.30690196798008 11.962499999999977 0.7552614773652957 474
476 4 336.6144550393329 155.7936790051931 10.30104831249998 0.8416487595349624 475
477 4 338.4914873165039 153.9166467280221 9.802610812499982 1.0070153031537277 476
478 4 340.84278308237344 151.8387719971938 8.971874999999983 1.251354851447334 477
479 4 340.99419701939854 150.16258217368008 5.482812499999989 1.251354851447334 478
480 4 340.16830281744325 145.09522070274411 5.482812499999989 1.251354851447334 479
481 4 316.39756605934974 158.72998316411426 34.80947937499993 0.7766909291963313 220
482 4 314.2552465536719 159.95193117655256 34.56045999999993 0.9094972195804368 481
483 4 315.55915830888 153.8378113723809 35.38268249999993 0.9094972195804368 482
484 4 316.8274064508219 150.99160476276393 36.26312249999993 0.6490151937031599 483
485 4 318.56929240403656 148.39316641373355 36.26750874999993 0.5854294739591407 484
486 4 320.311804034677 145.79472806470318 36.27209437499993 0.5854294739591407 485
487 4 322.2739284417464 143.36647397546963 36.89613812499993 0.5923976434494252 486
488 4 324.5213617549458 141.19412195335704 37.29588499999993 0.6893776444365936 487
489 4 326.6430339055748 138.9035168977827 37.92590999999993 0.6893776444365936 488
490 4 328.7647060562037 136.61291184220835 38.55593499999993 0.7301342719482332 489
491 4 331.1454086610823 134.58634266028938 38.20882312499993 0.5620785667537077 490
492 4 335.36247451045983 129.97760274240886 39.33728562499992 0.5620785667537077 491
493 4 323.9682629106061 198.18645298510015 26.34561187499995 1.2118808626584279 207
494 4 321.42300714276223 195.6762351530968 26.23077187499995 1.1146631042494846 493
495 4 318.9159176978875 193.80545965018302 26.310920624999948 1.1146631042494846 494
496 4 316.12351934688274 192.39643408745331 26.543790624999946 0.8280402755254728 495
497 4 313.33174667330377 190.98740852472366 26.77666062499995 0.8280402755254728 496
498 4 310.3760465141852 189.96943135307123 27.153279999999945 0.7937030984017579 497
499 4 307.42034635506656 188.9508285039931 27.530098749999944 0.7937030984017579 498
500 4 304.31948903318005 188.57729908083607 28.105295624999947 1.223937666652123 499
501 4 301.2073695176306 188.8870094065693 28.330788749999943 1.1494069716999198 500
502 4 298.1709569705936 189.63657096258623 28.086753749999946 0.7350270694173924 501
503 4 295.1120200362306 190.21344554910345 29.085024374999946 0.6523500543822669 502
504 4 292.12941574780587 191.15196168768895 29.365146249999942 0.6523500543822669 503
505 4 289.1461857819554 192.09047782627445 29.645068749999943 0.8869790890286421 504
506 4 286.16295581610495 192.985822222485 28.715981249999945 0.5813844694018372 505
507 4 283.2091326892635 193.9969169424545 28.095725624999947 0.6699753874649026 506
508 4 280.12516865787154 194.48807372164754 27.47566937499995 0.7021226935985846 507
509 4 277.07937094944873 193.8129677792917 26.757520624999948 0.8874233200009058 508
510 4 274.04358407983756 193.12722532069856 25.73014124999995 0.7364473571737851 509
511 4 270.9402240482482 193.5082628729643 25.40276749999995 0.7364473571737851 510
512 4 267.85250595230184 193.70910532662157 23.938756874999953 0.9970482617619496 511
513 4 264.90243689001477 192.69300518724637 23.203461874999956 1.0500931939148022 512
514 4 262.19012524950267 191.1363197520459 22.920947499999954 0.8043834120588608 513
515 4 259.30637799434226 189.93189070752783 22.490496874999955 1.0476655655029943 514
516 4 256.1955098336442 189.6572183176351 21.897156874999958 0.8548067557979311 515
517 4 253.08088760839178 189.4107014119 21.39792187499996 0.9497282780544686 516
518 4 250.0038060286828 188.91266218102396 20.56074624999996 0.9333105024034796 517
519 4 246.89293786798473 189.2042278614112 20.07387249999996 0.9333105024034796 518
520 4 243.78144402986092 189.49641921922412 19.58707849999996 1.0175329406801426 519
521 4 240.66932451431143 189.21986979705426 19.100244624999963 0.7256919622255952 520
522 4 237.5415630631188 189.18170347408514 18.89395131249996 0.9485207206228219 521
523 4 234.44696251548956 189.16168179646198 17.435044687499964 0.9731786679705916 522
524 4 231.3579930646918 189.46138128338362 16.193835624999966 0.9731786679705916 523
525 4 228.26839793646835 189.76170644773097 14.952646499999972 0.9731786679705916 524
526 4 225.17880280824488 190.0614059346526 13.711437437499972 0.90199534724601 525
527 4 223.03898601226993 192.3407487965639 13.316674937499975 1.003167386985527 526
528 4 221.3127419946983 194.93731011331715 12.515785562499977 1.003167386985527 527
529 4 219.58649797712675 197.53387143007035 11.714896187499978 1.0488856364831554 528
530 4 218.20437654370318 200.3237670713722 10.742424687499978 1.0540787591166618 529
531 4 216.45685949365696 202.89655264594793 9.668870062499982 0.8218085283652649 530
532 4 214.42966463431227 205.25535654092613 8.593461249999983 0.8218085283652649 531
533 4 212.4030954523933 207.6147861133301 7.5180524374999855 0.8346224020440856 532
534 4 210.3646383993856 209.98672923424851 7.708555249999985 0.9067192118102237 533
535 4 208.57645231666734 212.51947145357792 6.374716562499988 0.9637184252936499 534
536 4 207.66358895253651 214.0129634687803 6.115548999999988 0.9637184252936499 535
537 4 252.11233895337156 306.5275046685589 10.15729893749998 0.7735750556162274 269
538 4 249.65405234770327 306.41112866737427 10.44605374999998 1.2245070331095316 537
539 4 246.65518044620973 305.52767214225247 10.050633312499981 1.3217310482927322 538
540 4 243.6875924160024 304.54160451931193 10.26918818749998 0.8765427895675713 539
541 4 240.69372593391464 303.65814799419013 10.93946699999998 0.8890876219533309 540
542 4 237.71612706489572 302.7027385651101 10.66101987499998 1.3274434831895892 541
543 4 234.7385281958768 301.7467034586043 10.38255281249998 1.3274434831895892 542
544 4 231.74090764923469 300.8619955786311 9.95210218749998 0.9119686454120454 543
545 4 228.85278065209422 299.66069492124166 10.05801018749998 1.345788345311807 544
546 4 226.0497457848522 298.27857348781805 9.581763124999982 1.3419967401119217 545
547 4 223.06276175444742 297.36070470428143 9.105516062499982 1.0797628174426184 546
548 4 220.35295282363822 295.81840984987264 8.313000437499984 1.0797628174426184 547
549 4 217.6425182154033 294.27611499546373 7.520464874999985 1.1621144802163674 548
550 4 214.74187766974836 293.1060982093605 7.256233187499986 1.1621144802163674 549
551 4 211.84186280151917 291.93608142325724 6.992001499999986 0.8739462282508181 550
552 4 209.27220561407208 290.2110887605371 5.542106624999989 1.053027621041446 551
553 4 206.56177100583716 288.6612857770196 4.91214143749999 0.8436884679428216 552
554 4 363.67312666960424 244.45091887538524 32.59462249999994 0.7309413958274167 292
555 4 364.80560281016415 242.53822298494802 33.04162124999994 0.7905434274018533 554
556 4 366.5556225699132 239.94541573274915 32.910233124999934 0.7905434274018533 555
557 4 368.7661409149949 237.73489738766742 32.509090624999935 0.9882199532849886 556
558 4 371.67804365431294 236.61743750532494 33.27169999999993 1.0805574277732874 557
559 4 374.6462573619459 235.64263207604748 33.79785062499993 1.0885786123710648 558
560 4 377.7101997157148 235.01194923091802 33.83194374999994 0.8390709685409808 559
561 4 380.66902826196196 233.9958490915428 33.866236249999936 0.8324763284738534 560
562 4 383.6278568082092 232.97912327474182 33.900528749999935 0.8324763284738534 561
563 4 386.5372568378242 231.86416610210227 33.013708749999935 0.7772978362992832 562
564 4 389.1713588001209 230.32437395739632 35.21321374999993 0.7528776463732886 563
565 4 391.86865418241564 228.83463600674824 36.93681062499993 0.8042707901222305 564
566 4 394.6729404045091 227.4800443800565 37.890421249999925 0.6228449840174161 565
567 4 397.6567960477853 226.54090256404527 37.74388062499993 1.0319047511490151 566
568 4 400.7826804667007 226.42452656286068 37.69244187499993 0.7126340743507423 567
569 4 403.911067595319 226.39949946583172 37.641003124999926 0.7697396529965413 568
570 4 406.99065188473094 226.95009560046856 37.589564374999924 0.8335712639688699 569
571 4 410.11841333592355 226.90191843868783 37.53812562499993 0.8870604270939861 570
572 4 413.19674627048397 227.46189973471053 37.51898562499993 0.6844222792248621 571
573 4 416.3232563668251 227.41747663748413 37.81366187499993 0.8231662483790853 572
574 4 419.40596904336564 226.9563523747258 36.95694749999993 0.8808912476763507 573
575 4 422.4267396547595 226.16862449573972 37.57999437499993 0.8993925291549997 574
576 4 425.30610716793984 224.94917919300428 37.90238374999993 0.665145157738316 575
577 4 427.0561269276889 222.3588746505083 38.29913999999992 0.5795612453832784 576
578 4 430.8533632244059 218.21000764053466 39.170807499999924 0.5795612453832784 577
579 3 351.6025577725433 279.98439123708374 33.38454624999993 1.0360529924815631 349
580 3 350.13534420922133 283.88111024449074 34.460971874999935 0.9878508036038117 579
581 3 349.7230227856694 286.98196756637725 34.438243124999936 0.9878508036038117 580
582 3 348.86521903500227 289.9864705647023 34.951434374999934 0.692587369630556 581
583 3 348.6656279361964 293.107349564212 35.211219999999926 0.8020934326807122 582
584 3 348.07436276888757 296.17942572451517 35.26684562499993 0.7956677255185302 583
585 3 347.48309760157866 299.25087620739265 35.32247124999993 0.7120334240220476 584
586 3 347.09079785564995 302.3417226904676 36.231621249999925 0.7120334240220476 585
587 3 346.6984981097212 305.43256917354245 37.14077124999992 0.5940062601109607 586
588 3 346.57148559229927 308.55407385047783 37.64120249999993 0.5940062601109607 587
589 3 346.4444730748774 311.67620420483894 38.14143437499993 0.8132805450526515 588
590 3 346.5470841726961 314.79896023662576 37.64738312499993 0.8206385115791617 589
591 3 346.7266535938788 317.9035716230666 38.724008124999926 0.8209263231949946 590
592 3 346.9068486924872 321.01381410633894 37.81027249999993 0.6364703613174003 591
593 3 347.08704379109565 324.1321903961457 38.368123749999924 0.6364703613174003 592
594 3 347.4480596657382 330.3683172983335 39.48382624999992 0.6364703613174003 593
595 3 375.8262849868608 293.4226909867767 25.47434312499995 0.6900533760563751 415
596 3 377.24407003355066 294.51887783664455 26.474607499999948 1.0637454753440925 595
597 3 379.0015979224084 300.5235040913146 26.529834374999947 1.0637454753440925 596
598 3 380.3148948390024 303.35782282984275 27.063561249999946 0.8633847933046026 597
599 3 381.8909762744003 306.0394762764944 28.139588124999943 1.0437050273981634 598
600 3 383.79115861632306 308.497137204737 29.300349374999943 1.0269493859372836 599
601 3 385.07817708103664 311.3470978789083 29.610975624999945 1.3275373348034478 600
602 3 385.91595915408067 314.3603603611935 29.37052937499994 1.1760483164872335 601
603 3 386.1105448334807 317.4799880058517 29.770674999999944 0.8086818159735824 602
604 3 386.30513051288074 320.6002413279356 30.17082062499994 1.0265489523848206 603
605 3 386.4096186429766 323.72612574685104 30.34746687499994 1.2469500823702395 604
606 3 386.18750315684474 326.846379068935 30.41585249999994 1.1321633018469754 605
607 3 385.97977825150446 329.9678837458703 30.540860624999944 1.1241984282175133 606
608 3 386.1549679307071 333.08751139052856 31.011983749999942 1.5262024310192266 607
609 3 386.58856238673354 336.1858660027122 31.14795749999994 1.4905951287212926 608
610 3 388.16088975757714 338.88816680441266 30.78948124999994 0.9488836135297417 609
611 3 389.9697231953443 341.4378023142366 31.15074874999994 1.0238397691314371 610
612 3 392.2015145729006 343.6289246591209 30.93781624999994 0.9898592281403846 611
613 3 394.272506852046 345.9733379733075 31.06083062499994 0.702266599406501 612
614 3 395.96684132090564 348.603060193624 31.02574062499994 0.9569611090958342 613
615 3 397.2482286887877 351.4567749323497 31.13041249999994 0.9365953088885289 614
616 3 398.5565201859759 354.7591003853192 31.46795437499994 0.9193453822613273 615
617 3 399.18219761169956 356.6361326624902 31.46795437499994 0.9020954556341259 616
618 3 400.4335524631469 360.39019721683223 31.501249999999942 0.7984519900630005 617
619 3 402.3105847403179 362.8929069197269 31.634233124999938 0.7120647078933336 618
620 3 403.2491008789034 364.14426177117423 31.767016874999936 0.625677425723667 619
621 3 405.4389718689362 366.0212940483452 31.899999999999938 0.625677425723667 620
622 3 406.69032672038355 366.6469714740689 31.899999999999938 0.625677425723667 621
623 3 407.8221771835177 368.5127415575768 31.899999999999938 0.625677425723667 622
624 4 377.7101997157148 235.01194923091802 33.83194374999994 0.8390709685409808 560
625 4 380.65839174572466 232.21829952506184 33.18517124999994 1.241725675865447 624
626 4 382.473481957749 229.67679782177228 32.61655374999994 1.241725675865447 625
627 4 384.4856605588763 227.2860843780822 32.12349937499994 1.2593197250767962 626
628 4 385.58247308616995 224.36166809024974 31.567841249999937 1.4880235945015683 627
629 4 387.32811310393896 221.7901338705255 30.431802499999943 1.2133824884801647 628
630 4 389.91841764643493 220.09329669196288 29.005274374999942 0.9631052614164406 629
631 4 392.7521107075374 218.83130532427825 27.715916249999946 1.0497052739108534 630
632 4 395.33428144349904 217.0850396290835 26.876746874999945 1.3674242706933315 631
633 4 397.60736753115305 214.9596134139002 25.85634562499995 1.3551860202461765 632
634 4 399.92237400633064 212.97183623237615 23.657239374999953 1.3815207830948857 633
635 4 402.6209207434768 209.5137171004014 20.38669187499996 1.3815207830948857 634
