# Supplementary material for: Cross-Regional Gradient of Dendritic Morphology in Isochronically-Sourced Mouse Supragranular Pyramidal Neurons
Source: Front Neuroanat. 2018 Dec 4;12:103. doi: 10.3389/fnana.2018.00103 (PMC6288488; doi:10.3389/fnana.2018.00103)
Supplement: Supplementary file 3 [file Data_Sheet_1.ZIP › SWC reconstructions/X046.S5.Z6.C01-exported-000.swc]

# Exported from "Simple Neurite Tracer" version 3.1.4 on 2018-06-06T17:39:49.885
# https://imagej.net/Simple_Neurite_Tracer
#
# All positions and radii in microns
# Voxel separation (x,y,z): 0.625677425723667, 0.625677425723667, 0.85
#
1 1 309.4731939888659 290.5233017959732 27.995939999999997 1.172281738384377 -1
2 1 312.2142867909613 294.55641848218795 31.10728 1.251354851447334 1
3 1 309.4731939888659 290.5233017959732 27.995939999999997 1.172281738384377 1
4 1 305.3305837531495 284.05755127854485 28.05 1.251354851447334 3
5 4 309.4731939888659 290.5233017959732 27.995939999999997 1.172281738384377 1
6 4 303.58369238052904 282.96887255778563 30.454734999999996 1.8114988236007041 5
7 4 298.86858730027546 278.05980747555776 29.648424999999996 1.5808928948017322 6
8 4 296.6730852134111 273.98727311152237 30.047075 1.1862218314295003 7
9 4 295.2477920376126 271.20300856705205 29.976269999999996 1.2578744102233745 8
10 4 293.8231245392398 268.4181183451561 29.905464999999996 1.2578744102233745 9
11 4 292.3984570408671 265.6338538006857 29.834744999999998 1.36045422417077 10
12 4 290.62966695834626 263.05731416155567 29.626409999999996 1.5018823494813476 11
13 4 289.0097881031477 260.3819174891613 29.715404999999997 1.2497030630434236 12
14 4 287.8034820263524 257.49629320172374 29.672819999999998 1.2497030630434236 13
15 4 286.5965502721315 254.61004323686043 29.630235 1.2497030630434236 14
16 4 285.38961851791055 251.72379327199715 29.587649999999996 1.06166822629069 15
17 4 283.8141627599383 249.07092098692883 28.888695 1.152641723990911 16
18 4 282.18489874335387 246.41492031473183 28.507640000000002 1.5886387813321914 17
19 4 280.6194538241933 243.70698841619983 28.4019 1.106322824164588 18
20 4 278.6942443852416 241.24369639112575 28.25978 1.106322824164588 19
21 4 276.7690349462898 238.77977868862595 28.117659999999997 1.0352959227964373 20
22 4 274.6217100212062 236.50919531067476 28.300324999999997 1.0270244672283704 21
23 4 272.7365439375008 234.0152450917402 28.467519999999997 1.0270244672283704 22
24 4 270.8520035312211 231.5212948728057 28.634715 1.1104210113030781 23
25 4 269.0613147388 228.97541342753607 28.21235 1.1104210113030781 24
26 4 267.2700002689531 226.42953198226647 27.789984999999998 1.1104210113030781 25
27 4 265.47868579910624 223.8836505369969 27.367620000000002 1.2112364149099326 26
28 4 263.7687093946035 221.26894457489766 27.58828 1.1107088229189108 27
29 4 261.9748922150537 218.70616983913354 27.50566 1.1527543459275413 28
30 4 259.63548432027295 216.640182979394 27.229749999999996 0.8742528101894227 29
31 4 257.1227637785667 214.77879263786608 27.37 1.0575575256036855 30
32 4 254.95166311130555 212.52635390526086 27.373144999999997 0.8102898069576923 31
33 4 252.8224828315679 210.2357488496865 27.47489 0.8102898069576923 32
34 4 250.69267687440455 207.94514379411217 27.576549999999997 1.0119393844941729 33
35 4 248.75495388693835 205.4906112529982 27.69317 1.0751453180407777 34
36 4 247.00055438520923 202.9021837427794 27.819735 0.835266849792581 35
37 4 245.805510502077 200.03720681039076 28.343844999999998 1.164592162822233 36
38 4 243.93285796688608 197.5319943977932 28.443295 1.2572362192491364 37
39 4 241.38947923131937 195.73254612141196 28.81908 0.9660334317688274 38
40 4 238.75850565615136 194.0607360398783 29.187554999999996 0.9660334317688274 39
41 4 236.12815775840906 192.38955163577037 29.556115000000002 0.9853105532553735 40
42 4 233.37079734324482 190.9204610401712 29.338005000000003 0.8668009920490538 41
43 4 230.6910209288704 189.30996734635846 29.48106 0.9660209182203129 42
44 4 228.32345754993204 187.2671305513707 29.60941 0.8809663289674377 43
45 4 225.84577494406628 185.3588144029135 29.520925 1.2088213000466392 44
46 4 223.02021568949823 184.03675800235942 29.19274 1.0951294550183917 45
47 4 220.08266017572558 183.06695799248772 28.559149999999995 1.3193722443977538 46
48 4 217.5155056979814 181.55406997708792 27.267405000000004 0.9523623800167653 47
49 4 215.3669294180463 179.46681008487377 26.041705 0.9523623800167653 48
50 4 213.21897881553699 177.3789245152339 24.816005 1.07996303421885 49
51 4 211.5959715732098 174.71291300422533 24.531425 1.1431064000228823 50
52 4 209.51496845525287 172.41042007756224 23.99669 1.2282548408896161 51
53 4 207.25377023868754 170.28249115267604 23.474195 1.186791197886909 52
54 4 204.60527769559926 168.7107894592582 22.72662 0.9160918596475642 53
55 4 201.7672048925167 167.40249796207 22.53435 0.9131949731664637 54
56 4 199.24635054427605 165.5592522658881 22.286405 0.9237751784354509 55
57 4 198.31158847024489 162.57414526776046 22.322785 1.037241779590438 56
58 4 196.8318613584084 159.81866188487342 22.40022 1.200355884476598 57
59 4 194.88975862896214 157.36913476316528 22.574215 1.2256082253788052 58
60 4 193.46258842088645 154.59675808978372 22.914215 1.0995091969984572 59
61 4 192.7205349939782 151.56347392987539 22.655219999999996 1.3426286743119027 60
62 4 189.1967197323025 146.41790278072392 21.973095 1.3426286743119027 61
63 4 190.73901458671133 148.38378125234772 21.975645 1.0571883759225085 62
64 4 191.2508187209533 142.1557881566943 22.390105 1.0571883759225085 63
65 4 190.97739768591205 139.04554567342197 22.658195 0.764521503266006 64
66 4 190.7039766508708 135.93530319014963 22.926285 0.764521503266006 65
67 4 189.85618373901522 132.93017451439886 23.186045 0.7976073255382735 66
68 4 189.38692566972247 129.83932803132393 23.341424999999997 1.0208177471651916 67
69 4 189.57024915545952 126.71657199953711 23.35528 0.863159549431342 68
70 4 190.23159019444944 123.65826074259984 23.366245 1.0487041900296956 69
71 4 190.61763316612095 120.57116832407927 22.926455 1.1232849391759567 70
72 4 191.1713576878864 117.58418429367447 21.91215 1.4016863665259596 71
73 4 192.33386634488096 113.70498425418774 19.645285 1.4016863665259596 72
74 3 309.4731939888659 290.5233017959732 27.995939999999997 1.172281738384377 1
75 3 305.4125474959193 283.5207200472739 31.619575 1.166757006715237 74
76 3 307.6681146156531 277.6962888912123 31.122494999999997 1.166757006715237 75
77 3 308.77306094948113 274.7750009905085 30.884494999999998 0.8112721205160783 76
78 3 310.38042625616526 272.1634234155379 30.041465 0.8710931391895181 77
79 3 311.98779156284934 269.55247151799307 29.198435 0.8710931391895181 78
80 3 313.51694719131797 266.82764632896647 29.00098 0.8786951199120607 79
81 3 315.0461028197866 264.1021954625142 28.803524999999997 0.8786951199120607 80
82 3 316.575884125681 261.3767445960619 28.606070000000003 0.8786951199120607 81
83 3 318.5855600171054 258.99604199118335 28.986870000000003 1.048635365512866 82
84 3 320.59523590852984 256.6147137088791 29.367669999999997 0.9910980694433175 83
85 3 322.48853579876965 254.24151923310922 30.39226 0.947569690935722 84
86 3 324.33178149495154 251.74193791734314 30.904045 0.9615786084976748 85
87 3 325.83403299411407 249.02024111544517 31.378854999999998 0.9615786084976748 86
88 3 327.2393044922894 246.23222250642056 31.64125 0.9615786084976748 87
89 3 328.64520166789055 243.44357821997016 31.90373 0.9603272536462275 88
90 3 330.1005273601238 240.72375845034938 31.196615 0.7634703651907901 89
91 3 332.24972931748454 238.45567778210108 30.996865 0.7634703651907901 90
92 3 334.3989312748453 236.18697143642706 30.79703 1.0969251492302186 91
93 3 336.52373181260293 233.8907352840212 30.80638 1.0969251492302186 92
94 3 338.98764951510276 231.96302313536657 30.815645 1.0969251492302186 93
95 3 341.4509415401768 230.03531098671198 30.82491 1.0969251492302186 94
96 3 343.9148592426766 228.10697316063164 30.834175 0.8874483470979349 95
97 3 346.59400997962535 226.81995469591806 32.159155 0.860487906823502 96
98 3 349.2762891037027 225.2376164862629 32.566815 0.68857052055741 97
99 3 351.7189337737279 223.28612859543077 32.71242 0.68857052055741 98
100 3 354.16157844375306 221.3340150271729 32.858025 0.9521371361435048 99
101 3 356.546035113186 219.3205850711942 32.56979 1.356869092521373 100
102 3 359.5361475307194 218.40334196508329 32.488445 0.8737084708290431 101
103 3 362.6426359494374 218.05859370350956 32.670429999999996 0.9149406131842328 102
104 3 365.6302456572679 217.2614806631376 33.316685 0.9727281802240707 103
105 3 368.5615443967833 216.18844387802147 33.59744 0.9727281802240707 104
106 3 371.4928431362987 215.11540709290543 33.87811 0.8204946057712452 105
107 3 374.39223232710214 213.9541497907623 33.638664999999996 0.8204946057712452 106
108 3 377.29224719533136 212.79289248861917 33.39922 0.9000620040005239 107
109 3 380.2235459348467 211.72986654231465 33.05896499999999 1.0189031742424772 108
110 3 383.28811396604124 211.21055427896403 32.579735 0.7905184003048243 109
111 3 386.3783347716904 210.85204111402433 32.13085 0.8381762498221961 110
112 3 389.34029170506625 209.8966316849443 31.69752 1.0006897043796612 111
113 3 392.2740931542845 208.8154610932938 31.833264999999997 1.1486248749177652 112
114 3 395.3530517662707 208.2604852166769 31.85494 0.6119287899708151 113
115 3 398.38946431330766 207.57474275808377 32.272375 0.8116725540685414 114
116 3 401.21189518074715 206.30023784188467 32.876385 0.8304679039372804 115
117 3 403.8660188206669 204.66346569619157 33.214684999999996 0.7049757826598846 116
118 3 406.7009632366209 203.35204581187475 32.972860000000004 0.9587693168561756 117
119 3 409.48460210366545 201.9280039909277 32.841364999999996 0.7348769068352187 118
120 3 412.00733348418333 200.0828812624686 33.0276 1.122527869490831 119
121 3 414.36801441143865 198.9285064120084 33.03746 1.122527869490831 120
122 3 309.4731939888659 290.5233017959732 27.995939999999997 1.172281738384377 1
123 3 317.2847766490259 287.11273414835347 29.421815 1.251354851447334 122
124 3 323.45020200210695 286.74233311232507 28.06802 1.251354851447334 123
125 3 326.5329146786474 286.55650691688516 27.391080000000002 1.169747744810196 124
126 3 329.6024881292477 286.16733555808503 28.017445 1.1314562863559077 125
127 3 332.690206225194 286.37693749570246 28.643895 0.8989170143114497 126
128 3 335.7710418694574 286.88248485568715 28.905779999999996 1.202001416106251 127
129 3 338.81058280362294 287.3504915701285 29.68744 0.9958281907817884 128
130 3 341.78505328551324 287.26665079508155 30.997289999999996 1.1817482378355761 129
131 3 344.6500302179019 286.67601130519836 32.503405 1.0079663328408275 130
132 3 347.61323850612916 285.9032996844296 33.37278499999999 1.1012298099191973 131
133 3 350.62274692386006 285.2200599355394 34.071994999999994 1.1791203926475367 132
134 3 353.71734747148935 285.1324650959381 34.683994999999996 1.1791203926475367 133
135 3 358.6683329412407 284.9929390300017 35.66311 1.1791203926475367 134
136 3 361.64155206827957 287.1859384071632 35.275 1.2272787841054873 135
137 3 364.14426177117423 288.4372932586105 35.275 1.251354851447334 136
138 3 366.20399185665656 288.1751344172323 35.275 1.251354851447334 137
139 3 369.14968117696355 290.3143255357815 35.699999999999996 1.251354851447334 138
140 3 371.8232008170808 290.23549018014035 35.699999999999996 1.251354851447334 139
141 3 372.90374573130555 290.9400029615052 36.266695 1.251354851447334 140
142 3 380.9080370385884 292.67062672105686 36.975 1.251354851447334 141
143 3 309.4731939888659 290.5233017959732 27.995939999999997 1.172281738384377 1
144 3 314.16952874634774 296.6455554066793 31.445579999999996 0.8943871097492103 143
145 3 314.43857003940894 302.8760512120356 30.756399999999996 0.8943871097492103 144
146 3 315.072381271667 305.90120156540945 30.098499999999998 0.8127174353695 145
147 3 315.8375847633271 308.8781747570027 29.30647 0.8649615004174261 146
148 3 317.0601584531911 311.7300124634512 28.765955 0.8649615004174261 147
149 3 318.28273214305517 314.58185016989967 28.225524999999998 1.2226550279293893 148
150 3 318.89839872996725 317.4856191026832 26.882865 0.7536534863811858 149
151 3 318.7144495668045 320.5714601663523 26.2293 1.0280255511095284 150
152 3 318.1125478832583 323.60349297140925 25.575734999999998 1.1445579716505614 151
153 3 316.949413548838 326.47722938775803 25.008615 1.1373814515775107 152
154 3 316.1397869599516 329.4829837409345 24.588034999999998 1.1373814515775107 153
155 3 315.3307860484909 332.4893637715368 24.167370000000002 0.7641398400363145 154
156 3 314.04564461605446 335.32243115521345 23.723499999999998 1.1267199082431796 155
157 3 313.5995366115135 338.3832451218537 23.08328 1.322600739914488 156
158 3 315.1505909498825 340.9866888902899 22.028515 1.0519076584494007 157
159 3 316.36503083321213 343.76532233792864 20.983014999999998 1.148699956208852 158
160 3 317.58259910367036 346.6328019800202 20.59941 1.1744841229229244 159
161 3 318.32277549830144 349.6710915593344 20.49265 0.8793771083060996 160
162 3 319.86882441726465 352.39091132895516 20.504465 0.7767785240359326 161
163 3 321.8903881797778 354.7653571595764 20.166335 0.8934360800621104 162
164 3 323.4395654858696 357.47704312266285 19.915075 0.8146945760347869 163
165 3 325.229628600865 360.0385665035755 19.718385 1.0152241909792221 164
166 3 326.83449119784626 362.6983212403268 19.21442 0.9204090338850577 165
167 3 327.88562927306197 365.63462539924797 18.878925 0.9861802448771294 166
168 3 329.18516128629 368.4464197504501 18.281715 1.0851373865295846 167
169 3 330.06611510170893 371.43966055511214 17.983025 0.9299130739818001 168
170 3 330.7080601405014 374.467313618189 17.361929999999997 0.9299130739818001 169
171 3 331.35000517929393 377.4949666812658 16.740835 0.9299130739818001 170
172 3 331.9925758955122 380.52199406691693 16.119825 0.9867996655285959 171
173 3 332.5394179655946 383.59031616266583 15.752539999999998 1.3670738913349263 172
174 3 333.7369645584297 386.45279038535153 15.209135 0.7937906932413592 173
175 3 335.7040943849049 388.8666538937935 14.799179999999998 0.8817859663951356 174
176 3 338.0460049893886 390.9169988178899 14.376729999999998 0.7149428240516627 175
177 3 339.90676965349076 393.4290936821704 14.21795 0.7149428240516627 176
178 3 341.7669086401673 395.941188546451 14.059084999999998 0.9986875366173457 177
179 3 343.18406800943137 398.70668276814956 14.552679999999999 1.142724736793191 178
180 3 343.7840926607003 401.77437918647274 14.729735 0.903553284036062 179
181 3 344.26774131078474 404.85771754043895 15.025619999999998 0.9495343180524942 180
182 3 344.500493313154 407.97609383024565 14.930250000000001 0.838833211119206 181
183 3 345.3213820957034 410.9949874093624 14.9107 0.9592573452482401 182
184 3 309.4731939888659 290.5233017959732 27.995939999999997 1.172281738384377 1
185 3 306.16648879391636 297.3638330914101 27.530224999999998 1.2806115278741728 184
186 3 302.7559211462966 300.8207008685333 25.88199 1.2806115278741728 185
187 3 300.36896176716084 302.7615522431281 25.112145 1.0420031848001952 186
188 3 297.5828201904134 304.1743318704122 24.872615 1.1661626131607996 187
189 3 294.71972029030184 305.42756375413666 25.05953 0.7484415934249077 188
190 3 291.7052064531652 306.2378160204488 24.786424999999998 1.0418655357665358 189
191 3 288.7707793265212 307.3158582249707 24.61583 0.9736792099111706 190
192 3 285.70433426304953 307.87771655327055 24.26733 1.0563562249462959 191
193 3 282.87689797620425 309.2110351474877 24.098519999999997 0.8723257237181937 192
194 3 280.5018264681572 311.2476151682182 24.108295 1.0479033229247692 193
195 3 277.8376919894259 312.88376163648564 24.238175 1.0992026150598528 194
196 3 274.9095216370391 313.9724403572448 24.47099 1.002241384395456 195
197 3 271.8086643151526 314.33032784475876 24.748855 0.8815920063931613 196
198 3 268.7096840255433 313.9217604857612 24.920894999999998 0.9042165021073291 197
199 3 265.58442528405357 313.9280172600184 25.120984999999997 0.9042165021073291 198
200 3 262.45979221998954 313.9348997117014 25.32116 0.7087986717310562 199
201 3 259.3651916723603 313.94115648595863 25.945059999999998 0.748366512133821 200
202 3 256.25119512453364 314.2377275857516 25.93826 0.8644234178313039 201
203 3 253.24544077135712 315.1011624332503 25.81382 0.8644234178313039 202
204 3 250.2396864181806 315.96459728074893 25.68938 0.9619477581788518 203
205 3 247.1244385155025 316.24490076747315 25.649175 0.6526065821268137 204
206 3 244.03797177440765 315.78627921441773 25.960105 0.9062436969666738 205
207 3 240.9277292911353 315.46968643700154 25.825635 0.9997073908212752 206
208 3 237.8162354530115 315.74248179461705 25.581515 0.686399419890149 207
209 3 234.70849567944205 315.3845943071031 25.64739 0.9359946585598342 208
210 3 231.6189005512186 314.8946888827615 25.60812 0.859511850039373 209
211 3 229.48972027148093 314.42167674891436 22.561719999999998 0.7183715363446282 210
212 3 226.9982727622493 313.90236448556374 20.090005 1.0389185950913773 211
213 3 224.10201195857445 314.50927158851573 18.71088 1.314773515318685 212
214 3 221.90275580715576 316.61467612607584 17.733295 0.9227240403602353 213
215 3 219.97566933592685 319.00538956976595 16.92044 1.0364972234538268 214
216 3 218.36142157755978 321.66451862909156 16.47283 0.7450754488745145 215
217 3 309.4731939888659 290.5233017959732 27.995939999999997 1.172281738384377 1
218 3 304.0560788369504 290.1823075989538 37.61641 1.0088047405912974 217
219 3 299.8496495038102 291.39674748228344 37.7978 1.0088047405912974 218
220 3 296.73440160113205 291.2972647715934 38.156414999999996 0.9001120581945818 219
221 3 293.6404267309285 291.0939196082332 38.724555 0.8317317723372423 220
222 3 290.5126652797359 291.04824515615536 38.783204999999995 0.9957468527164444 221
223 3 287.42307015151243 291.5362735482198 38.841939999999994 0.7996908313659332 222
224 3 284.51554715417456 292.68939704382854 38.90059 0.8975029833293142 223
225 3 281.83139099782005 294.2961366730869 38.95924 0.8418865169567374 224
226 3 279.35808813393436 296.21133527322706 38.99154 0.8418865169567374 225
227 3 276.884159592623 298.1265338733672 39.02384 0.8839758373851685 226
228 3 274.2800901467611 299.859034665196 38.99902 0.8839758373851685 227
229 3 271.67539502347347 301.5921611344506 38.974115 0.8353294175351534 228
230 3 268.8654777045485 302.94675276114236 38.65171 0.8353294175351534 229
231 3 266.0555603856235 304.3007187104083 38.329305 0.8116162431002264 230
232 3 263.28005532511327 305.70661588600944 38.7804 0.6373275393906418 231
233 3 260.5458449747009 307.2044876431919 39.128389999999996 0.807905975965685 232
234 3 257.9455295933933 308.94324520927796 39.052060000000004 0.9916674359007261 233
235 3 255.39464272871794 310.75333000189653 38.989585 0.9916674359007261 234
236 3 251.82327598268722 313.28794925350314 38.902204999999995 0.9916674359007261 235
237 4 204.60527769559926 168.7107894592582 22.72662 0.9160918596475642 54
238 4 203.75185368691214 166.458350726653 24.049645 1.310863031407912 237
239 4 202.2558589620069 163.72601740851775 24.443365 1.310863031407912 238
240 4 200.75423314027006 160.98242189671947 24.562365 1.3675118655329328 239
241 4 198.8884630567621 158.47658380669617 24.780984999999998 1.3172074005047498 240
242 4 196.30754367565197 156.71217346615543 24.62858 1.049717787459368 241
243 4 193.52390480860737 155.28750596778264 24.750725 0.887823753553369 242
244 4 190.52065316513378 154.41844002345246 24.900835 0.7758587782201188 243
245 4 187.5361718444319 153.53248078862777 25.32201 0.8053469552944753 244
246 4 184.70936123501235 152.19290542015338 25.351845 0.9064001163231047 245
247 4 181.87066275450408 150.89149637464814 25.606334999999998 0.9686988176024103 246
248 4 178.83299885261567 150.16007946397718 25.810164999999998 0.6540769240772643 247
249 4 175.89168927428872 149.10143325965274 25.969369999999998 0.6540769240772643 248
250 4 172.94975401853605 148.0427870553283 26.128574999999998 0.7398072449499211 249
251 4 169.86203592258974 147.54474782445226 26.19054 0.7394506088172587 250
252 4 166.80560169792963 147.05108833555627 25.576584999999998 0.7750016001468775 251
253 4 163.7041186986174 146.66379400903332 25.74242 0.8168594199277908 252
254 4 160.73027389415282 145.69211696688447 25.713009999999997 1.5425826660246722 253
255 4 157.63817605622646 145.47187851302974 25.144445 1.1414796387160009 254
256 4 154.68497860681074 146.44856097458438 24.68536 1.1479741703950126 255
257 4 151.9901859342189 147.984599054736 24.133965 1.0626380263005617 256
258 4 149.32730281033898 149.62449958755772 24.02746 1.062675566946105 257
259 4 147.37331220980397 152.0321063217424 24.590329999999998 0.770653142038098 258
260 4 145.06518818630937 154.0624295682157 25.377345 0.6877633966782265 259
261 4 142.77458313073504 156.01204042677065 26.545755 0.5910674532423367 260
262 4 140.07603639358885 157.15077334158772 28.038694999999997 0.7751580195033083 261
263 4 137.03336707229465 157.80710896117185 28.4699 0.8234478032206609 262
264 4 133.92437594387374 157.85403476810112 28.936635000000003 0.8026377720410918 263
265 4 130.85542817069916 158.44905399996432 29.095924999999998 1.051913915223658 264
266 4 127.74893975198115 158.5066163231309 28.599949999999996 0.6347560051709175 265
267 4 124.65684191405481 158.71997232530268 28.021354999999996 0.9105421008813954 266
268 4 121.73930807790533 159.20049258825844 26.63475 1.031954805343073 267
269 4 119.00697475977009 160.1239924686266 24.989235 0.9149093293129466 268
270 4 116.02687318104826 161.07377080087514 25.09251 1.02299510460671 269
271 4 111.7372287502868 162.3876933948948 25.64518 1.02299510460671 270
272 4 259.63548432027295 216.640182979394 27.229749999999996 0.8742528101894227 30
273 4 260.16418174500944 214.36834824659135 27.20799 1.107937071922955 272
274 4 259.8388294836331 211.25935711817044 27.04479 1.107937071922955 273
275 4 258.90782147415626 208.27675282974573 26.824469999999998 1.0647277889024787 274
276 4 257.3104670062838 205.5950993830941 26.544394999999998 1.0263049381887883 275
277 4 256.1786165431497 202.68319664377614 26.324925 0.9634118433550453 276
278 4 254.597529688346 199.9884039711843 26.105455 0.9558661736008178 277
279 4 253.06837405987733 197.26920987898924 25.791125 1.0295834878995802 278
280 4 251.53921843140867 194.5493901093685 25.476795 0.87455313535377 279
281 4 250.00630873838568 191.82331356549045 25.56052 1.092201284666005 280
282 4 248.9032394368349 188.91891895528119 25.06157 1.0855065362107617 281
283 4 247.3334147756942 186.21912086328356 24.806739999999998 1.0855065362107617 282
284 4 245.7635901145535 183.5199484487117 24.551824999999997 1.0855065362107617 283
285 4 244.19439113083857 180.82015035671407 24.296995 1.0855065362107617 284
286 4 242.62456646969787 178.12035226471644 24.04208 1.0864575658978617 285
287 4 241.4120036186454 175.24286178381325 23.78725 1.0864575658978617 286
288 4 240.19944076759296 172.36474562548443 23.53242 1.0864575658978617 287
289 4 239.46114140523903 169.33083578815035 23.277505 1.0972692718143666 288
290 4 238.61897959021496 166.32820982210245 22.9432 1.1144503739247384 289
291 4 237.64792822549182 163.35561637248935 22.824115 1.13693096383099 290
292 4 236.28958253424574 160.53944227930708 22.968784999999997 1.0175642245514285 291
293 4 235.4292760738757 157.53306224870488 23.099429999999998 1.0175642245514285 292
294 4 234.56896961350566 154.52668221810265 23.230075 0.9709575131092727 293
295 4 233.80188908956845 151.49402373562003 23.20075 0.8886621613038388 294
296 4 233.40082985967956 148.39254073630784 23.29442 1.1424682090486444 295
297 4 232.80017953098485 145.3304754148162 23.59617 1.1424682090486444 296
298 4 232.42164468842202 142.23337215748404 23.911265 1.1397277419239746 297
299 4 232.66628456188 139.12250399678598 24.20681 1.1957759257203007 298
300 4 232.97224082305885 136.06294138499726 24.99153 1.2210658072680514 299
301 4 233.3964501176995 132.99649632152554 25.60387 0.8210264315831103 300
302 4 233.52721669967573 129.90815254815354 24.94937 0.8170471231555079 301
303 4 232.91155011276368 126.84170748468185 24.854595 1.0592280843303676 302
304 4 232.7294779818781 123.71957713032074 24.730325 0.9700565376162307 303
305 4 232.5373950121809 120.61434006645419 25.169265 0.9302884804372343 304
306 4 231.91171758645723 117.55477745466544 24.911205 1.0279754969154704 305
307 4 232.12507358862902 114.44078090683877 24.62943 1.0269681562600554 306
308 4 232.71633875593787 111.52762681266937 23.304875 0.9570111632898921 307
309 4 232.9203095967238 108.47995207196938 22.385175 1.0012027598687547 308
310 4 233.49405579611238 105.41475836334914 22.048915 0.7175644124654448 309
311 4 234.59024264598025 102.48471097868521 22.04458 0.8500891480079747 310
312 4 235.68517814099667 99.5577919811499 22.240845 0.8888999187256138 311
313 4 237.13049299441835 96.79167208202557 22.5386 0.9613596213986716 312
314 4 238.012072487263 93.79655424508637 22.799805 0.8086943295220969 313
315 4 239.18709469277206 90.8996677639858 22.626065 0.8086943295220969 314
316 4 240.3621168982811 88.00340696031093 22.45224 1.0323802659925652 315
317 4 241.24870181053151 85.15156925386246 21.186929999999997 0.8466416653922372 316
318 4 241.69105575051816 82.2890950311767 19.581195 1.0083104554249755 317
319 4 242.47440388752418 79.43600596987676 18.200795 0.9573240020027539 318
320 4 242.67336930890434 76.3808231000681 17.326145 0.9889832797443715 319
321 4 242.29858853089584 73.30624423006199 16.72868 1.0863762278325175 320
322 4 243.04251899008128 70.36556032916076 15.68845 0.7602418696740562 321
323 4 245.14041539853275 68.17881772625655 14.632495 0.6141211636705509 322
324 4 247.47106380935338 66.3268125461145 13.32783 0.8738461198627023 323
325 4 250.5456426793595 66.87240326134553 13.595155 0.9034281485509174 324
326 4 253.66652167886917 66.79857332511014 13.864859999999998 0.7388186746172778 325
327 4 256.6948004193717 66.01459951067838 13.868514999999999 0.749849367632786 326
328 4 278.6942443852416 241.24369639112575 28.25978 1.106322824164588 20
329 4 280.6175767919161 241.32628581132127 27.334979999999998 1.3249094896154083 328
330 4 283.5257254666797 241.42076310260555 25.774295 1.3249094896154083 329
331 4 286.23616007491466 240.7663045152986 23.847855 1.1405598929001872 330
332 4 288.9372095217637 240.64179470757958 21.71002 1.133101817985561 331
333 4 291.5638033549517 240.0161172818559 19.563515 1.415419986020594 332
334 4 293.70549718320376 238.01958061637168 18.066325 1.3025790622913307 333
335 4 295.51120223384225 235.62135904357288 16.872245 1.2357692267725575 334
336 4 296.42969669480465 232.72384688504656 15.865845 1.2357692267725575 335
337 4 297.348191155767 229.82696040394598 14.859445 1.251373621770106 336
338 4 298.7334409763192 227.28483302323073 13.248015 1.0599851540154932 337
339 4 300.6818004800227 225.18943932448218 11.530165 1.0323927795410794 338
340 4 302.82849972768054 223.54015363027457 9.40032 1.0520703345800888 339
341 4 305.53705730363833 222.7705703966345 7.547311499999999 1.0295146633827508 340
342 4 308.4214302362244 222.96891014058886 5.924041 0.9094346518378644 341
343 4 311.3871412341546 223.38811401582373 5.038018 0.9094346518378644 342
344 4 282.18489874335387 246.41492031473183 28.507640000000002 1.5886387813321914 18
345 4 279.96812362401494 245.11351126922662 27.038925 1.8413186097106942 344
346 4 277.18448475697033 244.63549371597375 25.210234999999997 1.8413186097106942 345
347 4 274.2356670495347 244.49096223063157 23.80493 1.1926099979461389 346
348 4 271.19988017992347 244.26008726053954 22.829215 1.2246509389174478 347
349 4 268.24480569823055 244.31764958370613 21.43598 1.1221900036809402 348
350 4 265.36481250762455 245.39756882050517 20.662309999999998 1.3062267616832997 349
351 4 262.50984641404744 246.58698160680586 20.023535 1.3062267616832997 350
352 4 259.6542546430447 247.77639439310653 19.384674999999998 1.060560777247159 351
353 4 256.77551280729006 248.99208563128764 19.195890000000002 1.0873272575196176 352
354 4 253.72971509886725 249.6359077023573 18.77072 0.8729826850152036 353
355 4 250.67640926133575 249.5076438300839 17.86156 1.0202296103850115 354
356 4 247.60433310103255 249.71474305799848 17.112455 1.250722917247353 355
357 4 244.63361668369657 250.63886861579235 16.6668 0.7780861898556951 356
358 4 241.7204625895272 251.66560527140484 15.992325 0.7780861898556951 357
359 4 238.80730849535777 252.6923419270174 15.31785 0.8356610265707869 358
360 4 235.85786511049642 253.7322178085701 15.42427 0.8240359400008411 359
361 4 233.01603824285954 255.0267444023924 15.16791 0.8271455568066879 360
362 4 230.0309312447319 255.95274699246343 14.98363 1.0278753885273546 361
363 4 226.97136863294318 256.58843525699865 14.785495 1.0039995379617395 362
364 4 223.85424369798787 256.854973840357 14.766369999999998 1.0039995379617395 363
365 4 220.73711876303258 257.1215124237153 14.747244999999998 0.8461160963546294 364
366 4 217.61874247322578 257.35176171638153 14.636574999999999 0.8756730979458154 365
367 4 214.52977302242803 257.04705681005413 14.10626 0.9779901273744067 366
368 4 211.52339299182586 256.21928557582174 13.758780000000002 1.0770661477377494 367
369 4 208.68156612418895 255.13436091961688 12.766065 1.1640478234618536 368
370 4 205.60511022190568 255.2407260819899 12.010924999999999 0.8689658359420578 369
371 4 202.51363806140503 255.695593570491 11.80446 0.8245114548443911 370
372 4 199.4008928684298 255.9102009275142 11.49557 0.8103899153458081 371
373 4 196.43580754792532 254.9128711109107 11.439725000000001 0.6475761356239953 372
374 4 193.4288018398974 254.05256465054063 11.37436 0.8121042714922908 373
375 4 190.36235677642568 253.43877509590573 11.263945 0.6734541539519262 374
376 4 285.38961851791055 251.72379327199715 29.587649999999996 1.06166822629069 16
377 4 286.7279425315334 249.3211919572183 31.098865 1.3751013327069608 376
378 4 287.9774203507036 246.6276506394779 32.437955 1.3751013327069608 377
379 4 289.9483042417332 244.2450710023222 33.079874999999994 0.9274666752472206 378
380 4 291.7308592276199 241.69856387962685 33.558935 0.9997762153381048 379
381 4 293.82124750696266 239.37792630761774 33.80603 0.9193641525840991 380
382 4 295.3829383615689 236.74319866789543 34.67405 0.9193641525840991 381
383 4 296.9446292161752 234.10909670559874 35.542069999999995 0.970250497618205 382
384 4 298.41371981177434 231.63141409973304 37.200505 0.9390104237518223 383
385 4 300.524755446166 228.608766456062 39.323295 0.9390104237518223 384
386 4 289.0097881031477 260.3819174891613 29.715404999999997 1.2497030630434236 13
387 4 283.8473236635017 259.12117747632806 32.943705 1.2214662408205144 386
388 4 281.2945597665491 260.61842355608485 34.32232 0.8781695508744529 387
389 4 278.80186090246605 261.76341324515914 36.36538 0.8843700141633744 388
390 4 275.91310822789984 262.834572997998 37.100375 0.8863283845058895 389
391 4 273.2708724590688 264.43192746587056 37.78709 0.7081166833370175 390
392 4 271.0021661133948 266.5642361327368 38.197044999999996 0.7456886127517236 391
393 4 267.6873271119108 270.2694978478724 38.986865 0.7456886127517236 392
394 4 298.86858730027546 278.05980747555776 29.648424999999996 1.5808928948017322 7
395 4 295.9072560443254 277.56051688983024 26.011275 1.2461116746197698 394
396 4 293.4477180838056 277.6587482456689 23.388344999999997 1.2461116746197698 395
397 4 290.18355895380523 276.9504813997497 19.30877 1.9403445758799789 396
398 4 287.4487229259671 273.6587924630175 13.994570000000001 1.7382194834999483 397
399 4 288.4372932586105 277.17509959558447 13.3875 1.251354851447334 398
400 4 290.3143255357815 279.67780929847913 13.3875 1.251354851447334 399
401 4 292.1913578129525 280.3034867242028 11.9 1.251354851447334 400
402 4 295.9454223672945 281.5548415756502 11.9 1.251354851447334 401
403 4 292.6606158822452 290.0014868229197 7.171875 1.251354851447334 402
404 3 346.59400997962535 226.81995469591806 32.159155 0.860487906823502 97
405 3 345.5635192594585 224.06822537758535 29.74133 1.0384430802478275 404
406 3 345.91765268241807 221.12879283153558 28.36773 1.0384430802478275 405
407 3 347.49873953722175 218.45589886884406 27.856199999999998 1.1101895106555604 406
408 3 349.44146794409374 216.00512039228445 27.972905 0.8377445323984467 407
409 3 351.5731509335343 213.7382910788876 27.53983 1.2395983726179862 408
410 3 354.4331224465172 212.61019468030784 26.75358 1.0514321436058507 409
411 3 357.2787033787084 211.40451428093832 26.094915 0.8305304716798528 410
412 3 359.83271863051243 209.6638796825751 25.436165 0.8305304716798528 411
413 3 362.3861082048907 207.9226194067861 24.7775 0.9284114481600633 412
414 3 364.61164280818974 205.7452619652678 24.3593 0.9284114481600633 413
415 3 366.83655173406316 203.5679045237494 23.941185 1.1950251128094322 414
416 3 368.66853523658204 201.06519482085474 23.38741 0.8179105580030065 415
417 3 370.58435951414793 198.60002576350348 23.11218 0.8179105580030065 416
418 3 372.50018379171377 196.13548238357797 22.836865 0.8179105580030065 417
419 3 374.41600806927966 193.67093900365245 22.56155 0.8625463855541329 418
420 3 375.825659309435 190.87916633007345 22.458275 0.8625463855541329 419
421 3 377.2353105495905 188.0873936564944 22.354915000000002 0.8625463855541329 420
422 3 378.64496178974593 185.29562098291544 22.25164 0.9588131142759763 421
423 3 379.91195857683635 182.44378327646695 21.95346 0.9588131142759763 422
424 3 381.1789553639268 179.5913198925928 21.655365 0.9792727660971402 423
425 3 382.9746495757537 177.0310478665315 21.561185 1.188436729516562 424
426 3 353.71734747148935 285.1324650959381 34.683994999999996 1.1791203926475367 134
427 3 358.19594648481933 287.8366429299158 34.492065 1.0302467059708473 426
428 3 360.8519471570163 289.48530294669763 34.64515 1.0302467059708473 427
429 3 363.47979234505567 291.0895398662531 35.3991 0.785857103483183 428
430 3 365.9255654022095 293.0210060794621 35.026205 0.9759566757408047 429
431 3 367.9502575518513 295.3879437809747 34.630445 0.7756335343468583 430
432 3 369.93928608822677 297.8005559345652 34.75497 0.894299514909609 431
433 3 371.91079565668207 300.22755866894727 34.625515 0.9793165635169409 432
434 3 373.3767578651526 302.990550180943 34.524535 0.7193663634515289 433
435 3 375.0147813656972 305.6559360145258 34.502095 0.7193663634515289 434
436 3 376.65280486624175 308.32069617068294 34.479655 0.9050361395350272 435
437 3 378.66748617707196 310.7051528401158 34.757775 1.0556992636492861 436
438 3 381.56937807757834 311.8075964642409 35.28588 0.7538912438029609 437
439 3 384.5200728172912 312.79241273233 35.73706 0.7834982995882048 438
440 3 332.690206225194 286.37693749570246 28.643895 0.8989170143114497 127
441 3 330.8651051743581 286.23866278461753 28.505004999999997 0.6925373154364981 440
442 3 335.6646767070843 282.26748816354944 29.302135 0.6925373154364981 441
443 3 337.907104600878 280.09325910915965 29.536734999999997 0.8989232710857069 442
444 3 340.1495324946716 277.91903005476996 29.77125 0.8989232710857069 443
445 3 342.1466948375815 275.5520923532573 30.372795 0.8796774334704469 444
446 3 344.18077214860915 273.23708587807977 31.105665000000002 0.6923558689830382 445
447 3 346.26490365369466 270.9070631446848 31.26011 0.8673140475381473 446
448 3 348.75072006609486 269.01063486731636 31.412770000000002 0.8673140475381473 447
449 3 351.2359108010692 267.1142065899479 31.565514999999998 0.5660303453745784 448
450 3 353.7273583103009 265.2647041195088 31.018029999999996 0.8644359313798183 449
451 3 356.1956557547808 263.3707785518432 30.572205 0.8644359313798183 450
452 3 358.6639531992606 261.4774786616034 30.126465 0.8644359313798183 451
453 3 361.1322506437405 259.5835530939379 29.680725 0.996003380460991 452
454 3 363.58302912030007 257.6545895904318 30.008315 1.2490773856176998 453
455 3 365.64713894776247 255.3070478891166 29.84027 1.1805406804039293 454
456 3 367.4115492883032 252.72612850800647 29.67707 0.6430274607389843 455
457 3 369.4312360185392 250.33854345144496 29.79879 0.6430274607389843 456
458 3 371.4509227487752 247.95158407230917 29.92051 0.6430274607389843 457
459 3 373.47060947901116 245.56399901574764 30.04223 0.8602501494017271 458
460 3 375.68112782409287 243.36661989660612 29.68438 0.8214080948128017 459
461 3 378.06621017095154 241.54339587804736 28.488685 0.8214080948128017 460
462 3 380.45129251781015 239.7201718594886 27.292904999999998 1.3790243301662484 461
463 3 382.3233193755753 237.3907748035194 26.035159999999998 1.0140541741931188 462
464 3 383.26183551416085 234.48012341905292 25.139515 0.7726678233489281 463
465 3 383.9344387468138 231.45309603340178 24.576135 0.7726678233489281 464
466 3 384.60704197946677 228.4260686477507 24.012755 0.9127194583229137 465
467 3 384.70777604500825 225.35524384229893 23.214605 0.7384933223559014 466
468 3 385.10132714578845 222.27628523031277 22.684375 1.2052048845259564 467
469 3 386.4190038043625 219.4457205563389 22.424529999999997 0.9181878790237387 468
470 3 387.91499852926773 216.69837097998627 22.386619999999997 0.9181878790237387 469
471 3 389.4116189315988 213.9510214036337 22.348795 0.9040600827508982 470
472 3 390.21248603652504 210.94526705045715 21.89719 0.6720839203895914 471
473 3 391.0108504317485 207.9482721812408 21.34027 1.069995992827072 472
474 3 326.5329146786474 286.55650691688516 27.391080000000002 1.169747744810196 125
475 3 328.7659574110552 286.73607633806785 26.34184 1.0446935977308067 474
476 3 331.0259042727691 281.3252179604096 23.37568 1.0446935977308067 475
477 3 332.5750815788609 278.7267796113792 22.29499 1.1642855808836285 476
478 3 334.2425119184144 276.4092704264987 20.55725 1.376246322396035 477
479 3 335.8567596767815 274.20751156537716 18.482654999999998 1.376246322396035 478
480 3 337.4710074351486 272.0051270268298 16.408144999999998 1.297880224824146 479
481 3 339.1784811299484 269.606905454031 14.97037 1.4472169127958707 480
482 3 340.6269243704987 267.3119206564766 12.85625 1.4225401951253294 481
483 3 341.5304025732437 264.86301921219416 10.51416 1.4398652030436176 482
484 3 342.4069766466826 263.21561055026376 7.1029485 0.9326472843322126 483
485 3 343.780338596146 261.8785378914923 4.660533 0.9326472843322126 484
486 3 326.5329146786474 286.55650691688516 27.391080000000002 1.169747744810196 125
487 3 328.40369018156116 288.365966032078 25.674505 1.390461713508477 486
488 3 330.07049484368906 290.76293625002535 24.148415 1.390461713508477 487
489 3 331.4388513737467 293.4070490511336 22.840945 1.1346472412270985 488
490 3 332.4067743513412 296.30894095163995 21.953375 1.0286637420837665 489
491 3 333.92216507644395 298.9636902689855 21.047954999999998 0.9420574728150964 490
492 3 334.7036361811728 301.9788297835478 20.657975 0.9567546355453455 491
493 3 334.95891257086805 305.0634194923655 20.038495 1.2126942433118686 492
494 3 335.3042865098675 308.12923887841146 19.332995 1.2857358259908493 493
495 3 335.3912556720431 311.1381216187166 18.175804999999997 1.0123335612723787 494
496 3 335.5339101251081 314.0763028099149 16.73106 1.2080204329417128 495
497 3 336.557518393592 316.83491457993057 15.286229999999998 0.8005605229876891 496
498 3 338.00783866641945 319.49842338123625 14.243109999999998 0.8844325819059468 497
499 3 340.193955591898 321.7001822423578 13.702255 0.7963246868155399 498
500 3 342.1416894181757 324.13469310584856 13.352139999999999 0.9882950345760755 499
501 3 344.6149922820614 325.98607260856494 12.67928 1.0654160340707748 500
502 3 347.17776701782554 327.7423491425713 12.18186 1.0654160340707748 501
503 3 349.7405417535897 329.49862567657755 11.684355 1.2203587917769836 502
504 3 351.90851403372216 331.65533576304705 10.791855 1.1646672441133201 503
505 3 353.11607146536886 334.34324598395597 9.363345 1.171643547410139 504
506 3 353.48084140456575 337.1806931096128 7.6445175 1.3560932525134761 505
507 3 352.80636113963567 340.0944728812079 6.395604 0.7594159754721009 506
508 3 351.70704590263915 342.9563214264679 5.552795 0.8091260469458461 507
509 3 350.8317231840517 345.93329461806115 5.0114385 0.6974175993571426 508
510 3 350.49573440643815 349.9132287230894 4.6181944999999995 0.6974175993571426 509
511 3 231.6189005512186 314.8946888827615 25.60812 0.859511850039373 210
512 3 230.73794673579965 316.3950633496469 25.991554999999998 0.9023770104757015 511
513 3 229.1186935580268 317.86540530009745 26.150675 0.9023770104757015 512
514 3 226.62974875849804 319.75244841608003 26.38332 1.2410624577941798 513
515 3 223.5457847271061 320.25549306636185 26.585705 0.7888290712553705 514
516 3 220.45368688917972 320.7059808128829 26.78809 0.7888290712553705 515
517 3 217.36158905125336 321.15709423682966 26.990475 0.9140959486595058 516
518 3 214.23507895491218 321.1239333332663 27.12741 0.763044904541298 517
519 3 211.13109324589712 320.72913087763465 27.14237 0.859430511974029 518
520 3 208.00708585925884 320.8836732017884 27.16668 0.859430511974029 519
521 3 204.88245279519484 321.0382155259422 27.190905 0.9208532648573214 520
522 3 201.7859752152884 320.59398455367835 27.18521 0.9816503403148902 521
523 3 198.66196782865012 320.74289578100064 27.081595 0.9816503403148902 522
524 3 195.53796044201187 320.8918070083228 26.978065 0.8090384521062449 523
525 3 265.58442528405357 313.9280172600184 25.120984999999997 0.9042165021073291 199
526 3 267.5340361426085 313.2616708016227 24.489859999999997 0.97363541249137 525
527 3 263.2963229381821 317.81097136405947 25.44407 0.97363541249137 526
528 3 261.1984265297306 320.1316089360686 25.44951 0.949897210959414 527
529 3 259.08926792761616 322.4215883142172 25.866095 0.9384911114884715 528
530 3 256.6153393863048 324.3136368496056 26.274350000000002 0.7305659893719826 529
531 3 253.9374400042075 325.9241305434183 26.08599 0.7305659893719826 530
532 3 251.2595406221102 327.53524991465673 25.89763 0.8132430044071078 531
533 3 248.9063678239635 329.56494748370426 25.405735 0.8829184425356955 532
534 3 246.75403747947408 331.83177679710116 25.234885 0.7697083691252552 533
535 3 244.59920442528178 334.05793707782595 25.822999999999997 0.8230723967652268 534
536 3 239.7276799885973 337.9846886016677 25.829459999999997 0.8230723967652268 535
537 3 302.7559211462966 300.8207008685333 25.88199 1.2806115278741728 186
538 3 302.8209915985719 303.9353230937857 24.561515 1.2716643406863242 537
539 3 304.3889392274354 306.5988318950914 23.899705 1.2716643406863242 538
540 3 306.67203615390105 308.7255094651261 23.601185 0.8336400884856994 539
541 3 308.77681501403544 310.99233877852294 22.966915 0.8306743774877693 540
542 3 310.88284522902137 313.2960830600375 22.67205 1.0186654168207023 541
543 3 312.69730976361996 315.84446721501 22.62904 1.0186654168207023 542
544 3 314.5117742982186 318.3928513699825 22.586029999999997 0.9935820088234404 543
545 3 316.0371758621329 321.06449397782256 21.818225 1.1831122146236537 544
546 3 317.9648880107875 323.4401911632953 20.930229999999998 0.9668155285509821 545
547 3 320.3030445507169 325.4655089903629 20.298595 0.7523458205614234 546
548 3 322.7237905108417 327.39322113901744 19.672485 0.8326640317015704 547
549 3 324.9474480818636 329.5749583225159 19.28208 1.0935715182283396 548
550 3 327.296866815456 331.62968298859244 18.998265 0.9122627138021354 549
551 3 329.3015372874747 333.9884868835706 18.386095 1.163134334420297 550
552 3 330.96834194960246 336.52623452230586 17.36176 1.096856324713389 551
553 3 332.934846098652 338.92445609510463 16.803055 1.096856324713389 552
554 3 334.9019759251272 341.32205199047775 16.24435 1.096856324713389 553
555 3 336.86848007417666 343.7202735632765 15.685645000000001 0.9226489590691483 554
556 3 339.21602177549187 345.72181564816657 14.97853 0.9158353319030177 555
557 3 341.48097405661156 347.8059471532521 14.220075000000001 1.0252350297908008 556
558 3 342.49081742172956 350.72535802167874 13.55087 1.3108567746336548 557
559 3 342.14982322471013 353.77991521406165 12.757309999999999 1.0919572704699725 558
560 3 341.82634799561106 356.8369751161475 11.971485 0.7769787408121641 559
561 3 341.8695197379859 359.9315756637768 11.3492 0.7759839137052635 560
562 3 342.33001832331854 362.95610033972497 10.461205 0.8196937386663189 561
563 3 343.15591252527383 365.8892761115175 9.500705 1.187510726926491 562
564 3 344.17639240662913 368.67416633341355 8.1483125 1.2628985999519358 563
565 3 346.078451780829 371.04861216403486 7.1587594999999995 0.9728408021607009 564
566 3 347.6007249576147 373.7327683203894 6.458011 0.9906976358908544 565
567 3 348.87085013183383 376.58648305911504 6.225893 0.712521452414112 566
568 3 349.63855633319673 379.61601315446904 6.03279 0.9013383859490002 567
569 3 350.7873000868254 382.516653700124 5.716573 0.6551718595722806 568
570 3 351.74083248362825 386.3983564493136 5.399438 0.6551718595722806 569
571 3 306.16648879391636 297.3638330914101 27.530224999999998 1.2806115278741728 185
572 3 304.86507974841106 296.7037434072716 32.588829999999994 1.3118828856118416 571
573 3 300.84885635269086 299.64755569530143 33.27988 1.3118828856118416 572
574 3 298.1127689700013 301.0202919673392 34.15725 1.1825866455860459 573
575 3 295.1652026174171 301.91876475067835 34.8908 0.9536387619652416 574
576 3 292.23140116819883 302.9367419223307 35.402245 0.7682880813688624 575
577 3 289.67363185184047 304.59416142307276 36.360535 0.7208930163702947 576
578 3 287.1765532457773 306.4561774420264 36.74873 0.9118873073467013 577
579 3 284.52305528328327 308.09545229742236 37.081165 1.1338776579934584 578
580 3 281.70500415782385 309.43377631104534 37.394645 1.0166257084128432 579
581 3 279.1791443901774 311.25762600702984 37.78063 0.8871918193533881 580
582 3 276.7202321070834 313.1909692525159 37.85747 1.0435486080417324 581
583 3 273.95598924023625 314.6531773964321 37.975535 0.6959284870839203 582
584 3 271.10602856606494 315.91642011896823 38.330665 0.6959284870839203 583
585 3 268.2560678918936 317.1796628415043 38.68588 0.729464797102709 584
586 3 265.4405194761371 318.5430139521562 38.63794 0.8551884190276225 585
587 3 262.81642835265205 320.246107904976 38.666160000000005 1.1155640797425266 586
588 3 260.8436674293454 322.6718592845067 38.53492 1.1038951957527803 587
589 3 259.1061612181107 325.2734260206657 38.59952 1.2116493620109101 588
590 3 304.0560788369504 290.1823075989538 37.61641 1.0088047405912974 218
591 3 302.4593500465036 291.198407738329 37.334804999999996 1.0000139727598798 590
592 3 298.2160057452457 295.03005629346075 38.914699999999996 0.9590008175036934 591
593 4 200.75423314027006 160.98242189671947 24.562365 1.3675118655329328 240
594 4 201.73466966637906 162.8018918507239 23.298755 0.889118905824617 593
595 4 195.7556961861637 160.97115970305643 22.996579999999998 0.889118905824617 594
596 4 192.66046996110873 160.54695040841577 23.22608 0.7428793211102243 595
597 4 189.5327085099161 160.59074782821642 23.275975 0.813455734731854 596
598 4 186.44373905911837 161.0837816396867 23.232795 0.7887477331900263 597
599 4 183.4041981249528 161.7132131299647 22.699164999999997 0.7682255136262901 598
600 4 180.3408814486097 162.34702436222278 22.703500000000002 0.8076869888666818 599
601 4 177.4377381932519 163.23486062932466 21.677464999999998 0.9733851415210806 600
602 4 174.68663455234494 164.71521341858687 21.460375 1.1341091586409762 601
603 4 172.5705934985475 166.9920535707953 20.979870000000002 1.1341091586409762 602
604 4 170.45517812217577 169.26951940042943 20.49928 0.7290768770987602 603
605 4 167.55516325394657 173.14934511734188 18.784489999999998 0.7290768770987602 604
606 4 233.3964501176995 132.99649632152554 25.60387 0.8210264315831103 301
607 4 235.285995943385 127.98356878662753 28.303214999999998 1.01889691746822 606
608 4 235.53939530080305 124.94027378790761 29.225125 1.271920868430871 607
609 4 235.08139942517334 121.95328975750283 30.323749999999997 1.0901553194838884 608
610 4 234.10158857649006 119.05890598610516 31.236394999999998 1.0901553194838884 609
611 4 233.12177772780683 116.16514789213319 32.14904 0.7376236307341455 610
612 4 232.42477307555063 113.15876786153098 32.84927 0.7376236307341455 611
613 4 231.7277684232945 110.15301350835448 33.549499999999995 0.8031320572074134 612
614 4 230.88936067282478 107.18229709101851 34.23834 0.8452151208615873 613
615 4 229.92644311463604 104.22346854477128 34.6817 0.8452151208615873 614
616 4 228.96415123387308 101.26463999852407 35.12506 0.8452151208615873 615
617 4 228.00123367568432 98.30643712970256 35.568505 0.858504509383958 616
618 4 227.1202798602654 95.3069395507833 35.74199 0.9172493628851531 617
619 4 226.82746282502674 92.19294300295661 35.81475 0.9440158431576117 618
620 4 226.23369494801497 89.15089935908814 36.394194999999996 0.9154411551248117 619
621 4 224.85970732112582 86.35787533065769 36.810269999999996 1.0348579485984308 620
622 4 223.9718710540239 83.37464536480725 37.24071 0.9416820663596623 621
623 4 223.10530781939664 80.4176938508372 37.974685 0.7007462032619926 622
624 4 221.6818916758753 77.64844556458425 38.385999999999996 0.7007462032619926 623
625 4 220.25847553235394 74.87857160090557 38.797315 0.7224572099346038 624
626 4 218.82880261457538 72.09680976613815 38.840664999999994 0.7224572099346038 625
627 4 217.3991296967968 69.31442225394501 38.884100000000004 0.5766837549023753 626
628 4 216.15090323247807 66.44569125700198 38.824855 0.7337694577916878 627
629 4 214.90267676815935 63.577585937484706 38.78626499999999 0.6429210955766113 628
630 4 214.0210972753147 60.59867314587175 39.28666 0.5016349990416729 629
631 4 213.31408178424695 57.55124867614205 39.326015 0.607167384761058 630
632 4 212.21914628923054 54.62176440116128 39.42317 0.5309942865663302 631
633 4 211.25873144074473 51.64447837085521 39.393249999999995 0.7155747582516435 632
634 4 209.9973657504858 48.781879012684286 39.457679999999996 0.8362116227054237 633
635 4 208.80044483507643 45.89212525423695 39.522025 0.8332959659015515 634
636 4 207.5734914032323 43.01457220559124 39.58637 0.8332959659015515 635
637 4 206.34716364881393 40.13695658920295 39.650715 1.1706299499804667 636
638 4 206.96345591315176 37.07013611927582 39.590959999999995 1.1706299499804667 637
639 4 207.57974817748953 34.00337821709127 39.531205 0.9198772080731925 638
640 4 207.68298495273396 28.999022462925662 39.53163 0.9198772080731925 639
641 4 283.8473236635017 259.12117747632806 32.943705 1.2214662408205144 387
642 4 283.9005062446882 255.9102009275142 33.57534 0.9037097033924929 641
643 4 282.6178675219547 253.1397012864098 34.501670000000004 0.9037097033924929 642
644 4 279.91994646223424 251.6912580458595 35.37088 0.8165590947634433 643
645 4 277.2213997250881 250.24344048273497 36.240175 0.8529985480375898 644
646 4 274.30073750181 249.3562298930588 37.170075 1.0160563419554347 645
647 4 271.66288147495897 247.80580123211556 38.05569 0.969380805996449 646
648 4 269.48614971086636 245.65597359732905 38.943005 1.5448976724998498 647
649 3 328.7659574110552 286.73607633806785 26.34184 1.0446935977308067 475
650 3 328.60453263521845 288.8252132625592 24.989915 1.1475674800682922 649
651 3 334.3382405645501 290.641554829435 22.647145 1.1475674800682922 650
652 3 337.3571341436669 291.02071534942354 21.656555 1.0153180425930806 651
653 3 340.36601688397195 291.18401715753737 20.516025 0.8330456949312619 652
654 3 343.2604006553696 291.6607833559388 19.03915 0.8924600232779815 653
655 3 346.23612249211146 292.10689136047984 17.874055000000002 1.0108819896446999 654
656 3 349.22435787736765 291.99176671414665 16.62634 1.1234163314353587 655
657 3 352.05930229332154 292.04995471473893 14.832245 1.3417151852703462 656
658 3 354.72406244947865 292.1738388450322 12.611619999999998 0.9920678694531893 657
659 3 357.1854774422756 291.34293922367124 10.24335 1.0687884353954253 658
660 3 359.61435720893485 289.6423479805543 8.88828 1.144445349713931 659
661 3 361.58649245481587 287.60326525012084 7.097142999999999 1.3583206641490522 660
662 3 363.6005480882203 285.60547722978515 5.3060315000000005 1.399615374246814 661
663 3 302.8209915985719 303.9353230937857 24.561515 1.2716643406863242 538
664 3 301.0221689996163 307.14755099745105 23.31159 0.9995634850133587 663
665 3 299.6569408566873 309.86862212192324 22.33426 0.9995634850133587 664
666 3 298.80727091255454 312.8099317002502 21.460715 0.9920240720333886 665
667 3 297.3907372207162 315.59482192214625 21.244985 0.9846223080870776 666
668 3 296.21133527322706 318.4560447899806 20.621934999999997 0.9846223080870776 667
669 3 295.03193332573795 321.3166419803892 19.998884999999998 0.9705821066538385 668
670 3 294.0583792513119 324.2479407199046 19.321775 0.9449481025219398 669
671 3 293.34760969568987 327.26933700872416 18.791715 1.0880905839790005 670
672 3 292.8070243998646 330.30825226546403 18.101685 1.1403033651556405 671
673 3 292.14443200602324 333.25456726319675 16.991925000000002 1.2172616885196514 672
674 3 291.4305340632725 336.2171498739983 16.029895 1.0429917551328385 673
675 3 291.2353227064467 339.30737067964753 15.424185 1.1718562777348849 674
676 3 291.35858115931427 342.40384825955397 14.839555 1.1718562777348849 675
677 3 291.87476503553637 345.455902742234 14.22662 1.0241213239730127 676
678 3 292.6124387204645 348.47729903105363 13.765325 1.255346673423451 677
679 3 294.1403429940817 351.14894163889363 13.00551 1.1143502655366226 678
680 3 295.99234817422376 353.586580889513 12.12967 1.4302047435904441 679
681 3 297.2399489611168 356.38836440190363 11.293695 1.500305642368524 680
682 3 297.98262806545074 359.2915076572615 10.071819999999999 1.500305642368524 681
683 3 298.72530716978474 362.1946509126193 8.849945 1.5292619936310154 682
684 3 299.1332488513566 365.20353365292436 7.8297495 0.7880219473761869 683
685 3 299.4773714355046 368.17174736055745 6.5703215 0.8199878070564091 684
686 3 300.1862639588495 371.1881382299713 5.982266 0.8933609987710235 685
687 3 300.3113994439943 374.2971293583921 5.544592499999999 0.9818380435426072 686
688 3 300.52850951072037 377.24532138840203 6.9341555 0.7851500879921153 687
689 3 300.91392680496614 380.306761032468 7.636578499999999 0.8316003800778403 688
690 3 301.10976383921763 383.4126237737603 7.1983440000000005 0.8316003800778403 689
691 3 301.30622655089485 386.5178608376268 6.7601095 0.827308232937376 690
692 3 281.70500415782385 309.43377631104534 37.394645 1.0166257084128432 580
693 3 282.18427306592815 309.67278508767174 37.63256 1.363626408719189 692
694 3 276.03448964849025 310.26279890012916 36.28854 1.363626408719189 693
695 3 272.92362148779216 310.0375550268687 35.95704 0.9385161385855005 694
696 3 270.0849230072839 311.3514776208884 35.915475 0.6785972223913749 695
697 3 267.58221330438926 313.2291355754851 35.92261499999999 0.8168781902505624 696
698 3 265.0882630854547 315.0999110783988 36.265165 1.1116786229287825 697
699 3 262.8020377718604 317.2353481323937 36.29823 1.2895649718362783 698
700 3 261.73525776100155 320.0371316447843 37.512539999999994 1.2895649718362783 699
701 3 261.5331639524928 321.59819682196485 37.470805 0.8848392722326671 700
702 3 259.03045424959817 322.8495516734122 36.663305 0.8848392722326671 701
703 3 257.15342197242717 327.22929365347784 35.855805000000004 0.8848392722326671 702
704 3 254.5193200101305 328.9955810262957 35.8275 0.8848392722326671 703
705 3 253.39935741808515 330.98335820781983 34.500565 0.7120647078933336 704
706 3 251.52232514091415 332.23471305926716 34.250240000000005 0.7984519900630005 705
707 3 249.01961543801949 334.1117453364382 34.0 0.8848392722326671 706
708 3 247.76826058657215 336.30161632647105 33.929195 0.8848392722326671 707
709 3 246.51190031571903 337.9315060204812 33.574999999999996 1.0681001902271292 708
710 3 304.86507974841106 296.7037434072716 32.588829999999994 1.3118828856118416 572
711 3 302.74903869461366 297.69982186902365 32.775235 0.9561664987651652 710
712 3 300.6711639637854 303.5749328965689 33.53845 0.9561664987651652 711
713 3 299.63817053391557 306.48620995846113 32.867885 0.8573595196948837 712
714 3 298.6051771040458 309.39748702035337 32.197235 0.8573595196948837 713
715 3 296.9214791514234 311.9627644658204 31.367379999999997 1.0706404405755674 714
716 3 294.751004161588 313.91049829209817 29.830324999999995 1.0997281840974606 715
717 3 292.251422845822 315.57354888967166 28.634884999999997 0.9000244633549805 716
718 3 289.346402558187 316.4926690280597 27.670135 0.9556722135988435 717
719 3 286.7398304026222 317.67269665297454 25.95254 1.3183023359997665 718
720 3 284.539322896352 318.0712531731605 22.981025 1.0607547372491335 719
721 3 284.6494421232794 320.9331017184206 21.27142 0.9858611493900103 720
722 3 285.18752470940177 323.8174746510067 19.797265 1.097625907947029 721
723 3 285.40651180840507 326.8726575208153 18.930944999999998 0.9034594324222035 722
724 3 285.0204688367335 329.91032142270376 18.06301 1.2346430074062549 723
725 3 284.1307555373545 332.8797864851883 17.484585 1.0710659012250594 724
726 3 282.73799758769366 335.6409009649068 16.845045 1.1668821422003817 725
727 3 281.7406677710901 338.58346189808526 16.350855 1.0144483509713247 726
728 3 280.5944267271643 341.4909848954231 16.155524999999997 1.0144483509713247 727
729 3 279.4488113606643 344.398507892761 15.960109999999998 1.04366748675262 728
730 3 277.75823095635894 347.029481467929 15.843915 1.3099995965604132 729
731 3 275.41819738415245 349.10547916648017 15.863635 0.9105170737843664 730
732 3 272.86480780977416 350.8811517006839 16.32561 0.7646403819768934 731
733 3 270.6555408195439 353.0804078521026 16.679975 0.8637539429857795 732
734 3 267.1098268479679 356.6129825977384 16.707769999999996 0.8637539429857795 733
735 3 291.87476503553637 345.455902742234 14.22662 1.0241213239730127 677
736 3 289.3495309453156 346.91685953129877 12.637545 1.1167028126573437 735
737 3 286.61094085292314 347.9098096059222 11.08706 1.3017156274438322 736
738 3 283.9161481803313 349.40205026627314 10.34569 1.0173452374524254 737
739 3 281.4903968008006 351.3391475763136 9.817074999999999 0.8096203321121679 738
740 3 278.63105096524345 352.5992619117211 9.61333 0.8846891096504934 739
741 3 275.9356326152259 354.17659470197043 9.36258 0.9380406237419505 740
742 3 273.5962247204451 356.23257072289846 8.968689999999999 0.9676789633984807 741
743 3 271.33502650387976 358.3942862287737 8.891509999999998 0.759472286440416 742
744 3 269.39167241958205 360.83442818909606 8.5748 0.8530173183603614 743
745 3 267.3457072374657 363.19010369694564 8.259398999999998 0.8530173183603614 744
746 3 265.30036773277504 365.5451535273695 7.9439725 0.625136214750416 745
747 3 262.8020377718604 317.2353481323937 36.29823 1.2895649718362783 699
748 3 260.54146523272084 316.6747411589453 36.305115 0.7827287163545646 747
749 3 257.4506187496459 316.2411467029188 36.01484 0.7827287163545646 748
750 3 254.50430375191314 315.2212924989892 35.663534999999996 0.7692078271846763 749
751 3 251.5579887541804 314.20206397248535 35.312145 0.7692078271846763 750
752 3 248.58789801427014 313.2485315756825 35.632085 0.7664298194144632 751
753 3 245.61092482267696 312.28811672719667 35.600294999999996 0.8588048345483054 752
754 3 242.62456646969787 311.3627398145514 35.443725 0.5824293507027957 753
755 3 239.87533986106808 309.8736275413291 35.300075 0.5824293507027957 754
756 3 237.12611325243827 308.38514094553244 35.156425 0.6981433851709822 755
757 3 234.23360651331777 307.22763770794364 34.76874 0.7673745923273059 756
758 3 231.62453164805007 305.53267756165826 34.32538 0.8702672449875629 757
759 3 228.96164852417016 303.8902743191336 34.370855 0.8930669303809333 758
760 3 226.02659572010043 302.80910372748315 34.416244999999996 0.8205696870623321 759
761 3 222.93825194672843 302.33358888393315 34.629594999999995 0.8205696870623321 760
762 3 219.8505338507821 301.85807404038314 34.84303 1.162602508608432 761
763 3 216.85041059443714 301.0609610000112 34.311355 0.8500766344594601 762
764 3 213.830265660469 300.257591185382 34.115345 0.8678959275440702 763
765 3 210.75944085501726 299.6794652440134 33.925965 0.8678959275440702 764
766 3 207.68799037213975 299.10133930264465 33.7365 1.2673158825775448 765
767 3 205.55005060844198 296.8864412155829 32.980765 0.8067609862766107 766
768 3 203.52911252335454 294.5320170625847 32.437104999999995 0.7737690156182018 767
769 3 298.6051771040458 309.39748702035337 32.197235 0.8573595196948837 714
770 3 297.8224546444655 311.5873580103862 32.3 0.9886954681285387 769
771 3 299.6994869216365 315.8106806340209 32.3 0.884413811583175 770
772 3 299.6994869216365 318.1569709804847 32.3 0.7029047903807392 771
773 3 300.1887666685524 319.2268793784721 32.3 0.625677425723667 772
774 3 299.6994869216365 320.3468419705175 32.866695 0.625677425723667 773
775 3 299.6994869216365 321.59819682196485 33.291695 0.625677425723667 774
776 3 299.0738094959128 322.8495516734122 33.716695 0.625677425723667 775
777 3 299.0738094959128 324.83107208067906 34.0 0.8068172972449258 776
778 3 299.4911363388705 329.9403539391385 34.0 1.299043984835992 777
779 3 299.00811336621183 334.7674552785966 34.85 1.251354851447334 778
780 3 299.0738094959128 345.99961642518787 38.25 1.251354851447334 779
781 3 297.7567585147645 349.6479414945826 38.25 1.251354851447334 780
782 3 297.8224546444655 354.7591003853192 39.595805 0.625677425723667 781
783 3 299.6994869216365 359.13884236538485 39.772945 0.625677425723667 782
784 3 301.5765191988075 362.26722949400323 39.949999999999996 0.625677425723667 783
785 3 301.5765191988075 364.7699391968979 39.949999999999996 0.625677425723667 784
786 3 301.58653003761907 366.5462374085274 39.949999999999996 0.625677425723667 785
787 3 302.20219662453115 367.8983263255162 39.949999999999996 0.625677425723667 786
788 3 301.5765191988075 369.14968117696355 39.949999999999996 0.625677425723667 787
789 3 301.5765191988075 370.4010360284109 39.949999999999996 0.625677425723667 788
790 3 301.5765191988075 371.6523908798582 39.949999999999996 0.625677425723667 789
791 3 302.515035337393 373.998681226322 39.949999999999996 0.9385161385855005 790
792 3 302.47624333699815 377.79278913591025 39.316665 1.251354851447334 791
793 3 303.5592909609258 380.58831587404364 39.1 1.251354851447334 792
794 3 303.4535514759785 383.54026196860787 38.675 0.8848392722326671 793
795 3 304.7049063274258 386.0429716715025 38.675 0.8848392722326671 794
796 3 306.80905951013455 387.43572962116343 38.78125 0.8848392722326671 795
