# Supplementary material for: Cross-Regional Gradient of Dendritic Morphology in Isochronically-Sourced Mouse Supragranular Pyramidal Neurons
Source: Front Neuroanat. 2018 Dec 4;12:103. doi: 10.3389/fnana.2018.00103 (PMC6288488; doi:10.3389/fnana.2018.00103)
Supplement: Supplementary file 3 [file Data_Sheet_1.ZIP › SWC reconstructions/X046.S5.Z6.C02-exported-000.swc]

# Exported from "Simple Neurite Tracer" version 3.1.4 on 2018-06-06T17:37:18.443
# https://imagej.net/Simple_Neurite_Tracer
#
# All positions and radii in microns
# Voxel separation (x,y,z): 0.625677425723667, 0.625677425723667, 0.85
#
1 1 345.2732049339227 194.99049269450364 17.91868 1.419831011871946 -1
2 1 349.95139504605856 200.6622585586887 14.77895 1.33027154515386 1
3 3 345.2732049339227 194.99049269450364 17.91868 1.419831011871946 1
4 3 336.6864079432911 196.78493555147912 14.43198 1.5641935643091676 3
5 3 335.23483631561214 196.6623027760373 15.91897 1.4854645738303585 4
6 3 334.51530727602994 199.67431390347102 15.30952 1.4854645738303585 5
7 3 334.32572701603567 202.77329419308035 14.79476 1.2454359429999882 6
8 3 334.55472495385055 205.89041912803566 14.595094999999999 1.2454359429999882 7
9 3 334.7837228916654 209.00691838556523 14.39543 1.0354773692498973 8
10 3 335.84737451539564 211.94259686706067 14.14366 1.3130654159464594 9
11 3 336.96796278486676 214.8588793483587 13.913734999999999 1.26766626193595 10
12 3 338.0885510543378 217.774536152231 13.683810000000001 1.26766626193595 11
13 3 339.20976500123464 220.69019295610326 13.453885 1.3267802651183223 12
14 3 339.8748601047789 223.70658382551707 12.777965 1.3562058744501062 13
15 3 340.75769095247495 226.67479753315016 12.17727 1.3562058744501062 14
16 3 341.6411474775968 229.64301124078324 11.576575 1.3631884345211822 15
17 3 341.9189482546181 232.73323204643245 11.02909 1.0873835684879327 16
18 3 342.2468032256973 235.81594472297292 10.45891 1.1844323939919306 17
19 3 343.1590409124024 238.77227055951727 9.83178 1.1844323939919306 18
20 3 344.07190427653325 241.72859639606156 9.20465 1.4332768197507475 19
21 3 344.96724867274384 244.66490055498278 8.386338 1.4332768197507475 20
22 3 345.86259306895437 247.6012047139039 7.568017499999999 1.1504518530008783 21
23 3 346.80110920753987 250.5168615177762 6.7025645 1.1504518530008783 22
24 3 347.73899966869965 253.4325183216485 5.8371115 1.1504518530008783 23
25 3 348.67689012985943 256.3481751255208 4.971658499999999 1.0618997269382078 24
26 3 349.2750377488513 259.34016457533136 4.0314055 1.2167236059335291 25
27 3 348.75885387262923 263.8087527498498 3.6974915 1.2167236059335291 26
28 3 345.2732049339227 194.99049269450364 17.91868 1.419831011871946 1
29 3 340.00124694477506 189.4319744443746 21.54393 1.1941679347361909 28
30 3 336.7508527181406 187.2502372608762 22.00956 1.1941679347361909 29
31 3 334.32572701603567 185.4220078229116 23.0265 1.1253872153263882 30
32 3 331.8999756365051 183.59315270752134 24.043355 1.1676392118855075 31
33 3 329.9403539391385 181.2600015869978 25.00547 1.248526789483063 32
34 3 328.4700119886879 178.57772246292043 25.897885 1.305338299738772 33
35 3 326.4346833228088 176.31277018180077 26.872749999999996 1.442724548879175 34
36 3 324.007054911001 174.47828396957897 27.858919999999998 1.3320609825914298 35
37 3 321.59319140255906 172.6951033062665 29.05827 1.0118517896545716 36
38 3 318.89839872996725 171.37742664769246 30.266969999999997 1.0118517896545716 37
39 3 316.4050741884584 169.73877746972218 31.543244999999995 1.0498867203643132 38
40 3 313.6833773865605 168.5155781024324 32.81952 0.8080811656448877 39
41 3 311.2169569743578 166.76430698783187 33.903864999999996 0.9099915047467585 40
42 3 308.6491768191878 165.08874284174388 34.747235 0.8220150019157538 41
43 3 305.7648038866017 163.933742313858 35.244485 0.9591760071828961 42
44 3 303.15322631163116 162.25442410321568 35.76273 0.9591760071828961 43
45 3 300.828208997642 160.29793079297778 36.772955 0.9591760071828961 44
46 3 298.50319168365286 158.34143748273985 37.783094999999996 0.860512933920531 45
47 3 295.92727772194854 155.78992494063874 39.105525 0.860512933920531 46
48 3 345.2732049339227 194.99049269450364 17.91868 1.419831011871946 1
49 3 350.80231634504275 188.20376965767906 15.225369999999998 1.3842111960254977 48
50 3 353.7104650198063 183.38167373762676 15.31088 1.3842111960254977 49
51 3 355.4367090373779 180.78135835631917 15.02137 1.18896229855417 50
52 3 357.625954349985 178.56708594668314 14.615495000000001 1.18896229855417 51
53 3 359.81582534001785 176.35281353704704 14.209619999999997 1.18896229855417 52
54 3 362.005070652625 174.138541127411 13.803745 1.1987040960726876 53
55 3 363.7131700248506 171.53947710095488 13.343044999999998 1.2740731987753604 54
56 3 365.56392385014124 169.06617423706925 12.66908 1.2041287193537116 55
57 3 367.3120665776131 166.48838324308775 12.28012 1.2041287193537116 56
58 3 369.06083498251076 163.90996657168049 11.89116 1.362256175156854 57
59 3 370.5111552553383 161.141969640279 11.68886 1.4307678532735957 58
60 3 372.2824480475619 158.57481516253478 11.362459999999999 1.4307678532735957 59
61 3 374.0543665172114 156.00766068479058 11.036059999999999 1.4306677448854797 60
62 3 376.2949173787278 153.84469382406385 10.62619 1.5228738271143765 61
63 3 378.6818767578636 151.8312638680851 10.375694999999999 1.604706177624775 62
64 3 380.5745509706777 149.3648434558824 9.904879999999999 1.2032965683774992 63
65 3 382.47973873200624 146.91719336645141 9.353060000000001 1.2032965683774992 64
66 3 384.38492649333483 144.46891759959473 8.80124 1.0386120131527727 65
67 3 386.06612173625433 141.83606699214954 8.57242 1.0386120131527727 66
68 3 387.74794265659955 139.20384206213006 8.3436765 0.9375275682528572 67
69 3 389.82268900029925 136.86568552220072 8.1718235 1.200036788989479 68
70 3 391.9299705701365 134.59510214424952 7.577537499999999 1.200036788989479 69
71 3 394.0372521399739 132.32451876629835 6.98326 1.1895003811402924 70
72 3 396.1439080323854 130.05393538834716 6.388974 1.1906766547006529 71
73 3 397.76065850045535 127.40731987753604 5.830966 1.1906766547006529 72
74 3 399.3767832910996 124.76070436672494 5.272958 1.190313761793733 73
75 3 400.90593891956826 122.06215762957875 4.715035 0.933003920464875 74
76 3 402.55397325892443 119.43180973183645 4.184779499999999 0.807611907575595 75
77 3 405.7549389689267 115.63770182224813 3.318145 0.807611907575595 76
78 3 345.2732049339227 194.99049269450364 17.91868 1.419831011871946 1
79 3 334.30382830613536 192.68174299358333 15.816715 1.4870225106204107 78
80 3 345.2732049339227 194.99049269450364 17.91868 1.419831011871946 1
81 3 351.66825390224426 191.72195382252323 21.128449999999997 1.2709698387437711 80
82 3 357.53585680068085 189.87245135208406 22.67783 1.2709698387437711 81
83 3 360.44275412059295 189.012144891714 23.7286 1.565732730776448 82
84 3 363.34902576307945 188.92955547151848 25.29634 1.5632425346220675 83
85 3 366.13641869467835 189.98632464356578 26.587149999999998 0.967316070491561 84
86 3 368.75925846331194 191.6049521439129 27.311094999999998 0.9873189777919467 85
87 3 371.6135988794633 192.79186222051067 27.965679999999995 1.0532966623345072 86
88 3 374.240818390077 194.45303578580703 28.446525 1.016832181963332 87
89 3 377.11017506444574 195.67686083052254 28.770799999999998 1.016832181963332 88
90 3 379.9795317388145 196.9000601978123 29.095159999999996 0.7242403905979162 89
91 3 383.0566133185235 197.43063465482598 29.353304999999995 0.8100270224388882 90
92 3 386.03421218754244 198.33223582529376 29.800915 0.9210472248592958 91
93 3 388.9980461531954 199.29828177061108 30.157235 0.9918926797739865 92
94 3 391.9906612804317 200.16484500523836 30.536845 0.8781507805516812 93
95 3 395.0001696981626 201.00638114283672 30.735829999999996 0.8787639444288904 94
96 3 397.97964559945865 201.8541740546923 31.329810000000002 0.8787639444288904 95
97 3 400.9597471781805 202.70134128912213 31.923704999999998 0.8046899939974654 96
98 3 403.78155236819424 203.87949188175978 32.81816 0.6893839012108508 97
99 3 406.77917291483635 204.64970079282563 33.43832 0.6893839012108508 98
100 3 409.7767934614784 205.4205353813172 34.058395 0.6780466262567381 99
101 3 412.81320600851535 206.1632144856512 33.896809999999995 0.6852732005238463 100
102 3 415.91343765297614 206.53549255395674 33.63484 0.6852732005238463 101
103 3 419.01366929743693 206.90839629968806 33.37278499999999 0.8357548781846456 102
104 3 422.00002765041603 207.81500288956167 33.083275 0.8357548781846456 103
105 3 424.9870116808208 208.72098380200953 32.79385 0.8813417354228719 104
106 3 428.05658513142106 209.26407180753765 33.153485 1.0424223886754298 105
107 3 431.15744245330757 209.6588742631693 33.32136 1.0424223886754298 106
108 3 434.2582997751941 210.05367671880092 33.489234999999994 0.9949647559342898 107
109 3 437.30284612876545 210.7663233067002 33.3608 1.5002368178516943 108
110 3 440.09524447977014 212.1684664177469 33.566415 0.745513423072521 109
111 3 442.3088912119805 214.36772256916564 33.86689 0.951085998068289 110
112 3 444.3586104586512 216.72402375444094 34.117725 0.9438343967041517 111
113 3 445.93031215206906 219.42695023356717 33.986315 1.000946232124208 112
114 3 446.7124089342237 222.45147490951538 34.208675 0.7381679700945251 113
115 3 446.3282429948293 225.5416957151646 33.797955 0.7381679700945251 114
116 3 445.94345137800923 228.6319165208138 33.387235 0.7307349222769279 115
117 3 445.55803408376346 231.7302711329974 33.648525 0.7307349222769279 116
118 3 445.1726167895177 234.828625745181 33.909729999999996 0.77707884920028 117
119 3 445.33842130733444 237.9520074543935 33.823114999999994 0.77707884920028 118
120 3 445.5048515025769 241.07538916360608 33.736415 0.77707884920028 119
121 3 445.6706560203938 244.19877087281864 33.6498 0.6490402208001887 120
122 3 445.54677189010044 247.31151606579385 33.264665 0.9504478070940509 121
123 3 447.32619848885855 252.0372576622847 33.85601 0.9504478070940509 122
124 4 345.2732049339227 194.99049269450364 17.91868 1.419831011871946 1
125 4 333.9234164312953 192.95453835119883 15.959684999999999 1.8765004513591361 124
126 4 328.69150179739404 189.05031121468318 15.82139 1.5596636597469282 125
127 4 323.8837964581334 186.23538847635237 15.124815 1.5641935643091676 126
128 4 320.39376777744684 183.29282754317398 15.311050000000002 1.477574781491983 127
129 4 317.823484912574 181.51340094441588 15.146745000000001 1.5555717293826954 128
130 4 314.3509751998076 178.38876788035188 15.216445 1.6823152055115387 129
131 4 310.3579018688392 173.6498870579208 14.632919999999999 1.7534672423648339 130
132 4 307.58865358258623 173.57480576683398 10.63435 1.7826175536292996 131
133 4 302.75967521085096 174.51332190541947 5.494128 1.0882282330126596 132
134 4 300.48846615547404 175.6770819172655 4.641289 1.0882282330126596 133
135 3 345.2732049339227 194.99049269450364 17.91868 1.419831011871946 1
136 3 351.16208086483385 201.53883263212757 17.08721 1.8028957589970038 135
137 3 355.9172293003337 205.53315731794746 16.379924999999997 1.4295477822934346 136
138 3 358.5894975855995 207.1524104957203 16.582225 1.5247133187460042 137
139 3 361.5101598088776 208.26236224895408 16.80008 1.262166557363839 138
140 3 364.50340061353955 209.16083503229328 16.610870000000002 0.9170741732059504 139
141 3 367.5917443869116 209.64886342435773 16.746955 1.052283064904835 140
142 3 370.54619319117876 210.61240665997218 17.23545 1.2307450370439965 141
143 3 373.5081501245546 211.46583066865924 17.961859999999998 1.0205049084523299 142
144 3 376.61588989812407 211.80369647855005 18.13713 1.0173514942266826 143
145 3 379.70861341347614 211.7868031880555 18.774715 0.9246824107027503 144
146 3 382.8288667355601 211.98076319002985 18.92304 1.1750722597031045 145
147 3 385.8558941212112 212.74471532683845 19.200734999999998 1.1750722597031045 146
148 3 388.88229582943654 213.50929314107276 19.478345 1.0439928390139963 147
149 3 391.7791823105371 214.6843153465818 19.638569999999998 1.0584772714194992 148
150 3 394.6660579528262 215.8712254231796 19.93335 1.226740701519365 149
151 3 397.7099786289718 216.5350691718724 20.315595 0.7179085350495928 150
152 3 400.7676642084833 217.1964102108623 20.328855 0.8664881533361921 151
153 3 403.8947999822502 217.2902618247209 20.341945 0.8664881533361921 152
154 3 407.0213100785914 217.3834877611537 20.355034999999997 1.0362970066775952 153
155 3 410.1259214650322 217.7326157647075 20.132929999999998 1.1252370527442144 154
156 3 413.19486923820676 218.297602480136 19.82234 1.1252370527442144 155
157 3 416.26319133395566 218.86196351813874 19.511835 1.0823656355336289 156
158 3 419.2845876227753 219.6678360424708 19.39462 0.7734248930340538 157
159 3 422.28721358882314 220.4687031473971 18.901365 0.7995093849124735 158
160 3 425.29109090972247 221.32400418836136 18.66566 0.7995093849124735 159
161 3 428.29559390804746 222.17867955189988 18.429955 0.6796796443378768 160
162 3 431.2569251639976 223.18539452988927 18.522945 0.825406173563176 161
163 3 434.24516054925385 224.0926267971886 18.770549999999997 1.223093002127396 162
164 3 437.22088238599565 224.97796035458757 19.29058 0.7925393383899119 163
165 3 439.94320486531933 226.49585378939318 19.65642 0.7925393383899119 164
166 3 442.665527344643 228.01374722419882 20.02226 0.6766075681775735 165
167 3 445.29024414555374 229.7030762736527 20.304375 0.7753332091825109 166
168 3 447.5476882975648 231.86416610210227 20.49758 0.7580519986840233 167
169 3 449.50042754324835 234.29930264301876 20.213 0.7760277111250642 168
170 3 451.73159324337894 236.49105066532877 20.129785 0.9856421622910072 169
171 3 454.25870436587684 238.33554771636213 20.075895 0.9856421622910072 170
172 3 456.785189810949 240.17941908996977 20.022005 0.889488055505794 171
173 3 458.9037335744493 242.48128633920717 20.08771 0.889488055505794 172
174 3 461.0222773379496 244.7825279110188 20.153415 0.9718397182795431 173
175 3 463.53624923450735 246.64454392997243 20.14313 0.7038370497450674 174
176 3 466.04959545363926 248.50655994892608 20.132845 1.0366536428102577 175
177 3 468.70997586781635 250.12581312669892 20.537869999999998 1.3028919010041926 176
178 3 471.70571938218126 251.00614126469213 20.796695 0.8570341674335074 177
179 3 474.8328551559481 250.95233300607987 20.874299999999998 0.9070883614914007 178
180 3 477.94184628436903 250.64262268034668 20.64701 0.7154058253466982 179
181 3 482.7076312361062 249.1159697615809 20.78165 0.7154058253466982 180
182 3 334.7837228916654 209.00691838556523 14.39543 1.0354773692498973 9
183 3 333.0330774544906 211.12170808451123 14.743675000000001 1.2706132026111085 182
184 3 330.6379842688204 213.13388668563854 14.705425 1.2706132026111085 183
185 3 327.90877933781377 214.63050708796956 15.13136 1.1510337330068012 184
186 3 325.46738602263997 216.54945975266403 15.650540000000001 1.198028364452906 185
187 3 323.3601044528027 218.7024157745792 16.793535000000002 1.3011900584062241 186
188 3 321.6776578550317 221.23640934876005 17.788885 1.271338988424948 187
189 3 319.69989151231925 223.52889143661156 18.85912 1.1755227474496257 188
190 3 317.7415211698042 225.90271158980715 19.621485 1.2068504161556097 189
191 3 315.6035814061064 228.1276205156805 20.322309999999998 1.0129029277297872 190
192 3 312.8568575071795 229.47908375524364 21.198659999999997 1.0129029277297872 191
193 3 310.1101336082526 230.83117267223247 22.07501 0.8653681907441466 192
194 3 307.1394171909166 231.72651706844303 22.619775 0.8352355659212948 193
195 3 304.18183999952083 232.7244725624723 22.902569999999997 0.8352355659212948 194
196 3 301.2242628081251 233.72242805650154 23.185365 1.0683880018429621 195
197 3 298.179090777128 234.2498741263866 23.843944999999998 1.0224069678265297 196
198 3 295.39232352295477 235.57631026892076 24.536099999999998 1.0929958949966738 197
199 3 293.2512553721284 237.78557725915104 25.306625 1.0929958949966738 198
200 3 291.110187221302 239.99546992680703 26.07715 1.023708376872035 199
201 3 289.93266230609004 242.86607795602723 26.614945 1.023708376872035 200
202 3 288.7545117134524 245.73731166267314 27.152825 0.7897112764256408 201
203 3 287.9486391891203 248.72304433822646 27.79279 1.0050006218428975 202
204 3 286.74671285430514 251.57801043180356 28.387705 0.7909438609543165 203
205 3 285.2313221292024 254.2703003946925 29.05946 0.7909438609543165 204
206 3 283.7165570815254 256.9619646801557 29.7313 0.7842115718535297 205
207 3 281.93838183761875 259.4071120598838 30.822274999999998 0.7967814313363183 206
208 3 280.46491150003953 262.07312357089234 31.79119 0.7967814313363183 207
209 3 278.9914411624603 264.7391350819009 32.760104999999996 0.7967814313363183 208
210 3 277.51859650230676 267.40514659290943 33.728935 0.8517096525405989 209
211 3 275.55334370810874 269.7326666166015 34.698615 0.6867748263455831 210
212 3 273.1338491028353 271.69041128169084 35.128119999999996 0.9485144638485647 211
213 3 271.1523286955685 274.08487878993526 35.60922 1.1071987725606012 212
214 3 269.80336816570826 276.8159607532191 36.579325 0.6899657812167738 213
215 3 268.94431306018964 279.72786349253704 37.60485 0.6540769240772643 214
216 3 267.7348785962658 283.8241735987499 38.92167 0.6540769240772643 215
217 3 321.59319140255906 172.6951033062665 29.05827 1.0118517896545716 37
218 3 323.1968026446888 170.66290302751602 29.315565 1.174240108726892 217
219 3 324.2441866553503 167.7566313850296 29.9829 1.174240108726892 218
220 3 325.57375118501307 164.9485910983818 30.48049 0.9593199129908124 219
221 3 327.1029068134817 162.24378758697839 30.973064999999995 0.9031653640321133 220
222 3 328.73467353976895 159.6109369795332 31.572059999999997 0.720717826691092 221
223 3 330.00479871398807 156.77661824100497 32.07917 0.720717826691092 222
224 3 331.27492388820707 153.94229950247674 32.586279999999995 0.8742778372864516 223
225 3 333.0455910030051 151.3782734118612 32.9681 1.2698686464744973 224
226 3 334.0053801740652 148.42757867214837 33.50972 0.7302594074333779 225
227 3 334.5478425021676 145.39054044768568 34.212755 0.7302594074333779 226
228 3 335.09093050769576 142.353502223223 34.915875 0.7435675662785204 227
229 3 335.86489348331594 139.32272077301755 34.872185 1.013528605155511 228
230 3 336.1958768415237 136.2118526123195 34.876689999999996 1.1468104103831664 229
231 3 335.95061129064004 133.0934763225127 34.94316 0.7137728072655594 230
232 3 336.0150560654896 129.97134596815164 35.19782 0.8046774804489509 231
233 3 336.6676376205194 126.91303471121435 35.330335 0.9348121282252164 232
234 3 337.86768692305736 124.02428203664816 35.399015 0.9348121282252164 233
235 3 339.0671105481696 121.135529362082 35.46761 0.9166049151366576 234
236 3 340.65320282237917 118.46576378651912 35.98254 0.6068995948228483 235
237 3 343.8241360159467 114.60220568267546 36.34447 0.6068995948228483 236
238 3 384.38492649333483 144.46891759959473 8.80124 1.0386120131527727 66
239 3 388.02636911104656 144.0034135948563 6.993893499999999 1.2290744783173144 238
240 3 390.86256488185194 143.50474868655456 5.332781 1.0714350509062363 239
241 3 393.56611703840395 142.66383822638193 3.5250009999999996 1.2907287318481244 240
242 3 395.6746499630927 142.38353473965773 5.6217895 1.2907287318481244 241
243 3 380.5745509706777 149.3648434558824 9.904879999999999 1.2032965683774992 64
244 3 384.16531371690587 150.7707406314835 10.246325 1.1828244030078208 243
245 3 387.28306432928684 151.00787237583276 10.09596 1.1828244030078208 244
246 3 390.3751621672132 151.4821358645313 10.049805 1.16561827380042 245
247 3 393.4040665851415 152.2198095494595 9.698415 1.0846556149117774 246
248 3 396.4886562939592 152.71597174805837 9.480135 1.4884553119253177 247
249 3 399.6170434225775 152.68844194132654 9.473844999999999 1.3006394622715873 248
250 3 402.73979945436434 152.87551949161792 9.487359999999999 0.9558286329552744 249
251 3 405.86630955070547 152.77040568409635 9.496115 1.2630737896311384 250
252 3 408.99281964704664 152.66529187657474 9.504785 0.9237939487582226 251
253 3 412.0498795491325 152.00144812788193 9.52221 1.0261422620581002 252
254 3 415.17701532289936 151.92448980451795 9.433555 1.0261422620581002 253
255 3 418.3035254192406 151.8469058037282 9.344899999999999 1.0403951938160854 254
256 3 421.3949975797412 151.37201663760393 9.24732 0.9760505273546634 255
257 3 424.5127481921222 151.39141263780138 8.90052 0.9865306242355347 256
258 3 427.61423119143444 151.02101160177295 8.66728 0.914921842861461 257
259 3 430.7244736747068 150.7475905667317 8.394005 0.914921842861461 258
260 3 433.8340904805534 150.47416953169048 8.1207385 0.9143712467268242 259
261 3 436.95434380263737 150.3033595944679 7.910099999999999 0.9143712467268242 260
262 3 440.07397144729555 150.13192397981962 7.6994615 0.9143712467268242 261
263 3 443.19359909195373 149.96111404259707 7.4888145 0.8631908333026282 262
264 3 446.2938307364145 149.75088642755392 6.993358 0.8631908333026282 263
265 3 449.39343670344954 149.5412844899365 6.497893 1.177725131988173 264
266 3 452.4836575090988 149.53002229627347 5.8320965000000005 0.8904015445473505 265
267 3 455.5156903141556 150.0837468180389 5.103604 0.8904015445473505 266
268 3 458.5477231192125 150.63684566237862 4.37512 0.8904015445473505 267
269 3 461.5797559242694 151.19057018414406 3.6466274999999997 0.6045858397025222 268
270 3 464.6812389235816 151.42207083166184 3.1931269999999996 0.6091764349750568 269
271 3 468.6574189640555 150.9722087625665 2.9809669999999997 0.6091764349750568 270
272 3 366.13641869467835 189.98632464356578 26.587149999999998 0.967316070491561 85
273 3 365.3868571386614 192.8606867373403 29.08547 1.2175557569097415 272
274 3 364.32508254720835 195.57925515210965 30.61496 1.2175557569097415 273
275 3 363.59929673336893 198.24151259856384 32.61738999999999 1.1694724467428776 274
276 3 364.02350602800954 201.00700682026243 34.520115 0.9364889437261559 275
277 3 364.9007057788741 203.6104505886986 36.552125 0.9009004117509937 276
278 3 365.5789401083586 205.92983680585624 39.115809999999996 0.9009004117509937 277
279 3 360.44275412059295 189.012144891714 23.7286 1.565732730776448 83
280 3 361.56897348689563 186.33236847733957 23.74305 1.3225569424946872 279
281 3 362.8146972415114 183.4630118029708 23.83621 1.3225569424946872 280
282 3 363.8189095097979 180.50606028900077 24.08203 0.7714164684974808 281
283 3 364.82499881036154 177.5434776781992 24.114925 0.9362449295301236 282
284 3 366.1232794687382 174.69852242343367 24.21718 0.9362449295301236 283
285 3 367.4215601271148 171.85294149124243 24.319435 0.9362449295301236 284
286 3 368.7198407854914 169.00798623647694 24.42169 0.8625964397481908 285
287 3 369.6833840211058 166.0335157545866 24.268775 0.8625964397481908 286
288 3 370.6463015792946 163.05967095012204 24.115945 1.0618997269382078 287
289 3 372.11852056202235 160.31920382545238 24.568145 1.0618997269382078 288
290 3 373.5901138673244 157.5787367007827 25.020345 1.0618997269382078 289
291 3 375.0623328500522 154.83826957611305 25.472545 0.8786262953952311 290
292 3 377.2077807428587 152.69720142528666 26.523485 0.9950148101283477 291
293 3 379.1398726334933 150.27833249743895 27.136844999999997 0.8656997997797802 292
294 3 380.5764280029549 147.50533014663165 27.38394 0.8566650177523305 293
295 3 381.69639059500025 144.6084436655311 27.89156 0.7383994707420429 294
296 3 382.5441835068558 141.62020828027485 28.399604999999998 0.7383994707420429 295
297 3 383.3919764187114 138.63259857244435 28.90765 1.0181085639118082 296
298 3 384.25040584680426 135.68127815530582 29.701889999999995 0.7568694683494056 297
299 3 385.65192328042525 132.90389606251844 30.147714999999998 1.1721440893507178 298
300 3 387.00401219741406 130.1240112600282 30.800345 0.8544250925682396 299
301 3 388.4042782761837 127.35038323179518 31.29751 0.8544250925682396 300
302 3 389.8045443549532 124.57675520356217 31.794675 0.8544250925682396 301
303 3 391.2041847562971 121.80375285275488 32.29184 0.8544250925682396 302
304 3 392.60445083506664 119.03012482452186 32.789004999999996 0.8544250925682396 303
305 3 394.0047169138362 116.25649679628884 33.286085 0.7767660104874181 304
306 3 395.43126144448615 113.47285792924426 33.209925 0.7767660104874181 305
307 3 396.8578059751361 110.68921906219965 33.133765 0.8667634514035105 306
308 3 398.1035297297519 107.82549348466243 33.389445 0.8667634514035105 307
309 3 399.3492534843678 104.9617679071252 33.645125 0.8625776694254191 308
310 3 400.7908142732351 101.33721857990801 34.414375 0.8625776694254191 309
311 4 310.3579018688392 173.6498870579208 14.632919999999999 1.7534672423648339 131
312 4 306.4680653131151 168.77523423410773 15.135949999999998 1.881024099147118 311
313 4 302.4512162399692 163.98755057247024 15.029275 2.166426856890969 312
314 4 298.25792613276917 159.36379439637233 14.56237 2.1397166875868256 313
315 4 296.2225974668901 160.27415505080026 17.06052 1.931359848046587 314
316 4 293.5390669879613 160.09959104902336 19.232865 1.931359848046587 315
317 4 291.1108128987277 159.17546549122952 21.59986 1.1330955612113038 316
318 4 288.31904022514874 159.45389194567653 23.480059999999998 1.273979347161502 317
319 4 285.8100737479968 160.19031427575328 25.812035 1.3555864537986395 318
320 4 283.24417062510406 160.42118924584534 28.223145 0.8899072593810288 319
321 4 280.6357214372621 160.1271208557552 30.535655000000002 0.8899072593810288 320
322 4 278.02727224942015 159.83305246566508 32.848165 1.1202128630156534 321
323 4 275.60840332157244 158.1174449643308 34.201874999999994 1.2195579246720571 322
324 4 273.0062109079877 156.87672662912075 35.85283 0.8512716783425924 323
325 4 267.90631421091405 156.55575410972452 39.06668 0.8512716783425924 324
326 3 355.9172293003337 205.53315731794746 16.379924999999997 1.4295477822934346 137
327 3 358.51128790738403 208.88240857784626 15.36307 1.206437469054632 326
328 3 360.0754814716932 211.55592821796347 14.769174999999999 1.206437469054632 327
329 3 361.96815568450734 214.0129634687803 14.216079999999998 1.82407493985775 328
330 3 363.82266357435225 216.46123923563704 13.40824 1.2104105207079774 329
331 3 366.0838617909176 218.52534906309938 12.534865 1.0742631128705074 330
332 3 368.44141433104437 220.500612696109 11.754225 1.0742631128705074 331
333 3 370.7983411937454 222.4752506516929 10.9735 1.076396672892225 332
334 3 372.70978572933126 224.93166022508402 10.542635 1.0831539890900408 333
335 3 374.2933752938378 227.60580554262697 10.06213 1.1569276143571183 334
336 3 376.50076525179094 229.79129679067972 9.554425 1.2116055645911095 335
337 3 379.0948238588412 231.5037759048854 9.072645 1.0008210966390634 336
338 3 381.24277446135056 233.74557812125332 8.550405 1.0410396415645806 337
339 3 383.40073590267156 235.9654816277209 7.941005999999999 1.2481075856078283 338
340 3 385.6606827643854 238.08965648805275 7.383388999999999 0.7968565126274051 339
341 3 388.26850627480167 239.78148824720955 6.9052385 0.7968565126274051 340
342 3 390.87570410779216 241.47394568379204 6.4270879999999995 1.202789769662663 341
343 3 393.4021895528643 243.30843189601384 6.163282 1.1064980138437908 342
344 3 395.55139151022513 245.56462469317339 5.7837485 1.1078432203090964 343
345 3 397.5247781109576 247.95658949171496 5.2207085 1.0008586372846067 344
346 3 399.4318429045633 250.40173687144306 4.65987 0.9872626668236314 345
347 3 400.90531324214254 253.1365728992812 4.157962 0.9872626668236314 346
348 3 402.37940925714753 255.87140892711938 3.6560455000000003 0.9594763323472434 347
349 3 403.87290127234985 258.53616908327643 3.3095939999999997 0.9594763323472434 348
350 4 298.25792613276917 159.36379439637233 14.56237 2.1397166875868256 314
351 4 295.88348030214786 153.91852376029925 12.55552 1.3817835676136898 350
352 4 294.6033442891173 151.11423753820577 11.82911 1.3817835676136898 351
353 4 293.37951924440176 148.23549570245117 11.860475 1.4243609164341853 352
354 4 292.4103449119558 145.27353876907534 11.4886 1.4225777357708729 353
355 4 292.0424465856303 142.1789382214461 11.116724999999999 1.3571756744599779 354
356 4 291.1602414153599 139.18757444906123 10.783864999999999 1.5377524362980852 355
357 4 290.45823134369795 136.15867003113297 10.31577 1.3397943555733745 356
358 4 289.39520539739345 133.22737129161757 9.97407 1.3267114406014924 357
359 4 288.8014375203817 130.1709370669575 9.55536 1.3734245172060215 358
360 4 288.13821944911456 127.16205432665237 8.821385 1.4559889103045165 359
361 4 287.29292924696193 124.18382978020772 8.2105325 1.4698977194783536 360
362 4 286.3512847212478 121.24064316960359 7.5464530000000005 1.6158745196739424 361
363 4 285.413394260088 118.38692843087793 6.360873 1.4402030688535084 362
364 4 284.93349967455794 115.2904508509715 2.911386 1.3215558586135296 363
365 4 298.25792613276917 159.36379439637233 14.56237 2.1397166875868256 314
366 4 295.025050874055 156.02079991073077 15.20395 1.3499303298700978 365
367 4 292.95656130461253 153.72581511317637 15.874685000000001 1.1172221249206944 366
368 4 290.6184047646832 151.6648336728426 16.236275 1.1172221249206944 367
369 4 288.28087390217956 149.60322655508313 16.59795 1.2698185922804395 368
370 4 285.78129258641354 147.7274456327636 16.802715 1.3630257583904941 369
371 4 282.1961609370169 144.7485954088932 17.4505 1.564206077857682 370
372 4 279.4050139408637 141.02518904841165 17.855525 1.292036397667887 371
373 4 276.29164307046267 141.6608773129469 17.96356 1.0488105551920686 372
374 4 273.1726411032302 141.43375640740922 18.08154 1.0488105551920686 373
375 4 270.10682171718423 140.88566298247528 18.481379999999998 1.0337817834261862 374
376 4 266.9840656853974 140.70859627099546 18.54071 1.0320173730856455 375
377 4 263.8650637181649 140.4658334298147 18.600125 0.8008671049262938 376
378 4 260.7886078158817 140.46270504268608 19.369885 0.9385161385855005 377
379 4 257.7102748813212 140.8518764014862 19.913375 0.964832131111438 378
380 4 254.60754052715754 140.64164878644303 20.377219999999998 1.0195413652167153 379
381 4 251.49667236645948 140.53590930149574 20.80052 1.1025312189647027 380
382 4 248.4227191738791 141.0339485323718 21.202399999999997 1.1025312189647027 381
383 4 245.348140303873 141.53198776324783 21.604194999999997 0.7640272180996842 382
384 4 242.2441545948579 141.69153550680736 22.089205 0.9431398947615984 383
385 4 239.12953236960547 141.69466389393597 22.48352 0.9998950940489924 384
386 4 236.0180385314817 141.47254840780406 22.811365 0.9998950940489924 385
387 4 232.9071703707836 141.25043292167217 23.13921 1.0594908688491715 386
388 4 229.80693872632284 141.63522453849222 23.363695 1.1244924966076033 387
389 4 226.6898137913675 141.41060634265745 23.5535 1.1244924966076033 388
390 4 223.5726888564122 141.1853624693969 23.743305 0.8923036039215505 389
391 4 220.46682611511994 140.9607442735621 24.155555 0.8823741031753158 390
392 4 217.36096337382764 140.6141189797112 24.34893 0.9134890415565539 391
393 4 214.30640618144471 139.98719019913608 24.689269999999997 1.010124919959574 392
394 4 211.1836501496579 139.94089006963253 24.93645 1.010124919959574 393
395 4 208.06089411787104 139.89521561755473 25.18363 0.7754520878933984 394
396 4 204.96253950568746 140.30253162170084 24.988725 0.7754520878933984 395
397 4 201.86418489350385 140.70984762584692 24.79382 0.7754520878933984 396
398 4 198.76583028132026 141.11778930741878 24.598915 0.8445331324675486 397
399 4 195.71252444378877 141.76036002363696 24.91112 0.9161481706158795 398
400 4 192.83628531773707 142.9798053263724 25.13467 0.9053427214736317 399
401 4 189.7760970285226 143.60798546179896 25.358305 0.9053427214736317 400
402 4 186.7159087393082 144.23679127465124 25.581854999999997 0.9053427214736317 401
403 4 183.6557204500937 144.8649714100778 25.805405 0.97630705509921 402
404 4 180.56362261216734 145.33110109224194 25.70111 1.069445396692435 403
405 4 177.59666025938571 146.3221741345882 25.62376 0.7030361826401412 404
406 4 174.52208138937962 146.86651349496782 25.8791 0.9249952494156122 405
407 4 171.41747000293879 147.2494280795107 25.924405 0.9237689216611936 406
408 4 168.2934626163005 147.40960150049594 25.854705 0.9491526548228029 407
409 4 165.17884039104808 147.21063607911583 25.5595 0.977602207370458 408
410 4 162.07610603688443 147.10677362644572 25.036579999999997 0.6450171149527856 409
411 4 158.9821311666809 147.10489659416854 24.405115 0.874315377931995 410
412 4 155.9344564259809 147.669883309597 23.83179 0.6650387925759429 411
413 4 152.88928439498383 148.30869996126086 23.39302 0.8814981547793028 412
414 4 149.86037997705554 149.08891971113826 23.287535 0.9724716524795239 413
415 4 146.7607740100205 149.3942502948914 22.89407 0.7865015512316783 414
416 4 143.7756670118929 150.27708114258752 22.466435 0.8002977384688853 415
417 4 140.8493736917833 151.05479818276203 21.40028 0.8233289245097735 416
418 4 137.87114914533865 151.86880451362853 20.712884999999996 0.8233289245097735 417
419 4 134.89292459889398 152.682810844495 20.025405 0.5514082639354163 418
420 4 131.9197054718551 153.62257833793197 19.683619999999998 0.8464852460358064 419
421 4 128.9208335703616 154.45222660444153 19.24519 1.0191096477929662 420
422 4 126.23605173658133 156.04582700775973 19.510815 1.087527474295849 421
423 4 123.8741194544745 158.03172715700666 20.2096 1.2338358835270713 422
424 4 121.63607130266094 160.1878115660504 20.69767 1.202946189019094 423
425 4 118.74669295066903 163.6428023108965 20.821089999999998 1.202946189019094 424
426 3 366.0838617909176 218.52534906309938 12.534865 1.0742631128705074 331
427 3 364.3782651283949 221.29522302677807 12.35016 0.9620728936639966 426
428 3 363.91338680108214 224.3278815092607 11.521749999999999 0.9620728936639966 427
429 3 362.57944252943935 227.07710811789048 10.610465 1.037660983465673 428
430 3 360.63608844514164 229.5072392394012 10.164385 1.201970132234965 429
431 3 359.4704514010184 232.3146538486233 9.16079 1.306552113944676 430
432 3 358.85791320123496 235.26659994318754 8.0264905 1.4238854015906353 431
433 3 359.21892907587755 238.19101623101997 6.5999865 1.427264059689543 432
434 3 360.15744521446305 241.00906735647936 5.264406999999999 1.1140249132752464 433
435 3 360.61418973524127 244.0048108708443 4.2104155 0.9167738480416031 434
436 3 361.2855416130428 246.9630137396658 3.6041274999999997 0.9167738480416031 435
437 4 180.56362261216734 145.33110109224194 25.70111 1.069445396692435 404
438 4 177.86007045561536 144.71856289245846 25.282995 0.6810185940289253 437
439 4 174.7911226824408 144.15795591901005 24.970025 0.6810185940289253 438
440 4 171.72154923184047 143.59797462298738 24.657140000000002 0.6810185940289253 439
441 4 168.76710042757333 142.60627590321536 24.293425 0.7784928801824155 440
442 4 165.84706388172097 141.48318492404138 24.23214 0.8527044796474995 441
443 4 162.92765301329433 140.36071962229312 24.170939999999998 0.8527044796474995 442
444 4 160.09959104902336 139.0330321249075 23.950364999999998 0.7983268545778558 443
445 4 157.22084921326876 137.83173146751807 23.633315 0.6770517991498373 444
446 4 154.18819073078615 137.10907404080723 23.277335 0.9665152033866347 445
447 4 151.09421586058264 136.68423906874085 23.026925 1.0083041986507184 446
448 4 147.98397337731026 136.85942874794347 22.63159 1.0209491394245938 447
449 4 144.889372829681 137.19917159011143 23.045455 0.8414673130815025 448
450 4 141.79289524977457 137.4125275922832 23.57866 0.856865234528562 449
451 4 138.73646102511447 137.55893610990253 24.463 0.856865234528562 450
452 4 135.68002680045436 137.7059703049476 25.34734 0.8122294069774356 451
453 4 132.71118741539556 137.92996282335668 26.65192 0.9016011704678042 452
454 4 129.74672777231683 137.59647675544596 27.93066 0.9682796137271753 453
455 4 127.01689716388448 137.12659300872747 29.905975 0.8744279998686253 454
456 4 123.79966384081338 136.33886512974138 31.458499999999997 0.8744279998686253 455
457 4 279.4050139408637 141.02518904841165 17.855525 1.292036397667887 372
458 4 277.99348566843105 138.26595160097028 18.43327 1.230257008651932 457
459 4 276.92545430272077 135.34654073254364 18.909355 1.2415004319921863 458
460 4 275.95815700255196 132.37457296035623 19.098309999999998 1.2849599859829524 459
461 4 275.5971411279094 129.26933589648968 19.258195 1.3314916161340213 460
462 4 275.85804861443614 126.15408799381153 19.417994999999998 1.3350830045576751 461
463 4 276.01697068057 123.04134280083629 19.779584999999997 1.6532587458609316 462
464 4 276.0851695199739 119.91796109162375 20.008915 1.4635283232844867 463
465 4 275.40005273880644 116.86966067349803 20.22422 0.8600937300452961 464
466 4 277.69378618150944 115.12527201058046 20.748755 1.2069818084150115 465
467 4 279.782297428575 112.8052601159971 21.028999999999996 1.2069818084150115 466
468 4 282.21180287266003 110.9044520966486 21.740195 0.961053039460067 467
469 4 284.6406826393193 109.00426975472581 22.451475 0.961053039460067 468
470 4 286.6509842081694 106.66235915024214 23.1489 0.9141334893050492 469
471 4 288.34594435445484 104.06454647863748 23.698425 0.9208970622771221 470
472 4 289.855703982726 101.42856748406366 24.71443 0.8117226082625995 471
473 4 291.56192632267454 98.82950345760754 25.185754999999997 1.0343574066578518 472
474 4 292.8783516263971 96.05024433254303 25.96886 0.9971295998272937 473
475 4 294.29989073764125 93.26410275579553 26.050715 1.0412586286635839 474
476 4 295.8096503659125 90.52551266340303 26.145065 1.2029649593418656 475
477 4 296.9821698617186 87.63112889200535 26.39403 0.9305825488273244 476
478 4 297.7029502561523 84.60848124833433 26.88873 0.9305825488273244 477
479 4 298.42435632801164 81.58645928208901 27.383345 0.9800548628792948 478
480 4 299.3578670471914 78.60760905821863 27.670984999999998 0.7738628672320603 479
481 4 300.6905599639828 75.78204980365055 27.88663 1.0250973807571415 480
482 4 302.02200152592275 72.95774190393391 28.141119999999997 1.0250973807571415 481
483 4 303.35406876528845 70.13280832679156 28.395695 1.0250973807571415 482
484 4 304.6855103272284 67.30850042707493 28.650184999999997 1.0250973807571415 483
485 4 306.01695188916835 64.48356684993257 28.90476 1.0250973807571415 484
486 4 307.34839345110834 61.658820976017935 29.159335000000002 1.0072030063814448 485
487 4 308.5734698506753 58.79772324366875 29.58731 1.0265176685135342 486
488 4 310.09011193062946 56.09110526773074 30.132330000000003 0.7879093254395566 487
489 4 311.8476398194872 53.550416945094646 30.80196 0.8187739928505051 488
490 4 313.9123753243753 51.23672439251109 31.365935 0.978446871895185 489
491 4 315.6573896647186 48.66994532122232 31.895825000000002 1.016888492931647 490
492 4 317.57759368426457 46.231430122206895 32.42835 0.6749620365479203 491
493 4 319.67173602816166 43.9380095182168 32.93835 0.7923015809681369 492
494 4 321.8253177275026 41.676435895196036 33.193774999999995 0.917724877728703 493
495 4 324.08651594406786 39.51465782157819 33.203720000000004 0.8492757673545339 494
496 4 325.5143118295693 36.73777627073141 33.464245 0.9122877408991644 495
497 4 326.382126419048 33.73565084662411 33.663315000000004 0.9860676229404993 496
498 4 327.4495321073326 30.79790762962378 33.83612 1.0603918443422136 497
499 4 328.7916101855098 27.98060731707525 34.134555 0.9099852479725012 498
500 4 330.47843652526086 25.38085504545084 34.71536 0.9099852479725012 499
501 4 332.16526286501187 22.781165341569007 35.296165 1.0704339670250784 500
502 4 333.38283113547016 19.954479867634625 36.05921 1.0704339670250784 501
503 4 334.5997737285026 17.127856961442813 36.82217 1.0757397115952152 502
504 4 336.35354755280605 14.572778058015073 37.402465 1.0757397115952152 503
505 4 338.1073213771095 12.017636586844763 37.98276 1.0757397115952152 504
506 4 339.8610952014129 9.462557683417023 38.56297 0.8346536859153718 505
507 4 341.1944137956301 6.637311267561804 38.788305 0.8228033554721655 506
508 4 342.1567056763931 3.664711561174405 38.99817 0.6840531295436851 507
509 4 343.65270040129843 0.9510797412940318 39.584925 0.6840531295436851 508
510 4 275.40005273880644 116.86966067349803 20.22422 0.8600937300452961 465
511 4 274.6667587958583 113.84075625556977 20.59533 1.0339006621370737 510
512 4 274.35829982497654 110.77806525665241 21.35438 1.0331060518064046 511
513 4 274.4415149225978 107.69472690268618 22.06532 0.9949334720630036 512
514 4 274.5253556976447 104.5888641613939 22.560019999999998 0.9949334720630036 513
515 4 274.60982215011745 101.48300142010162 23.054635 1.402724991052661 514
516 4 274.81254163605195 98.3790157110865 23.50675 1.0868955400958682 515
517 4 275.01400976713495 95.29755438939745 24.18845 0.9000119498064661 516
518 4 274.8619701526841 92.22109848711418 24.930585 0.9000119498064661 517
519 4 274.70930486080755 89.1446425848309 25.672719999999998 0.8128926250487027 518
520 4 274.50157995546726 86.05567313403316 26.285825 1.0302091653253038 519
521 4 274.33702679250194 82.93229142482062 26.320759999999996 0.7607298980661206 520
522 4 274.6248384083348 79.82142326412254 26.09772 0.8696540811103537 521
523 4 274.35392008299647 76.70742671629586 25.925594999999998 1.0535719604018257 522
524 4 274.3870809865598 73.59217881361772 26.318805 1.1414420980704574 523
525 4 274.99586512178894 70.53011349212609 26.588085 0.9551091039156923 524
526 4 276.0933033265083 67.6013174623136 26.65821 0.7534845534762404 525
527 4 277.0643546912314 64.62747265784901 26.658549999999998 0.8512278809227918 526
528 4 278.570985932374 61.88612958478334 26.582475 0.8512278809227918 527
529 4 280.0776171735166 59.144911647202804 26.5064 0.8512278809227918 528
530 4 281.58362273723344 56.40369370962228 26.430325 0.8938490271630879 529
531 4 283.180977205106 53.71371875320852 26.424459999999996 0.8938490271630879 530
532 4 284.7783316729785 51.02380636453733 26.41851 0.8938490271630879 531
533 4 286.7723656287598 48.616011927124944 26.258625 0.9815189480554881 532
534 4 288.27586848277383 45.87873575732647 26.011955 0.9410063347398808 533
535 4 289.26819287997154 42.9562590695138 25.318185 1.0297023666104677 534
536 4 290.76481328230255 40.28643092620833 24.4392 1.3451126136920255 535
537 4 292.44037742839055 37.75062288749288 23.432374999999997 1.0920573788580885 536
538 4 294.1272037681415 35.25742348146922 22.27561 1.2180562988503205 537
539 4 295.82466662412986 32.86990099265027 20.783859999999997 0.9853293235781454 538
540 4 298.20662058385983 31.298449570202713 19.04102 1.0464454945228332 539
541 4 301.0471960966453 30.411551819239417 17.730575 1.0464454945228332 540
542 4 303.88777160943073 29.524654068276117 16.420045 0.923086933267155 541
543 4 306.7189619608303 28.654837311035074 15.051459999999999 0.923086933267155 542
544 4 309.55015231222995 27.785083121536605 13.682875 0.9333542998232802 543
545 4 312.58281079471254 27.174547089515453 13.050815 0.9333542998232802 544
546 4 315.61546927719513 26.563948489751724 12.418755 0.839815524677592 545
547 4 318.595570855917 25.612230557483457 12.41969 0.5991887462282298 546
548 4 321.3929746263275 24.221412207842313 12.19393 0.9899343094314714 547
549 4 324.19288110644095 22.82915480012201 12.308935 1.0235394439670897 548
550 4 327.2130260404091 22.016900366047544 12.435839999999999 1.0235394439670897 549
551 4 330.2325452969514 21.20458336423051 12.56266 0.8340905762322205 550
552 4 333.07937758399413 19.915249893041747 12.373874999999998 0.8340905762322205 551
553 4 335.9262098710368 18.62591642185299 12.185175 0.9536199916424699 552
554 4 338.6535377697663 17.097011064354636 12.32194 1.1122917868059918 553
555 4 341.74313289798977 16.735870054226936 12.77652 1.1122917868059918 554
556 4 344.6963303474055 15.770011812137309 13.27309 1.1122917868059918 555
557 4 347.64952779682113 14.804153570047687 13.769575 0.6828580856605531 556
558 4 350.4256585347571 13.366034007021836 13.90974 0.6756878223617597 557
559 4 353.11544578794314 12.15215723337535 12.49959 0.8263759735730477 558
560 4 355.7576815567742 10.69420369595406 11.378694999999999 0.6624860286789903 559
561 4 358.2441236466001 8.924913071492677 10.445055 0.9031215666123127 560
562 4 360.95080419028056 7.480599301952163 9.61061 0.5037904577732909 561
563 4 363.5849061525772 5.833622357445496 9.10945 0.7879093254395566 562
564 4 366.28345288972343 4.3016887212066415 8.572759999999999 0.828947507792772 563
565 4 368.7967991088554 2.6249232744612723 7.470683999999999 0.8296169826382963 564
566 4 371.31452506996743 0.769914842675744 7.364323499999999 0.8296169826382963 565
567 4 275.01400976713495 95.29755438939745 24.18845 0.9000119498064661 517
568 4 275.00399892832337 96.64526356440624 18.474919999999997 0.9863116371365315 567
569 4 274.80503350694323 99.30877236571189 16.262795 0.9670970833925576 568
570 4 274.86071879783265 102.00982181256094 14.11952 0.7556243702722154 569
571 4 275.25489557603856 104.38739603031088 11.40955 0.6183895350688378 570
572 4 273.9184485946928 106.5534912781662 8.93826 0.7290017958076734 571
573 4 272.83352393848793 108.45742768464333 5.905341 0.5656718322096387 572
574 4 272.4036835470158 108.90478704403576 4.4287975 0.5656718322096387 573
