# Supplementary material for: Cross-Regional Gradient of Dendritic Morphology in Isochronically-Sourced Mouse Supragranular Pyramidal Neurons
Source: Front Neuroanat. 2018 Dec 4;12:103. doi: 10.3389/fnana.2018.00103 (PMC6288488; doi:10.3389/fnana.2018.00103)
Supplement: Supplementary file 3 [file Data_Sheet_1.ZIP › SWC reconstructions/X046.S6.Z1.C01-exported-000.swc]

# Exported from "Simple Neurite Tracer" version 3.1.4 on 2018-06-06T17:33:35.955
# https://imagej.net/Simple_Neurite_Tracer
#
# All positions and radii in microns
# Voxel separation (x,y,z): 0.625677425723667, 0.625677425723667, 1.0
#
1 1 373.5657124477212 195.19383785786383 13.3359 0.9296377759144817 -1
2 1 376.0803100217046 199.96838229356115 10.0625 0.831168662654091 1
3 1 373.5657124477212 195.19383785786383 13.3359 0.9296377759144817 1
4 1 371.1693679071995 190.62889535978397 9.41667 0.9385161385855005 3
5 4 373.5657124477212 195.19383785786383 13.3359 0.9296377759144817 1
6 4 369.3423898240864 187.83774836363068 11.5073 1.553919940978785 5
7 4 365.6002131408332 183.6557204500937 12.249 1.553919940978785 6
8 4 362.7915471767596 182.30425721053058 12.6851 0.8013426197698437 7
9 4 359.9835068901118 180.95341964839318 13.1213 0.8013426197698437 8
10 4 357.0253040212903 179.9510844123839 13.4114 0.7688887316975572 9
11 4 354.06459844276594 178.94812349894883 13.6057 0.6979744522660368 10
12 4 351.1038928642416 177.9451625855138 13.8 0.8067046753082957 11
13 4 348.0086666391866 177.49279780671557 13.89 0.9703318356835491 12
14 4 344.88403357512254 177.61543058215744 14.0152 0.9703318356835491 13
15 4 341.75877483363286 177.73743768017354 14.1403 1.0146172838762701 14
16 4 338.63977286640034 177.96580994056268 14.2476 1.0297649343530402 15
17 4 335.51388844748493 178.07905755461866 14.1605 1.3165566959819974 16
18 4 332.5387922881689 177.11739135128138 13.9818 1.5172427302828635 17
19 4 329.75703045340146 175.7033603691459 13.6354 1.4674012665497163 18
20 4 326.8025816491343 174.6960197137308 13.9794 1.0167633574465023 19
21 4 323.7192432951681 174.2286386767152 14.3692 1.0021475327815974 20
22 4 320.5927331988269 174.19610345057757 14.5295 1.018283753591011 21
23 4 317.5175286513951 174.77297803709482 14.5004 1.0176080219712291 22
24 4 314.6425408801948 176.00055714636463 14.6762 0.7413088707716579 23
25 4 312.48833350342824 178.26676078233575 14.5116 0.7413088707716579 24
26 4 310.33412612666166 180.5329644183069 14.3471 0.7413088707716579 25
27 4 308.1799187498951 182.799168054278 14.1825 0.9417196070052057 26
28 4 305.7766917576905 184.78319117124778 13.7452 0.7593033535354706 27
29 4 303.4191392175637 186.83228474049275 13.4726 0.8616954642551488 28
30 4 301.63032745741975 189.3950594762569 13.2429 0.9065878195508219 29
31 4 300.24945737884764 192.20184840805328 13.3097 0.9065878195508219 30
32 4 298.86858730027546 195.00863733984963 13.3765 0.6878822753891141 31
33 4 297.4852145120005 197.81417491679457 13.3285 0.866963668179742 32
34 4 295.8134044304668 200.45515933077414 13.5489 0.6653453745145474 33
35 4 294.26172441467213 203.1662196164348 13.8269 0.8490692938040452 34
36 4 293.53531292340693 204.0884681419515 13.1352 0.8490692938040452 35
37 3 373.5657124477212 195.19383785786383 13.3359 0.9296377759144817 1
38 3 368.9012872389512 193.20355796663685 15.4449 1.3976382335815274 37
39 3 365.6921877224146 190.687709037802 17.9989 1.3976382335815274 38
40 3 363.6549820242583 188.64549792023993 19.9331 1.0691388147538305 39
41 3 362.0501194272771 186.0908569910102 21.2588 1.1540995523928472 40
42 3 360.44588250772165 183.5368417392062 22.5845 1.2965350183588402 41
43 3 358.4286984871885 181.28815707115535 23.8845 1.1235602372432751 42
44 3 356.3933698213094 179.0181993706299 25.0074 1.1302987831183189 43
45 3 353.9413399898984 177.18996993266532 26.0569 0.9146090041485991 44
46 3 351.29972989849307 175.62765340063333 27.0263 0.9146090041485991 45
47 3 348.6587454845135 174.0647111911756 27.9957 0.6888645889475001 46
48 3 345.9558190053872 172.50614872369798 28.3636 0.6888645889475001 47
49 3 343.25289252626095 170.94758625622032 28.7316 0.7502810850565352 48
50 3 340.30094643169673 169.9371172136766 29.0875 0.7502810850565352 49
51 3 337.34837465970674 168.92664817113285 29.4434 0.9253206016769884 50
52 3 334.2224902407913 169.03676739806022 29.4998 0.947807448357497 51
53 3 329.2414722546052 169.5542026291337 30.7433 0.947807448357497 52
54 3 373.5657124477212 195.19383785786383 13.3359 0.9296377759144817 1
55 3 369.7253044086293 200.87811727056337 11.0551 0.8556514203226582 54
56 3 363.6230724755464 200.96571211016467 8.84998 0.8556514203226582 55
57 3 360.53723141187726 201.21973714500848 8.13106 0.795955537134363 56
58 3 357.41697808979336 201.1565437250104 7.79544 0.7957740906809031 57
59 3 354.2960990902837 201.09397598243802 7.45982 0.9235436777879332 58
60 3 351.3041096404731 202.004336636866 7.32602 1.1497886349296111 59
61 3 348.4472665146189 203.27633884336217 7.20778 0.7370855481480233 60
62 3 345.99711371548494 205.1827779595422 7.82845 0.7370855481480233 61
63 3 343.5469609163511 207.08859139829647 8.44912 0.7370855481480233 62
64 3 341.09743379464294 208.99503051447647 9.06979 0.8539933751444904 63
65 3 338.64728099550905 210.9302507922398 9.37887 0.9043916917865317 64
66 3 335.86864754787024 212.3505385486325 9.73556 0.7981016107045952 65
67 3 333.3546756513125 214.19190721253727 10.1795 1.1000347660360652 66
68 3 330.98398388524555 216.18218710376425 10.9045 1.2840214698443668 67
69 3 328.03954591979 217.13947356512148 11.6151 1.151628126561239 68
70 3 325.30408421452614 218.50282467577333 12.6849 0.9612970536560993 69
71 3 322.283939280558 219.26927952228485 13.1284 0.6611408222136845 70
72 3 319.29069847589597 220.17964017671278 13.1501 0.6234212329265075 71
73 3 316.1779532829207 219.90121372226574 12.9437 0.7662483729610032 72
74 3 313.05644860598534 220.0244721751333 12.673 0.8172223128347105 73
75 3 310.29658548111826 221.46916135112923 13.1309 0.9940512668927332 74
76 3 307.5798940986261 223.01959001207248 13.009 0.9770078138160205 75
77 3 304.99772336266454 224.7833746751875 12.8839 1.2246071414976472 76
78 3 302.31169017403283 226.35695340088253 12.3897 0.9791476306119955 77
79 3 299.3046844660049 227.21976257095548 12.4099 0.6084569059354745 78
80 3 296.3471072746091 228.23773974260789 12.308 0.7919074041899308 79
81 3 293.6003833756822 229.73060608038455 12.1112 0.9799922951367224 80
82 3 291.1902739317946 231.71087513279997 12.4887 0.8392399014459262 81
83 3 288.8865296502801 233.75934302461926 13.3408 1.5549397951827144 82
84 3 373.5657124477212 195.19383785786383 13.3359 0.9296377759144817 1
85 3 379.51840747605615 192.04230066449375 13.7047 1.1429374671179369 84
86 3 383.59719861434877 189.15041960279893 13.3242 1.1429374671179369 85
87 3 386.1449570918955 187.34408887473472 13.0402 1.4371747901130059 86
88 3 389.25519957516786 187.67444655551682 12.9504 1.0930459491907318 87
89 3 392.32727573547106 188.199389915699 12.5166 1.2016134961023026 88
90 3 395.221033829443 189.3600215404164 12.9262 0.8121292985893198 89
91 3 397.5548106273923 191.43977330352183 12.7372 0.8669886952767709 90
92 3 400.24459788057834 193.03712777139435 12.6754 0.8815169251020745 91
93 3 403.19028720088534 194.07888068522428 12.4279 1.0945538317867258 92
94 3 406.25172684495124 194.69141888500772 12.1093 0.7480349030981873 93
95 3 409.3425733280262 195.12939308301432 11.7826 0.49233743249541917 94
96 3 412.4371738756554 195.57988082953534 11.6636 0.7812083202100562 95
97 3 415.5655610042738 195.56924431329804 11.6701 0.7812083202100562 96
98 3 418.6939481328921 195.55860779706074 11.6766 0.817472583805 97
99 3 421.79855951933297 195.54797128082345 11.0641 1.0600226946610367 98
100 3 424.9269466479513 195.5047995384485 11.1002 1.0643586392213018 99
101 3 428.00215119538314 195.89772496180296 10.4288 1.0643586392213018 100
102 3 431.0767300653892 196.29065038515745 9.75734 0.89160284520474 101
103 3 434.1312872577721 196.96200226295895 9.64297 0.9424766766903313 102
104 3 436.81982315610674 198.54621750489125 9.2829 0.9424766766903313 103
105 3 439.50835905444137 200.12980706939786 8.92282 1.000708474702433 104
106 3 442.2319328886164 201.65395727846072 9.26671 1.2119246600782285 105
107 3 445.25270350001034 202.46420954477284 9.37876 1.120256660435454 106
108 3 447.83862830052624 204.22424014333353 9.32202 1.120994959797808 107
109 3 450.27001077688845 206.18886726010587 9.51572 0.9270161875006995 108
110 3 452.1970972481173 208.6509079303285 9.31864 1.0407142893032044 109
111 3 453.67119326312223 211.32129918331708 8.83609 1.0407142893032044 110
112 3 373.5657124477212 195.19383785786383 13.3359 0.9296377759144817 1
113 3 377.9567166214499 198.1539177589625 8.55146 1.2451105907386117 112
114 3 383.07350660901807 198.85905621775308 2.90861 0.9803802151406711 113
115 3 385.9610079287328 199.83699003415916 1.78597 0.7167072343922033 114
116 3 389.33966602764053 201.66459379469802 0.37145 0.7167072343922033 115
117 4 351.1038928642416 177.9451625855138 13.8 0.8067046753082957 12
118 4 350.9787573790968 175.12836281490584 14.4431 1.1085001816061064 117
119 4 350.1559915642702 172.13074226826376 15.0074 1.1085001816061064 118
120 4 349.75180394725265 169.0492809465747 15.5716 0.9381157050330374 119
121 4 352.1838121010406 167.11593770108857 16.1612 0.7184278473129434 120
122 4 354.9737077423424 165.99472375419174 17.5432 0.775758669832003 121
123 4 360.13992624654276 164.8991625817496 20.6645 0.775758669832003 122
124 4 369.3423898240864 187.83774836363068 11.5073 1.553919940978785 6
125 4 368.62786620391006 184.0655391639427 11.9191 1.0268430207749106 124
126 4 369.24040440369345 181.02912661690576 12.6228 1.0268430207749106 125
127 4 369.8466858292197 177.99459110214596 13.3578 1.132839033466757 126
128 4 370.83025074245734 175.0689234594621 14.1729 1.132839033466757 127
129 4 371.9082929469792 172.17328833321295 14.9527 1.251354851447334 128
130 4 373.5488191572266 169.55357695170798 15.7238 0.9885265352235932 129
131 4 375.6404587914209 167.26922867039087 16.4291 0.9885265352235932 130
132 4 377.73209842561505 164.98550606649945 17.1344 0.9793415906139699 131
133 4 379.74177431703947 162.65736036538172 18.0495 1.0205799897434167 132
134 4 381.2546623324393 159.9794609832844 18.9646 1.0572572004393381 133
135 4 382.948996801299 157.39103347306562 19.7096 0.9609404175234368 134
136 4 385.10445553291703 155.15110828897488 20.2674 0.9667779879054386 135
137 4 386.77251154989636 152.52764284291555 20.8253 0.9667779879054386 136
138 4 388.44056756687564 149.90355171943048 21.3831 0.9667779879054386 137
139 4 390.1079979064292 147.28008627337115 21.9409 1.0447186248278357 138
140 4 391.60524398618594 144.53336237444424 21.9823 0.68512929471593 139
141 4 393.06745213010214 141.77349924957716 22.2675 0.9939011043105594 140
142 4 394.9482384718275 139.28267741777123 22.6 1.0757334548209578 141
143 4 396.62317694048977 136.68423906874085 23.3646 1.0757334548209578 142
144 4 398.2987410865777 134.08580071971048 24.1292 1.0325116582519671 143
145 4 400.31655078453656 131.72261708275218 24.71 1.1604939756837431 144
146 4 403.0113434571284 130.14653564735426 25.0234 1.0583271088373254 145
147 4 405.79498232417296 128.77755343987087 25.6772 1.0351019627944629 146
148 4 408.71314183774814 127.65821652525123 25.893 1.0351019627944629 147
149 4 411.6313013513234 126.53950528805731 26.1088 0.7179585892436506 148
150 4 414.7309073183584 126.12217844509962 26.0222 0.7870208634950291 149
151 4 417.8530376727195 126.14220012272278 25.704 0.7870208634950291 150
152 4 420.9751680270806 126.16159612292022 25.3857 0.7870208634950291 151
153 4 424.0972983814417 126.18099212311765 25.0675 0.875817003753732 152
154 4 427.17375428372503 126.74472748369467 25.0041 0.9145464364060268 153
155 4 430.0825286359143 127.89597394702622 25.0571 0.9145464364060268 154
156 4 432.9913029881036 129.04722041035777 25.1101 0.9060184530934132 155
157 4 435.98141540563705 129.9313026129053 24.7075 0.8866537367672659 156
158 4 438.8013435633736 131.28276585246843 24.5463 1.026085951089785 157
159 4 441.9209712080318 131.50926108058042 24.5677 1.036109303449878 158
160 4 445.0374704655614 131.23584004553916 24.5818 1.0119644115912019 159
161 4 448.0964073999244 130.58701255506372 24.4254 0.838464061438029 160
162 4 451.22229181883984 130.55134894179747 24.2411 0.7648969097214402 161
163 4 454.348801915181 130.5150596511055 24.0568 0.7133848872616106 162
164 4 457.42838620459287 130.00638390399214 23.7302 0.8880177135553433 163
165 4 460.4009796542061 129.19425460540282 22.8692 0.6317777806244728 164
166 4 463.29411207075225 128.0355000129626 22.4269 0.6317777806244728 165
167 4 466.1866188098728 126.87674542052237 21.9846 0.6317777806244728 166
168 4 469.0791255489933 125.71861650550785 21.5423 0.7190472679644099 167
169 4 472.1067786120701 125.0641579182009 20.8404 0.9533259232523797 168
170 4 475.1838601917791 124.60365933286829 20.321 0.7139417401705047 169
171 4 478.1101535118887 123.49808732161458 20.2837 0.8420241659903966 170
172 4 480.93258437932815 122.1503781466058 20.135 0.8534490357841107 171
173 4 483.4359197596485 120.27459722428624 20.1335 0.9644066704619458 172
174 4 486.1150704965973 118.66785759502787 20.3964 0.7289767687106444 173
175 4 488.9525176222541 117.3576890655625 20.1721 0.7289767687106444 174
176 4 491.7899647479109 116.04752053609714 19.9478 0.9149656402812618 175
177 4 494.5003993561459 114.52337032703429 19.4025 0.9596327517036742 176
178 4 496.90988312260777 112.53058772610441 19.2484 0.9205153990474306 177
179 4 499.57214056906196 110.91446293546016 18.7772 0.9996072824331593 178
180 4 501.90091194760544 108.83596252720616 18.438 0.9735916150715693 179
181 4 504.55878965207955 107.19105657497863 18.2388 1.0021287624588258 180
182 4 506.92572735359215 105.1494711348423 18.0431 0.9986061985520015 181
183 4 509.1174753759022 102.9627285319381 17.3237 0.9276668920234522 182
184 4 511.3405072694984 100.77035483220236 17.0036 0.931733795290656 183
185 4 513.4890835494334 98.57547842276375 16.0563 0.9454861851080621 184
186 4 515.740896604613 96.4750793046094 15.1783 1.0023540063320864 185
187 4 518.3637363732465 94.82329090069891 14.4987 1.0908435646521846 186
188 4 521.1717766598944 93.63262675954677 13.3882 1.2024143632072288 187
189 4 523.9322654621872 92.68535113700113 11.587 1.3078097255703804 188
190 4 526.7972423945758 92.34373126255602 9.65446 0.973741777653743 189
191 4 369.3423898240864 187.83774836363068 11.5073 1.553919940978785 6
192 4 371.18313281056544 185.51335672706728 5.45833 1.251354851447334 191
193 4 373.5294231570292 182.07213088558711 4.125 1.251354851447334 192
194 4 377.2834877113712 180.82077603413978 2.79167 1.251354851447334 193
195 4 380.43189651761276 179.7977934430816 2.25 1.251354851447334 194
196 4 369.3423898240864 187.83774836363068 11.5073 1.553919940978785 6
197 4 365.8217029495394 187.58935442561838 6.25 1.5607711087904592 196
198 4 361.4813786472943 188.48720153153187 3.75 1.877032277171001 197
199 3 363.6549820242583 188.64549792023993 19.9331 1.0691388147538305 40
200 3 362.0313491045054 197.3261465247301 21.7055 1.2348432241824865 199
201 3 357.30310479831167 198.93726589596855 22.2134 1.2348432241824865 200
202 3 354.22352050889975 199.48661067575395 22.188 1.033249957614321 201
203 3 351.12641725156755 199.11871234942842 22.5826 1.0750076690071186 202
204 3 348.17572251185476 198.11950550054772 23.0401 0.7249536628632414 203
205 3 345.1180369323432 198.3072087282648 24.0533 0.8438699143962815 204
206 3 342.0603513528316 198.49553763340765 25.0666 1.1398028232150614 205
207 3 339.00892254757736 199.05677028428178 25.7051 1.184732719156278 206
208 3 335.9337180001455 199.0386256389358 26.6217 0.7924016893562525 207
209 3 332.86039048499083 198.33974395440245 26.8333 0.681250094676443 208
210 3 331.29619692068167 198.65258266726428 27.6944 0.724446864148405 209
211 3 329.7320033563725 197.71406652867879 28.5278 0.7984519900630005 210
212 3 327.8549710792015 197.08838910295512 28.75 0.8848392722326671 211
213 3 325.9779388020305 195.8370342515078 29.1667 0.8848392722326671 212
214 3 324.1009065248595 194.58567940006046 29.5833 0.8848392722326671 213
215 3 322.2238742476885 195.21135682578412 29.9167 1.0070153031537277 214
216 3 318.5567788555221 195.05055772737313 30.0 1.251354851447334 215
217 3 348.4472665146189 203.27633884336217 7.20778 0.7370855481480233 61
218 3 346.4156919132941 203.19687781029526 7.23707 0.9709387427865009 217
219 3 343.28980749437864 203.32514168256864 7.26605 0.9709387427865009 218
220 3 340.18707314021503 203.39646890910112 6.63813 1.2490961559404716 219
221 3 337.07432794723974 203.0867585833679 6.64045 0.9848350384118236 220
222 3 333.9609570768388 202.77704825763468 6.64276 0.9848350384118236 221
223 3 330.8356983353491 202.84399574218713 6.45772 0.9631428020619841 222
224 3 327.75423701366003 202.30591315606478 6.4382 0.9281486636412594 223
225 3 324.7078136278115 201.5957692778684 6.5236 0.7272624125641617 224
226 3 321.7408512750298 200.6097016549279 6.71311 0.5443280981859273 225
227 3 318.68254001809254 199.95962280960103 6.56874 0.8233664651553169 226
228 3 316.00902037797533 198.42671311657804 5.70643 0.9048234092102811 227
229 3 313.11338525172624 197.44815362274622 4.6422 0.9886641842572524 228
230 3 310.0838551563722 198.00187814451166 3.7664 0.7460014514645854 229
231 3 307.1938511269546 199.06678112309334 2.88795 0.7772602956537398 230
232 3 304.5034381963428 200.6403598487884 2.45422 0.7772602956537398 231
233 3 301.8136509431568 202.2139385744834 2.0205 0.7887101925444829 232
234 3 298.94992536561955 203.46842181305934 1.84436 0.8029944081737543 233
235 3 296.2795341126309 205.03699511934857 1.13659 0.8168969605733342 234
236 3 293.1511469840126 206.60619410306353 0.877443 0.8168969605733342 235
237 3 369.7253044086293 200.87811727056337 11.0551 0.8556514203226582 55
238 3 368.3331721363942 204.20359278828465 11.3875 0.996003380460991 237
239 3 366.4755358594206 206.31087435812196 11.0966 0.996003380460991 238
240 3 364.2406160947356 208.484477735086 10.6752 0.9591697504086387 239
241 3 361.70537116570335 210.07620110612697 12.1269 0.7341761481184081 240
242 3 359.3841079162686 212.14218796586655 12.7009 1.0709657928369436 241
243 3 357.71667757671497 214.6899464434133 13.8481 1.257067286344191 242
244 3 356.79943447060407 217.47984208471516 15.5712 1.224838642145165 243
245 3 357.6409706082024 220.27849720997713 17.3546 1.4416921811267307 244
246 3 357.8486955135427 223.36058420909188 18.1458 0.9751182679903351 245
247 3 357.1185299577231 226.35194798147674 19.0305 1.0271245756164864 246
248 3 355.8415223318212 229.18564104257925 19.6002 1.0271245756164864 247
249 3 354.26982063840325 231.83413358566753 20.4744 1.0259733291531548 248
250 3 353.2549718538795 234.7422822604311 21.3486 0.8745406218052556 249
251 3 353.17801353051544 237.80747596905135 22.3404 0.9855795945484348 250
252 3 353.59096063149315 240.84951961291983 23.3032 0.7935654493680986 251
253 3 355.7482963953883 242.85481576236418 24.9887 0.8110155927715317 252
254 3 357.45451873533676 245.18734120546202 26.9027 1.1738146480773999 253
255 3 356.3808562727949 247.94532729805195 28.5226 0.7100249994854746 254
256 3 355.03252142036047 250.70018500351324 29.5045 0.7997596558827629 255
257 3 354.00828747445075 252.66606347513698 30.1449 0.7997596558827629 256
258 3 386.1449570918955 187.34408887473472 13.0402 1.4371747901130059 87
259 3 386.07237851051156 183.82653038731624 13.1049 1.0079725896150848 258
260 3 386.494710772875 180.73818661394424 12.6728 1.0079725896150848 259
261 3 386.51973786990396 177.62168735641467 12.2408 1.0079725896150848 260
262 3 388.56069763261456 175.25787804203063 11.9558 0.9729534240973312 261
263 3 390.6216790729483 172.9147160826955 12.3087 0.9729534240973312 262
264 3 392.6826605132821 170.5715541233604 12.6616 0.9729534240973312 263
265 3 394.74364195361585 168.2277664865995 13.0146 1.00374926699145 264
266 3 397.1043228808712 166.17554453022592 12.9673 1.00374926699145 265
267 3 399.46437813070094 164.12269689642656 12.9201 0.7789183408319076 266
268 3 402.0696989314143 162.39269881430062 13.0528 0.7789183408319076 267
269 3 404.6743940547019 160.66207505474895 13.1855 0.7789183408319076 268
270 3 407.27971485541525 158.93145129519726 13.3182 0.8315503258837824 269
271 3 410.1146592713692 157.61502599147468 13.5152 1.1237792243422784 270
272 3 413.08600136613086 156.63771785249432 13.6063 0.8312687710422068 271
273 3 415.9415931371337 155.4214009368875 14.231 1.4048522943001214 272
274 3 418.29601729013183 153.40922233576018 14.9352 1.2246697092402197 273
275 3 419.7882579504828 150.6837714693079 15.5186 0.7645027329432343 274
276 3 420.924488155597 147.78062821395008 15.9329 0.9808181893386776 275
277 3 422.18397681357874 144.92753915265018 16.324 1.207813959391224 276
278 3 423.870177475904 142.29593990005642 16.5377 1.2081393116526005 277
279 3 425.8754736253484 139.9008467143862 16.2671 1.1700418132002863 278
280 3 428.31061016626484 137.94372772672259 15.9966 1.3889788580095117 279
281 3 430.9196850315326 136.24000809647706 15.5623 1.3777104075722286 280
282 3 433.55441267125497 134.64327930603025 16.4365 0.9435215579912899 281
283 3 436.56579812126296 133.7986147813033 16.5341 0.8998680439985496 282
284 3 439.69355957245557 133.76607955516567 16.4448 0.8998680439985496 283
285 3 442.8213210236481 133.73354432902804 16.3556 0.6460619962537442 284
286 3 445.94657976513787 133.8674392981329 16.3148 0.6460619962537442 285
287 3 449.07183850662756 134.00133426723775 16.274 0.6460619962537442 286
288 3 452.197722925543 134.13460355891692 16.2332 0.6460619962537442 287
289 3 455.3229816670327 134.26849852802178 16.1924 0.7650157884323276 288
290 3 458.3944321499102 134.81846898523287 15.8335 0.9044042053350463 289
291 3 461.1736912749747 136.15178757945 14.9815 0.6435029755825342 290
292 3 463.8296919471717 137.72036088573924 14.1486 0.7730494865786196 291
293 3 466.4619168771912 139.34899922489797 13.4231 0.8396716188696756 292
294 3 469.3963440038352 140.42704142941983 13.2247 0.5744613486862048 293
295 3 472.26882906533257 141.6233366674035 12.7111 0.875848287625018 294
296 3 475.292728063855 142.3165872551053 12.0672 0.875848287625018 295
297 3 478.3166270623775 143.00983784280714 11.4234 0.875848287625018 296
298 3 481.3405260609 143.70308843050893 10.7796 0.6235407373148207 297
299 3 484.4551482861524 143.82134146397073 10.3486 0.8293854819907786 298
300 3 487.55475425318747 144.11978959604093 9.87056 0.8293854819907786 299
301 3 490.6543602202225 144.4176120506854 9.39253 0.9134765280080395 300
302 3 493.77023380032637 144.48017979325775 8.95322 1.151634383335496 301
303 3 496.8873587352817 144.34816185643004 8.57965 1.0062832605656309 302
304 3 499.9913444442968 144.58091385879925 8.0807 0.9361260508192362 303
305 3 503.0659233143029 144.84056999047456 7.25826 0.7757273859607168 304
306 3 505.8827230849108 144.6960385051324 5.09427 1.361461564826185 305
307 3 508.8271610503664 145.55446793322528 4.10946 2.3799705622904566 306
308 3 511.8817182427494 146.0331111639039 3.35055 0.8686467404549387 307
309 3 514.5633716894009 147.5353626630664 4.27946 0.8357611349589026 308
310 3 517.3063415237735 148.88745158005526 5.33382 0.8357611349589026 309
311 3 520.0493113581462 150.2401661744698 6.38818 0.6545586956950715 310
312 3 522.635236158662 151.5878753494786 8.19892 0.6617477293166364 311
313 3 528.6361083487777 153.32413020586176 7.65103 0.6617477293166364 312
314 3 383.59719861434877 189.15041960279893 13.3242 1.1429374671179369 86
315 3 386.80629813088547 190.42179613186946 14.9194 1.0814771735891013 314
316 3 389.7169495153519 191.5129775623315 15.4813 1.0814771735891013 315
317 3 392.264082315473 193.2917784836639 16.0623 0.8750036231002911 316
318 3 394.8775369227207 194.994246759058 16.45 0.8750036231002911 317
319 3 397.4909915299685 196.69671503445213 16.8378 1.1132052758475484 318
320 3 400.13760704077964 198.34725208351114 17.2255 1.2768011523515155 319
321 3 401.624216604299 201.04204475610297 18.1202 0.9920428423561602 320
322 3 402.15041131933265 204.04717343185374 19.227 1.4012045949081524 321
323 3 403.32230513771304 206.88837462206493 20.1626 1.1117036500258115 322
324 3 405.3907947071555 209.22340277486563 20.5309 0.8102960637319494 323
325 3 407.4924451801613 211.52401866925155 20.9743 0.9321404856173764 324
326 3 408.9921939696209 214.22319108382348 21.7763 0.9958344475560457 325
327 3 410.2904746279976 217.0287286607684 22.5492 0.8616579236096052 326
328 3 411.1482783786647 219.98880856186705 23.4085 0.8883055251711763 327
329 3 412.571694522186 222.72176755742802 24.2679 0.8883055251711763 328
330 3 413.9957363431331 225.454726552989 25.1272 1.0152241909792221 329
331 3 417.02776914819003 228.56434335883563 26.0321 1.0152241909792221 330
332 4 349.75180394725265 169.0492809465747 15.5716 0.9381157050330374 120
333 4 347.13772366257916 167.92994403195505 14.0284 0.8973465639728831 332
334 4 350.68781737613534 163.17166720932656 17.1845 0.8973465639728831 333
335 4 424.0972983814417 126.18099212311765 25.0675 0.875817003753732 153
336 4 426.4260697599852 123.81655713130792 25.3263 0.9173807551445551 335
337 4 428.20987610072336 121.24689994386081 25.3744 0.9173807551445551 336
338 4 429.99430811888726 118.67786843383944 25.4224 0.9173807551445551 337
339 4 431.7086642653701 116.0700449234232 25.777 0.9075013085923784 338
340 4 434.16695087103835 114.13545032308562 25.7279 0.8194372109217722 339
341 4 436.62461179928096 112.20023004532231 25.6787 0.8194372109217722 340
342 4 438.06867529785114 109.42535066223785 25.6916 0.8727699546904576 341
343 4 438.92773040336976 106.42522740589287 25.332 0.787602743500952 342
344 4 439.0972889857409 103.30184569668033 25.3811 0.6701255500470763 343
345 4 440.01328073700034 100.31048192429547 25.3534 0.9987688746826897 344
346 4 441.1119702965711 97.38606563646304 25.0973 0.7918072958018151 345
347 4 442.3401750832666 94.50920083298563 25.1999 1.1018554873449211 346
348 4 443.4926729014497 91.60167783564775 25.3025 0.7567568464127753 347
349 4 443.6077975477828 88.4757934167323 25.3343 0.8366746240004592 348
350 4 444.05828529430386 85.37994151425161 25.313 0.905455343410262 349
351 4 445.11818285347977 82.46303335552787 25.9418 0.9123315383189651 350
352 4 446.9195081621382 79.90839242629814 26.1388 0.7780987034042096 351
353 4 449.1519252171202 77.71664440398813 26.0873 1.0394191370319563 352
354 4 451.2310513028 75.37973921891023 26.1672 1.0080664412289433 353
355 4 453.2169514520469 72.96337300076543 26.0724 0.8024625823618892 354
356 4 455.2260016660456 70.57766497648109 25.6872 0.6681922068015902 355
357 4 457.6774058200309 68.64682444069784 25.3304 0.9518993787217298 356
358 4 460.36907010549413 67.06698894074559 24.9888 0.7980327861877656 357
359 4 463.1126656172924 65.703012152668 23.9777 1.049135907453445 358
360 4 465.8299826772103 64.26708246063218 23.0448 0.828684723273968 359
361 4 468.33707212208503 62.4608768680531 22.2616 0.828684723273968 360
362 4 470.84416156695977 60.65473384321659 21.4784 0.8390834820894955 361
363 4 472.96395668531153 58.46273554993629 20.3623 0.839365036931071 362
364 4 474.6445262508053 55.877686697816394 19.5165 0.839365036931071 363
365 4 476.32509581629904 53.29263784569649 18.6707 0.8271205297096589 364
366 4 478.4586558380168 51.09713575883214 17.641 1.2938446054282282 365
367 4 481.01392244467223 49.36526064442903 16.8332 0.510754873199021 366
368 4 371.9082929469792 172.17328833321295 14.9527 1.251354851447334 129
369 4 372.6121800509183 169.89707385843028 15.915 0.8816733444585053 368
370 4 372.5577461148804 163.67909160158848 17.0223 0.8816733444585053 369
371 4 373.14775992733775 160.62641144148267 17.5759 0.888142849040488 370
372 4 373.2459912831764 157.52242573246758 18.1805 0.8785824979754304 371
373 4 374.2990063906693 154.59175267037793 18.6563 0.7824596750615035 372
374 4 375.5522382743938 151.7411663187809 19.1321 0.9064188866458764 373
375 4 375.6135546621148 148.63467790006288 19.7184 0.8868414399949829 374
376 4 375.08360588252685 145.55884767520533 20.0536 0.6596767370374911 375
377 4 374.0894044530519 142.62880029054142 20.795 0.6954467154661131 376
378 4 372.91625927982 139.74630439023247 21.3024 0.941200294741855 377
379 4 371.73623165490517 136.85129494140907 21.4849 1.0956049698619414 378
380 4 370.7726884192908 133.8755731046673 21.5664 0.8201817670583834 379
381 4 370.076935121886 130.82602133169016 21.648 0.8794584463714437 380
382 4 368.82933433499306 127.95729033474714 21.5848 0.8794584463714437 381
383 4 367.58173354810003 125.08855933780414 21.5215 0.8794584463714437 382
384 4 366.33350708378134 122.22045401828684 21.4583 1.054741977187929 383
385 4 364.80998255214416 119.48937205500303 21.5951 1.1293477534312188 384
386 4 362.80030666071974 117.09240183705568 21.6883 1.1293477534312188 385
387 4 358.78095487787095 112.29908707858665 21.8747 1.1293477534312188 386
388 3 361.70537116570335 210.07620110612697 12.1269 0.7341761481184081 241
389 3 359.67066817725 207.86130301906522 13.4339 0.9266532945937798 388
390 3 357.1354232482177 206.1713482921856 14.5684 0.9266532945937798 389
391 3 354.6001783191854 204.4820192427317 15.7028 0.9266532945937798 390
392 3 352.3258408766799 202.4310486412095 16.727 0.9603960781630572 391
393 3 349.6917389143832 200.82118062482252 17.5357 0.9578871116859053 392
394 3 346.8373984982319 199.78380745297267 18.7361 0.9578871116859053 393
395 3 343.9836837595062 198.7458086036971 19.9364 0.7381554565460107 394
396 3 340.9910686322699 197.90051840154445 20.4824 1.6683313150466148 395
397 3 338.09543350602075 199.02986615497565 21.0569 1.09130656594722 396
398 3 335.83986638628693 201.18282217689077 21.4543 0.7549486386524339 397
399 3 333.68691036437184 203.45027716771335 21.6271 0.838520372406344 398
400 3 331.17669253236846 205.31354454151844 21.7999 1.0119644115912019 399
401 3 328.003256629098 207.57912250006385 22.726 1.0119644115912019 400
402 3 324.7265839505832 205.84787306308644 24.6667 0.8848392722326671 401
403 3 323.47522909913584 203.34516336019178 25.0833 0.8848392722326671 402
404 3 321.59819682196485 200.8424536572971 25.5 0.8848392722326671 403
405 3 320.9725193962412 199.59109880584978 25.75 0.8848392722326671 404
406 3 364.2406160947356 208.484477735086 10.6752 0.9591697504086387 240
407 3 363.84581363910405 209.76586510296806 8.51896 1.4117284892088244 406
408 3 362.3366796882585 211.9582388027038 5.89145 1.4117284892088244 407
409 3 361.11723438552315 214.8063224445979 5.19599 1.226108767319384 408
410 3 360.61418973524127 217.8702647983667 4.58586 0.953782667773158 409
411 3 360.3814377328721 220.98864108817347 4.44866 0.7774292285586852 410
412 3 360.35641063584313 224.10826873283168 4.07897 1.2796041872187576 411
413 3 360.1993656019865 227.23227611946993 4.02396 0.9848663222831098 412
414 3 360.1837236663434 230.3606632480883 3.95963 1.0157560167910873 413
415 3 360.4934339920766 233.47340844106353 3.97563 1.0029171160152375 414
416 3 360.96269206136935 236.55862382730692 3.6256 1.0133909561218517 415
417 3 361.86429323183717 239.55436734167185 3.71122 0.7564815483454569 416
418 3 362.45868678627465 242.62456646969787 3.6082 0.7564815483454569 417
419 3 363.05308034071214 245.69539127514963 3.50519 1.1281527095480868 418
420 3 363.988468092169 248.67799556357437 3.29811 1.0479971745386278 419
421 3 365.4131355905418 251.46226010804466 3.18912 1.044111717724884 420
422 3 366.53434953743863 254.38229665389704 3.27042 1.1866034946591917 421
423 3 366.55186850535887 257.49253913716933 2.73141 0.8489754421901865 422
424 3 366.780240765748 260.6096640721247 2.95072 0.8489754421901865 423
425 3 367.00861302613714 263.72678900707996 3.17003 0.8368310433568902 424
426 3 366.8697126376265 266.851422071144 3.2381 0.8368310433568902 425
427 3 366.73143792654156 269.97668081263373 3.30616 1.079493776149557 426
428 3 367.9502575518513 274.8306862813979 3.41675 1.079493776149557 427
429 3 386.07237851051156 183.82653038731624 13.1049 1.0079725896150848 259
430 3 388.8923066682481 182.17599333825723 13.1282 0.8991422581847102 429
431 3 391.3074215315415 180.19697564069327 13.4356 0.8991422581847102 430
432 3 393.72253639483483 178.2173322657036 13.743 0.8991422581847102 431
433 3 396.36664919594307 176.56116411981304 14.1055 0.9123127679961934 432
434 3 399.4355969691176 175.9592624362669 14.2156 1.2012193193240965 433
435 3 402.5414597104099 175.5851073356841 14.2963 0.9168176454614038 434
436 3 405.5797492897241 175.0801856531251 15.1719 0.833258425256008 435
437 3 408.6737241599276 174.62907222917835 15.3414 1.0119581548169445 436
438 3 411.6700933517182 173.89390125395303 16.1686 0.6822136379120576 437
439 3 414.7934750609308 173.8526065438553 16.4304 0.6822136379120576 438
440 3 417.917482447569 173.81131183375754 16.6921 0.6822136379120576 439
441 3 421.0414898342073 173.77001712365976 16.9538 0.9735165337804825 440
442 3 424.16049180143983 173.99088125494023 17.1222 0.6760945126884802 441
443 3 427.26385183302915 174.30309429037635 17.4976 0.9798734164258349 442
444 3 429.94988502166086 172.7395264034929 18.0684 0.9798734164258349 443
445 3 432.6359182102926 171.17595851660943 18.6392 0.9797232538436612 444
446 3 435.2856621082323 169.52729849982757 18.988 1.242044771352566 445
447 3 438.2601325901226 168.6081783614395 18.4984 1.0150552580742767 446
448 3 441.3084330082483 168.01628751670495 17.8848 1.0150552580742767 447
449 3 444.3561077489484 167.42439667197033 17.2712 0.7883598131860777 448
450 3 447.4494569417261 166.98767382881522 17.0059 0.8537368473999437 449
451 3 450.4126652299534 165.99222104448887 16.8257 0.9644129272362031 450
452 3 453.474730551445 165.36404090906228 16.622 1.0704965347676507 451
453 3 456.0906878683957 163.6503104400052 16.7498 1.0704965347676507 452
454 3 458.7066451853463 161.93595429352234 16.8776 0.8900073677691446 453
455 3 461.5572315369434 161.02183957454005 18.3276 0.7703966142935512 454
456 3 464.66559698793856 160.9010838313754 18.8658 0.6768703526963774 455
457 3 467.7070149543813 161.54740861214796 19.4151 0.8708115843479426 456
458 3 470.70088143646905 162.41272049192378 19.8504 0.6467752685190691 457
459 3 473.51705552965126 163.75667560237818 20.2049 0.6467752685190691 458
460 3 476.33322962283347 165.10063071283264 20.5594 0.6467752685190691 459
461 3 479.1494037160157 166.4445858232871 20.9138 0.748103727615017 460
462 3 482.1226228430546 167.33617615494327 21.5397 0.748103727615017 461
463 3 485.09584197009343 168.22714080917382 22.1655 0.8355358910856422 462
464 3 488.1341315494076 168.9704455909335 22.2266 0.7278505493443419 463
465 3 491.2293577744625 169.12311088281007 22.9153 0.9526501916325982 464
466 3 494.3126961284288 169.333964175279 23.6852 0.5987783018369551 465
467 3 497.29905448140784 170.17112057089722 24.3454 0.5987783018369551 466
468 3 500.2847871569612 171.0082769665155 25.0057 0.6060793317177247 467
469 3 503.38126473686765 171.3123561954172 25.526 0.6060793317177247 468
470 3 507.73097420049857 171.6214408437247 24.8694 0.6060793317177247 469
471 3 386.80629813088547 190.42179613186946 14.9194 1.0814771735891013 315
472 3 386.6592639358404 187.88154578343136 17.0246 1.236945500332918 471
473 3 387.5089338799731 185.14358136846457 19.0274 1.236945500332918 472
474 3 388.35860382410584 182.40624263092354 21.0301 1.236945500332918 473
475 3 388.8860498939909 179.53375756942617 22.8243 1.226315240869873 474
476 3 388.4436959540043 176.6149723784253 24.4776 1.2262526731273005 475
477 3 388.1709005963887 175.3942757208384 24.5474 1.2262526731273005 476
478 3 386.6592639358404 187.88154578343136 17.0246 1.236945500332918 472
479 3 389.62434925634483 189.33061470140737 18.4009 1.1030567880023106 478
480 3 392.4336408978441 190.6032425853293 19.2379 1.1030567880023106 479
481 3 395.0796307312295 192.25628234409123 19.5982 0.6773396107656703 480
482 3 398.1104121814349 191.69755240292 20.4615 0.9556597000503291 481
483 3 401.22816279381595 191.91528814707186 20.6725 0.9556597000503291 482
484 3 404.3465390836227 192.13239821379796 20.8834 1.317789280510673 483
485 3 407.23591743561457 193.25548919297194 21.5529 1.364345937758771 484
486 3 409.8468693331594 194.91979114539689 22.2666 0.8714810591934669 485
487 3 412.1074418722991 197.04396600572872 22.9149 0.8846578257792074 486
488 3 414.2366221520367 199.2638695121963 23.8288 0.940987564417109 487
489 3 416.12679365514794 201.49440953490117 25.6077 0.940987564417109 488
490 3 417.72665083272335 203.9589529148267 27.3236 0.8800465831516239 489
491 3 419.49106117326403 206.7820094596919 29.0692 0.8800465831516239 490
