# Supplementary material for: Cross-Regional Gradient of Dendritic Morphology in Isochronically-Sourced Mouse Supragranular Pyramidal Neurons
Source: Front Neuroanat. 2018 Dec 4;12:103. doi: 10.3389/fnana.2018.00103 (PMC6288488; doi:10.3389/fnana.2018.00103)
Supplement: Supplementary file 3 [file Data_Sheet_1.ZIP › SWC reconstructions/X046.S6.Z2.C02-exported-000.swc]

# Exported from "Simple Neurite Tracer" version 3.1.4 on 2018-06-06T17:28:32.022
# https://imagej.net/Simple_Neurite_Tracer
#
# All positions and radii in microns
# Voxel separation (x,y,z): 0.625677425723667, 0.625677425723667, 1.5
#
1 1 379.3907692812086 281.1775580879388 13.118070000000001 1.058708772067017 -1
2 1 372.99697166773836 277.0255626908365 13.5 1.251354851447334 1
3 1 379.3907692812086 281.1775580879388 13.118070000000001 1.058708772067017 1
4 1 386.0429716715025 284.6832287042685 13.5 1.251354851447334 3
5 4 379.3907692812086 281.1775580879388 13.118070000000001 1.058708772067017 1
6 4 373.4049133493102 277.18073069241603 17.090249999999997 2.2523386242170855 5
7 4 367.90270606749624 275.2248630596038 17.912550000000003 1.6315164553170343 6
8 4 365.0371034576819 273.9710054984536 18.00645 1.4414043695108978 7
9 4 362.0125787817336 273.17514381293313 17.83395 1.336084088438833 8
10 4 358.9636526861823 272.4775134832512 17.6742 1.3390372858882489 9
11 4 355.9147265906308 271.780508830995 17.51445 1.3390372858882489 10
12 4 351.9591939052058 269.3040775799808 16.995 1.659640655603313 11
13 4 347.3116619869304 265.139568634364 16.6428 1.6801816454898209 12
14 4 342.74171406944475 260.9081122041949 15.85275 1.792090309854756 13
15 4 337.46662769316845 257.60453539637393 15.958649999999999 1.8507538252906073 14
16 4 332.07203692857905 254.50680646161604 15.53415 1.6851995784441247 15
17 4 327.102281136056 250.75962435895698 14.690249999999999 1.5734661037583921 16
18 4 323.5296630351738 247.7939133610268 14.0181 1.2824510195058003 17
19 4 320.03588028993283 244.7061952650805 13.642455 1.6477715548373348 18
20 4 314.58998397643404 241.64538129844033 13.308869999999999 1.971459514261217 19
21 4 309.25232985758544 238.3843505555686 12.95553 1.8152090907352456 20
22 4 305.0484032341481 236.3227434378091 12.887775000000001 1.658952410435017 21
23 4 302.1790465597794 235.07639400576755 12.908355 1.8621849518585785 22
24 4 299.8809333750964 232.97787191989036 13.670115 1.3445995582029322 23
25 4 297.4833374797233 231.12336403004542 15.528599999999999 1.5491335086719988 24
26 4 295.4117195231522 228.83964142615406 16.792949999999998 1.544509752495901 25
27 4 293.83438673290283 226.18989752821432 18.057299999999998 1.293782037685656 26
28 4 291.9942694238496 223.72410279343737 19.410600000000002 1.2494215082018478 27
29 4 290.31557689063294 221.1219103798526 20.4789 1.1314500295816505 28
30 4 289.0504571358197 218.3057362866704 21.69285 0.8075430830587653 29
31 4 287.31420227943653 215.73670477664902 22.685850000000002 1.061880956615436 30
32 4 285.3914955501877 213.28217223553506 23.29005 0.8546253093444712 31
33 4 282.7874261043258 211.56093363736923 23.80125 0.8546253093444712 32
34 4 280.1833566584639 209.84032071662915 24.312600000000003 0.6619166622215819 33
35 4 277.29022424191766 208.65278496260566 24.511049999999997 0.6619166622215819 34
36 4 274.3977175027971 207.4646235311564 24.7095 0.7391315133301396 35
37 4 271.7767547664407 205.7590268686337 24.908099999999997 0.9070508208458573 36
38 4 268.9055210597948 204.51643150114649 25.0008 0.9070508208458573 37
39 4 266.0349130305746 203.2738361336593 25.093649999999997 0.9070508208458573 38
40 4 263.1643050013544 202.03124076617206 25.186500000000002 0.8654307584867189 39
41 4 260.37128097292396 200.6228408808681 25.32435 0.6707074300529994 40
42 4 257.6301881708286 199.11871234942842 25.08135 0.7743196117528386 41
43 4 254.90598865922775 197.58142291442536 24.9345 0.7743196117528386 42
44 4 252.40077624663016 195.70939605666015 24.757649999999998 0.920815724211778 43
45 4 249.96876809284228 193.7410148753335 24.767250000000004 0.920815724211778 44
46 4 247.5373856164801 191.77325937143254 24.777 0.920815724211778 45
47 4 245.10537746269225 189.80550386753163 24.7866 0.9483079902980759 46
48 4 242.39431717703155 188.24443869035107 24.76095 0.9695497389013945 47
49 4 240.2832815426399 185.9394430539851 24.45885 1.0513195216692206 48
50 4 237.79683945281405 184.0442661314681 24.19395 0.8564710577503561 49
51 4 235.27786213685056 182.1966406933061 24.607049999999997 0.8517221660891134 50
52 4 232.9841286941476 180.06996312327138 24.6498 0.878701376686318 51
53 4 230.45013511996677 178.2386052981782 24.93255 0.878701376686318 52
54 4 227.91614154578593 176.40724747308505 25.215149999999998 0.6738545875043893 53
55 4 225.23573945398573 174.7967537792723 25.0197 0.8764426811794556 54
56 4 222.62729026614375 173.07801789080938 25.43175 0.6816818121001924 55
57 4 219.96127875513523 171.44062006769053 25.40925 0.7309726796987029 56
58 4 217.09817885502372 170.19176792594612 25.81185 0.9360885101736927 57
59 4 214.18252205115144 169.05929178538628 25.8981 1.0153117858188234 58
60 4 211.20179479500388 168.11514454996924 25.64385 1.0153117858188234 59
61 4 208.22106753885632 167.17037163712652 25.3896 1.0193849458602846 60
62 4 205.63076299636035 165.41784916767455 25.53915 0.8998993278698358 61
63 4 202.95599200139165 163.7960932801988 25.65495 0.9549589413335186 62
64 4 200.24117765117666 162.24191055470118 25.55115 1.0673243502192318 63
65 4 197.74034498055914 160.4049216327765 24.602249999999998 0.9356317656529144 64
66 4 195.118756566777 158.71183851876827 24.06615 0.967872923400455 65
67 4 192.7098984777409 156.7184302404127 23.8725 1.076371645795196 66
68 4 190.1427439999967 154.93024415769443 23.91195 1.0281319162719014 67
69 4 187.55056242522352 153.31849910903026 23.226750000000003 1.0281319162719014 68
70 3 379.3907692812086 281.1775580879388 13.118070000000001 1.058708772067017 1
71 3 387.3124711682959 274.1612114358736 16.397399999999998 1.3189467837482618 70
72 3 385.60374611864455 270.0211039098601 14.58006 1.1021307854122395 71
73 3 383.64475009870375 267.5834646592407 14.421254999999999 1.0499930855266864 72
74 3 381.6857540787629 265.1451997311956 14.262435 1.0499930855266864 73
75 3 380.0120669649521 262.5104720914732 13.75161 1.3451126136920255 74
76 3 378.52983714341275 259.7637481925463 13.240770000000001 1.3603416022341395 75
77 3 377.62197919868777 256.7761384847158 12.79281 1.42222109963821 76
78 3 376.1585196999201 254.0169010372744 12.344835 1.5482951009215293 77
79 3 374.4022431659137 251.44286410784724 11.68701 1.5482951009215293 78
80 3 371.5297581044164 247.78202548993806 10.683555 1.5941822833241028 79
81 3 367.8163625827464 244.98775010665616 9.50544 1.6239332449172632 80
82 3 365.3374286220293 243.08068531305042 9.73215 1.2195266408007712 81
83 3 362.890404210024 241.14296232558422 9.252765 1.2942074983351481 82
84 3 360.673629090685 238.9530913355514 8.57136 1.2796041872187576 83
85 3 358.4493458422374 236.76572305522146 8.02572 1.4486809979720643 84
86 3 356.224436916364 234.5783547748915 7.48008 1.4486809979720643 85
87 3 353.99952799049066 232.3909864945616 6.93444 1.4486809979720643 86
88 3 351.7746190646173 230.2029925368059 6.3888 1.35028696600276 87
89 3 349.77495401200446 227.80039122202703 6.114945 1.3707591313724388 88
90 3 348.29022148076217 225.04866190369432 5.84109 1.3685066926398335 89
91 3 346.7892213364511 222.31007181130184 5.41659 1.4921342951885728 90
92 3 344.02998388900977 218.53723693418814 4.854615 1.614942260309614 91
93 3 341.59171896096467 214.5522974097541 4.035945 1.6770282312641738 92
94 3 339.9887333962606 211.87064396310245 4.406955 1.4135241834206511 93
95 3 338.303158411361 209.26031774298335 3.53139 1.4228592906124484 94
96 3 335.64778341658985 205.41115021993136 3.2757000000000005 1.6344070850238777 95
97 3 333.2395510049794 201.40681469529986 3.310605 1.4914460500202766 96
98 3 330.7262047858475 197.44627659046904 3.144465 1.589739973601465 97
99 3 328.1227610174112 193.54642919593343 3.486165 2.0158388140677967 98
100 3 326.57483506617086 190.83474323284705 3.9508650000000003 2.222130918103147 99
101 3 325.5637403462014 187.90407017075742 4.96308 1.2436465055624184 100
102 3 326.0380038349 184.82260884906836 5.574915000000001 1.2340986680458754 101
103 3 326.9802740380398 181.8450099800494 6.01722 1.1727384829051553 102
104 3 327.71231662613656 178.8198596266755 6.7710300000000005 1.1727384829051553 103
105 3 328.4449848916589 175.79470927330155 7.524825 1.1797961242673183 104
106 3 328.67773689402816 172.68071272547488 7.976100000000001 1.0998846034538916 105
107 3 329.12759896312343 169.22259359350016 8.78082 1.0998846034538916 106
108 3 379.3907692812086 281.1775580879388 13.118070000000001 1.058708772067017 1
109 3 386.9752310358308 284.87718870624286 13.720500000000001 1.7854518723678279 108
110 3 389.0005488628983 287.00887169568335 19.009050000000002 1.7854518723678279 109
111 3 393.504800650683 290.39253521399695 22.9419 1.5291055742745843 110
112 3 394.3876314983791 293.38890440578757 23.364449999999998 1.1249554979026388 111
113 3 395.27046234607525 296.38464792015253 23.78715 1.1249554979026388 112
114 3 397.3139248184887 298.7515856216652 24.04305 1.0384368234735701 113
115 3 399.6207974871319 300.84322525585935 24.753 1.0384368234735701 114
116 3 401.55726911974665 303.3002605066762 24.635849999999998 1.189175028878916 115
117 3 404.47980837530184 307.3371312574453 25.752599999999997 1.189175028878916 116
118 3 379.3907692812086 281.1775580879388 13.118070000000001 1.058708772067017 1
119 3 379.23560127962907 289.37706075204744 13.616895 1.8453041749125538 118
120 3 377.4349016483963 292.67062672105686 13.565325 1.399083548434949 119
121 3 376.3775067989234 295.6063052025523 13.011284999999999 1.0781360561357367 120
122 3 376.02587608566665 298.6890178790928 12.060134999999999 1.0781360561357367 121
123 3 375.6742453724099 301.772356233059 11.108985 1.1584417537273695 122
124 3 375.3870594340028 304.8750905872227 10.438815 1.4043767794565714 123
125 3 375.38956214370563 307.992215522178 9.810345 1.5114927547404633 124
126 3 375.9357785363624 311.04739839198663 8.872770000000001 1.4513776676769332 125
127 3 376.7873255127723 315.5666664379887 6.886934999999999 1.789737762734035 126
128 3 376.9130866753428 321.73209179106976 4.643295 1.923638988613157 127
129 3 376.3499769921915 326.3483398380589 3.47943 1.2649007677142516 128
130 4 299.8809333750964 232.97787191989036 13.670115 1.3445995582029322 24
131 4 297.6134783842738 230.800514478372 8.060505 1.7154698523006358 130
132 4 295.9635670126405 228.14263677389786 7.966005 1.3851559689383401 131
133 4 294.7741542263398 225.2663976478462 8.723654999999999 1.3587273544757725 132
134 4 292.8683407875855 221.023679024014 10.0695 1.6536779497361664 133
135 4 289.59667352847646 215.82617664852748 12.814995 1.6168255493610424 134
136 4 287.6113990566553 211.67042718687088 14.294325 1.547281503491857 135
137 4 287.2153452461722 208.73725141507833 11.86863 1.6743190480107903 136
138 4 285.96524174957625 206.27708777713286 8.33535 1.2167173491592718 137
139 4 284.4767551537797 202.7188602570424 6.384765 1.2167173491592718 138
140 4 342.74171406944475 260.9081122041949 15.85275 1.792090309854756 14
141 4 343.1853193642828 258.7244979884193 15.082799999999999 1.9086665278155897 140
142 4 342.4495227116318 251.443489785273 9.332790000000001 1.8632798873535947 141
143 4 340.0688201067532 245.9218865032616 5.2150799999999995 1.8945387315427493 142
144 4 338.57657944640226 240.02425108839032 2.5271850000000002 1.8625603583140127 143
145 4 338.51776576838427 235.35106639566024 1.553895 1.6051942060168394 144
146 4 338.5302793168987 232.29776055812874 0.895953 1.6051942060168394 145
147 4 351.9591939052058 269.3040775799808 16.995 1.659640655603313 12
148 4 351.1739687359226 272.22473980325884 17.319 1.3871643934749132 147
149 4 348.5192194185771 273.86776872320917 17.79105 1.3871643934749132 148
150 4 345.85133087529135 275.49953544949653 17.58615 1.1181794113820516 149
151 4 343.18344233200565 277.13130217578384 17.3814 1.1181794113820516 150
152 4 341.15311908553235 279.51075342581095 17.290950000000002 1.251354851447334 151
153 4 339.1378120972764 281.8983384823724 17.66055 1.2240002343946954 152
154 4 336.85158678368214 284.0268930846844 17.2536 1.1684963899587488 153
155 4 334.657961729095 286.25555607511205 17.0229 1.2962346931944928 154
156 4 332.4436893194589 288.4523095168279 17.59995 1.1173910578256396 155
157 4 330.2025127805167 290.634672377752 17.60955 1.0496176790712521 156
158 4 328.0370432100871 292.8777259489714 16.9881 1.0496176790712521 157
159 4 325.8715736396575 295.120153842765 16.3665 1.1841070417305544 158
160 4 323.5503103902227 297.20803941240484 15.87255 1.075257939977408 159
161 4 320.9293476538663 298.9142617523533 15.7146 1.1030943286478538 160
162 4 318.60745872700573 301.0046500316961 15.3279 1.1030943286478538 161
163 4 316.2855698001452 303.0956639884646 14.94117 1.2775895059079272 162
164 4 313.83291429130844 305.03526400820795 14.769929999999999 1.2775895059079272 163
165 4 311.3796331050459 306.975489705377 14.598675 1.0292956762837473 164
166 4 308.89256533779434 308.8725436601712 14.754749999999998 1.0292956762837473 165
167 4 306.4061232479685 310.76959761496533 14.910824999999999 1.2442534126653704 166
168 4 303.77952941478054 312.46831182580513 15.026399999999999 1.2332915441666918 167
169 4 301.2887075829746 314.3597346837677 15.18525 1.2332915441666918 168
170 4 298.79788575116874 316.2511575417304 15.344249999999999 0.9545897916523416 169
171 4 296.29767875797694 318.1206816897927 15.83625 1.001765869551906 170
172 4 293.73177563508415 319.9107448047881 15.801000000000002 1.2063123335694872 171
173 4 290.9318691549708 321.3022513995976 16.0464 1.2267719853906511 172
174 4 288.4347905489076 323.1824120638972 15.735750000000001 1.0610613191877378 173
175 4 285.95085116878465 325.0838457606714 15.6756 1.0610613191877378 174
176 4 283.46628611123595 326.98527945744564 15.61545 1.1296793624668526 175
177 4 280.67326208280554 328.38679689106664 15.2904 1.1296793624668526 176
178 4 277.87961237694935 329.7883143246877 14.965335 1.142724736793191 177
179 4 274.99148537980886 330.98586091752276 14.709389999999999 1.142724736793191 178
180 4 272.10335838266843 332.18403318778354 14.453445000000002 1.1659248557390245 179
181 4 269.226493579191 333.3778257160643 15.147300000000001 1.228010826693584 180
182 4 266.5291981968963 334.95891257086805 14.859255 1.0790558019515506 181
183 4 264.16476320508656 336.9954925915986 14.35221 1.3963493380845367 182
184 4 262.0718722160409 339.31925855073627 14.13138 1.4104458504860908 183
185 4 260.20109671312713 341.8213425762052 13.745519999999999 1.150733407842454 184
186 4 258.7257493432707 344.57995434622086 13.69875 1.1892688804927747 185
187 4 257.6777396551836 347.5243923116764 14.027370000000001 1.3623187428994266 186
188 4 256.8530968080798 350.53640343911013 13.577444999999999 1.3507061698779952 187
189 4 256.0290796384017 353.54716321169246 14.07789 1.2821944917612536 188
190 4 254.6619744631955 356.36083459517175 14.090835000000002 1.2091091116624721 189
191 4 253.1816216739333 359.1150666232074 13.859805 1.1202066062413962 190
192 4 251.7018945620968 361.8699243286687 13.62876 1.1202066062413962 191
193 4 250.22154177283463 364.6241563567043 13.397715000000002 0.9135328389763545 192
194 4 248.87383259782587 367.44533586929225 13.166685 0.9135328389763545 193
195 4 247.52612342281708 370.26714105930597 12.935640000000001 0.9135328389763545 194
196 4 246.17841424780832 373.0889462493198 12.704595000000001 0.9905975275027386 195
197 4 244.32891177736914 375.60479517815463 12.248070000000002 0.6905664315454685 196
198 4 242.57388659821424 378.19384836579917 12.158534999999999 0.6905664315454685 197
199 4 240.81886141905935 380.7835272308694 12.068999999999999 0.9671033401668149 198
200 4 239.03818346544983 383.35381009574223 12.31692 1.0336816750380702 199
201 4 237.774315065488 386.2137816087251 12.56484 1.0428603628734365 200
202 4 237.10358886511221 389.2670874462566 12.81276 1.2897026208699376 201
203 4 236.36216111562968 392.30475134814503 13.060694999999999 1.1375628980309707 202
204 4 234.66344690478994 394.9282167942044 13.40754 0.9300569797897166 203
205 4 232.9653583713759 397.55105656283797 13.770705 0.9300569797897166 204
206 4 231.2672698379619 400.1738963314716 14.133855 0.9660834859628853 205
207 4 229.8751375657267 402.97567984386217 14.14962 1.024922191077939 206
208 4 228.03814864380203 405.49215445012277 14.824650000000002 1.024922191077939 207
209 4 226.20115972187733 408.0086290563833 15.499649999999999 0.9708574047211569 208
210 4 224.5130820272749 410.63647424442274 15.0639 0.9786158048001303 209
211 4 222.527181878028 413.0484607205875 15.438299999999998 1.052627187488983 210
212 4 220.62074276184794 415.52739468130466 15.651150000000001 0.8920595897255184 211
213 4 218.4834286755759 417.8104916077703 15.83265 0.8920595897255184 212
214 4 216.34611458930385 420.093588534236 16.014 0.8920595897255184 213
215 4 214.20880050303182 422.37668546070165 16.195500000000003 0.8920595897255184 214
216 4 212.07148641675977 424.6597823871673 16.377 0.8920595897255184 215
217 4 209.9341723304877 426.94287931363294 16.5585 0.9191451654850957 216
218 4 208.3768612178615 429.6558166315708 16.485750000000003 0.7470275624427722 217
219 4 207.16680107651194 432.3981607885176 16.9473 0.7470275624427722 218
220 4 373.4049133493102 277.18073069241603 17.090249999999997 2.2523386242170855 6
221 4 375.22250627103745 273.2489737491685 19.693800000000003 1.1640978776559114 220
222 4 377.34480409909213 270.51914314073616 21.4428 1.1640978776559114 221
223 4 378.6474644994488 267.68357304735645 21.98475 1.1640978776559114 222
224 4 379.3801327649712 264.6521659197253 22.56645 1.225839726026323 223
225 4 379.4977601210073 261.5275328556613 22.806449999999998 0.9740170757210614 224
226 4 379.3626137970509 258.4022741141716 22.6932 1.0138351870941156 225
227 4 379.22746747309463 255.27701537268186 22.57995 1.0138351870941156 226
228 4 378.87833946954083 252.1999337929729 23.63805 1.2653137148152291 227
229 4 377.84096629769095 249.25049040811152 23.92275 1.1556762595056709 228
230 4 376.3562337664488 246.49750973492738 23.94795 1.3910936477084577 229
231 4 375.3814283371713 243.5349271241258 24.5535 1.422502654479786 230
232 4 374.08815309820045 240.6874691596574 24.6855 1.422502654479786 231
233 4 372.7942521818039 237.83938551776325 24.81765 1.30015769065378 232
234 4 371.902036172722 234.8473960679527 25.2858 1.0494862868118502 233
235 4 371.27197900501824 231.7890848110154 25.75215 1.0494862868118502 234
236 4 370.74328158028175 229.22067897841976 26.143800000000002 1.0494862868118502 235
237 3 325.5637403462014 187.90407017075742 4.96308 1.2436465055624184 101
238 3 318.7369739541305 189.70539547941584 7.173135 1.1884429862908195 237
239 3 315.87262269916755 190.86665278155897 8.328209999999999 1.2437778978218204 238
240 3 312.89439815272294 191.65563201539652 9.62445 1.2595825095956004 239
241 3 309.8110597987567 191.84145821083644 10.818975 1.251354851447334 240
242 3 306.8272041554805 191.57116556292382 12.976680000000002 1.141535949684316 241
243 3 304.0272976753671 190.31793367919929 14.451645 0.9395234792409156 242
244 3 301.256172356837 188.93018114894423 15.469650000000001 0.7211370305663269 243
245 3 298.83980613869215 186.97931893553783 16.3734 0.7408020720568217 244
246 3 296.6299134710362 184.7788114292677 16.9737 1.0591655165877953 245
247 3 294.53514544971335 182.4606765669615 17.327849999999998 1.1879674714472694 246
248 3 292.1519401351319 180.4672682886059 18.2136 0.8138499115100599 247
249 3 289.3476539130384 179.13144698468588 19.10235 1.3197789347244744 248
250 3 286.4057186572857 178.12911174867654 19.961550000000003 1.3197789347244744 249
251 3 283.4644090789588 177.12740219009294 20.82075 1.2384658964774264 250
252 3 280.47116827429676 176.58431418456482 22.57095 0.8245364819414202 251
253 3 275.72477932275706 175.43431907608473 25.20045 0.8245364819414202 252
254 3 387.3124711682959 274.1612114358736 16.397399999999998 1.3189467837482618 71
255 3 390.11800874524084 272.91736471353494 14.710350000000002 1.59568390914584 254
256 3 392.3792069618061 270.75815191736257 14.426324999999999 1.2928372647728132 255
257 3 394.9482384718275 269.00750648018777 13.593795 1.1989355967202053 256
258 3 397.8563871465911 267.8662708556678 13.200675 1.135642068333999 257
259 3 400.9578701459033 267.59284982062655 12.462374999999998 1.408969251761383 258
260 3 405.6041507093273 267.473971109739 11.279084999999998 1.7738643264434255 259
261 3 411.48239012400114 269.2840559023576 9.92751 1.6808886609808888 260
262 3 417.28429689273673 271.5302378607056 8.483685 1.6343257469585333 261
263 3 421.6627875179509 273.15762484501283 8.718824999999999 1.3216059128075874 262
264 3 424.4307844493525 274.61482756952324 8.693204999999999 1.489493936452019 263
265 3 427.3282966078787 275.79485519443807 8.674185000000001 1.4260439887093819 264
266 3 430.3146549608578 276.6914509455001 8.07237 1.681395459695725 265
267 3 433.2809916362137 277.6844010201236 8.187195 1.2501598075642018 266
268 3 435.9576396634596 279.2961460687877 7.7945400000000005 1.2501598075642018 267
269 3 438.63366201327966 280.90726544002615 7.401885 1.433608428786381 268
270 3 442.9245577988926 282.49085500453276 5.621505 1.832540355427791 269
271 3 447.4194244252914 281.8470329334631 3.697215 1.3785488153226984 270
272 3 450.22058226025626 280.5324846620177 2.5896 1.1582603072739097 271
273 3 453.05490099878443 279.23170129393816 1.9925100000000002 1.1582603072739097 272
274 3 455.88859405988694 277.930292248433 1.3954305 0.876480221824999 273
275 3 458.7316722823753 276.6251291383734 1.3437990000000002 0.7786055021190458 274
276 3 461.58788973080385 275.3493728673228 1.3766805 0.8207573902900491 275
277 3 464.5823818903173 274.46654201962673 0.8914755 0.8207573902900491 276
278 3 467.5768740498308 273.58371117193064 0.406269 1.0573510520531966 277
279 3 470.5769973061757 272.6977519371059 0.5053559999999999 1.0573510520531966 278
280 3 376.02587608566665 298.6890178790928 12.060134999999999 1.0781360561357367 122
281 3 373.49125683406004 299.45734975788145 13.481099999999998 1.0496552197167954 280
282 3 371.335798102442 301.7035317162294 14.214675 1.1261818256570573 281
283 3 369.3254965335919 304.01415844942693 12.68544 1.2392542500338384 282
284 3 366.9128843800014 305.9512557594674 11.575515 1.044199312564485 283
285 3 364.67358487333644 308.08919552316513 10.50402 1.268404561298304 284
286 3 362.25596730034016 310.05569967221464 9.846105 1.268404561298304 285
287 3 359.83834972734394 312.0222038212641 9.188175 1.3486852317929077 286
288 3 357.0953798929714 313.5225782881495 8.911335 1.0536532984671698 287
289 3 354.18660554078207 314.6656909449466 8.57868 1.2862363679314286 288
290 3 351.2509270592866 315.6699032132331 7.621230000000001 1.3032047397170545 289
291 3 348.2457983835358 316.4538770276649 6.7202850000000005 1.3032047397170545 290
292 3 345.24066970778506 317.23785084209663 5.81934 1.3032047397170545 291
293 3 342.24117212886586 318.11880465751557 6.094455 1.271501664555636 292
294 3 339.3542964865768 319.2381415721352 5.023305 1.356524969937225 293
295 3 336.3135041975598 319.9532908697373 4.60521 1.2513923920928773 294
296 3 333.30149307012607 320.76917423288097 4.07202 1.2650133896508817 295
297 3 330.398975492194 321.91979501878683 3.611385 1.2963848557766662 296
298 3 327.75173430395716 323.4877426476503 2.25195 1.2702503097041886 297
299 3 325.04442808285086 325.0544389216624 2.353755 1.0905682665848662 298
300 3 322.30020689362675 326.5116416461728 1.484679 1.118823859130547 299
301 3 319.5265788653938 327.92817533801116 0.778944 1.1793456365207973 300
302 3 315.52286901818803 329.97977161695906 0.20131349999999998 1.1793456365207973 301
303 3 379.23560127962907 289.37706075204744 13.616895 1.8453041749125538 119
304 3 376.35560808902306 289.5234692696668 17.6085 1.3397943555733745 303
305 3 372.44825256537877 292.6512307208594 17.7672 1.3397943555733745 304
306 3 369.62832440764214 294.00519667012543 17.69025 0.9095660440972665 305
307 3 366.9372857996047 295.5894119120577 17.23935 1.1052529157666005 306
308 3 364.3663772573061 297.37196689794445 17.19945 1.1841570959246122 307
309 3 362.1345858797498 299.5424418877799 16.45965 0.7894672622296085 308
310 3 359.89215798595615 301.72230203900114 16.28415 1.0206863549057896 309
311 3 357.9494295790842 304.1649467090263 15.768 1.0206863549057896 310
312 3 356.0067011722122 306.6075913790515 15.25185 1.2429019494258073 311
313 3 353.74300024594396 308.75804469126376 14.783159999999999 1.2429019494258073 312
314 3 351.77211635491443 311.17941632881434 14.314440000000001 1.2429019494258073 313
315 3 349.72489981794655 313.5332148043868 13.748355 1.2429019494258073 314
316 3 347.6776832809787 315.8870132799592 13.18227 1.0309724917846868 315
317 3 346.0940937164721 318.58430866225393 13.048725 1.261159216708424 316
318 3 344.9046809301714 321.4599221108799 12.281580000000002 1.287412641491789 317
319 3 343.6045232395177 324.28923543000235 11.550315000000001 1.3367535632843572 318
320 3 341.8157114793737 326.85513855289514 11.426355 1.1742588790496638 319
321 3 339.91052371804517 329.3340725136123 11.18625 1.3429039723792209 320
322 3 337.7219040828637 331.56210982661423 10.755090000000001 1.313534674015752 321
323 3 335.7960689664863 333.99787204495647 9.831615 1.313534674015752 322
324 3 333.85584326931723 336.4517789086447 9.865784999999999 0.9381657592270953 323
325 3 331.99069886323497 338.94322641787636 9.100635 1.0586524610987018 324
326 3 330.0598583274517 341.3996359912675 8.743995 1.0491797048732456 325
327 3 327.8318210144497 343.590132658726 8.362755 0.9753184847665667 326
328 3 325.85655738144015 345.99836507033643 7.6657649999999995 1.2928497783213277 327
329 3 323.72737710170253 348.26769709343614 6.886725 0.986299123588017 328
330 3 321.58693462830183 350.5376547939616 6.35064 1.0104690425437222 329
331 3 319.1361561517422 352.47099803944775 5.85519 1.3020534932537229 330
332 3 316.67912090092534 354.40121289780524 5.47053 1.1739460403368018 331
333 3 313.80976422655664 355.6319203942037 4.992075 1.211593051042595 332
334 3 310.76146380843096 356.33330478843993 5.14752 0.9504978612881088 333
335 3 307.8107690687181 357.36880092801266 5.34864 1.0228824826700798 334
336 3 304.93515562009213 358.5920002953024 5.701124999999999 1.171962642897258 335
337 3 302.23535752809454 360.15494250476013 5.1378900000000005 0.8490755505783024 336
338 3 299.83463324559284 362.1583616219273 5.369565 0.8490755505783024 337
339 3 297.43390896309114 364.16115506166875 5.601255 0.9738043453963153 338
340 3 294.56330093387095 365.4056274614331 5.5914 0.9837463596910644 339
341 3 291.7890472282122 366.8503166374291 5.47833 0.8179105580030065 340
342 3 289.2963483641291 368.74048814054026 5.42775 0.9609904717174946 341
343 3 286.8055265323232 370.62878261137433 5.0987100000000005 0.9609904717174946 342
344 3 284.315330377943 372.5170770822083 4.76967 0.9600644691274236 343
345 3 281.8051125459396 374.38347284314204 4.67199 0.9600644691274236 344
346 3 279.2948947139363 376.2498686040757 4.57431 1.3248907192926367 345
347 3 277.1519495308327 378.5260830788584 4.85217 1.3248907192926367 346
348 3 275.00900434772916 380.80229755364115 5.130015 0.9213663203464149 347
349 3 272.91799039096065 383.12668919020456 4.870095 0.9213663203464149 348
350 3 269.9904457159996 386.3808374813933 4.50618 0.9213663203464149 349
351 4 379.3801327649712 264.6521659197253 22.56645 1.225839726026323 224
352 4 382.6098796365568 261.9398542792132 23.6274 0.8875359419375362 351
353 4 384.7058990127311 259.62234509433273 24.011699999999998 0.8875359419375362 352
354 4 386.8031697437568 257.30421023202655 24.28335 1.0644524908351602 353
355 4 388.9936664112154 255.0786756287275 24.732749999999996 1.1056032951250059 354
356 4 391.4225461778746 253.12155664106382 25.30755 1.1056032951250059 355
357 4 393.85142594453396 251.16381197597448 25.8825 1.2323905686736496 356
358 4 395.42563034765465 249.92872473759596 26.019599999999997 1.2323905686736496 357
359 3 417.28429689273673 271.5302378607056 8.483685 1.6343257469585333 262
360 3 419.420985301583 270.63614481934644 6.993345 1.9113006297778863 359
361 3 422.0982590062546 269.1445298364212 5.4825 1.9113006297778863 360
362 3 424.9607332289404 267.91882775942855 4.763985 1.2068441593813524 361
363 3 427.8651278391496 266.8145071030263 3.887355 1.1984413115538834 362
364 3 430.66565999668876 265.431759992177 3.46335 1.0672805527994311 363
365 3 433.368586475815 263.85943262133344 3.26073 1.0003956359895712 364
366 3 436.20353089176893 262.61308318929184 2.1981 1.128690792134209 365
367 3 438.9577629198045 261.13460743230684 2.51097 1.1285218592292636 366
368 3 441.71136927041437 259.65613167532183 2.823825 1.1285218592292636 367
369 3 444.50001355686476 258.26024533853234 2.23455 0.8312625142679496 368
370 3 447.33808635994734 256.9507024864927 2.572065 0.8986792568896748 369
371 3 450.32819877748074 256.05973783226216 2.02065 0.9483142470723331 370
372 3 453.27013403323343 255.0054713699178 2.3659499999999998 1.0039244566706527 371
373 3 455.96492670582523 253.41750206343113 2.465985 1.1519284517255861 372
374 3 460.85397011042994 252.34446527831506 2.404065 1.1519284517255861 373
375 3 405.6041507093273 267.473971109739 11.279084999999998 1.7738643264434255 260
376 3 409.4458101032706 266.97530620143726 12.213930000000001 1.3076220223426633 375
377 3 412.43029142397245 266.13439574126465 13.203375000000001 1.3076220223426633 376
378 3 415.3766064217053 265.08200631119746 13.255125 1.2451856720296988 377
379 3 418.15711690162124 263.65108203856744 13.466565 1.0389060815428628 378
380 3 420.7780796379776 261.94736240832185 13.766354999999999 1.227059797006484 379
381 3 423.38089772898815 260.21298458421586 13.905555 0.9735853582973121 380
382 3 426.1244932407864 258.71636418188484 14.22306 1.2621540438153245 381
383 3 428.5177093941794 256.70606261303476 14.58165 1.2862301111571712 382
384 3 431.22313858300856 255.14124337129982 14.259060000000002 1.251354851447334 383
385 3 434.20761990371045 254.2096096843973 14.030985 1.1560829498323912 384
386 3 437.086361739465 252.9957954784934 14.4333 1.2712326232625748 385
387 3 440.0921160926415 252.15300798604358 13.944735000000001 1.2134763400940232 386
388 3 443.1329083816586 251.41783701081832 13.929359999999999 1.2464933378494611 387
389 3 446.2450278972081 251.23951894448706 13.304984999999999 1.3637014900102757 388
390 3 449.37341502582643 251.23263649280406 13.318665000000001 1.0900489543215155 389
391 3 452.47865208969296 251.59177533516947 13.62405 0.9852730126098301 390
392 3 455.5870175406881 251.79324346625248 12.919095000000002 1.0679813115162418 391
393 3 458.70601950792064 251.6136740450698 13.283145000000001 0.9956279740055569 392
394 3 461.81188224921294 251.27768526745618 12.882134999999998 1.05014324810886 393
395 3 464.90335440971353 250.81155558529204 12.596354999999999 1.05014324810886 394
396 3 467.98419005397693 250.34667725797937 13.269599999999999 1.246255580427686 395
397 3 471.0963095695264 250.14395777204493 12.67371 1.3749761972218162 396
398 3 474.18465334289846 249.70786060631553 13.25217 1.2277230150777512 397
399 3 477.2473443418158 249.07154666435457 13.179030000000001 1.2277230150777512 398
400 3 480.3100353407331 248.43523272239355 13.105905 1.2277230150777512 399
401 3 483.37272633965046 247.7989187804326 13.032765000000001 1.0076096967081651 400
402 3 486.3928712736186 246.9849124495661 13.16913 1.0076096967081651 401
403 3 489.41301620758674 246.17090611869963 13.30548 1.0076096967081651 402
404 3 492.5126221746218 245.7491995337619 13.441830000000001 1.03576518086573 403
405 3 495.4676966563147 244.72371423300078 13.57818 0.841611218889419 404
406 3 498.56229720394396 244.2769805510341 13.36794 1.096618567291614 405
407 3 501.66127749355326 243.85715099837353 13.157715 1.2482702617385164 406
408 3 504.632619588315 242.87984285939314 13.009454999999999 1.2482702617385164 407
409 3 507.60396168307665 241.90316039783846 12.86121 0.9822635041920993 408
410 3 510.65413913347953 241.20990981013665 12.939585000000001 0.9957969069105023 409
411 3 513.7462369714059 240.80009109628767 12.358710000000002 1.0320424001826742 410
412 3 516.7463602277509 239.92727108740317 12.724605 1.0320424001826742 411
413 3 372.44825256537877 292.6512307208594 17.7672 1.3397943555733745 305
414 3 372.22738843409826 297.246205735374 18.548250000000003 1.1992609489815815 413
415 3 371.9520903667799 300.3620793154779 18.61155 1.1992609489815815 414
416 3 371.1768760363082 303.3897323785547 18.947400000000002 1.2235560034224315 415
417 3 370.8164858390914 306.4930924101441 18.5616 1.212199958145547 416
418 3 370.52054041672415 309.5995808288621 19.09875 1.0383054312141682 417
419 3 369.64584337556244 312.59970408520707 18.7632 1.2719896929477004 418
420 3 367.86516542195284 316.93252025834346 18.7083 1.6646022775893017 419
421 3 365.919934305378 321.20026597920463 18.731250000000003 2.083255556689522 420
422 3 364.47587080680773 323.9713912977347 19.07655 1.0128341032129577 421
423 3 362.4599381411261 326.33144654756444 20.01195 0.8358612433470185 422
424 3 360.36141605524887 328.64520166789055 20.4435 0.9387851798785617 423
425 3 358.6226584891628 331.24426569434667 20.250600000000002 1.0011464489004396 424
426 3 356.98088092406397 333.9021433988207 20.65935 1.256985948278847 425
427 3 355.9616523975601 336.81529749299017 21.88275 0.9029401201588528 426
428 3 354.8698452896723 339.72594887745663 22.7217 0.8007419694411491 427
429 3 353.7336150845581 342.63722593934887 23.05275 0.8007419694411491 428
430 3 352.5973848794439 345.5491286786668 23.3838 0.88340647092776 429
431 3 350.9280775076132 348.18823606036926 23.83815 0.88340647092776 430
432 3 349.2593958132082 350.8273434420717 24.2925 0.8135996405397703 431
433 3 348.00115851007786 353.6916946970346 24.227249999999998 0.8318881916936732 432
434 3 346.4206973326999 356.38773872447786 24.55125 0.8318881916936732 433
435 3 344.83961047789614 359.0844084293469 24.8754 0.8700607714370742 434
436 3 343.68148156288163 361.9875516847047 25.1772 0.8700607714370742 435
437 3 342.52272697044145 364.89069494006253 25.479 1.0176393058425155 436
438 3 339.294857131133 368.70545020469973 26.1624 1.0176393058425155 437
439 3 364.47587080680773 323.9713912977347 19.07655 1.0128341032129577 422
440 3 364.672333518485 327.9644646287031 17.76735 1.2247885879511071 439
441 3 363.69627673435605 330.93643240089057 17.72475 0.8762362076289667 440
442 3 363.04306950190056 333.9959950126794 17.68455 0.9305888056015817 441
443 3 362.0551248466829 336.9598289783323 17.3016 1.0264175601254186 442
444 3 361.61339658412203 340.0475470742786 16.73505 1.2027272019200907 443
445 3 361.054040965525 343.1221259442847 17.0844 1.2027272019200907 444
446 3 360.49468534692807 346.19670481429085 17.433600000000002 1.0637204482470635 445
447 3 359.59746391844027 349.1936996835072 17.47455 1.0317858724381277 446
448 3 359.077525977664 352.27828939232484 17.5155 1.1360174747894334 447
449 3 358.3386009378843 355.31720464906476 17.71395 0.7996783178174188 448
450 3 357.38819692821005 358.29793190521224 17.67405 1.0015468824529028 449
451 3 356.31891420764833 361.23736445126207 17.56005 1.0015468824529028 450
452 3 355.24963148708656 364.17679699731184 17.44605 1.0625754585579892 451
453 3 354.3968331558252 367.18693109246846 17.52915 1.0625754585579892 452
454 3 353.54466050198954 370.19643951019924 17.6121 1.2103291826426332 453
455 3 352.970914302601 373.2653872833738 18.09855 1.2241879376224125 454
456 3 351.9623222923344 376.21795905536385 17.56005 0.8680460901262439 455
457 3 350.9843884759283 379.1893011501255 17.5239 0.8680460901262439 456
458 3 350.0058289820965 382.1606432448872 17.4879 0.8680460901262439 457
459 3 349.0272694882647 385.1319853396489 17.451749999999997 0.8680460901262439 458
460 3 348.04870999443284 388.1033274344106 17.41575 0.9525125425989389 459
461 3 346.5520895921019 390.8500513333375 17.2971 1.0495425977801653 460
462 3 345.1718451909555 393.65684026513384 17.4645 0.8074680017676785 461
463 3 344.2276979555384 396.6375675212814 17.70945 0.8912024116522769 462
464 3 342.76861819875086 399.40306174297996 17.954549999999998 0.9186946777385748 463
465 3 341.2513504413709 402.94752435970463 19.92255 0.9186946777385748 464
