# Supplementary material for: Cross-Regional Gradient of Dendritic Morphology in Isochronically-Sourced Mouse Supragranular Pyramidal Neurons
Source: Front Neuroanat. 2018 Dec 4;12:103. doi: 10.3389/fnana.2018.00103 (PMC6288488; doi:10.3389/fnana.2018.00103)
Supplement: Supplementary file 3 [file Data_Sheet_1.ZIP › SWC reconstructions/X046.S6.Z6.C01-exported-000.swc]

# Exported from "Simple Neurite Tracer" version 3.1.4 on 2018-06-06T17:13:27.659
# https://imagej.net/Simple_Neurite_Tracer
#
# All positions and radii in microns
# Voxel separation (x,y,z): 0.625677425723667, 0.625677425723667, 1.7
#
1 1 329.6462855490484 322.60553747738 15.734027 1.2673659367716026 -1
2 1 329.41916464351067 328.48064850492517 14.45 1.251354851447334 1
3 1 329.6462855490484 322.60553747738 15.734027 1.2673659367716026 1
4 1 329.7320033563725 314.7157451390045 15.299999999999999 1.2673659367716026 3
5 4 329.6462855490484 322.60553747738 15.734027 1.2673659367716026 1
6 4 330.0767516179463 312.4370279545189 21.59238 1.7005349321486118 5
7 4 329.46796748271714 306.2278051816373 22.51667 1.3255289102668748 6
8 4 329.29966025519747 303.1056748272762 22.247899999999998 1.3255289102668748 7
9 4 329.34908877182966 300.1099313129112 24.69454 1.3137348907919837 8
10 4 328.95053225164366 297.46394147952583 29.098049999999997 1.4215140841471425 9
11 4 327.7830181752433 294.2742379631866 34.53142 1.4215140841471425 10
12 3 329.6462855490484 322.60553747738 15.734027 1.2673659367716026 1
13 3 322.71315399460445 324.16973104168915 11.507351 1.6057698292485054 12
14 3 318.96284350481676 324.0176914272382 11.408309 1.6057698292485054 13
15 3 315.9082863124338 323.8043354250665 9.660845 1.4009105265180621 14
16 3 312.8543547974766 323.59160510032046 7.913398 1.4009105265180621 15
17 3 310.28532328745524 322.03241695541703 10.276449 1.0571132946314217 16
18 3 307.2001079012118 321.672652435626 11.279703999999999 0.9333980972430809 17
19 3 304.08423432110794 321.9003990185893 11.727773000000001 1.0775166354842705 18
20 3 301.1078868069405 322.8564341250951 12.072618 0.7392378784925125 19
21 3 298.26856264900647 324.16785400941194 12.257187 0.9892585778116899 20
22 3 295.4292384910725 325.47927389372876 12.10094 1.046207737101058 21
23 3 292.3972056860156 326.2288354497457 11.598097 0.69724240967794 22
24 3 289.3119902997722 326.63427442161463 10.73108 0.7436676746666361 23
25 3 286.19674239709406 326.89393055329 11.068496 0.7749014917587616 24
26 3 283.1715920437201 327.66601649663295 10.526468000000001 0.7749014917587616 25
27 3 280.1464416903462 328.438102439976 9.98444 0.8600999868195534 26
28 3 277.27207959657164 329.67193832350307 10.132714 0.8623023713581007 27
29 3 274.6980426671445 331.44948788998397 10.098442 0.8623023713581007 28
30 3 272.1233800602916 333.2264117790392 10.064169999999999 0.9082458647289895 29
31 3 269.08133641642314 333.85021217248567 9.040464 0.9741484679804634 30
32 3 265.95983173948775 333.9146569473352 8.488712 0.7113076382082081 31
33 3 262.8902582888874 334.48840314672384 7.9736460000000005 0.7113076382082081 32
34 3 259.82131051571287 335.06277502353817 7.458597 0.6689743035837448 33
35 3 256.71482209699485 334.8807028926526 6.584796999999999 0.6689743035837448 34
36 3 253.60833367827686 334.6980050843413 5.711014 0.8517597067346568 35
37 3 250.49996822728167 335.01710057146033 5.292593 0.8637664565342941 36
38 3 247.51986664855986 335.93434367757123 4.594437 0.8637664565342941 37
39 3 244.54039074726376 336.85158678368214 3.8962809999999997 0.652537757609984 38
40 3 241.56404323309627 337.81262730959367 4.120494 0.8464664757130347 39
41 3 238.60771739655192 338.83248151352325 3.926813 0.8464664757130347 40
42 3 235.65139156000762 339.8529613948786 3.7331149999999997 0.8694976617539228 41
43 3 232.5924546256446 340.5067943047598 3.8423909999999997 0.8694976617539228 42
44 3 229.5335176912816 341.1612528920668 3.95165 0.9265969836254647 43
45 3 226.41013598206902 341.3383196035465 4.060926 0.41622877907554084 44
46 3 223.3055245956282 341.7181058009608 3.941178 0.5627098752762629 45
47 3 220.21405243512757 342.1867381928278 3.6478429999999995 0.5627098752762629 46
48 3 217.12258027462693 342.6553705846948 3.354491 0.7077162497845542 47
49 3 214.01421482363176 342.9888566526056 3.061139 0.6710452958628902 48
50 3 210.88707904986484 343.05768116943517 2.866999 0.7216625996039349 49
51 3 207.83314753490765 343.72527898268237 2.5369099999999998 0.7681817162064895 50
52 3 204.70726311599222 343.78847240268044 2.280907 0.9276418649264232 51
53 3 201.58888682618544 343.5550947228855 2.561628 0.9289245036491567 52
54 3 198.46487943954716 343.7158938212965 2.650232 0.5073205298092238 53
55 3 195.3402463754832 343.5938867232803 2.439823 0.6416947678221929 54
56 3 192.25127692468544 343.09584749240435 2.52144 0.6872941386089337 55
57 3 189.12351547349283 343.0777028470584 2.510883 0.6872941386089337 56
58 3 185.99512834487447 343.0589325242866 2.5003089999999997 0.7603232077394002 57
59 3 182.90115347467096 343.5181797547678 2.3075119999999996 0.7810081034338245 58
60 3 180.11626325277493 344.9409702208634 2.101625 0.765685263277852 59
61 3 177.17495367444798 346.0039961671679 1.8957209999999998 0.765685263277852 60
62 3 174.233644096121 347.06764779089815 1.6898255 0.536428920686166 61
63 3 171.1834666457181 347.76027270117424 1.6627428 0.536428920686166 62
64 3 166.91196686030264 348.730072711046 1.6248277 0.536428920686166 63
65 3 329.6462855490484 322.60553747738 15.734027 1.2673659367716026 1
66 3 328.7503154754121 330.4627945896178 17.276249999999997 1.4138933331018284 65
67 3 328.4218348269071 333.31901203804625 20.62491 1.4138933331018284 66
68 3 328.5438419249233 336.28472303597647 23.313119999999998 1.0173014400326248 67
69 3 328.73217083006614 339.3711897770713 24.59798 0.9017450762757206 68
70 3 329.52177574132935 342.3638049043076 25.843739999999997 1.262748437369762 69
71 3 329.8965565193379 345.3251361602578 28.384559999999997 1.3037428223031768 70
72 3 328.8441670892706 348.24329567383296 29.49636 0.8224029219197023 71
73 3 327.6128339154465 351.11765776760745 29.68999 0.9265281591086351 72
74 3 326.52603222696445 354.05083353940006 29.56827 1.0827785826346064 73
75 3 325.80087209055074 357.091625828417 29.89212 0.8110969308368757 74
76 3 324.40248304405833 359.8658795340758 30.902260000000002 0.7853440479940896 75
77 3 322.52044534748154 362.29538497816077 32.48632 0.8600749597225245 76
78 3 319.4139569287635 362.2922565910321 33.48813 0.8630031300749111 77
79 3 316.3525172846976 362.77965930567086 34.63512 0.7772790659765115 78
80 3 311.3746276856401 362.99489234011986 35.928819999999995 0.7772790659765115 79
81 3 329.6462855490484 322.60553747738 15.734027 1.2673659367716026 1
82 3 337.2194851100076 327.0447188128894 15.660604000000001 1.0255728956006915 81
83 3 343.33172788190217 328.38241714908656 15.663647 1.0255728956006915 82
84 3 346.4576123008176 328.4443592142332 15.363188999999998 0.9823385854831862 83
85 3 349.4965275575575 328.8247710890732 13.631875 0.7499995302149597 84
86 3 352.51917520122845 329.5968570324162 12.996414999999999 0.9308453333461284 85
87 3 355.6225352328179 329.98727974606777 12.812117999999998 0.8428062627725511 86
88 3 358.71651010302145 330.4440242668461 12.627821 0.6951839309473091 87
89 3 361.83488639282814 330.2187803935856 12.314680999999998 0.6951839309473091 88
90 3 364.9526370052092 329.993536520325 12.001524 0.6432965020320455 89
91 3 368.04035510115546 329.49862567657755 11.7521 0.6432965020320455 90
92 3 371.1280731971018 329.0030891554045 11.502692999999999 1.014454607745582 91
93 3 374.2264278092854 328.5957731512583 11.134677 0.8546503364415002 92
94 3 377.05761816068497 327.26433158931843 11.134864 0.8824304141436311 93
95 3 379.5722157346684 325.4054439574934 10.916091 0.9310956043164178 94
96 3 382.35147485973295 324.01644007238684 9.92511 0.995208770130322 95
97 3 385.3140574705345 323.1598876765711 8.489647 0.7921389048374485 96
98 3 388.3135550494537 322.93276677103347 6.158386 0.8492382267089905 97
99 3 391.4087812745087 322.4778992825323 6.117688 1.3050880287684825 98
100 3 396.05381048308124 319.72116454479385 8.358338999999999 0.625677425723667 99
101 3 396.6794879088049 318.4698096933465 8.216661 0.625677425723667 100
102 3 399.18219761169956 315.96709999045186 7.933338999999999 0.625677425723667 101
103 3 401.05922988887056 314.7157451390045 7.791661 0.625677425723667 102
104 3 402.93626216604156 311.5873580103862 7.6499999999999995 0.625677425723667 103
105 3 403.5619395917652 309.08464830749153 7.6499999999999995 0.625677425723667 104
106 3 404.1876170174889 308.45897088176787 7.6499999999999995 0.625677425723667 105
107 3 404.1876170174889 306.5819386045968 8.5 1.0070153031537277 106
108 3 406.0646492946599 304.7049063274258 8.594451999999999 1.5849785683917077 107
109 3 407.0031654332454 301.5765191988075 9.208338999999999 1.3377421336170008 108
110 3 407.0031654332454 299.0738094959128 9.775 1.1470731949019703 109
111 3 407.9416815718309 296.57109979301816 10.2 1.3019596416398642 110
112 3 408.98468584051227 294.0683900901235 11.333338999999999 1.0070153031537277 111
113 3 409.8187138490019 293.129873951538 11.9 0.625677425723667 112
114 3 410.44439127472555 291.56568038722884 11.9 0.625677425723667 113
115 3 410.44439127472555 290.3143255357815 11.9 0.625677425723667 114
116 3 411.6957461261729 288.75013197147234 12.183339 0.625677425723667 115
117 3 412.32142355189654 287.1859384071632 13.033339 0.625677425723667 116
118 3 412.9471009776202 285.93458355571585 13.6 0.625677425723667 117
119 3 414.1984558290676 284.6832287042685 13.6 0.625677425723667 118
120 3 414.82413325479126 284.6832287042685 13.6 0.625677425723667 119
121 3 416.85758488839315 283.11903513995935 13.6 0.625677425723667 120
122 3 417.3268429576859 282.18051900137385 13.6 0.625677425723667 121
123 3 418.57819780913326 281.5548415756502 14.733338999999999 0.8848392722326671 122
124 3 420.40830427937493 280.94480608556955 15.285838999999998 1.0039557405419388 123
125 3 425.6896474299084 279.80044207392103 15.832848 1.133527278635053 124
126 3 431.99272181664867 280.9291641499265 17.07361 0.9622856239887426 125
127 4 329.34908877182966 300.1099313129112 24.69454 1.3137348907919837 9
128 4 329.46171070845986 296.91459669974046 24.58489 1.444288742443484 127
129 4 329.8002021957764 293.8056055713196 24.7826 1.444288742443484 128
130 4 330.04484206923433 290.6916090234929 25.256729999999997 1.1257626217818224 129
131 4 330.69930065654137 287.63705183110994 24.80436 1.0719230792983008 130
132 4 331.15667085474536 284.5518364448665 25.46175 1.001284097934099 131
133 4 330.9777271109883 281.4290804130797 25.31963 1.280085958836565 132
134 4 330.201887103091 278.3989246403 25.17734 0.758733987078062 133
135 4 328.12776643681707 276.082666810271 24.22602 0.7583210399770844 134
136 4 325.639447314714 274.22628188814883 23.18953 0.8923849419868946 135
137 4 322.9897034167743 272.58513000047566 22.44765 0.9391042753656808 136
138 4 320.06966687092194 271.4958256022908 21.70577 0.9391042753656808 137
139 4 317.1502560024953 270.4058955266801 20.96389 0.6468941472299566 138
140 4 314.2295937792172 269.31596545106953 20.24615 0.6468941472299566 139
141 4 311.30955723336484 268.2266610528846 19.52824 0.7634453380937614 140
142 4 308.4258099782045 267.01847794381223 19.20694 0.8279589374601285 141
143 4 305.8273716291741 265.2803460551518 18.889719999999997 0.9094909628061797 142
144 4 303.60058567102357 263.086095323139 18.60752 0.6876570315158534 143
145 4 301.6284504251426 260.65909258875683 18.886999999999997 0.8390084007984084 144
146 4 299.492387693722 258.37411863001404 19.03439 0.7983268545778558 145
147 4 296.9721590229071 256.52399048214915 19.31608 0.8837568502861651 146
148 4 294.3618328027879 254.80150052913189 19.12211 0.9159980080337058 147
149 4 291.46306928941016 253.62585264619713 18.91743 0.6758129578469045 148
150 4 288.8245875851335 251.95341688723775 19.35705 0.9159542106139051 149
151 4 285.96086200759623 250.7039390680676 18.95432 1.0043937147399455 150
152 4 283.3724344973774 248.95079092118988 18.60565 0.6521748647030644 151
153 4 280.69578647013157 247.33216342084273 18.67297 0.6256961960464387 152
154 4 278.2631526389179 245.36503359436753 18.659029999999998 0.6598832105879799 153
155 4 275.60402357959236 243.71637357758567 18.64526 0.6895966315355969 154
156 4 273.32155233055244 241.57780813646218 18.770039999999998 0.7782175821150971 155
157 4 271.2837209549704 239.2046136606923 18.87748 0.8325826936362264 156
158 4 268.8285627364308 237.26626499580038 18.741989999999998 0.6439659768775698 157
159 4 266.2244932905689 235.53564123624872 19.00906 0.8572969519523114 158
160 4 263.28130667996476 234.48700587073589 18.59171 0.9308766172174145 159
161 4 260.1948399388699 234.0121167046116 18.06267 0.6553282789287116 160
162 4 257.1021164235178 233.61356018442564 17.38471 1.0069777625081842 161
163 4 254.1751974259825 232.55115991554683 16.559343000000002 1.086682809771122 162
164 4 251.78072991773803 230.55712595976553 15.806769999999998 1.1382636567477813 163
165 4 249.54581015305308 228.39478477646452 14.881120000000001 0.6918177863969158 164
166 4 247.57742897172642 225.98717804227985 13.960383 0.903052742095483 165
167 4 245.4914204343637 223.6646634379936 13.409464 0.903052742095483 166
168 4 243.40541189700102 221.34214883370734 12.858545000000001 0.903052742095483 167
169 4 241.05349045370573 219.27991603852215 12.704525 0.903052742095483 168
170 4 238.70156901041048 217.21768324333695 12.550505 0.903052742095483 169
171 4 236.34964756711523 215.15607612557744 12.396484999999998 0.8694601211083793 170
172 4 233.91826509075304 213.18706926682506 12.303223 1.0145985135534985 171
173 4 231.64893306765333 211.03599027718707 12.074114 1.1596305408362444 172
174 4 230.9350351249026 207.99519798817008 11.603553999999999 0.8551008241880211 173
175 4 231.4030418393439 204.90310015024372 11.33441 0.8965894942877576 174
176 4 231.59199642191246 201.78222115073407 11.081178 0.7250224873800708 175
177 4 230.5120771851134 198.86343595973315 10.21853 0.7250224873800708 176
178 4 229.43215794831437 195.94402509130651 9.355865 0.8116975811655704 177
179 4 227.93428619113192 193.2579919026748 7.801095999999999 0.9107798583031704 178
180 4 226.27749236781563 190.65141974711003 6.445669 0.8584169145443566 179
181 4 224.00065221560718 188.57479637113315 4.984247 0.5584727877492622 180
182 4 221.5041992869698 186.71340602960527 4.172275999999999 0.9481140302961015 181
183 4 219.24925784466166 184.57108652392745 3.260243 0.8827432528564929 182
184 4 217.25459821145463 182.18099875766302 2.425356 0.7413213843201725 183
185 4 214.8538739289529 180.19009318901033 1.75423 0.7413213843201725 184
186 4 212.4531496464512 178.19981329778332 1.0830887 0.4885696030377113 185
187 4 209.98547787939705 176.2777322459602 0.9319246999999999 0.5661654916985347 186
188 4 206.37719616524868 174.56587880918025 0.14320664 0.5661654916985347 187
189 3 295.4292384910725 325.47927389372876 12.10094 1.046207737101058 22
190 3 292.33088387888887 324.21978523574705 11.789789 0.6596266828434332 189
191 3 289.3589161067015 323.2468568387467 11.990184999999999 0.6596266828434332 190
192 3 286.38632265708833 322.2739284417464 12.190581 0.6596266828434332 191
193 3 283.4037183686636 321.3829637875159 13.039560999999999 0.6943580367453539 192
194 3 280.4824304679598 320.27176067943066 12.680385000000001 0.6944518883592126 193
195 3 277.53111005082127 319.24564970124385 13.093060000000001 0.5575937109661204 194
196 3 274.407102664183 319.0986155061988 13.284905 0.5575937109661204 195
197 3 271.282469600119 318.95220698857946 13.476750000000001 0.8464977595843208 196
198 3 268.1991312461528 318.4241352412687 13.533105 0.9620979207610255 197
199 3 265.0863860531775 318.1137992381097 13.577849 0.9620979207610255 198
200 3 261.9736408602023 317.8034632349508 13.622575999999999 0.8226844767612781 199
201 3 258.86402405435564 317.58697884565044 14.356601999999999 0.5174777771384218 200
202 3 255.75503292593476 317.2847766490259 14.808326 0.47284883203897843 201
203 3 252.64228773295952 317.5807220713932 15.090186000000001 0.5777887012362033 202
204 3 249.54706150790454 317.89919188108655 14.208294 0.7092929568973779 203
205 3 246.43494199235502 317.7158683953495 13.512858 0.8542937003088378 204
206 3 243.3184427348254 317.4831163929803 13.106881 0.9429521915338813 205
207 3 240.3014261879859 316.67098709439097 12.672241999999999 0.5687326461762789 206
208 3 237.2844096411464 315.8820078605534 12.006726 0.6013310657339077 207
209 3 234.3800150309371 314.7307613972219 11.549171 0.7810581576278824 208
210 3 231.4236891943928 313.7084044835894 11.537339 0.800397846857001 209
211 3 228.36850632458413 313.04581208974804 11.863926000000001 0.8780506721635654 210
212 3 225.34273029378448 312.27247479155363 12.34846 0.9103543976536783 211
213 3 222.2450013590266 311.88267775532773 12.888074 0.7387873907459915 212
214 3 219.16228868248606 311.5097740095964 13.917356000000002 0.7387873907459915 213
215 3 216.07895032851985 311.13687026386515 14.946654999999998 0.9224675126156885 214
216 3 213.0900892658379 310.2584191581491 15.711026 0.9588006007274618 215
217 3 210.08746329979002 309.47757373084596 16.812405 0.9844283480851033 216
218 3 208.60773618795355 309.29299889025754 17.28628 0.9844283480851033 217
219 3 310.28532328745524 322.03241695541703 10.276449 1.0571132946314217 17
220 3 310.1495512860732 320.35747848675487 5.777365 1.398263911007251 219
221 3 309.1315741144208 317.0357570335879 2.3636969999999997 1.0077473457418242 220
222 3 315.9082863124338 323.8043354250665 9.660845 1.4009105265180621 15
223 3 314.3390873287189 325.37040602165285 5.929379 1.3876399083184632 222
224 3 311.8995710458223 327.9419402413771 2.570553 1.3876399083184632 223
225 3 322.71315399460445 324.16973104168915 11.507351 1.6057698292485054 13
226 3 323.79745297338354 326.18816641707366 21.66599 1.0803947516425993 225
227 3 318.1394520125644 328.8097548308558 23.05336 1.0803947516425993 226
228 3 315.4027389524491 330.3257712333843 23.09195 0.9643566162678879 227
229 3 312.6666515697595 331.8417876359127 23.13037 0.9643566162678879 228
230 3 309.6871756684634 332.7959457101413 23.11813 0.9085023924735361 229
231 3 306.6263617018232 333.20951848854463 24.470309999999998 0.8108404030923291 230
232 3 303.57743560627176 333.83519591426835 25.327280000000002 0.8079998275795437 231
233 3 300.536017639829 334.5509708892962 25.763499999999997 0.750669005060484 232
234 3 297.4939739959606 335.2667458643241 26.12135 0.765897993602598 233
235 3 294.40500454516285 335.7579026435171 26.32688 0.8540997403068634 234
236 3 291.28787961020754 336.01630742034104 26.43891 1.0016657611637902 235
237 3 288.2495900308934 336.7614892343779 26.36241 0.7155059337348139 236
238 3 285.41151722781086 338.0747861509719 26.11404 0.7155059337348139 237
239 3 282.5734444247283 339.38808306756584 25.8655 0.8320884084699048 238
240 3 279.56018194244314 340.227742172887 25.77234 0.8165590947634433 239
241 3 276.4837260401598 340.75706527504923 26.33045 0.8324200175055383 240
242 3 273.41978368639104 341.3789886362186 26.628629999999998 0.8716750191954412 241
243 3 270.2970276546042 341.5172633473035 26.95911 0.8499640125228299 242
244 3 267.2405934299441 341.89079277046056 28.459699999999998 1.0405015589784583 243
245 3 264.20668359261003 342.5827920033109 29.33826 0.7372294539559396 244
246 3 261.4499488548716 344.05813937316736 29.6276 0.7372294539559396 245
247 3 258.6932141171331 345.532861065598 29.916769999999996 0.7536659999297004 246
248 3 255.5879770532665 345.8269294556882 30.5609 0.746201668240817 247
249 3 252.46647237633115 345.7268210675723 31.05611 0.8657248268768091 248
250 3 249.36311234474175 346.12412623290686 31.076340000000002 0.8657248268768091 249
251 3 246.2603779905781 346.52143139824136 31.09657 0.8773248863497258 250
252 3 243.2965440249251 347.51938689227063 30.86384 0.9347683308054158 251
253 3 240.5786012875815 349.06543581123384 30.63111 0.7744009498181826 252
254 3 238.1997757149801 351.08512254146984 31.259600000000002 0.8432004395507572 253
255 3 235.8753840784167 353.17801353051544 31.33168 0.8432004395507572 254
256 3 233.55036676442754 355.2715301969869 31.40393 0.9056743305092653 255
257 3 230.86996467262736 356.8845266005025 31.368740000000003 0.7379614965440363 256
258 3 228.13450296736346 358.400543003031 31.201629999999998 0.7379614965440363 257
259 3 225.3990412620996 359.91718508298516 31.03452 0.8129739631140468 258
260 3 222.9908088504892 361.91247039361787 30.792609999999996 0.7407958152825646 259
261 3 220.23845385473078 363.3990799571373 30.82117 0.7552364502682668 260
262 3 217.32717679283857 364.53781287195443 31.14604 0.8222902999830722 261
263 3 214.6417692816326 366.1426754689356 31.13278 0.6091545362651565 262
264 3 211.6729298965738 367.1281174144504 31.119519999999998 0.9904661352433366 263
265 3 208.6039821233992 367.7237623237393 30.77646 0.9904661352433366 264
266 3 205.53566002765032 368.31940723302824 30.433400000000002 0.720160973782198 265
267 3 202.4541987059613 368.8443505932104 30.090339999999998 0.9943828759283668 266
268 3 199.53228512783176 369.9517996367413 29.66908 1.016281585828695 267
269 3 196.88879800414927 371.61047049233474 29.077820000000003 1.012339818046636 268
270 3 194.10015371769887 373.0276298615988 29.256490000000003 0.7001142690620117 269
271 3 191.53237356252896 374.80768213778265 28.83795 0.7654037084362764 270
272 3 189.06219908577194 376.7210037056456 29.25428 0.858529536480987 271
273 3 186.97806758068637 379.0510264390406 29.567079999999997 1.1234601288551593 272
274 3 184.26513026274856 380.48007367939346 31.250929999999997 0.6729598687856045 273
275 3 181.42267771768593 381.4567561409481 33.60815 0.9385912198765873 274
276 3 178.32244607322517 381.70077033698027 34.53125 0.7939596261463046 275
277 3 175.29103894559398 382.3483464726043 35.677899999999994 1.0241275807472698 276
278 3 171.92114033064632 383.3075099662387 35.49158 1.0241275807472698 277
279 3 328.7503154754121 330.4627945896178 17.276249999999997 1.4138933331018284 66
280 3 333.14569939112084 330.575416526248 22.57396 0.9741985221745212 279
281 3 339.16596758143396 331.8111294420523 25.758399999999998 0.9741985221745212 280
282 3 342.0397039977828 332.7183617093516 28.04201 1.2056366019497058 281
283 3 344.23020066524134 334.8581785053265 29.784339999999997 0.9051299911488856 282
284 3 345.6805209380688 337.5842550492045 31.14604 0.6664090261382777 283
285 3 347.0344868873348 340.3897926261495 31.92991 0.6664090261382777 284
286 3 348.38845283660083 343.1947045256687 32.71378 1.0262861678660165 285
287 3 350.208548468031 345.7168102287608 33.63875 1.020824003939449 286
288 3 352.4891426847937 347.8447391536469 34.28373 0.7627383226026936 287
289 3 355.0681850336267 349.59976433280184 34.91953 0.6635246532056917 288
290 3 357.4513903482081 351.60944022422626 35.62435 1.03155437179061 289
291 3 359.8452321790269 354.15156760494153 36.41383 1.03155437179061 290
292 3 355.6225352328179 329.98727974606777 12.812117999999998 0.8428062627725511 87
293 3 356.22068285180967 332.060774734916 11.867104999999999 0.8089320869438719 292
294 3 358.2266046786798 334.4583706302891 11.519829 0.8089320869438719 293
295 3 359.8095685657606 337.11186859278314 10.196549 0.7322803455184654 294
296 3 361.1985724508672 339.8948817824021 9.277614 0.766874050386727 295
297 3 362.45243001201743 342.6728895526151 7.364417 0.8360552033489929 296
298 3 364.20870654602373 345.1699681586783 5.508952 0.8824429276921455 297
299 3 366.1264078558668 347.60698173187194 4.383636999999999 0.8873169548385328 298
300 3 369.47002801893404 349.26127284548534 3.2463029999999997 0.8873169548385328 299
301 3 343.33172788190217 328.38241714908656 15.663647 1.0255728956006915 83
302 3 343.79848324149197 331.06782466029256 15.096119 1.3165629527562548 301
303 3 344.33719150504004 334.14490624000155 14.643579 1.3165629527562548 302
304 3 344.6731802826537 337.248266271591 14.091316999999998 1.0803134135772552 303
305 3 344.0099622113866 340.29594101229094 13.434284 1.0828098665058927 304
306 3 342.8918766516184 343.20846942903455 12.801034 0.7130532782259772 305
307 3 341.3245547001806 345.90951887588363 13.333882000000001 0.7130532782259772 306
308 3 339.7578584261686 348.609942645307 13.86673 0.7883472996375632 307
309 3 338.4558237032376 351.4392559644294 13.064381 0.9506730509673115 308
310 3 338.71360280263576 354.55638089938475 13.131395 0.9543144935850231 309
311 3 339.55889300478844 357.56463796226416 12.71039 0.9785219531862719 310
312 3 340.50116320792824 360.5459908958374 12.439869 1.0147048787158715 311
313 3 342.0109228361995 363.2839553108042 12.125488 1.0476092545346791 312
314 3 342.9563214264679 366.2609285023974 11.666657999999998 0.7206364886257479 313
315 3 343.0601838791381 369.3805561470556 11.100354000000001 0.9244947074750332 314
316 3 342.6484881330119 372.47891075923917 10.723719 0.931151915284733 315
317 3 342.83243729617465 375.5997897587488 10.414965 0.9465435799575351 316
318 3 343.62955033654663 378.62243740241985 10.106210999999998 0.9465435799575351 317
319 3 344.42666337691855 381.64571072351663 9.797457 0.9907289197621406 318
320 3 345.444640548571 384.60078520520955 9.429084 1.0219439665314942 319
321 3 347.0157165645631 387.2980805875042 8.865993000000001 1.0219439665314942 320
322 3 348.58616690312954 389.99600164722466 8.302902 1.024052499456183 321
323 3 350.1716334999133 392.6864145778365 8.791312 1.0597849372392618 322
324 3 352.12750113272546 395.12593086073304 8.490922 1.012471210306038 323
325 3 353.1129430782403 398.0935188909404 8.229802 1.0043999715142027 324
326 3 353.7142190843607 401.15996395441204 7.851347999999999 1.0043999715142027 325
327 3 354.31549509048114 404.2270346953095 7.472893999999999 0.9753435118635955 326
328 3 354.80727754709994 407.31412711383 7.1266039999999995 0.9753435118635955 327
329 3 355.59437974866034 412.2532247124927 6.57254 0.9753435118635955 328
330 3 337.2194851100076 327.0447188128894 15.660604000000001 1.0255728956006915 82
331 3 339.5050847461762 324.7547394347407 19.98741 0.9397487231141762 330
332 3 342.80553316686854 326.4759780329066 18.66736 0.9397487231141762 331
333 3 345.44151216144235 327.98949172573214 16.656277 0.7655726413412217 332
334 3 348.1181601886882 329.5480541932098 15.459749 0.8273770574542056 333
335 3 350.1885267904078 331.7998672483892 17.23953 1.0261172349610712 334
336 3 352.0261413897582 334.32510133860995 17.751739999999998 0.8106339295418402 335
337 3 354.3198748324612 336.44176806983313 18.33382 0.7575076593236437 336
338 3 356.6273731785301 338.5396644782846 17.6579 0.8016492017084483 337
339 3 358.93236881489605 340.64882308039904 18.089019999999998 0.6499349395189736 338
340 3 361.0577950300794 342.9400538133991 18.45095 0.6499349395189736 339
341 3 363.1838469226884 345.23128454639925 18.81288 0.8627403455561072 340
342 3 365.68029985132586 347.1158249526789 18.66753 0.9393608031102275 341
343 3 368.05724839165003 349.1492765862808 18.78194 0.9393608031102275 342
344 3 370.4341969319742 351.18335389730845 18.89635 0.9545272239097692 343
345 3 373.1590221210008 352.71688926775715 18.64696 0.9396173308547742 344
346 3 375.69239001775594 354.5520011574047 18.643900000000002 0.9552717800463804 345
347 3 378.48478836876063 355.9622780749858 18.69252 0.9383659760033268 346
348 3 380.9462033615576 357.8937442881948 18.74114 0.9145339228575124 347
349 3 383.01093886644566 360.24316302178715 18.63914 1.2759064336327306 348
350 3 385.6168853445847 361.9737867813388 18.771739999999998 0.8012237410589562 349
351 3 388.44244459915285 363.29959724644726 19.34056 0.8393963208023572 350
352 3 391.22483211134596 364.7211363576914 19.781370000000003 0.8889812567909579 351
353 3 393.69563226552873 366.63883766753446 19.926550000000002 1.1827806055880201 352
354 3 395.81730441615764 368.93444814251455 19.58757 0.8779130231299062 353
355 3 397.5116388850174 371.5635446854054 19.781370000000003 0.8661815713975874 354
356 3 399.46500380812665 374.0018096134506 19.33461 1.0727614870487705 355
357 3 401.34015905302044 376.5057706711967 19.24927 0.8091948714626758 356
358 3 402.3149644822979 379.47523573368125 19.59845 0.8174350431594566 357
359 3 403.65141146364374 382.3039233753779 19.68753 0.8600249055284664 358
360 3 404.89275547627943 385.1751570820239 19.77661 0.8988857304401635 359
361 3 405.9238718738721 388.1283545314395 19.86569 0.8988857304401635 360
362 3 406.9549882714647 391.08217765828095 19.95477 0.9509733761316588 361
363 3 408.49665744844776 393.7982433633474 19.466530000000002 0.9285741242907515 362
364 3 409.951983140681 396.55998352049164 20.019199999999998 0.7900679125583033 363
365 3 411.81900457904044 399.06707296536644 19.66866 0.7900679125583033 364
366 3 413.68540033997414 401.5741624102411 19.318289999999998 0.8827557664050073 365
367 3 415.82834552307776 403.8384890139351 20.02022 0.8827557664050073 366
368 3 417.971916383607 406.10281561762906 20.72198 0.6042473482152056 367
369 3 419.8089053055317 408.634306482107 20.90558 0.8796899470189614 368
370 3 421.5808237751811 411.2120974760885 20.87124 0.9581186123334231 369
371 3 423.44534250383765 413.72419234036903 20.891299999999998 0.9880635339285578 370
372 3 425.69840691386855 415.8946673302044 20.964570000000002 0.7458012346883539 371
373 3 426.99606189481943 418.74087393982137 21.04498 0.7458012346883539 372
374 3 428.2943425531961 421.5870805494383 21.12556 0.8823928734980877 373
375 3 429.8785577951284 424.2668569638128 21.97369 0.9052551266340303 374
376 3 431.3188672291443 427.0436133791744 22.02656 0.9052551266340303 375
377 3 432.75917666316013 429.8203697945361 22.0796 0.9272476881482172 376
378 3 434.7187983605267 432.25926040000695 22.157459999999997 1.2214474704977427 377
379 3 437.0125318032296 434.38656364746737 22.081300000000002 0.6768891230191492 378
380 3 439.39135737583103 436.4175125713664 22.13825 0.8985416078560154 379
381 3 442.07551353218554 438.02425220062486 22.02333 0.9716332447290542 380
382 3 444.4036592333033 440.1140148025418 21.923029999999997 0.692800099955302 381
383 3 446.7618374508558 442.16873946861836 22.06345 0.94524217091203 382
384 3 449.1894658626636 444.1264841337077 22.725939999999998 0.9233121771404155 383
385 3 451.28986498081804 444.7446534303227 22.86262 0.9233121771404155 384
386 4 330.9777271109883 281.4290804130797 25.31963 1.280085958836565 133
387 4 330.97272169158254 276.7408794621323 24.887659999999997 1.3509063866542268 386
388 4 332.0795450576877 273.81708885172554 24.556839999999998 1.3509063866542268 387
389 4 333.6318507509081 271.1047772112135 24.93968 1.2836272930661607 388
390 4 335.65716857797565 268.7247002837607 25.32116 1.1891437450076299 389
391 4 337.26328252980835 266.0405441274061 25.45954 1.1224590449740013 390
392 4 338.17677157136484 263.0504317098727 25.74497 0.7674934710381934 391
393 4 338.6979608669927 259.9677190333322 26.027169999999998 1.0180897935890365 392
394 4 339.62834319904374 256.98136068035313 26.14447 1.0180897935890365 393
395 4 340.5593512085205 253.99500232737407 26.26177 1.082822380054407 394
396 4 341.71622876868366 251.0881050074619 26.289479999999998 1.015011460654476 395
397 4 343.3605090434855 248.42709891585915 26.16198 0.9811685686970829 396
398 4 345.1124058355117 245.83679437336318 26.38366 1.1937925282807567 397
399 4 346.64906959308905 243.11384621661378 26.696630000000003 1.0045063366765756 398
400 4 347.1183276623818 240.02925650779608 27.30387 0.9829517493603954 399
401 4 347.8384823793897 236.9859615090762 27.08678 0.9829517493603954 400
402 4 348.55863709639766 233.94266651035628 26.869519999999998 0.9740358460438331 401
403 4 349.66733749478 231.02388131935535 27.392439999999997 1.033938202782617 402
404 4 350.1922808549622 227.94429702994347 27.87082 1.004725323775579 403
405 4 350.38624085693647 224.8221666755824 27.789219999999997 1.033174876323234 404
406 4 351.19273905869426 221.80014470933705 27.71051 0.8492820241287912 405
407 4 351.8528287428328 218.74934158150847 28.2931 0.8492820241287912 406
408 4 352.5129184269712 215.6991641311056 28.875690000000002 1.0651282224549419 407
409 4 353.24245830536506 212.6571204872371 28.848489999999998 0.8345348072044843 408
410 4 353.9707468289074 209.61945658534873 29.31939 0.8345348072044843 409
411 4 354.69903535244976 206.58179268346032 29.790119999999995 0.8345348072044843 410
412 4 355.42732387599204 203.54475445899763 30.26102 0.8345348072044843 411
413 4 356.1556123995344 200.50709055710922 30.73192 0.9182567035405681 412
414 4 356.67242195318215 197.42187517086583 30.664939999999998 0.9182567035405681 413
415 4 357.18860582940425 194.3360341071967 30.597959999999997 0.9182567035405681 414
416 4 357.7047897056262 191.2508187209533 30.531149999999997 0.9182567035405681 415
417 4 358.22159925927394 188.16560333470989 30.464170000000003 0.9182567035405681 416
418 4 358.73778313549604 185.0803879484665 30.397190000000002 0.9384097734231275 417
419 4 359.3221658511219 182.00768611073755 30.60442 0.9384097734231275 418
420 4 359.9059228893221 178.93498427300864 30.81182 0.9648446446599523 419
421 4 360.6091843158355 175.8935663065659 31.357519999999997 0.7674309032956211 420
422 4 361.70724819798056 172.96477027675343 31.5401 1.0271370891650007 421
423 4 362.38673388231643 169.91209011664765 31.70687 1.0271370891650007 422
424 4 363.06621956665236 166.85878427911615 31.873639999999995 1.0271370891650007 423
425 4 363.7457052509883 163.80547844158465 32.04041 1.0271370891650007 424
426 4 364.4258166127499 160.75279828147887 32.20735 0.7484541069734222 425
427 4 364.9545140374863 157.67258831464125 32.60651 0.7484541069734222 426
428 4 365.48321146222287 154.59300402522936 33.00584 0.9558724303750751 427
429 4 365.6853052707316 151.4708736708683 32.95535 0.9558724303750751 428
430 4 365.8873990792403 148.3493689939329 32.90503 0.750537612801082 429
431 4 366.0888672103233 145.2353724461062 33.52009 0.7536597431554432 430
432 4 366.60505108654536 142.1501570598628 33.47096 0.7536597431554432 431
433 4 367.1218606401932 139.06494167361942 33.42183 0.9668718395192971 432
434 4 367.8532775508641 136.02352370717665 33.36114 0.9656142278935925 433
435 4 368.9651063363751 133.09910741934425 33.37219 0.688013667648516 434
436 4 369.6908921502145 130.06206919488156 33.87403 0.688013667648516 435
437 4 370.41605228662826 127.02440529299317 34.37587 0.8023562171995162 436
438 4 371.2813641664041 124.02490771407389 34.94299 0.818955439303965 437
439 4 371.76939255846855 120.93781529555332 35.290639999999996 0.818955439303965 438
440 4 372.2567952731073 117.85009719960702 35.63829 0.5260433010965788 439
441 4 372.8899808279396 114.78865755554112 35.928819999999995 0.4659050639682971 440
442 4 372.9606823770464 113.66869496349577 36.189769999999996 0.4659050639682971 441
443 4 346.64906959308905 243.11384621661378 26.696630000000003 1.0045063366765756 399
444 4 349.92636794902955 240.5335525129294 24.60801 1.236632661620056 443
445 4 352.1393890038142 238.46693997576412 22.47162 0.9002246801312122 444
446 4 354.4712887694863 236.44537621325094 21.07388 0.6142744546398532 445
447 4 356.6054744686298 234.3030567075731 18.89652 0.8178104496148907 446
448 4 358.48500945550364 231.91359461873444 16.893172 1.0409145060794358 447
449 4 360.44087708831586 229.56167317543915 15.114615 1.8232928430755952 448
450 4 363.30397698842734 228.5455730360639 13.085223 1.058758826261075 449
451 4 366.35352876140445 228.14576516102647 11.531967 1.058758826261075 450
452 4 369.4030805343816 227.74533160856333 9.978728 1.179283068778225 451
453 4 372.38005372597485 226.87563998680744 8.863987 1.1778127268277743 452
454 4 375.17996020608825 225.54294707001606 7.749245999999999 0.8625276152313611 453
455 4 378.01553029946786 224.24028666965938 7.128083 0.8625276152313611 454
456 4 380.85047471542185 222.9376262693027 6.506937 0.8396278214498749 455
457 4 383.7874045517687 221.99285335645993 5.10034 0.8396278214498749 456
458 4 386.72433438811566 221.0480804436172 3.693743 0.6058084133923862 457
459 4 389.7238319670349 220.2102983705732 2.893621 0.6058084133923862 458
460 4 392.72395522337985 219.37189062010353 2.093499 0.5984573293175589 459
461 4 395.6652648017068 218.34139989993665 1.3724372 0.676676392694403 460
462 4 398.68978947765504 217.5449125369904 1.5718353 0.7103628652953654 461
463 4 401.7430953151865 216.8648011752288 1.6902454 1.0822279864999695 462
464 4 404.5561410212402 215.49519329031966 1.711934 1.0176205355197439 463
465 4 407.0225614334428 213.5712352062194 1.733626 1.0176205355197439 464
466 4 409.4889818456455 211.6466514446934 1.755318 1.025741828505637 465
467 4 412.0867945172502 209.904139814053 1.7770099999999998 1.1383262244903536 466
468 4 414.9067226749867 208.54892250993552 1.798702 0.8753352321359246 467
469 4 418.03073006162504 208.71097296319797 1.820377 0.9315648623857107 468
470 4 421.15849151281765 208.7766690928989 1.8420689999999997 1.025979585927412 469
471 4 424.24683528618965 208.27862986202288 1.863761 1.0518200636097994 470
472 4 427.29263299461246 207.56410624184647 1.8854529999999998 1.0518200636097994 471
473 4 430.3384307030353 206.85020829909575 1.9071449999999999 0.9578620845888763 472
474 4 433.4461704766048 206.48981810187894 1.9288369999999997 0.9578620845888763 473
475 4 436.5539102501742 206.1294279046621 1.950529 1.1160896487801344 474
